# Supplementary material for: Module-Based Polyketide Synthase Engineering for de Novo Polyketide Biosynthesis
Source: ACS Synth Biol. 2023 Oct 23;12(11):3148–55. doi: 10.1021/acssynbio.3c00282 (PMC10661043; doi:10.1021/acssynbio.3c00282)
Supplement: Supplementary file 2 — sb3c00282_si_002.zip [file sb3c00282_si_002.zip › Final_PKS_Structures/menzella_pdbs/epoM7_ACP_eryM2_KSAT_dimer.pdb]

ATOM      1  N   LEU A   1     -27.894 -19.437 -52.534  1.00 67.84           N  
ATOM      2  H   LEU A   1     -28.462 -18.605 -52.610  1.00 67.84           H  
ATOM      3  H2  LEU A   1     -27.828 -19.883 -53.438  1.00 67.84           H  
ATOM      4  H3  LEU A   1     -26.967 -19.165 -52.239  1.00 67.84           H  
ATOM      5  CA  LEU A   1     -28.474 -20.376 -51.545  1.00 67.84           C  
ATOM      6  HA  LEU A   1     -27.808 -21.238 -51.499  1.00 67.84           H  
ATOM      7  C   LEU A   1     -29.796 -20.978 -52.014  1.00 67.84           C  
ATOM      8  CB  LEU A   1     -28.502 -19.786 -50.127  1.00 67.84           C  
ATOM      9  HB2 LEU A   1     -28.659 -18.709 -50.180  1.00 67.84           H  
ATOM     10  HB3 LEU A   1     -29.315 -20.222 -49.547  1.00 67.84           H  
ATOM     11  O   LEU A   1     -29.751 -22.125 -52.426  1.00 67.84           O  
ATOM     12  CG  LEU A   1     -27.161 -20.104 -49.432  1.00 67.84           C  
ATOM     13  HG  LEU A   1     -26.354 -20.009 -50.160  1.00 67.84           H  
ATOM     14  CD1 LEU A   1     -26.883 -19.120 -48.308  1.00 67.84           C  
ATOM     15 HD11 LEU A   1     -27.691 -19.149 -47.578  1.00 67.84           H  
ATOM     16 HD12 LEU A   1     -26.785 -18.105 -48.692  1.00 67.84           H  
ATOM     17 HD13 LEU A   1     -25.955 -19.390 -47.805  1.00 67.84           H  
ATOM     18  CD2 LEU A   1     -27.161 -21.532 -48.884  1.00 67.84           C  
ATOM     19 HD21 LEU A   1     -27.918 -21.641 -48.107  1.00 67.84           H  
ATOM     20 HD22 LEU A   1     -27.339 -22.262 -49.674  1.00 67.84           H  
ATOM     21 HD23 LEU A   1     -26.191 -21.751 -48.438  1.00 67.84           H  
ATOM     22  N   GLN A   2     -30.928 -20.257 -52.044  1.00 67.29           N  
ATOM     23  H   GLN A   2     -30.948 -19.333 -51.637  1.00 67.29           H  
ATOM     24  CA  GLN A   2     -32.233 -20.838 -52.443  1.00 67.29           C  
ATOM     25  HA  GLN A   2     -32.541 -21.564 -51.690  1.00 67.29           H  
ATOM     26  C   GLN A   2     -32.213 -21.579 -53.798  1.00 67.29           C  
ATOM     27  CB  GLN A   2     -33.300 -19.735 -52.515  1.00 67.29           C  
ATOM     28  HB2 GLN A   2     -32.976 -18.969 -53.221  1.00 67.29           H  
ATOM     29  HB3 GLN A   2     -34.219 -20.178 -52.899  1.00 67.29           H  
ATOM     30  O   GLN A   2     -32.748 -22.677 -53.909  1.00 67.29           O  
ATOM     31  CG  GLN A   2     -33.626 -19.071 -51.167  1.00 67.29           C  
ATOM     32  HG2 GLN A   2     -33.898 -19.841 -50.445  1.00 67.29           H  
ATOM     33  HG3 GLN A   2     -32.751 -18.543 -50.787  1.00 67.29           H  
ATOM     34  CD  GLN A   2     -34.777 -18.070 -51.286  1.00 67.29           C  
ATOM     35  NE2 GLN A   2     -35.366 -17.643 -50.193  1.00 67.29           N  
ATOM     36 HE21 GLN A   2     -35.080 -17.944 -49.272  1.00 67.29           H  
ATOM     37 HE22 GLN A   2     -36.104 -16.964 -50.315  1.00 67.29           H  
ATOM     38  OE1 GLN A   2     -35.148 -17.647 -52.367  1.00 67.29           O  
ATOM     39  N   SER A   3     -31.550 -20.995 -54.801  1.00 72.77           N  
ATOM     40  H   SER A   3     -31.173 -20.070 -54.654  1.00 72.77           H  
ATOM     41  CA  SER A   3     -31.384 -21.534 -56.160  1.00 72.77           C  
ATOM     42  HA  SER A   3     -32.320 -22.001 -56.467  1.00 72.77           H  
ATOM     43  C   SER A   3     -30.291 -22.602 -56.314  1.00 72.77           C  
ATOM     44  CB  SER A   3     -31.098 -20.366 -57.111  1.00 72.77           C  
ATOM     45  HB2 SER A   3     -32.002 -19.766 -57.215  1.00 72.77           H  
ATOM     46  HB3 SER A   3     -30.821 -20.747 -58.094  1.00 72.77           H  
ATOM     47  O   SER A   3     -30.129 -23.143 -57.405  1.00 72.77           O  
ATOM     48  OG  SER A   3     -30.057 -19.544 -56.594  1.00 72.77           O  
ATOM     49  HG  SER A   3     -29.816 -18.922 -57.285  1.00 72.77           H  
ATOM     50  N   ALA A   4     -29.532 -22.906 -55.256  1.00 70.23           N  
ATOM     51  H   ALA A   4     -29.809 -22.547 -54.354  1.00 70.23           H  
ATOM     52  CA  ALA A   4     -28.586 -24.017 -55.252  1.00 70.23           C  
ATOM     53  HA  ALA A   4     -28.170 -24.138 -56.252  1.00 70.23           H  
ATOM     54  C   ALA A   4     -29.321 -25.314 -54.885  1.00 70.23           C  
ATOM     55  CB  ALA A   4     -27.423 -23.709 -54.299  1.00 70.23           C  
ATOM     56  HB1 ALA A   4     -26.936 -22.780 -54.596  1.00 70.23           H  
ATOM     57  HB2 ALA A   4     -27.787 -23.629 -53.275  1.00 70.23           H  
ATOM     58  HB3 ALA A   4     -26.693 -24.517 -54.342  1.00 70.23           H  
ATOM     59  O   ALA A   4     -30.195 -25.315 -54.003  1.00 70.23           O  
ATOM     60  N   ARG A   5     -28.947 -26.419 -55.540  1.00 72.03           N  
ATOM     61  H   ARG A   5     -28.149 -26.375 -56.157  1.00 72.03           H  
ATOM     62  CA  ARG A   5     -29.454 -27.748 -55.182  1.00 72.03           C  
ATOM     63  HA  ARG A   5     -30.538 -27.755 -55.290  1.00 72.03           H  
ATOM     64  C   ARG A   5     -29.073 -28.063 -53.732  1.00 72.03           C  
ATOM     65  CB  ARG A   5     -28.843 -28.830 -56.068  1.00 72.03           C  
ATOM     66  HB2 ARG A   5     -27.816 -28.997 -55.741  1.00 72.03           H  
ATOM     67  HB3 ARG A   5     -29.405 -29.749 -55.901  1.00 72.03           H  
ATOM     68  O   ARG A   5     -28.042 -27.555 -53.294  1.00 72.03           O  
ATOM     69  CG  ARG A   5     -28.835 -28.545 -57.571  1.00 72.03           C  
ATOM     70  HG2 ARG A   5     -28.234 -27.663 -57.791  1.00 72.03           H  
ATOM     71  HG3 ARG A   5     -29.852 -28.419 -57.944  1.00 72.03           H  
ATOM     72  CD  ARG A   5     -28.187 -29.775 -58.188  1.00 72.03           C  
ATOM     73  HD2 ARG A   5     -28.845 -30.630 -58.035  1.00 72.03           H  
ATOM     74  HD3 ARG A   5     -27.251 -29.960 -57.662  1.00 72.03           H  
ATOM     75  NE  ARG A   5     -27.885 -29.628 -59.615  1.00 72.03           N  
ATOM     76  HE  ARG A   5     -28.021 -28.718 -60.031  1.00 72.03           H  
ATOM     77  NH1 ARG A   5     -26.885 -31.679 -59.704  1.00 72.03           N  
ATOM     78 HH11 ARG A   5     -27.118 -31.791 -58.727  1.00 72.03           H  
ATOM     79 HH12 ARG A   5     -26.254 -32.346 -60.126  1.00 72.03           H  
ATOM     80  NH2 ARG A   5     -26.821 -30.327 -61.497  1.00 72.03           N  
ATOM     81 HH21 ARG A   5     -26.985 -29.419 -61.908  1.00 72.03           H  
ATOM     82 HH22 ARG A   5     -26.246 -31.019 -61.956  1.00 72.03           H  
ATOM     83  CZ  ARG A   5     -27.201 -30.544 -60.268  1.00 72.03           C  
ATOM     84  N   PRO A   6     -29.856 -28.860 -52.983  1.00 67.16           N  
ATOM     85  CA  PRO A   6     -29.571 -29.150 -51.578  1.00 67.16           C  
ATOM     86  HA  PRO A   6     -29.785 -28.257 -50.992  1.00 67.16           H  
ATOM     87  C   PRO A   6     -28.115 -29.561 -51.316  1.00 67.16           C  
ATOM     88  CB  PRO A   6     -30.562 -30.249 -51.183  1.00 67.16           C  
ATOM     89  HB2 PRO A   6     -30.150 -31.232 -51.412  1.00 67.16           H  
ATOM     90  HB3 PRO A   6     -30.836 -30.186 -50.130  1.00 67.16           H  
ATOM     91  O   PRO A   6     -27.503 -29.022 -50.399  1.00 67.16           O  
ATOM     92  CG  PRO A   6     -31.753 -29.975 -52.100  1.00 67.16           C  
ATOM     93  HG2 PRO A   6     -32.362 -30.867 -52.250  1.00 67.16           H  
ATOM     94  HG3 PRO A   6     -32.352 -29.161 -51.692  1.00 67.16           H  
ATOM     95  CD  PRO A   6     -31.083 -29.524 -53.396  1.00 67.16           C  
ATOM     96  HD2 PRO A   6     -30.835 -30.394 -54.004  1.00 67.16           H  
ATOM     97  HD3 PRO A   6     -31.748 -28.855 -53.940  1.00 67.16           H  
ATOM     98  N   GLU A   7     -27.551 -30.416 -52.172  1.00 69.60           N  
ATOM     99  H   GLU A   7     -28.117 -30.801 -52.915  1.00 69.60           H  
ATOM    100  CA  GLU A   7     -26.167 -30.894 -52.105  1.00 69.60           C  
ATOM    101  HA  GLU A   7     -25.993 -31.275 -51.099  1.00 69.60           H  
ATOM    102  C   GLU A   7     -25.105 -29.796 -52.323  1.00 69.60           C  
ATOM    103  CB  GLU A   7     -25.989 -32.083 -53.081  1.00 69.60           C  
ATOM    104  HB2 GLU A   7     -24.985 -32.473 -52.914  1.00 69.60           H  
ATOM    105  HB3 GLU A   7     -26.679 -32.879 -52.800  1.00 69.60           H  
ATOM    106  O   GLU A   7     -24.050 -29.824 -51.696  1.00 69.60           O  
ATOM    107  CG  GLU A   7     -26.125 -31.818 -54.602  1.00 69.60           C  
ATOM    108  HG2 GLU A   7     -25.525 -32.574 -55.109  1.00 69.60           H  
ATOM    109  HG3 GLU A   7     -25.683 -30.853 -54.848  1.00 69.60           H  
ATOM    110  CD  GLU A   7     -27.549 -31.887 -55.195  1.00 69.60           C  
ATOM    111  OE1 GLU A   7     -27.661 -32.136 -56.426  1.00 69.60           O  
ATOM    112  OE2 GLU A   7     -28.531 -31.627 -54.457  1.00 69.60           O  
ATOM    113  N   ASP A   8     -25.393 -28.783 -53.148  1.00 75.51           N  
ATOM    114  H   ASP A   8     -26.301 -28.777 -53.589  1.00 75.51           H  
ATOM    115  CA  ASP A   8     -24.455 -27.698 -53.473  1.00 75.51           C  
ATOM    116  HA  ASP A   8     -23.448 -28.106 -53.552  1.00 75.51           H  
ATOM    117  C   ASP A   8     -24.438 -26.586 -52.404  1.00 75.51           C  
ATOM    118  CB  ASP A   8     -24.833 -27.071 -54.828  1.00 75.51           C  
ATOM    119  HB2 ASP A   8     -25.846 -26.675 -54.754  1.00 75.51           H  
ATOM    120  HB3 ASP A   8     -24.169 -26.228 -55.018  1.00 75.51           H  
ATOM    121  O   ASP A   8     -23.544 -25.733 -52.392  1.00 75.51           O  
ATOM    122  CG  ASP A   8     -24.753 -28.003 -56.042  1.00 75.51           C  
ATOM    123  OD1 ASP A   8     -23.745 -28.727 -56.178  1.00 75.51           O  
ATOM    124  OD2 ASP A   8     -25.686 -27.912 -56.880  1.00 75.51           O  
ATOM    125  N   ARG A   9     -25.449 -26.533 -51.520  1.00 78.35           N  
ATOM    126  H   ARG A   9     -26.119 -27.289 -51.546  1.00 78.35           H  
ATOM    127  CA  ARG A   9     -25.687 -25.375 -50.637  1.00 78.35           C  
ATOM    128  HA  ARG A   9     -25.776 -24.484 -51.259  1.00 78.35           H  
ATOM    129  C   ARG A   9     -24.528 -25.088 -49.691  1.00 78.35           C  
ATOM    130  CB  ARG A   9     -26.975 -25.551 -49.823  1.00 78.35           C  
ATOM    131  HB2 ARG A   9     -26.983 -24.797 -49.036  1.00 78.35           H  
ATOM    132  HB3 ARG A   9     -26.986 -26.539 -49.363  1.00 78.35           H  
ATOM    133  O   ARG A   9     -24.202 -23.914 -49.519  1.00 78.35           O  
ATOM    134  CG  ARG A   9     -28.231 -25.340 -50.666  1.00 78.35           C  
ATOM    135  HG2 ARG A   9     -28.265 -24.308 -51.013  1.00 78.35           H  
ATOM    136  HG3 ARG A   9     -28.200 -26.001 -51.533  1.00 78.35           H  
ATOM    137  CD  ARG A   9     -29.491 -25.646 -49.860  1.00 78.35           C  
ATOM    138  HD2 ARG A   9     -29.550 -24.952 -49.021  1.00 78.35           H  
ATOM    139  HD3 ARG A   9     -29.423 -26.661 -49.470  1.00 78.35           H  
ATOM    140  NE  ARG A   9     -30.688 -25.514 -50.710  1.00 78.35           N  
ATOM    141  HE  ARG A   9     -30.531 -25.357 -51.695  1.00 78.35           H  
ATOM    142  NH1 ARG A   9     -32.251 -25.864 -49.062  1.00 78.35           N  
ATOM    143 HH11 ARG A   9     -33.211 -25.895 -48.750  1.00 78.35           H  
ATOM    144 HH12 ARG A   9     -31.509 -26.028 -48.397  1.00 78.35           H  
ATOM    145  NH2 ARG A   9     -32.906 -25.397 -51.153  1.00 78.35           N  
ATOM    146 HH21 ARG A   9     -33.868 -25.444 -50.851  1.00 78.35           H  
ATOM    147 HH22 ARG A   9     -32.679 -25.146 -52.105  1.00 78.35           H  
ATOM    148  CZ  ARG A   9     -31.940 -25.597 -50.303  1.00 78.35           C  
ATOM    149  N   GLN A  10     -23.914 -26.118 -49.104  1.00 80.81           N  
ATOM    150  H   GLN A  10     -24.236 -27.056 -49.293  1.00 80.81           H  
ATOM    151  CA  GLN A  10     -22.801 -25.914 -48.173  1.00 80.81           C  
ATOM    152  HA  GLN A  10     -23.090 -25.143 -47.459  1.00 80.81           H  
ATOM    153  C   GLN A  10     -21.575 -25.382 -48.908  1.00 80.81           C  
ATOM    154  CB  GLN A  10     -22.492 -27.188 -47.372  1.00 80.81           C  
ATOM    155  HB2 GLN A  10     -22.181 -27.986 -48.046  1.00 80.81           H  
ATOM    156  HB3 GLN A  10     -23.396 -27.500 -46.848  1.00 80.81           H  
ATOM    157  O   GLN A  10     -20.971 -24.431 -48.436  1.00 80.81           O  
ATOM    158  CG  GLN A  10     -21.375 -26.918 -46.344  1.00 80.81           C  
ATOM    159  HG2 GLN A  10     -20.445 -26.699 -46.868  1.00 80.81           H  
ATOM    160  HG3 GLN A  10     -21.641 -26.049 -45.742  1.00 80.81           H  
ATOM    161  CD  GLN A  10     -21.111 -28.077 -45.391  1.00 80.81           C  
ATOM    162  NE2 GLN A  10     -19.956 -28.123 -44.770  1.00 80.81           N  
ATOM    163 HE21 GLN A  10     -19.842 -28.848 -44.076  1.00 80.81           H  
ATOM    164 HE22 GLN A  10     -19.232 -27.454 -44.991  1.00 80.81           H  
ATOM    165  OE1 GLN A  10     -21.924 -28.965 -45.198  1.00 80.81           O  
ATOM    166  N   LEU A  11     -21.257 -25.891 -50.102  1.00 80.70           N  
ATOM    167  H   LEU A  11     -21.811 -26.649 -50.474  1.00 80.70           H  
ATOM    168  CA  LEU A  11     -20.118 -25.399 -50.882  1.00 80.70           C  
ATOM    169  HA  LEU A  11     -19.231 -25.458 -50.251  1.00 80.70           H  
ATOM    170  C   LEU A  11     -20.297 -23.926 -51.299  1.00 80.70           C  
ATOM    171  CB  LEU A  11     -19.935 -26.309 -52.110  1.00 80.70           C  
ATOM    172  HB2 LEU A  11     -20.256 -27.325 -51.881  1.00 80.70           H  
ATOM    173  HB3 LEU A  11     -20.570 -25.942 -52.917  1.00 80.70           H  
ATOM    174  O   LEU A  11     -19.348 -23.142 -51.278  1.00 80.70           O  
ATOM    175  CG  LEU A  11     -18.467 -26.349 -52.570  1.00 80.70           C  
ATOM    176  HG  LEU A  11     -18.010 -25.368 -52.440  1.00 80.70           H  
ATOM    177  CD1 LEU A  11     -17.677 -27.386 -51.767  1.00 80.70           C  
ATOM    178 HD11 LEU A  11     -16.636 -27.388 -52.090  1.00 80.70           H  
ATOM    179 HD12 LEU A  11     -18.099 -28.381 -51.911  1.00 80.70           H  
ATOM    180 HD13 LEU A  11     -17.705 -27.137 -50.707  1.00 80.70           H  
ATOM    181  CD2 LEU A  11     -18.377 -26.715 -54.050  1.00 80.70           C  
ATOM    182 HD21 LEU A  11     -18.838 -27.688 -54.219  1.00 80.70           H  
ATOM    183 HD22 LEU A  11     -17.332 -26.754 -54.356  1.00 80.70           H  
ATOM    184 HD23 LEU A  11     -18.896 -25.964 -54.646  1.00 80.70           H  
ATOM    185  N   VAL A  12     -21.531 -23.530 -51.634  1.00 82.60           N  
ATOM    186  H   VAL A  12     -22.250 -24.240 -51.671  1.00 82.60           H  
ATOM    187  CA  VAL A  12     -21.898 -22.131 -51.914  1.00 82.60           C  
ATOM    188  HA  VAL A  12     -21.210 -21.736 -52.662  1.00 82.60           H  
ATOM    189  C   VAL A  12     -21.744 -21.242 -50.672  1.00 82.60           C  
ATOM    190  CB  VAL A  12     -23.331 -22.067 -52.490  1.00 82.60           C  
ATOM    191  HB  VAL A  12     -24.003 -22.640 -51.851  1.00 82.60           H  
ATOM    192  O   VAL A  12     -21.346 -20.084 -50.806  1.00 82.60           O  
ATOM    193  CG1 VAL A  12     -23.899 -20.643 -52.606  1.00 82.60           C  
ATOM    194 HG11 VAL A  12     -24.864 -20.669 -53.111  1.00 82.60           H  
ATOM    195 HG12 VAL A  12     -24.029 -20.216 -51.612  1.00 82.60           H  
ATOM    196 HG13 VAL A  12     -23.206 -20.018 -53.171  1.00 82.60           H  
ATOM    197  CG2 VAL A  12     -23.370 -22.673 -53.900  1.00 82.60           C  
ATOM    198 HG21 VAL A  12     -22.994 -23.696 -53.882  1.00 82.60           H  
ATOM    199 HG22 VAL A  12     -24.395 -22.700 -54.272  1.00 82.60           H  
ATOM    200 HG23 VAL A  12     -22.749 -22.088 -54.579  1.00 82.60           H  
ATOM    201  N   LEU A  13     -22.035 -21.764 -49.477  1.00 87.00           N  
ATOM    202  H   LEU A  13     -22.336 -22.728 -49.433  1.00 87.00           H  
ATOM    203  CA  LEU A  13     -21.935 -21.030 -48.215  1.00 87.00           C  
ATOM    204  HA  LEU A  13     -22.218 -19.996 -48.411  1.00 87.00           H  
ATOM    205  C   LEU A  13     -20.501 -20.986 -47.662  1.00 87.00           C  
ATOM    206  CB  LEU A  13     -22.965 -21.612 -47.234  1.00 87.00           C  
ATOM    207  HB2 LEU A  13     -23.945 -21.557 -47.708  1.00 87.00           H  
ATOM    208  HB3 LEU A  13     -22.735 -22.664 -47.067  1.00 87.00           H  
ATOM    209  O   LEU A  13     -20.052 -19.903 -47.310  1.00 87.00           O  
ATOM    210  CG  LEU A  13     -23.047 -20.915 -45.863  1.00 87.00           C  
ATOM    211  HG  LEU A  13     -22.143 -21.138 -45.297  1.00 87.00           H  
ATOM    212  CD1 LEU A  13     -23.225 -19.396 -45.934  1.00 87.00           C  
ATOM    213 HD11 LEU A  13     -22.351 -18.932 -46.391  1.00 87.00           H  
ATOM    214 HD12 LEU A  13     -24.120 -19.141 -46.502  1.00 87.00           H  
ATOM    215 HD13 LEU A  13     -23.320 -19.002 -44.921  1.00 87.00           H  
ATOM    216  CD2 LEU A  13     -24.252 -21.481 -45.119  1.00 87.00           C  
ATOM    217 HD21 LEU A  13     -24.293 -21.066 -44.112  1.00 87.00           H  
ATOM    218 HD22 LEU A  13     -25.179 -21.239 -45.638  1.00 87.00           H  
ATOM    219 HD23 LEU A  13     -24.155 -22.564 -45.034  1.00 87.00           H  
ATOM    220  N   GLU A  14     -19.746 -22.092 -47.671  1.00 87.70           N  
ATOM    221  H   GLU A  14     -20.176 -22.963 -47.948  1.00 87.70           H  
ATOM    222  CA  GLU A  14     -18.305 -22.117 -47.360  1.00 87.70           C  
ATOM    223  HA  GLU A  14     -18.155 -21.824 -46.321  1.00 87.70           H  
ATOM    224  C   GLU A  14     -17.558 -21.101 -48.226  1.00 87.70           C  
ATOM    225  CB  GLU A  14     -17.678 -23.516 -47.578  1.00 87.70           C  
ATOM    226  HB2 GLU A  14     -16.595 -23.393 -47.601  1.00 87.70           H  
ATOM    227  HB3 GLU A  14     -17.996 -23.918 -48.540  1.00 87.70           H  
ATOM    228  O   GLU A  14     -16.832 -20.262 -47.701  1.00 87.70           O  
ATOM    229  CG  GLU A  14     -18.015 -24.516 -46.462  1.00 87.70           C  
ATOM    230  HG2 GLU A  14     -17.786 -24.045 -45.506  1.00 87.70           H  
ATOM    231  HG3 GLU A  14     -19.086 -24.713 -46.503  1.00 87.70           H  
ATOM    232  CD  GLU A  14     -17.253 -25.857 -46.524  1.00 87.70           C  
ATOM    233  OE1 GLU A  14     -17.687 -26.830 -45.864  1.00 87.70           O  
ATOM    234  OE2 GLU A  14     -16.195 -25.968 -47.184  1.00 87.70           O  
ATOM    235  N   LYS A  15     -17.807 -21.087 -49.545  1.00 86.01           N  
ATOM    236  H   LYS A  15     -18.405 -21.803 -49.932  1.00 86.01           H  
ATOM    237  CA  LYS A  15     -17.187 -20.102 -50.437  1.00 86.01           C  
ATOM    238  HA  LYS A  15     -16.107 -20.179 -50.311  1.00 86.01           H  
ATOM    239  C   LYS A  15     -17.550 -18.662 -50.061  1.00 86.01           C  
ATOM    240  CB  LYS A  15     -17.538 -20.427 -51.895  1.00 86.01           C  
ATOM    241  HB2 LYS A  15     -18.613 -20.335 -52.053  1.00 86.01           H  
ATOM    242  HB3 LYS A  15     -17.230 -21.449 -52.116  1.00 86.01           H  
ATOM    243  O   LYS A  15     -16.674 -17.800 -50.041  1.00 86.01           O  
ATOM    244  CG  LYS A  15     -16.787 -19.458 -52.813  1.00 86.01           C  
ATOM    245  HG2 LYS A  15     -17.170 -18.449 -52.663  1.00 86.01           H  
ATOM    246  HG3 LYS A  15     -15.730 -19.471 -52.547  1.00 86.01           H  
ATOM    247  CD  LYS A  15     -16.921 -19.802 -54.292  1.00 86.01           C  
ATOM    248  HD2 LYS A  15     -17.969 -19.761 -54.589  1.00 86.01           H  
ATOM    249  HD3 LYS A  15     -16.511 -20.796 -54.476  1.00 86.01           H  
ATOM    250  CE  LYS A  15     -16.108 -18.734 -55.027  1.00 86.01           C  
ATOM    251  HE2 LYS A  15     -15.099 -18.724 -54.614  1.00 86.01           H  
ATOM    252  HE3 LYS A  15     -16.543 -17.758 -54.815  1.00 86.01           H  
ATOM    253  NZ  LYS A  15     -16.056 -18.981 -56.483  1.00 86.01           N  
ATOM    254  HZ1 LYS A  15     -15.627 -19.877 -56.665  1.00 86.01           H  
ATOM    255  HZ2 LYS A  15     -15.499 -18.255 -56.911  1.00 86.01           H  
ATOM    256  HZ3 LYS A  15     -16.990 -18.952 -56.866  1.00 86.01           H  
ATOM    257  N   HIS A  16     -18.817 -18.393 -49.743  1.00 88.84           N  
ATOM    258  H   HIS A  16     -19.491 -19.145 -49.750  1.00 88.84           H  
ATOM    259  CA  HIS A  16     -19.243 -17.057 -49.331  1.00 88.84           C  
ATOM    260  HA  HIS A  16     -18.891 -16.347 -50.079  1.00 88.84           H  
ATOM    261  C   HIS A  16     -18.631 -16.634 -47.984  1.00 88.84           C  
ATOM    262  CB  HIS A  16     -20.774 -17.002 -49.296  1.00 88.84           C  
ATOM    263  HB2 HIS A  16     -21.168 -17.376 -50.241  1.00 88.84           H  
ATOM    264  HB3 HIS A  16     -21.144 -17.639 -48.492  1.00 88.84           H  
ATOM    265  O   HIS A  16     -18.259 -15.477 -47.808  1.00 88.84           O  
ATOM    266  CG  HIS A  16     -21.282 -15.599 -49.100  1.00 88.84           C  
ATOM    267  CD2 HIS A  16     -22.123 -15.161 -48.113  1.00 88.84           C  
ATOM    268  HD2 HIS A  16     -22.561 -15.764 -47.331  1.00 88.84           H  
ATOM    269  ND1 HIS A  16     -20.929 -14.503 -49.857  1.00 88.84           N  
ATOM    270  HD1 HIS A  16     -20.250 -14.489 -50.604  1.00 88.84           H  
ATOM    271  CE1 HIS A  16     -21.548 -13.431 -49.338  1.00 88.84           C  
ATOM    272  HE1 HIS A  16     -21.448 -12.418 -49.699  1.00 88.84           H  
ATOM    273  NE2 HIS A  16     -22.294 -13.786 -48.285  1.00 88.84           N  
ATOM    274  N   LEU A  17     -18.455 -17.574 -47.055  1.00 90.39           N  
ATOM    275  H   LEU A  17     -18.787 -18.508 -47.247  1.00 90.39           H  
ATOM    276  CA  LEU A  17     -17.816 -17.336 -45.764  1.00 90.39           C  
ATOM    277  HA  LEU A  17     -18.212 -16.411 -45.345  1.00 90.39           H  
ATOM    278  C   LEU A  17     -16.303 -17.126 -45.903  1.00 90.39           C  
ATOM    279  CB  LEU A  17     -18.165 -18.489 -44.817  1.00 90.39           C  
ATOM    280  HB2 LEU A  17     -17.531 -18.437 -43.931  1.00 90.39           H  
ATOM    281  HB3 LEU A  17     -17.952 -19.423 -45.337  1.00 90.39           H  
ATOM    282  O   LEU A  17     -15.795 -16.190 -45.297  1.00 90.39           O  
ATOM    283  CG  LEU A  17     -19.639 -18.492 -44.377  1.00 90.39           C  
ATOM    284  HG  LEU A  17     -20.288 -18.359 -45.242  1.00 90.39           H  
ATOM    285  CD1 LEU A  17     -19.962 -19.838 -43.742  1.00 90.39           C  
ATOM    286 HD11 LEU A  17     -19.328 -20.011 -42.872  1.00 90.39           H  
ATOM    287 HD12 LEU A  17     -19.787 -20.625 -44.476  1.00 90.39           H  
ATOM    288 HD13 LEU A  17     -21.011 -19.859 -43.449  1.00 90.39           H  
ATOM    289  CD2 LEU A  17     -19.958 -17.383 -43.375  1.00 90.39           C  
ATOM    290 HD21 LEU A  17     -21.007 -17.444 -43.084  1.00 90.39           H  
ATOM    291 HD22 LEU A  17     -19.334 -17.488 -42.488  1.00 90.39           H  
ATOM    292 HD23 LEU A  17     -19.782 -16.406 -43.824  1.00 90.39           H  
ATOM    293  N   SER A  18     -15.594 -17.868 -46.761  1.00 87.37           N  
ATOM    294  H   SER A  18     -16.019 -18.685 -47.174  1.00 87.37           H  
ATOM    295  CA  SER A  18     -14.198 -17.548 -47.113  1.00 87.37           C  
ATOM    296  HA  SER A  18     -13.615 -17.494 -46.194  1.00 87.37           H  
ATOM    297  C   SER A  18     -14.075 -16.184 -47.808  1.00 87.37           C  
ATOM    298  CB  SER A  18     -13.567 -18.636 -47.992  1.00 87.37           C  
ATOM    299  HB2 SER A  18     -14.200 -18.828 -48.858  1.00 87.37           H  
ATOM    300  HB3 SER A  18     -12.592 -18.290 -48.336  1.00 87.37           H  
ATOM    301  O   SER A  18     -13.103 -15.469 -47.578  1.00 87.37           O  
ATOM    302  OG  SER A  18     -13.386 -19.827 -47.253  1.00 87.37           O  
ATOM    303  HG  SER A  18     -12.516 -20.188 -47.438  1.00 87.37           H  
ATOM    304  N   GLU A  19     -15.065 -15.754 -48.601  1.00 88.67           N  
ATOM    305  H   GLU A  19     -15.812 -16.394 -48.831  1.00 88.67           H  
ATOM    306  CA  GLU A  19     -15.115 -14.384 -49.141  1.00 88.67           C  
ATOM    307  HA  GLU A  19     -14.147 -14.148 -49.583  1.00 88.67           H  
ATOM    308  C   GLU A  19     -15.366 -13.310 -48.064  1.00 88.67           C  
ATOM    309  CB  GLU A  19     -16.181 -14.252 -50.240  1.00 88.67           C  
ATOM    310  HB2 GLU A  19     -17.111 -14.715 -49.909  1.00 88.67           H  
ATOM    311  HB3 GLU A  19     -16.372 -13.189 -50.388  1.00 88.67           H  
ATOM    312  O   GLU A  19     -14.845 -12.197 -48.188  1.00 88.67           O  
ATOM    313  CG  GLU A  19     -15.779 -14.847 -51.599  1.00 88.67           C  
ATOM    314  HG2 GLU A  19     -14.892 -14.325 -51.958  1.00 88.67           H  
ATOM    315  HG3 GLU A  19     -15.523 -15.899 -51.476  1.00 88.67           H  
ATOM    316  CD  GLU A  19     -16.904 -14.699 -52.641  1.00 88.67           C  
ATOM    317  OE1 GLU A  19     -16.956 -15.535 -53.579  1.00 88.67           O  
ATOM    318  OE2 GLU A  19     -17.696 -13.728 -52.512  1.00 88.67           O  
ATOM    319  N   LEU A  20     -16.145 -13.606 -47.018  1.00 87.81           N  
ATOM    320  H   LEU A  20     -16.597 -14.509 -47.004  1.00 87.81           H  
ATOM    321  CA  LEU A  20     -16.368 -12.696 -45.888  1.00 87.81           C  
ATOM    322  HA  LEU A  20     -16.487 -11.684 -46.276  1.00 87.81           H  
ATOM    323  C   LEU A  20     -15.150 -12.637 -44.957  1.00 87.81           C  
ATOM    324  CB  LEU A  20     -17.649 -13.084 -45.122  1.00 87.81           C  
ATOM    325  HB2 LEU A  20     -17.615 -14.150 -44.898  1.00 87.81           H  
ATOM    326  HB3 LEU A  20     -17.653 -12.554 -44.170  1.00 87.81           H  
ATOM    327  O   LEU A  20     -14.715 -11.536 -44.611  1.00 87.81           O  
ATOM    328  CG  LEU A  20     -18.971 -12.763 -45.849  1.00 87.81           C  
ATOM    329  HG  LEU A  20     -19.004 -13.277 -46.809  1.00 87.81           H  
ATOM    330  CD1 LEU A  20     -20.150 -13.238 -45.001  1.00 87.81           C  
ATOM    331 HD11 LEU A  20     -20.172 -12.715 -44.045  1.00 87.81           H  
ATOM    332 HD12 LEU A  20     -21.084 -13.054 -45.532  1.00 87.81           H  
ATOM    333 HD13 LEU A  20     -20.066 -14.311 -44.826  1.00 87.81           H  
ATOM    334  CD2 LEU A  20     -19.145 -11.262 -46.105  1.00 87.81           C  
ATOM    335 HD21 LEU A  20     -18.436 -10.929 -46.864  1.00 87.81           H  
ATOM    336 HD22 LEU A  20     -20.154 -11.074 -46.471  1.00 87.81           H  
ATOM    337 HD23 LEU A  20     -18.990 -10.708 -45.179  1.00 87.81           H  
ATOM    338  N   LEU A  21     -14.560 -13.788 -44.609  1.00 85.15           N  
ATOM    339  H   LEU A  21     -14.984 -14.653 -44.912  1.00 85.15           H  
ATOM    340  CA  LEU A  21     -13.332 -13.866 -43.814  1.00 85.15           C  
ATOM    341  HA  LEU A  21     -13.461 -13.258 -42.919  1.00 85.15           H  
ATOM    342  C   LEU A  21     -12.153 -13.242 -44.553  1.00 85.15           C  
ATOM    343  CB  LEU A  21     -13.012 -15.312 -43.386  1.00 85.15           C  
ATOM    344  HB2 LEU A  21     -11.929 -15.382 -43.292  1.00 85.15           H  
ATOM    345  HB3 LEU A  21     -13.313 -16.022 -44.157  1.00 85.15           H  
ATOM    346  O   LEU A  21     -11.395 -12.493 -43.943  1.00 85.15           O  
ATOM    347  CG  LEU A  21     -13.613 -15.703 -42.023  1.00 85.15           C  
ATOM    348  HG  LEU A  21     -13.790 -14.804 -41.432  1.00 85.15           H  
ATOM    349  CD1 LEU A  21     -14.928 -16.470 -42.152  1.00 85.15           C  
ATOM    350 HD11 LEU A  21     -15.670 -15.844 -42.648  1.00 85.15           H  
ATOM    351 HD12 LEU A  21     -14.776 -17.375 -42.740  1.00 85.15           H  
ATOM    352 HD13 LEU A  21     -15.297 -16.739 -41.162  1.00 85.15           H  
ATOM    353  CD2 LEU A  21     -12.632 -16.557 -41.235  1.00 85.15           C  
ATOM    354 HD21 LEU A  21     -12.446 -17.499 -41.750  1.00 85.15           H  
ATOM    355 HD22 LEU A  21     -13.058 -16.744 -40.249  1.00 85.15           H  
ATOM    356 HD23 LEU A  21     -11.692 -16.022 -41.094  1.00 85.15           H  
ATOM    357  N   GLY A  22     -12.046 -13.442 -45.869  1.00 82.75           N  
ATOM    358  H   GLY A  22     -12.651 -14.122 -46.308  1.00 82.75           H  
ATOM    359  CA  GLY A  22     -11.008 -12.817 -46.689  1.00 82.75           C  
ATOM    360  HA2 GLY A  22     -11.125 -13.141 -47.723  1.00 82.75           H  
ATOM    361  HA3 GLY A  22     -10.024 -13.124 -46.336  1.00 82.75           H  
ATOM    362  C   GLY A  22     -11.077 -11.293 -46.640  1.00 82.75           C  
ATOM    363  O   GLY A  22     -10.061 -10.618 -46.499  1.00 82.75           O  
ATOM    364  N   ARG A  23     -12.291 -10.728 -46.628  1.00 80.64           N  
ATOM    365  H   ARG A  23     -13.091 -11.339 -46.716  1.00 80.64           H  
ATOM    366  CA  ARG A  23     -12.509  -9.284 -46.433  1.00 80.64           C  
ATOM    367  HA  ARG A  23     -11.759  -8.737 -47.004  1.00 80.64           H  
ATOM    368  C   ARG A  23     -12.344  -8.809 -44.986  1.00 80.64           C  
ATOM    369  CB  ARG A  23     -13.902  -8.899 -46.943  1.00 80.64           C  
ATOM    370  HB2 ARG A  23     -14.110  -7.866 -46.665  1.00 80.64           H  
ATOM    371  HB3 ARG A  23     -14.644  -9.539 -46.465  1.00 80.64           H  
ATOM    372  O   ARG A  23     -12.289  -7.598 -44.780  1.00 80.64           O  
ATOM    373  CG  ARG A  23     -14.042  -9.005 -48.465  1.00 80.64           C  
ATOM    374  HG2 ARG A  23     -13.338  -8.324 -48.944  1.00 80.64           H  
ATOM    375  HG3 ARG A  23     -13.807 -10.018 -48.792  1.00 80.64           H  
ATOM    376  CD  ARG A  23     -15.473  -8.621 -48.868  1.00 80.64           C  
ATOM    377  HD2 ARG A  23     -15.444  -7.643 -49.347  1.00 80.64           H  
ATOM    378  HD3 ARG A  23     -16.099  -8.548 -47.979  1.00 80.64           H  
ATOM    379  NE  ARG A  23     -16.077  -9.613 -49.775  1.00 80.64           N  
ATOM    380  HE  ARG A  23     -15.637 -10.522 -49.797  1.00 80.64           H  
ATOM    381  NH1 ARG A  23     -17.924  -8.383 -50.348  1.00 80.64           N  
ATOM    382 HH11 ARG A  23     -17.615  -7.658 -49.715  1.00 80.64           H  
ATOM    383 HH12 ARG A  23     -18.814  -8.316 -50.821  1.00 80.64           H  
ATOM    384  NH2 ARG A  23     -17.657 -10.427 -51.211  1.00 80.64           N  
ATOM    385 HH21 ARG A  23     -18.531 -10.341 -51.710  1.00 80.64           H  
ATOM    386 HH22 ARG A  23     -17.174 -11.311 -51.291  1.00 80.64           H  
ATOM    387  CZ  ARG A  23     -17.209  -9.473 -50.442  1.00 80.64           C  
ATOM    388  N   GLY A  24     -12.368  -9.693 -43.990  1.00 74.31           N  
ATOM    389  H   GLY A  24     -12.475 -10.669 -44.225  1.00 74.31           H  
ATOM    390  CA  GLY A  24     -12.109  -9.355 -42.584  1.00 74.31           C  
ATOM    391  HA2 GLY A  24     -12.580 -10.097 -41.940  1.00 74.31           H  
ATOM    392  HA3 GLY A  24     -12.514  -8.374 -42.336  1.00 74.31           H  
ATOM    393  C   GLY A  24     -10.608  -9.353 -42.299  1.00 74.31           C  
ATOM    394  O   GLY A  24     -10.018  -8.313 -42.025  1.00 74.31           O  
ATOM    395  N   LEU A  25      -9.985 -10.514 -42.498  1.00 73.37           N  
ATOM    396  H   LEU A  25     -10.553 -11.296 -42.791  1.00 73.37           H  
ATOM    397  CA  LEU A  25      -8.564 -10.803 -42.271  1.00 73.37           C  
ATOM    398  HA  LEU A  25      -8.254 -10.355 -41.327  1.00 73.37           H  
ATOM    399  C   LEU A  25      -7.630 -10.242 -43.361  1.00 73.37           C  
ATOM    400  CB  LEU A  25      -8.416 -12.334 -42.178  1.00 73.37           C  
ATOM    401  HB2 LEU A  25      -8.722 -12.763 -43.133  1.00 73.37           H  
ATOM    402  HB3 LEU A  25      -7.365 -12.581 -42.029  1.00 73.37           H  
ATOM    403  O   LEU A  25      -6.414 -10.365 -43.264  1.00 73.37           O  
ATOM    404  CG  LEU A  25      -9.234 -12.994 -41.050  1.00 73.37           C  
ATOM    405  HG  LEU A  25     -10.262 -12.630 -41.055  1.00 73.37           H  
ATOM    406  CD1 LEU A  25      -9.272 -14.499 -41.281  1.00 73.37           C  
ATOM    407 HD11 LEU A  25      -9.843 -14.722 -42.183  1.00 73.37           H  
ATOM    408 HD12 LEU A  25      -8.250 -14.856 -41.405  1.00 73.37           H  
ATOM    409 HD13 LEU A  25      -9.726 -14.995 -40.423  1.00 73.37           H  
ATOM    410  CD2 LEU A  25      -8.623 -12.729 -39.678  1.00 73.37           C  
ATOM    411 HD21 LEU A  25      -8.486 -11.660 -39.515  1.00 73.37           H  
ATOM    412 HD22 LEU A  25      -7.647 -13.208 -39.602  1.00 73.37           H  
ATOM    413 HD23 LEU A  25      -9.273 -13.130 -38.900  1.00 73.37           H  
ATOM    414  N   ARG A  26      -8.189  -9.646 -44.424  1.00 73.49           N  
ATOM    415  H   ARG A  26      -9.198  -9.627 -44.440  1.00 73.49           H  
ATOM    416  CA  ARG A  26      -7.470  -9.137 -45.614  1.00 73.49           C  
ATOM    417  HA  ARG A  26      -8.232  -8.832 -46.332  1.00 73.49           H  
ATOM    418  C   ARG A  26      -6.667 -10.214 -46.363  1.00 73.49           C  
ATOM    419  CB  ARG A  26      -6.645  -7.883 -45.265  1.00 73.49           C  
ATOM    420  HB2 ARG A  26      -6.258  -7.453 -46.189  1.00 73.49           H  
ATOM    421  HB3 ARG A  26      -5.798  -8.172 -44.644  1.00 73.49           H  
ATOM    422  O   ARG A  26      -5.675  -9.913 -47.026  1.00 73.49           O  
ATOM    423  CG  ARG A  26      -7.470  -6.818 -44.528  1.00 73.49           C  
ATOM    424  HG2 ARG A  26      -8.344  -6.556 -45.123  1.00 73.49           H  
ATOM    425  HG3 ARG A  26      -7.798  -7.206 -43.564  1.00 73.49           H  
ATOM    426  CD  ARG A  26      -6.625  -5.566 -44.284  1.00 73.49           C  
ATOM    427  HD2 ARG A  26      -6.332  -5.150 -45.247  1.00 73.49           H  
ATOM    428  HD3 ARG A  26      -5.730  -5.852 -43.731  1.00 73.49           H  
ATOM    429  NE  ARG A  26      -7.381  -4.570 -43.505  1.00 73.49           N  
ATOM    430  HE  ARG A  26      -8.177  -4.919 -42.992  1.00 73.49           H  
ATOM    431  NH1 ARG A  26      -6.002  -2.770 -43.869  1.00 73.49           N  
ATOM    432 HH11 ARG A  26      -5.376  -3.376 -44.379  1.00 73.49           H  
ATOM    433 HH12 ARG A  26      -5.740  -1.819 -43.655  1.00 73.49           H  
ATOM    434  NH2 ARG A  26      -7.804  -2.540 -42.571  1.00 73.49           N  
ATOM    435 HH21 ARG A  26      -7.533  -1.587 -42.372  1.00 73.49           H  
ATOM    436 HH22 ARG A  26      -8.586  -2.939 -42.071  1.00 73.49           H  
ATOM    437  CZ  ARG A  26      -7.061  -3.302 -43.322  1.00 73.49           C  
ATOM    438  N   LEU A  27      -7.127 -11.462 -46.291  1.00 79.67           N  
ATOM    439  H   LEU A  27      -8.003 -11.588 -45.804  1.00 79.67           H  
ATOM    440  CA  LEU A  27      -6.565 -12.613 -46.999  1.00 79.67           C  
ATOM    441  HA  LEU A  27      -5.527 -12.388 -47.244  1.00 79.67           H  
ATOM    442  C   LEU A  27      -7.324 -12.883 -48.314  1.00 79.67           C  
ATOM    443  CB  LEU A  27      -6.596 -13.847 -46.074  1.00 79.67           C  
ATOM    444  HB2 LEU A  27      -6.355 -14.736 -46.657  1.00 79.67           H  
ATOM    445  HB3 LEU A  27      -7.614 -13.969 -45.703  1.00 79.67           H  
ATOM    446  O   LEU A  27      -8.531 -12.646 -48.387  1.00 79.67           O  
ATOM    447  CG  LEU A  27      -5.632 -13.774 -44.872  1.00 79.67           C  
ATOM    448  HG  LEU A  27      -5.796 -12.846 -44.324  1.00 79.67           H  
ATOM    449  CD1 LEU A  27      -5.902 -14.944 -43.926  1.00 79.67           C  
ATOM    450 HD11 LEU A  27      -6.938 -14.914 -43.587  1.00 79.67           H  
ATOM    451 HD12 LEU A  27      -5.261 -14.865 -43.049  1.00 79.67           H  
ATOM    452 HD13 LEU A  27      -5.717 -15.896 -44.425  1.00 79.67           H  
ATOM    453  CD2 LEU A  27      -4.166 -13.848 -45.315  1.00 79.67           C  
ATOM    454 HD21 LEU A  27      -3.997 -14.754 -45.896  1.00 79.67           H  
ATOM    455 HD22 LEU A  27      -3.908 -12.963 -45.897  1.00 79.67           H  
ATOM    456 HD23 LEU A  27      -3.532 -13.863 -44.428  1.00 79.67           H  
ATOM    457  N   PRO A  28      -6.667 -13.433 -49.353  1.00 81.03           N  
ATOM    458  CA  PRO A  28      -7.372 -14.053 -50.473  1.00 81.03           C  
ATOM    459  HA  PRO A  28      -7.930 -13.283 -51.005  1.00 81.03           H  
ATOM    460  C   PRO A  28      -8.298 -15.170 -49.954  1.00 81.03           C  
ATOM    461  CB  PRO A  28      -6.284 -14.620 -51.396  1.00 81.03           C  
ATOM    462  HB2 PRO A  28      -6.138 -15.683 -51.208  1.00 81.03           H  
ATOM    463  HB3 PRO A  28      -6.528 -14.456 -52.446  1.00 81.03           H  
ATOM    464  O   PRO A  28      -7.839 -15.964 -49.126  1.00 81.03           O  
ATOM    465  CG  PRO A  28      -5.021 -13.859 -50.992  1.00 81.03           C  
ATOM    466  HG2 PRO A  28      -4.979 -12.911 -51.527  1.00 81.03           H  
ATOM    467  HG3 PRO A  28      -4.120 -14.445 -51.174  1.00 81.03           H  
ATOM    468  CD  PRO A  28      -5.234 -13.596 -49.504  1.00 81.03           C  
ATOM    469  HD2 PRO A  28      -4.911 -14.456 -48.917  1.00 81.03           H  
ATOM    470  HD3 PRO A  28      -4.692 -12.699 -49.204  1.00 81.03           H  
ATOM    471  N   PRO A  29      -9.555 -15.292 -50.424  1.00 80.85           N  
ATOM    472  CA  PRO A  29     -10.454 -16.380 -50.024  1.00 80.85           C  
ATOM    473  HA  PRO A  29     -10.706 -16.264 -48.969  1.00 80.85           H  
ATOM    474  C   PRO A  29      -9.850 -17.775 -50.241  1.00 80.85           C  
ATOM    475  CB  PRO A  29     -11.718 -16.188 -50.870  1.00 80.85           C  
ATOM    476  HB2 PRO A  29     -12.615 -16.506 -50.338  1.00 80.85           H  
ATOM    477  HB3 PRO A  29     -11.625 -16.724 -51.814  1.00 80.85           H  
ATOM    478  O   PRO A  29     -10.136 -18.701 -49.490  1.00 80.85           O  
ATOM    479  CG  PRO A  29     -11.723 -14.686 -51.145  1.00 80.85           C  
ATOM    480  HG2 PRO A  29     -12.097 -14.151 -50.272  1.00 80.85           H  
ATOM    481  HG3 PRO A  29     -12.298 -14.436 -52.037  1.00 80.85           H  
ATOM    482  CD  PRO A  29     -10.241 -14.373 -51.317  1.00 80.85           C  
ATOM    483  HD2 PRO A  29      -9.938 -14.563 -52.347  1.00 80.85           H  
ATOM    484  HD3 PRO A  29     -10.055 -13.333 -51.049  1.00 80.85           H  
ATOM    485  N   GLU A  30      -8.964 -17.909 -51.229  1.00 79.68           N  
ATOM    486  H   GLU A  30      -8.789 -17.100 -51.808  1.00 79.68           H  
ATOM    487  CA  GLU A  30      -8.241 -19.132 -51.586  1.00 79.68           C  
ATOM    488  HA  GLU A  30      -8.949 -19.960 -51.622  1.00 79.68           H  
ATOM    489  C   GLU A  30      -7.148 -19.520 -50.573  1.00 79.68           C  
ATOM    490  CB  GLU A  30      -7.600 -18.969 -52.980  1.00 79.68           C  
ATOM    491  HB2 GLU A  30      -6.771 -18.264 -52.917  1.00 79.68           H  
ATOM    492  HB3 GLU A  30      -7.176 -19.933 -53.261  1.00 79.68           H  
ATOM    493  O   GLU A  30      -6.660 -20.645 -50.616  1.00 79.68           O  
ATOM    494  CG  GLU A  30      -8.551 -18.539 -54.116  1.00 79.68           C  
ATOM    495  HG2 GLU A  30      -8.043 -18.725 -55.063  1.00 79.68           H  
ATOM    496  HG3 GLU A  30      -9.433 -19.178 -54.090  1.00 79.68           H  
ATOM    497  CD  GLU A  30      -8.977 -17.058 -54.088  1.00 79.68           C  
ATOM    498  OE1 GLU A  30      -9.987 -16.738 -54.753  1.00 79.68           O  
ATOM    499  OE2 GLU A  30      -8.321 -16.252 -53.384  1.00 79.68           O  
ATOM    500  N   ARG A  31      -6.753 -18.608 -49.669  1.00 79.19           N  
ATOM    501  H   ARG A  31      -7.220 -17.712 -49.685  1.00 79.19           H  
ATOM    502  CA  ARG A  31      -5.860 -18.894 -48.529  1.00 79.19           C  
ATOM    503  HA  ARG A  31      -5.264 -19.780 -48.749  1.00 79.19           H  
ATOM    504  C   ARG A  31      -6.608 -19.253 -47.245  1.00 79.19           C  
ATOM    505  CB  ARG A  31      -4.920 -17.708 -48.259  1.00 79.19           C  
ATOM    506  HB2 ARG A  31      -5.483 -16.775 -48.255  1.00 79.19           H  
ATOM    507  HB3 ARG A  31      -4.489 -17.835 -47.266  1.00 79.19           H  
ATOM    508  O   ARG A  31      -5.968 -19.601 -46.258  1.00 79.19           O  
ATOM    509  CG  ARG A  31      -3.765 -17.622 -49.259  1.00 79.19           C  
ATOM    510  HG2 ARG A  31      -3.321 -18.609 -49.381  1.00 79.19           H  
ATOM    511  HG3 ARG A  31      -4.130 -17.265 -50.222  1.00 79.19           H  
ATOM    512  CD  ARG A  31      -2.708 -16.666 -48.695  1.00 79.19           C  
ATOM    513  HD2 ARG A  31      -2.457 -16.995 -47.687  1.00 79.19           H  
ATOM    514  HD3 ARG A  31      -3.124 -15.660 -48.637  1.00 79.19           H  
ATOM    515  NE  ARG A  31      -1.483 -16.653 -49.512  1.00 79.19           N  
ATOM    516  HE  ARG A  31      -1.530 -17.129 -50.402  1.00 79.19           H  
ATOM    517  NH1 ARG A  31      -0.143 -15.595 -47.973  1.00 79.19           N  
ATOM    518 HH11 ARG A  31      -0.925 -15.554 -47.335  1.00 79.19           H  
ATOM    519 HH12 ARG A  31       0.768 -15.290 -47.660  1.00 79.19           H  
ATOM    520  NH2 ARG A  31       0.729 -16.280 -49.907  1.00 79.19           N  
ATOM    521 HH21 ARG A  31       0.654 -16.783 -50.780  1.00 79.19           H  
ATOM    522 HH22 ARG A  31       1.628 -15.953 -49.582  1.00 79.19           H  
ATOM    523  CZ  ARG A  31      -0.311 -16.175 -49.129  1.00 79.19           C  
ATOM    524  N   ILE A  32      -7.934 -19.140 -47.225  1.00 82.09           N  
ATOM    525  H   ILE A  32      -8.417 -18.901 -48.080  1.00 82.09           H  
ATOM    526  CA  ILE A  32      -8.738 -19.483 -46.052  1.00 82.09           C  
ATOM    527  HA  ILE A  32      -8.118 -19.419 -45.157  1.00 82.09           H  
ATOM    528  C   ILE A  32      -9.146 -20.944 -46.191  1.00 82.09           C  
ATOM    529  CB  ILE A  32      -9.882 -18.476 -45.850  1.00 82.09           C  
ATOM    530  HB  ILE A  32     -10.468 -18.408 -46.767  1.00 82.09           H  
ATOM    531  O   ILE A  32     -10.202 -21.288 -46.726  1.00 82.09           O  
ATOM    532  CG1 ILE A  32      -9.259 -17.100 -45.519  1.00 82.09           C  
ATOM    533 HG12 ILE A  32      -8.384 -16.902 -46.138  1.00 82.09           H  
ATOM    534 HG13 ILE A  32      -8.929 -17.092 -44.480  1.00 82.09           H  
ATOM    535  CG2 ILE A  32     -10.797 -18.910 -44.689  1.00 82.09           C  
ATOM    536 HG21 ILE A  32     -10.225 -18.995 -43.765  1.00 82.09           H  
ATOM    537 HG22 ILE A  32     -11.608 -18.196 -44.544  1.00 82.09           H  
ATOM    538 HG23 ILE A  32     -11.245 -19.880 -44.906  1.00 82.09           H  
ATOM    539  CD1 ILE A  32     -10.220 -15.944 -45.744  1.00 82.09           C  
ATOM    540 HD11 ILE A  32     -10.316 -15.753 -46.813  1.00 82.09           H  
ATOM    541 HD12 ILE A  32     -11.205 -16.170 -45.335  1.00 82.09           H  
ATOM    542 HD13 ILE A  32      -9.816 -15.061 -45.250  1.00 82.09           H  
ATOM    543  N   GLU A  33      -8.241 -21.807 -45.740  1.00 75.85           N  
ATOM    544  H   GLU A  33      -7.366 -21.448 -45.385  1.00 75.85           H  
ATOM    545  CA  GLU A  33      -8.454 -23.245 -45.696  1.00 75.85           C  
ATOM    546  HA  GLU A  33      -8.714 -23.585 -46.698  1.00 75.85           H  
ATOM    547  C   GLU A  33      -9.614 -23.588 -44.756  1.00 75.85           C  
ATOM    548  CB  GLU A  33      -7.171 -23.960 -45.272  1.00 75.85           C  
ATOM    549  HB2 GLU A  33      -7.421 -24.991 -45.024  1.00 75.85           H  
ATOM    550  HB3 GLU A  33      -6.759 -23.466 -44.391  1.00 75.85           H  
ATOM    551  O   GLU A  33      -9.671 -23.161 -43.602  1.00 75.85           O  
ATOM    552  CG  GLU A  33      -6.129 -23.943 -46.398  1.00 75.85           C  
ATOM    553  HG2 GLU A  33      -5.878 -22.909 -46.635  1.00 75.85           H  
ATOM    554  HG3 GLU A  33      -6.566 -24.396 -47.288  1.00 75.85           H  
ATOM    555  CD  GLU A  33      -4.862 -24.714 -46.014  1.00 75.85           C  
ATOM    556  OE1 GLU A  33      -3.764 -24.201 -46.326  1.00 75.85           O  
ATOM    557  OE2 GLU A  33      -5.018 -25.818 -45.447  1.00 75.85           O  
ATOM    558  N   ARG A  34     -10.555 -24.389 -45.265  1.00 77.80           N  
ATOM    559  H   ARG A  34     -10.420 -24.687 -46.220  1.00 77.80           H  
ATOM    560  CA  ARG A  34     -11.886 -24.600 -44.670  1.00 77.80           C  
ATOM    561  HA  ARG A  34     -12.356 -23.618 -44.615  1.00 77.80           H  
ATOM    562  C   ARG A  34     -11.903 -25.140 -43.233  1.00 77.80           C  
ATOM    563  CB  ARG A  34     -12.722 -25.471 -45.625  1.00 77.80           C  
ATOM    564  HB2 ARG A  34     -13.744 -25.528 -45.251  1.00 77.80           H  
ATOM    565  HB3 ARG A  34     -12.753 -24.986 -46.601  1.00 77.80           H  
ATOM    566  O   ARG A  34     -12.928 -25.019 -42.564  1.00 77.80           O  
ATOM    567  CG  ARG A  34     -12.157 -26.895 -45.785  1.00 77.80           C  
ATOM    568  HG2 ARG A  34     -11.093 -26.850 -46.015  1.00 77.80           H  
ATOM    569  HG3 ARG A  34     -12.284 -27.436 -44.847  1.00 77.80           H  
ATOM    570  CD  ARG A  34     -12.842 -27.674 -46.912  1.00 77.80           C  
ATOM    571  HD2 ARG A  34     -12.313 -28.616 -47.056  1.00 77.80           H  
ATOM    572  HD3 ARG A  34     -12.758 -27.103 -47.836  1.00 77.80           H  
ATOM    573  NE  ARG A  34     -14.268 -27.917 -46.631  1.00 77.80           N  
ATOM    574  HE  ARG A  34     -14.906 -27.151 -46.793  1.00 77.80           H  
ATOM    575  NH1 ARG A  34     -14.179 -30.162 -46.116  1.00 77.80           N  
ATOM    576 HH11 ARG A  34     -13.194 -30.079 -45.906  1.00 77.80           H  
ATOM    577 HH12 ARG A  34     -14.657 -30.999 -45.816  1.00 77.80           H  
ATOM    578  NH2 ARG A  34     -16.129 -29.090 -46.123  1.00 77.80           N  
ATOM    579 HH21 ARG A  34     -16.644 -28.222 -46.169  1.00 77.80           H  
ATOM    580 HH22 ARG A  34     -16.619 -29.938 -45.875  1.00 77.80           H  
ATOM    581  CZ  ARG A  34     -14.844 -29.055 -46.300  1.00 77.80           C  
ATOM    582  N   HIS A  35     -10.794 -25.719 -42.770  1.00 75.92           N  
ATOM    583  H   HIS A  35      -9.988 -25.708 -43.379  1.00 75.92           H  
ATOM    584  CA  HIS A  35     -10.633 -26.328 -41.446  1.00 75.92           C  
ATOM    585  HA  HIS A  35     -11.582 -26.280 -40.913  1.00 75.92           H  
ATOM    586  C   HIS A  35      -9.616 -25.612 -40.538  1.00 75.92           C  
ATOM    587  CB  HIS A  35     -10.279 -27.815 -41.618  1.00 75.92           C  
ATOM    588  HB2 HIS A  35     -10.140 -28.265 -40.635  1.00 75.92           H  
ATOM    589  HB3 HIS A  35      -9.335 -27.899 -42.156  1.00 75.92           H  
ATOM    590  O   HIS A  35      -9.433 -26.045 -39.404  1.00 75.92           O  
ATOM    591  CG  HIS A  35     -11.338 -28.610 -42.340  1.00 75.92           C  
ATOM    592  CD2 HIS A  35     -11.142 -29.509 -43.354  1.00 75.92           C  
ATOM    593  HD2 HIS A  35     -10.188 -29.779 -43.782  1.00 75.92           H  
ATOM    594  ND1 HIS A  35     -12.688 -28.580 -42.079  1.00 75.92           N  
ATOM    595  HD1 HIS A  35     -13.134 -28.049 -41.345  1.00 75.92           H  
ATOM    596  CE1 HIS A  35     -13.292 -29.439 -42.914  1.00 75.92           C  
ATOM    597  HE1 HIS A  35     -14.352 -29.644 -42.923  1.00 75.92           H  
ATOM    598  NE2 HIS A  35     -12.395 -30.007 -43.739  1.00 75.92           N  
ATOM    599  N   VAL A  36      -8.969 -24.528 -40.983  1.00 74.84           N  
ATOM    600  H   VAL A  36      -9.196 -24.137 -41.886  1.00 74.84           H  
ATOM    601  CA  VAL A  36      -8.010 -23.797 -40.136  1.00 74.84           C  
ATOM    602  HA  VAL A  36      -7.433 -24.538 -39.583  1.00 74.84           H  
ATOM    603  C   VAL A  36      -8.761 -22.898 -39.140  1.00 74.84           C  
ATOM    604  CB  VAL A  36      -6.986 -23.008 -40.974  1.00 74.84           C  
ATOM    605  HB  VAL A  36      -7.507 -22.358 -41.677  1.00 74.84           H  
ATOM    606  O   VAL A  36      -9.653 -22.156 -39.565  1.00 74.84           O  
ATOM    607  CG1 VAL A  36      -6.052 -22.155 -40.104  1.00 74.84           C  
ATOM    608 HG11 VAL A  36      -6.615 -21.372 -39.597  1.00 74.84           H  
ATOM    609 HG12 VAL A  36      -5.296 -21.680 -40.729  1.00 74.84           H  
ATOM    610 HG13 VAL A  36      -5.552 -22.780 -39.363  1.00 74.84           H  
ATOM    611  CG2 VAL A  36      -6.093 -23.985 -41.749  1.00 74.84           C  
ATOM    612 HG21 VAL A  36      -5.527 -24.612 -41.060  1.00 74.84           H  
ATOM    613 HG22 VAL A  36      -6.693 -24.631 -42.389  1.00 74.84           H  
ATOM    614 HG23 VAL A  36      -5.392 -23.435 -42.377  1.00 74.84           H  
ATOM    615  N   PRO A  37      -8.423 -22.932 -37.832  1.00 74.72           N  
ATOM    616  CA  PRO A  37      -9.025 -22.057 -36.832  1.00 74.72           C  
ATOM    617  HA  PRO A  37     -10.089 -22.293 -36.789  1.00 74.72           H  
ATOM    618  C   PRO A  37      -8.819 -20.571 -37.139  1.00 74.72           C  
ATOM    619  CB  PRO A  37      -8.404 -22.444 -35.487  1.00 74.72           C  
ATOM    620  HB2 PRO A  37      -7.498 -21.866 -35.307  1.00 74.72           H  
ATOM    621  HB3 PRO A  37      -9.108 -22.319 -34.664  1.00 74.72           H  
ATOM    622  O   PRO A  37      -7.706 -20.145 -37.444  1.00 74.72           O  
ATOM    623  CG  PRO A  37      -8.031 -23.908 -35.699  1.00 74.72           C  
ATOM    624  HG2 PRO A  37      -8.912 -24.536 -35.569  1.00 74.72           H  
ATOM    625  HG3 PRO A  37      -7.228 -24.223 -35.032  1.00 74.72           H  
ATOM    626  CD  PRO A  37      -7.595 -23.927 -37.162  1.00 74.72           C  
ATOM    627  HD2 PRO A  37      -7.749 -24.928 -37.566  1.00 74.72           H  
ATOM    628  HD3 PRO A  37      -6.546 -23.641 -37.240  1.00 74.72           H  
ATOM    629  N   PHE A  38      -9.864 -19.754 -37.001  1.00 79.30           N  
ATOM    630  H   PHE A  38     -10.769 -20.175 -36.842  1.00 79.30           H  
ATOM    631  CA  PHE A  38      -9.808 -18.320 -37.310  1.00 79.30           C  
ATOM    632  HA  PHE A  38      -9.513 -18.202 -38.353  1.00 79.30           H  
ATOM    633  C   PHE A  38      -8.772 -17.553 -36.474  1.00 79.30           C  
ATOM    634  CB  PHE A  38     -11.197 -17.700 -37.117  1.00 79.30           C  
ATOM    635  HB2 PHE A  38     -11.427 -17.719 -36.052  1.00 79.30           H  
ATOM    636  HB3 PHE A  38     -11.146 -16.656 -37.427  1.00 79.30           H  
ATOM    637  O   PHE A  38      -8.153 -16.619 -36.980  1.00 79.30           O  
ATOM    638  CG  PHE A  38     -12.353 -18.339 -37.866  1.00 79.30           C  
ATOM    639  CD1 PHE A  38     -12.175 -18.949 -39.124  1.00 79.30           C  
ATOM    640  HD1 PHE A  38     -11.196 -19.011 -39.574  1.00 79.30           H  
ATOM    641  CD2 PHE A  38     -13.637 -18.294 -37.297  1.00 79.30           C  
ATOM    642  HD2 PHE A  38     -13.770 -17.855 -36.320  1.00 79.30           H  
ATOM    643  CE1 PHE A  38     -13.281 -19.471 -39.814  1.00 79.30           C  
ATOM    644  HE1 PHE A  38     -13.134 -19.918 -40.787  1.00 79.30           H  
ATOM    645  CE2 PHE A  38     -14.738 -18.837 -37.978  1.00 79.30           C  
ATOM    646  HE2 PHE A  38     -15.715 -18.827 -37.516  1.00 79.30           H  
ATOM    647  CZ  PHE A  38     -14.564 -19.415 -39.245  1.00 79.30           C  
ATOM    648  HZ  PHE A  38     -15.409 -19.840 -39.765  1.00 79.30           H  
ATOM    649  N   SER A  39      -8.523 -17.982 -35.232  1.00 65.59           N  
ATOM    650  H   SER A  39      -9.027 -18.789 -34.894  1.00 65.59           H  
ATOM    651  CA  SER A  39      -7.421 -17.495 -34.387  1.00 65.59           C  
ATOM    652  HA  SER A  39      -7.592 -16.451 -34.125  1.00 65.59           H  
ATOM    653  C   SER A  39      -6.066 -17.594 -35.093  1.00 65.59           C  
ATOM    654  CB  SER A  39      -7.370 -18.330 -33.098  1.00 65.59           C  
ATOM    655  HB2 SER A  39      -6.467 -18.093 -32.535  1.00 65.59           H  
ATOM    656  HB3 SER A  39      -8.235 -18.076 -32.486  1.00 65.59           H  
ATOM    657  O   SER A  39      -5.291 -16.643 -35.100  1.00 65.59           O  
ATOM    658  OG  SER A  39      -7.414 -19.721 -33.390  1.00 65.59           O  
ATOM    659  HG  SER A  39      -6.522 -20.067 -33.477  1.00 65.59           H  
ATOM    660  N   ASN A  40      -5.815 -18.717 -35.767  1.00 65.76           N  
ATOM    661  H   ASN A  40      -6.529 -19.431 -35.776  1.00 65.76           H  
ATOM    662  CA  ASN A  40      -4.556 -19.018 -36.449  1.00 65.76           C  
ATOM    663  HA  ASN A  40      -3.731 -18.693 -35.815  1.00 65.76           H  
ATOM    664  C   ASN A  40      -4.433 -18.249 -37.777  1.00 65.76           C  
ATOM    665  CB  ASN A  40      -4.437 -20.541 -36.664  1.00 65.76           C  
ATOM    666  HB2 ASN A  40      -5.212 -20.873 -37.356  1.00 65.76           H  
ATOM    667  HB3 ASN A  40      -3.472 -20.741 -37.130  1.00 65.76           H  
ATOM    668  O   ASN A  40      -3.342 -18.139 -38.330  1.00 65.76           O  
ATOM    669  CG  ASN A  40      -4.536 -21.393 -35.403  1.00 65.76           C  
ATOM    670  ND2 ASN A  40      -4.137 -22.640 -35.484  1.00 65.76           N  
ATOM    671 HD21 ASN A  40      -3.717 -22.997 -36.331  1.00 65.76           H  
ATOM    672 HD22 ASN A  40      -4.174 -23.177 -34.630  1.00 65.76           H  
ATOM    673  OD1 ASN A  40      -5.001 -20.988 -34.348  1.00 65.76           O  
ATOM    674  N   LEU A  41      -5.544 -17.692 -38.273  1.00 69.93           N  
ATOM    675  H   LEU A  41      -6.405 -17.852 -37.770  1.00 69.93           H  
ATOM    676  CA  LEU A  41      -5.580 -16.756 -39.397  1.00 69.93           C  
ATOM    677  HA  LEU A  41      -4.720 -16.950 -40.038  1.00 69.93           H  
ATOM    678  C   LEU A  41      -5.460 -15.283 -38.952  1.00 69.93           C  
ATOM    679  CB  LEU A  41      -6.856 -16.988 -40.225  1.00 69.93           C  
ATOM    680  HB2 LEU A  41      -7.712 -16.658 -39.635  1.00 69.93           H  
ATOM    681  HB3 LEU A  41      -6.781 -16.355 -41.109  1.00 69.93           H  
ATOM    682  O   LEU A  41      -5.462 -14.400 -39.809  1.00 69.93           O  
ATOM    683  CG  LEU A  41      -7.117 -18.423 -40.712  1.00 69.93           C  
ATOM    684  HG  LEU A  41      -7.155 -19.104 -39.861  1.00 69.93           H  
ATOM    685  CD1 LEU A  41      -8.468 -18.481 -41.427  1.00 69.93           C  
ATOM    686 HD11 LEU A  41      -9.255 -18.144 -40.751  1.00 69.93           H  
ATOM    687 HD12 LEU A  41      -8.678 -19.509 -41.721  1.00 69.93           H  
ATOM    688 HD13 LEU A  41      -8.450 -17.839 -42.308  1.00 69.93           H  
ATOM    689  CD2 LEU A  41      -6.042 -18.890 -41.693  1.00 69.93           C  
ATOM    690 HD21 LEU A  41      -6.297 -19.877 -42.078  1.00 69.93           H  
ATOM    691 HD22 LEU A  41      -5.083 -18.958 -41.179  1.00 69.93           H  
ATOM    692 HD23 LEU A  41      -5.959 -18.192 -42.527  1.00 69.93           H  
ATOM    693  N   GLY A  42      -5.359 -15.012 -37.643  1.00 64.36           N  
ATOM    694  H   GLY A  42      -5.339 -15.786 -36.995  1.00 64.36           H  
ATOM    695  CA  GLY A  42      -5.230 -13.667 -37.072  1.00 64.36           C  
ATOM    696  HA2 GLY A  42      -4.583 -13.731 -36.197  1.00 64.36           H  
ATOM    697  HA3 GLY A  42      -4.754 -13.004 -37.794  1.00 64.36           H  
ATOM    698  C   GLY A  42      -6.542 -13.012 -36.620  1.00 64.36           C  
ATOM    699  O   GLY A  42      -6.596 -11.789 -36.536  1.00 64.36           O  
ATOM    700  N   MET A  43      -7.609 -13.775 -36.353  1.00 69.04           N  
ATOM    701  H   MET A  43      -7.535 -14.776 -36.465  1.00 69.04           H  
ATOM    702  CA  MET A  43      -8.869 -13.216 -35.842  1.00 69.04           C  
ATOM    703  HA  MET A  43      -9.098 -12.319 -36.418  1.00 69.04           H  
ATOM    704  C   MET A  43      -8.764 -12.811 -34.363  1.00 69.04           C  
ATOM    705  CB  MET A  43     -10.023 -14.207 -36.054  1.00 69.04           C  
ATOM    706  HB2 MET A  43     -10.051 -14.510 -37.100  1.00 69.04           H  
ATOM    707  HB3 MET A  43      -9.855 -15.091 -35.439  1.00 69.04           H  
ATOM    708  O   MET A  43      -8.778 -13.664 -33.475  1.00 69.04           O  
ATOM    709  CG  MET A  43     -11.380 -13.589 -35.688  1.00 69.04           C  
ATOM    710  HG2 MET A  43     -11.566 -12.749 -36.357  1.00 69.04           H  
ATOM    711  HG3 MET A  43     -11.345 -13.201 -34.670  1.00 69.04           H  
ATOM    712  SD  MET A  43     -12.784 -14.729 -35.803  1.00 69.04           S  
ATOM    713  CE  MET A  43     -12.560 -15.629 -34.242  1.00 69.04           C  
ATOM    714  HE1 MET A  43     -12.641 -14.931 -33.409  1.00 69.04           H  
ATOM    715  HE2 MET A  43     -13.328 -16.395 -34.143  1.00 69.04           H  
ATOM    716  HE3 MET A  43     -11.577 -16.100 -34.219  1.00 69.04           H  
ATOM    717  N   ASP A  44      -8.742 -11.503 -34.112  1.00 55.90           N  
ATOM    718  H   ASP A  44      -8.624 -10.871 -34.891  1.00 55.90           H  
ATOM    719  CA  ASP A  44      -8.950 -10.901 -32.792  1.00 55.90           C  
ATOM    720  HA  ASP A  44      -8.583 -11.597 -32.038  1.00 55.90           H  
ATOM    721  C   ASP A  44     -10.447 -10.653 -32.474  1.00 55.90           C  
ATOM    722  CB  ASP A  44      -8.087  -9.627 -32.677  1.00 55.90           C  
ATOM    723  HB2 ASP A  44      -8.129  -9.262 -31.651  1.00 55.90           H  
ATOM    724  HB3 ASP A  44      -7.050  -9.891 -32.884  1.00 55.90           H  
ATOM    725  O   ASP A  44     -11.344 -10.954 -33.271  1.00 55.90           O  
ATOM    726  CG  ASP A  44      -8.521  -8.493 -33.615  1.00 55.90           C  
ATOM    727  OD1 ASP A  44      -9.734  -8.187 -33.639  1.00 55.90           O  
ATOM    728  OD2 ASP A  44      -7.652  -7.925 -34.303  1.00 55.90           O  
ATOM    729  N   SER A  45     -10.726 -10.088 -31.294  1.00 54.51           N  
ATOM    730  H   SER A  45      -9.960  -9.902 -30.662  1.00 54.51           H  
ATOM    731  CA  SER A  45     -12.078  -9.750 -30.818  1.00 54.51           C  
ATOM    732  HA  SER A  45     -12.670 -10.662 -30.739  1.00 54.51           H  
ATOM    733  C   SER A  45     -12.851  -8.786 -31.726  1.00 54.51           C  
ATOM    734  CB  SER A  45     -11.995  -9.138 -29.417  1.00 54.51           C  
ATOM    735  HB2 SER A  45     -11.484  -8.177 -29.469  1.00 54.51           H  
ATOM    736  HB3 SER A  45     -13.004  -8.983 -29.034  1.00 54.51           H  
ATOM    737  O   SER A  45     -14.066  -8.925 -31.863  1.00 54.51           O  
ATOM    738  OG  SER A  45     -11.286  -9.997 -28.543  1.00 54.51           O  
ATOM    739  HG  SER A  45     -11.308  -9.626 -27.658  1.00 54.51           H  
ATOM    740  N   LEU A  46     -12.175  -7.819 -32.352  1.00 54.80           N  
ATOM    741  H   LEU A  46     -11.168  -7.884 -32.385  1.00 54.80           H  
ATOM    742  CA  LEU A  46     -12.798  -6.820 -33.222  1.00 54.80           C  
ATOM    743  HA  LEU A  46     -13.747  -6.517 -32.780  1.00 54.80           H  
ATOM    744  C   LEU A  46     -13.100  -7.416 -34.600  1.00 54.80           C  
ATOM    745  CB  LEU A  46     -11.871  -5.592 -33.309  1.00 54.80           C  
ATOM    746  HB2 LEU A  46     -11.710  -5.204 -32.303  1.00 54.80           H  
ATOM    747  HB3 LEU A  46     -10.905  -5.911 -33.700  1.00 54.80           H  
ATOM    748  O   LEU A  46     -14.214  -7.265 -35.103  1.00 54.80           O  
ATOM    749  CG  LEU A  46     -12.396  -4.457 -34.206  1.00 54.80           C  
ATOM    750  HG  LEU A  46     -12.563  -4.832 -35.216  1.00 54.80           H  
ATOM    751  CD1 LEU A  46     -13.700  -3.856 -33.676  1.00 54.80           C  
ATOM    752 HD11 LEU A  46     -14.494  -4.602 -33.718  1.00 54.80           H  
ATOM    753 HD12 LEU A  46     -13.572  -3.520 -32.647  1.00 54.80           H  
ATOM    754 HD13 LEU A  46     -14.000  -3.017 -34.304  1.00 54.80           H  
ATOM    755  CD2 LEU A  46     -11.355  -3.340 -34.280  1.00 54.80           C  
ATOM    756 HD21 LEU A  46     -11.173  -2.930 -33.286  1.00 54.80           H  
ATOM    757 HD22 LEU A  46     -10.423  -3.744 -34.675  1.00 54.80           H  
ATOM    758 HD23 LEU A  46     -11.706  -2.555 -34.950  1.00 54.80           H  
ATOM    759  N   ILE A  47     -12.143  -8.148 -35.179  1.00 68.25           N  
ATOM    760  H   ILE A  47     -11.258  -8.221 -34.699  1.00 68.25           H  
ATOM    761  CA  ILE A  47     -12.327  -8.872 -36.444  1.00 68.25           C  
ATOM    762  HA  ILE A  47     -12.634  -8.158 -37.209  1.00 68.25           H  
ATOM    763  C   ILE A  47     -13.454  -9.900 -36.302  1.00 68.25           C  
ATOM    764  CB  ILE A  47     -11.001  -9.529 -36.892  1.00 68.25           C  
ATOM    765  HB  ILE A  47     -10.639 -10.166 -36.085  1.00 68.25           H  
ATOM    766  O   ILE A  47     -14.282 -10.027 -37.207  1.00 68.25           O  
ATOM    767  CG1 ILE A  47      -9.938  -8.444 -37.184  1.00 68.25           C  
ATOM    768 HG12 ILE A  47     -10.265  -7.830 -38.023  1.00 68.25           H  
ATOM    769 HG13 ILE A  47      -9.838  -7.791 -36.317  1.00 68.25           H  
ATOM    770  CG2 ILE A  47     -11.222 -10.400 -38.145  1.00 68.25           C  
ATOM    771 HG21 ILE A  47     -10.282 -10.863 -38.443  1.00 68.25           H  
ATOM    772 HG22 ILE A  47     -11.920 -11.209 -37.931  1.00 68.25           H  
ATOM    773 HG23 ILE A  47     -11.606  -9.790 -38.962  1.00 68.25           H  
ATOM    774  CD1 ILE A  47      -8.540  -8.994 -37.487  1.00 68.25           C  
ATOM    775 HD11 ILE A  47      -7.829  -8.168 -37.512  1.00 68.25           H  
ATOM    776 HD12 ILE A  47      -8.519  -9.494 -38.456  1.00 68.25           H  
ATOM    777 HD13 ILE A  47      -8.239  -9.688 -36.702  1.00 68.25           H  
ATOM    778  N   GLY A  48     -13.526 -10.593 -35.162  1.00 69.34           N  
ATOM    779  H   GLY A  48     -12.790 -10.479 -34.480  1.00 69.34           H  
ATOM    780  CA  GLY A  48     -14.612 -11.517 -34.862  1.00 69.34           C  
ATOM    781  HA2 GLY A  48     -14.414 -12.001 -33.906  1.00 69.34           H  
ATOM    782  HA3 GLY A  48     -14.635 -12.281 -35.639  1.00 69.34           H  
ATOM    783  C   GLY A  48     -15.979 -10.824 -34.800  1.00 69.34           C  
ATOM    784  O   GLY A  48     -16.920 -11.252 -35.473  1.00 69.34           O  
ATOM    785  N   LEU A  49     -16.104  -9.709 -34.074  1.00 67.17           N  
ATOM    786  H   LEU A  49     -15.317  -9.367 -33.541  1.00 67.17           H  
ATOM    787  CA  LEU A  49     -17.377  -8.981 -34.009  1.00 67.17           C  
ATOM    788  HA  LEU A  49     -18.141  -9.692 -33.694  1.00 67.17           H  
ATOM    789  C   LEU A  49     -17.802  -8.424 -35.384  1.00 67.17           C  
ATOM    790  CB  LEU A  49     -17.286  -7.865 -32.958  1.00 67.17           C  
ATOM    791  HB2 LEU A  49     -16.616  -8.163 -32.152  1.00 67.17           H  
ATOM    792  HB3 LEU A  49     -16.856  -6.978 -33.424  1.00 67.17           H  
ATOM    793  O   LEU A  49     -18.970  -8.524 -35.766  1.00 67.17           O  
ATOM    794  CG  LEU A  49     -18.677  -7.549 -32.369  1.00 67.17           C  
ATOM    795  HG  LEU A  49     -19.461  -7.929 -33.025  1.00 67.17           H  
ATOM    796  CD1 LEU A  49     -18.838  -8.208 -30.997  1.00 67.17           C  
ATOM    797 HD11 LEU A  49     -18.700  -9.285 -31.087  1.00 67.17           H  
ATOM    798 HD12 LEU A  49     -18.101  -7.807 -30.301  1.00 67.17           H  
ATOM    799 HD13 LEU A  49     -19.837  -8.009 -30.609  1.00 67.17           H  
ATOM    800  CD2 LEU A  49     -18.884  -6.044 -32.239  1.00 67.17           C  
ATOM    801 HD21 LEU A  49     -19.825  -5.837 -31.729  1.00 67.17           H  
ATOM    802 HD22 LEU A  49     -18.910  -5.593 -33.231  1.00 67.17           H  
ATOM    803 HD23 LEU A  49     -18.060  -5.606 -31.676  1.00 67.17           H  
ATOM    804  N   GLU A  50     -16.852  -7.905 -36.170  1.00 68.10           N  
ATOM    805  H   GLU A  50     -15.917  -7.818 -35.799  1.00 68.10           H  
ATOM    806  CA  GLU A  50     -17.103  -7.467 -37.547  1.00 68.10           C  
ATOM    807  HA  GLU A  50     -17.885  -6.708 -37.541  1.00 68.10           H  
ATOM    808  C   GLU A  50     -17.610  -8.607 -38.438  1.00 68.10           C  
ATOM    809  CB  GLU A  50     -15.830  -6.880 -38.185  1.00 68.10           C  
ATOM    810  HB2 GLU A  50     -15.883  -7.093 -39.253  1.00 68.10           H  
ATOM    811  HB3 GLU A  50     -14.942  -7.388 -37.810  1.00 68.10           H  
ATOM    812  O   GLU A  50     -18.587  -8.436 -39.168  1.00 68.10           O  
ATOM    813  CG  GLU A  50     -15.686  -5.360 -37.988  1.00 68.10           C  
ATOM    814  HG2 GLU A  50     -15.181  -5.165 -37.042  1.00 68.10           H  
ATOM    815  HG3 GLU A  50     -16.677  -4.908 -37.940  1.00 68.10           H  
ATOM    816  CD  GLU A  50     -14.932  -4.709 -39.159  1.00 68.10           C  
ATOM    817  OE1 GLU A  50     -13.998  -3.912 -38.935  1.00 68.10           O  
ATOM    818  OE2 GLU A  50     -15.316  -4.993 -40.324  1.00 68.10           O  
ATOM    819  N   LEU A  51     -16.969  -9.778 -38.398  1.00 77.65           N  
ATOM    820  H   LEU A  51     -16.172  -9.869 -37.783  1.00 77.65           H  
ATOM    821  CA  LEU A  51     -17.376 -10.927 -39.206  1.00 77.65           C  
ATOM    822  HA  LEU A  51     -17.483 -10.599 -40.240  1.00 77.65           H  
ATOM    823  C   LEU A  51     -18.746 -11.463 -38.803  1.00 77.65           C  
ATOM    824  CB  LEU A  51     -16.300 -12.016 -39.130  1.00 77.65           C  
ATOM    825  HB2 LEU A  51     -16.778 -12.987 -39.001  1.00 77.65           H  
ATOM    826  HB3 LEU A  51     -15.665 -11.854 -38.260  1.00 77.65           H  
ATOM    827  O   LEU A  51     -19.544 -11.773 -39.686  1.00 77.65           O  
ATOM    828  CG  LEU A  51     -15.466 -12.071 -40.412  1.00 77.65           C  
ATOM    829  HG  LEU A  51     -15.467 -11.102 -40.910  1.00 77.65           H  
ATOM    830  CD1 LEU A  51     -14.018 -12.416 -40.087  1.00 77.65           C  
ATOM    831 HD11 LEU A  51     -13.407 -12.419 -40.990  1.00 77.65           H  
ATOM    832 HD12 LEU A  51     -13.963 -13.385 -39.589  1.00 77.65           H  
ATOM    833 HD13 LEU A  51     -13.621 -11.658 -39.411  1.00 77.65           H  
ATOM    834  CD2 LEU A  51     -16.103 -13.110 -41.337  1.00 77.65           C  
ATOM    835 HD21 LEU A  51     -17.149 -12.857 -41.513  1.00 77.65           H  
ATOM    836 HD22 LEU A  51     -16.050 -14.099 -40.882  1.00 77.65           H  
ATOM    837 HD23 LEU A  51     -15.578 -13.117 -42.292  1.00 77.65           H  
ATOM    838  N   ARG A  52     -19.049 -11.501 -37.502  1.00 75.08           N  
ATOM    839  H   ARG A  52     -18.329 -11.230 -36.846  1.00 75.08           H  
ATOM    840  CA  ARG A  52     -20.372 -11.851 -36.975  1.00 75.08           C  
ATOM    841  HA  ARG A  52     -20.620 -12.868 -37.281  1.00 75.08           H  
ATOM    842  C   ARG A  52     -21.437 -10.940 -37.593  1.00 75.08           C  
ATOM    843  CB  ARG A  52     -20.282 -11.803 -35.437  1.00 75.08           C  
ATOM    844  HB2 ARG A  52     -19.493 -12.490 -35.131  1.00 75.08           H  
ATOM    845  HB3 ARG A  52     -19.979 -10.806 -35.115  1.00 75.08           H  
ATOM    846  O   ARG A  52     -22.366 -11.439 -38.224  1.00 75.08           O  
ATOM    847  CG  ARG A  52     -21.547 -12.201 -34.669  1.00 75.08           C  
ATOM    848  HG2 ARG A  52     -21.262 -12.351 -33.627  1.00 75.08           H  
ATOM    849  HG3 ARG A  52     -21.925 -13.145 -35.061  1.00 75.08           H  
ATOM    850  CD  ARG A  52     -22.631 -11.119 -34.725  1.00 75.08           C  
ATOM    851  HD2 ARG A  52     -23.106 -11.112 -35.706  1.00 75.08           H  
ATOM    852  HD3 ARG A  52     -22.152 -10.154 -34.560  1.00 75.08           H  
ATOM    853  NE  ARG A  52     -23.677 -11.323 -33.716  1.00 75.08           N  
ATOM    854  HE  ARG A  52     -23.986 -12.266 -33.531  1.00 75.08           H  
ATOM    855  NH1 ARG A  52     -24.256  -9.101 -33.469  1.00 75.08           N  
ATOM    856 HH11 ARG A  52     -23.711  -8.879 -34.289  1.00 75.08           H  
ATOM    857 HH12 ARG A  52     -24.957  -8.426 -33.196  1.00 75.08           H  
ATOM    858  NH2 ARG A  52     -25.354 -10.692 -32.355  1.00 75.08           N  
ATOM    859 HH21 ARG A  52     -26.007  -9.975 -32.075  1.00 75.08           H  
ATOM    860 HH22 ARG A  52     -25.661 -11.652 -32.414  1.00 75.08           H  
ATOM    861  CZ  ARG A  52     -24.417 -10.364 -33.192  1.00 75.08           C  
ATOM    862  N   ASN A  53     -21.253  -9.622 -37.516  1.00 72.67           N  
ATOM    863  H   ASN A  53     -20.469  -9.284 -36.975  1.00 72.67           H  
ATOM    864  CA  ASN A  53     -22.199  -8.647 -38.070  1.00 72.67           C  
ATOM    865  HA  ASN A  53     -23.191  -8.849 -37.665  1.00 72.67           H  
ATOM    866  C   ASN A  53     -22.311  -8.739 -39.608  1.00 72.67           C  
ATOM    867  CB  ASN A  53     -21.761  -7.242 -37.615  1.00 72.67           C  
ATOM    868  HB2 ASN A  53     -20.730  -7.064 -37.923  1.00 72.67           H  
ATOM    869  HB3 ASN A  53     -22.397  -6.500 -38.097  1.00 72.67           H  
ATOM    870  O   ASN A  53     -23.398  -8.601 -40.172  1.00 72.67           O  
ATOM    871  CG  ASN A  53     -21.865  -7.018 -36.111  1.00 72.67           C  
ATOM    872  ND2 ASN A  53     -21.323  -5.929 -35.619  1.00 72.67           N  
ATOM    873 HD21 ASN A  53     -20.823  -5.278 -36.208  1.00 72.67           H  
ATOM    874 HD22 ASN A  53     -21.393  -5.809 -34.619  1.00 72.67           H  
ATOM    875  OD1 ASN A  53     -22.438  -7.793 -35.360  1.00 72.67           O  
ATOM    876  N   ARG A  54     -21.202  -9.021 -40.312  1.00 80.07           N  
ATOM    877  H   ARG A  54     -20.331  -9.076 -39.803  1.00 80.07           H  
ATOM    878  CA  ARG A  54     -21.197  -9.251 -41.771  1.00 80.07           C  
ATOM    879  HA  ARG A  54     -21.712  -8.424 -42.260  1.00 80.07           H  
ATOM    880  C   ARG A  54     -21.970 -10.516 -42.166  1.00 80.07           C  
ATOM    881  CB  ARG A  54     -19.750  -9.325 -42.288  1.00 80.07           C  
ATOM    882  HB2 ARG A  54     -19.768  -9.701 -43.311  1.00 80.07           H  
ATOM    883  HB3 ARG A  54     -19.206 -10.047 -41.680  1.00 80.07           H  
ATOM    884  O   ARG A  54     -22.615 -10.510 -43.210  1.00 80.07           O  
ATOM    885  CG  ARG A  54     -18.996  -7.980 -42.293  1.00 80.07           C  
ATOM    886  HG2 ARG A  54     -19.369  -7.356 -43.106  1.00 80.07           H  
ATOM    887  HG3 ARG A  54     -19.156  -7.448 -41.355  1.00 80.07           H  
ATOM    888  CD  ARG A  54     -17.494  -8.243 -42.487  1.00 80.07           C  
ATOM    889  HD2 ARG A  54     -17.360  -8.732 -43.452  1.00 80.07           H  
ATOM    890  HD3 ARG A  54     -17.163  -8.930 -41.708  1.00 80.07           H  
ATOM    891  NE  ARG A  54     -16.659  -7.023 -42.397  1.00 80.07           N  
ATOM    892  HE  ARG A  54     -16.835  -6.385 -41.633  1.00 80.07           H  
ATOM    893  NH1 ARG A  54     -15.067  -7.594 -43.958  1.00 80.07           N  
ATOM    894 HH11 ARG A  54     -15.482  -8.512 -44.022  1.00 80.07           H  
ATOM    895 HH12 ARG A  54     -14.130  -7.419 -44.292  1.00 80.07           H  
ATOM    896  NH2 ARG A  54     -14.820  -5.735 -42.810  1.00 80.07           N  
ATOM    897 HH21 ARG A  54     -13.890  -5.633 -43.191  1.00 80.07           H  
ATOM    898 HH22 ARG A  54     -15.020  -5.244 -41.951  1.00 80.07           H  
ATOM    899  CZ  ARG A  54     -15.538  -6.784 -43.055  1.00 80.07           C  
ATOM    900  N   ILE A  55     -21.921 -11.575 -41.356  1.00 80.36           N  
ATOM    901  H   ILE A  55     -21.344 -11.507 -40.530  1.00 80.36           H  
ATOM    902  CA  ILE A  55     -22.670 -12.825 -41.569  1.00 80.36           C  
ATOM    903  HA  ILE A  55     -22.528 -13.151 -42.600  1.00 80.36           H  
ATOM    904  C   ILE A  55     -24.173 -12.594 -41.388  1.00 80.36           C  
ATOM    905  CB  ILE A  55     -22.119 -13.927 -40.635  1.00 80.36           C  
ATOM    906  HB  ILE A  55     -22.013 -13.513 -39.632  1.00 80.36           H  
ATOM    907  O   ILE A  55     -24.951 -12.993 -42.254  1.00 80.36           O  
ATOM    908  CG1 ILE A  55     -20.729 -14.374 -41.142  1.00 80.36           C  
ATOM    909 HG12 ILE A  55     -20.149 -13.506 -41.457  1.00 80.36           H  
ATOM    910 HG13 ILE A  55     -20.848 -15.015 -42.015  1.00 80.36           H  
ATOM    911  CG2 ILE A  55     -23.053 -15.146 -40.536  1.00 80.36           C  
ATOM    912 HG21 ILE A  55     -23.199 -15.582 -41.525  1.00 80.36           H  
ATOM    913 HG22 ILE A  55     -24.018 -14.860 -40.119  1.00 80.36           H  
ATOM    914 HG23 ILE A  55     -22.624 -15.892 -39.866  1.00 80.36           H  
ATOM    915  CD1 ILE A  55     -19.909 -15.108 -40.079  1.00 80.36           C  
ATOM    916 HD11 ILE A  55     -20.359 -16.075 -39.854  1.00 80.36           H  
ATOM    917 HD12 ILE A  55     -19.853 -14.511 -39.169  1.00 80.36           H  
ATOM    918 HD13 ILE A  55     -18.899 -15.262 -40.460  1.00 80.36           H  
ATOM    919  N   GLU A  56     -24.577 -11.895 -40.324  1.00 79.19           N  
ATOM    920  H   GLU A  56     -23.892 -11.620 -39.634  1.00 79.19           H  
ATOM    921  CA  GLU A  56     -25.979 -11.517 -40.088  1.00 79.19           C  
ATOM    922  HA  GLU A  56     -26.585 -12.417 -39.991  1.00 79.19           H  
ATOM    923  C   GLU A  56     -26.544 -10.711 -41.265  1.00 79.19           C  
ATOM    924  CB  GLU A  56     -26.095 -10.701 -38.788  1.00 79.19           C  
ATOM    925  HB2 GLU A  56     -27.106 -10.302 -38.705  1.00 79.19           H  
ATOM    926  HB3 GLU A  56     -25.400  -9.862 -38.824  1.00 79.19           H  
ATOM    927  O   GLU A  56     -27.567 -11.078 -41.848  1.00 79.19           O  
ATOM    928  CG  GLU A  56     -25.801 -11.557 -37.552  1.00 79.19           C  
ATOM    929  HG2 GLU A  56     -26.470 -12.418 -37.543  1.00 79.19           H  
ATOM    930  HG3 GLU A  56     -24.783 -11.941 -37.615  1.00 79.19           H  
ATOM    931  CD  GLU A  56     -25.954 -10.774 -36.245  1.00 79.19           C  
ATOM    932  OE1 GLU A  56     -26.642 -11.290 -35.330  1.00 79.19           O  
ATOM    933  OE2 GLU A  56     -25.322  -9.702 -36.122  1.00 79.19           O  
ATOM    934  N   ALA A  57     -25.826  -9.665 -41.689  1.00 79.33           N  
ATOM    935  H   ALA A  57     -25.005  -9.409 -41.159  1.00 79.33           H  
ATOM    936  CA  ALA A  57     -26.223  -8.810 -42.805  1.00 79.33           C  
ATOM    937  HA  ALA A  57     -27.233  -8.445 -42.615  1.00 79.33           H  
ATOM    938  C   ALA A  57     -26.248  -9.534 -44.167  1.00 79.33           C  
ATOM    939  CB  ALA A  57     -25.270  -7.609 -42.836  1.00 79.33           C  
ATOM    940  HB1 ALA A  57     -25.568  -6.926 -43.631  1.00 79.33           H  
ATOM    941  HB2 ALA A  57     -25.310  -7.084 -41.882  1.00 79.33           H  
ATOM    942  HB3 ALA A  57     -24.250  -7.949 -43.013  1.00 79.33           H  
ATOM    943  O   ALA A  57     -27.071  -9.205 -45.021  1.00 79.33           O  
ATOM    944  N   ALA A  58     -25.361 -10.509 -44.389  1.00 80.04           N  
ATOM    945  H   ALA A  58     -24.678 -10.713 -43.674  1.00 80.04           H  
ATOM    946  CA  ALA A  58     -25.290 -11.260 -45.644  1.00 80.04           C  
ATOM    947  HA  ALA A  58     -25.444 -10.572 -46.475  1.00 80.04           H  
ATOM    948  C   ALA A  58     -26.358 -12.360 -45.766  1.00 80.04           C  
ATOM    949  CB  ALA A  58     -23.886 -11.855 -45.768  1.00 80.04           C  
ATOM    950  HB1 ALA A  58     -23.819 -12.410 -46.704  1.00 80.04           H  
ATOM    951  HB2 ALA A  58     -23.691 -12.532 -44.936  1.00 80.04           H  
ATOM    952  HB3 ALA A  58     -23.142 -11.059 -45.771  1.00 80.04           H  
ATOM    953  O   ALA A  58     -26.756 -12.706 -46.881  1.00 80.04           O  
ATOM    954  N   LEU A  59     -26.804 -12.922 -44.638  1.00 76.24           N  
ATOM    955  H   LEU A  59     -26.388 -12.623 -43.767  1.00 76.24           H  
ATOM    956  CA  LEU A  59     -27.724 -14.061 -44.597  1.00 76.24           C  
ATOM    957  HA  LEU A  59     -27.863 -14.445 -45.608  1.00 76.24           H  
ATOM    958  C   LEU A  59     -29.143 -13.694 -44.126  1.00 76.24           C  
ATOM    959  CB  LEU A  59     -27.079 -15.180 -43.760  1.00 76.24           C  
ATOM    960  HB2 LEU A  59     -27.783 -16.009 -43.684  1.00 76.24           H  
ATOM    961  HB3 LEU A  59     -26.901 -14.793 -42.757  1.00 76.24           H  
ATOM    962  O   LEU A  59     -30.056 -14.492 -44.320  1.00 76.24           O  
ATOM    963  CG  LEU A  59     -25.734 -15.710 -44.298  1.00 76.24           C  
ATOM    964  HG  LEU A  59     -24.991 -14.914 -44.267  1.00 76.24           H  
ATOM    965  CD1 LEU A  59     -25.243 -16.844 -43.401  1.00 76.24           C  
ATOM    966 HD11 LEU A  59     -24.242 -17.148 -43.707  1.00 76.24           H  
ATOM    967 HD12 LEU A  59     -25.919 -17.697 -43.453  1.00 76.24           H  
ATOM    968 HD13 LEU A  59     -25.201 -16.489 -42.372  1.00 76.24           H  
ATOM    969  CD2 LEU A  59     -25.805 -16.239 -45.735  1.00 76.24           C  
ATOM    970 HD21 LEU A  59     -26.589 -16.991 -45.821  1.00 76.24           H  
ATOM    971 HD22 LEU A  59     -24.844 -16.677 -46.008  1.00 76.24           H  
ATOM    972 HD23 LEU A  59     -26.011 -15.414 -46.417  1.00 76.24           H  
ATOM    973  N   GLY A  60     -29.352 -12.493 -43.573  1.00 74.38           N  
ATOM    974  H   GLY A  60     -28.551 -11.911 -43.374  1.00 74.38           H  
ATOM    975  CA  GLY A  60     -30.666 -12.004 -43.133  1.00 74.38           C  
ATOM    976  HA2 GLY A  60     -31.411 -12.222 -43.898  1.00 74.38           H  
ATOM    977  HA3 GLY A  60     -30.606 -10.924 -43.001  1.00 74.38           H  
ATOM    978  C   GLY A  60     -31.148 -12.609 -41.811  1.00 74.38           C  
ATOM    979  O   GLY A  60     -32.351 -12.701 -41.584  1.00 74.38           O  
ATOM    980  N   ILE A  61     -30.217 -13.045 -40.961  1.00 78.11           N  
ATOM    981  H   ILE A  61     -29.257 -12.814 -41.171  1.00 78.11           H  
ATOM    982  CA  ILE A  61     -30.466 -13.787 -39.715  1.00 78.11           C  
ATOM    983  HA  ILE A  61     -31.530 -13.748 -39.483  1.00 78.11           H  
ATOM    984  C   ILE A  61     -29.730 -13.133 -38.543  1.00 78.11           C  
ATOM    985  CB  ILE A  61     -30.061 -15.276 -39.865  1.00 78.11           C  
ATOM    986  HB  ILE A  61     -30.205 -15.766 -38.903  1.00 78.11           H  
ATOM    987  O   ILE A  61     -28.757 -12.415 -38.751  1.00 78.11           O  
ATOM    988  CG1 ILE A  61     -28.576 -15.424 -40.266  1.00 78.11           C  
ATOM    989 HG12 ILE A  61     -27.951 -14.878 -39.559  1.00 78.11           H  
ATOM    990 HG13 ILE A  61     -28.438 -14.976 -41.250  1.00 78.11           H  
ATOM    991  CG2 ILE A  61     -30.994 -15.960 -40.881  1.00 78.11           C  
ATOM    992 HG21 ILE A  61     -32.034 -15.778 -40.611  1.00 78.11           H  
ATOM    993 HG22 ILE A  61     -30.828 -17.038 -40.889  1.00 78.11           H  
ATOM    994 HG23 ILE A  61     -30.821 -15.568 -41.883  1.00 78.11           H  
ATOM    995  CD1 ILE A  61     -28.055 -16.864 -40.318  1.00 78.11           C  
ATOM    996 HD11 ILE A  61     -27.014 -16.843 -40.638  1.00 78.11           H  
ATOM    997 HD12 ILE A  61     -28.115 -17.318 -39.329  1.00 78.11           H  
ATOM    998 HD13 ILE A  61     -28.619 -17.458 -41.037  1.00 78.11           H  
ATOM    999  N   THR A  62     -30.159 -13.414 -37.314  1.00 73.55           N  
ATOM   1000  H   THR A  62     -30.965 -14.014 -37.209  1.00 73.55           H  
ATOM   1001  CA  THR A  62     -29.451 -13.018 -36.084  1.00 73.55           C  
ATOM   1002  HA  THR A  62     -28.734 -12.230 -36.315  1.00 73.55           H  
ATOM   1003  C   THR A  62     -28.678 -14.209 -35.526  1.00 73.55           C  
ATOM   1004  CB  THR A  62     -30.428 -12.469 -35.035  1.00 73.55           C  
ATOM   1005  HB  THR A  62     -31.086 -13.272 -34.701  1.00 73.55           H  
ATOM   1006  O   THR A  62     -29.189 -15.330 -35.527  1.00 73.55           O  
ATOM   1007  CG2 THR A  62     -29.735 -11.855 -33.820  1.00 73.55           C  
ATOM   1008 HG21 THR A  62     -30.482 -11.417 -33.158  1.00 73.55           H  
ATOM   1009 HG22 THR A  62     -29.192 -12.624 -33.270  1.00 73.55           H  
ATOM   1010 HG23 THR A  62     -29.036 -11.081 -34.138  1.00 73.55           H  
ATOM   1011  OG1 THR A  62     -31.217 -11.450 -35.603  1.00 73.55           O  
ATOM   1012  HG1 THR A  62     -30.613 -10.791 -35.953  1.00 73.55           H  
ATOM   1013  N   VAL A  63     -27.455 -13.985 -35.042  1.00 72.24           N  
ATOM   1014  H   VAL A  63     -27.109 -13.036 -35.056  1.00 72.24           H  
ATOM   1015  CA  VAL A  63     -26.542 -15.044 -34.577  1.00 72.24           C  
ATOM   1016  HA  VAL A  63     -27.135 -15.943 -34.410  1.00 72.24           H  
ATOM   1017  C   VAL A  63     -25.867 -14.673 -33.243  1.00 72.24           C  
ATOM   1018  CB  VAL A  63     -25.491 -15.389 -35.655  1.00 72.24           C  
ATOM   1019  HB  VAL A  63     -24.966 -16.288 -35.331  1.00 72.24           H  
ATOM   1020  O   VAL A  63     -25.726 -13.484 -32.927  1.00 72.24           O  
ATOM   1021  CG1 VAL A  63     -26.111 -15.714 -37.020  1.00 72.24           C  
ATOM   1022 HG11 VAL A  63     -25.339 -16.085 -37.696  1.00 72.24           H  
ATOM   1023 HG12 VAL A  63     -26.558 -14.822 -37.458  1.00 72.24           H  
ATOM   1024 HG13 VAL A  63     -26.877 -16.481 -36.905  1.00 72.24           H  
ATOM   1025  CG2 VAL A  63     -24.447 -14.279 -35.801  1.00 72.24           C  
ATOM   1026 HG21 VAL A  63     -24.917 -13.301 -35.699  1.00 72.24           H  
ATOM   1027 HG22 VAL A  63     -23.709 -14.394 -35.008  1.00 72.24           H  
ATOM   1028 HG23 VAL A  63     -23.952 -14.325 -36.771  1.00 72.24           H  
ATOM   1029  N   PRO A  64     -25.405 -15.653 -32.438  1.00 59.76           N  
ATOM   1030  CA  PRO A  64     -24.678 -15.375 -31.198  1.00 59.76           C  
ATOM   1031  HA  PRO A  64     -25.362 -14.897 -30.497  1.00 59.76           H  
ATOM   1032  C   PRO A  64     -23.459 -14.472 -31.425  1.00 59.76           C  
ATOM   1033  CB  PRO A  64     -24.259 -16.744 -30.647  1.00 59.76           C  
ATOM   1034  HB2 PRO A  64     -24.261 -16.759 -29.557  1.00 59.76           H  
ATOM   1035  HB3 PRO A  64     -23.276 -17.021 -31.028  1.00 59.76           H  
ATOM   1036  O   PRO A  64     -22.743 -14.632 -32.412  1.00 59.76           O  
ATOM   1037  CG  PRO A  64     -25.307 -17.692 -31.228  1.00 59.76           C  
ATOM   1038  HG2 PRO A  64     -26.214 -17.652 -30.626  1.00 59.76           H  
ATOM   1039  HG3 PRO A  64     -24.934 -18.714 -31.300  1.00 59.76           H  
ATOM   1040  CD  PRO A  64     -25.576 -17.090 -32.606  1.00 59.76           C  
ATOM   1041  HD2 PRO A  64     -26.585 -17.349 -32.928  1.00 59.76           H  
ATOM   1042  HD3 PRO A  64     -24.841 -17.464 -33.318  1.00 59.76           H  
ATOM   1043  N   ALA A  65     -23.168 -13.562 -30.492  1.00 54.16           N  
ATOM   1044  H   ALA A  65     -23.795 -13.429 -29.711  1.00 54.16           H  
ATOM   1045  CA  ALA A  65     -21.963 -12.725 -30.563  1.00 54.16           C  
ATOM   1046  HA  ALA A  65     -22.001 -12.123 -31.471  1.00 54.16           H  
ATOM   1047  C   ALA A  65     -20.672 -13.570 -30.617  1.00 54.16           C  
ATOM   1048  CB  ALA A  65     -21.966 -11.774 -29.360  1.00 54.16           C  
ATOM   1049  HB1 ALA A  65     -21.094 -11.122 -29.412  1.00 54.16           H  
ATOM   1050  HB2 ALA A  65     -21.929 -12.337 -28.428  1.00 54.16           H  
ATOM   1051  HB3 ALA A  65     -22.862 -11.154 -29.375  1.00 54.16           H  
ATOM   1052  O   ALA A  65     -19.711 -13.213 -31.292  1.00 54.16           O  
ATOM   1053  N   THR A  66     -20.680 -14.743 -29.974  1.00 54.73           N  
ATOM   1054  H   THR A  66     -21.500 -14.992 -29.438  1.00 54.73           H  
ATOM   1055  CA  THR A  66     -19.556 -15.687 -29.935  1.00 54.73           C  
ATOM   1056  HA  THR A  66     -18.636 -15.106 -29.878  1.00 54.73           H  
ATOM   1057  C   THR A  66     -19.444 -16.594 -31.166  1.00 54.73           C  
ATOM   1058  CB  THR A  66     -19.617 -16.569 -28.676  1.00 54.73           C  
ATOM   1059  HB  THR A  66     -18.745 -17.223 -28.647  1.00 54.73           H  
ATOM   1060  O   THR A  66     -18.588 -17.475 -31.152  1.00 54.73           O  
ATOM   1061  CG2 THR A  66     -19.630 -15.747 -27.387  1.00 54.73           C  
ATOM   1062 HG21 THR A  66     -19.568 -16.421 -26.532  1.00 54.73           H  
ATOM   1063 HG22 THR A  66     -18.772 -15.075 -27.369  1.00 54.73           H  
ATOM   1064 HG23 THR A  66     -20.549 -15.166 -27.310  1.00 54.73           H  
ATOM   1065  OG1 THR A  66     -20.785 -17.360 -28.712  1.00 54.73           O  
ATOM   1066  HG1 THR A  66     -20.548 -18.195 -29.122  1.00 54.73           H  
ATOM   1067  N   LEU A  67     -20.275 -16.431 -32.211  1.00 68.09           N  
ATOM   1068  H   LEU A  67     -20.928 -15.661 -32.174  1.00 68.09           H  
ATOM   1069  CA  LEU A  67     -20.429 -17.386 -33.328  1.00 68.09           C  
ATOM   1070  HA  LEU A  67     -21.013 -18.234 -32.969  1.00 68.09           H  
ATOM   1071  C   LEU A  67     -19.097 -17.944 -33.861  1.00 68.09           C  
ATOM   1072  CB  LEU A  67     -21.203 -16.691 -34.471  1.00 68.09           C  
ATOM   1073  HB2 LEU A  67     -20.634 -15.815 -34.784  1.00 68.09           H  
ATOM   1074  HB3 LEU A  67     -22.168 -16.347 -34.097  1.00 68.09           H  
ATOM   1075  O   LEU A  67     -18.981 -19.142 -34.091  1.00 68.09           O  
ATOM   1076  CG  LEU A  67     -21.467 -17.578 -35.705  1.00 68.09           C  
ATOM   1077  HG  LEU A  67     -20.555 -18.105 -35.987  1.00 68.09           H  
ATOM   1078  CD1 LEU A  67     -22.573 -18.600 -35.441  1.00 68.09           C  
ATOM   1079 HD11 LEU A  67     -22.666 -19.272 -36.295  1.00 68.09           H  
ATOM   1080 HD12 LEU A  67     -22.338 -19.196 -34.559  1.00 68.09           H  
ATOM   1081 HD13 LEU A  67     -23.529 -18.100 -35.283  1.00 68.09           H  
ATOM   1082  CD2 LEU A  67     -21.889 -16.725 -36.898  1.00 68.09           C  
ATOM   1083 HD21 LEU A  67     -22.026 -17.365 -37.770  1.00 68.09           H  
ATOM   1084 HD22 LEU A  67     -22.836 -16.231 -36.680  1.00 68.09           H  
ATOM   1085 HD23 LEU A  67     -21.124 -15.981 -37.118  1.00 68.09           H  
ATOM   1086  N   LEU A  68     -18.092 -17.087 -34.028  1.00 74.20           N  
ATOM   1087  H   LEU A  68     -18.257 -16.124 -33.773  1.00 74.20           H  
ATOM   1088  CA  LEU A  68     -16.796 -17.423 -34.629  1.00 74.20           C  
ATOM   1089  HA  LEU A  68     -16.946 -18.143 -35.433  1.00 74.20           H  
ATOM   1090  C   LEU A  68     -15.794 -18.050 -33.653  1.00 74.20           C  
ATOM   1091  CB  LEU A  68     -16.208 -16.139 -35.208  1.00 74.20           C  
ATOM   1092  HB2 LEU A  68     -16.021 -15.459 -34.377  1.00 74.20           H  
ATOM   1093  HB3 LEU A  68     -15.248 -16.358 -35.675  1.00 74.20           H  
ATOM   1094  O   LEU A  68     -14.795 -18.609 -34.085  1.00 74.20           O  
ATOM   1095  CG  LEU A  68     -17.109 -15.455 -36.244  1.00 74.20           C  
ATOM   1096  HG  LEU A  68     -18.121 -15.336 -35.857  1.00 74.20           H  
ATOM   1097  CD1 LEU A  68     -16.555 -14.073 -36.479  1.00 74.20           C  
ATOM   1098 HD11 LEU A  68     -17.311 -13.479 -36.992  1.00 74.20           H  
ATOM   1099 HD12 LEU A  68     -15.624 -14.115 -37.044  1.00 74.20           H  
ATOM   1100 HD13 LEU A  68     -16.370 -13.612 -35.509  1.00 74.20           H  
ATOM   1101  CD2 LEU A  68     -17.171 -16.196 -37.576  1.00 74.20           C  
ATOM   1102 HD21 LEU A  68     -17.771 -15.624 -38.283  1.00 74.20           H  
ATOM   1103 HD22 LEU A  68     -16.167 -16.324 -37.979  1.00 74.20           H  
ATOM   1104 HD23 LEU A  68     -17.633 -17.172 -37.426  1.00 74.20           H  
ATOM   1105  N   TRP A  69     -16.052 -17.980 -32.349  1.00 66.42           N  
ATOM   1106  H   TRP A  69     -16.888 -17.494 -32.057  1.00 66.42           H  
ATOM   1107  CA  TRP A  69     -15.336 -18.762 -31.339  1.00 66.42           C  
ATOM   1108  HA  TRP A  69     -14.338 -19.009 -31.703  1.00 66.42           H  
ATOM   1109  C   TRP A  69     -16.048 -20.094 -31.075  1.00 66.42           C  
ATOM   1110  CB  TRP A  69     -15.170 -17.918 -30.072  1.00 66.42           C  
ATOM   1111  HB2 TRP A  69     -14.734 -18.545 -29.294  1.00 66.42           H  
ATOM   1112  HB3 TRP A  69     -16.150 -17.593 -29.721  1.00 66.42           H  
ATOM   1113  O   TRP A  69     -15.398 -21.093 -30.789  1.00 66.42           O  
ATOM   1114  CG  TRP A  69     -14.292 -16.715 -30.251  1.00 66.42           C  
ATOM   1115  CD1 TRP A  69     -12.948 -16.705 -30.098  1.00 66.42           C  
ATOM   1116  HD1 TRP A  69     -12.354 -17.561 -29.814  1.00 66.42           H  
ATOM   1117  CD2 TRP A  69     -14.656 -15.355 -30.652  1.00 66.42           C  
ATOM   1118  CE2 TRP A  69     -13.465 -14.574 -30.716  1.00 66.42           C  
ATOM   1119  CE3 TRP A  69     -15.864 -14.703 -30.985  1.00 66.42           C  
ATOM   1120  HE3 TRP A  69     -16.782 -15.272 -30.972  1.00 66.42           H  
ATOM   1121  NE1 TRP A  69     -12.456 -15.445 -30.374  1.00 66.42           N  
ATOM   1122  HE1 TRP A  69     -11.477 -15.203 -30.329  1.00 66.42           H  
ATOM   1123  CH2 TRP A  69     -14.695 -12.591 -31.359  1.00 66.42           C  
ATOM   1124  HH2 TRP A  69     -14.719 -11.542 -31.614  1.00 66.42           H  
ATOM   1125  CZ2 TRP A  69     -13.470 -13.224 -31.083  1.00 66.42           C  
ATOM   1126  HZ2 TRP A  69     -12.534 -12.689 -31.150  1.00 66.42           H  
ATOM   1127  CZ3 TRP A  69     -15.889 -13.334 -31.319  1.00 66.42           C  
ATOM   1128  HZ3 TRP A  69     -16.828 -12.849 -31.544  1.00 66.42           H  
ATOM   1129  N   THR A  70     -17.376 -20.134 -31.234  1.00 68.69           N  
ATOM   1130  H   THR A  70     -17.858 -19.261 -31.396  1.00 68.69           H  
ATOM   1131  CA  THR A  70     -18.188 -21.360 -31.157  1.00 68.69           C  
ATOM   1132  HA  THR A  70     -17.861 -21.941 -30.295  1.00 68.69           H  
ATOM   1133  C   THR A  70     -18.009 -22.259 -32.390  1.00 68.69           C  
ATOM   1134  CB  THR A  70     -19.672 -20.994 -30.967  1.00 68.69           C  
ATOM   1135  HB  THR A  70     -20.049 -20.526 -31.876  1.00 68.69           H  
ATOM   1136  O   THR A  70     -17.967 -23.478 -32.253  1.00 68.69           O  
ATOM   1137  CG2 THR A  70     -20.542 -22.204 -30.631  1.00 68.69           C  
ATOM   1138 HG21 THR A  70     -21.568 -21.880 -30.458  1.00 68.69           H  
ATOM   1139 HG22 THR A  70     -20.163 -22.707 -29.741  1.00 68.69           H  
ATOM   1140 HG23 THR A  70     -20.537 -22.908 -31.463  1.00 68.69           H  
ATOM   1141  OG1 THR A  70     -19.832 -20.084 -29.891  1.00 68.69           O  
ATOM   1142  HG1 THR A  70     -19.416 -20.493 -29.129  1.00 68.69           H  
ATOM   1143  N   TYR A  71     -17.854 -21.676 -33.582  1.00 76.42           N  
ATOM   1144  H   TYR A  71     -17.968 -20.673 -33.635  1.00 76.42           H  
ATOM   1145  CA  TYR A  71     -17.625 -22.381 -34.849  1.00 76.42           C  
ATOM   1146  HA  TYR A  71     -17.452 -23.438 -34.648  1.00 76.42           H  
ATOM   1147  C   TYR A  71     -16.372 -21.824 -35.552  1.00 76.42           C  
ATOM   1148  CB  TYR A  71     -18.880 -22.288 -35.729  1.00 76.42           C  
ATOM   1149  HB2 TYR A  71     -18.695 -22.851 -36.644  1.00 76.42           H  
ATOM   1150  HB3 TYR A  71     -19.048 -21.248 -36.011  1.00 76.42           H  
ATOM   1151  O   TYR A  71     -16.492 -21.097 -36.539  1.00 76.42           O  
ATOM   1152  CG  TYR A  71     -20.138 -22.831 -35.084  1.00 76.42           C  
ATOM   1153  CD1 TYR A  71     -20.375 -24.217 -35.042  1.00 76.42           C  
ATOM   1154  HD1 TYR A  71     -19.668 -24.903 -35.485  1.00 76.42           H  
ATOM   1155  CD2 TYR A  71     -21.057 -21.942 -34.499  1.00 76.42           C  
ATOM   1156  HD2 TYR A  71     -20.862 -20.880 -34.535  1.00 76.42           H  
ATOM   1157  CE1 TYR A  71     -21.526 -24.715 -34.403  1.00 76.42           C  
ATOM   1158  HE1 TYR A  71     -21.712 -25.778 -34.354  1.00 76.42           H  
ATOM   1159  CE2 TYR A  71     -22.215 -22.432 -33.868  1.00 76.42           C  
ATOM   1160  HE2 TYR A  71     -22.926 -21.744 -33.435  1.00 76.42           H  
ATOM   1161  OH  TYR A  71     -23.553 -24.308 -33.197  1.00 76.42           O  
ATOM   1162  HH  TYR A  71     -24.107 -23.598 -32.864  1.00 76.42           H  
ATOM   1163  CZ  TYR A  71     -22.445 -23.824 -33.812  1.00 76.42           C  
ATOM   1164  N   PRO A  72     -15.159 -22.136 -35.057  1.00 74.28           N  
ATOM   1165  CA  PRO A  72     -13.930 -21.420 -35.410  1.00 74.28           C  
ATOM   1166  HA  PRO A  72     -14.144 -20.352 -35.460  1.00 74.28           H  
ATOM   1167  C   PRO A  72     -13.319 -21.771 -36.772  1.00 74.28           C  
ATOM   1168  CB  PRO A  72     -12.974 -21.676 -34.236  1.00 74.28           C  
ATOM   1169  HB2 PRO A  72     -11.922 -21.625 -34.515  1.00 74.28           H  
ATOM   1170  HB3 PRO A  72     -13.184 -20.965 -33.437  1.00 74.28           H  
ATOM   1171  O   PRO A  72     -12.179 -21.404 -37.025  1.00 74.28           O  
ATOM   1172  CG  PRO A  72     -13.375 -23.078 -33.785  1.00 74.28           C  
ATOM   1173  HG2 PRO A  72     -12.942 -23.821 -34.454  1.00 74.28           H  
ATOM   1174  HG3 PRO A  72     -13.084 -23.269 -32.752  1.00 74.28           H  
ATOM   1175  CD  PRO A  72     -14.892 -23.047 -33.949  1.00 74.28           C  
ATOM   1176  HD2 PRO A  72     -15.273 -24.048 -34.151  1.00 74.28           H  
ATOM   1177  HD3 PRO A  72     -15.337 -22.653 -33.035  1.00 74.28           H  
ATOM   1178  N   THR A  73     -14.029 -22.480 -37.653  1.00 82.27           N  
ATOM   1179  H   THR A  73     -15.011 -22.613 -37.459  1.00 82.27           H  
ATOM   1180  CA  THR A  73     -13.551 -22.832 -39.004  1.00 82.27           C  
ATOM   1181  HA  THR A  73     -12.711 -22.188 -39.262  1.00 82.27           H  
ATOM   1182  C   THR A  73     -14.652 -22.591 -40.030  1.00 82.27           C  
ATOM   1183  CB  THR A  73     -13.060 -24.285 -39.108  1.00 82.27           C  
ATOM   1184  HB  THR A  73     -12.566 -24.402 -40.072  1.00 82.27           H  
ATOM   1185  O   THR A  73     -15.836 -22.661 -39.694  1.00 82.27           O  
ATOM   1186  CG2 THR A  73     -12.072 -24.685 -38.014  1.00 82.27           C  
ATOM   1187 HG21 THR A  73     -12.528 -24.613 -37.027  1.00 82.27           H  
ATOM   1188 HG22 THR A  73     -11.736 -25.709 -38.176  1.00 82.27           H  
ATOM   1189 HG23 THR A  73     -11.206 -24.025 -38.052  1.00 82.27           H  
ATOM   1190  OG1 THR A  73     -14.126 -25.207 -39.039  1.00 82.27           O  
ATOM   1191  HG1 THR A  73     -14.115 -25.544 -38.141  1.00 82.27           H  
ATOM   1192  N   VAL A  74     -14.299 -22.327 -41.294  1.00 88.29           N  
ATOM   1193  H   VAL A  74     -13.317 -22.314 -41.533  1.00 88.29           H  
ATOM   1194  CA  VAL A  74     -15.297 -22.031 -42.341  1.00 88.29           C  
ATOM   1195  HA  VAL A  74     -15.891 -21.176 -42.017  1.00 88.29           H  
ATOM   1196  C   VAL A  74     -16.270 -23.196 -42.529  1.00 88.29           C  
ATOM   1197  CB  VAL A  74     -14.633 -21.668 -43.681  1.00 88.29           C  
ATOM   1198  HB  VAL A  74     -13.990 -22.490 -43.998  1.00 88.29           H  
ATOM   1199  O   VAL A  74     -17.469 -22.966 -42.669  1.00 88.29           O  
ATOM   1200  CG1 VAL A  74     -15.666 -21.422 -44.783  1.00 88.29           C  
ATOM   1201 HG11 VAL A  74     -15.175 -21.062 -45.687  1.00 88.29           H  
ATOM   1202 HG12 VAL A  74     -16.390 -20.683 -44.441  1.00 88.29           H  
ATOM   1203 HG13 VAL A  74     -16.178 -22.351 -45.033  1.00 88.29           H  
ATOM   1204  CG2 VAL A  74     -13.787 -20.400 -43.540  1.00 88.29           C  
ATOM   1205 HG21 VAL A  74     -12.890 -20.612 -42.958  1.00 88.29           H  
ATOM   1206 HG22 VAL A  74     -13.480 -20.053 -44.527  1.00 88.29           H  
ATOM   1207 HG23 VAL A  74     -14.367 -19.615 -43.057  1.00 88.29           H  
ATOM   1208  N   ALA A  75     -15.784 -24.438 -42.468  1.00 81.01           N  
ATOM   1209  H   ALA A  75     -14.790 -24.566 -42.347  1.00 81.01           H  
ATOM   1210  CA  ALA A  75     -16.627 -25.625 -42.554  1.00 81.01           C  
ATOM   1211  HA  ALA A  75     -17.192 -25.585 -43.485  1.00 81.01           H  
ATOM   1212  C   ALA A  75     -17.644 -25.687 -41.398  1.00 81.01           C  
ATOM   1213  CB  ALA A  75     -15.724 -26.862 -42.600  1.00 81.01           C  
ATOM   1214  HB1 ALA A  75     -16.340 -27.757 -42.686  1.00 81.01           H  
ATOM   1215  HB2 ALA A  75     -15.067 -26.803 -43.468  1.00 81.01           H  
ATOM   1216  HB3 ALA A  75     -15.123 -26.919 -41.693  1.00 81.01           H  
ATOM   1217  O   ALA A  75     -18.845 -25.790 -41.656  1.00 81.01           O  
ATOM   1218  N   ALA A  76     -17.193 -25.551 -40.143  1.00 82.59           N  
ATOM   1219  H   ALA A  76     -16.207 -25.389 -39.995  1.00 82.59           H  
ATOM   1220  CA  ALA A  76     -18.070 -25.588 -38.966  1.00 82.59           C  
ATOM   1221  HA  ALA A  76     -18.616 -26.531 -38.961  1.00 82.59           H  
ATOM   1222  C   ALA A  76     -19.110 -24.452 -38.984  1.00 82.59           C  
ATOM   1223  CB  ALA A  76     -17.191 -25.524 -37.709  1.00 82.59           C  
ATOM   1224  HB1 ALA A  76     -17.819 -25.586 -36.821  1.00 82.59           H  
ATOM   1225  HB2 ALA A  76     -16.634 -24.587 -37.685  1.00 82.59           H  
ATOM   1226  HB3 ALA A  76     -16.494 -26.362 -37.702  1.00 82.59           H  
ATOM   1227  O   ALA A  76     -20.298 -24.679 -38.756  1.00 82.59           O  
ATOM   1228  N   LEU A  77     -18.658 -23.244 -39.329  1.00 89.87           N  
ATOM   1229  H   LEU A  77     -17.665 -23.140 -39.483  1.00 89.87           H  
ATOM   1230  CA  LEU A  77     -19.480 -22.047 -39.463  1.00 89.87           C  
ATOM   1231  HA  LEU A  77     -19.992 -21.862 -38.519  1.00 89.87           H  
ATOM   1232  C   LEU A  77     -20.546 -22.214 -40.558  1.00 89.87           C  
ATOM   1233  CB  LEU A  77     -18.500 -20.898 -39.757  1.00 89.87           C  
ATOM   1234  HB2 LEU A  77     -18.004 -21.103 -40.706  1.00 89.87           H  
ATOM   1235  HB3 LEU A  77     -17.735 -20.891 -38.980  1.00 89.87           H  
ATOM   1236  O   LEU A  77     -21.707 -21.862 -40.358  1.00 89.87           O  
ATOM   1237  CG  LEU A  77     -19.112 -19.496 -39.826  1.00 89.87           C  
ATOM   1238  HG  LEU A  77     -19.880 -19.467 -40.598  1.00 89.87           H  
ATOM   1239  CD1 LEU A  77     -19.714 -19.079 -38.489  1.00 89.87           C  
ATOM   1240 HD11 LEU A  77     -19.968 -18.019 -38.522  1.00 89.87           H  
ATOM   1241 HD12 LEU A  77     -18.996 -19.248 -37.686  1.00 89.87           H  
ATOM   1242 HD13 LEU A  77     -20.618 -19.655 -38.292  1.00 89.87           H  
ATOM   1243  CD2 LEU A  77     -18.015 -18.502 -40.204  1.00 89.87           C  
ATOM   1244 HD21 LEU A  77     -17.252 -18.482 -39.426  1.00 89.87           H  
ATOM   1245 HD22 LEU A  77     -17.559 -18.787 -41.152  1.00 89.87           H  
ATOM   1246 HD23 LEU A  77     -18.440 -17.503 -40.301  1.00 89.87           H  
ATOM   1247  N   SER A  78     -20.173 -22.795 -41.703  1.00 88.04           N  
ATOM   1248  H   SER A  78     -19.199 -23.038 -41.820  1.00 88.04           H  
ATOM   1249  CA  SER A  78     -21.087 -23.008 -42.829  1.00 88.04           C  
ATOM   1250  HA  SER A  78     -21.560 -22.054 -43.062  1.00 88.04           H  
ATOM   1251  C   SER A  78     -22.217 -23.985 -42.515  1.00 88.04           C  
ATOM   1252  CB  SER A  78     -20.327 -23.467 -44.076  1.00 88.04           C  
ATOM   1253  HB2 SER A  78     -19.447 -22.841 -44.224  1.00 88.04           H  
ATOM   1254  HB3 SER A  78     -20.976 -23.351 -44.944  1.00 88.04           H  
ATOM   1255  O   SER A  78     -23.348 -23.716 -42.906  1.00 88.04           O  
ATOM   1256  OG  SER A  78     -19.937 -24.823 -43.995  1.00 88.04           O  
ATOM   1257  HG  SER A  78     -19.472 -24.993 -43.173  1.00 88.04           H  
ATOM   1258  N   GLY A  79     -21.938 -25.077 -41.792  1.00 78.59           N  
ATOM   1259  H   GLY A  79     -20.983 -25.236 -41.505  1.00 78.59           H  
ATOM   1260  CA  GLY A  79     -22.950 -26.068 -41.422  1.00 78.59           C  
ATOM   1261  HA2 GLY A  79     -22.477 -26.886 -40.879  1.00 78.59           H  
ATOM   1262  HA3 GLY A  79     -23.423 -26.467 -42.320  1.00 78.59           H  
ATOM   1263  C   GLY A  79     -24.026 -25.450 -40.533  1.00 78.59           C  
ATOM   1264  O   GLY A  79     -25.202 -25.452 -40.891  1.00 78.59           O  
ATOM   1265  N   ASN A  80     -23.605 -24.806 -39.438  1.00 81.06           N  
ATOM   1266  H   ASN A  80     -22.615 -24.796 -39.233  1.00 81.06           H  
ATOM   1267  CA  ASN A  80     -24.515 -24.147 -38.500  1.00 81.06           C  
ATOM   1268  HA  ASN A  80     -25.181 -24.901 -38.080  1.00 81.06           H  
ATOM   1269  C   ASN A  80     -25.411 -23.092 -39.177  1.00 81.06           C  
ATOM   1270  CB  ASN A  80     -23.671 -23.523 -37.373  1.00 81.06           C  
ATOM   1271  HB2 ASN A  80     -23.162 -24.308 -36.814  1.00 81.06           H  
ATOM   1272  HB3 ASN A  80     -22.920 -22.856 -37.795  1.00 81.06           H  
ATOM   1273  O   ASN A  80     -26.621 -23.063 -38.956  1.00 81.06           O  
ATOM   1274  CG  ASN A  80     -24.535 -22.717 -36.422  1.00 81.06           C  
ATOM   1275  ND2 ASN A  80     -25.393 -23.363 -35.669  1.00 81.06           N  
ATOM   1276 HD21 ASN A  80     -26.051 -22.794 -35.155  1.00 81.06           H  
ATOM   1277 HD22 ASN A  80     -25.468 -24.368 -35.734  1.00 81.06           H  
ATOM   1278  OD1 ASN A  80     -24.485 -21.500 -36.368  1.00 81.06           O  
ATOM   1279  N   LEU A  81     -24.833 -22.247 -40.033  1.00 85.19           N  
ATOM   1280  H   LEU A  81     -23.833 -22.306 -40.168  1.00 85.19           H  
ATOM   1281  CA  LEU A  81     -25.578 -21.199 -40.735  1.00 85.19           C  
ATOM   1282  HA  LEU A  81     -26.199 -20.670 -40.011  1.00 85.19           H  
ATOM   1283  C   LEU A  81     -26.549 -21.761 -41.790  1.00 85.19           C  
ATOM   1284  CB  LEU A  81     -24.568 -20.212 -41.340  1.00 85.19           C  
ATOM   1285  HB2 LEU A  81     -23.862 -20.783 -41.942  1.00 85.19           H  
ATOM   1286  HB3 LEU A  81     -25.096 -19.519 -41.996  1.00 85.19           H  
ATOM   1287  O   LEU A  81     -27.531 -21.100 -42.130  1.00 85.19           O  
ATOM   1288  CG  LEU A  81     -23.777 -19.402 -40.294  1.00 85.19           C  
ATOM   1289  HG  LEU A  81     -23.360 -20.066 -39.536  1.00 85.19           H  
ATOM   1290  CD1 LEU A  81     -22.628 -18.681 -40.994  1.00 85.19           C  
ATOM   1291 HD11 LEU A  81     -22.034 -18.140 -40.258  1.00 85.19           H  
ATOM   1292 HD12 LEU A  81     -23.016 -17.990 -41.743  1.00 85.19           H  
ATOM   1293 HD13 LEU A  81     -21.990 -19.423 -41.475  1.00 85.19           H  
ATOM   1294  CD2 LEU A  81     -24.623 -18.345 -39.590  1.00 85.19           C  
ATOM   1295 HD21 LEU A  81     -24.977 -17.608 -40.311  1.00 85.19           H  
ATOM   1296 HD22 LEU A  81     -25.472 -18.811 -39.089  1.00 85.19           H  
ATOM   1297 HD23 LEU A  81     -24.022 -17.843 -38.832  1.00 85.19           H  
ATOM   1298  N   LEU A  82     -26.320 -22.978 -42.292  1.00 77.01           N  
ATOM   1299  H   LEU A  82     -25.516 -23.494 -41.962  1.00 77.01           H  
ATOM   1300  CA  LEU A  82     -27.233 -23.649 -43.217  1.00 77.01           C  
ATOM   1301  HA  LEU A  82     -27.583 -22.900 -43.928  1.00 77.01           H  
ATOM   1302  C   LEU A  82     -28.473 -24.211 -42.520  1.00 77.01           C  
ATOM   1303  CB  LEU A  82     -26.484 -24.758 -43.973  1.00 77.01           C  
ATOM   1304  HB2 LEU A  82     -25.436 -24.770 -43.672  1.00 77.01           H  
ATOM   1305  HB3 LEU A  82     -26.893 -25.735 -43.714  1.00 77.01           H  
ATOM   1306  O   LEU A  82     -29.576 -24.064 -43.052  1.00 77.01           O  
ATOM   1307  CG  LEU A  82     -26.558 -24.557 -45.487  1.00 77.01           C  
ATOM   1308  HG  LEU A  82     -26.233 -23.548 -45.741  1.00 77.01           H  
ATOM   1309  CD1 LEU A  82     -25.617 -25.546 -46.157  1.00 77.01           C  
ATOM   1310 HD11 LEU A  82     -25.638 -25.389 -47.235  1.00 77.01           H  
ATOM   1311 HD12 LEU A  82     -25.919 -26.568 -45.924  1.00 77.01           H  
ATOM   1312 HD13 LEU A  82     -24.606 -25.387 -45.781  1.00 77.01           H  
ATOM   1313  CD2 LEU A  82     -27.972 -24.766 -46.040  1.00 77.01           C  
ATOM   1314 HD21 LEU A  82     -28.301 -25.781 -45.819  1.00 77.01           H  
ATOM   1315 HD22 LEU A  82     -28.661 -24.066 -45.567  1.00 77.01           H  
ATOM   1316 HD23 LEU A  82     -27.982 -24.590 -47.115  1.00 77.01           H  
ATOM   1317  N   ASP A  83     -28.303 -24.799 -41.335  1.00 72.33           N  
ATOM   1318  H   ASP A  83     -27.362 -24.945 -40.996  1.00 72.33           H  
ATOM   1319  CA  ASP A  83     -29.413 -25.314 -40.525  1.00 72.33           C  
ATOM   1320  HA  ASP A  83     -29.976 -26.041 -41.111  1.00 72.33           H  
ATOM   1321  C   ASP A  83     -30.384 -24.188 -40.138  1.00 72.33           C  
ATOM   1322  CB  ASP A  83     -28.870 -26.018 -39.270  1.00 72.33           C  
ATOM   1323  HB2 ASP A  83     -28.185 -25.348 -38.750  1.00 72.33           H  
ATOM   1324  HB3 ASP A  83     -29.706 -26.223 -38.602  1.00 72.33           H  
ATOM   1325  O   ASP A  83     -31.600 -24.352 -40.242  1.00 72.33           O  
ATOM   1326  CG  ASP A  83     -28.170 -27.350 -39.565  1.00 72.33           C  
ATOM   1327  OD1 ASP A  83     -28.571 -28.020 -40.546  1.00 72.33           O  
ATOM   1328  OD2 ASP A  83     -27.271 -27.703 -38.770  1.00 72.33           O  
ATOM   1329  N   ILE A  84     -29.857 -23.005 -39.797  1.00 73.81           N  
ATOM   1330  H   ILE A  84     -28.852 -22.952 -39.710  1.00 73.81           H  
ATOM   1331  CA  ILE A  84     -30.664 -21.806 -39.514  1.00 73.81           C  
ATOM   1332  HA  ILE A  84     -31.366 -22.048 -38.717  1.00 73.81           H  
ATOM   1333  C   ILE A  84     -31.510 -21.408 -40.743  1.00 73.81           C  
ATOM   1334  CB  ILE A  84     -29.749 -20.654 -39.018  1.00 73.81           C  
ATOM   1335  HB  ILE A  84     -28.981 -20.474 -39.770  1.00 73.81           H  
ATOM   1336  O   ILE A  84     -32.704 -21.130 -40.620  1.00 73.81           O  
ATOM   1337  CG1 ILE A  84     -29.063 -21.029 -37.680  1.00 73.81           C  
ATOM   1338 HG12 ILE A  84     -28.636 -22.029 -37.752  1.00 73.81           H  
ATOM   1339 HG13 ILE A  84     -29.810 -21.055 -36.887  1.00 73.81           H  
ATOM   1340  CG2 ILE A  84     -30.561 -19.357 -38.829  1.00 73.81           C  
ATOM   1341 HG21 ILE A  84     -30.997 -19.039 -39.776  1.00 73.81           H  
ATOM   1342 HG22 ILE A  84     -31.363 -19.520 -38.110  1.00 73.81           H  
ATOM   1343 HG23 ILE A  84     -29.923 -18.548 -38.471  1.00 73.81           H  
ATOM   1344  CD1 ILE A  84     -27.926 -20.086 -37.260  1.00 73.81           C  
ATOM   1345 HD11 ILE A  84     -28.310 -19.094 -37.026  1.00 73.81           H  
ATOM   1346 HD12 ILE A  84     -27.437 -20.487 -36.373  1.00 73.81           H  
ATOM   1347 HD13 ILE A  84     -27.191 -20.016 -38.062  1.00 73.81           H  
ATOM   1348  N   LEU A  85     -30.917 -21.421 -41.943  1.00 70.65           N  
ATOM   1349  H   LEU A  85     -29.948 -21.702 -41.977  1.00 70.65           H  
ATOM   1350  CA  LEU A  85     -31.556 -20.966 -43.188  1.00 70.65           C  
ATOM   1351  HA  LEU A  85     -32.169 -20.093 -42.965  1.00 70.65           H  
ATOM   1352  C   LEU A  85     -32.501 -21.987 -43.846  1.00 70.65           C  
ATOM   1353  CB  LEU A  85     -30.450 -20.573 -44.180  1.00 70.65           C  
ATOM   1354  HB2 LEU A  85     -30.889 -20.435 -45.168  1.00 70.65           H  
ATOM   1355  HB3 LEU A  85     -29.740 -21.398 -44.244  1.00 70.65           H  
ATOM   1356  O   LEU A  85     -33.292 -21.619 -44.719  1.00 70.65           O  
ATOM   1357  CG  LEU A  85     -29.698 -19.285 -43.805  1.00 70.65           C  
ATOM   1358  HG  LEU A  85     -29.341 -19.334 -42.776  1.00 70.65           H  
ATOM   1359  CD1 LEU A  85     -28.506 -19.136 -44.745  1.00 70.65           C  
ATOM   1360 HD11 LEU A  85     -27.947 -18.245 -44.458  1.00 70.65           H  
ATOM   1361 HD12 LEU A  85     -28.867 -19.034 -45.768  1.00 70.65           H  
ATOM   1362 HD13 LEU A  85     -27.851 -20.002 -44.648  1.00 70.65           H  
ATOM   1363  CD2 LEU A  85     -30.573 -18.042 -43.972  1.00 70.65           C  
ATOM   1364 HD21 LEU A  85     -31.399 -18.063 -43.262  1.00 70.65           H  
ATOM   1365 HD22 LEU A  85     -30.972 -17.977 -44.985  1.00 70.65           H  
ATOM   1366 HD23 LEU A  85     -29.986 -17.147 -43.762  1.00 70.65           H  
ATOM   1367  N   GLY A  86     -32.418 -23.270 -43.489  1.00 58.49           N  
ATOM   1368  H   GLY A  86     -31.722 -23.527 -42.803  1.00 58.49           H  
ATOM   1369  CA  GLY A  86     -33.177 -24.337 -44.152  1.00 58.49           C  
ATOM   1370  HA2 GLY A  86     -32.971 -24.310 -45.222  1.00 58.49           H  
ATOM   1371  HA3 GLY A  86     -32.833 -25.291 -43.754  1.00 58.49           H  
ATOM   1372  C   GLY A  86     -34.697 -24.267 -43.950  1.00 58.49           C  
ATOM   1373  O   GLY A  86     -35.449 -24.807 -44.763  1.00 58.49           O  
ATOM   1374  N   THR A  87     -35.147 -23.602 -42.884  1.00 45.08           N  
ATOM   1375  H   THR A  87     -34.444 -23.212 -42.272  1.00 45.08           H  
ATOM   1376  CA  THR A  87     -36.488 -23.781 -42.304  1.00 45.08           C  
ATOM   1377  HA  THR A  87     -36.713 -24.847 -42.321  1.00 45.08           H  
ATOM   1378  C   THR A  87     -37.621 -23.074 -43.060  1.00 45.08           C  
ATOM   1379  CB  THR A  87     -36.481 -23.332 -40.827  1.00 45.08           C  
ATOM   1380  HB  THR A  87     -36.593 -22.250 -40.767  1.00 45.08           H  
ATOM   1381  O   THR A  87     -38.726 -23.610 -43.143  1.00 45.08           O  
ATOM   1382  CG2 THR A  87     -37.588 -24.014 -40.023  1.00 45.08           C  
ATOM   1383 HG21 THR A  87     -38.564 -23.736 -40.423  1.00 45.08           H  
ATOM   1384 HG22 THR A  87     -37.529 -23.688 -38.985  1.00 45.08           H  
ATOM   1385 HG23 THR A  87     -37.467 -25.096 -40.066  1.00 45.08           H  
ATOM   1386  OG1 THR A  87     -35.276 -23.701 -40.194  1.00 45.08           O  
ATOM   1387  HG1 THR A  87     -34.718 -22.930 -40.069  1.00 45.08           H  
ATOM   1388  N   GLU A  88     -37.383 -21.883 -43.621  1.00 37.44           N  
ATOM   1389  H   GLU A  88     -36.463 -21.481 -43.515  1.00 37.44           H  
ATOM   1390  CA  GLU A  88     -38.472 -21.004 -44.093  1.00 37.44           C  
ATOM   1391  HA  GLU A  88     -39.360 -21.180 -43.487  1.00 37.44           H  
ATOM   1392  C   GLU A  88     -38.903 -21.207 -45.556  1.00 37.44           C  
ATOM   1393  CB  GLU A  88     -38.081 -19.532 -43.906  1.00 37.44           C  
ATOM   1394  HB2 GLU A  88     -37.157 -19.331 -44.448  1.00 37.44           H  
ATOM   1395  HB3 GLU A  88     -38.871 -18.921 -44.341  1.00 37.44           H  
ATOM   1396  O   GLU A  88     -40.028 -20.865 -45.921  1.00 37.44           O  
ATOM   1397  CG  GLU A  88     -37.920 -19.124 -42.436  1.00 37.44           C  
ATOM   1398  HG2 GLU A  88     -36.974 -19.509 -42.054  1.00 37.44           H  
ATOM   1399  HG3 GLU A  88     -38.728 -19.570 -41.857  1.00 37.44           H  
ATOM   1400  CD  GLU A  88     -37.967 -17.595 -42.299  1.00 37.44           C  
ATOM   1401  OE1 GLU A  88     -38.720 -17.124 -41.418  1.00 37.44           O  
ATOM   1402  OE2 GLU A  88     -37.300 -16.925 -43.119  1.00 37.44           O  
ATOM   1403  N   VAL A  89     -38.034 -21.735 -46.426  1.00 35.08           N  
ATOM   1404  H   VAL A  89     -37.153 -22.054 -46.050  1.00 35.08           H  
ATOM   1405  CA  VAL A  89     -38.160 -21.559 -47.891  1.00 35.08           C  
ATOM   1406  HA  VAL A  89     -38.597 -20.571 -48.036  1.00 35.08           H  
ATOM   1407  C   VAL A  89     -39.152 -22.540 -48.549  1.00 35.08           C  
ATOM   1408  CB  VAL A  89     -36.784 -21.509 -48.595  1.00 35.08           C  
ATOM   1409  HB  VAL A  89     -36.366 -22.514 -48.653  1.00 35.08           H  
ATOM   1410  O   VAL A  89     -38.799 -23.343 -49.416  1.00 35.08           O  
ATOM   1411  CG1 VAL A  89     -36.905 -20.930 -50.016  1.00 35.08           C  
ATOM   1412 HG11 VAL A  89     -37.265 -19.902 -49.973  1.00 35.08           H  
ATOM   1413 HG12 VAL A  89     -37.597 -21.519 -50.618  1.00 35.08           H  
ATOM   1414 HG13 VAL A  89     -35.934 -20.955 -50.510  1.00 35.08           H  
ATOM   1415  CG2 VAL A  89     -35.778 -20.616 -47.849  1.00 35.08           C  
ATOM   1416 HG21 VAL A  89     -34.844 -20.548 -48.407  1.00 35.08           H  
ATOM   1417 HG22 VAL A  89     -36.194 -19.619 -47.703  1.00 35.08           H  
ATOM   1418 HG23 VAL A  89     -35.542 -21.041 -46.873  1.00 35.08           H  
ATOM   1419  N   ARG A  90     -40.432 -22.454 -48.173  1.00 31.84           N  
ATOM   1420  H   ARG A  90     -40.630 -21.805 -47.425  1.00 31.84           H  
ATOM   1421  CA  ARG A  90     -41.564 -23.086 -48.875  1.00 31.84           C  
ATOM   1422  HA  ARG A  90     -41.216 -23.980 -49.393  1.00 31.84           H  
ATOM   1423  C   ARG A  90     -42.117 -22.154 -49.959  1.00 31.84           C  
ATOM   1424  CB  ARG A  90     -42.650 -23.506 -47.870  1.00 31.84           C  
ATOM   1425  HB2 ARG A  90     -42.857 -22.684 -47.186  1.00 31.84           H  
ATOM   1426  HB3 ARG A  90     -43.563 -23.731 -48.422  1.00 31.84           H  
ATOM   1427  O   ARG A  90     -43.122 -21.482 -49.756  1.00 31.84           O  
ATOM   1428  CG  ARG A  90     -42.251 -24.759 -47.082  1.00 31.84           C  
ATOM   1429  HG2 ARG A  90     -42.013 -25.559 -47.782  1.00 31.84           H  
ATOM   1430  HG3 ARG A  90     -41.377 -24.548 -46.466  1.00 31.84           H  
ATOM   1431  CD  ARG A  90     -43.417 -25.198 -46.189  1.00 31.84           C  
ATOM   1432  HD2 ARG A  90     -43.560 -24.444 -45.415  1.00 31.84           H  
ATOM   1433  HD3 ARG A  90     -44.320 -25.257 -46.796  1.00 31.84           H  
ATOM   1434  NE  ARG A  90     -43.159 -26.513 -45.574  1.00 31.84           N  
ATOM   1435  HE  ARG A  90     -42.258 -26.927 -45.765  1.00 31.84           H  
ATOM   1436  NH1 ARG A  90     -45.108 -26.659 -44.372  1.00 31.84           N  
ATOM   1437 HH11 ARG A  90     -45.344 -25.730 -44.687  1.00 31.84           H  
ATOM   1438 HH12 ARG A  90     -45.691 -27.139 -43.702  1.00 31.84           H  
ATOM   1439  NH2 ARG A  90     -43.628 -28.329 -44.284  1.00 31.84           N  
ATOM   1440 HH21 ARG A  90     -42.721 -28.713 -44.508  1.00 31.84           H  
ATOM   1441 HH22 ARG A  90     -44.221 -28.800 -43.616  1.00 31.84           H  
ATOM   1442  CZ  ARG A  90     -43.964 -27.160 -44.751  1.00 31.84           C  
ATOM   1443  N   GLY A  91     -41.446 -22.112 -51.110  1.00 31.44           N  
ATOM   1444  H   GLY A  91     -40.613 -22.678 -51.193  1.00 31.44           H  
ATOM   1445  CA  GLY A  91     -41.887 -21.319 -52.266  1.00 31.44           C  
ATOM   1446  HA2 GLY A  91     -42.018 -20.284 -51.950  1.00 31.44           H  
ATOM   1447  HA3 GLY A  91     -41.123 -21.343 -53.042  1.00 31.44           H  
ATOM   1448  C   GLY A  91     -43.206 -21.815 -52.879  1.00 31.44           C  
ATOM   1449  O   GLY A  91     -43.437 -23.021 -52.979  1.00 31.44           O  
ATOM   1450  N   GLU A  92     -44.061 -20.883 -53.306  1.00 32.96           N  
ATOM   1451  H   GLU A  92     -43.829 -19.909 -53.175  1.00 32.96           H  
ATOM   1452  CA  GLU A  92     -45.355 -21.182 -53.936  1.00 32.96           C  
ATOM   1453  HA  GLU A  92     -45.830 -21.978 -53.362  1.00 32.96           H  
ATOM   1454  C   GLU A  92     -45.211 -21.689 -55.385  1.00 32.96           C  
ATOM   1455  CB  GLU A  92     -46.283 -19.957 -53.879  1.00 32.96           C  
ATOM   1456  HB2 GLU A  92     -47.209 -20.205 -54.398  1.00 32.96           H  
ATOM   1457  HB3 GLU A  92     -45.809 -19.125 -54.399  1.00 32.96           H  
ATOM   1458  O   GLU A  92     -44.281 -21.330 -56.110  1.00 32.96           O  
ATOM   1459  CG  GLU A  92     -46.631 -19.540 -52.442  1.00 32.96           C  
ATOM   1460  HG2 GLU A  92     -46.987 -20.417 -51.901  1.00 32.96           H  
ATOM   1461  HG3 GLU A  92     -45.733 -19.175 -51.943  1.00 32.96           H  
ATOM   1462  CD  GLU A  92     -47.707 -18.445 -52.425  1.00 32.96           C  
ATOM   1463  OE1 GLU A  92     -48.759 -18.676 -51.786  1.00 32.96           O  
ATOM   1464  OE2 GLU A  92     -47.480 -17.401 -53.078  1.00 32.96           O  
ATOM   1465  N   ALA A  93     -46.149 -22.535 -55.825  1.00 38.43           N  
ATOM   1466  H   ALA A  93     -46.937 -22.737 -55.226  1.00 38.43           H  
ATOM   1467  CA  ALA A  93     -46.099 -23.184 -57.136  1.00 38.43           C  
ATOM   1468  HA  ALA A  93     -45.048 -23.368 -57.361  1.00 38.43           H  
ATOM   1469  C   ALA A  93     -46.717 -22.309 -58.256  1.00 38.43           C  
ATOM   1470  CB  ALA A  93     -46.779 -24.554 -57.032  1.00 38.43           C  
ATOM   1471  HB1 ALA A  93     -46.703 -25.072 -57.988  1.00 38.43           H  
ATOM   1472  HB2 ALA A  93     -46.291 -25.152 -56.262  1.00 38.43           H  
ATOM   1473  HB3 ALA A  93     -47.832 -24.426 -56.780  1.00 38.43           H  
ATOM   1474  O   ALA A  93     -47.848 -21.841 -58.104  1.00 38.43           O  
ATOM   1475  N   PRO A  94     -46.031 -22.104 -59.401  1.00 38.20           N  
ATOM   1476  CA  PRO A  94     -46.505 -21.225 -60.475  1.00 38.20           C  
ATOM   1477  HA  PRO A  94     -46.824 -20.282 -60.031  1.00 38.20           H  
ATOM   1478  C   PRO A  94     -47.694 -21.792 -61.278  1.00 38.20           C  
ATOM   1479  CB  PRO A  94     -45.278 -20.953 -61.351  1.00 38.20           C  
ATOM   1480  HB2 PRO A  94     -44.745 -20.083 -60.966  1.00 38.20           H  
ATOM   1481  HB3 PRO A  94     -45.539 -20.804 -62.399  1.00 38.20           H  
ATOM   1482  O   PRO A  94     -47.892 -23.000 -61.391  1.00 38.20           O  
ATOM   1483  CG  PRO A  94     -44.420 -22.201 -61.153  1.00 38.20           C  
ATOM   1484  HG2 PRO A  94     -44.780 -22.999 -61.803  1.00 38.20           H  
ATOM   1485  HG3 PRO A  94     -43.364 -22.002 -61.335  1.00 38.20           H  
ATOM   1486  CD  PRO A  94     -44.684 -22.572 -59.695  1.00 38.20           C  
ATOM   1487  HD2 PRO A  94     -44.601 -23.651 -59.564  1.00 38.20           H  
ATOM   1488  HD3 PRO A  94     -43.974 -22.056 -59.049  1.00 38.20           H  
ATOM   1489  N   SER A  95     -48.485 -20.884 -61.864  1.00 45.41           N  
ATOM   1490  H   SER A  95     -48.218 -19.915 -61.767  1.00 45.41           H  
ATOM   1491  CA  SER A  95     -49.768 -21.178 -62.525  1.00 45.41           C  
ATOM   1492  HA  SER A  95     -50.316 -21.868 -61.883  1.00 45.41           H  
ATOM   1493  C   SER A  95     -49.642 -21.828 -63.912  1.00 45.41           C  
ATOM   1494  CB  SER A  95     -50.591 -19.891 -62.629  1.00 45.41           C  
ATOM   1495  HB2 SER A  95     -50.733 -19.480 -61.629  1.00 45.41           H  
ATOM   1496  HB3 SER A  95     -50.049 -19.164 -63.235  1.00 45.41           H  
ATOM   1497  O   SER A  95     -48.790 -21.460 -64.718  1.00 45.41           O  
ATOM   1498  OG  SER A  95     -51.857 -20.135 -63.216  1.00 45.41           O  
ATOM   1499  HG  SER A  95     -52.398 -19.352 -63.087  1.00 45.41           H  
ATOM   1500  N   ALA A  96     -50.563 -22.746 -64.223  1.00 50.45           N  
ATOM   1501  H   ALA A  96     -51.252 -22.967 -63.518  1.00 50.45           H  
ATOM   1502  CA  ALA A  96     -50.560 -23.550 -65.448  1.00 50.45           C  
ATOM   1503  HA  ALA A  96     -49.541 -23.894 -65.627  1.00 50.45           H  
ATOM   1504  C   ALA A  96     -51.014 -22.817 -66.730  1.00 50.45           C  
ATOM   1505  CB  ALA A  96     -51.442 -24.779 -65.186  1.00 50.45           C  
ATOM   1506  HB1 ALA A  96     -52.473 -24.472 -65.012  1.00 50.45           H  
ATOM   1507  HB2 ALA A  96     -51.410 -25.440 -66.053  1.00 50.45           H  
ATOM   1508  HB3 ALA A  96     -51.072 -25.324 -64.318  1.00 50.45           H  
ATOM   1509  O   ALA A  96     -50.731 -23.292 -67.828  1.00 50.45           O  
ATOM   1510  N   LEU A  97     -51.731 -21.689 -66.623  1.00 55.70           N  
ATOM   1511  H   LEU A  97     -51.897 -21.319 -65.698  1.00 55.70           H  
ATOM   1512  CA  LEU A  97     -52.401 -21.059 -67.777  1.00 55.70           C  
ATOM   1513  HA  LEU A  97     -52.997 -21.816 -68.285  1.00 55.70           H  
ATOM   1514  C   LEU A  97     -51.431 -20.522 -68.844  1.00 55.70           C  
ATOM   1515  CB  LEU A  97     -53.334 -19.935 -67.283  1.00 55.70           C  
ATOM   1516  HB2 LEU A  97     -53.601 -19.302 -68.129  1.00 55.70           H  
ATOM   1517  HB3 LEU A  97     -52.786 -19.315 -66.574  1.00 55.70           H  
ATOM   1518  O   LEU A  97     -51.694 -20.670 -70.033  1.00 55.70           O  
ATOM   1519  CG  LEU A  97     -54.637 -20.433 -66.630  1.00 55.70           C  
ATOM   1520  HG  LEU A  97     -54.404 -21.193 -65.884  1.00 55.70           H  
ATOM   1521  CD1 LEU A  97     -55.343 -19.274 -65.926  1.00 55.70           C  
ATOM   1522 HD11 LEU A  97     -54.690 -18.854 -65.161  1.00 55.70           H  
ATOM   1523 HD12 LEU A  97     -55.595 -18.498 -66.649  1.00 55.70           H  
ATOM   1524 HD13 LEU A  97     -56.256 -19.631 -65.449  1.00 55.70           H  
ATOM   1525  CD2 LEU A  97     -55.611 -21.020 -67.656  1.00 55.70           C  
ATOM   1526 HD21 LEU A  97     -55.178 -21.900 -68.130  1.00 55.70           H  
ATOM   1527 HD22 LEU A  97     -55.835 -20.279 -68.424  1.00 55.70           H  
ATOM   1528 HD23 LEU A  97     -56.537 -21.316 -67.162  1.00 55.70           H  
ATOM   1529  N   ALA A  98     -50.295 -19.951 -68.434  1.00 50.32           N  
ATOM   1530  H   ALA A  98     -50.106 -19.923 -67.442  1.00 50.32           H  
ATOM   1531  CA  ALA A  98     -49.377 -19.231 -69.326  1.00 50.32           C  
ATOM   1532  HA  ALA A  98     -49.949 -18.477 -69.867  1.00 50.32           H  
ATOM   1533  C   ALA A  98     -48.689 -20.108 -70.398  1.00 50.32           C  
ATOM   1534  CB  ALA A  98     -48.347 -18.512 -68.446  1.00 50.32           C  
ATOM   1535  HB1 ALA A  98     -47.687 -17.916 -69.076  1.00 50.32           H  
ATOM   1536  HB2 ALA A  98     -47.751 -19.239 -67.895  1.00 50.32           H  
ATOM   1537  HB3 ALA A  98     -48.854 -17.848 -67.746  1.00 50.32           H  
ATOM   1538  O   ALA A  98     -48.057 -19.583 -71.312  1.00 50.32           O  
ATOM   1539  N   GLY A  99     -48.794 -21.439 -70.305  1.00 53.92           N  
ATOM   1540  H   GLY A  99     -49.351 -21.821 -69.554  1.00 53.92           H  
ATOM   1541  CA  GLY A  99     -48.251 -22.359 -71.310  1.00 53.92           C  
ATOM   1542  HA2 GLY A  99     -48.202 -23.358 -70.876  1.00 53.92           H  
ATOM   1543  HA3 GLY A  99     -47.239 -22.049 -71.573  1.00 53.92           H  
ATOM   1544  C   GLY A  99     -49.068 -22.452 -72.606  1.00 53.92           C  
ATOM   1545  O   GLY A  99     -48.561 -22.984 -73.592  1.00 53.92           O  
ATOM   1546  N   LEU A 100     -50.316 -21.965 -72.619  1.00 59.08           N  
ATOM   1547  H   LEU A 100     -50.663 -21.509 -71.788  1.00 59.08           H  
ATOM   1548  CA  LEU A 100     -51.219 -22.058 -73.775  1.00 59.08           C  
ATOM   1549  HA  LEU A 100     -51.033 -23.007 -74.279  1.00 59.08           H  
ATOM   1550  C   LEU A 100     -50.943 -20.975 -74.830  1.00 59.08           C  
ATOM   1551  CB  LEU A 100     -52.680 -22.045 -73.268  1.00 59.08           C  
ATOM   1552  HB2 LEU A 100     -52.701 -21.711 -72.231  1.00 59.08           H  
ATOM   1553  HB3 LEU A 100     -53.264 -21.321 -73.837  1.00 59.08           H  
ATOM   1554  O   LEU A 100     -50.774 -21.300 -76.005  1.00 59.08           O  
ATOM   1555  CG  LEU A 100     -53.348 -23.428 -73.372  1.00 59.08           C  
ATOM   1556  HG  LEU A 100     -52.613 -24.206 -73.166  1.00 59.08           H  
ATOM   1557  CD1 LEU A 100     -54.477 -23.579 -72.353  1.00 59.08           C  
ATOM   1558 HD11 LEU A 100     -54.937 -24.563 -72.453  1.00 59.08           H  
ATOM   1559 HD12 LEU A 100     -55.226 -22.805 -72.518  1.00 59.08           H  
ATOM   1560 HD13 LEU A 100     -54.072 -23.475 -71.347  1.00 59.08           H  
ATOM   1561  CD2 LEU A 100     -53.929 -23.646 -74.771  1.00 59.08           C  
ATOM   1562 HD21 LEU A 100     -53.139 -23.542 -75.515  1.00 59.08           H  
ATOM   1563 HD22 LEU A 100     -54.698 -22.902 -74.977  1.00 59.08           H  
ATOM   1564 HD23 LEU A 100     -54.359 -24.645 -74.845  1.00 59.08           H  
ATOM   1565  N   ASP A 101     -50.835 -19.714 -74.406  1.00 54.97           N  
ATOM   1566  H   ASP A 101     -51.090 -19.524 -73.448  1.00 54.97           H  
ATOM   1567  CA  ASP A 101     -50.752 -18.537 -75.289  1.00 54.97           C  
ATOM   1568  HA  ASP A 101     -51.675 -18.458 -75.862  1.00 54.97           H  
ATOM   1569  C   ASP A 101     -49.572 -18.605 -76.279  1.00 54.97           C  
ATOM   1570  CB  ASP A 101     -50.602 -17.267 -74.425  1.00 54.97           C  
ATOM   1571  HB2 ASP A 101     -49.622 -17.288 -73.949  1.00 54.97           H  
ATOM   1572  HB3 ASP A 101     -50.630 -16.397 -75.082  1.00 54.97           H  
ATOM   1573  O   ASP A 101     -49.684 -18.236 -77.450  1.00 54.97           O  
ATOM   1574  CG  ASP A 101     -51.665 -17.082 -73.332  1.00 54.97           C  
ATOM   1575  OD1 ASP A 101     -52.752 -17.690 -73.441  1.00 54.97           O  
ATOM   1576  OD2 ASP A 101     -51.357 -16.356 -72.361  1.00 54.97           O  
ATOM   1577  N   ALA A 102     -48.429 -19.131 -75.823  1.00 57.59           N  
ATOM   1578  H   ALA A 102     -48.410 -19.435 -74.860  1.00 57.59           H  
ATOM   1579  CA  ALA A 102     -47.214 -19.253 -76.628  1.00 57.59           C  
ATOM   1580  HA  ALA A 102     -46.966 -18.270 -77.026  1.00 57.59           H  
ATOM   1581  C   ALA A 102     -47.368 -20.205 -77.832  1.00 57.59           C  
ATOM   1582  CB  ALA A 102     -46.079 -19.706 -75.701  1.00 57.59           C  
ATOM   1583  HB1 ALA A 102     -45.149 -19.768 -76.266  1.00 57.59           H  
ATOM   1584  HB2 ALA A 102     -46.309 -20.685 -75.281  1.00 57.59           H  
ATOM   1585  HB3 ALA A 102     -45.955 -18.987 -74.890  1.00 57.59           H  
ATOM   1586  O   ALA A 102     -46.637 -20.069 -78.815  1.00 57.59           O  
ATOM   1587  N   LEU A 103     -48.311 -21.155 -77.776  1.00 59.41           N  
ATOM   1588  H   LEU A 103     -48.932 -21.171 -76.979  1.00 59.41           H  
ATOM   1589  CA  LEU A 103     -48.555 -22.102 -78.862  1.00 59.41           C  
ATOM   1590  HA  LEU A 103     -47.588 -22.453 -79.223  1.00 59.41           H  
ATOM   1591  C   LEU A 103     -49.271 -21.438 -80.047  1.00 59.41           C  
ATOM   1592  CB  LEU A 103     -49.354 -23.299 -78.312  1.00 59.41           C  
ATOM   1593  HB2 LEU A 103     -48.903 -23.636 -77.379  1.00 59.41           H  
ATOM   1594  HB3 LEU A 103     -50.364 -22.956 -78.086  1.00 59.41           H  
ATOM   1595  O   LEU A 103     -48.953 -21.750 -81.193  1.00 59.41           O  
ATOM   1596  CG  LEU A 103     -49.441 -24.494 -79.282  1.00 59.41           C  
ATOM   1597  HG  LEU A 103     -49.771 -24.156 -80.264  1.00 59.41           H  
ATOM   1598  CD1 LEU A 103     -48.099 -25.219 -79.427  1.00 59.41           C  
ATOM   1599 HD11 LEU A 103     -47.740 -25.539 -78.448  1.00 59.41           H  
ATOM   1600 HD12 LEU A 103     -47.367 -24.550 -79.878  1.00 59.41           H  
ATOM   1601 HD13 LEU A 103     -48.216 -26.086 -80.076  1.00 59.41           H  
ATOM   1602  CD2 LEU A 103     -50.464 -25.512 -78.773  1.00 59.41           C  
ATOM   1603 HD21 LEU A 103     -50.543 -26.341 -79.476  1.00 59.41           H  
ATOM   1604 HD22 LEU A 103     -50.163 -25.883 -77.793  1.00 59.41           H  
ATOM   1605 HD23 LEU A 103     -51.438 -25.030 -78.686  1.00 59.41           H  
ATOM   1606  N   GLU A 104     -50.208 -20.518 -79.792  1.00 59.92           N  
ATOM   1607  H   GLU A 104     -50.396 -20.265 -78.832  1.00 59.92           H  
ATOM   1608  CA  GLU A 104     -50.988 -19.861 -80.851  1.00 59.92           C  
ATOM   1609  HA  GLU A 104     -51.414 -20.625 -81.502  1.00 59.92           H  
ATOM   1610  C   GLU A 104     -50.115 -18.955 -81.731  1.00 59.92           C  
ATOM   1611  CB  GLU A 104     -52.146 -19.035 -80.263  1.00 59.92           C  
ATOM   1612  HB2 GLU A 104     -52.645 -18.539 -81.096  1.00 59.92           H  
ATOM   1613  HB3 GLU A 104     -51.749 -18.268 -79.597  1.00 59.92           H  
ATOM   1614  O   GLU A 104     -50.218 -18.984 -82.960  1.00 59.92           O  
ATOM   1615  CG  GLU A 104     -53.189 -19.875 -79.509  1.00 59.92           C  
ATOM   1616  HG2 GLU A 104     -53.349 -20.800 -80.062  1.00 59.92           H  
ATOM   1617  HG3 GLU A 104     -52.799 -20.135 -78.525  1.00 59.92           H  
ATOM   1618  CD  GLU A 104     -54.532 -19.135 -79.366  1.00 59.92           C  
ATOM   1619  OE1 GLU A 104     -55.577 -19.814 -79.512  1.00 59.92           O  
ATOM   1620  OE2 GLU A 104     -54.518 -17.897 -79.177  1.00 59.92           O  
ATOM   1621  N   ALA A 105     -49.215 -18.188 -81.109  1.00 53.93           N  
ATOM   1622  H   ALA A 105     -49.187 -18.223 -80.100  1.00 53.93           H  
ATOM   1623  CA  ALA A 105     -48.385 -17.197 -81.794  1.00 53.93           C  
ATOM   1624  HA  ALA A 105     -49.041 -16.525 -82.346  1.00 53.93           H  
ATOM   1625  C   ALA A 105     -47.398 -17.803 -82.813  1.00 53.93           C  
ATOM   1626  CB  ALA A 105     -47.651 -16.383 -80.722  1.00 53.93           C  
ATOM   1627  HB1 ALA A 105     -46.992 -17.033 -80.146  1.00 53.93           H  
ATOM   1628  HB2 ALA A 105     -47.058 -15.602 -81.198  1.00 53.93           H  
ATOM   1629  HB3 ALA A 105     -48.374 -15.920 -80.049  1.00 53.93           H  
ATOM   1630  O   ALA A 105     -47.047 -17.141 -83.789  1.00 53.93           O  
ATOM   1631  N   ALA A 106     -46.966 -19.055 -82.617  1.00 55.63           N  
ATOM   1632  H   ALA A 106     -47.300 -19.547 -81.801  1.00 55.63           H  
ATOM   1633  CA  ALA A 106     -45.987 -19.728 -83.478  1.00 55.63           C  
ATOM   1634  HA  ALA A 106     -45.264 -18.990 -83.825  1.00 55.63           H  
ATOM   1635  C   ALA A 106     -46.594 -20.382 -84.741  1.00 55.63           C  
ATOM   1636  CB  ALA A 106     -45.238 -20.749 -82.613  1.00 55.63           C  
ATOM   1637  HB1 ALA A 106     -44.459 -21.229 -83.206  1.00 55.63           H  
ATOM   1638  HB2 ALA A 106     -44.777 -20.246 -81.763  1.00 55.63           H  
ATOM   1639  HB3 ALA A 106     -45.931 -21.507 -82.247  1.00 55.63           H  
ATOM   1640  O   ALA A 106     -45.866 -20.738 -85.668  1.00 55.63           O  
ATOM   1641  N   LEU A 107     -47.921 -20.540 -84.806  1.00 57.60           N  
ATOM   1642  H   LEU A 107     -48.471 -20.203 -84.030  1.00 57.60           H  
ATOM   1643  CA  LEU A 107     -48.622 -21.204 -85.916  1.00 57.60           C  
ATOM   1644  HA  LEU A 107     -48.225 -22.216 -85.998  1.00 57.60           H  
ATOM   1645  C   LEU A 107     -48.444 -20.578 -87.324  1.00 57.60           C  
ATOM   1646  CB  LEU A 107     -50.126 -21.286 -85.582  1.00 57.60           C  
ATOM   1647  HB2 LEU A 107     -50.490 -20.279 -85.378  1.00 57.60           H  
ATOM   1648  HB3 LEU A 107     -50.660 -21.656 -86.457  1.00 57.60           H  
ATOM   1649  O   LEU A 107     -48.427 -21.350 -88.289  1.00 57.60           O  
ATOM   1650  CG  LEU A 107     -50.481 -22.189 -84.387  1.00 57.60           C  
ATOM   1651  HG  LEU A 107     -49.893 -21.892 -83.519  1.00 57.60           H  
ATOM   1652  CD1 LEU A 107     -51.963 -22.039 -84.044  1.00 57.60           C  
ATOM   1653 HD11 LEU A 107     -52.584 -22.357 -84.881  1.00 57.60           H  
ATOM   1654 HD12 LEU A 107     -52.175 -20.995 -83.810  1.00 57.60           H  
ATOM   1655 HD13 LEU A 107     -52.196 -22.637 -83.163  1.00 57.60           H  
ATOM   1656  CD2 LEU A 107     -50.218 -23.666 -84.692  1.00 57.60           C  
ATOM   1657 HD21 LEU A 107     -50.546 -24.270 -83.845  1.00 57.60           H  
ATOM   1658 HD22 LEU A 107     -50.757 -23.967 -85.590  1.00 57.60           H  
ATOM   1659 HD23 LEU A 107     -49.150 -23.831 -84.828  1.00 57.60           H  
ATOM   1660  N   PRO A 108     -48.356 -19.241 -87.520  1.00 55.65           N  
ATOM   1661  CA  PRO A 108     -48.484 -18.648 -88.857  1.00 55.65           C  
ATOM   1662  HA  PRO A 108     -49.441 -18.962 -89.274  1.00 55.65           H  
ATOM   1663  C   PRO A 108     -47.380 -19.022 -89.856  1.00 55.65           C  
ATOM   1664  CB  PRO A 108     -48.520 -17.130 -88.637  1.00 55.65           C  
ATOM   1665  HB2 PRO A 108     -47.511 -16.718 -88.667  1.00 55.65           H  
ATOM   1666  HB3 PRO A 108     -49.154 -16.632 -89.371  1.00 55.65           H  
ATOM   1667  O   PRO A 108     -47.670 -19.218 -91.042  1.00 55.65           O  
ATOM   1668  CG  PRO A 108     -49.074 -16.988 -87.224  1.00 55.65           C  
ATOM   1669  HG2 PRO A 108     -48.776 -16.047 -86.761  1.00 55.65           H  
ATOM   1670  HG3 PRO A 108     -50.159 -17.089 -87.237  1.00 55.65           H  
ATOM   1671  CD  PRO A 108     -48.453 -18.185 -86.517  1.00 55.65           C  
ATOM   1672  HD2 PRO A 108     -47.451 -17.929 -86.173  1.00 55.65           H  
ATOM   1673  HD3 PRO A 108     -49.084 -18.463 -85.672  1.00 55.65           H  
ATOM   1674  N   GLU A 109     -46.129 -19.113 -89.394  1.00 54.19           N  
ATOM   1675  H   GLU A 109     -45.970 -18.970 -88.407  1.00 54.19           H  
ATOM   1676  CA  GLU A 109     -44.946 -19.181 -90.267  1.00 54.19           C  
ATOM   1677  HA  GLU A 109     -45.163 -18.622 -91.177  1.00 54.19           H  
ATOM   1678  C   GLU A 109     -44.588 -20.600 -90.742  1.00 54.19           C  
ATOM   1679  CB  GLU A 109     -43.739 -18.483 -89.610  1.00 54.19           C  
ATOM   1680  HB2 GLU A 109     -43.466 -19.003 -88.691  1.00 54.19           H  
ATOM   1681  HB3 GLU A 109     -42.902 -18.543 -90.306  1.00 54.19           H  
ATOM   1682  O   GLU A 109     -43.727 -20.752 -91.607  1.00 54.19           O  
ATOM   1683  CG  GLU A 109     -44.018 -17.000 -89.305  1.00 54.19           C  
ATOM   1684  HG2 GLU A 109     -44.615 -16.590 -90.120  1.00 54.19           H  
ATOM   1685  HG3 GLU A 109     -44.614 -16.931 -88.395  1.00 54.19           H  
ATOM   1686  CD  GLU A 109     -42.744 -16.148 -89.158  1.00 54.19           C  
ATOM   1687  OE1 GLU A 109     -42.848 -14.931 -89.437  1.00 54.19           O  
ATOM   1688  OE2 GLU A 109     -41.682 -16.708 -88.804  1.00 54.19           O  
ATOM   1689  N   VAL A 110     -45.264 -21.646 -90.244  1.00 55.69           N  
ATOM   1690  H   VAL A 110     -45.963 -21.464 -89.538  1.00 55.69           H  
ATOM   1691  CA  VAL A 110     -44.895 -23.044 -90.542  1.00 55.69           C  
ATOM   1692  HA  VAL A 110     -43.880 -23.174 -90.167  1.00 55.69           H  
ATOM   1693  C   VAL A 110     -44.931 -23.326 -92.060  1.00 55.69           C  
ATOM   1694  CB  VAL A 110     -45.758 -24.057 -89.769  1.00 55.69           C  
ATOM   1695  HB  VAL A 110     -46.804 -23.944 -90.056  1.00 55.69           H  
ATOM   1696  O   VAL A 110     -45.997 -23.142 -92.674  1.00 55.69           O  
ATOM   1697  CG1 VAL A 110     -45.308 -25.493 -90.086  1.00 55.69           C  
ATOM   1698 HG11 VAL A 110     -45.471 -25.729 -91.138  1.00 55.69           H  
ATOM   1699 HG12 VAL A 110     -44.250 -25.617 -89.854  1.00 55.69           H  
ATOM   1700 HG13 VAL A 110     -45.876 -26.213 -89.496  1.00 55.69           H  
ATOM   1701  CG2 VAL A 110     -45.627 -23.828 -88.255  1.00 55.69           C  
ATOM   1702 HG21 VAL A 110     -46.195 -24.577 -87.704  1.00 55.69           H  
ATOM   1703 HG22 VAL A 110     -46.015 -22.847 -87.981  1.00 55.69           H  
ATOM   1704 HG23 VAL A 110     -44.581 -23.889 -87.955  1.00 55.69           H  
ATOM   1705  N   PRO A 111     -43.818 -23.784 -92.680  1.00 62.83           N  
ATOM   1706  CA  PRO A 111     -43.697 -23.965 -94.129  1.00 62.83           C  
ATOM   1707  HA  PRO A 111     -43.777 -22.983 -94.595  1.00 62.83           H  
ATOM   1708  C   PRO A 111     -44.746 -24.902 -94.727  1.00 62.83           C  
ATOM   1709  CB  PRO A 111     -42.288 -24.519 -94.371  1.00 62.83           C  
ATOM   1710  HB2 PRO A 111     -41.880 -24.186 -95.326  1.00 62.83           H  
ATOM   1711  HB3 PRO A 111     -42.294 -25.607 -94.316  1.00 62.83           H  
ATOM   1712  O   PRO A 111     -45.111 -25.906 -94.126  1.00 62.83           O  
ATOM   1713  CG  PRO A 111     -41.491 -23.969 -93.195  1.00 62.83           C  
ATOM   1714  HG2 PRO A 111     -40.621 -24.585 -92.970  1.00 62.83           H  
ATOM   1715  HG3 PRO A 111     -41.198 -22.939 -93.395  1.00 62.83           H  
ATOM   1716  CD  PRO A 111     -42.511 -24.002 -92.062  1.00 62.83           C  
ATOM   1717  HD2 PRO A 111     -42.492 -24.979 -91.578  1.00 62.83           H  
ATOM   1718  HD3 PRO A 111     -42.254 -23.219 -91.349  1.00 62.83           H  
ATOM   1719  N   ALA A 112     -45.205 -24.614 -95.948  1.00 58.52           N  
ATOM   1720  H   ALA A 112     -44.840 -23.793 -96.408  1.00 58.52           H  
ATOM   1721  CA  ALA A 112     -46.357 -25.290 -96.559  1.00 58.52           C  
ATOM   1722  HA  ALA A 112     -47.229 -25.096 -95.936  1.00 58.52           H  
ATOM   1723  C   ALA A 112     -46.238 -26.826 -96.681  1.00 58.52           C  
ATOM   1724  CB  ALA A 112     -46.602 -24.653 -97.932  1.00 58.52           C  
ATOM   1725  HB1 ALA A 112     -47.489 -25.099 -98.384  1.00 58.52           H  
ATOM   1726  HB2 ALA A 112     -45.747 -24.829 -98.585  1.00 58.52           H  
ATOM   1727  HB3 ALA A 112     -46.764 -23.580 -97.823  1.00 58.52           H  
ATOM   1728  O   ALA A 112     -47.258 -27.505 -96.638  1.00 58.52           O  
ATOM   1729  N   THR A 113     -45.025 -27.373 -96.811  1.00 60.61           N  
ATOM   1730  H   THR A 113     -44.213 -26.773 -96.810  1.00 60.61           H  
ATOM   1731  CA  THR A 113     -44.770 -28.824 -96.878  1.00 60.61           C  
ATOM   1732  HA  THR A 113     -45.511 -29.295 -97.524  1.00 60.61           H  
ATOM   1733  C   THR A 113     -44.878 -29.510 -95.518  1.00 60.61           C  
ATOM   1734  CB  THR A 113     -43.371 -29.092 -97.456  1.00 60.61           C  
ATOM   1735  HB  THR A 113     -43.089 -30.130 -97.282  1.00 60.61           H  
ATOM   1736  O   THR A 113     -45.462 -30.581 -95.414  1.00 60.61           O  
ATOM   1737  CG2 THR A 113     -43.330 -28.818 -98.959  1.00 60.61           C  
ATOM   1738 HG21 THR A 113     -42.331 -29.034 -99.337  1.00 60.61           H  
ATOM   1739 HG22 THR A 113     -44.048 -29.462 -99.467  1.00 60.61           H  
ATOM   1740 HG23 THR A 113     -43.572 -27.774 -99.159  1.00 60.61           H  
ATOM   1741  OG1 THR A 113     -42.417 -28.231 -96.862  1.00 60.61           O  
ATOM   1742  HG1 THR A 113     -41.968 -28.716 -96.166  1.00 60.61           H  
ATOM   1743  N   GLU A 114     -44.351 -28.886 -94.465  1.00 62.78           N  
ATOM   1744  H   GLU A 114     -43.913 -27.987 -94.603  1.00 62.78           H  
ATOM   1745  CA  GLU A 114     -44.429 -29.397 -93.089  1.00 62.78           C  
ATOM   1746  HA  GLU A 114     -44.297 -30.479 -93.080  1.00 62.78           H  
ATOM   1747  C   GLU A 114     -45.790 -29.095 -92.457  1.00 62.78           C  
ATOM   1748  CB  GLU A 114     -43.316 -28.762 -92.250  1.00 62.78           C  
ATOM   1749  HB2 GLU A 114     -43.399 -27.677 -92.326  1.00 62.78           H  
ATOM   1750  HB3 GLU A 114     -43.447 -29.052 -91.208  1.00 62.78           H  
ATOM   1751  O   GLU A 114     -46.250 -29.822 -91.581  1.00 62.78           O  
ATOM   1752  CG  GLU A 114     -41.925 -29.213 -92.721  1.00 62.78           C  
ATOM   1753  HG2 GLU A 114     -41.817 -28.997 -93.784  1.00 62.78           H  
ATOM   1754  HG3 GLU A 114     -41.846 -30.292 -92.589  1.00 62.78           H  
ATOM   1755  CD  GLU A 114     -40.780 -28.518 -91.972  1.00 62.78           C  
ATOM   1756  OE1 GLU A 114     -39.621 -28.875 -92.276  1.00 62.78           O  
ATOM   1757  OE2 GLU A 114     -41.062 -27.605 -91.163  1.00 62.78           O  
ATOM   1758  N   ARG A 115     -46.475 -28.052 -92.942  1.00 58.91           N  
ATOM   1759  H   ARG A 115     -45.990 -27.469 -93.610  1.00 58.91           H  
ATOM   1760  CA  ARG A 115     -47.814 -27.641 -92.515  1.00 58.91           C  
ATOM   1761  HA  ARG A 115     -47.764 -27.363 -91.462  1.00 58.91           H  
ATOM   1762  C   ARG A 115     -48.830 -28.771 -92.624  1.00 58.91           C  
ATOM   1763  CB  ARG A 115     -48.235 -26.410 -93.330  1.00 58.91           C  
ATOM   1764  HB2 ARG A 115     -47.456 -25.655 -93.223  1.00 58.91           H  
ATOM   1765  HB3 ARG A 115     -48.313 -26.686 -94.382  1.00 58.91           H  
ATOM   1766  O   ARG A 115     -49.726 -28.814 -91.796  1.00 58.91           O  
ATOM   1767  CG  ARG A 115     -49.569 -25.794 -92.879  1.00 58.91           C  
ATOM   1768  HG2 ARG A 115     -50.374 -26.509 -93.048  1.00 58.91           H  
ATOM   1769  HG3 ARG A 115     -49.524 -25.565 -91.814  1.00 58.91           H  
ATOM   1770  CD  ARG A 115     -49.889 -24.513 -93.664  1.00 58.91           C  
ATOM   1771  HD2 ARG A 115     -50.889 -24.189 -93.374  1.00 58.91           H  
ATOM   1772  HD3 ARG A 115     -49.892 -24.740 -94.730  1.00 58.91           H  
ATOM   1773  NE  ARG A 115     -48.911 -23.439 -93.385  1.00 58.91           N  
ATOM   1774  HE  ARG A 115     -47.985 -23.721 -93.097  1.00 58.91           H  
ATOM   1775  NH1 ARG A 115     -50.242 -21.590 -93.711  1.00 58.91           N  
ATOM   1776 HH11 ARG A 115     -50.998 -22.185 -94.019  1.00 58.91           H  
ATOM   1777 HH12 ARG A 115     -50.345 -20.590 -93.614  1.00 58.91           H  
ATOM   1778  NH2 ARG A 115     -48.166 -21.369 -92.904  1.00 58.91           N  
ATOM   1779 HH21 ARG A 115     -48.309 -20.427 -92.569  1.00 58.91           H  
ATOM   1780 HH22 ARG A 115     -47.288 -21.800 -92.650  1.00 58.91           H  
ATOM   1781  CZ  ARG A 115     -49.118 -22.137 -93.340  1.00 58.91           C  
ATOM   1782  N   GLU A 116     -48.702 -29.689 -93.580  1.00 64.17           N  
ATOM   1783  H   GLU A 116     -47.929 -29.616 -94.226  1.00 64.17           H  
ATOM   1784  CA  GLU A 116     -49.615 -30.832 -93.699  1.00 64.17           C  
ATOM   1785  HA  GLU A 116     -50.636 -30.461 -93.608  1.00 64.17           H  
ATOM   1786  C   GLU A 116     -49.416 -31.850 -92.557  1.00 64.17           C  
ATOM   1787  CB  GLU A 116     -49.469 -31.439 -95.106  1.00 64.17           C  
ATOM   1788  HB2 GLU A 116     -49.444 -30.620 -95.825  1.00 64.17           H  
ATOM   1789  HB3 GLU A 116     -48.528 -31.985 -95.175  1.00 64.17           H  
ATOM   1790  O   GLU A 116     -50.392 -32.298 -91.957  1.00 64.17           O  
ATOM   1791  CG  GLU A 116     -50.640 -32.358 -95.483  1.00 64.17           C  
ATOM   1792  HG2 GLU A 116     -51.572 -31.879 -95.183  1.00 64.17           H  
ATOM   1793  HG3 GLU A 116     -50.555 -33.294 -94.932  1.00 64.17           H  
ATOM   1794  CD  GLU A 116     -50.677 -32.641 -96.996  1.00 64.17           C  
ATOM   1795  OE1 GLU A 116     -51.749 -32.415 -97.603  1.00 64.17           O  
ATOM   1796  OE2 GLU A 116     -49.643 -33.093 -97.536  1.00 64.17           O  
ATOM   1797  N   GLU A 117     -48.171 -32.138 -92.155  1.00 67.70           N  
ATOM   1798  H   GLU A 117     -47.392 -31.701 -92.626  1.00 67.70           H  
ATOM   1799  CA  GLU A 117     -47.887 -32.985 -90.985  1.00 67.70           C  
ATOM   1800  HA  GLU A 117     -48.551 -33.849 -91.027  1.00 67.70           H  
ATOM   1801  C   GLU A 117     -48.175 -32.256 -89.661  1.00 67.70           C  
ATOM   1802  CB  GLU A 117     -46.441 -33.514 -91.031  1.00 67.70           C  
ATOM   1803  HB2 GLU A 117     -45.743 -32.685 -90.920  1.00 67.70           H  
ATOM   1804  HB3 GLU A 117     -46.273 -33.998 -91.993  1.00 67.70           H  
ATOM   1805  O   GLU A 117     -48.747 -32.845 -88.740  1.00 67.70           O  
ATOM   1806  CG  GLU A 117     -46.222 -34.542 -89.905  1.00 67.70           C  
ATOM   1807  HG2 GLU A 117     -46.985 -35.315 -89.991  1.00 67.70           H  
ATOM   1808  HG3 GLU A 117     -46.363 -34.049 -88.943  1.00 67.70           H  
ATOM   1809  CD  GLU A 117     -44.843 -35.213 -89.879  1.00 67.70           C  
ATOM   1810  OE1 GLU A 117     -44.691 -36.096 -88.999  1.00 67.70           O  
ATOM   1811  OE2 GLU A 117     -43.961 -34.838 -90.680  1.00 67.70           O  
ATOM   1812  N   LEU A 118     -47.845 -30.963 -89.565  1.00 61.04           N  
ATOM   1813  H   LEU A 118     -47.342 -30.551 -90.338  1.00 61.04           H  
ATOM   1814  CA  LEU A 118     -48.167 -30.119 -88.413  1.00 61.04           C  
ATOM   1815  HA  LEU A 118     -47.742 -30.580 -87.521  1.00 61.04           H  
ATOM   1816  C   LEU A 118     -49.683 -30.022 -88.216  1.00 61.04           C  
ATOM   1817  CB  LEU A 118     -47.536 -28.728 -88.593  1.00 61.04           C  
ATOM   1818  HB2 LEU A 118     -46.476 -28.846 -88.816  1.00 61.04           H  
ATOM   1819  HB3 LEU A 118     -47.999 -28.254 -89.458  1.00 61.04           H  
ATOM   1820  O   LEU A 118     -50.150 -30.197 -87.094  1.00 61.04           O  
ATOM   1821  CG  LEU A 118     -47.713 -27.830 -87.346  1.00 61.04           C  
ATOM   1822  HG  LEU A 118     -48.344 -28.328 -86.609  1.00 61.04           H  
ATOM   1823  CD1 LEU A 118     -46.373 -27.552 -86.665  1.00 61.04           C  
ATOM   1824 HD11 LEU A 118     -45.914 -28.493 -86.363  1.00 61.04           H  
ATOM   1825 HD12 LEU A 118     -45.699 -27.031 -87.345  1.00 61.04           H  
ATOM   1826 HD13 LEU A 118     -46.531 -26.936 -85.780  1.00 61.04           H  
ATOM   1827  CD2 LEU A 118     -48.394 -26.511 -87.716  1.00 61.04           C  
ATOM   1828 HD21 LEU A 118     -47.838 -25.996 -88.499  1.00 61.04           H  
ATOM   1829 HD22 LEU A 118     -48.456 -25.865 -86.840  1.00 61.04           H  
ATOM   1830 HD23 LEU A 118     -49.401 -26.712 -88.081  1.00 61.04           H  
ATOM   1831  N   VAL A 119     -50.457 -29.828 -89.289  1.00 62.41           N  
ATOM   1832  H   VAL A 119     -50.014 -29.683 -90.185  1.00 62.41           H  
ATOM   1833  CA  VAL A 119     -51.924 -29.890 -89.251  1.00 62.41           C  
ATOM   1834  HA  VAL A 119     -52.269 -29.218 -88.465  1.00 62.41           H  
ATOM   1835  C   VAL A 119     -52.372 -31.285 -88.835  1.00 62.41           C  
ATOM   1836  CB  VAL A 119     -52.571 -29.414 -90.568  1.00 62.41           C  
ATOM   1837  HB  VAL A 119     -52.057 -29.872 -91.413  1.00 62.41           H  
ATOM   1838  O   VAL A 119     -53.107 -31.365 -87.868  1.00 62.41           O  
ATOM   1839  CG1 VAL A 119     -54.062 -29.758 -90.679  1.00 62.41           C  
ATOM   1840 HG11 VAL A 119     -54.204 -30.838 -90.711  1.00 62.41           H  
ATOM   1841 HG12 VAL A 119     -54.612 -29.350 -89.832  1.00 62.41           H  
ATOM   1842 HG13 VAL A 119     -54.471 -29.347 -91.602  1.00 62.41           H  
ATOM   1843  CG2 VAL A 119     -52.477 -27.881 -90.664  1.00 62.41           C  
ATOM   1844 HG21 VAL A 119     -51.449 -27.551 -90.510  1.00 62.41           H  
ATOM   1845 HG22 VAL A 119     -53.105 -27.418 -89.904  1.00 62.41           H  
ATOM   1846 HG23 VAL A 119     -52.805 -27.558 -91.652  1.00 62.41           H  
ATOM   1847  N   GLN A 120     -51.864 -32.388 -89.395  1.00 65.70           N  
ATOM   1848  H   GLN A 120     -51.261 -32.300 -90.200  1.00 65.70           H  
ATOM   1849  CA  GLN A 120     -52.218 -33.734 -88.902  1.00 65.70           C  
ATOM   1850  HA  GLN A 120     -53.296 -33.868 -88.998  1.00 65.70           H  
ATOM   1851  C   GLN A 120     -51.856 -33.972 -87.422  1.00 65.70           C  
ATOM   1852  CB  GLN A 120     -51.507 -34.808 -89.732  1.00 65.70           C  
ATOM   1853  HB2 GLN A 120     -50.451 -34.556 -89.822  1.00 65.70           H  
ATOM   1854  HB3 GLN A 120     -51.580 -35.760 -89.206  1.00 65.70           H  
ATOM   1855  O   GLN A 120     -52.450 -34.825 -86.758  1.00 65.70           O  
ATOM   1856  CG  GLN A 120     -52.103 -35.008 -91.129  1.00 65.70           C  
ATOM   1857  HG2 GLN A 120     -52.132 -34.059 -91.664  1.00 65.70           H  
ATOM   1858  HG3 GLN A 120     -53.125 -35.375 -91.043  1.00 65.70           H  
ATOM   1859  CD  GLN A 120     -51.286 -36.018 -91.929  1.00 65.70           C  
ATOM   1860  NE2 GLN A 120     -51.237 -35.895 -93.236  1.00 65.70           N  
ATOM   1861 HE21 GLN A 120     -51.636 -35.082 -93.683  1.00 65.70           H  
ATOM   1862 HE22 GLN A 120     -50.618 -36.523 -93.727  1.00 65.70           H  
ATOM   1863  OE1 GLN A 120     -50.687 -36.940 -91.394  1.00 65.70           O  
ATOM   1864  N   ARG A 121     -50.842 -33.290 -86.880  1.00 65.71           N  
ATOM   1865  H   ARG A 121     -50.331 -32.668 -87.491  1.00 65.71           H  
ATOM   1866  CA  ARG A 121     -50.398 -33.423 -85.482  1.00 65.71           C  
ATOM   1867  HA  ARG A 121     -50.557 -34.451 -85.158  1.00 65.71           H  
ATOM   1868  C   ARG A 121     -51.244 -32.559 -84.541  1.00 65.71           C  
ATOM   1869  CB  ARG A 121     -48.890 -33.128 -85.432  1.00 65.71           C  
ATOM   1870  HB2 ARG A 121     -48.720 -32.053 -85.501  1.00 65.71           H  
ATOM   1871  HB3 ARG A 121     -48.425 -33.597 -86.300  1.00 65.71           H  
ATOM   1872  O   ARG A 121     -51.718 -33.070 -83.529  1.00 65.71           O  
ATOM   1873  CG  ARG A 121     -48.191 -33.688 -84.188  1.00 65.71           C  
ATOM   1874  HG2 ARG A 121     -48.456 -34.737 -84.062  1.00 65.71           H  
ATOM   1875  HG3 ARG A 121     -48.500 -33.126 -83.306  1.00 65.71           H  
ATOM   1876  CD  ARG A 121     -46.673 -33.571 -84.385  1.00 65.71           C  
ATOM   1877  HD2 ARG A 121     -46.416 -32.519 -84.508  1.00 65.71           H  
ATOM   1878  HD3 ARG A 121     -46.400 -34.100 -85.299  1.00 65.71           H  
ATOM   1879  NE  ARG A 121     -45.912 -34.131 -83.252  1.00 65.71           N  
ATOM   1880  HE  ARG A 121     -46.429 -34.340 -82.410  1.00 65.71           H  
ATOM   1881  NH1 ARG A 121     -43.832 -34.004 -84.228  1.00 65.71           N  
ATOM   1882 HH11 ARG A 121     -44.250 -33.680 -85.089  1.00 65.71           H  
ATOM   1883 HH12 ARG A 121     -42.831 -34.134 -84.194  1.00 65.71           H  
ATOM   1884  NH2 ARG A 121     -44.023 -34.748 -82.135  1.00 65.71           N  
ATOM   1885 HH21 ARG A 121     -44.566 -34.941 -81.306  1.00 65.71           H  
ATOM   1886 HH22 ARG A 121     -43.017 -34.837 -82.110  1.00 65.71           H  
ATOM   1887  CZ  ARG A 121     -44.599 -34.292 -83.212  1.00 65.71           C  
ATOM   1888  N   LEU A 122     -51.526 -31.316 -84.928  1.00 59.59           N  
ATOM   1889  H   LEU A 122     -51.105 -30.986 -85.784  1.00 59.59           H  
ATOM   1890  CA  LEU A 122     -52.468 -30.422 -84.253  1.00 59.59           C  
ATOM   1891  HA  LEU A 122     -52.215 -30.365 -83.195  1.00 59.59           H  
ATOM   1892  C   LEU A 122     -53.902 -30.945 -84.339  1.00 59.59           C  
ATOM   1893  CB  LEU A 122     -52.387 -29.018 -84.874  1.00 59.59           C  
ATOM   1894  HB2 LEU A 122     -52.461 -29.116 -85.957  1.00 59.59           H  
ATOM   1895  HB3 LEU A 122     -53.244 -28.433 -84.540  1.00 59.59           H  
ATOM   1896  O   LEU A 122     -54.600 -30.923 -83.340  1.00 59.59           O  
ATOM   1897  CG  LEU A 122     -51.108 -28.243 -84.517  1.00 59.59           C  
ATOM   1898  HG  LEU A 122     -50.231 -28.863 -84.702  1.00 59.59           H  
ATOM   1899  CD1 LEU A 122     -51.020 -27.003 -85.400  1.00 59.59           C  
ATOM   1900 HD11 LEU A 122     -50.091 -26.475 -85.186  1.00 59.59           H  
ATOM   1901 HD12 LEU A 122     -51.864 -26.340 -85.206  1.00 59.59           H  
ATOM   1902 HD13 LEU A 122     -51.025 -27.299 -86.449  1.00 59.59           H  
ATOM   1903  CD2 LEU A 122     -51.097 -27.787 -83.055  1.00 59.59           C  
ATOM   1904 HD21 LEU A 122     -51.976 -27.179 -82.841  1.00 59.59           H  
ATOM   1905 HD22 LEU A 122     -50.204 -27.192 -82.863  1.00 59.59           H  
ATOM   1906 HD23 LEU A 122     -51.081 -28.649 -82.388  1.00 59.59           H  
ATOM   1907  N   GLU A 123     -54.341 -31.487 -85.473  1.00 59.59           N  
ATOM   1908  H   GLU A 123     -53.753 -31.423 -86.291  1.00 59.59           H  
ATOM   1909  CA  GLU A 123     -55.647 -32.131 -85.634  1.00 59.59           C  
ATOM   1910  HA  GLU A 123     -56.421 -31.453 -85.273  1.00 59.59           H  
ATOM   1911  C   GLU A 123     -55.760 -33.404 -84.803  1.00 59.59           C  
ATOM   1912  CB  GLU A 123     -55.959 -32.469 -87.099  1.00 59.59           C  
ATOM   1913  HB2 GLU A 123     -56.803 -33.159 -87.115  1.00 59.59           H  
ATOM   1914  HB3 GLU A 123     -55.106 -32.975 -87.552  1.00 59.59           H  
ATOM   1915  O   GLU A 123     -56.844 -33.672 -84.307  1.00 59.59           O  
ATOM   1916  CG  GLU A 123     -56.363 -31.234 -87.914  1.00 59.59           C  
ATOM   1917  HG2 GLU A 123     -57.152 -30.713 -87.372  1.00 59.59           H  
ATOM   1918  HG3 GLU A 123     -55.520 -30.548 -88.002  1.00 59.59           H  
ATOM   1919  CD  GLU A 123     -56.880 -31.621 -89.307  1.00 59.59           C  
ATOM   1920  OE1 GLU A 123     -57.894 -31.007 -89.718  1.00 59.59           O  
ATOM   1921  OE2 GLU A 123     -56.301 -32.547 -89.920  1.00 59.59           O  
ATOM   1922  N   ARG A 124     -54.679 -34.155 -84.552  1.00 61.70           N  
ATOM   1923  H   ARG A 124     -53.811 -33.919 -85.011  1.00 61.70           H  
ATOM   1924  CA  ARG A 124     -54.716 -35.238 -83.551  1.00 61.70           C  
ATOM   1925  HA  ARG A 124     -55.584 -35.865 -83.754  1.00 61.70           H  
ATOM   1926  C   ARG A 124     -54.961 -34.699 -82.136  1.00 61.70           C  
ATOM   1927  CB  ARG A 124     -53.451 -36.109 -83.641  1.00 61.70           C  
ATOM   1928  HB2 ARG A 124     -53.281 -36.596 -82.681  1.00 61.70           H  
ATOM   1929  HB3 ARG A 124     -52.585 -35.486 -83.866  1.00 61.70           H  
ATOM   1930  O   ARG A 124     -55.726 -35.309 -81.394  1.00 61.70           O  
ATOM   1931  CG  ARG A 124     -53.615 -37.203 -84.710  1.00 61.70           C  
ATOM   1932  HG2 ARG A 124     -53.936 -36.761 -85.653  1.00 61.70           H  
ATOM   1933  HG3 ARG A 124     -54.392 -37.892 -84.379  1.00 61.70           H  
ATOM   1934  CD  ARG A 124     -52.320 -37.998 -84.933  1.00 61.70           C  
ATOM   1935  HD2 ARG A 124     -51.900 -38.277 -83.966  1.00 61.70           H  
ATOM   1936  HD3 ARG A 124     -52.570 -38.905 -85.482  1.00 61.70           H  
ATOM   1937  NE  ARG A 124     -51.342 -37.222 -85.717  1.00 61.70           N  
ATOM   1938  HE  ARG A 124     -51.687 -36.354 -86.100  1.00 61.70           H  
ATOM   1939  NH1 ARG A 124     -49.595 -38.714 -85.689  1.00 61.70           N  
ATOM   1940 HH11 ARG A 124     -48.678 -38.977 -86.019  1.00 61.70           H  
ATOM   1941 HH12 ARG A 124     -50.148 -39.337 -85.117  1.00 61.70           H  
ATOM   1942  NH2 ARG A 124     -49.402 -36.812 -86.840  1.00 61.70           N  
ATOM   1943 HH21 ARG A 124     -48.505 -37.109 -87.196  1.00 61.70           H  
ATOM   1944 HH22 ARG A 124     -49.799 -35.963 -87.217  1.00 61.70           H  
ATOM   1945  CZ  ARG A 124     -50.122 -37.585 -86.076  1.00 61.70           C  
ATOM   1946  N   MET A 125     -54.391 -33.545 -81.783  1.00 55.71           N  
ATOM   1947  H   MET A 125     -53.777 -33.095 -82.448  1.00 55.71           H  
ATOM   1948  CA  MET A 125     -54.659 -32.864 -80.505  1.00 55.71           C  
ATOM   1949  HA  MET A 125     -54.600 -33.596 -79.699  1.00 55.71           H  
ATOM   1950  C   MET A 125     -56.079 -32.263 -80.454  1.00 55.71           C  
ATOM   1951  CB  MET A 125     -53.587 -31.786 -80.246  1.00 55.71           C  
ATOM   1952  HB2 MET A 125     -53.831 -31.266 -79.320  1.00 55.71           H  
ATOM   1953  HB3 MET A 125     -53.600 -31.053 -81.053  1.00 55.71           H  
ATOM   1954  O   MET A 125     -56.782 -32.417 -79.462  1.00 55.71           O  
ATOM   1955  CG  MET A 125     -52.168 -32.362 -80.125  1.00 55.71           C  
ATOM   1956  HG2 MET A 125     -52.004 -33.080 -80.928  1.00 55.71           H  
ATOM   1957  HG3 MET A 125     -52.088 -32.899 -79.180  1.00 55.71           H  
ATOM   1958  SD  MET A 125     -50.822 -31.145 -80.225  1.00 55.71           S  
ATOM   1959  CE  MET A 125     -51.156 -30.124 -78.761  1.00 55.71           C  
ATOM   1960  HE1 MET A 125     -50.372 -29.374 -78.655  1.00 55.71           H  
ATOM   1961  HE2 MET A 125     -52.114 -29.618 -78.871  1.00 55.71           H  
ATOM   1962  HE3 MET A 125     -51.174 -30.751 -77.869  1.00 55.71           H  
ATOM   1963  N   LEU A 126     -56.541 -31.631 -81.538  1.00 50.83           N  
ATOM   1964  H   LEU A 126     -55.893 -31.511 -82.303  1.00 50.83           H  
ATOM   1965  CA  LEU A 126     -57.844 -30.961 -81.643  1.00 50.83           C  
ATOM   1966  HA  LEU A 126     -58.034 -30.450 -80.699  1.00 50.83           H  
ATOM   1967  C   LEU A 126     -59.014 -31.930 -81.845  1.00 50.83           C  
ATOM   1968  CB  LEU A 126     -57.794 -29.916 -82.782  1.00 50.83           C  
ATOM   1969  HB2 LEU A 126     -56.909 -30.079 -83.397  1.00 50.83           H  
ATOM   1970  HB3 LEU A 126     -58.652 -30.044 -83.442  1.00 50.83           H  
ATOM   1971  O   LEU A 126     -60.115 -31.649 -81.384  1.00 50.83           O  
ATOM   1972  CG  LEU A 126     -57.783 -28.468 -82.268  1.00 50.83           C  
ATOM   1973  HG  LEU A 126     -57.098 -28.382 -81.424  1.00 50.83           H  
ATOM   1974  CD1 LEU A 126     -57.317 -27.519 -83.372  1.00 50.83           C  
ATOM   1975 HD11 LEU A 126     -56.296 -27.772 -83.660  1.00 50.83           H  
ATOM   1976 HD12 LEU A 126     -57.967 -27.595 -84.244  1.00 50.83           H  
ATOM   1977 HD13 LEU A 126     -57.321 -26.495 -83.000  1.00 50.83           H  
ATOM   1978  CD2 LEU A 126     -59.189 -28.042 -81.833  1.00 50.83           C  
ATOM   1979 HD21 LEU A 126     -59.547 -28.699 -81.040  1.00 50.83           H  
ATOM   1980 HD22 LEU A 126     -59.877 -28.085 -82.677  1.00 50.83           H  
ATOM   1981 HD23 LEU A 126     -59.153 -27.025 -81.444  1.00 50.83           H  
ATOM   1982  N   ALA A 127     -58.808 -33.069 -82.509  1.00 45.90           N  
ATOM   1983  H   ALA A 127     -57.901 -33.229 -82.923  1.00 45.90           H  
ATOM   1984  CA  ALA A 127     -59.809 -34.127 -82.648  1.00 45.90           C  
ATOM   1985  HA  ALA A 127     -60.731 -33.687 -83.027  1.00 45.90           H  
ATOM   1986  C   ALA A 127     -60.115 -34.785 -81.296  1.00 45.90           C  
ATOM   1987  CB  ALA A 127     -59.347 -35.164 -83.678  1.00 45.90           C  
ATOM   1988  HB1 ALA A 127     -58.409 -35.617 -83.358  1.00 45.90           H  
ATOM   1989  HB2 ALA A 127     -59.211 -34.689 -84.649  1.00 45.90           H  
ATOM   1990  HB3 ALA A 127     -60.102 -35.944 -83.772  1.00 45.90           H  
ATOM   1991  O   ALA A 127     -61.269 -35.118 -81.035  1.00 45.90           O  
ATOM   1992  N   ALA A 128     -59.116 -34.893 -80.412  1.00 43.90           N  
ATOM   1993  H   ALA A 128     -58.185 -34.612 -80.688  1.00 43.90           H  
ATOM   1994  CA  ALA A 128     -59.303 -35.342 -79.033  1.00 43.90           C  
ATOM   1995  HA  ALA A 128     -59.849 -36.286 -79.051  1.00 43.90           H  
ATOM   1996  C   ALA A 128     -60.139 -34.363 -78.175  1.00 43.90           C  
ATOM   1997  CB  ALA A 128     -57.919 -35.606 -78.428  1.00 43.90           C  
ATOM   1998  HB1 ALA A 128     -58.035 -36.025 -77.428  1.00 43.90           H  
ATOM   1999  HB2 ALA A 128     -57.366 -36.313 -79.047  1.00 43.90           H  
ATOM   2000  HB3 ALA A 128     -57.357 -34.675 -78.352  1.00 43.90           H  
ATOM   2001  O   ALA A 128     -60.654 -34.761 -77.136  1.00 43.90           O  
ATOM   2002  N   LEU A 129     -60.320 -33.112 -78.625  1.00 42.32           N  
ATOM   2003  H   LEU A 129     -59.846 -32.852 -79.479  1.00 42.32           H  
ATOM   2004  CA  LEU A 129     -61.153 -32.076 -77.991  1.00 42.32           C  
ATOM   2005  HA  LEU A 129     -61.343 -32.355 -76.955  1.00 42.32           H  
ATOM   2006  C   LEU A 129     -62.544 -31.908 -78.659  1.00 42.32           C  
ATOM   2007  CB  LEU A 129     -60.373 -30.738 -78.008  1.00 42.32           C  
ATOM   2008  HB2 LEU A 129     -61.008 -29.958 -77.586  1.00 42.32           H  
ATOM   2009  HB3 LEU A 129     -60.187 -30.470 -79.048  1.00 42.32           H  
ATOM   2010  O   LEU A 129     -63.249 -30.943 -78.368  1.00 42.32           O  
ATOM   2011  CG  LEU A 129     -59.032 -30.710 -77.249  1.00 42.32           C  
ATOM   2012  HG  LEU A 129     -58.410 -31.548 -77.563  1.00 42.32           H  
ATOM   2013  CD1 LEU A 129     -58.288 -29.410 -77.566  1.00 42.32           C  
ATOM   2014 HD11 LEU A 129     -58.090 -29.349 -78.636  1.00 42.32           H  
ATOM   2015 HD12 LEU A 129     -57.335 -29.397 -77.038  1.00 42.32           H  
ATOM   2016 HD13 LEU A 129     -58.882 -28.550 -77.256  1.00 42.32           H  
ATOM   2017  CD2 LEU A 129     -59.233 -30.786 -75.735  1.00 42.32           C  
ATOM   2018 HD21 LEU A 129     -59.690 -31.739 -75.471  1.00 42.32           H  
ATOM   2019 HD22 LEU A 129     -58.268 -30.717 -75.233  1.00 42.32           H  
ATOM   2020 HD23 LEU A 129     -59.873 -29.970 -75.397  1.00 42.32           H  
ATOM   2021  N   ARG A 130     -62.925 -32.771 -79.617  1.00 34.41           N  
ATOM   2022  H   ARG A 130     -62.352 -33.592 -79.743  1.00 34.41           H  
ATOM   2023  CA  ARG A 130     -63.993 -32.516 -80.621  1.00 34.41           C  
ATOM   2024  HA  ARG A 130     -64.397 -31.526 -80.411  1.00 34.41           H  
ATOM   2025  C   ARG A 130     -65.244 -33.441 -80.477  1.00 34.41           C  
ATOM   2026  CB  ARG A 130     -63.294 -32.450 -82.001  1.00 34.41           C  
ATOM   2027  HB2 ARG A 130     -62.294 -32.876 -81.914  1.00 34.41           H  
ATOM   2028  HB3 ARG A 130     -63.803 -33.074 -82.736  1.00 34.41           H  
ATOM   2029  O   ARG A 130     -65.309 -34.229 -79.541  1.00 34.41           O  
ATOM   2030  CG  ARG A 130     -63.149 -31.002 -82.518  1.00 34.41           C  
ATOM   2031  HG2 ARG A 130     -62.471 -30.456 -81.862  1.00 34.41           H  
ATOM   2032  HG3 ARG A 130     -64.115 -30.498 -82.502  1.00 34.41           H  
ATOM   2033  CD  ARG A 130     -62.601 -30.985 -83.953  1.00 34.41           C  
ATOM   2034  HD2 ARG A 130     -61.631 -31.482 -83.952  1.00 34.41           H  
ATOM   2035  HD3 ARG A 130     -63.281 -31.545 -84.594  1.00 34.41           H  
ATOM   2036  NE  ARG A 130     -62.443 -29.612 -84.480  1.00 34.41           N  
ATOM   2037  HE  ARG A 130     -62.608 -28.860 -83.827  1.00 34.41           H  
ATOM   2038  NH1 ARG A 130     -61.699 -30.174 -86.587  1.00 34.41           N  
ATOM   2039 HH11 ARG A 130     -61.769 -31.153 -86.349  1.00 34.41           H  
ATOM   2040 HH12 ARG A 130     -61.246 -29.914 -87.451  1.00 34.41           H  
ATOM   2041  NH2 ARG A 130     -61.791 -28.032 -85.994  1.00 34.41           N  
ATOM   2042 HH21 ARG A 130     -61.390 -27.801 -86.892  1.00 34.41           H  
ATOM   2043 HH22 ARG A 130     -61.942 -27.303 -85.310  1.00 34.41           H  
ATOM   2044  CZ  ARG A 130     -61.987 -29.281 -85.680  1.00 34.41           C  
ATOM   2045  N   PRO A 131     -66.321 -33.304 -81.293  1.00 30.13           N  
ATOM   2046  CA  PRO A 131     -67.669 -33.061 -80.740  1.00 30.13           C  
ATOM   2047  HA  PRO A 131     -67.582 -32.737 -79.703  1.00 30.13           H  
ATOM   2048  C   PRO A 131     -68.676 -34.245 -80.758  1.00 30.13           C  
ATOM   2049  CB  PRO A 131     -68.177 -31.882 -81.585  1.00 30.13           C  
ATOM   2050  HB2 PRO A 131     -69.255 -31.727 -81.526  1.00 30.13           H  
ATOM   2051  HB3 PRO A 131     -67.660 -30.968 -81.293  1.00 30.13           H  
ATOM   2052  O   PRO A 131     -69.868 -34.023 -80.962  1.00 30.13           O  
ATOM   2053  CG  PRO A 131     -67.730 -32.313 -82.978  1.00 30.13           C  
ATOM   2054  HG2 PRO A 131     -68.354 -33.125 -83.348  1.00 30.13           H  
ATOM   2055  HG3 PRO A 131     -67.719 -31.478 -83.678  1.00 30.13           H  
ATOM   2056  CD  PRO A 131     -66.324 -32.815 -82.673  1.00 30.13           C  
ATOM   2057  HD2 PRO A 131     -65.664 -31.953 -82.774  1.00 30.13           H  
ATOM   2058  HD3 PRO A 131     -66.039 -33.602 -83.371  1.00 30.13           H  
ATOM   2059  N   VAL A 132     -68.245 -35.502 -80.630  1.00 26.48           N  
ATOM   2060  H   VAL A 132     -67.286 -35.644 -80.350  1.00 26.48           H  
ATOM   2061  CA  VAL A 132     -69.126 -36.700 -80.754  1.00 26.48           C  
ATOM   2062  HA  VAL A 132     -69.949 -36.429 -81.415  1.00 26.48           H  
ATOM   2063  C   VAL A 132     -69.791 -37.095 -79.414  1.00 26.48           C  
ATOM   2064  CB  VAL A 132     -68.374 -37.891 -81.402  1.00 26.48           C  
ATOM   2065  HB  VAL A 132     -68.578 -38.795 -80.827  1.00 26.48           H  
ATOM   2066  O   VAL A 132     -69.198 -36.865 -78.368  1.00 26.48           O  
ATOM   2067  CG1 VAL A 132     -68.885 -38.113 -82.832  1.00 26.48           C  
ATOM   2068 HG11 VAL A 132     -68.690 -37.228 -83.438  1.00 26.48           H  
ATOM   2069 HG12 VAL A 132     -69.957 -38.309 -82.820  1.00 26.48           H  
ATOM   2070 HG13 VAL A 132     -68.381 -38.972 -83.277  1.00 26.48           H  
ATOM   2071  CG2 VAL A 132     -66.844 -37.758 -81.473  1.00 26.48           C  
ATOM   2072 HG21 VAL A 132     -66.441 -37.598 -80.473  1.00 26.48           H  
ATOM   2073 HG22 VAL A 132     -66.414 -38.677 -81.871  1.00 26.48           H  
ATOM   2074 HG23 VAL A 132     -66.558 -36.929 -82.121  1.00 26.48           H  
ATOM   2075  N   ALA A 133     -70.990 -37.703 -79.336  1.00 22.78           N  
ATOM   2076  H   ALA A 133     -71.331 -37.776 -78.387  1.00 22.78           H  
ATOM   2077  CA  ALA A 133     -71.891 -38.269 -80.361  1.00 22.78           C  
ATOM   2078  HA  ALA A 133     -71.755 -37.739 -81.303  1.00 22.78           H  
ATOM   2079  C   ALA A 133     -73.401 -38.158 -79.971  1.00 22.78           C  
ATOM   2080  CB  ALA A 133     -71.507 -39.750 -80.553  1.00 22.78           C  
ATOM   2081  HB1 ALA A 133     -71.750 -40.313 -79.651  1.00 22.78           H  
ATOM   2082  HB2 ALA A 133     -72.046 -40.179 -81.397  1.00 22.78           H  
ATOM   2083  HB3 ALA A 133     -70.440 -39.858 -80.748  1.00 22.78           H  
ATOM   2084  O   ALA A 133     -73.763 -37.423 -79.058  1.00 22.78           O  
ATOM   2085  N   GLN A 134     -74.286 -38.892 -80.669  1.00 22.67           N  
ATOM   2086  H   GLN A 134     -73.909 -39.529 -81.357  1.00 22.67           H  
ATOM   2087  CA  GLN A 134     -75.740 -38.989 -80.411  1.00 22.67           C  
ATOM   2088  HA  GLN A 134     -76.144 -37.980 -80.328  1.00 22.67           H  
ATOM   2089  C   GLN A 134     -76.080 -39.744 -79.099  1.00 22.67           C  
ATOM   2090  CB  GLN A 134     -76.403 -39.713 -81.603  1.00 22.67           C  
ATOM   2091  HB2 GLN A 134     -75.852 -40.631 -81.808  1.00 22.67           H  
ATOM   2092  HB3 GLN A 134     -77.423 -39.996 -81.340  1.00 22.67           H  
ATOM   2093  O   GLN A 134     -75.306 -40.586 -78.656  1.00 22.67           O  
ATOM   2094  CG  GLN A 134     -76.464 -38.856 -82.877  1.00 22.67           C  
ATOM   2095  HG2 GLN A 134     -75.460 -38.537 -83.155  1.00 22.67           H  
ATOM   2096  HG3 GLN A 134     -77.059 -37.965 -82.672  1.00 22.67           H  
ATOM   2097  CD  GLN A 134     -77.077 -39.592 -84.070  1.00 22.67           C  
ATOM   2098  NE2 GLN A 134     -77.453 -38.887 -85.114  1.00 22.67           N  
ATOM   2099 HE21 GLN A 134     -77.867 -39.417 -85.868  1.00 22.67           H  
ATOM   2100 HE22 GLN A 134     -77.382 -37.880 -85.110  1.00 22.67           H  
ATOM   2101  OE1 GLN A 134     -77.216 -40.801 -84.113  1.00 22.67           O  
ATOM   2102  N   ALA A 135     -77.249 -39.557 -78.470  1.00 30.41           N  
ATOM   2103  H   ALA A 135     -77.366 -40.106 -77.631  1.00 30.41           H  
ATOM   2104  CA  ALA A 135     -78.367 -38.692 -78.873  1.00 30.41           C  
ATOM   2105  HA  ALA A 135     -78.299 -38.515 -79.946  1.00 30.41           H  
ATOM   2106  C   ALA A 135     -78.327 -37.276 -78.253  1.00 30.41           C  
ATOM   2107  CB  ALA A 135     -79.696 -39.441 -78.686  1.00 30.41           C  
ATOM   2108  HB1 ALA A 135     -79.792 -39.842 -77.677  1.00 30.41           H  
ATOM   2109  HB2 ALA A 135     -79.745 -40.274 -79.388  1.00 30.41           H  
ATOM   2110  HB3 ALA A 135     -80.529 -38.768 -78.888  1.00 30.41           H  
ATOM   2111  O   ALA A 135     -78.264 -36.325 -79.024  1.00 30.41           O  
ATOM   2112  N   ALA A 136     -78.309 -37.042 -76.935  1.00 19.44           N  
ATOM   2113  H   ALA A 136     -78.292 -36.060 -76.700  1.00 19.44           H  
ATOM   2114  CA  ALA A 136     -78.582 -37.934 -75.800  1.00 19.44           C  
ATOM   2115  HA  ALA A 136     -78.678 -38.964 -76.141  1.00 19.44           H  
ATOM   2116  C   ALA A 136     -79.914 -37.521 -75.127  1.00 19.44           C  
ATOM   2117  CB  ALA A 136     -77.390 -37.885 -74.836  1.00 19.44           C  
ATOM   2118  HB1 ALA A 136     -76.480 -38.187 -75.355  1.00 19.44           H  
ATOM   2119  HB2 ALA A 136     -77.264 -36.872 -74.455  1.00 19.44           H  
ATOM   2120  HB3 ALA A 136     -77.564 -38.560 -73.998  1.00 19.44           H  
ATOM   2121  O   ALA A 136     -80.197 -36.332 -75.017  1.00 19.44           O  
ATOM   2122  N   ASP A 137     -80.738 -38.491 -74.711  1.00 18.77           N  
ATOM   2123  H   ASP A 137     -80.385 -39.437 -74.733  1.00 18.77           H  
ATOM   2124  CA  ASP A 137     -82.209 -38.382 -74.869  1.00 18.77           C  
ATOM   2125  HA  ASP A 137     -82.461 -37.381 -75.221  1.00 18.77           H  
ATOM   2126  C   ASP A 137     -83.055 -38.634 -73.593  1.00 18.77           C  
ATOM   2127  CB  ASP A 137     -82.580 -39.387 -75.979  1.00 18.77           C  
ATOM   2128  HB2 ASP A 137     -81.819 -39.345 -76.758  1.00 18.77           H  
ATOM   2129  HB3 ASP A 137     -82.563 -40.395 -75.564  1.00 18.77           H  
ATOM   2130  O   ASP A 137     -84.262 -38.837 -73.679  1.00 18.77           O  
ATOM   2131  CG  ASP A 137     -83.920 -39.130 -76.676  1.00 18.77           C  
ATOM   2132  OD1 ASP A 137     -84.155 -37.961 -77.052  1.00 18.77           O  
ATOM   2133  OD2 ASP A 137     -84.628 -40.130 -76.938  1.00 18.77           O  
ATOM   2134  N   ALA A 138     -82.438 -38.727 -72.407  1.00 23.76           N  
ATOM   2135  H   ALA A 138     -81.464 -38.462 -72.362  1.00 23.76           H  
ATOM   2136  CA  ALA A 138     -83.058 -39.349 -71.224  1.00 23.76           C  
ATOM   2137  HA  ALA A 138     -83.211 -40.400 -71.469  1.00 23.76           H  
ATOM   2138  C   ALA A 138     -84.447 -38.773 -70.835  1.00 23.76           C  
ATOM   2139  CB  ALA A 138     -82.064 -39.301 -70.057  1.00 23.76           C  
ATOM   2140  HB1 ALA A 138     -82.486 -39.820 -69.196  1.00 23.76           H  
ATOM   2141  HB2 ALA A 138     -81.128 -39.781 -70.341  1.00 23.76           H  
ATOM   2142  HB3 ALA A 138     -81.872 -38.263 -69.783  1.00 23.76           H  
ATOM   2143  O   ALA A 138     -84.600 -37.578 -70.584  1.00 23.76           O  
ATOM   2144  N   SER A 139     -85.453 -39.656 -70.772  1.00 23.64           N  
ATOM   2145  H   SER A 139     -85.226 -40.628 -70.924  1.00 23.64           H  
ATOM   2146  CA  SER A 139     -86.896 -39.346 -70.777  1.00 23.64           C  
ATOM   2147  HA  SER A 139     -87.022 -38.288 -71.010  1.00 23.64           H  
ATOM   2148  C   SER A 139     -87.602 -39.597 -69.423  1.00 23.64           C  
ATOM   2149  CB  SER A 139     -87.517 -40.146 -71.929  1.00 23.64           C  
ATOM   2150  HB2 SER A 139     -87.023 -39.859 -72.857  1.00 23.64           H  
ATOM   2151  HB3 SER A 139     -88.578 -39.913 -72.019  1.00 23.64           H  
ATOM   2152  O   SER A 139     -86.935 -39.816 -68.414  1.00 23.64           O  
ATOM   2153  OG  SER A 139     -87.348 -41.539 -71.726  1.00 23.64           O  
ATOM   2154  HG  SER A 139     -87.168 -41.933 -72.583  1.00 23.64           H  
ATOM   2155  N   GLY A 140     -88.948 -39.538 -69.353  1.00 21.99           N  
ATOM   2156  H   GLY A 140     -89.473 -39.386 -70.202  1.00 21.99           H  
ATOM   2157  CA  GLY A 140     -89.694 -39.569 -68.076  1.00 21.99           C  
ATOM   2158  HA2 GLY A 140     -89.037 -39.918 -67.280  1.00 21.99           H  
ATOM   2159  HA3 GLY A 140     -89.971 -38.546 -67.819  1.00 21.99           H  
ATOM   2160  C   GLY A 140     -90.982 -40.415 -68.026  1.00 21.99           C  
ATOM   2161  O   GLY A 140     -91.923 -40.172 -68.779  1.00 21.99           O  
ATOM   2162  N   THR A 141     -91.029 -41.359 -67.069  1.00 21.79           N  
ATOM   2163  H   THR A 141     -90.201 -41.449 -66.497  1.00 21.79           H  
ATOM   2164  CA  THR A 141     -92.185 -42.153 -66.557  1.00 21.79           C  
ATOM   2165  HA  THR A 141     -93.086 -41.540 -66.578  1.00 21.79           H  
ATOM   2166  C   THR A 141     -91.891 -42.554 -65.086  1.00 21.79           C  
ATOM   2167  CB  THR A 141     -92.432 -43.428 -67.388  1.00 21.79           C  
ATOM   2168  HB  THR A 141     -93.283 -43.956 -66.959  1.00 21.79           H  
ATOM   2169  O   THR A 141     -90.763 -42.353 -64.646  1.00 21.79           O  
ATOM   2170  CG2 THR A 141     -92.750 -43.181 -68.861  1.00 21.79           C  
ATOM   2171 HG21 THR A 141     -93.555 -42.451 -68.948  1.00 21.79           H  
ATOM   2172 HG22 THR A 141     -93.066 -44.116 -69.323  1.00 21.79           H  
ATOM   2173 HG23 THR A 141     -91.870 -42.809 -69.386  1.00 21.79           H  
ATOM   2174  OG1 THR A 141     -91.321 -44.287 -67.349  1.00 21.79           O  
ATOM   2175  HG1 THR A 141     -90.560 -43.798 -67.672  1.00 21.79           H  
ATOM   2176  N   GLY A 142     -92.780 -43.100 -64.240  1.00 23.53           N  
ATOM   2177  H   GLY A 142     -92.373 -43.309 -63.339  1.00 23.53           H  
ATOM   2178  CA  GLY A 142     -94.205 -43.468 -64.341  1.00 23.53           C  
ATOM   2179  HA2 GLY A 142     -94.779 -42.614 -64.700  1.00 23.53           H  
ATOM   2180  HA3 GLY A 142     -94.327 -44.300 -65.035  1.00 23.53           H  
ATOM   2181  C   GLY A 142     -94.757 -43.904 -62.956  1.00 23.53           C  
ATOM   2182  O   GLY A 142     -93.981 -44.259 -62.072  1.00 23.53           O  
ATOM   2183  N   ALA A 143     -96.077 -43.844 -62.728  1.00 19.53           N  
ATOM   2184  H   ALA A 143     -96.692 -43.618 -63.496  1.00 19.53           H  
ATOM   2185  CA  ALA A 143     -96.658 -43.755 -61.370  1.00 19.53           C  
ATOM   2186  HA  ALA A 143     -95.898 -43.343 -60.706  1.00 19.53           H  
ATOM   2187  C   ALA A 143     -97.097 -45.096 -60.712  1.00 19.53           C  
ATOM   2188  CB  ALA A 143     -97.791 -42.716 -61.427  1.00 19.53           C  
ATOM   2189  HB1 ALA A 143     -98.194 -42.566 -60.426  1.00 19.53           H  
ATOM   2190  HB2 ALA A 143     -97.409 -41.764 -61.797  1.00 19.53           H  
ATOM   2191  HB3 ALA A 143     -98.591 -43.069 -62.077  1.00 19.53           H  
ATOM   2192  O   ALA A 143     -98.291 -45.350 -60.563  1.00 19.53           O  
ATOM   2193  N   ASN A 144     -96.146 -45.953 -60.316  1.00 20.59           N  
ATOM   2194  H   ASN A 144     -95.185 -45.660 -60.419  1.00 20.59           H  
ATOM   2195  CA  ASN A 144     -96.409 -47.259 -59.665  1.00 20.59           C  
ATOM   2196  HA  ASN A 144     -97.375 -47.607 -60.031  1.00 20.59           H  
ATOM   2197  C   ASN A 144     -96.588 -47.185 -58.117  1.00 20.59           C  
ATOM   2198  CB  ASN A 144     -95.317 -48.258 -60.114  1.00 20.59           C  
ATOM   2199  HB2 ASN A 144     -94.438 -47.721 -60.471  1.00 20.59           H  
ATOM   2200  HB3 ASN A 144     -94.996 -48.853 -59.258  1.00 20.59           H  
ATOM   2201  O   ASN A 144     -96.150 -46.200 -57.526  1.00 20.59           O  
ATOM   2202  CG  ASN A 144     -95.774 -49.229 -61.195  1.00 20.59           C  
ATOM   2203  ND2 ASN A 144     -94.876 -50.037 -61.704  1.00 20.59           N  
ATOM   2204 HD21 ASN A 144     -95.210 -50.688 -62.400  1.00 20.59           H  
ATOM   2205 HD22 ASN A 144     -93.918 -50.005 -61.387  1.00 20.59           H  
ATOM   2206  OD1 ASN A 144     -96.927 -49.316 -61.581  1.00 20.59           O  
ATOM   2207  N   PRO A 145     -97.260 -48.164 -57.447  1.00 23.60           N  
ATOM   2208  CA  PRO A 145     -98.358 -47.746 -56.559  1.00 23.60           C  
ATOM   2209  HA  PRO A 145     -98.386 -46.658 -56.505  1.00 23.60           H  
ATOM   2210  C   PRO A 145     -98.453 -48.240 -55.090  1.00 23.60           C  
ATOM   2211  CB  PRO A 145     -99.609 -48.203 -57.327  1.00 23.60           C  
ATOM   2212  HB2 PRO A 145     -99.922 -47.406 -58.001  1.00 23.60           H  
ATOM   2213  HB3 PRO A 145    -100.431 -48.457 -56.658  1.00 23.60           H  
ATOM   2214  O   PRO A 145     -98.894 -47.454 -54.261  1.00 23.60           O  
ATOM   2215  CG  PRO A 145     -99.166 -49.415 -58.158  1.00 23.60           C  
ATOM   2216  HG2 PRO A 145     -99.611 -50.337 -57.783  1.00 23.60           H  
ATOM   2217  HG3 PRO A 145     -99.433 -49.264 -59.204  1.00 23.60           H  
ATOM   2218  CD  PRO A 145     -97.648 -49.457 -58.000  1.00 23.60           C  
ATOM   2219  HD2 PRO A 145     -97.379 -50.244 -57.295  1.00 23.60           H  
ATOM   2220  HD3 PRO A 145     -97.182 -49.680 -58.960  1.00 23.60           H  
ATOM   2221  N   SER A 146     -98.237 -49.523 -54.751  1.00 19.49           N  
ATOM   2222  H   SER A 146     -97.745 -50.110 -55.409  1.00 19.49           H  
ATOM   2223  CA  SER A 146     -99.297 -50.227 -53.980  1.00 19.49           C  
ATOM   2224  HA  SER A 146    -100.170 -49.576 -53.935  1.00 19.49           H  
ATOM   2225  C   SER A 146     -99.092 -50.687 -52.522  1.00 19.49           C  
ATOM   2226  CB  SER A 146     -99.725 -51.461 -54.784  1.00 19.49           C  
ATOM   2227  HB2 SER A 146    -100.471 -52.034 -54.233  1.00 19.49           H  
ATOM   2228  HB3 SER A 146    -100.176 -51.131 -55.720  1.00 19.49           H  
ATOM   2229  O   SER A 146    -100.109 -50.991 -51.916  1.00 19.49           O  
ATOM   2230  OG  SER A 146     -98.604 -52.278 -55.077  1.00 19.49           O  
ATOM   2231  HG  SER A 146     -98.404 -52.793 -54.292  1.00 19.49           H  
ATOM   2232  N   GLY A 147     -97.863 -50.817 -52.010  1.00 20.08           N  
ATOM   2233  H   GLY A 147     -97.111 -50.401 -52.540  1.00 20.08           H  
ATOM   2234  CA  GLY A 147     -97.445 -51.776 -50.952  1.00 20.08           C  
ATOM   2235  HA2 GLY A 147     -96.419 -51.535 -50.675  1.00 20.08           H  
ATOM   2236  HA3 GLY A 147     -97.401 -52.771 -51.394  1.00 20.08           H  
ATOM   2237  C   GLY A 147     -98.242 -51.948 -49.633  1.00 20.08           C  
ATOM   2238  O   GLY A 147     -99.348 -52.484 -49.618  1.00 20.08           O  
ATOM   2239  N   ASP A 148     -97.578 -51.645 -48.512  1.00 21.73           N  
ATOM   2240  H   ASP A 148     -96.685 -51.186 -48.624  1.00 21.73           H  
ATOM   2241  CA  ASP A 148     -97.734 -52.308 -47.198  1.00 21.73           C  
ATOM   2242  HA  ASP A 148     -98.705 -52.801 -47.149  1.00 21.73           H  
ATOM   2243  C   ASP A 148     -97.644 -51.258 -46.047  1.00 21.73           C  
ATOM   2244  CB  ASP A 148     -96.622 -53.384 -47.077  1.00 21.73           C  
ATOM   2245  HB2 ASP A 148     -96.940 -54.131 -46.350  1.00 21.73           H  
ATOM   2246  HB3 ASP A 148     -95.721 -52.908 -46.689  1.00 21.73           H  
ATOM   2247  O   ASP A 148     -97.256 -50.118 -46.308  1.00 21.73           O  
ATOM   2248  CG  ASP A 148     -96.247 -54.095 -48.396  1.00 21.73           C  
ATOM   2249  OD1 ASP A 148     -96.765 -55.205 -48.650  1.00 21.73           O  
ATOM   2250  OD2 ASP A 148     -95.437 -53.517 -49.165  1.00 21.73           O  
ATOM   2251  N   ASP A 149     -97.961 -51.487 -44.762  1.00 23.56           N  
ATOM   2252  H   ASP A 149     -97.956 -50.642 -44.209  1.00 23.56           H  
ATOM   2253  CA  ASP A 149     -98.317 -52.691 -43.976  1.00 23.56           C  
ATOM   2254  HA  ASP A 149     -98.786 -53.434 -44.620  1.00 23.56           H  
ATOM   2255  C   ASP A 149     -99.328 -52.321 -42.835  1.00 23.56           C  
ATOM   2256  CB  ASP A 149     -97.010 -53.288 -43.396  1.00 23.56           C  
ATOM   2257  HB2 ASP A 149     -96.558 -52.548 -42.735  1.00 23.56           H  
ATOM   2258  HB3 ASP A 149     -96.307 -53.474 -44.207  1.00 23.56           H  
ATOM   2259  O   ASP A 149     -99.754 -51.172 -42.725  1.00 23.56           O  
ATOM   2260  CG  ASP A 149     -97.196 -54.600 -42.618  1.00 23.56           C  
ATOM   2261  OD1 ASP A 149     -98.139 -55.355 -42.951  1.00 23.56           O  
ATOM   2262  OD2 ASP A 149     -96.459 -54.803 -41.630  1.00 23.56           O  
ATOM   2263  N   LEU A 150     -99.732 -53.285 -41.995  1.00 19.91           N  
ATOM   2264  H   LEU A 150     -99.307 -54.188 -42.151  1.00 19.91           H  
ATOM   2265  CA  LEU A 150    -100.896 -53.270 -41.087  1.00 19.91           C  
ATOM   2266  HA  LEU A 150    -101.774 -52.987 -41.667  1.00 19.91           H  
ATOM   2267  C   LEU A 150    -100.880 -52.335 -39.859  1.00 19.91           C  
ATOM   2268  CB  LEU A 150    -101.077 -54.711 -40.563  1.00 19.91           C  
ATOM   2269  HB2 LEU A 150    -101.719 -54.700 -39.682  1.00 19.91           H  
ATOM   2270  HB3 LEU A 150    -100.102 -55.080 -40.246  1.00 19.91           H  
ATOM   2271  O   LEU A 150    -101.886 -51.682 -39.609  1.00 19.91           O  
ATOM   2272  CG  LEU A 150    -101.680 -55.690 -41.582  1.00 19.91           C  
ATOM   2273  HG  LEU A 150    -101.266 -55.507 -42.573  1.00 19.91           H  
ATOM   2274  CD1 LEU A 150    -101.353 -57.128 -41.178  1.00 19.91           C  
ATOM   2275 HD11 LEU A 150    -101.798 -57.819 -41.894  1.00 19.91           H  
ATOM   2276 HD12 LEU A 150    -101.733 -57.334 -40.177  1.00 19.91           H  
ATOM   2277 HD13 LEU A 150    -100.272 -57.262 -41.194  1.00 19.91           H  
ATOM   2278  CD2 LEU A 150    -103.204 -55.549 -41.636  1.00 19.91           C  
ATOM   2279 HD21 LEU A 150    -103.611 -56.237 -42.376  1.00 19.91           H  
ATOM   2280 HD22 LEU A 150    -103.469 -54.531 -41.924  1.00 19.91           H  
ATOM   2281 HD23 LEU A 150    -103.642 -55.761 -40.661  1.00 19.91           H  
ATOM   2282  N   GLY A 151     -99.840 -52.405 -39.015  1.00 29.96           N  
ATOM   2283  H   GLY A 151     -99.023 -52.872 -39.381  1.00 29.96           H  
ATOM   2284  CA  GLY A 151     -99.919 -52.263 -37.539  1.00 29.96           C  
ATOM   2285  HA2 GLY A 151    -100.153 -53.239 -37.115  1.00 29.96           H  
ATOM   2286  HA3 GLY A 151     -98.930 -51.982 -37.176  1.00 29.96           H  
ATOM   2287  C   GLY A 151    -100.917 -51.242 -36.947  1.00 29.96           C  
ATOM   2288  O   GLY A 151    -100.532 -50.118 -36.642  1.00 29.96           O  
ATOM   2289  N   GLU A 152    -102.176 -51.653 -36.732  1.00 37.61           N  
ATOM   2290  H   GLU A 152    -102.400 -52.584 -37.053  1.00 37.61           H  
ATOM   2291  CA  GLU A 152    -103.324 -50.727 -36.658  1.00 37.61           C  
ATOM   2292  HA  GLU A 152    -103.248 -50.021 -37.484  1.00 37.61           H  
ATOM   2293  C   GLU A 152    -103.490 -49.890 -35.371  1.00 37.61           C  
ATOM   2294  CB  GLU A 152    -104.647 -51.509 -36.817  1.00 37.61           C  
ATOM   2295  HB2 GLU A 152    -105.465 -50.809 -36.652  1.00 37.61           H  
ATOM   2296  HB3 GLU A 152    -104.690 -52.264 -36.031  1.00 37.61           H  
ATOM   2297  O   GLU A 152    -103.684 -48.676 -35.437  1.00 37.61           O  
ATOM   2298  CG  GLU A 152    -104.911 -52.207 -38.157  1.00 37.61           C  
ATOM   2299  HG2 GLU A 152    -104.180 -53.003 -38.296  1.00 37.61           H  
ATOM   2300  HG3 GLU A 152    -104.790 -51.478 -38.958  1.00 37.61           H  
ATOM   2301  CD  GLU A 152    -106.337 -52.800 -38.211  1.00 37.61           C  
ATOM   2302  OE1 GLU A 152    -106.861 -52.971 -39.335  1.00 37.61           O  
ATOM   2303  OE2 GLU A 152    -106.910 -53.087 -37.132  1.00 37.61           O  
ATOM   2304  N   ALA A 153    -103.642 -50.553 -34.219  1.00 28.20           N  
ATOM   2305  H   ALA A 153    -103.369 -51.526 -34.210  1.00 28.20           H  
ATOM   2306  CA  ALA A 153    -104.717 -50.168 -33.294  1.00 28.20           C  
ATOM   2307  HA  ALA A 153    -105.385 -49.493 -33.830  1.00 28.20           H  
ATOM   2308  C   ALA A 153    -104.266 -49.419 -32.024  1.00 28.20           C  
ATOM   2309  CB  ALA A 153    -105.548 -51.415 -32.964  1.00 28.20           C  
ATOM   2310  HB1 ALA A 153    -105.920 -51.869 -33.882  1.00 28.20           H  
ATOM   2311  HB2 ALA A 153    -106.398 -51.137 -32.341  1.00 28.20           H  
ATOM   2312  HB3 ALA A 153    -104.934 -52.137 -32.425  1.00 28.20           H  
ATOM   2313  O   ALA A 153    -103.296 -49.788 -31.369  1.00 28.20           O  
ATOM   2314  N   GLY A 154    -105.044 -48.402 -31.630  1.00 34.68           N  
ATOM   2315  H   GLY A 154    -105.829 -48.163 -32.218  1.00 34.68           H  
ATOM   2316  CA  GLY A 154    -104.824 -47.584 -30.428  1.00 34.68           C  
ATOM   2317  HA2 GLY A 154    -105.051 -46.543 -30.657  1.00 34.68           H  
ATOM   2318  HA3 GLY A 154    -103.778 -47.642 -30.128  1.00 34.68           H  
ATOM   2319  C   GLY A 154    -105.686 -48.012 -29.237  1.00 34.68           C  
ATOM   2320  O   GLY A 154    -106.593 -47.277 -28.850  1.00 34.68           O  
ATOM   2321  N   VAL A 155    -105.441 -49.211 -28.706  1.00 29.64           N  
ATOM   2322  H   VAL A 155    -104.641 -49.722 -29.053  1.00 29.64           H  
ATOM   2323  CA  VAL A 155    -106.187 -49.802 -27.576  1.00 29.64           C  
ATOM   2324  HA  VAL A 155    -107.175 -49.343 -27.554  1.00 29.64           H  
ATOM   2325  C   VAL A 155    -105.522 -49.503 -26.225  1.00 29.64           C  
ATOM   2326  CB  VAL A 155    -106.371 -51.338 -27.714  1.00 29.64           C  
ATOM   2327  HB  VAL A 155    -105.709 -51.844 -27.011  1.00 29.64           H  
ATOM   2328  O   VAL A 155    -104.320 -49.264 -26.170  1.00 29.64           O  
ATOM   2329  CG1 VAL A 155    -107.817 -51.727 -27.379  1.00 29.64           C  
ATOM   2330 HG11 VAL A 155    -107.902 -52.813 -27.330  1.00 29.64           H  
ATOM   2331 HG12 VAL A 155    -108.101 -51.332 -26.404  1.00 29.64           H  
ATOM   2332 HG13 VAL A 155    -108.501 -51.337 -28.133  1.00 29.64           H  
ATOM   2333  CG2 VAL A 155    -106.071 -51.915 -29.107  1.00 29.64           C  
ATOM   2334 HG21 VAL A 155    -105.020 -51.764 -29.353  1.00 29.64           H  
ATOM   2335 HG22 VAL A 155    -106.264 -52.987 -29.107  1.00 29.64           H  
ATOM   2336 HG23 VAL A 155    -106.700 -51.434 -29.857  1.00 29.64           H  
ATOM   2337  N   ASP A 156    -106.309 -49.604 -25.153  1.00 28.73           N  
ATOM   2338  H   ASP A 156    -107.292 -49.766 -25.321  1.00 28.73           H  
ATOM   2339  CA  ASP A 156    -105.905 -49.944 -23.780  1.00 28.73           C  
ATOM   2340  HA  ASP A 156    -106.654 -49.498 -23.125  1.00 28.73           H  
ATOM   2341  C   ASP A 156    -104.562 -49.388 -23.252  1.00 28.73           C  
ATOM   2342  CB  ASP A 156    -106.029 -51.472 -23.580  1.00 28.73           C  
ATOM   2343  HB2 ASP A 156    -105.330 -51.968 -24.253  1.00 28.73           H  
ATOM   2344  HB3 ASP A 156    -105.759 -51.718 -22.553  1.00 28.73           H  
ATOM   2345  O   ASP A 156    -104.535 -48.324 -22.640  1.00 28.73           O  
ATOM   2346  CG  ASP A 156    -107.433 -52.026 -23.851  1.00 28.73           C  
ATOM   2347  OD1 ASP A 156    -108.416 -51.276 -23.645  1.00 28.73           O  
ATOM   2348  OD2 ASP A 156    -107.525 -53.181 -24.321  1.00 28.73           O  
ATOM   2349  N   GLU A 157    -103.488 -50.177 -23.369  1.00 31.75           N  
ATOM   2350  H   GLU A 157    -103.561 -50.873 -24.098  1.00 31.75           H  
ATOM   2351  CA  GLU A 157    -102.738 -50.621 -22.184  1.00 31.75           C  
ATOM   2352  HA  GLU A 157    -103.469 -50.849 -21.409  1.00 31.75           H  
ATOM   2353  C   GLU A 157    -101.816 -49.579 -21.523  1.00 31.75           C  
ATOM   2354  CB  GLU A 157    -102.004 -51.943 -22.502  1.00 31.75           C  
ATOM   2355  HB2 GLU A 157    -101.202 -52.096 -21.780  1.00 31.75           H  
ATOM   2356  HB3 GLU A 157    -101.542 -51.869 -23.486  1.00 31.75           H  
ATOM   2357  O   GLU A 157    -102.203 -48.988 -20.520  1.00 31.75           O  
ATOM   2358  CG  GLU A 157    -102.925 -53.174 -22.451  1.00 31.75           C  
ATOM   2359  HG2 GLU A 157    -103.490 -53.148 -21.519  1.00 31.75           H  
ATOM   2360  HG3 GLU A 157    -103.629 -53.121 -23.281  1.00 31.75           H  
ATOM   2361  CD  GLU A 157    -102.155 -54.504 -22.537  1.00 31.75           C  
ATOM   2362  OE1 GLU A 157    -102.723 -55.532 -22.102  1.00 31.75           O  
ATOM   2363  OE2 GLU A 157    -101.002 -54.492 -23.030  1.00 31.75           O  
ATOM   2364  N   LEU A 158    -100.562 -49.459 -21.995  1.00 28.03           N  
ATOM   2365  H   LEU A 158    -100.362 -49.989 -22.831  1.00 28.03           H  
ATOM   2366  CA  LEU A 158     -99.452 -48.670 -21.409  1.00 28.03           C  
ATOM   2367  HA  LEU A 158     -98.552 -49.260 -21.580  1.00 28.03           H  
ATOM   2368  C   LEU A 158     -99.489 -48.538 -19.863  1.00 28.03           C  
ATOM   2369  CB  LEU A 158     -99.284 -47.342 -22.181  1.00 28.03           C  
ATOM   2370  HB2 LEU A 158    -100.272 -46.938 -22.399  1.00 28.03           H  
ATOM   2371  HB3 LEU A 158     -98.759 -46.613 -21.562  1.00 28.03           H  
ATOM   2372  O   LEU A 158     -99.434 -47.447 -19.301  1.00 28.03           O  
ATOM   2373  CG  LEU A 158     -98.484 -47.520 -23.487  1.00 28.03           C  
ATOM   2374  HG  LEU A 158     -98.879 -48.369 -24.045  1.00 28.03           H  
ATOM   2375  CD1 LEU A 158     -98.601 -46.274 -24.364  1.00 28.03           C  
ATOM   2376 HD11 LEU A 158     -99.651 -46.102 -24.602  1.00 28.03           H  
ATOM   2377 HD12 LEU A 158     -98.206 -45.406 -23.836  1.00 28.03           H  
ATOM   2378 HD13 LEU A 158     -98.053 -46.422 -25.295  1.00 28.03           H  
ATOM   2379  CD2 LEU A 158     -96.988 -47.747 -23.223  1.00 28.03           C  
ATOM   2380 HD21 LEU A 158     -96.583 -46.920 -22.639  1.00 28.03           H  
ATOM   2381 HD22 LEU A 158     -96.456 -47.813 -24.172  1.00 28.03           H  
ATOM   2382 HD23 LEU A 158     -96.830 -48.680 -22.682  1.00 28.03           H  
ATOM   2383  N   LEU A 159     -99.572 -49.698 -19.201  1.00 29.96           N  
ATOM   2384  H   LEU A 159     -99.558 -50.520 -19.788  1.00 29.96           H  
ATOM   2385  CA  LEU A 159    -100.241 -49.884 -17.907  1.00 29.96           C  
ATOM   2386  HA  LEU A 159    -101.210 -49.387 -17.969  1.00 29.96           H  
ATOM   2387  C   LEU A 159     -99.554 -49.287 -16.663  1.00 29.96           C  
ATOM   2388  CB  LEU A 159    -100.489 -51.400 -17.706  1.00 29.96           C  
ATOM   2389  HB2 LEU A 159    -100.868 -51.569 -16.699  1.00 29.96           H  
ATOM   2390  HB3 LEU A 159     -99.532 -51.916 -17.785  1.00 29.96           H  
ATOM   2391  O   LEU A 159    -100.051 -48.341 -16.061  1.00 29.96           O  
ATOM   2392  CG  LEU A 159    -101.470 -52.042 -18.700  1.00 29.96           C  
ATOM   2393  HG  LEU A 159    -101.246 -51.675 -19.701  1.00 29.96           H  
ATOM   2394  CD1 LEU A 159    -101.304 -53.561 -18.708  1.00 29.96           C  
ATOM   2395 HD11 LEU A 159    -101.997 -54.006 -19.422  1.00 29.96           H  
ATOM   2396 HD12 LEU A 159    -101.498 -53.967 -17.716  1.00 29.96           H  
ATOM   2397 HD13 LEU A 159    -100.291 -53.823 -19.015  1.00 29.96           H  
ATOM   2398  CD2 LEU A 159    -102.923 -51.709 -18.365  1.00 29.96           C  
ATOM   2399 HD21 LEU A 159    -103.077 -50.632 -18.426  1.00 29.96           H  
ATOM   2400 HD22 LEU A 159    -103.167 -52.058 -17.362  1.00 29.96           H  
ATOM   2401 HD23 LEU A 159    -103.582 -52.192 -19.087  1.00 29.96           H  
ATOM   2402  N   GLU A 160     -98.522 -49.968 -16.158  1.00 28.34           N  
ATOM   2403  H   GLU A 160     -98.126 -50.676 -16.759  1.00 28.34           H  
ATOM   2404  CA  GLU A 160     -98.538 -50.322 -14.725  1.00 28.34           C  
ATOM   2405  HA  GLU A 160     -99.588 -50.322 -14.435  1.00 28.34           H  
ATOM   2406  C   GLU A 160     -97.917 -49.357 -13.687  1.00 28.34           C  
ATOM   2407  CB  GLU A 160     -98.047 -51.776 -14.551  1.00 28.34           C  
ATOM   2408  HB2 GLU A 160     -97.768 -52.186 -15.521  1.00 28.34           H  
ATOM   2409  HB3 GLU A 160     -97.167 -51.797 -13.908  1.00 28.34           H  
ATOM   2410  O   GLU A 160     -98.350 -49.381 -12.542  1.00 28.34           O  
ATOM   2411  CG  GLU A 160     -99.153 -52.660 -13.940  1.00 28.34           C  
ATOM   2412  HG2 GLU A 160     -99.383 -52.284 -12.943  1.00 28.34           H  
ATOM   2413  HG3 GLU A 160    -100.051 -52.558 -14.550  1.00 28.34           H  
ATOM   2414  CD  GLU A 160     -98.798 -54.155 -13.846  1.00 28.34           C  
ATOM   2415  OE1 GLU A 160     -99.631 -54.903 -13.283  1.00 28.34           O  
ATOM   2416  OE2 GLU A 160     -97.719 -54.557 -14.340  1.00 28.34           O  
ATOM   2417  N   ALA A 161     -96.959 -48.460 -13.935  1.00 30.57           N  
ATOM   2418  H   ALA A 161     -96.785 -47.864 -13.138  1.00 30.57           H  
ATOM   2419  CA  ALA A 161     -96.043 -48.310 -15.064  1.00 30.57           C  
ATOM   2420  HA  ALA A 161     -96.451 -48.770 -15.963  1.00 30.57           H  
ATOM   2421  C   ALA A 161     -94.714 -49.039 -14.760  1.00 30.57           C  
ATOM   2422  CB  ALA A 161     -95.911 -46.802 -15.347  1.00 30.57           C  
ATOM   2423  HB1 ALA A 161     -95.270 -46.638 -16.213  1.00 30.57           H  
ATOM   2424  HB2 ALA A 161     -96.897 -46.394 -15.571  1.00 30.57           H  
ATOM   2425  HB3 ALA A 161     -95.506 -46.282 -14.479  1.00 30.57           H  
ATOM   2426  O   ALA A 161     -94.698 -50.235 -14.479  1.00 30.57           O  
ATOM   2427  N   LEU A 162     -93.581 -48.326 -14.759  1.00 25.06           N  
ATOM   2428  H   LEU A 162     -93.659 -47.341 -14.967  1.00 25.06           H  
ATOM   2429  CA  LEU A 162     -92.289 -48.811 -14.249  1.00 25.06           C  
ATOM   2430  HA  LEU A 162     -92.185 -49.850 -14.560  1.00 25.06           H  
ATOM   2431  C   LEU A 162     -92.299 -48.817 -12.696  1.00 25.06           C  
ATOM   2432  CB  LEU A 162     -91.157 -47.983 -14.917  1.00 25.06           C  
ATOM   2433  HB2 LEU A 162     -91.601 -47.234 -15.572  1.00 25.06           H  
ATOM   2434  HB3 LEU A 162     -90.581 -47.434 -14.172  1.00 25.06           H  
ATOM   2435  O   LEU A 162     -91.561 -48.089 -12.045  1.00 25.06           O  
ATOM   2436  CG  LEU A 162     -90.190 -48.832 -15.761  1.00 25.06           C  
ATOM   2437  HG  LEU A 162     -90.764 -49.471 -16.432  1.00 25.06           H  
ATOM   2438  CD1 LEU A 162     -89.295 -47.928 -16.611  1.00 25.06           C  
ATOM   2439 HD11 LEU A 162     -88.708 -47.273 -15.968  1.00 25.06           H  
ATOM   2440 HD12 LEU A 162     -88.625 -48.535 -17.220  1.00 25.06           H  
ATOM   2441 HD13 LEU A 162     -89.912 -47.320 -17.273  1.00 25.06           H  
ATOM   2442  CD2 LEU A 162     -89.289 -49.709 -14.888  1.00 25.06           C  
ATOM   2443 HD21 LEU A 162     -88.613 -50.284 -15.521  1.00 25.06           H  
ATOM   2444 HD22 LEU A 162     -88.709 -49.083 -14.210  1.00 25.06           H  
ATOM   2445 HD23 LEU A 162     -89.899 -50.398 -14.303  1.00 25.06           H  
ATOM   2446  N   GLY A 163     -93.203 -49.599 -12.098  1.00 23.54           N  
ATOM   2447  H   GLY A 163     -93.771 -50.165 -12.713  1.00 23.54           H  
ATOM   2448  CA  GLY A 163     -93.785 -49.324 -10.772  1.00 23.54           C  
ATOM   2449  HA2 GLY A 163     -93.890 -48.244 -10.664  1.00 23.54           H  
ATOM   2450  HA3 GLY A 163     -94.791 -49.743 -10.749  1.00 23.54           H  
ATOM   2451  C   GLY A 163     -93.059 -49.817  -9.510  1.00 23.54           C  
ATOM   2452  O   GLY A 163     -93.724 -50.031  -8.503  1.00 23.54           O  
ATOM   2453  N   ARG A 164     -91.739 -50.054  -9.520  1.00 23.47           N  
ATOM   2454  H   ARG A 164     -91.223 -49.721 -10.322  1.00 23.47           H  
ATOM   2455  CA  ARG A 164     -91.001 -50.479  -8.304  1.00 23.47           C  
ATOM   2456  HA  ARG A 164     -91.713 -50.832  -7.558  1.00 23.47           H  
ATOM   2457  C   ARG A 164     -90.321 -49.294  -7.612  1.00 23.47           C  
ATOM   2458  CB  ARG A 164     -90.046 -51.652  -8.593  1.00 23.47           C  
ATOM   2459  HB2 ARG A 164     -89.321 -51.716  -7.782  1.00 23.47           H  
ATOM   2460  HB3 ARG A 164     -89.508 -51.474  -9.525  1.00 23.47           H  
ATOM   2461  O   ARG A 164     -89.128 -49.073  -7.807  1.00 23.47           O  
ATOM   2462  CG  ARG A 164     -90.811 -52.984  -8.650  1.00 23.47           C  
ATOM   2463  HG2 ARG A 164     -91.518 -52.975  -9.479  1.00 23.47           H  
ATOM   2464  HG3 ARG A 164     -91.375 -53.098  -7.724  1.00 23.47           H  
ATOM   2465  CD  ARG A 164     -89.866 -54.187  -8.776  1.00 23.47           C  
ATOM   2466  HD2 ARG A 164     -90.431 -55.087  -8.536  1.00 23.47           H  
ATOM   2467  HD3 ARG A 164     -89.067 -54.076  -8.042  1.00 23.47           H  
ATOM   2468  NE  ARG A 164     -89.319 -54.318 -10.142  1.00 23.47           N  
ATOM   2469  HE  ARG A 164     -89.876 -53.902 -10.875  1.00 23.47           H  
ATOM   2470  NH1 ARG A 164     -87.400 -55.470  -9.625  1.00 23.47           N  
ATOM   2471 HH11 ARG A 164     -87.627 -55.357  -8.648  1.00 23.47           H  
ATOM   2472 HH12 ARG A 164     -86.532 -55.902  -9.909  1.00 23.47           H  
ATOM   2473  NH2 ARG A 164     -87.888 -55.032 -11.759  1.00 23.47           N  
ATOM   2474 HH21 ARG A 164     -88.492 -54.619 -12.456  1.00 23.47           H  
ATOM   2475 HH22 ARG A 164     -87.032 -55.490 -12.037  1.00 23.47           H  
ATOM   2476  CZ  ARG A 164     -88.209 -54.937 -10.499  1.00 23.47           C  
ATOM   2477  N   GLU A 165     -91.104 -48.552  -6.831  1.00 22.57           N  
ATOM   2478  H   GLU A 165     -92.084 -48.789  -6.773  1.00 22.57           H  
ATOM   2479  CA  GLU A 165     -90.631 -47.454  -5.969  1.00 22.57           C  
ATOM   2480  HA  GLU A 165     -89.865 -46.906  -6.518  1.00 22.57           H  
ATOM   2481  C   GLU A 165     -89.918 -47.982  -4.697  1.00 22.57           C  
ATOM   2482  CB  GLU A 165     -91.776 -46.451  -5.716  1.00 22.57           C  
ATOM   2483  HB2 GLU A 165     -91.382 -45.614  -5.139  1.00 22.57           H  
ATOM   2484  HB3 GLU A 165     -92.575 -46.932  -5.152  1.00 22.57           H  
ATOM   2485  O   GLU A 165     -89.797 -49.196  -4.513  1.00 22.57           O  
ATOM   2486  CG  GLU A 165     -92.327 -45.904  -7.048  1.00 22.57           C  
ATOM   2487  HG2 GLU A 165     -92.875 -46.693  -7.563  1.00 22.57           H  
ATOM   2488  HG3 GLU A 165     -91.485 -45.627  -7.683  1.00 22.57           H  
ATOM   2489  CD  GLU A 165     -93.248 -44.686  -6.877  1.00 22.57           C  
ATOM   2490  OE1 GLU A 165     -92.845 -43.592  -7.337  1.00 22.57           O  
ATOM   2491  OE2 GLU A 165     -94.368 -44.868  -6.351  1.00 22.57           O  
ATOM   2492  N   LEU A 166     -89.315 -47.093  -3.894  1.00 23.83           N  
ATOM   2493  H   LEU A 166     -89.651 -46.140  -3.895  1.00 23.83           H  
ATOM   2494  CA  LEU A 166     -88.125 -47.410  -3.091  1.00 23.83           C  
ATOM   2495  HA  LEU A 166     -87.592 -48.155  -3.681  1.00 23.83           H  
ATOM   2496  C   LEU A 166     -88.331 -48.104  -1.723  1.00 23.83           C  
ATOM   2497  CB  LEU A 166     -87.129 -46.232  -2.956  1.00 23.83           C  
ATOM   2498  HB2 LEU A 166     -86.150 -46.696  -2.833  1.00 23.83           H  
ATOM   2499  HB3 LEU A 166     -87.307 -45.706  -2.018  1.00 23.83           H  
ATOM   2500  O   LEU A 166     -87.667 -49.116  -1.498  1.00 23.83           O  
ATOM   2501  CG  LEU A 166     -87.019 -45.180  -4.077  1.00 23.83           C  
ATOM   2502  HG  LEU A 166     -87.071 -45.674  -5.048  1.00 23.83           H  
ATOM   2503  CD1 LEU A 166     -88.079 -44.074  -4.007  1.00 23.83           C  
ATOM   2504 HD11 LEU A 166     -87.999 -43.546  -3.056  1.00 23.83           H  
ATOM   2505 HD12 LEU A 166     -87.938 -43.367  -4.823  1.00 23.83           H  
ATOM   2506 HD13 LEU A 166     -89.085 -44.486  -4.086  1.00 23.83           H  
ATOM   2507  CD2 LEU A 166     -85.665 -44.470  -3.964  1.00 23.83           C  
ATOM   2508 HD21 LEU A 166     -85.575 -43.716  -4.746  1.00 23.83           H  
ATOM   2509 HD22 LEU A 166     -85.588 -43.991  -2.987  1.00 23.83           H  
ATOM   2510 HD23 LEU A 166     -84.859 -45.195  -4.074  1.00 23.83           H  
ATOM   2511  N   ASP A 167     -89.105 -47.644  -0.731  1.00 28.66           N  
ATOM   2512  H   ASP A 167     -88.952 -48.139   0.136  1.00 28.66           H  
ATOM   2513  CA  ASP A 167     -90.146 -46.595  -0.626  1.00 28.66           C  
ATOM   2514  HA  ASP A 167     -90.574 -46.713   0.369  1.00 28.66           H  
ATOM   2515  C   ASP A 167     -91.340 -46.772  -1.593  1.00 28.66           C  
ATOM   2516  CB  ASP A 167     -89.588 -45.152  -0.630  1.00 28.66           C  
ATOM   2517  HB2 ASP A 167     -90.397 -44.483  -0.337  1.00 28.66           H  
ATOM   2518  HB3 ASP A 167     -89.319 -44.883  -1.651  1.00 28.66           H  
ATOM   2519  O   ASP A 167     -91.529 -45.974  -2.507  1.00 28.66           O  
ATOM   2520  CG  ASP A 167     -88.396 -44.867   0.298  1.00 28.66           C  
ATOM   2521  OD1 ASP A 167     -88.320 -45.468   1.394  1.00 28.66           O  
ATOM   2522  OD2 ASP A 167     -87.558 -44.017  -0.092  1.00 28.66           O  
ATOM   2523  N   GLY A 168     -92.168 -47.817  -1.502  1.00 22.54           N  
ATOM   2524  H   GLY A 168     -92.907 -47.811  -2.190  1.00 22.54           H  
ATOM   2525  CA  GLY A 168     -92.273 -48.816  -0.431  1.00 22.54           C  
ATOM   2526  HA2 GLY A 168     -92.591 -49.763  -0.865  1.00 22.54           H  
ATOM   2527  HA3 GLY A 168     -91.302 -48.982   0.036  1.00 22.54           H  
ATOM   2528  C   GLY A 168     -93.264 -48.421   0.674  1.00 22.54           C  
ATOM   2529  O   GLY A 168     -93.003 -47.473   1.411  1.00 22.54           O  
ATOM   2530  N   ASP A 169     -94.354 -49.192   0.788  1.00 21.35           N  
ATOM   2531  H   ASP A 169     -94.442 -49.960   0.138  1.00 21.35           H  
ATOM   2532  CA  ASP A 169     -95.175 -49.358   2.007  1.00 21.35           C  
ATOM   2533  HA  ASP A 169     -95.200 -48.429   2.577  1.00 21.35           H  
ATOM   2534  C   ASP A 169     -94.544 -50.437   2.919  1.00 21.35           C  
ATOM   2535  CB  ASP A 169     -96.632 -49.766   1.636  1.00 21.35           C  
ATOM   2536  HB2 ASP A 169     -96.600 -50.409   0.756  1.00 21.35           H  
ATOM   2537  HB3 ASP A 169     -97.017 -50.383   2.448  1.00 21.35           H  
ATOM   2538  O   ASP A 169     -94.140 -51.495   2.374  1.00 21.35           O  
ATOM   2539  CG  ASP A 169     -97.691 -48.658   1.415  1.00 21.35           C  
ATOM   2540  OD1 ASP A 169     -97.587 -47.556   2.004  1.00 21.35           O  
ATOM   2541  OD2 ASP A 169     -98.697 -48.968   0.727  1.00 21.35           O  
ATOM   2542  OXT ASP A 169     -94.481 -50.218   4.152  1.00 21.35           O  
TER    2543      ASP A 169                                                       
ATOM   2543  N   MET B   1     -24.499 -12.603  50.170  1.00 79.52           N  
ATOM   2544  H   MET B   1     -24.239 -11.633  50.060  1.00 79.52           H  
ATOM   2545  H2  MET B   1     -23.689 -13.154  50.415  1.00 79.52           H  
ATOM   2546  H3  MET B   1     -25.189 -12.684  50.903  1.00 79.52           H  
ATOM   2547  CA  MET B   1     -25.062 -13.114  48.910  1.00 79.52           C  
ATOM   2548  HA  MET B   1     -25.984 -12.580  48.680  1.00 79.52           H  
ATOM   2549  C   MET B   1     -25.383 -14.590  49.054  1.00 79.52           C  
ATOM   2550  CB  MET B   1     -24.098 -12.940  47.735  1.00 79.52           C  
ATOM   2551  HB2 MET B   1     -23.148 -13.415  47.981  1.00 79.52           H  
ATOM   2552  HB3 MET B   1     -24.509 -13.444  46.861  1.00 79.52           H  
ATOM   2553  O   MET B   1     -24.558 -15.344  49.563  1.00 79.52           O  
ATOM   2554  CG  MET B   1     -23.834 -11.485  47.357  1.00 79.52           C  
ATOM   2555  HG2 MET B   1     -23.396 -10.963  48.208  1.00 79.52           H  
ATOM   2556  HG3 MET B   1     -24.765 -10.994  47.073  1.00 79.52           H  
ATOM   2557  SD  MET B   1     -22.677 -11.419  45.975  1.00 79.52           S  
ATOM   2558  CE  MET B   1     -21.908  -9.799  46.239  1.00 79.52           C  
ATOM   2559  HE1 MET B   1     -22.642  -9.011  46.070  1.00 79.52           H  
ATOM   2560  HE2 MET B   1     -21.512  -9.729  47.252  1.00 79.52           H  
ATOM   2561  HE3 MET B   1     -21.091  -9.669  45.530  1.00 79.52           H  
ATOM   2562  N   THR B   2     -26.564 -14.976  48.595  1.00 89.86           N  
ATOM   2563  H   THR B   2     -27.170 -14.238  48.266  1.00 89.86           H  
ATOM   2564  CA  THR B   2     -26.956 -16.321  48.164  1.00 89.86           C  
ATOM   2565  HA  THR B   2     -26.852 -17.021  48.992  1.00 89.86           H  
ATOM   2566  C   THR B   2     -26.084 -16.804  46.999  1.00 89.86           C  
ATOM   2567  CB  THR B   2     -28.424 -16.301  47.695  1.00 89.86           C  
ATOM   2568  HB  THR B   2     -28.699 -17.300  47.356  1.00 89.86           H  
ATOM   2569  O   THR B   2     -25.283 -16.047  46.444  1.00 89.86           O  
ATOM   2570  CG2 THR B   2     -29.404 -15.883  48.790  1.00 89.86           C  
ATOM   2571 HG21 THR B   2     -29.220 -14.856  49.104  1.00 89.86           H  
ATOM   2572 HG22 THR B   2     -30.421 -15.955  48.406  1.00 89.86           H  
ATOM   2573 HG23 THR B   2     -29.304 -16.548  49.649  1.00 89.86           H  
ATOM   2574  OG1 THR B   2     -28.577 -15.403  46.623  1.00 89.86           O  
ATOM   2575  HG1 THR B   2     -28.577 -14.515  46.987  1.00 89.86           H  
ATOM   2576  N   ASP B   3     -26.230 -18.071  46.603  1.00 83.80           N  
ATOM   2577  H   ASP B   3     -26.886 -18.682  47.068  1.00 83.80           H  
ATOM   2578  CA  ASP B   3     -25.499 -18.587  45.442  1.00 83.80           C  
ATOM   2579  HA  ASP B   3     -24.452 -18.315  45.576  1.00 83.80           H  
ATOM   2580  C   ASP B   3     -25.948 -17.912  44.136  1.00 83.80           C  
ATOM   2581  CB  ASP B   3     -25.575 -20.119  45.405  1.00 83.80           C  
ATOM   2582  HB2 ASP B   3     -26.444 -20.437  44.829  1.00 83.80           H  
ATOM   2583  HB3 ASP B   3     -25.678 -20.504  46.419  1.00 83.80           H  
ATOM   2584  O   ASP B   3     -25.115 -17.415  43.378  1.00 83.80           O  
ATOM   2585  CG  ASP B   3     -24.287 -20.694  44.815  1.00 83.80           C  
ATOM   2586  OD1 ASP B   3     -23.224 -20.428  45.432  1.00 83.80           O  
ATOM   2587  OD2 ASP B   3     -24.364 -21.365  43.770  1.00 83.80           O  
ATOM   2588  N   SER B   4     -27.264 -17.757  43.957  1.00 85.20           N  
ATOM   2589  H   SER B   4     -27.897 -18.204  44.605  1.00 85.20           H  
ATOM   2590  CA  SER B   4     -27.883 -17.051  42.830  1.00 85.20           C  
ATOM   2591  HA  SER B   4     -27.650 -17.585  41.909  1.00 85.20           H  
ATOM   2592  C   SER B   4     -27.388 -15.609  42.670  1.00 85.20           C  
ATOM   2593  CB  SER B   4     -29.405 -17.038  43.018  1.00 85.20           C  
ATOM   2594  HB2 SER B   4     -29.655 -16.418  43.879  1.00 85.20           H  
ATOM   2595  HB3 SER B   4     -29.882 -16.617  42.132  1.00 85.20           H  
ATOM   2596  O   SER B   4     -27.106 -15.193  41.551  1.00 85.20           O  
ATOM   2597  OG  SER B   4     -29.887 -18.351  43.248  1.00 85.20           O  
ATOM   2598  HG  SER B   4     -30.009 -18.785  42.401  1.00 85.20           H  
ATOM   2599  N   GLU B   5     -27.232 -14.852  43.763  1.00 88.34           N  
ATOM   2600  H   GLU B   5     -27.498 -15.231  44.661  1.00 88.34           H  
ATOM   2601  CA  GLU B   5     -26.710 -13.476  43.709  1.00 88.34           C  
ATOM   2602  HA  GLU B   5     -27.298 -12.895  42.999  1.00 88.34           H  
ATOM   2603  C   GLU B   5     -25.256 -13.427  43.214  1.00 88.34           C  
ATOM   2604  CB  GLU B   5     -26.824 -12.814  45.089  1.00 88.34           C  
ATOM   2605  HB2 GLU B   5     -26.170 -11.942  45.127  1.00 88.34           H  
ATOM   2606  HB3 GLU B   5     -26.477 -13.534  45.829  1.00 88.34           H  
ATOM   2607  O   GLU B   5     -24.961 -12.668  42.292  1.00 88.34           O  
ATOM   2608  CG  GLU B   5     -28.252 -12.355  45.430  1.00 88.34           C  
ATOM   2609  HG2 GLU B   5     -28.502 -11.494  44.809  1.00 88.34           H  
ATOM   2610  HG3 GLU B   5     -28.957 -13.153  45.196  1.00 88.34           H  
ATOM   2611  CD  GLU B   5     -28.381 -12.000  46.918  1.00 88.34           C  
ATOM   2612  OE1 GLU B   5     -28.927 -10.936  47.258  1.00 88.34           O  
ATOM   2613  OE2 GLU B   5     -27.919 -12.824  47.745  1.00 88.34           O  
ATOM   2614  N   LYS B   6     -24.360 -14.277  43.746  1.00 87.70           N  
ATOM   2615  H   LYS B   6     -24.680 -14.928  44.449  1.00 87.70           H  
ATOM   2616  CA  LYS B   6     -22.957 -14.338  43.283  1.00 87.70           C  
ATOM   2617  HA  LYS B   6     -22.489 -13.361  43.403  1.00 87.70           H  
ATOM   2618  C   LYS B   6     -22.880 -14.687  41.796  1.00 87.70           C  
ATOM   2619  CB  LYS B   6     -22.156 -15.399  44.052  1.00 87.70           C  
ATOM   2620  HB2 LYS B   6     -21.167 -15.467  43.599  1.00 87.70           H  
ATOM   2621  HB3 LYS B   6     -22.653 -16.357  43.903  1.00 87.70           H  
ATOM   2622  O   LYS B   6     -22.147 -14.060  41.036  1.00 87.70           O  
ATOM   2623  CG  LYS B   6     -21.966 -15.126  45.552  1.00 87.70           C  
ATOM   2624  HG2 LYS B   6     -21.382 -14.213  45.672  1.00 87.70           H  
ATOM   2625  HG3 LYS B   6     -22.935 -14.987  46.032  1.00 87.70           H  
ATOM   2626  CD  LYS B   6     -21.225 -16.288  46.237  1.00 87.70           C  
ATOM   2627  HD2 LYS B   6     -20.959 -15.998  47.254  1.00 87.70           H  
ATOM   2628  HD3 LYS B   6     -20.310 -16.494  45.681  1.00 87.70           H  
ATOM   2629  CE  LYS B   6     -22.120 -17.535  46.280  1.00 87.70           C  
ATOM   2630  HE2 LYS B   6     -22.853 -17.430  47.080  1.00 87.70           H  
ATOM   2631  HE3 LYS B   6     -22.680 -17.591  45.347  1.00 87.70           H  
ATOM   2632  NZ  LYS B   6     -21.365 -18.802  46.412  1.00 87.70           N  
ATOM   2633  HZ1 LYS B   6     -20.957 -18.923  47.327  1.00 87.70           H  
ATOM   2634  HZ2 LYS B   6     -20.668 -18.887  45.686  1.00 87.70           H  
ATOM   2635  HZ3 LYS B   6     -22.003 -19.564  46.232  1.00 87.70           H  
ATOM   2636  N   VAL B   7     -23.636 -15.702  41.372  1.00 86.85           N  
ATOM   2637  H   VAL B   7     -24.221 -16.180  42.043  1.00 86.85           H  
ATOM   2638  CA  VAL B   7     -23.610 -16.177  39.983  1.00 86.85           C  
ATOM   2639  HA  VAL B   7     -22.569 -16.278  39.678  1.00 86.85           H  
ATOM   2640  C   VAL B   7     -24.226 -15.146  39.030  1.00 86.85           C  
ATOM   2641  CB  VAL B   7     -24.247 -17.574  39.867  1.00 86.85           C  
ATOM   2642  HB  VAL B   7     -25.282 -17.536  40.205  1.00 86.85           H  
ATOM   2643  O   VAL B   7     -23.728 -14.990  37.916  1.00 86.85           O  
ATOM   2644  CG1 VAL B   7     -24.200 -18.085  38.426  1.00 86.85           C  
ATOM   2645 HG11 VAL B   7     -24.565 -19.111  38.398  1.00 86.85           H  
ATOM   2646 HG12 VAL B   7     -23.178 -18.059  38.048  1.00 86.85           H  
ATOM   2647 HG13 VAL B   7     -24.831 -17.466  37.789  1.00 86.85           H  
ATOM   2648  CG2 VAL B   7     -23.474 -18.608  40.703  1.00 86.85           C  
ATOM   2649 HG21 VAL B   7     -23.441 -18.317  41.753  1.00 86.85           H  
ATOM   2650 HG22 VAL B   7     -23.970 -19.576  40.646  1.00 86.85           H  
ATOM   2651 HG23 VAL B   7     -22.453 -18.707  40.335  1.00 86.85           H  
ATOM   2652  N   ALA B   8     -25.220 -14.366  39.470  1.00 86.91           N  
ATOM   2653  H   ALA B   8     -25.620 -14.543  40.381  1.00 86.91           H  
ATOM   2654  CA  ALA B   8     -25.743 -13.237  38.703  1.00 86.91           C  
ATOM   2655  HA  ALA B   8     -26.039 -13.602  37.719  1.00 86.91           H  
ATOM   2656  C   ALA B   8     -24.690 -12.133  38.479  1.00 86.91           C  
ATOM   2657  CB  ALA B   8     -26.994 -12.694  39.404  1.00 86.91           C  
ATOM   2658  HB1 ALA B   8     -27.419 -11.882  38.814  1.00 86.91           H  
ATOM   2659  HB2 ALA B   8     -27.736 -13.487  39.501  1.00 86.91           H  
ATOM   2660  HB3 ALA B   8     -26.738 -12.320  40.395  1.00 86.91           H  
ATOM   2661  O   ALA B   8     -24.632 -11.569  37.385  1.00 86.91           O  
ATOM   2662  N   GLU B   9     -23.823 -11.844  39.457  1.00 89.37           N  
ATOM   2663  H   GLU B   9     -23.925 -12.293  40.356  1.00 89.37           H  
ATOM   2664  CA  GLU B   9     -22.709 -10.902  39.263  1.00 89.37           C  
ATOM   2665  HA  GLU B   9     -23.099  -9.998  38.795  1.00 89.37           H  
ATOM   2666  C   GLU B   9     -21.638 -11.446  38.310  1.00 89.37           C  
ATOM   2667  CB  GLU B   9     -22.070 -10.489  40.595  1.00 89.37           C  
ATOM   2668  HB2 GLU B   9     -21.709 -11.367  41.131  1.00 89.37           H  
ATOM   2669  HB3 GLU B   9     -21.220  -9.847  40.366  1.00 89.37           H  
ATOM   2670  O   GLU B   9     -21.228 -10.733  37.389  1.00 89.37           O  
ATOM   2671  CG  GLU B   9     -23.050  -9.705  41.476  1.00 89.37           C  
ATOM   2672  HG2 GLU B   9     -23.653  -9.059  40.838  1.00 89.37           H  
ATOM   2673  HG3 GLU B   9     -23.726 -10.398  41.978  1.00 89.37           H  
ATOM   2674  CD  GLU B   9     -22.328  -8.845  42.516  1.00 89.37           C  
ATOM   2675  OE1 GLU B   9     -22.788  -7.693  42.684  1.00 89.37           O  
ATOM   2676  OE2 GLU B   9     -21.327  -9.321  43.096  1.00 89.37           O  
ATOM   2677  N   TYR B  10     -21.233 -12.713  38.460  1.00 87.86           N  
ATOM   2678  H   TYR B  10     -21.567 -13.234  39.258  1.00 87.86           H  
ATOM   2679  CA  TYR B  10     -20.275 -13.344  37.543  1.00 87.86           C  
ATOM   2680  HA  TYR B  10     -19.370 -12.736  37.523  1.00 87.86           H  
ATOM   2681  C   TYR B  10     -20.798 -13.395  36.101  1.00 87.86           C  
ATOM   2682  CB  TYR B  10     -19.909 -14.756  38.026  1.00 87.86           C  
ATOM   2683  HB2 TYR B  10     -19.339 -15.250  37.238  1.00 87.86           H  
ATOM   2684  HB3 TYR B  10     -20.825 -15.329  38.167  1.00 87.86           H  
ATOM   2685  O   TYR B  10     -20.062 -13.058  35.171  1.00 87.86           O  
ATOM   2686  CG  TYR B  10     -19.067 -14.816  39.289  1.00 87.86           C  
ATOM   2687  CD1 TYR B  10     -17.838 -14.127  39.355  1.00 87.86           C  
ATOM   2688  HD1 TYR B  10     -17.497 -13.545  38.512  1.00 87.86           H  
ATOM   2689  CD2 TYR B  10     -19.488 -15.596  40.384  1.00 87.86           C  
ATOM   2690  HD2 TYR B  10     -20.423 -16.135  40.337  1.00 87.86           H  
ATOM   2691  CE1 TYR B  10     -17.049 -14.192  40.520  1.00 87.86           C  
ATOM   2692  HE1 TYR B  10     -16.115 -13.653  40.570  1.00 87.86           H  
ATOM   2693  CE2 TYR B  10     -18.701 -15.668  41.548  1.00 87.86           C  
ATOM   2694  HE2 TYR B  10     -19.019 -16.259  42.394  1.00 87.86           H  
ATOM   2695  OH  TYR B  10     -16.732 -15.032  42.751  1.00 87.86           O  
ATOM   2696  HH  TYR B  10     -15.943 -14.490  42.683  1.00 87.86           H  
ATOM   2697  CZ  TYR B  10     -17.484 -14.961  41.621  1.00 87.86           C  
ATOM   2698  N   LEU B  11     -22.072 -13.751  35.901  1.00 86.09           N  
ATOM   2699  H   LEU B  11     -22.624 -14.038  36.698  1.00 86.09           H  
ATOM   2700  CA  LEU B  11     -22.693 -13.781  34.577  1.00 86.09           C  
ATOM   2701  HA  LEU B  11     -22.042 -14.361  33.923  1.00 86.09           H  
ATOM   2702  C   LEU B  11     -22.800 -12.369  33.978  1.00 86.09           C  
ATOM   2703  CB  LEU B  11     -24.056 -14.490  34.678  1.00 86.09           C  
ATOM   2704  HB2 LEU B  11     -23.925 -15.430  35.214  1.00 86.09           H  
ATOM   2705  HB3 LEU B  11     -24.728 -13.863  35.264  1.00 86.09           H  
ATOM   2706  O   LEU B  11     -22.464 -12.182  32.809  1.00 86.09           O  
ATOM   2707  CG  LEU B  11     -24.712 -14.799  33.318  1.00 86.09           C  
ATOM   2708  HG  LEU B  11     -24.793 -13.883  32.733  1.00 86.09           H  
ATOM   2709  CD1 LEU B  11     -23.927 -15.841  32.514  1.00 86.09           C  
ATOM   2710 HD11 LEU B  11     -22.948 -15.446  32.241  1.00 86.09           H  
ATOM   2711 HD12 LEU B  11     -23.805 -16.753  33.097  1.00 86.09           H  
ATOM   2712 HD13 LEU B  11     -24.463 -16.074  31.594  1.00 86.09           H  
ATOM   2713  CD2 LEU B  11     -26.120 -15.349  33.547  1.00 86.09           C  
ATOM   2714 HD21 LEU B  11     -26.074 -16.273  34.123  1.00 86.09           H  
ATOM   2715 HD22 LEU B  11     -26.600 -15.546  32.588  1.00 86.09           H  
ATOM   2716 HD23 LEU B  11     -26.718 -14.616  34.089  1.00 86.09           H  
ATOM   2717  N   ARG B  12     -23.165 -11.359  34.786  1.00 88.28           N  
ATOM   2718  H   ARG B  12     -23.435 -11.584  35.733  1.00 88.28           H  
ATOM   2719  CA  ARG B  12     -23.171  -9.945  34.372  1.00 88.28           C  
ATOM   2720  HA  ARG B  12     -23.836  -9.847  33.513  1.00 88.28           H  
ATOM   2721  C   ARG B  12     -21.781  -9.504  33.909  1.00 88.28           C  
ATOM   2722  CB  ARG B  12     -23.703  -9.065  35.518  1.00 88.28           C  
ATOM   2723  HB2 ARG B  12     -24.661  -9.467  35.847  1.00 88.28           H  
ATOM   2724  HB3 ARG B  12     -23.007  -9.107  36.356  1.00 88.28           H  
ATOM   2725  O   ARG B  12     -21.667  -8.945  32.818  1.00 88.28           O  
ATOM   2726  CG  ARG B  12     -23.914  -7.596  35.109  1.00 88.28           C  
ATOM   2727  HG2 ARG B  12     -23.009  -7.211  34.640  1.00 88.28           H  
ATOM   2728  HG3 ARG B  12     -24.727  -7.537  34.385  1.00 88.28           H  
ATOM   2729  CD  ARG B  12     -24.231  -6.698  36.317  1.00 88.28           C  
ATOM   2730  HD2 ARG B  12     -23.377  -6.729  36.994  1.00 88.28           H  
ATOM   2731  HD3 ARG B  12     -24.340  -5.673  35.963  1.00 88.28           H  
ATOM   2732  NE  ARG B  12     -25.471  -7.101  37.018  1.00 88.28           N  
ATOM   2733  HE  ARG B  12     -26.267  -7.312  36.433  1.00 88.28           H  
ATOM   2734  NH1 ARG B  12     -24.706  -7.009  39.199  1.00 88.28           N  
ATOM   2735 HH11 ARG B  12     -24.831  -7.181  40.187  1.00 88.28           H  
ATOM   2736 HH12 ARG B  12     -23.799  -6.686  38.893  1.00 88.28           H  
ATOM   2737  NH2 ARG B  12     -26.797  -7.645  38.788  1.00 88.28           N  
ATOM   2738 HH21 ARG B  12     -26.907  -7.760  39.785  1.00 88.28           H  
ATOM   2739 HH22 ARG B  12     -27.562  -7.859  38.164  1.00 88.28           H  
ATOM   2740  CZ  ARG B  12     -25.646  -7.247  38.325  1.00 88.28           C  
ATOM   2741  N   ARG B  13     -20.725  -9.795  34.680  1.00 89.05           N  
ATOM   2742  H   ARG B  13     -20.895 -10.265  35.558  1.00 89.05           H  
ATOM   2743  CA  ARG B  13     -19.340  -9.466  34.300  1.00 89.05           C  
ATOM   2744  HA  ARG B  13     -19.301  -8.399  34.082  1.00 89.05           H  
ATOM   2745  C   ARG B  13     -18.937 -10.163  32.999  1.00 89.05           C  
ATOM   2746  CB  ARG B  13     -18.372  -9.780  35.461  1.00 89.05           C  
ATOM   2747  HB2 ARG B  13     -18.389 -10.853  35.653  1.00 89.05           H  
ATOM   2748  HB3 ARG B  13     -18.711  -9.273  36.364  1.00 89.05           H  
ATOM   2749  O   ARG B  13     -18.473  -9.483  32.089  1.00 89.05           O  
ATOM   2750  CG  ARG B  13     -16.918  -9.359  35.168  1.00 89.05           C  
ATOM   2751  HG2 ARG B  13     -16.606  -9.809  34.225  1.00 89.05           H  
ATOM   2752  HG3 ARG B  13     -16.269  -9.761  35.946  1.00 89.05           H  
ATOM   2753  CD  ARG B  13     -16.721  -7.833  35.116  1.00 89.05           C  
ATOM   2754  HD2 ARG B  13     -17.636  -7.351  34.771  1.00 89.05           H  
ATOM   2755  HD3 ARG B  13     -16.513  -7.480  36.127  1.00 89.05           H  
ATOM   2756  NE  ARG B  13     -15.638  -7.445  34.196  1.00 89.05           N  
ATOM   2757  HE  ARG B  13     -15.417  -8.095  33.454  1.00 89.05           H  
ATOM   2758  NH1 ARG B  13     -15.123  -5.382  35.079  1.00 89.05           N  
ATOM   2759 HH11 ARG B  13     -14.599  -4.521  35.012  1.00 89.05           H  
ATOM   2760 HH12 ARG B  13     -15.713  -5.576  35.875  1.00 89.05           H  
ATOM   2761  NH2 ARG B  13     -14.199  -6.024  33.164  1.00 89.05           N  
ATOM   2762 HH21 ARG B  13     -13.712  -5.143  33.079  1.00 89.05           H  
ATOM   2763 HH22 ARG B  13     -14.219  -6.649  32.371  1.00 89.05           H  
ATOM   2764  CZ  ARG B  13     -14.991  -6.294  34.154  1.00 89.05           C  
ATOM   2765  N   ALA B  14     -19.205 -11.464  32.864  1.00 89.20           N  
ATOM   2766  H   ALA B  14     -19.593 -11.961  33.654  1.00 89.20           H  
ATOM   2767  CA  ALA B  14     -18.906 -12.220  31.648  1.00 89.20           C  
ATOM   2768  HA  ALA B  14     -17.834 -12.152  31.459  1.00 89.20           H  
ATOM   2769  C   ALA B  14     -19.621 -11.653  30.405  1.00 89.20           C  
ATOM   2770  CB  ALA B  14     -19.260 -13.694  31.885  1.00 89.20           C  
ATOM   2771  HB1 ALA B  14     -18.714 -14.072  32.749  1.00 89.20           H  
ATOM   2772  HB2 ALA B  14     -18.984 -14.280  31.008  1.00 89.20           H  
ATOM   2773  HB3 ALA B  14     -20.330 -13.800  32.063  1.00 89.20           H  
ATOM   2774  O   ALA B  14     -18.998 -11.521  29.355  1.00 89.20           O  
ATOM   2775  N   THR B  15     -20.896 -11.254  30.515  1.00 88.97           N  
ATOM   2776  H   THR B  15     -21.397 -11.465  31.366  1.00 88.97           H  
ATOM   2777  CA  THR B  15     -21.618 -10.614  29.397  1.00 88.97           C  
ATOM   2778  HA  THR B  15     -21.446 -11.212  28.503  1.00 88.97           H  
ATOM   2779  C   THR B  15     -21.109  -9.210  29.060  1.00 88.97           C  
ATOM   2780  CB  THR B  15     -23.138 -10.568  29.617  1.00 88.97           C  
ATOM   2781  HB  THR B  15     -23.578  -9.933  28.848  1.00 88.97           H  
ATOM   2782  O   THR B  15     -21.082  -8.853  27.883  1.00 88.97           O  
ATOM   2783  CG2 THR B  15     -23.766 -11.953  29.485  1.00 88.97           C  
ATOM   2784 HG21 THR B  15     -24.843 -11.876  29.636  1.00 88.97           H  
ATOM   2785 HG22 THR B  15     -23.350 -12.629  30.232  1.00 88.97           H  
ATOM   2786 HG23 THR B  15     -23.577 -12.352  28.488  1.00 88.97           H  
ATOM   2787  OG1 THR B  15     -23.497 -10.047  30.878  1.00 88.97           O  
ATOM   2788  HG1 THR B  15     -22.706  -9.824  31.375  1.00 88.97           H  
ATOM   2789  N   LEU B  16     -20.658  -8.425  30.047  1.00 91.26           N  
ATOM   2790  H   LEU B  16     -20.688  -8.769  30.996  1.00 91.26           H  
ATOM   2791  CA  LEU B  16     -20.036  -7.118  29.805  1.00 91.26           C  
ATOM   2792  HA  LEU B  16     -20.664  -6.551  29.118  1.00 91.26           H  
ATOM   2793  C   LEU B  16     -18.674  -7.262  29.113  1.00 91.26           C  
ATOM   2794  CB  LEU B  16     -19.909  -6.343  31.131  1.00 91.26           C  
ATOM   2795  HB2 LEU B  16     -19.462  -7.000  31.876  1.00 91.26           H  
ATOM   2796  HB3 LEU B  16     -19.226  -5.506  30.983  1.00 91.26           H  
ATOM   2797  O   LEU B  16     -18.437  -6.593  28.110  1.00 91.26           O  
ATOM   2798  CG  LEU B  16     -21.240  -5.790  31.674  1.00 91.26           C  
ATOM   2799  HG  LEU B  16     -21.991  -6.580  31.696  1.00 91.26           H  
ATOM   2800  CD1 LEU B  16     -21.037  -5.275  33.101  1.00 91.26           C  
ATOM   2801 HD11 LEU B  16     -20.702  -6.094  33.738  1.00 91.26           H  
ATOM   2802 HD12 LEU B  16     -20.289  -4.482  33.109  1.00 91.26           H  
ATOM   2803 HD13 LEU B  16     -21.977  -4.887  33.491  1.00 91.26           H  
ATOM   2804  CD2 LEU B  16     -21.775  -4.632  30.825  1.00 91.26           C  
ATOM   2805 HD21 LEU B  16     -22.688  -4.241  31.275  1.00 91.26           H  
ATOM   2806 HD22 LEU B  16     -22.011  -4.981  29.820  1.00 91.26           H  
ATOM   2807 HD23 LEU B  16     -21.032  -3.836  30.770  1.00 91.26           H  
ATOM   2808  N   ASP B  17     -17.822  -8.173  29.592  1.00 90.33           N  
ATOM   2809  H   ASP B  17     -18.076  -8.678  30.429  1.00 90.33           H  
ATOM   2810  CA  ASP B  17     -16.522  -8.465  28.978  1.00 90.33           C  
ATOM   2811  HA  ASP B  17     -15.959  -7.537  28.881  1.00 90.33           H  
ATOM   2812  C   ASP B  17     -16.674  -9.043  27.560  1.00 90.33           C  
ATOM   2813  CB  ASP B  17     -15.722  -9.431  29.874  1.00 90.33           C  
ATOM   2814  HB2 ASP B  17     -16.352 -10.275  30.154  1.00 90.33           H  
ATOM   2815  HB3 ASP B  17     -14.881  -9.819  29.299  1.00 90.33           H  
ATOM   2816  O   ASP B  17     -15.911  -8.683  26.665  1.00 90.33           O  
ATOM   2817  CG  ASP B  17     -15.147  -8.765  31.127  1.00 90.33           C  
ATOM   2818  OD1 ASP B  17     -14.651  -7.624  31.033  1.00 90.33           O  
ATOM   2819  OD2 ASP B  17     -15.114  -9.394  32.205  1.00 90.33           O  
ATOM   2820  N   LEU B  18     -17.685  -9.890  27.322  1.00 90.14           N  
ATOM   2821  H   LEU B  18     -18.236 -10.208  28.106  1.00 90.14           H  
ATOM   2822  CA  LEU B  18     -18.000 -10.417  25.989  1.00 90.14           C  
ATOM   2823  HA  LEU B  18     -17.083 -10.813  25.552  1.00 90.14           H  
ATOM   2824  C   LEU B  18     -18.509  -9.322  25.044  1.00 90.14           C  
ATOM   2825  CB  LEU B  18     -19.016 -11.566  26.129  1.00 90.14           C  
ATOM   2826  HB2 LEU B  18     -18.568 -12.352  26.737  1.00 90.14           H  
ATOM   2827  HB3 LEU B  18     -19.891 -11.189  26.660  1.00 90.14           H  
ATOM   2828  O   LEU B  18     -18.141  -9.315  23.870  1.00 90.14           O  
ATOM   2829  CG  LEU B  18     -19.493 -12.179  24.797  1.00 90.14           C  
ATOM   2830  HG  LEU B  18     -20.010 -11.422  24.206  1.00 90.14           H  
ATOM   2831  CD1 LEU B  18     -18.342 -12.750  23.971  1.00 90.14           C  
ATOM   2832 HD11 LEU B  18     -18.727 -13.238  23.075  1.00 90.14           H  
ATOM   2833 HD12 LEU B  18     -17.657 -11.959  23.667  1.00 90.14           H  
ATOM   2834 HD13 LEU B  18     -17.800 -13.483  24.569  1.00 90.14           H  
ATOM   2835  CD2 LEU B  18     -20.479 -13.313  25.079  1.00 90.14           C  
ATOM   2836 HD21 LEU B  18     -21.326 -12.932  25.648  1.00 90.14           H  
ATOM   2837 HD22 LEU B  18     -19.988 -14.100  25.651  1.00 90.14           H  
ATOM   2838 HD23 LEU B  18     -20.844 -13.732  24.141  1.00 90.14           H  
ATOM   2839  N   ARG B  19     -19.333  -8.386  25.536  1.00 90.41           N  
ATOM   2840  H   ARG B  19     -19.622  -8.462  26.501  1.00 90.41           H  
ATOM   2841  CA  ARG B  19     -19.802  -7.243  24.741  1.00 90.41           C  
ATOM   2842  HA  ARG B  19     -20.212  -7.620  23.804  1.00 90.41           H  
ATOM   2843  C   ARG B  19     -18.640  -6.330  24.356  1.00 90.41           C  
ATOM   2844  CB  ARG B  19     -20.905  -6.483  25.493  1.00 90.41           C  
ATOM   2845  HB2 ARG B  19     -20.484  -6.021  26.386  1.00 90.41           H  
ATOM   2846  HB3 ARG B  19     -21.676  -7.190  25.801  1.00 90.41           H  
ATOM   2847  O   ARG B  19     -18.545  -5.974  23.187  1.00 90.41           O  
ATOM   2848  CG  ARG B  19     -21.554  -5.410  24.601  1.00 90.41           C  
ATOM   2849  HG2 ARG B  19     -22.004  -5.899  23.737  1.00 90.41           H  
ATOM   2850  HG3 ARG B  19     -20.803  -4.707  24.241  1.00 90.41           H  
ATOM   2851  CD  ARG B  19     -22.645  -4.628  25.340  1.00 90.41           C  
ATOM   2852  HD2 ARG B  19     -23.189  -4.032  24.607  1.00 90.41           H  
ATOM   2853  HD3 ARG B  19     -23.337  -5.332  25.801  1.00 90.41           H  
ATOM   2854  NE  ARG B  19     -22.075  -3.726  26.359  1.00 90.41           N  
ATOM   2855  HE  ARG B  19     -21.071  -3.613  26.348  1.00 90.41           H  
ATOM   2856  NH1 ARG B  19     -24.054  -2.962  27.241  1.00 90.41           N  
ATOM   2857 HH11 ARG B  19     -24.556  -3.530  26.573  1.00 90.41           H  
ATOM   2858 HH12 ARG B  19     -24.550  -2.301  27.820  1.00 90.41           H  
ATOM   2859  NH2 ARG B  19     -22.119  -2.137  27.986  1.00 90.41           N  
ATOM   2860 HH21 ARG B  19     -21.119  -2.030  27.900  1.00 90.41           H  
ATOM   2861 HH22 ARG B  19     -22.634  -1.486  28.561  1.00 90.41           H  
ATOM   2862  CZ  ARG B  19     -22.750  -2.953  27.190  1.00 90.41           C  
ATOM   2863  N   ALA B  20     -17.758  -6.008  25.303  1.00 91.95           N  
ATOM   2864  H   ALA B  20     -17.913  -6.343  26.243  1.00 91.95           H  
ATOM   2865  CA  ALA B  20     -16.559  -5.211  25.049  1.00 91.95           C  
ATOM   2866  HA  ALA B  20     -16.853  -4.254  24.618  1.00 91.95           H  
ATOM   2867  C   ALA B  20     -15.628  -5.899  24.036  1.00 91.95           C  
ATOM   2868  CB  ALA B  20     -15.858  -4.943  26.387  1.00 91.95           C  
ATOM   2869  HB1 ALA B  20     -16.533  -4.416  27.061  1.00 91.95           H  
ATOM   2870  HB2 ALA B  20     -14.978  -4.324  26.216  1.00 91.95           H  
ATOM   2871  HB3 ALA B  20     -15.549  -5.881  26.847  1.00 91.95           H  
ATOM   2872  O   ALA B  20     -15.232  -5.281  23.055  1.00 91.95           O  
ATOM   2873  N   ALA B  21     -15.363  -7.202  24.196  1.00 91.74           N  
ATOM   2874  H   ALA B  21     -15.681  -7.670  25.033  1.00 91.74           H  
ATOM   2875  CA  ALA B  21     -14.533  -7.947  23.251  1.00 91.74           C  
ATOM   2876  HA  ALA B  21     -13.579  -7.428  23.167  1.00 91.74           H  
ATOM   2877  C   ALA B  21     -15.150  -7.995  21.837  1.00 91.74           C  
ATOM   2878  CB  ALA B  21     -14.275  -9.348  23.823  1.00 91.74           C  
ATOM   2879  HB1 ALA B  21     -13.810  -9.264  24.805  1.00 91.74           H  
ATOM   2880  HB2 ALA B  21     -15.212  -9.896  23.913  1.00 91.74           H  
ATOM   2881  HB3 ALA B  21     -13.600  -9.890  23.160  1.00 91.74           H  
ATOM   2882  O   ALA B  21     -14.474  -7.712  20.854  1.00 91.74           O  
ATOM   2883  N   ARG B  22     -16.456  -8.276  21.716  1.00 89.46           N  
ATOM   2884  H   ARG B  22     -16.978  -8.492  22.553  1.00 89.46           H  
ATOM   2885  CA  ARG B  22     -17.160  -8.244  20.418  1.00 89.46           C  
ATOM   2886  HA  ARG B  22     -16.584  -8.814  19.689  1.00 89.46           H  
ATOM   2887  C   ARG B  22     -17.269  -6.847  19.811  1.00 89.46           C  
ATOM   2888  CB  ARG B  22     -18.561  -8.854  20.548  1.00 89.46           C  
ATOM   2889  HB2 ARG B  22     -19.064  -8.435  21.419  1.00 89.46           H  
ATOM   2890  HB3 ARG B  22     -19.141  -8.593  19.662  1.00 89.46           H  
ATOM   2891  O   ARG B  22     -17.530  -6.750  18.618  1.00 89.46           O  
ATOM   2892  CG  ARG B  22     -18.521 -10.381  20.642  1.00 89.46           C  
ATOM   2893  HG2 ARG B  22     -17.982 -10.687  21.539  1.00 89.46           H  
ATOM   2894  HG3 ARG B  22     -18.012 -10.782  19.766  1.00 89.46           H  
ATOM   2895  CD  ARG B  22     -19.955 -10.921  20.688  1.00 89.46           C  
ATOM   2896  HD2 ARG B  22     -20.492 -10.560  19.810  1.00 89.46           H  
ATOM   2897  HD3 ARG B  22     -20.441 -10.541  21.586  1.00 89.46           H  
ATOM   2898  NE  ARG B  22     -19.978 -12.394  20.696  1.00 89.46           N  
ATOM   2899  HE  ARG B  22     -19.085 -12.860  20.623  1.00 89.46           H  
ATOM   2900  NH1 ARG B  22     -22.255 -12.669  20.804  1.00 89.46           N  
ATOM   2901 HH11 ARG B  22     -23.056 -13.285  20.794  1.00 89.46           H  
ATOM   2902 HH12 ARG B  22     -22.371 -11.672  20.696  1.00 89.46           H  
ATOM   2903  NH2 ARG B  22     -20.923 -14.462  20.818  1.00 89.46           N  
ATOM   2904 HH21 ARG B  22     -21.730 -15.063  20.902  1.00 89.46           H  
ATOM   2905 HH22 ARG B  22     -20.013 -14.895  20.756  1.00 89.46           H  
ATOM   2906  CZ  ARG B  22     -21.048 -13.165  20.770  1.00 89.46           C  
ATOM   2907  N   GLN B  23     -17.155  -5.789  20.607  1.00 89.64           N  
ATOM   2908  H   GLN B  23     -16.998  -5.933  21.595  1.00 89.64           H  
ATOM   2909  CA  GLN B  23     -17.075  -4.425  20.101  1.00 89.64           C  
ATOM   2910  HA  GLN B  23     -17.747  -4.321  19.249  1.00 89.64           H  
ATOM   2911  C   GLN B  23     -15.671  -4.141  19.555  1.00 89.64           C  
ATOM   2912  CB  GLN B  23     -17.561  -3.452  21.183  1.00 89.64           C  
ATOM   2913  HB2 GLN B  23     -16.974  -3.576  22.093  1.00 89.64           H  
ATOM   2914  HB3 GLN B  23     -18.606  -3.666  21.404  1.00 89.64           H  
ATOM   2915  O   GLN B  23     -15.573  -3.771  18.391  1.00 89.64           O  
ATOM   2916  CG  GLN B  23     -17.425  -2.008  20.702  1.00 89.64           C  
ATOM   2917  HG2 GLN B  23     -17.901  -1.883  19.729  1.00 89.64           H  
ATOM   2918  HG3 GLN B  23     -16.360  -1.806  20.591  1.00 89.64           H  
ATOM   2919  CD  GLN B  23     -18.004  -0.974  21.657  1.00 89.64           C  
ATOM   2920  NE2 GLN B  23     -17.518   0.240  21.576  1.00 89.64           N  
ATOM   2921 HE21 GLN B  23     -17.870   0.975  22.173  1.00 89.64           H  
ATOM   2922 HE22 GLN B  23     -16.727   0.395  20.968  1.00 89.64           H  
ATOM   2923  OE1 GLN B  23     -18.896  -1.246  22.457  1.00 89.64           O  
ATOM   2924  N   ARG B  24     -14.610  -4.451  20.315  1.00 89.16           N  
ATOM   2925  H   ARG B  24     -14.768  -4.729  21.273  1.00 89.16           H  
ATOM   2926  CA  ARG B  24     -13.219  -4.276  19.868  1.00 89.16           C  
ATOM   2927  HA  ARG B  24     -13.088  -3.218  19.642  1.00 89.16           H  
ATOM   2928  C   ARG B  24     -12.903  -5.022  18.568  1.00 89.16           C  
ATOM   2929  CB  ARG B  24     -12.252  -4.657  21.005  1.00 89.16           C  
ATOM   2930  HB2 ARG B  24     -12.398  -5.708  21.258  1.00 89.16           H  
ATOM   2931  HB3 ARG B  24     -12.498  -4.062  21.884  1.00 89.16           H  
ATOM   2932  O   ARG B  24     -12.219  -4.477  17.718  1.00 89.16           O  
ATOM   2933  CG  ARG B  24     -10.762  -4.438  20.674  1.00 89.16           C  
ATOM   2934  HG2 ARG B  24     -10.167  -4.689  21.552  1.00 89.16           H  
ATOM   2935  HG3 ARG B  24     -10.465  -5.108  19.867  1.00 89.16           H  
ATOM   2936  CD  ARG B  24     -10.453  -2.991  20.265  1.00 89.16           C  
ATOM   2937  HD2 ARG B  24     -11.029  -2.745  19.372  1.00 89.16           H  
ATOM   2938  HD3 ARG B  24     -10.757  -2.313  21.063  1.00 89.16           H  
ATOM   2939  NE  ARG B  24      -9.025  -2.793  19.966  1.00 89.16           N  
ATOM   2940  HE  ARG B  24      -8.363  -3.532  20.157  1.00 89.16           H  
ATOM   2941  NH1 ARG B  24      -9.228  -0.794  18.841  1.00 89.16           N  
ATOM   2942 HH11 ARG B  24      -8.816  -0.125  18.206  1.00 89.16           H  
ATOM   2943 HH12 ARG B  24     -10.225  -0.797  19.001  1.00 89.16           H  
ATOM   2944  NH2 ARG B  24      -7.242  -1.812  19.012  1.00 89.16           N  
ATOM   2945 HH21 ARG B  24      -6.758  -2.660  19.271  1.00 89.16           H  
ATOM   2946 HH22 ARG B  24      -6.831  -1.183  18.337  1.00 89.16           H  
ATOM   2947  CZ  ARG B  24      -8.510  -1.793  19.278  1.00 89.16           C  
ATOM   2948  N   ILE B  25     -13.454  -6.226  18.373  1.00 88.43           N  
ATOM   2949  H   ILE B  25     -13.943  -6.651  19.147  1.00 88.43           H  
ATOM   2950  CA  ILE B  25     -13.331  -6.962  17.098  1.00 88.43           C  
ATOM   2951  HA  ILE B  25     -12.274  -7.116  16.882  1.00 88.43           H  
ATOM   2952  C   ILE B  25     -13.892  -6.149  15.922  1.00 88.43           C  
ATOM   2953  CB  ILE B  25     -14.008  -8.348  17.196  1.00 88.43           C  
ATOM   2954  HB  ILE B  25     -15.017  -8.211  17.583  1.00 88.43           H  
ATOM   2955  O   ILE B  25     -13.219  -6.026  14.908  1.00 88.43           O  
ATOM   2956  CG1 ILE B  25     -13.216  -9.250  18.162  1.00 88.43           C  
ATOM   2957 HG12 ILE B  25     -12.259  -9.517  17.714  1.00 88.43           H  
ATOM   2958 HG13 ILE B  25     -13.010  -8.697  19.078  1.00 88.43           H  
ATOM   2959  CG2 ILE B  25     -14.108  -9.045  15.830  1.00 88.43           C  
ATOM   2960 HG21 ILE B  25     -14.555 -10.036  15.907  1.00 88.43           H  
ATOM   2961 HG22 ILE B  25     -13.120  -9.139  15.378  1.00 88.43           H  
ATOM   2962 HG23 ILE B  25     -14.734  -8.473  15.145  1.00 88.43           H  
ATOM   2963  CD1 ILE B  25     -13.962 -10.527  18.559  1.00 88.43           C  
ATOM   2964 HD11 ILE B  25     -13.410 -11.003  19.370  1.00 88.43           H  
ATOM   2965 HD12 ILE B  25     -14.018 -11.220  17.720  1.00 88.43           H  
ATOM   2966 HD13 ILE B  25     -14.966 -10.285  18.909  1.00 88.43           H  
ATOM   2967  N   ARG B  26     -15.083  -5.546  16.059  1.00 84.74           N  
ATOM   2968  H   ARG B  26     -15.535  -5.565  16.962  1.00 84.74           H  
ATOM   2969  CA  ARG B  26     -15.659  -4.714  14.987  1.00 84.74           C  
ATOM   2970  HA  ARG B  26     -15.583  -5.254  14.044  1.00 84.74           H  
ATOM   2971  C   ARG B  26     -14.881  -3.422  14.767  1.00 84.74           C  
ATOM   2972  CB  ARG B  26     -17.130  -4.376  15.252  1.00 84.74           C  
ATOM   2973  HB2 ARG B  26     -17.434  -3.612  14.537  1.00 84.74           H  
ATOM   2974  HB3 ARG B  26     -17.233  -3.963  16.256  1.00 84.74           H  
ATOM   2975  O   ARG B  26     -14.788  -2.989  13.628  1.00 84.74           O  
ATOM   2976  CG  ARG B  26     -18.055  -5.586  15.073  1.00 84.74           C  
ATOM   2977  HG2 ARG B  26     -17.866  -6.314  15.861  1.00 84.74           H  
ATOM   2978  HG3 ARG B  26     -17.846  -6.053  14.111  1.00 84.74           H  
ATOM   2979  CD  ARG B  26     -19.530  -5.152  15.090  1.00 84.74           C  
ATOM   2980  HD2 ARG B  26     -19.693  -4.472  14.254  1.00 84.74           H  
ATOM   2981  HD3 ARG B  26     -20.163  -6.024  14.921  1.00 84.74           H  
ATOM   2982  NE  ARG B  26     -19.905  -4.467  16.346  1.00 84.74           N  
ATOM   2983  HE  ARG B  26     -19.860  -3.459  16.314  1.00 84.74           H  
ATOM   2984  NH1 ARG B  26     -20.214  -6.331  17.627  1.00 84.74           N  
ATOM   2985 HH11 ARG B  26     -19.927  -6.720  18.514  1.00 84.74           H  
ATOM   2986 HH12 ARG B  26     -19.982  -6.839  16.786  1.00 84.74           H  
ATOM   2987  NH2 ARG B  26     -20.323  -4.312  18.579  1.00 84.74           N  
ATOM   2988 HH21 ARG B  26     -20.528  -4.744  19.468  1.00 84.74           H  
ATOM   2989 HH22 ARG B  26     -20.237  -3.309  18.500  1.00 84.74           H  
ATOM   2990  CZ  ARG B  26     -20.154  -5.036  17.507  1.00 84.74           C  
ATOM   2991  N   GLU B  27     -14.335  -2.826  15.824  1.00 84.94           N  
ATOM   2992  H   GLU B  27     -14.497  -3.221  16.740  1.00 84.94           H  
ATOM   2993  CA  GLU B  27     -13.478  -1.635  15.726  1.00 84.94           C  
ATOM   2994  HA  GLU B  27     -14.006  -0.863  15.165  1.00 84.94           H  
ATOM   2995  C   GLU B  27     -12.167  -1.939  14.971  1.00 84.94           C  
ATOM   2996  CB  GLU B  27     -13.188  -1.094  17.139  1.00 84.94           C  
ATOM   2997  HB2 GLU B  27     -12.431  -0.312  17.078  1.00 84.94           H  
ATOM   2998  HB3 GLU B  27     -12.783  -1.911  17.736  1.00 84.94           H  
ATOM   2999  O   GLU B  27     -11.667  -1.099  14.233  1.00 84.94           O  
ATOM   3000  CG  GLU B  27     -14.439  -0.508  17.830  1.00 84.94           C  
ATOM   3001  HG2 GLU B  27     -15.288  -1.171  17.663  1.00 84.94           H  
ATOM   3002  HG3 GLU B  27     -14.678   0.447  17.360  1.00 84.94           H  
ATOM   3003  CD  GLU B  27     -14.295  -0.311  19.352  1.00 84.94           C  
ATOM   3004  OE1 GLU B  27     -15.255   0.231  19.957  1.00 84.94           O  
ATOM   3005  OE2 GLU B  27     -13.304  -0.799  19.948  1.00 84.94           O  
ATOM   3006  N   LEU B  28     -11.635  -3.157  15.101  1.00 84.47           N  
ATOM   3007  H   LEU B  28     -12.061  -3.801  15.752  1.00 84.47           H  
ATOM   3008  CA  LEU B  28     -10.470  -3.616  14.341  1.00 84.47           C  
ATOM   3009  HA  LEU B  28      -9.733  -2.815  14.287  1.00 84.47           H  
ATOM   3010  C   LEU B  28     -10.835  -3.960  12.887  1.00 84.47           C  
ATOM   3011  CB  LEU B  28      -9.852  -4.814  15.081  1.00 84.47           C  
ATOM   3012  HB2 LEU B  28     -10.646  -5.533  15.284  1.00 84.47           H  
ATOM   3013  HB3 LEU B  28      -9.122  -5.298  14.431  1.00 84.47           H  
ATOM   3014  O   LEU B  28     -10.275  -3.394  11.959  1.00 84.47           O  
ATOM   3015  CG  LEU B  28      -9.169  -4.428  16.404  1.00 84.47           C  
ATOM   3016  HG  LEU B  28      -9.781  -3.713  16.954  1.00 84.47           H  
ATOM   3017  CD1 LEU B  28      -9.000  -5.668  17.282  1.00 84.47           C  
ATOM   3018 HD11 LEU B  28      -8.536  -5.382  18.226  1.00 84.47           H  
ATOM   3019 HD12 LEU B  28      -9.974  -6.116  17.478  1.00 84.47           H  
ATOM   3020 HD13 LEU B  28      -8.361  -6.389  16.771  1.00 84.47           H  
ATOM   3021  CD2 LEU B  28      -7.799  -3.801  16.153  1.00 84.47           C  
ATOM   3022 HD21 LEU B  28      -7.905  -2.859  15.614  1.00 84.47           H  
ATOM   3023 HD22 LEU B  28      -7.181  -4.470  15.555  1.00 84.47           H  
ATOM   3024 HD23 LEU B  28      -7.293  -3.614  17.100  1.00 84.47           H  
ATOM   3025  N   GLU B  29     -11.814  -4.844  12.677  1.00 80.44           N  
ATOM   3026  H   GLU B  29     -12.245  -5.277  13.481  1.00 80.44           H  
ATOM   3027  CA  GLU B  29     -12.157  -5.375  11.345  1.00 80.44           C  
ATOM   3028  HA  GLU B  29     -11.240  -5.634  10.817  1.00 80.44           H  
ATOM   3029  C   GLU B  29     -12.912  -4.370  10.452  1.00 80.44           C  
ATOM   3030  CB  GLU B  29     -13.013  -6.654  11.517  1.00 80.44           C  
ATOM   3031  HB2 GLU B  29     -13.369  -6.979  10.540  1.00 80.44           H  
ATOM   3032  HB3 GLU B  29     -13.879  -6.415  12.134  1.00 80.44           H  
ATOM   3033  O   GLU B  29     -12.920  -4.507   9.228  1.00 80.44           O  
ATOM   3034  CG  GLU B  29     -12.230  -7.818  12.152  1.00 80.44           C  
ATOM   3035  HG2 GLU B  29     -11.408  -8.069  11.481  1.00 80.44           H  
ATOM   3036  HG3 GLU B  29     -11.800  -7.481  13.095  1.00 80.44           H  
ATOM   3037  CD  GLU B  29     -13.052  -9.094  12.432  1.00 80.44           C  
ATOM   3038  OE1 GLU B  29     -12.431 -10.188  12.491  1.00 80.44           O  
ATOM   3039  OE2 GLU B  29     -14.279  -9.014  12.668  1.00 80.44           O  
ATOM   3040  N   SER B  30     -13.619  -3.402  11.049  1.00 80.36           N  
ATOM   3041  H   SER B  30     -13.542  -3.319  12.053  1.00 80.36           H  
ATOM   3042  CA  SER B  30     -14.736  -2.717  10.378  1.00 80.36           C  
ATOM   3043  HA  SER B  30     -14.438  -2.520   9.348  1.00 80.36           H  
ATOM   3044  C   SER B  30     -15.135  -1.348  10.964  1.00 80.36           C  
ATOM   3045  CB  SER B  30     -15.948  -3.671  10.327  1.00 80.36           C  
ATOM   3046  HB2 SER B  30     -16.792  -3.182   9.840  1.00 80.36           H  
ATOM   3047  HB3 SER B  30     -15.685  -4.547   9.735  1.00 80.36           H  
ATOM   3048  O   SER B  30     -16.264  -0.915  10.733  1.00 80.36           O  
ATOM   3049  OG  SER B  30     -16.323  -4.096  11.631  1.00 80.36           O  
ATOM   3050  HG  SER B  30     -15.734  -3.642  12.238  1.00 80.36           H  
ATOM   3051  N   ASP B  31     -14.270  -0.633  11.708  1.00 84.96           N  
ATOM   3052  H   ASP B  31     -13.361  -1.006  11.940  1.00 84.96           H  
ATOM   3053  CA  ASP B  31     -14.633   0.730  12.152  1.00 84.96           C  
ATOM   3054  HA  ASP B  31     -15.570   0.628  12.700  1.00 84.96           H  
ATOM   3055  C   ASP B  31     -14.829   1.633  10.917  1.00 84.96           C  
ATOM   3056  CB  ASP B  31     -13.624   1.361  13.135  1.00 84.96           C  
ATOM   3057  HB2 ASP B  31     -12.752   1.721  12.590  1.00 84.96           H  
ATOM   3058  HB3 ASP B  31     -13.295   0.590  13.831  1.00 84.96           H  
ATOM   3059  O   ASP B  31     -13.938   1.664  10.051  1.00 84.96           O  
ATOM   3060  CG  ASP B  31     -14.210   2.495  14.003  1.00 84.96           C  
ATOM   3061  OD1 ASP B  31     -15.452   2.611  14.096  1.00 84.96           O  
ATOM   3062  OD2 ASP B  31     -13.424   3.230  14.641  1.00 84.96           O  
ATOM   3063  N   PRO B  32     -15.969   2.336  10.771  1.00 92.06           N  
ATOM   3064  CA  PRO B  32     -16.202   3.187   9.613  1.00 92.06           C  
ATOM   3065  HA  PRO B  32     -16.001   2.612   8.709  1.00 92.06           H  
ATOM   3066  C   PRO B  32     -15.283   4.411   9.658  1.00 92.06           C  
ATOM   3067  CB  PRO B  32     -17.690   3.550   9.647  1.00 92.06           C  
ATOM   3068  HB2 PRO B  32     -17.828   4.556  10.043  1.00 92.06           H  
ATOM   3069  HB3 PRO B  32     -18.132   3.453   8.655  1.00 92.06           H  
ATOM   3070  O   PRO B  32     -15.206   5.109  10.673  1.00 92.06           O  
ATOM   3071  CG  PRO B  32     -18.316   2.538  10.601  1.00 92.06           C  
ATOM   3072  HG2 PRO B  32     -18.564   1.626  10.059  1.00 92.06           H  
ATOM   3073  HG3 PRO B  32     -19.193   2.942  11.107  1.00 92.06           H  
ATOM   3074  CD  PRO B  32     -17.181   2.257  11.573  1.00 92.06           C  
ATOM   3075  HD2 PRO B  32     -17.159   3.028  12.343  1.00 92.06           H  
ATOM   3076  HD3 PRO B  32     -17.333   1.273  12.018  1.00 92.06           H  
ATOM   3077  N   ILE B  33     -14.596   4.699   8.553  1.00 98.25           N  
ATOM   3078  H   ILE B  33     -14.737   4.133   7.729  1.00 98.25           H  
ATOM   3079  CA  ILE B  33     -13.671   5.835   8.475  1.00 98.25           C  
ATOM   3080  HA  ILE B  33     -13.356   6.111   9.481  1.00 98.25           H  
ATOM   3081  C   ILE B  33     -14.418   7.039   7.897  1.00 98.25           C  
ATOM   3082  CB  ILE B  33     -12.389   5.452   7.705  1.00 98.25           C  
ATOM   3083  HB  ILE B  33     -12.670   5.182   6.687  1.00 98.25           H  
ATOM   3084  O   ILE B  33     -14.908   7.003   6.772  1.00 98.25           O  
ATOM   3085  CG1 ILE B  33     -11.662   4.225   8.311  1.00 98.25           C  
ATOM   3086 HG12 ILE B  33     -12.285   3.341   8.170  1.00 98.25           H  
ATOM   3087 HG13 ILE B  33     -10.742   4.054   7.752  1.00 98.25           H  
ATOM   3088  CG2 ILE B  33     -11.427   6.645   7.598  1.00 98.25           C  
ATOM   3089 HG21 ILE B  33     -10.534   6.349   7.048  1.00 98.25           H  
ATOM   3090 HG22 ILE B  33     -11.899   7.468   7.062  1.00 98.25           H  
ATOM   3091 HG23 ILE B  33     -11.137   6.994   8.590  1.00 98.25           H  
ATOM   3092  CD1 ILE B  33     -11.301   4.319   9.801  1.00 98.25           C  
ATOM   3093 HD11 ILE B  33     -12.206   4.347  10.408  1.00 98.25           H  
ATOM   3094 HD12 ILE B  33     -10.725   3.438  10.084  1.00 98.25           H  
ATOM   3095 HD13 ILE B  33     -10.699   5.206   9.996  1.00 98.25           H  
ATOM   3096  N   ALA B  34     -14.533   8.106   8.681  1.00 98.53           N  
ATOM   3097  H   ALA B  34     -13.989   8.119   9.532  1.00 98.53           H  
ATOM   3098  CA  ALA B  34     -15.129   9.366   8.269  1.00 98.53           C  
ATOM   3099  HA  ALA B  34     -16.040   9.167   7.703  1.00 98.53           H  
ATOM   3100  C   ALA B  34     -14.165  10.155   7.374  1.00 98.53           C  
ATOM   3101  CB  ALA B  34     -15.501  10.159   9.527  1.00 98.53           C  
ATOM   3102  HB1 ALA B  34     -14.637  10.236  10.187  1.00 98.53           H  
ATOM   3103  HB2 ALA B  34     -16.319   9.658  10.046  1.00 98.53           H  
ATOM   3104  HB3 ALA B  34     -15.813  11.166   9.250  1.00 98.53           H  
ATOM   3105  O   ALA B  34     -13.017  10.397   7.749  1.00 98.53           O  
ATOM   3106  N   ILE B  35     -14.668  10.612   6.228  1.00 98.85           N  
ATOM   3107  H   ILE B  35     -15.619  10.368   5.993  1.00 98.85           H  
ATOM   3108  CA  ILE B  35     -14.048  11.674   5.436  1.00 98.85           C  
ATOM   3109  HA  ILE B  35     -12.964  11.616   5.541  1.00 98.85           H  
ATOM   3110  C   ILE B  35     -14.531  12.999   6.029  1.00 98.85           C  
ATOM   3111  CB  ILE B  35     -14.394  11.527   3.937  1.00 98.85           C  
ATOM   3112  HB  ILE B  35     -15.478  11.548   3.823  1.00 98.85           H  
ATOM   3113  O   ILE B  35     -15.731  13.280   6.016  1.00 98.85           O  
ATOM   3114  CG1 ILE B  35     -13.855  10.195   3.362  1.00 98.85           C  
ATOM   3115 HG12 ILE B  35     -13.952   9.398   4.099  1.00 98.85           H  
ATOM   3116 HG13 ILE B  35     -12.797  10.313   3.128  1.00 98.85           H  
ATOM   3117  CG2 ILE B  35     -13.788  12.715   3.167  1.00 98.85           C  
ATOM   3118 HG21 ILE B  35     -12.738  12.837   3.432  1.00 98.85           H  
ATOM   3119 HG22 ILE B  35     -13.858  12.556   2.091  1.00 98.85           H  
ATOM   3120 HG23 ILE B  35     -14.319  13.635   3.409  1.00 98.85           H  
ATOM   3121  CD1 ILE B  35     -14.570   9.719   2.094  1.00 98.85           C  
ATOM   3122 HD11 ILE B  35     -14.144   8.767   1.780  1.00 98.85           H  
ATOM   3123 HD12 ILE B  35     -14.432  10.439   1.287  1.00 98.85           H  
ATOM   3124 HD13 ILE B  35     -15.633   9.583   2.296  1.00 98.85           H  
ATOM   3125  N   VAL B  36     -13.613  13.788   6.587  1.00 98.44           N  
ATOM   3126  H   VAL B  36     -12.652  13.476   6.561  1.00 98.44           H  
ATOM   3127  CA  VAL B  36     -13.926  15.035   7.317  1.00 98.44           C  
ATOM   3128  HA  VAL B  36     -15.006  15.098   7.454  1.00 98.44           H  
ATOM   3129  C   VAL B  36     -13.561  16.304   6.546  1.00 98.44           C  
ATOM   3130  CB  VAL B  36     -13.314  15.043   8.733  1.00 98.44           C  
ATOM   3131  HB  VAL B  36     -13.539  16.001   9.200  1.00 98.44           H  
ATOM   3132  O   VAL B  36     -14.104  17.362   6.839  1.00 98.44           O  
ATOM   3133  CG1 VAL B  36     -13.935  13.946   9.609  1.00 98.44           C  
ATOM   3134 HG11 VAL B  36     -13.535  14.018  10.620  1.00 98.44           H  
ATOM   3135 HG12 VAL B  36     -15.016  14.077   9.643  1.00 98.44           H  
ATOM   3136 HG13 VAL B  36     -13.700  12.961   9.206  1.00 98.44           H  
ATOM   3137  CG2 VAL B  36     -11.791  14.861   8.738  1.00 98.44           C  
ATOM   3138 HG21 VAL B  36     -11.412  14.970   9.754  1.00 98.44           H  
ATOM   3139 HG22 VAL B  36     -11.521  13.871   8.373  1.00 98.44           H  
ATOM   3140 HG23 VAL B  36     -11.322  15.621   8.113  1.00 98.44           H  
ATOM   3141  N   GLY B  37     -12.695  16.201   5.536  1.00 98.66           N  
ATOM   3142  H   GLY B  37     -12.310  15.290   5.328  1.00 98.66           H  
ATOM   3143  CA  GLY B  37     -12.330  17.294   4.633  1.00 98.66           C  
ATOM   3144  HA2 GLY B  37     -11.522  17.890   5.058  1.00 98.66           H  
ATOM   3145  HA3 GLY B  37     -13.185  17.953   4.481  1.00 98.66           H  
ATOM   3146  C   GLY B  37     -11.861  16.770   3.281  1.00 98.66           C  
ATOM   3147  O   GLY B  37     -11.503  15.597   3.152  1.00 98.66           O  
ATOM   3148  N   MET B  38     -11.885  17.634   2.270  1.00 98.76           N  
ATOM   3149  H   MET B  38     -12.179  18.582   2.461  1.00 98.76           H  
ATOM   3150  CA  MET B  38     -11.475  17.320   0.899  1.00 98.76           C  
ATOM   3151  HA  MET B  38     -10.625  16.640   0.939  1.00 98.76           H  
ATOM   3152  C   MET B  38     -11.031  18.577   0.148  1.00 98.76           C  
ATOM   3153  CB  MET B  38     -12.622  16.618   0.146  1.00 98.76           C  
ATOM   3154  HB2 MET B  38     -12.255  16.305  -0.832  1.00 98.76           H  
ATOM   3155  HB3 MET B  38     -12.913  15.725   0.699  1.00 98.76           H  
ATOM   3156  O   MET B  38     -11.588  19.653   0.374  1.00 98.76           O  
ATOM   3157  CG  MET B  38     -13.871  17.488  -0.054  1.00 98.76           C  
ATOM   3158  HG2 MET B  38     -14.191  17.877   0.913  1.00 98.76           H  
ATOM   3159  HG3 MET B  38     -13.614  18.334  -0.691  1.00 98.76           H  
ATOM   3160  SD  MET B  38     -15.269  16.618  -0.812  1.00 98.76           S  
ATOM   3161  CE  MET B  38     -16.512  17.941  -0.783  1.00 98.76           C  
ATOM   3162  HE1 MET B  38     -17.431  17.592  -1.253  1.00 98.76           H  
ATOM   3163  HE2 MET B  38     -16.724  18.229   0.247  1.00 98.76           H  
ATOM   3164  HE3 MET B  38     -16.142  18.812  -1.324  1.00 98.76           H  
ATOM   3165  N   ALA B  39     -10.079  18.424  -0.770  1.00 98.80           N  
ATOM   3166  H   ALA B  39      -9.644  17.519  -0.873  1.00 98.80           H  
ATOM   3167  CA  ALA B  39      -9.710  19.438  -1.754  1.00 98.80           C  
ATOM   3168  HA  ALA B  39     -10.591  20.030  -2.003  1.00 98.80           H  
ATOM   3169  C   ALA B  39      -9.204  18.780  -3.046  1.00 98.80           C  
ATOM   3170  CB  ALA B  39      -8.657  20.377  -1.163  1.00 98.80           C  
ATOM   3171  HB1 ALA B  39      -8.377  21.134  -1.895  1.00 98.80           H  
ATOM   3172  HB2 ALA B  39      -9.063  20.876  -0.283  1.00 98.80           H  
ATOM   3173  HB3 ALA B  39      -7.768  19.810  -0.888  1.00 98.80           H  
ATOM   3174  O   ALA B  39      -8.731  17.638  -3.041  1.00 98.80           O  
ATOM   3175  N   CYS B  40      -9.314  19.498  -4.162  1.00 98.75           N  
ATOM   3176  H   CYS B  40      -9.664  20.444  -4.120  1.00 98.75           H  
ATOM   3177  CA  CYS B  40      -8.834  19.024  -5.452  1.00 98.75           C  
ATOM   3178  HA  CYS B  40      -7.905  18.480  -5.280  1.00 98.75           H  
ATOM   3179  C   CYS B  40      -8.528  20.168  -6.418  1.00 98.75           C  
ATOM   3180  CB  CYS B  40      -9.858  18.060  -6.074  1.00 98.75           C  
ATOM   3181  HB2 CYS B  40      -9.968  17.189  -5.428  1.00 98.75           H  
ATOM   3182  HB3 CYS B  40      -9.481  17.723  -7.040  1.00 98.75           H  
ATOM   3183  O   CYS B  40      -9.320  21.099  -6.547  1.00 98.75           O  
ATOM   3184  SG  CYS B  40     -11.479  18.860  -6.298  1.00 98.75           S  
ATOM   3185  HG  CYS B  40     -11.003  20.031  -6.732  1.00 98.75           H  
ATOM   3186  N   ARG B  41      -7.443  20.012  -7.176  1.00 98.56           N  
ATOM   3187  H   ARG B  41      -6.881  19.188  -7.018  1.00 98.56           H  
ATOM   3188  CA  ARG B  41      -7.148  20.788  -8.380  1.00 98.56           C  
ATOM   3189  HA  ARG B  41      -7.923  21.543  -8.513  1.00 98.56           H  
ATOM   3190  C   ARG B  41      -7.181  19.852  -9.575  1.00 98.56           C  
ATOM   3191  CB  ARG B  41      -5.811  21.517  -8.246  1.00 98.56           C  
ATOM   3192  HB2 ARG B  41      -5.014  20.794  -8.072  1.00 98.56           H  
ATOM   3193  HB3 ARG B  41      -5.604  22.049  -9.175  1.00 98.56           H  
ATOM   3194  O   ARG B  41      -6.536  18.805  -9.554  1.00 98.56           O  
ATOM   3195  CG  ARG B  41      -5.863  22.524  -7.091  1.00 98.56           C  
ATOM   3196  HG2 ARG B  41      -6.662  23.246  -7.258  1.00 98.56           H  
ATOM   3197  HG3 ARG B  41      -6.036  22.010  -6.146  1.00 98.56           H  
ATOM   3198  CD  ARG B  41      -4.530  23.252  -7.016  1.00 98.56           C  
ATOM   3199  HD2 ARG B  41      -4.361  23.791  -7.948  1.00 98.56           H  
ATOM   3200  HD3 ARG B  41      -3.738  22.514  -6.886  1.00 98.56           H  
ATOM   3201  NE  ARG B  41      -4.494  24.194  -5.891  1.00 98.56           N  
ATOM   3202  HE  ARG B  41      -5.277  24.247  -5.254  1.00 98.56           H  
ATOM   3203  NH1 ARG B  41      -2.339  24.898  -6.254  1.00 98.56           N  
ATOM   3204 HH11 ARG B  41      -1.586  25.453  -5.872  1.00 98.56           H  
ATOM   3205 HH12 ARG B  41      -2.154  24.160  -6.918  1.00 98.56           H  
ATOM   3206  NH2 ARG B  41      -3.521  25.805  -4.636  1.00 98.56           N  
ATOM   3207 HH21 ARG B  41      -2.646  26.242  -4.385  1.00 98.56           H  
ATOM   3208 HH22 ARG B  41      -4.293  25.759  -3.986  1.00 98.56           H  
ATOM   3209  CZ  ARG B  41      -3.466  24.961  -5.610  1.00 98.56           C  
ATOM   3210  N   LEU B  42      -7.999  20.169 -10.571  1.00 98.66           N  
ATOM   3211  H   LEU B  42      -8.446  21.074 -10.540  1.00 98.66           H  
ATOM   3212  CA  LEU B  42      -8.316  19.290 -11.695  1.00 98.66           C  
ATOM   3213  HA  LEU B  42      -7.482  18.601 -11.831  1.00 98.66           H  
ATOM   3214  C   LEU B  42      -8.468  20.114 -12.995  1.00 98.66           C  
ATOM   3215  CB  LEU B  42      -9.591  18.463 -11.380  1.00 98.66           C  
ATOM   3216  HB2 LEU B  42     -10.425  19.155 -11.263  1.00 98.66           H  
ATOM   3217  HB3 LEU B  42      -9.825  17.830 -12.236  1.00 98.66           H  
ATOM   3218  O   LEU B  42      -8.668  21.332 -12.948  1.00 98.66           O  
ATOM   3219  CG  LEU B  42      -9.539  17.571 -10.120  1.00 98.66           C  
ATOM   3220  HG  LEU B  42      -9.209  18.159  -9.263  1.00 98.66           H  
ATOM   3221  CD1 LEU B  42     -10.930  17.041  -9.781  1.00 98.66           C  
ATOM   3222 HD11 LEU B  42     -11.356  16.517 -10.637  1.00 98.66           H  
ATOM   3223 HD12 LEU B  42     -11.569  17.882  -9.513  1.00 98.66           H  
ATOM   3224 HD13 LEU B  42     -10.875  16.367  -8.926  1.00 98.66           H  
ATOM   3225  CD2 LEU B  42      -8.608  16.369 -10.280  1.00 98.66           C  
ATOM   3226 HD21 LEU B  42      -8.962  15.713 -11.075  1.00 98.66           H  
ATOM   3227 HD22 LEU B  42      -8.555  15.817  -9.342  1.00 98.66           H  
ATOM   3228 HD23 LEU B  42      -7.607  16.718 -10.532  1.00 98.66           H  
ATOM   3229  N   PRO B  43      -8.371  19.472 -14.170  1.00 98.00           N  
ATOM   3230  CA  PRO B  43      -8.601  20.121 -15.457  1.00 98.00           C  
ATOM   3231  HA  PRO B  43      -7.804  20.851 -15.605  1.00 98.00           H  
ATOM   3232  C   PRO B  43      -9.955  20.843 -15.578  1.00 98.00           C  
ATOM   3233  CB  PRO B  43      -8.454  18.998 -16.482  1.00 98.00           C  
ATOM   3234  HB2 PRO B  43      -9.398  18.460 -16.565  1.00 98.00           H  
ATOM   3235  HB3 PRO B  43      -8.124  19.368 -17.453  1.00 98.00           H  
ATOM   3236  O   PRO B  43     -10.951  20.443 -14.975  1.00 98.00           O  
ATOM   3237  CG  PRO B  43      -7.432  18.068 -15.834  1.00 98.00           C  
ATOM   3238  HG2 PRO B  43      -7.490  17.052 -16.226  1.00 98.00           H  
ATOM   3239  HG3 PRO B  43      -6.428  18.476 -15.946  1.00 98.00           H  
ATOM   3240  CD  PRO B  43      -7.847  18.128 -14.371  1.00 98.00           C  
ATOM   3241  HD2 PRO B  43      -6.975  17.942 -13.744  1.00 98.00           H  
ATOM   3242  HD3 PRO B  43      -8.624  17.389 -14.174  1.00 98.00           H  
ATOM   3243  N   GLY B  44      -9.998  21.903 -16.395  1.00 96.53           N  
ATOM   3244  H   GLY B  44      -9.152  22.145 -16.891  1.00 96.53           H  
ATOM   3245  CA  GLY B  44     -11.217  22.693 -16.647  1.00 96.53           C  
ATOM   3246  HA2 GLY B  44     -11.154  23.108 -17.653  1.00 96.53           H  
ATOM   3247  HA3 GLY B  44     -12.086  22.037 -16.608  1.00 96.53           H  
ATOM   3248  C   GLY B  44     -11.464  23.861 -15.679  1.00 96.53           C  
ATOM   3249  O   GLY B  44     -12.622  24.203 -15.436  1.00 96.53           O  
ATOM   3250  N   GLU B  45     -10.393  24.462 -15.144  1.00 95.23           N  
ATOM   3251  H   GLU B  45      -9.488  24.114 -15.428  1.00 95.23           H  
ATOM   3252  CA  GLU B  45     -10.410  25.471 -14.065  1.00 95.23           C  
ATOM   3253  HA  GLU B  45      -9.375  25.641 -13.769  1.00 95.23           H  
ATOM   3254  C   GLU B  45     -11.123  24.999 -12.784  1.00 95.23           C  
ATOM   3255  CB  GLU B  45     -10.959  26.833 -14.502  1.00 95.23           C  
ATOM   3256  HB2 GLU B  45     -10.839  27.480 -13.633  1.00 95.23           H  
ATOM   3257  HB3 GLU B  45     -12.022  26.730 -14.721  1.00 95.23           H  
ATOM   3258  O   GLU B  45     -11.947  25.712 -12.197  1.00 95.23           O  
ATOM   3259  CG  GLU B  45     -10.292  27.566 -15.665  1.00 95.23           C  
ATOM   3260  HG2 GLU B  45      -9.229  27.679 -15.453  1.00 95.23           H  
ATOM   3261  HG3 GLU B  45     -10.408  26.974 -16.573  1.00 95.23           H  
ATOM   3262  CD  GLU B  45     -10.943  28.954 -15.851  1.00 95.23           C  
ATOM   3263  OE1 GLU B  45     -10.702  29.556 -16.920  1.00 95.23           O  
ATOM   3264  OE2 GLU B  45     -11.701  29.397 -14.942  1.00 95.23           O  
ATOM   3265  N   VAL B  46     -10.815  23.777 -12.354  1.00 97.68           N  
ATOM   3266  H   VAL B  46     -10.142  23.225 -12.867  1.00 97.68           H  
ATOM   3267  CA  VAL B  46     -11.264  23.246 -11.069  1.00 97.68           C  
ATOM   3268  HA  VAL B  46     -12.132  23.806 -10.719  1.00 97.68           H  
ATOM   3269  C   VAL B  46     -10.150  23.444 -10.047  1.00 97.68           C  
ATOM   3270  CB  VAL B  46     -11.696  21.782 -11.226  1.00 97.68           C  
ATOM   3271  HB  VAL B  46     -10.885  21.224 -11.695  1.00 97.68           H  
ATOM   3272  O   VAL B  46      -9.156  22.727 -10.071  1.00 97.68           O  
ATOM   3273  CG1 VAL B  46     -12.022  21.127  -9.882  1.00 97.68           C  
ATOM   3274 HG11 VAL B  46     -12.809  21.688  -9.378  1.00 97.68           H  
ATOM   3275 HG12 VAL B  46     -11.139  21.097  -9.244  1.00 97.68           H  
ATOM   3276 HG13 VAL B  46     -12.348  20.101 -10.054  1.00 97.68           H  
ATOM   3277  CG2 VAL B  46     -12.933  21.667 -12.127  1.00 97.68           C  
ATOM   3278 HG21 VAL B  46     -12.699  22.040 -13.124  1.00 97.68           H  
ATOM   3279 HG22 VAL B  46     -13.758  22.248 -11.713  1.00 97.68           H  
ATOM   3280 HG23 VAL B  46     -13.228  20.622 -12.215  1.00 97.68           H  
ATOM   3281  N   ASP B  47     -10.326  24.417  -9.156  1.00 95.63           N  
ATOM   3282  H   ASP B  47     -11.125  25.027  -9.251  1.00 95.63           H  
ATOM   3283  CA  ASP B  47      -9.450  24.703  -8.007  1.00 95.63           C  
ATOM   3284  HA  ASP B  47      -8.508  24.171  -8.135  1.00 95.63           H  
ATOM   3285  C   ASP B  47     -10.046  24.230  -6.663  1.00 95.63           C  
ATOM   3286  CB  ASP B  47      -9.134  26.213  -7.987  1.00 95.63           C  
ATOM   3287  HB2 ASP B  47      -8.433  26.414  -7.177  1.00 95.63           H  
ATOM   3288  HB3 ASP B  47      -8.637  26.470  -8.922  1.00 95.63           H  
ATOM   3289  O   ASP B  47      -9.429  24.371  -5.610  1.00 95.63           O  
ATOM   3290  CG  ASP B  47     -10.362  27.128  -7.815  1.00 95.63           C  
ATOM   3291  OD1 ASP B  47     -11.469  26.615  -7.516  1.00 95.63           O  
ATOM   3292  OD2 ASP B  47     -10.216  28.350  -8.035  1.00 95.63           O  
ATOM   3293  N   SER B  48     -11.274  23.704  -6.697  1.00 96.55           N  
ATOM   3294  H   SER B  48     -11.720  23.632  -7.600  1.00 96.55           H  
ATOM   3295  CA  SER B  48     -12.111  23.443  -5.527  1.00 96.55           C  
ATOM   3296  HA  SER B  48     -11.463  23.101  -4.720  1.00 96.55           H  
ATOM   3297  C   SER B  48     -13.182  22.377  -5.821  1.00 96.55           C  
ATOM   3298  CB  SER B  48     -12.789  24.750  -5.083  1.00 96.55           C  
ATOM   3299  HB2 SER B  48     -12.036  25.413  -4.659  1.00 96.55           H  
ATOM   3300  HB3 SER B  48     -13.531  24.535  -4.315  1.00 96.55           H  
ATOM   3301  O   SER B  48     -13.608  22.227  -6.974  1.00 96.55           O  
ATOM   3302  OG  SER B  48     -13.409  25.409  -6.175  1.00 96.55           O  
ATOM   3303  HG  SER B  48     -12.713  25.878  -6.641  1.00 96.55           H  
ATOM   3304  N   PRO B  49     -13.679  21.643  -4.804  1.00 97.83           N  
ATOM   3305  CA  PRO B  49     -14.797  20.707  -4.966  1.00 97.83           C  
ATOM   3306  HA  PRO B  49     -14.491  19.913  -5.647  1.00 97.83           H  
ATOM   3307  C   PRO B  49     -16.073  21.373  -5.514  1.00 97.83           C  
ATOM   3308  CB  PRO B  49     -15.029  20.116  -3.570  1.00 97.83           C  
ATOM   3309  HB2 PRO B  49     -15.780  20.699  -3.036  1.00 97.83           H  
ATOM   3310  HB3 PRO B  49     -15.324  19.068  -3.622  1.00 97.83           H  
ATOM   3311  O   PRO B  49     -16.815  20.775  -6.294  1.00 97.83           O  
ATOM   3312  CG  PRO B  49     -13.685  20.283  -2.865  1.00 97.83           C  
ATOM   3313  HG2 PRO B  49     -13.015  19.471  -3.147  1.00 97.83           H  
ATOM   3314  HG3 PRO B  49     -13.798  20.339  -1.782  1.00 97.83           H  
ATOM   3315  CD  PRO B  49     -13.175  21.599  -3.438  1.00 97.83           C  
ATOM   3316  HD2 PRO B  49     -13.584  22.435  -2.871  1.00 97.83           H  
ATOM   3317  HD3 PRO B  49     -12.086  21.612  -3.401  1.00 97.83           H  
ATOM   3318  N   GLU B  50     -16.316  22.635  -5.166  1.00 94.53           N  
ATOM   3319  H   GLU B  50     -15.751  23.048  -4.437  1.00 94.53           H  
ATOM   3320  CA  GLU B  50     -17.422  23.440  -5.679  1.00 94.53           C  
ATOM   3321  HA  GLU B  50     -18.354  22.899  -5.516  1.00 94.53           H  
ATOM   3322  C   GLU B  50     -17.300  23.668  -7.194  1.00 94.53           C  
ATOM   3323  CB  GLU B  50     -17.498  24.780  -4.923  1.00 94.53           C  
ATOM   3324  HB2 GLU B  50     -16.532  25.285  -4.964  1.00 94.53           H  
ATOM   3325  HB3 GLU B  50     -18.217  25.411  -5.445  1.00 94.53           H  
ATOM   3326  O   GLU B  50     -18.252  23.380  -7.925  1.00 94.53           O  
ATOM   3327  CG  GLU B  50     -17.972  24.666  -3.461  1.00 94.53           C  
ATOM   3328  HG2 GLU B  50     -18.182  25.673  -3.101  1.00 94.53           H  
ATOM   3329  HG3 GLU B  50     -18.915  24.118  -3.455  1.00 94.53           H  
ATOM   3330  CD  GLU B  50     -16.982  24.000  -2.485  1.00 94.53           C  
ATOM   3331  OE1 GLU B  50     -17.460  23.557  -1.419  1.00 94.53           O  
ATOM   3332  OE2 GLU B  50     -15.774  23.910  -2.808  1.00 94.53           O  
ATOM   3333  N   ARG B  51     -16.120  24.083  -7.689  1.00 96.78           N  
ATOM   3334  H   ARG B  51     -15.373  24.286  -7.040  1.00 96.78           H  
ATOM   3335  CA  ARG B  51     -15.841  24.188  -9.135  1.00 96.78           C  
ATOM   3336  HA  ARG B  51     -16.577  24.846  -9.597  1.00 96.78           H  
ATOM   3337  C   ARG B  51     -15.958  22.837  -9.846  1.00 96.78           C  
ATOM   3338  CB  ARG B  51     -14.432  24.756  -9.376  1.00 96.78           C  
ATOM   3339  HB2 ARG B  51     -14.124  24.484 -10.386  1.00 96.78           H  
ATOM   3340  HB3 ARG B  51     -13.735  24.277  -8.689  1.00 96.78           H  
ATOM   3341  O   ARG B  51     -16.447  22.797 -10.975  1.00 96.78           O  
ATOM   3342  CG  ARG B  51     -14.278  26.279  -9.250  1.00 96.78           C  
ATOM   3343  HG2 ARG B  51     -13.212  26.476  -9.144  1.00 96.78           H  
ATOM   3344  HG3 ARG B  51     -14.793  26.648  -8.363  1.00 96.78           H  
ATOM   3345  CD  ARG B  51     -14.732  27.045 -10.498  1.00 96.78           C  
ATOM   3346  HD2 ARG B  51     -14.400  26.505 -11.385  1.00 96.78           H  
ATOM   3347  HD3 ARG B  51     -15.821  27.086 -10.514  1.00 96.78           H  
ATOM   3348  NE  ARG B  51     -14.181  28.420 -10.505  1.00 96.78           N  
ATOM   3349  HE  ARG B  51     -14.372  28.969  -9.680  1.00 96.78           H  
ATOM   3350  NH1 ARG B  51     -13.033  28.380 -12.518  1.00 96.78           N  
ATOM   3351 HH11 ARG B  51     -12.550  28.854 -13.268  1.00 96.78           H  
ATOM   3352 HH12 ARG B  51     -12.938  27.376 -12.463  1.00 96.78           H  
ATOM   3353  NH2 ARG B  51     -13.165  30.266 -11.380  1.00 96.78           N  
ATOM   3354 HH21 ARG B  51     -13.332  30.764 -10.518  1.00 96.78           H  
ATOM   3355 HH22 ARG B  51     -12.562  30.634 -12.102  1.00 96.78           H  
ATOM   3356  CZ  ARG B  51     -13.470  29.004 -11.461  1.00 96.78           C  
ATOM   3357  N   LEU B  52     -15.562  21.727  -9.208  1.00 98.06           N  
ATOM   3358  H   LEU B  52     -15.119  21.830  -8.306  1.00 98.06           H  
ATOM   3359  CA  LEU B  52     -15.742  20.384  -9.779  1.00 98.06           C  
ATOM   3360  HA  LEU B  52     -15.253  20.369 -10.753  1.00 98.06           H  
ATOM   3361  C   LEU B  52     -17.228  20.076 -10.003  1.00 98.06           C  
ATOM   3362  CB  LEU B  52     -15.089  19.314  -8.879  1.00 98.06           C  
ATOM   3363  HB2 LEU B  52     -14.038  19.558  -8.724  1.00 98.06           H  
ATOM   3364  HB3 LEU B  52     -15.570  19.333  -7.901  1.00 98.06           H  
ATOM   3365  O   LEU B  52     -17.605  19.572 -11.064  1.00 98.06           O  
ATOM   3366  CG  LEU B  52     -15.202  17.878  -9.432  1.00 98.06           C  
ATOM   3367  HG  LEU B  52     -16.255  17.607  -9.502  1.00 98.06           H  
ATOM   3368  CD1 LEU B  52     -14.568  17.707 -10.816  1.00 98.06           C  
ATOM   3369 HD11 LEU B  52     -13.541  18.073 -10.808  1.00 98.06           H  
ATOM   3370 HD12 LEU B  52     -14.573  16.655 -11.102  1.00 98.06           H  
ATOM   3371 HD13 LEU B  52     -15.139  18.264 -11.559  1.00 98.06           H  
ATOM   3372  CD2 LEU B  52     -14.550  16.893  -8.463  1.00 98.06           C  
ATOM   3373 HD21 LEU B  52     -14.636  15.875  -8.843  1.00 98.06           H  
ATOM   3374 HD22 LEU B  52     -13.498  17.141  -8.322  1.00 98.06           H  
ATOM   3375 HD23 LEU B  52     -15.058  16.954  -7.501  1.00 98.06           H  
ATOM   3376  N   TRP B  53     -18.087  20.415  -9.038  1.00 96.83           N  
ATOM   3377  H   TRP B  53     -17.725  20.822  -8.187  1.00 96.83           H  
ATOM   3378  CA  TRP B  53     -19.531  20.254  -9.198  1.00 96.83           C  
ATOM   3379  HA  TRP B  53     -19.733  19.216  -9.461  1.00 96.83           H  
ATOM   3380  C   TRP B  53     -20.093  21.124 -10.328  1.00 96.83           C  
ATOM   3381  CB  TRP B  53     -20.261  20.564  -7.892  1.00 96.83           C  
ATOM   3382  HB2 TRP B  53     -20.127  21.613  -7.628  1.00 96.83           H  
ATOM   3383  HB3 TRP B  53     -19.838  19.958  -7.090  1.00 96.83           H  
ATOM   3384  O   TRP B  53     -20.919  20.651 -11.115  1.00 96.83           O  
ATOM   3385  CG  TRP B  53     -21.720  20.265  -7.998  1.00 96.83           C  
ATOM   3386  CD1 TRP B  53     -22.684  21.125  -8.397  1.00 96.83           C  
ATOM   3387  HD1 TRP B  53     -22.508  22.153  -8.677  1.00 96.83           H  
ATOM   3388  CD2 TRP B  53     -22.368  18.970  -7.875  1.00 96.83           C  
ATOM   3389  CE2 TRP B  53     -23.755  19.121  -8.166  1.00 96.83           C  
ATOM   3390  CE3 TRP B  53     -21.902  17.673  -7.591  1.00 96.83           C  
ATOM   3391  HE3 TRP B  53     -20.846  17.519  -7.422  1.00 96.83           H  
ATOM   3392  NE1 TRP B  53     -23.893  20.461  -8.472  1.00 96.83           N  
ATOM   3393  HE1 TRP B  53     -24.712  20.872  -8.896  1.00 96.83           H  
ATOM   3394  CH2 TRP B  53     -24.148  16.756  -7.818  1.00 96.83           C  
ATOM   3395  HH2 TRP B  53     -24.796  15.893  -7.791  1.00 96.83           H  
ATOM   3396  CZ2 TRP B  53     -24.643  18.031  -8.151  1.00 96.83           C  
ATOM   3397  HZ2 TRP B  53     -25.687  18.167  -8.392  1.00 96.83           H  
ATOM   3398  CZ3 TRP B  53     -22.786  16.586  -7.525  1.00 96.83           C  
ATOM   3399  HZ3 TRP B  53     -22.410  15.613  -7.245  1.00 96.83           H  
ATOM   3400  N   GLU B  54     -19.647  22.377 -10.440  1.00 96.13           N  
ATOM   3401  H   GLU B  54     -19.001  22.728  -9.748  1.00 96.13           H  
ATOM   3402  CA  GLU B  54     -20.048  23.262 -11.538  1.00 96.13           C  
ATOM   3403  HA  GLU B  54     -21.136  23.319 -11.568  1.00 96.13           H  
ATOM   3404  C   GLU B  54     -19.598  22.723 -12.901  1.00 96.13           C  
ATOM   3405  CB  GLU B  54     -19.503  24.682 -11.334  1.00 96.13           C  
ATOM   3406  HB2 GLU B  54     -19.683  25.245 -12.250  1.00 96.13           H  
ATOM   3407  HB3 GLU B  54     -18.428  24.639 -11.162  1.00 96.13           H  
ATOM   3408  O   GLU B  54     -20.385  22.751 -13.846  1.00 96.13           O  
ATOM   3409  CG  GLU B  54     -20.189  25.421 -10.176  1.00 96.13           C  
ATOM   3410  HG2 GLU B  54     -19.914  24.954  -9.230  1.00 96.13           H  
ATOM   3411  HG3 GLU B  54     -21.268  25.322 -10.295  1.00 96.13           H  
ATOM   3412  CD  GLU B  54     -19.819  26.913 -10.139  1.00 96.13           C  
ATOM   3413  OE1 GLU B  54     -20.668  27.691  -9.651  1.00 96.13           O  
ATOM   3414  OE2 GLU B  54     -18.720  27.265 -10.629  1.00 96.13           O  
ATOM   3415  N   LEU B  55     -18.383  22.174 -13.029  1.00 97.30           N  
ATOM   3416  H   LEU B  55     -17.767  22.196 -12.230  1.00 97.30           H  
ATOM   3417  CA  LEU B  55     -17.913  21.523 -14.260  1.00 97.30           C  
ATOM   3418  HA  LEU B  55     -17.952  22.249 -15.072  1.00 97.30           H  
ATOM   3419  C   LEU B  55     -18.830  20.350 -14.652  1.00 97.30           C  
ATOM   3420  CB  LEU B  55     -16.450  21.065 -14.074  1.00 97.30           C  
ATOM   3421  HB2 LEU B  55     -16.422  20.310 -13.288  1.00 97.30           H  
ATOM   3422  HB3 LEU B  55     -15.843  21.906 -13.739  1.00 97.30           H  
ATOM   3423  O   LEU B  55     -19.341  20.312 -15.774  1.00 97.30           O  
ATOM   3424  CG  LEU B  55     -15.821  20.469 -15.352  1.00 97.30           C  
ATOM   3425  HG  LEU B  55     -16.522  19.780 -15.821  1.00 97.30           H  
ATOM   3426  CD1 LEU B  55     -15.446  21.559 -16.357  1.00 97.30           C  
ATOM   3427 HD11 LEU B  55     -14.707  22.230 -15.919  1.00 97.30           H  
ATOM   3428 HD12 LEU B  55     -15.026  21.097 -17.250  1.00 97.30           H  
ATOM   3429 HD13 LEU B  55     -16.336  22.123 -16.637  1.00 97.30           H  
ATOM   3430  CD2 LEU B  55     -14.555  19.685 -15.022  1.00 97.30           C  
ATOM   3431 HD21 LEU B  55     -14.158  19.229 -15.928  1.00 97.30           H  
ATOM   3432 HD22 LEU B  55     -14.780  18.898 -14.302  1.00 97.30           H  
ATOM   3433 HD23 LEU B  55     -13.796  20.347 -14.605  1.00 97.30           H  
ATOM   3434  N   ILE B  56     -19.088  19.440 -13.708  1.00 96.42           N  
ATOM   3435  H   ILE B  56     -18.632  19.555 -12.814  1.00 96.42           H  
ATOM   3436  CA  ILE B  56     -19.906  18.237 -13.922  1.00 96.42           C  
ATOM   3437  HA  ILE B  56     -19.498  17.689 -14.771  1.00 96.42           H  
ATOM   3438  C   ILE B  56     -21.353  18.606 -14.285  1.00 96.42           C  
ATOM   3439  CB  ILE B  56     -19.818  17.320 -12.676  1.00 96.42           C  
ATOM   3440  HB  ILE B  56     -20.029  17.924 -11.793  1.00 96.42           H  
ATOM   3441  O   ILE B  56     -21.893  18.099 -15.268  1.00 96.42           O  
ATOM   3442  CG1 ILE B  56     -18.391  16.733 -12.548  1.00 96.42           C  
ATOM   3443 HG12 ILE B  56     -17.648  17.519 -12.681  1.00 96.42           H  
ATOM   3444 HG13 ILE B  56     -18.229  15.995 -13.333  1.00 96.42           H  
ATOM   3445  CG2 ILE B  56     -20.850  16.176 -12.730  1.00 96.42           C  
ATOM   3446 HG21 ILE B  56     -20.684  15.564 -13.617  1.00 96.42           H  
ATOM   3447 HG22 ILE B  56     -20.779  15.548 -11.842  1.00 96.42           H  
ATOM   3448 HG23 ILE B  56     -21.861  16.582 -12.754  1.00 96.42           H  
ATOM   3449  CD1 ILE B  56     -18.128  16.078 -11.188  1.00 96.42           C  
ATOM   3450 HD11 ILE B  56     -18.736  15.179 -11.085  1.00 96.42           H  
ATOM   3451 HD12 ILE B  56     -17.077  15.797 -11.117  1.00 96.42           H  
ATOM   3452 HD13 ILE B  56     -18.367  16.775 -10.385  1.00 96.42           H  
ATOM   3453  N   THR B  57     -21.991  19.504 -13.527  1.00 94.45           N  
ATOM   3454  H   THR B  57     -21.486  19.917 -12.755  1.00 94.45           H  
ATOM   3455  CA  THR B  57     -23.416  19.846 -13.725  1.00 94.45           C  
ATOM   3456  HA  THR B  57     -23.918  18.944 -14.075  1.00 94.45           H  
ATOM   3457  C   THR B  57     -23.684  20.871 -14.824  1.00 94.45           C  
ATOM   3458  CB  THR B  57     -24.131  20.252 -12.430  1.00 94.45           C  
ATOM   3459  HB  THR B  57     -25.140  20.578 -12.682  1.00 94.45           H  
ATOM   3460  O   THR B  57     -24.799  20.905 -15.340  1.00 94.45           O  
ATOM   3461  CG2 THR B  57     -24.266  19.060 -11.488  1.00 94.45           C  
ATOM   3462 HG21 THR B  57     -24.679  18.205 -12.023  1.00 94.45           H  
ATOM   3463 HG22 THR B  57     -24.958  19.325 -10.688  1.00 94.45           H  
ATOM   3464 HG23 THR B  57     -23.295  18.789 -11.073  1.00 94.45           H  
ATOM   3465  OG1 THR B  57     -23.483  21.303 -11.749  1.00 94.45           O  
ATOM   3466  HG1 THR B  57     -22.600  21.015 -11.503  1.00 94.45           H  
ATOM   3467  N   SER B  58     -22.677  21.633 -15.265  1.00 94.19           N  
ATOM   3468  H   SER B  58     -21.797  21.605 -14.769  1.00 94.19           H  
ATOM   3469  CA  SER B  58     -22.756  22.404 -16.519  1.00 94.19           C  
ATOM   3470  HA  SER B  58     -23.766  22.805 -16.593  1.00 94.19           H  
ATOM   3471  C   SER B  58     -22.568  21.547 -17.779  1.00 94.19           C  
ATOM   3472  CB  SER B  58     -21.816  23.621 -16.523  1.00 94.19           C  
ATOM   3473  HB2 SER B  58     -21.951  24.170 -17.454  1.00 94.19           H  
ATOM   3474  HB3 SER B  58     -22.092  24.280 -15.700  1.00 94.19           H  
ATOM   3475  O   SER B  58     -22.694  22.072 -18.884  1.00 94.19           O  
ATOM   3476  OG  SER B  58     -20.448  23.277 -16.389  1.00 94.19           O  
ATOM   3477  HG  SER B  58     -20.353  22.954 -15.489  1.00 94.19           H  
ATOM   3478  N   GLY B  59     -22.293  20.242 -17.639  1.00 93.62           N  
ATOM   3479  H   GLY B  59     -22.184  19.865 -16.708  1.00 93.62           H  
ATOM   3480  CA  GLY B  59     -22.147  19.320 -18.768  1.00 93.62           C  
ATOM   3481  HA2 GLY B  59     -22.039  18.307 -18.379  1.00 93.62           H  
ATOM   3482  HA3 GLY B  59     -23.038  19.362 -19.395  1.00 93.62           H  
ATOM   3483  C   GLY B  59     -20.926  19.626 -19.636  1.00 93.62           C  
ATOM   3484  O   GLY B  59     -20.995  19.499 -20.857  1.00 93.62           O  
ATOM   3485  N   ARG B  60     -19.821  20.064 -19.022  1.00 94.74           N  
ATOM   3486  H   ARG B  60     -19.826  20.119 -18.013  1.00 94.74           H  
ATOM   3487  CA  ARG B  60     -18.572  20.396 -19.722  1.00 94.74           C  
ATOM   3488  HA  ARG B  60     -18.776  20.486 -20.789  1.00 94.74           H  
ATOM   3489  C   ARG B  60     -17.524  19.295 -19.570  1.00 94.74           C  
ATOM   3490  CB  ARG B  60     -18.030  21.742 -19.221  1.00 94.74           C  
ATOM   3491  HB2 ARG B  60     -17.038  21.899 -19.645  1.00 94.74           H  
ATOM   3492  HB3 ARG B  60     -17.941  21.695 -18.136  1.00 94.74           H  
ATOM   3493  O   ARG B  60     -17.408  18.682 -18.508  1.00 94.74           O  
ATOM   3494  CG  ARG B  60     -18.927  22.928 -19.609  1.00 94.74           C  
ATOM   3495  HG2 ARG B  60     -19.089  22.913 -20.687  1.00 94.74           H  
ATOM   3496  HG3 ARG B  60     -19.894  22.841 -19.114  1.00 94.74           H  
ATOM   3497  CD  ARG B  60     -18.276  24.268 -19.231  1.00 94.74           C  
ATOM   3498  HD2 ARG B  60     -17.314  24.340 -19.738  1.00 94.74           H  
ATOM   3499  HD3 ARG B  60     -18.913  25.073 -19.598  1.00 94.74           H  
ATOM   3500  NE  ARG B  60     -18.122  24.417 -17.769  1.00 94.74           N  
ATOM   3501  HE  ARG B  60     -18.925  24.145 -17.221  1.00 94.74           H  
ATOM   3502  NH1 ARG B  60     -15.898  25.046 -17.659  1.00 94.74           N  
ATOM   3503 HH11 ARG B  60     -15.086  25.245 -17.092  1.00 94.74           H  
ATOM   3504 HH12 ARG B  60     -15.799  24.944 -18.659  1.00 94.74           H  
ATOM   3505  NH2 ARG B  60     -17.081  24.860 -15.793  1.00 94.74           N  
ATOM   3506 HH21 ARG B  60     -16.248  25.098 -15.274  1.00 94.74           H  
ATOM   3507 HH22 ARG B  60     -17.942  24.679 -15.295  1.00 94.74           H  
ATOM   3508  CZ  ARG B  60     -17.041  24.777 -17.091  1.00 94.74           C  
ATOM   3509  N   ASP B  61     -16.745  19.099 -20.629  1.00 94.95           N  
ATOM   3510  H   ASP B  61     -16.915  19.655 -21.455  1.00 94.95           H  
ATOM   3511  CA  ASP B  61     -15.457  18.405 -20.586  1.00 94.95           C  
ATOM   3512  HA  ASP B  61     -15.357  17.950 -19.601  1.00 94.95           H  
ATOM   3513  C   ASP B  61     -14.295  19.402 -20.713  1.00 94.95           C  
ATOM   3514  CB  ASP B  61     -15.391  17.247 -21.599  1.00 94.95           C  
ATOM   3515  HB2 ASP B  61     -16.170  16.530 -21.344  1.00 94.95           H  
ATOM   3516  HB3 ASP B  61     -14.437  16.735 -21.476  1.00 94.95           H  
ATOM   3517  O   ASP B  61     -14.472  20.519 -21.204  1.00 94.95           O  
ATOM   3518  CG  ASP B  61     -15.548  17.635 -23.075  1.00 94.95           C  
ATOM   3519  OD1 ASP B  61     -14.566  18.069 -23.720  1.00 94.95           O  
ATOM   3520  OD2 ASP B  61     -16.624  17.368 -23.658  1.00 94.95           O  
ATOM   3521  N   SER B  62     -13.120  19.008 -20.222  1.00 96.75           N  
ATOM   3522  H   SER B  62     -13.088  18.128 -19.728  1.00 96.75           H  
ATOM   3523  CA  SER B  62     -11.900  19.825 -20.174  1.00 96.75           C  
ATOM   3524  HA  SER B  62     -12.171  20.873 -20.304  1.00 96.75           H  
ATOM   3525  C   SER B  62     -10.873  19.501 -21.267  1.00 96.75           C  
ATOM   3526  CB  SER B  62     -11.254  19.678 -18.797  1.00 96.75           C  
ATOM   3527  HB2 SER B  62     -10.362  20.302 -18.738  1.00 96.75           H  
ATOM   3528  HB3 SER B  62     -11.955  20.002 -18.029  1.00 96.75           H  
ATOM   3529  O   SER B  62      -9.716  19.906 -21.145  1.00 96.75           O  
ATOM   3530  OG  SER B  62     -10.903  18.330 -18.561  1.00 96.75           O  
ATOM   3531  HG  SER B  62     -10.599  17.905 -19.366  1.00 96.75           H  
ATOM   3532  N   ALA B  63     -11.253  18.736 -22.294  1.00 96.97           N  
ATOM   3533  H   ALA B  63     -12.223  18.468 -22.377  1.00 96.97           H  
ATOM   3534  CA  ALA B  63     -10.312  18.275 -23.308  1.00 96.97           C  
ATOM   3535  HA  ALA B  63      -9.430  17.890 -22.795  1.00 96.97           H  
ATOM   3536  C   ALA B  63      -9.866  19.433 -24.217  1.00 96.97           C  
ATOM   3537  CB  ALA B  63     -10.927  17.108 -24.084  1.00 96.97           C  
ATOM   3538  HB1 ALA B  63     -11.845  17.431 -24.575  1.00 96.97           H  
ATOM   3539  HB2 ALA B  63     -11.144  16.293 -23.394  1.00 96.97           H  
ATOM   3540  HB3 ALA B  63     -10.222  16.756 -24.836  1.00 96.97           H  
ATOM   3541  O   ALA B  63     -10.689  20.103 -24.847  1.00 96.97           O  
ATOM   3542  N   ALA B  64      -8.554  19.645 -24.288  1.00 93.71           N  
ATOM   3543  H   ALA B  64      -7.951  19.041 -23.749  1.00 93.71           H  
ATOM   3544  CA  ALA B  64      -7.899  20.736 -25.002  1.00 93.71           C  
ATOM   3545  HA  ALA B  64      -8.587  21.163 -25.732  1.00 93.71           H  
ATOM   3546  C   ALA B  64      -6.655  20.238 -25.759  1.00 93.71           C  
ATOM   3547  CB  ALA B  64      -7.541  21.818 -23.971  1.00 93.71           C  
ATOM   3548  HB1 ALA B  64      -8.440  22.145 -23.450  1.00 93.71           H  
ATOM   3549  HB2 ALA B  64      -6.833  21.415 -23.247  1.00 93.71           H  
ATOM   3550  HB3 ALA B  64      -7.085  22.674 -24.469  1.00 93.71           H  
ATOM   3551  O   ALA B  64      -6.216  19.101 -25.575  1.00 93.71           O  
ATOM   3552  N   GLU B  65      -6.074  21.094 -26.603  1.00 90.93           N  
ATOM   3553  H   GLU B  65      -6.453  22.026 -26.683  1.00 90.93           H  
ATOM   3554  CA  GLU B  65      -4.715  20.880 -27.119  1.00 90.93           C  
ATOM   3555  HA  GLU B  65      -4.659  19.884 -27.557  1.00 90.93           H  
ATOM   3556  C   GLU B  65      -3.685  20.932 -25.971  1.00 90.93           C  
ATOM   3557  CB  GLU B  65      -4.374  21.902 -28.226  1.00 90.93           C  
ATOM   3558  HB2 GLU B  65      -4.500  22.913 -27.837  1.00 90.93           H  
ATOM   3559  HB3 GLU B  65      -3.331  21.766 -28.511  1.00 90.93           H  
ATOM   3560  O   GLU B  65      -3.952  21.463 -24.890  1.00 90.93           O  
ATOM   3561  CG  GLU B  65      -5.243  21.720 -29.485  1.00 90.93           C  
ATOM   3562  HG2 GLU B  65      -5.187  20.672 -29.782  1.00 90.93           H  
ATOM   3563  HG3 GLU B  65      -6.280  21.948 -29.239  1.00 90.93           H  
ATOM   3564  CD  GLU B  65      -4.813  22.587 -30.684  1.00 90.93           C  
ATOM   3565  OE1 GLU B  65      -5.137  22.225 -31.842  1.00 90.93           O  
ATOM   3566  OE2 GLU B  65      -4.124  23.618 -30.528  1.00 90.93           O  
ATOM   3567  N   VAL B  66      -2.505  20.353 -26.199  1.00 90.18           N  
ATOM   3568  H   VAL B  66      -2.353  19.913 -27.095  1.00 90.18           H  
ATOM   3569  CA  VAL B  66      -1.385  20.381 -25.241  1.00 90.18           C  
ATOM   3570  HA  VAL B  66      -1.755  19.935 -24.318  1.00 90.18           H  
ATOM   3571  C   VAL B  66      -0.895  21.810 -24.928  1.00 90.18           C  
ATOM   3572  CB  VAL B  66      -0.202  19.528 -25.731  1.00 90.18           C  
ATOM   3573  HB  VAL B  66       0.669  19.754 -25.117  1.00 90.18           H  
ATOM   3574  O   VAL B  66      -0.859  22.636 -25.841  1.00 90.18           O  
ATOM   3575  CG1 VAL B  66      -0.527  18.044 -25.537  1.00 90.18           C  
ATOM   3576 HG11 VAL B  66      -0.566  17.824 -24.470  1.00 90.18           H  
ATOM   3577 HG12 VAL B  66       0.259  17.429 -25.976  1.00 90.18           H  
ATOM   3578 HG13 VAL B  66      -1.482  17.795 -26.000  1.00 90.18           H  
ATOM   3579  CG2 VAL B  66       0.170  19.778 -27.201  1.00 90.18           C  
ATOM   3580 HG21 VAL B  66       0.319  20.845 -27.366  1.00 90.18           H  
ATOM   3581 HG22 VAL B  66       1.105  19.268 -27.433  1.00 90.18           H  
ATOM   3582 HG23 VAL B  66      -0.612  19.416 -27.868  1.00 90.18           H  
ATOM   3583  N   PRO B  67      -0.468  22.111 -23.682  1.00 88.29           N  
ATOM   3584  CA  PRO B  67       0.044  23.434 -23.320  1.00 88.29           C  
ATOM   3585  HA  PRO B  67      -0.705  24.177 -23.590  1.00 88.29           H  
ATOM   3586  C   PRO B  67       1.365  23.775 -24.020  1.00 88.29           C  
ATOM   3587  CB  PRO B  67       0.208  23.426 -21.795  1.00 88.29           C  
ATOM   3588  HB2 PRO B  67      -0.061  24.386 -21.354  1.00 88.29           H  
ATOM   3589  HB3 PRO B  67       1.232  23.160 -21.533  1.00 88.29           H  
ATOM   3590  O   PRO B  67       2.266  22.939 -24.123  1.00 88.29           O  
ATOM   3591  CG  PRO B  67      -0.724  22.309 -21.340  1.00 88.29           C  
ATOM   3592  HG2 PRO B  67      -0.423  21.881 -20.384  1.00 88.29           H  
ATOM   3593  HG3 PRO B  67      -1.749  22.677 -21.292  1.00 88.29           H  
ATOM   3594  CD  PRO B  67      -0.592  21.303 -22.477  1.00 88.29           C  
ATOM   3595  HD2 PRO B  67       0.307  20.701 -22.345  1.00 88.29           H  
ATOM   3596  HD3 PRO B  67      -1.480  20.672 -22.489  1.00 88.29           H  
ATOM   3597  N   ASP B  68       1.498  25.027 -24.453  1.00 87.95           N  
ATOM   3598  H   ASP B  68       0.745  25.685 -24.311  1.00 87.95           H  
ATOM   3599  CA  ASP B  68       2.665  25.576 -25.151  1.00 87.95           C  
ATOM   3600  HA  ASP B  68       3.147  24.757 -25.683  1.00 87.95           H  
ATOM   3601  C   ASP B  68       3.750  26.141 -24.207  1.00 87.95           C  
ATOM   3602  CB  ASP B  68       2.191  26.578 -26.230  1.00 87.95           C  
ATOM   3603  HB2 ASP B  68       1.631  26.018 -26.979  1.00 87.95           H  
ATOM   3604  HB3 ASP B  68       3.071  26.983 -26.730  1.00 87.95           H  
ATOM   3605  O   ASP B  68       4.862  26.441 -24.644  1.00 87.95           O  
ATOM   3606  CG  ASP B  68       1.300  27.748 -25.764  1.00 87.95           C  
ATOM   3607  OD1 ASP B  68       0.619  27.619 -24.721  1.00 87.95           O  
ATOM   3608  OD2 ASP B  68       1.259  28.756 -26.509  1.00 87.95           O  
ATOM   3609  N   ASP B  69       3.479  26.207 -22.900  1.00 87.56           N  
ATOM   3610  H   ASP B  69       2.559  25.920 -22.598  1.00 87.56           H  
ATOM   3611  CA  ASP B  69       4.377  26.733 -21.861  1.00 87.56           C  
ATOM   3612  HA  ASP B  69       4.974  27.526 -22.311  1.00 87.56           H  
ATOM   3613  C   ASP B  69       5.383  25.708 -21.290  1.00 87.56           C  
ATOM   3614  CB  ASP B  69       3.528  27.388 -20.751  1.00 87.56           C  
ATOM   3615  HB2 ASP B  69       2.878  28.137 -21.205  1.00 87.56           H  
ATOM   3616  HB3 ASP B  69       4.202  27.911 -20.074  1.00 87.56           H  
ATOM   3617  O   ASP B  69       6.384  26.089 -20.681  1.00 87.56           O  
ATOM   3618  CG  ASP B  69       2.659  26.422 -19.925  1.00 87.56           C  
ATOM   3619  OD1 ASP B  69       2.437  25.270 -20.365  1.00 87.56           O  
ATOM   3620  OD2 ASP B  69       2.215  26.835 -18.833  1.00 87.56           O  
ATOM   3621  N   ARG B  70       5.173  24.401 -21.510  1.00 87.02           N  
ATOM   3622  H   ARG B  70       4.297  24.173 -21.958  1.00 87.02           H  
ATOM   3623  CA  ARG B  70       5.983  23.316 -20.897  1.00 87.02           C  
ATOM   3624  HA  ARG B  70       6.264  23.653 -19.900  1.00 87.02           H  
ATOM   3625  C   ARG B  70       7.310  23.022 -21.603  1.00 87.02           C  
ATOM   3626  CB  ARG B  70       5.135  22.039 -20.741  1.00 87.02           C  
ATOM   3627  HB2 ARG B  70       5.722  21.276 -20.229  1.00 87.02           H  
ATOM   3628  HB3 ARG B  70       4.845  21.660 -21.721  1.00 87.02           H  
ATOM   3629  O   ARG B  70       8.140  22.277 -21.068  1.00 87.02           O  
ATOM   3630  CG  ARG B  70       3.881  22.341 -19.916  1.00 87.02           C  
ATOM   3631  HG2 ARG B  70       3.232  22.984 -20.512  1.00 87.02           H  
ATOM   3632  HG3 ARG B  70       4.163  22.869 -19.005  1.00 87.02           H  
ATOM   3633  CD  ARG B  70       3.066  21.109 -19.540  1.00 87.02           C  
ATOM   3634  HD2 ARG B  70       3.677  20.450 -18.923  1.00 87.02           H  
ATOM   3635  HD3 ARG B  70       2.774  20.580 -20.446  1.00 87.02           H  
ATOM   3636  NE  ARG B  70       1.863  21.543 -18.805  1.00 87.02           N  
ATOM   3637  HE  ARG B  70       1.616  22.518 -18.897  1.00 87.02           H  
ATOM   3638  NH1 ARG B  70       1.315  19.520 -17.898  1.00 87.02           N  
ATOM   3639 HH11 ARG B  70       0.781  19.026 -17.197  1.00 87.02           H  
ATOM   3640 HH12 ARG B  70       2.184  19.103 -18.200  1.00 87.02           H  
ATOM   3641  NH2 ARG B  70       0.019  21.259 -17.488  1.00 87.02           N  
ATOM   3642 HH21 ARG B  70      -0.234  22.233 -17.575  1.00 87.02           H  
ATOM   3643 HH22 ARG B  70      -0.579  20.630 -16.972  1.00 87.02           H  
ATOM   3644  CZ  ARG B  70       1.076  20.779 -18.074  1.00 87.02           C  
ATOM   3645  N   GLY B  71       7.510  23.593 -22.793  1.00 83.88           N  
ATOM   3646  H   GLY B  71       6.803  24.239 -23.111  1.00 83.88           H  
ATOM   3647  CA  GLY B  71       8.670  23.337 -23.655  1.00 83.88           C  
ATOM   3648  HA2 GLY B  71       9.580  23.345 -23.054  1.00 83.88           H  
ATOM   3649  HA3 GLY B  71       8.737  24.138 -24.390  1.00 83.88           H  
ATOM   3650  C   GLY B  71       8.611  22.008 -24.420  1.00 83.88           C  
ATOM   3651  O   GLY B  71       9.649  21.498 -24.831  1.00 83.88           O  
ATOM   3652  N   TRP B  72       7.420  21.425 -24.586  1.00 82.83           N  
ATOM   3653  H   TRP B  72       6.600  21.904 -24.244  1.00 82.83           H  
ATOM   3654  CA  TRP B  72       7.208  20.221 -25.394  1.00 82.83           C  
ATOM   3655  HA  TRP B  72       8.011  19.510 -25.194  1.00 82.83           H  
ATOM   3656  C   TRP B  72       7.229  20.535 -26.898  1.00 82.83           C  
ATOM   3657  CB  TRP B  72       5.872  19.574 -25.004  1.00 82.83           C  
ATOM   3658  HB2 TRP B  72       5.701  18.726 -25.667  1.00 82.83           H  
ATOM   3659  HB3 TRP B  72       5.073  20.292 -25.191  1.00 82.83           H  
ATOM   3660  O   TRP B  72       6.799  21.608 -27.316  1.00 82.83           O  
ATOM   3661  CG  TRP B  72       5.722  19.068 -23.597  1.00 82.83           C  
ATOM   3662  CD1 TRP B  72       6.713  18.860 -22.695  1.00 82.83           C  
ATOM   3663  HD1 TRP B  72       7.760  19.067 -22.862  1.00 82.83           H  
ATOM   3664  CD2 TRP B  72       4.489  18.653 -22.930  1.00 82.83           C  
ATOM   3665  CE2 TRP B  72       4.829  18.114 -21.656  1.00 82.83           C  
ATOM   3666  CE3 TRP B  72       3.120  18.653 -23.280  1.00 82.83           C  
ATOM   3667  HE3 TRP B  72       2.823  19.077 -24.228  1.00 82.83           H  
ATOM   3668  NE1 TRP B  72       6.185  18.320 -21.539  1.00 82.83           N  
ATOM   3669  HE1 TRP B  72       6.720  18.126 -20.704  1.00 82.83           H  
ATOM   3670  CH2 TRP B  72       2.525  17.541 -21.188  1.00 82.83           C  
ATOM   3671  HH2 TRP B  72       1.780  17.104 -20.539  1.00 82.83           H  
ATOM   3672  CZ2 TRP B  72       3.878  17.536 -20.811  1.00 82.83           C  
ATOM   3673  HZ2 TRP B  72       4.201  17.073 -19.890  1.00 82.83           H  
ATOM   3674  CZ3 TRP B  72       2.146  18.115 -22.414  1.00 82.83           C  
ATOM   3675  HZ3 TRP B  72       1.105  18.127 -22.702  1.00 82.83           H  
ATOM   3676  N   VAL B  73       7.672  19.578 -27.721  1.00 79.28           N  
ATOM   3677  H   VAL B  73       8.012  18.714 -27.325  1.00 79.28           H  
ATOM   3678  CA  VAL B  73       7.574  19.649 -29.191  1.00 79.28           C  
ATOM   3679  HA  VAL B  73       7.566  20.694 -29.500  1.00 79.28           H  
ATOM   3680  C   VAL B  73       6.267  18.966 -29.620  1.00 79.28           C  
ATOM   3681  CB  VAL B  73       8.801  18.999 -29.866  1.00 79.28           C  
ATOM   3682  HB  VAL B  73       8.848  17.943 -29.600  1.00 79.28           H  
ATOM   3683  O   VAL B  73       6.186  17.741 -29.519  1.00 79.28           O  
ATOM   3684  CG1 VAL B  73       8.714  19.127 -31.393  1.00 79.28           C  
ATOM   3685 HG11 VAL B  73       9.604  18.686 -31.843  1.00 79.28           H  
ATOM   3686 HG12 VAL B  73       7.849  18.582 -31.772  1.00 79.28           H  
ATOM   3687 HG13 VAL B  73       8.645  20.174 -31.686  1.00 79.28           H  
ATOM   3688  CG2 VAL B  73      10.108  19.669 -29.418  1.00 79.28           C  
ATOM   3689 HG21 VAL B  73      10.947  19.196 -29.928  1.00 79.28           H  
ATOM   3690 HG22 VAL B  73      10.088  20.733 -29.654  1.00 79.28           H  
ATOM   3691 HG23 VAL B  73      10.252  19.536 -28.346  1.00 79.28           H  
ATOM   3692  N   PRO B  74       5.227  19.692 -30.087  1.00 74.96           N  
ATOM   3693  CA  PRO B  74       3.897  19.102 -30.290  1.00 74.96           C  
ATOM   3694  HA  PRO B  74       3.542  18.719 -29.333  1.00 74.96           H  
ATOM   3695  C   PRO B  74       3.873  17.958 -31.310  1.00 74.96           C  
ATOM   3696  CB  PRO B  74       2.992  20.259 -30.731  1.00 74.96           C  
ATOM   3697  HB2 PRO B  74       2.990  20.345 -31.818  1.00 74.96           H  
ATOM   3698  HB3 PRO B  74       1.975  20.138 -30.357  1.00 74.96           H  
ATOM   3699  O   PRO B  74       3.154  16.978 -31.119  1.00 74.96           O  
ATOM   3700  CG  PRO B  74       3.673  21.485 -30.130  1.00 74.96           C  
ATOM   3701  HG2 PRO B  74       3.408  21.575 -29.076  1.00 74.96           H  
ATOM   3702  HG3 PRO B  74       3.421  22.397 -30.671  1.00 74.96           H  
ATOM   3703  CD  PRO B  74       5.153  21.137 -30.260  1.00 74.96           C  
ATOM   3704  HD2 PRO B  74       5.509  21.399 -31.256  1.00 74.96           H  
ATOM   3705  HD3 PRO B  74       5.717  21.682 -29.504  1.00 74.96           H  
ATOM   3706  N   ASP B  75       4.696  18.070 -32.355  1.00 72.19           N  
ATOM   3707  H   ASP B  75       5.195  18.941 -32.472  1.00 72.19           H  
ATOM   3708  CA  ASP B  75       4.785  17.106 -33.456  1.00 72.19           C  
ATOM   3709  HA  ASP B  75       3.779  16.895 -33.819  1.00 72.19           H  
ATOM   3710  C   ASP B  75       5.413  15.765 -33.023  1.00 72.19           C  
ATOM   3711  CB  ASP B  75       5.591  17.730 -34.614  1.00 72.19           C  
ATOM   3712  HB2 ASP B  75       6.611  17.902 -34.269  1.00 72.19           H  
ATOM   3713  HB3 ASP B  75       5.634  17.011 -35.431  1.00 72.19           H  
ATOM   3714  O   ASP B  75       5.171  14.738 -33.654  1.00 72.19           O  
ATOM   3715  CG  ASP B  75       5.029  19.051 -35.169  1.00 72.19           C  
ATOM   3716  OD1 ASP B  75       3.835  19.355 -34.939  1.00 72.19           O  
ATOM   3717  OD2 ASP B  75       5.818  19.782 -35.812  1.00 72.19           O  
ATOM   3718  N   GLU B  76       6.187  15.744 -31.930  1.00 76.27           N  
ATOM   3719  H   GLU B  76       6.322  16.604 -31.418  1.00 76.27           H  
ATOM   3720  CA  GLU B  76       6.808  14.521 -31.398  1.00 76.27           C  
ATOM   3721  HA  GLU B  76       7.050  13.856 -32.227  1.00 76.27           H  
ATOM   3722  C   GLU B  76       5.867  13.734 -30.473  1.00 76.27           C  
ATOM   3723  CB  GLU B  76       8.120  14.859 -30.668  1.00 76.27           C  
ATOM   3724  HB2 GLU B  76       7.927  15.614 -29.906  1.00 76.27           H  
ATOM   3725  HB3 GLU B  76       8.481  13.956 -30.177  1.00 76.27           H  
ATOM   3726  O   GLU B  76       6.019  12.520 -30.337  1.00 76.27           O  
ATOM   3727  CG  GLU B  76       9.211  15.356 -31.634  1.00 76.27           C  
ATOM   3728  HG2 GLU B  76       8.860  16.260 -32.131  1.00 76.27           H  
ATOM   3729  HG3 GLU B  76       9.362  14.595 -32.400  1.00 76.27           H  
ATOM   3730  CD  GLU B  76      10.562  15.650 -30.956  1.00 76.27           C  
ATOM   3731  OE1 GLU B  76      11.473  16.107 -31.685  1.00 76.27           O  
ATOM   3732  OE2 GLU B  76      10.692  15.414 -29.734  1.00 76.27           O  
ATOM   3733  N   LEU B  77       4.874  14.395 -29.860  1.00 82.68           N  
ATOM   3734  H   LEU B  77       4.787  15.382 -30.057  1.00 82.68           H  
ATOM   3735  CA  LEU B  77       3.969  13.790 -28.872  1.00 82.68           C  
ATOM   3736  HA  LEU B  77       4.568  13.323 -28.090  1.00 82.68           H  
ATOM   3737  C   LEU B  77       3.077  12.690 -29.464  1.00 82.68           C  
ATOM   3738  CB  LEU B  77       3.098  14.885 -28.233  1.00 82.68           C  
ATOM   3739  HB2 LEU B  77       2.362  14.407 -27.586  1.00 82.68           H  
ATOM   3740  HB3 LEU B  77       2.558  15.401 -29.027  1.00 82.68           H  
ATOM   3741  O   LEU B  77       2.811  11.682 -28.806  1.00 82.68           O  
ATOM   3742  CG  LEU B  77       3.866  15.927 -27.403  1.00 82.68           C  
ATOM   3743  HG  LEU B  77       4.577  16.454 -28.039  1.00 82.68           H  
ATOM   3744  CD1 LEU B  77       2.883  16.948 -26.845  1.00 82.68           C  
ATOM   3745 HD11 LEU B  77       2.277  17.346 -27.659  1.00 82.68           H  
ATOM   3746 HD12 LEU B  77       3.428  17.767 -26.375  1.00 82.68           H  
ATOM   3747 HD13 LEU B  77       2.246  16.466 -26.104  1.00 82.68           H  
ATOM   3748  CD2 LEU B  77       4.613  15.302 -26.226  1.00 82.68           C  
ATOM   3749 HD21 LEU B  77       5.491  14.777 -26.603  1.00 82.68           H  
ATOM   3750 HD22 LEU B  77       4.942  16.080 -25.538  1.00 82.68           H  
ATOM   3751 HD23 LEU B  77       3.970  14.601 -25.692  1.00 82.68           H  
ATOM   3752  N   MET B  78       2.626  12.858 -30.710  1.00 80.93           N  
ATOM   3753  H   MET B  78       2.943  13.674 -31.213  1.00 80.93           H  
ATOM   3754  CA  MET B  78       1.761  11.897 -31.407  1.00 80.93           C  
ATOM   3755  HA  MET B  78       1.221  11.334 -30.646  1.00 80.93           H  
ATOM   3756  C   MET B  78       2.572  10.845 -32.173  1.00 80.93           C  
ATOM   3757  CB  MET B  78       0.706  12.620 -32.265  1.00 80.93           C  
ATOM   3758  HB2 MET B  78       1.193  13.360 -32.899  1.00 80.93           H  
ATOM   3759  HB3 MET B  78       0.199  11.900 -32.908  1.00 80.93           H  
ATOM   3760  O   MET B  78       2.383  10.642 -33.369  1.00 80.93           O  
ATOM   3761  CG  MET B  78      -0.354  13.306 -31.394  1.00 80.93           C  
ATOM   3762  HG2 MET B  78      -1.056  13.824 -32.048  1.00 80.93           H  
ATOM   3763  HG3 MET B  78       0.147  14.063 -30.791  1.00 80.93           H  
ATOM   3764  SD  MET B  78      -1.306  12.221 -30.281  1.00 80.93           S  
ATOM   3765  CE  MET B  78      -2.306  11.295 -31.476  1.00 80.93           C  
ATOM   3766  HE1 MET B  78      -2.902  11.993 -32.063  1.00 80.93           H  
ATOM   3767  HE2 MET B  78      -2.969  10.617 -30.940  1.00 80.93           H  
ATOM   3768  HE3 MET B  78      -1.657  10.718 -32.134  1.00 80.93           H  
ATOM   3769  N   ALA B  79       3.465  10.149 -31.469  1.00 66.42           N  
ATOM   3770  H   ALA B  79       3.564  10.396 -30.495  1.00 66.42           H  
ATOM   3771  CA  ALA B  79       4.451   9.227 -32.037  1.00 66.42           C  
ATOM   3772  HA  ALA B  79       5.063   9.796 -32.737  1.00 66.42           H  
ATOM   3773  C   ALA B  79       3.887   8.026 -32.842  1.00 66.42           C  
ATOM   3774  CB  ALA B  79       5.358   8.779 -30.884  1.00 66.42           C  
ATOM   3775  HB1 ALA B  79       4.757   8.329 -30.093  1.00 66.42           H  
ATOM   3776  HB2 ALA B  79       5.880   9.645 -30.477  1.00 66.42           H  
ATOM   3777  HB3 ALA B  79       6.093   8.062 -31.248  1.00 66.42           H  
ATOM   3778  O   ALA B  79       4.661   7.347 -33.517  1.00 66.42           O  
ATOM   3779  N   SER B  80       2.575   7.749 -32.814  1.00 62.69           N  
ATOM   3780  H   SER B  80       1.979   8.304 -32.216  1.00 62.69           H  
ATOM   3781  CA  SER B  80       1.925   6.793 -33.733  1.00 62.69           C  
ATOM   3782  HA  SER B  80       2.662   6.046 -34.030  1.00 62.69           H  
ATOM   3783  C   SER B  80       1.404   7.409 -35.043  1.00 62.69           C  
ATOM   3784  CB  SER B  80       0.805   6.031 -33.021  1.00 62.69           C  
ATOM   3785  HB2 SER B  80       1.253   5.394 -32.259  1.00 62.69           H  
ATOM   3786  HB3 SER B  80       0.287   5.391 -33.736  1.00 62.69           H  
ATOM   3787  O   SER B  80       1.146   6.676 -36.000  1.00 62.69           O  
ATOM   3788  OG  SER B  80      -0.123   6.906 -32.409  1.00 62.69           O  
ATOM   3789  HG  SER B  80      -0.148   6.653 -31.483  1.00 62.69           H  
ATOM   3790  N   ASP B  81       1.278   8.736 -35.143  1.00 66.75           N  
ATOM   3791  H   ASP B  81       1.590   9.309 -34.372  1.00 66.75           H  
ATOM   3792  CA  ASP B  81       0.887   9.430 -36.374  1.00 66.75           C  
ATOM   3793  HA  ASP B  81       0.292   8.738 -36.971  1.00 66.75           H  
ATOM   3794  C   ASP B  81       2.119   9.790 -37.213  1.00 66.75           C  
ATOM   3795  CB  ASP B  81      -0.022  10.639 -36.081  1.00 66.75           C  
ATOM   3796  HB2 ASP B  81       0.558  11.460 -35.660  1.00 66.75           H  
ATOM   3797  HB3 ASP B  81      -0.772  10.349 -35.345  1.00 66.75           H  
ATOM   3798  O   ASP B  81       2.506  10.949 -37.323  1.00 66.75           O  
ATOM   3799  CG  ASP B  81      -0.755  11.091 -37.352  1.00 66.75           C  
ATOM   3800  OD1 ASP B  81      -1.528  10.256 -37.885  1.00 66.75           O  
ATOM   3801  OD2 ASP B  81      -0.647  12.274 -37.756  1.00 66.75           O  
ATOM   3802  N   ALA B  82       2.714   8.790 -37.870  1.00 60.07           N  
ATOM   3803  H   ALA B  82       2.392   7.855 -37.669  1.00 60.07           H  
ATOM   3804  CA  ALA B  82       3.895   8.948 -38.734  1.00 60.07           C  
ATOM   3805  HA  ALA B  82       4.702   9.350 -38.121  1.00 60.07           H  
ATOM   3806  C   ALA B  82       3.719   9.927 -39.927  1.00 60.07           C  
ATOM   3807  CB  ALA B  82       4.307   7.551 -39.216  1.00 60.07           C  
ATOM   3808  HB1 ALA B  82       3.521   7.122 -39.838  1.00 60.07           H  
ATOM   3809  HB2 ALA B  82       4.486   6.903 -38.358  1.00 60.07           H  
ATOM   3810  HB3 ALA B  82       5.227   7.621 -39.797  1.00 60.07           H  
ATOM   3811  O   ALA B  82       4.655  10.146 -40.694  1.00 60.07           O  
ATOM   3812  N   ALA B  83       2.525  10.503 -40.104  1.00 59.68           N  
ATOM   3813  H   ALA B  83       1.828  10.321 -39.396  1.00 59.68           H  
ATOM   3814  CA  ALA B  83       2.239  11.573 -41.053  1.00 59.68           C  
ATOM   3815  HA  ALA B  83       2.912  11.479 -41.905  1.00 59.68           H  
ATOM   3816  C   ALA B  83       2.447  12.993 -40.476  1.00 59.68           C  
ATOM   3817  CB  ALA B  83       0.803  11.371 -41.554  1.00 59.68           C  
ATOM   3818  HB1 ALA B  83       0.100  11.498 -40.730  1.00 59.68           H  
ATOM   3819  HB2 ALA B  83       0.692  10.370 -41.972  1.00 59.68           H  
ATOM   3820  HB3 ALA B  83       0.580  12.105 -42.328  1.00 59.68           H  
ATOM   3821  O   ALA B  83       2.477  13.943 -41.257  1.00 59.68           O  
ATOM   3822  N   GLY B  84       2.568  13.156 -39.150  1.00 63.18           N  
ATOM   3823  H   GLY B  84       2.559  12.341 -38.554  1.00 63.18           H  
ATOM   3824  CA  GLY B  84       2.705  14.462 -38.490  1.00 63.18           C  
ATOM   3825  HA2 GLY B  84       2.877  14.301 -37.426  1.00 63.18           H  
ATOM   3826  HA3 GLY B  84       3.564  14.992 -38.902  1.00 63.18           H  
ATOM   3827  C   GLY B  84       1.467  15.355 -38.641  1.00 63.18           C  
ATOM   3828  O   GLY B  84       1.590  16.562 -38.834  1.00 63.18           O  
ATOM   3829  N   THR B  85       0.267  14.764 -38.641  1.00 63.73           N  
ATOM   3830  H   THR B  85       0.231  13.777 -38.431  1.00 63.73           H  
ATOM   3831  CA  THR B  85      -0.998  15.461 -38.951  1.00 63.73           C  
ATOM   3832  HA  THR B  85      -0.770  16.465 -39.309  1.00 63.73           H  
ATOM   3833  C   THR B  85      -1.923  15.649 -37.753  1.00 63.73           C  
ATOM   3834  CB  THR B  85      -1.779  14.753 -40.065  1.00 63.73           C  
ATOM   3835  HB  THR B  85      -2.709  15.299 -40.222  1.00 63.73           H  
ATOM   3836  O   THR B  85      -2.751  16.562 -37.762  1.00 63.73           O  
ATOM   3837  CG2 THR B  85      -1.031  14.759 -41.397  1.00 63.73           C  
ATOM   3838 HG21 THR B  85      -0.801  15.785 -41.684  1.00 63.73           H  
ATOM   3839 HG22 THR B  85      -1.653  14.299 -42.165  1.00 63.73           H  
ATOM   3840 HG23 THR B  85      -0.101  14.199 -41.304  1.00 63.73           H  
ATOM   3841  OG1 THR B  85      -2.115  13.415 -39.754  1.00 63.73           O  
ATOM   3842  HG1 THR B  85      -1.504  13.051 -39.109  1.00 63.73           H  
ATOM   3843  N   ARG B  86      -1.809  14.804 -36.723  1.00 73.93           N  
ATOM   3844  H   ARG B  86      -1.127  14.062 -36.800  1.00 73.93           H  
ATOM   3845  CA  ARG B  86      -2.623  14.890 -35.503  1.00 73.93           C  
ATOM   3846  HA  ARG B  86      -3.568  15.378 -35.741  1.00 73.93           H  
ATOM   3847  C   ARG B  86      -1.927  15.717 -34.432  1.00 73.93           C  
ATOM   3848  CB  ARG B  86      -2.926  13.496 -34.950  1.00 73.93           C  
ATOM   3849  HB2 ARG B  86      -3.484  13.601 -34.020  1.00 73.93           H  
ATOM   3850  HB3 ARG B  86      -1.987  12.986 -34.734  1.00 73.93           H  
ATOM   3851  O   ARG B  86      -0.799  15.424 -34.054  1.00 73.93           O  
ATOM   3852  CG  ARG B  86      -3.747  12.654 -35.928  1.00 73.93           C  
ATOM   3853  HG2 ARG B  86      -3.180  12.512 -36.848  1.00 73.93           H  
ATOM   3854  HG3 ARG B  86      -4.678  13.165 -36.172  1.00 73.93           H  
ATOM   3855  CD  ARG B  86      -4.063  11.300 -35.289  1.00 73.93           C  
ATOM   3856  HD2 ARG B  86      -3.399  11.129 -34.442  1.00 73.93           H  
ATOM   3857  HD3 ARG B  86      -5.092  11.313 -34.928  1.00 73.93           H  
ATOM   3858  NE  ARG B  86      -3.861  10.215 -36.253  1.00 73.93           N  
ATOM   3859  HE  ARG B  86      -3.205  10.397 -36.999  1.00 73.93           H  
ATOM   3860  NH1 ARG B  86      -4.939   8.539 -35.106  1.00 73.93           N  
ATOM   3861 HH11 ARG B  86      -5.129   7.555 -34.980  1.00 73.93           H  
ATOM   3862 HH12 ARG B  86      -5.200   9.204 -34.391  1.00 73.93           H  
ATOM   3863  NH2 ARG B  86      -3.795   8.108 -36.994  1.00 73.93           N  
ATOM   3864 HH21 ARG B  86      -3.100   8.459 -37.637  1.00 73.93           H  
ATOM   3865 HH22 ARG B  86      -3.916   7.115 -36.855  1.00 73.93           H  
ATOM   3866  CZ  ARG B  86      -4.216   8.960 -36.110  1.00 73.93           C  
ATOM   3867  N   ARG B  87      -2.649  16.685 -33.870  1.00 79.66           N  
ATOM   3868  H   ARG B  87      -3.588  16.833 -34.214  1.00 79.66           H  
ATOM   3869  CA  ARG B  87      -2.236  17.392 -32.653  1.00 79.66           C  
ATOM   3870  HA  ARG B  87      -1.154  17.524 -32.669  1.00 79.66           H  
ATOM   3871  C   ARG B  87      -2.573  16.566 -31.415  1.00 79.66           C  
ATOM   3872  CB  ARG B  87      -2.901  18.769 -32.592  1.00 79.66           C  
ATOM   3873  HB2 ARG B  87      -3.981  18.663 -32.696  1.00 79.66           H  
ATOM   3874  HB3 ARG B  87      -2.694  19.212 -31.618  1.00 79.66           H  
ATOM   3875  O   ARG B  87      -3.661  15.993 -31.337  1.00 79.66           O  
ATOM   3876  CG  ARG B  87      -2.359  19.698 -33.686  1.00 79.66           C  
ATOM   3877  HG2 ARG B  87      -2.569  19.296 -34.677  1.00 79.66           H  
ATOM   3878  HG3 ARG B  87      -1.282  19.806 -33.558  1.00 79.66           H  
ATOM   3879  CD  ARG B  87      -3.030  21.058 -33.532  1.00 79.66           C  
ATOM   3880  HD2 ARG B  87      -2.993  21.319 -32.474  1.00 79.66           H  
ATOM   3881  HD3 ARG B  87      -4.074  20.991 -33.838  1.00 79.66           H  
ATOM   3882  NE  ARG B  87      -2.340  22.113 -34.287  1.00 79.66           N  
ATOM   3883  HE  ARG B  87      -1.595  21.827 -34.906  1.00 79.66           H  
ATOM   3884  NH1 ARG B  87      -3.382  23.859 -33.214  1.00 79.66           N  
ATOM   3885 HH11 ARG B  87      -3.245  24.674 -32.634  1.00 79.66           H  
ATOM   3886 HH12 ARG B  87      -4.010  23.209 -32.764  1.00 79.66           H  
ATOM   3887  NH2 ARG B  87      -1.595  24.251 -34.471  1.00 79.66           N  
ATOM   3888 HH21 ARG B  87      -0.776  23.915 -34.957  1.00 79.66           H  
ATOM   3889 HH22 ARG B  87      -1.668  25.208 -34.155  1.00 79.66           H  
ATOM   3890  CZ  ARG B  87      -2.451  23.395 -33.993  1.00 79.66           C  
ATOM   3891  N   ALA B  88      -1.664  16.540 -30.445  1.00 85.46           N  
ATOM   3892  H   ALA B  88      -0.793  17.034 -30.575  1.00 85.46           H  
ATOM   3893  CA  ALA B  88      -1.916  15.928 -29.146  1.00 85.46           C  
ATOM   3894  HA  ALA B  88      -2.269  14.909 -29.305  1.00 85.46           H  
ATOM   3895  C   ALA B  88      -3.004  16.700 -28.377  1.00 85.46           C  
ATOM   3896  CB  ALA B  88      -0.599  15.856 -28.367  1.00 85.46           C  
ATOM   3897  HB1 ALA B  88      -0.177  16.855 -28.259  1.00 85.46           H  
ATOM   3898  HB2 ALA B  88       0.115  15.222 -28.893  1.00 85.46           H  
ATOM   3899  HB3 ALA B  88      -0.776  15.434 -27.378  1.00 85.46           H  
ATOM   3900  O   ALA B  88      -2.971  17.930 -28.305  1.00 85.46           O  
ATOM   3901  N   HIS B  89      -3.947  15.958 -27.795  1.00 91.55           N  
ATOM   3902  H   HIS B  89      -3.887  14.953 -27.868  1.00 91.55           H  
ATOM   3903  CA  HIS B  89      -5.036  16.481 -26.971  1.00 91.55           C  
ATOM   3904  HA  HIS B  89      -4.871  17.544 -26.794  1.00 91.55           H  
ATOM   3905  C   HIS B  89      -5.059  15.776 -25.610  1.00 91.55           C  
ATOM   3906  CB  HIS B  89      -6.383  16.310 -27.688  1.00 91.55           C  
ATOM   3907  HB2 HIS B  89      -7.180  16.504 -26.970  1.00 91.55           H  
ATOM   3908  HB3 HIS B  89      -6.483  15.279 -28.028  1.00 91.55           H  
ATOM   3909  O   HIS B  89      -4.739  14.590 -25.508  1.00 91.55           O  
ATOM   3910  CG  HIS B  89      -6.606  17.233 -28.858  1.00 91.55           C  
ATOM   3911  CD2 HIS B  89      -7.471  18.294 -28.887  1.00 91.55           C  
ATOM   3912  HD2 HIS B  89      -8.086  18.629 -28.064  1.00 91.55           H  
ATOM   3913  ND1 HIS B  89      -6.048  17.132 -30.112  1.00 91.55           N  
ATOM   3914  HD1 HIS B  89      -5.357  16.459 -30.412  1.00 91.55           H  
ATOM   3915  CE1 HIS B  89      -6.559  18.116 -30.870  1.00 91.55           C  
ATOM   3916  HE1 HIS B  89      -6.297  18.302 -31.901  1.00 91.55           H  
ATOM   3917  NE2 HIS B  89      -7.446  18.842 -30.174  1.00 91.55           N  
ATOM   3918  N   GLY B  90      -5.463  16.493 -24.564  1.00 94.41           N  
ATOM   3919  H   GLY B  90      -5.759  17.445 -24.726  1.00 94.41           H  
ATOM   3920  CA  GLY B  90      -5.520  15.994 -23.191  1.00 94.41           C  
ATOM   3921  HA2 GLY B  90      -6.034  15.033 -23.167  1.00 94.41           H  
ATOM   3922  HA3 GLY B  90      -4.507  15.852 -22.814  1.00 94.41           H  
ATOM   3923  C   GLY B  90      -6.247  16.954 -22.254  1.00 94.41           C  
ATOM   3924  O   GLY B  90      -6.916  17.883 -22.697  1.00 94.41           O  
ATOM   3925  N   ASN B  91      -6.131  16.714 -20.950  1.00 97.57           N  
ATOM   3926  H   ASN B  91      -5.583  15.917 -20.659  1.00 97.57           H  
ATOM   3927  CA  ASN B  91      -6.860  17.437 -19.911  1.00 97.57           C  
ATOM   3928  HA  ASN B  91      -7.374  18.296 -20.342  1.00 97.57           H  
ATOM   3929  C   ASN B  91      -5.850  17.949 -18.876  1.00 97.57           C  
ATOM   3930  CB  ASN B  91      -7.923  16.507 -19.296  1.00 97.57           C  
ATOM   3931  HB2 ASN B  91      -7.443  15.669 -18.791  1.00 97.57           H  
ATOM   3932  HB3 ASN B  91      -8.491  17.061 -18.547  1.00 97.57           H  
ATOM   3933  O   ASN B  91      -5.301  17.171 -18.097  1.00 97.57           O  
ATOM   3934  CG  ASN B  91      -8.904  15.954 -20.310  1.00 97.57           C  
ATOM   3935  ND2 ASN B  91      -8.519  14.914 -21.018  1.00 97.57           N  
ATOM   3936 HD21 ASN B  91      -9.081  14.647 -21.814  1.00 97.57           H  
ATOM   3937 HD22 ASN B  91      -7.587  14.551 -20.880  1.00 97.57           H  
ATOM   3938  OD1 ASN B  91     -10.005  16.456 -20.471  1.00 97.57           O  
ATOM   3939  N   PHE B  92      -5.583  19.253 -18.887  1.00 96.83           N  
ATOM   3940  H   PHE B  92      -6.091  19.847 -19.527  1.00 96.83           H  
ATOM   3941  CA  PHE B  92      -4.474  19.862 -18.147  1.00 96.83           C  
ATOM   3942  HA  PHE B  92      -3.881  19.078 -17.676  1.00 96.83           H  
ATOM   3943  C   PHE B  92      -4.976  20.777 -17.030  1.00 96.83           C  
ATOM   3944  CB  PHE B  92      -3.549  20.593 -19.131  1.00 96.83           C  
ATOM   3945  HB2 PHE B  92      -2.693  20.992 -18.586  1.00 96.83           H  
ATOM   3946  HB3 PHE B  92      -4.084  21.437 -19.567  1.00 96.83           H  
ATOM   3947  O   PHE B  92      -6.024  21.415 -17.165  1.00 96.83           O  
ATOM   3948  CG  PHE B  92      -3.050  19.688 -20.242  1.00 96.83           C  
ATOM   3949  CD1 PHE B  92      -1.944  18.845 -20.021  1.00 96.83           C  
ATOM   3950  HD1 PHE B  92      -1.413  18.887 -19.081  1.00 96.83           H  
ATOM   3951  CD2 PHE B  92      -3.738  19.633 -21.470  1.00 96.83           C  
ATOM   3952  HD2 PHE B  92      -4.576  20.288 -21.658  1.00 96.83           H  
ATOM   3953  CE1 PHE B  92      -1.545  17.934 -21.015  1.00 96.83           C  
ATOM   3954  HE1 PHE B  92      -0.696  17.288 -20.846  1.00 96.83           H  
ATOM   3955  CE2 PHE B  92      -3.345  18.717 -22.459  1.00 96.83           C  
ATOM   3956  HE2 PHE B  92      -3.874  18.689 -23.400  1.00 96.83           H  
ATOM   3957  CZ  PHE B  92      -2.260  17.856 -22.223  1.00 96.83           C  
ATOM   3958  HZ  PHE B  92      -1.973  17.139 -22.977  1.00 96.83           H  
ATOM   3959  N   MET B  93      -4.231  20.856 -15.927  1.00 96.29           N  
ATOM   3960  H   MET B  93      -3.344  20.372 -15.916  1.00 96.29           H  
ATOM   3961  CA  MET B  93      -4.509  21.835 -14.876  1.00 96.29           C  
ATOM   3962  HA  MET B  93      -5.585  21.887 -14.715  1.00 96.29           H  
ATOM   3963  C   MET B  93      -4.027  23.221 -15.314  1.00 96.29           C  
ATOM   3964  CB  MET B  93      -3.857  21.439 -13.545  1.00 96.29           C  
ATOM   3965  HB2 MET B  93      -2.793  21.267 -13.703  1.00 96.29           H  
ATOM   3966  HB3 MET B  93      -3.975  22.261 -12.840  1.00 96.29           H  
ATOM   3967  O   MET B  93      -2.884  23.387 -15.747  1.00 96.29           O  
ATOM   3968  CG  MET B  93      -4.491  20.187 -12.930  1.00 96.29           C  
ATOM   3969  HG2 MET B  93      -4.263  19.329 -13.563  1.00 96.29           H  
ATOM   3970  HG3 MET B  93      -5.574  20.317 -12.915  1.00 96.29           H  
ATOM   3971  SD  MET B  93      -3.957  19.815 -11.237  1.00 96.29           S  
ATOM   3972  CE  MET B  93      -2.161  19.773 -11.434  1.00 96.29           C  
ATOM   3973  HE1 MET B  93      -1.906  19.124 -12.272  1.00 96.29           H  
ATOM   3974  HE2 MET B  93      -1.710  19.386 -10.520  1.00 96.29           H  
ATOM   3975  HE3 MET B  93      -1.784  20.778 -11.621  1.00 96.29           H  
ATOM   3976  N   ALA B  94      -4.883  24.231 -15.147  1.00 91.58           N  
ATOM   3977  H   ALA B  94      -5.788  24.035 -14.743  1.00 91.58           H  
ATOM   3978  CA  ALA B  94      -4.446  25.623 -15.179  1.00 91.58           C  
ATOM   3979  HA  ALA B  94      -3.912  25.806 -16.111  1.00 91.58           H  
ATOM   3980  C   ALA B  94      -3.487  25.873 -14.002  1.00 91.58           C  
ATOM   3981  CB  ALA B  94      -5.678  26.536 -15.130  1.00 91.58           C  
ATOM   3982  HB1 ALA B  94      -6.327  26.333 -15.982  1.00 91.58           H  
ATOM   3983  HB2 ALA B  94      -6.229  26.369 -14.204  1.00 91.58           H  
ATOM   3984  HB3 ALA B  94      -5.361  27.578 -15.167  1.00 91.58           H  
ATOM   3985  O   ALA B  94      -3.708  25.348 -12.912  1.00 91.58           O  
ATOM   3986  N   GLY B  95      -2.412  26.634 -14.225  1.00 90.91           N  
ATOM   3987  H   GLY B  95      -2.283  27.061 -15.131  1.00 90.91           H  
ATOM   3988  CA  GLY B  95      -1.429  26.933 -13.178  1.00 90.91           C  
ATOM   3989  HA2 GLY B  95      -1.924  27.431 -12.343  1.00 90.91           H  
ATOM   3990  HA3 GLY B  95      -0.688  27.621 -13.584  1.00 90.91           H  
ATOM   3991  C   GLY B  95      -0.680  25.711 -12.631  1.00 90.91           C  
ATOM   3992  O   GLY B  95      -0.223  25.725 -11.492  1.00 90.91           O  
ATOM   3993  N   ALA B  96      -0.526  24.632 -13.413  1.00 92.16           N  
ATOM   3994  H   ALA B  96      -0.983  24.624 -14.314  1.00 92.16           H  
ATOM   3995  CA  ALA B  96       0.155  23.410 -12.960  1.00 92.16           C  
ATOM   3996  HA  ALA B  96      -0.423  22.981 -12.142  1.00 92.16           H  
ATOM   3997  C   ALA B  96       1.589  23.658 -12.434  1.00 92.16           C  
ATOM   3998  CB  ALA B  96       0.177  22.409 -14.123  1.00 92.16           C  
ATOM   3999  HB1 ALA B  96       0.773  22.804 -14.946  1.00 92.16           H  
ATOM   4000  HB2 ALA B  96       0.611  21.468 -13.786  1.00 92.16           H  
ATOM   4001  HB3 ALA B  96      -0.837  22.220 -14.476  1.00 92.16           H  
ATOM   4002  O   ALA B  96       2.063  22.930 -11.559  1.00 92.16           O  
ATOM   4003  N   GLY B  97       2.266  24.688 -12.957  1.00 92.40           N  
ATOM   4004  H   GLY B  97       1.788  25.253 -13.645  1.00 92.40           H  
ATOM   4005  CA  GLY B  97       3.591  25.137 -12.525  1.00 92.40           C  
ATOM   4006  HA2 GLY B  97       4.103  25.565 -13.386  1.00 92.40           H  
ATOM   4007  HA3 GLY B  97       4.164  24.277 -12.178  1.00 92.40           H  
ATOM   4008  C   GLY B  97       3.608  26.195 -11.413  1.00 92.40           C  
ATOM   4009  O   GLY B  97       4.703  26.497 -10.934  1.00 92.40           O  
ATOM   4010  N   ASP B  98       2.457  26.727 -10.993  1.00 94.92           N  
ATOM   4011  H   ASP B  98       1.584  26.370 -11.355  1.00 94.92           H  
ATOM   4012  CA  ASP B  98       2.344  27.766  -9.961  1.00 94.92           C  
ATOM   4013  HA  ASP B  98       3.177  28.459 -10.082  1.00 94.92           H  
ATOM   4014  C   ASP B  98       2.434  27.167  -8.546  1.00 94.92           C  
ATOM   4015  CB  ASP B  98       1.045  28.576 -10.136  1.00 94.92           C  
ATOM   4016  HB2 ASP B  98       0.983  29.306  -9.329  1.00 94.92           H  
ATOM   4017  HB3 ASP B  98       0.189  27.907 -10.042  1.00 94.92           H  
ATOM   4018  O   ASP B  98       2.052  26.015  -8.323  1.00 94.92           O  
ATOM   4019  CG  ASP B  98       0.965  29.336 -11.466  1.00 94.92           C  
ATOM   4020  OD1 ASP B  98       2.029  29.793 -11.943  1.00 94.92           O  
ATOM   4021  OD2 ASP B  98      -0.162  29.473 -11.992  1.00 94.92           O  
ATOM   4022  N   PHE B  99       2.993  27.928  -7.595  1.00 96.98           N  
ATOM   4023  H   PHE B  99       3.281  28.865  -7.839  1.00 96.98           H  
ATOM   4024  CA  PHE B  99       3.199  27.506  -6.201  1.00 96.98           C  
ATOM   4025  HA  PHE B  99       2.283  27.053  -5.821  1.00 96.98           H  
ATOM   4026  C   PHE B  99       3.586  28.692  -5.297  1.00 96.98           C  
ATOM   4027  CB  PHE B  99       4.341  26.471  -6.188  1.00 96.98           C  
ATOM   4028  HB2 PHE B  99       4.082  25.651  -6.858  1.00 96.98           H  
ATOM   4029  HB3 PHE B  99       5.239  26.941  -6.589  1.00 96.98           H  
ATOM   4030  O   PHE B  99       4.530  29.420  -5.625  1.00 96.98           O  
ATOM   4031  CG  PHE B  99       4.661  25.853  -4.843  1.00 96.98           C  
ATOM   4032  CD1 PHE B  99       5.969  25.913  -4.326  1.00 96.98           C  
ATOM   4033  HD1 PHE B  99       6.736  26.452  -4.862  1.00 96.98           H  
ATOM   4034  CD2 PHE B  99       3.667  25.149  -4.142  1.00 96.98           C  
ATOM   4035  HD2 PHE B  99       2.663  25.090  -4.536  1.00 96.98           H  
ATOM   4036  CE1 PHE B  99       6.278  25.275  -3.111  1.00 96.98           C  
ATOM   4037  HE1 PHE B  99       7.279  25.329  -2.709  1.00 96.98           H  
ATOM   4038  CE2 PHE B  99       3.970  24.525  -2.923  1.00 96.98           C  
ATOM   4039  HE2 PHE B  99       3.192  24.009  -2.379  1.00 96.98           H  
ATOM   4040  CZ  PHE B  99       5.273  24.589  -2.407  1.00 96.98           C  
ATOM   4041  HZ  PHE B  99       5.488  24.120  -1.458  1.00 96.98           H  
ATOM   4042  N   ASP B 100       2.950  28.862  -4.133  1.00 96.87           N  
ATOM   4043  H   ASP B 100       2.216  28.212  -3.889  1.00 96.87           H  
ATOM   4044  CA  ASP B 100       3.399  29.817  -3.105  1.00 96.87           C  
ATOM   4045  HA  ASP B 100       3.834  30.674  -3.619  1.00 96.87           H  
ATOM   4046  C   ASP B 100       4.521  29.203  -2.252  1.00 96.87           C  
ATOM   4047  CB  ASP B 100       2.243  30.393  -2.269  1.00 96.87           C  
ATOM   4048  HB2 ASP B 100       1.450  30.710  -2.946  1.00 96.87           H  
ATOM   4049  HB3 ASP B 100       1.840  29.621  -1.613  1.00 96.87           H  
ATOM   4050  O   ASP B 100       4.340  28.754  -1.117  1.00 96.87           O  
ATOM   4051  CG  ASP B 100       2.683  31.612  -1.428  1.00 96.87           C  
ATOM   4052  OD1 ASP B 100       3.903  31.770  -1.162  1.00 96.87           O  
ATOM   4053  OD2 ASP B 100       1.796  32.409  -1.045  1.00 96.87           O  
ATOM   4054  N   ALA B 101       5.728  29.195  -2.819  1.00 96.20           N  
ATOM   4055  H   ALA B 101       5.786  29.495  -3.782  1.00 96.20           H  
ATOM   4056  CA  ALA B 101       6.917  28.684  -2.145  1.00 96.20           C  
ATOM   4057  HA  ALA B 101       6.763  27.626  -1.935  1.00 96.20           H  
ATOM   4058  C   ALA B 101       7.182  29.380  -0.794  1.00 96.20           C  
ATOM   4059  CB  ALA B 101       8.104  28.837  -3.105  1.00 96.20           C  
ATOM   4060  HB1 ALA B 101       7.866  28.383  -4.067  1.00 96.20           H  
ATOM   4061  HB2 ALA B 101       8.331  29.893  -3.253  1.00 96.20           H  
ATOM   4062  HB3 ALA B 101       8.978  28.338  -2.684  1.00 96.20           H  
ATOM   4063  O   ALA B 101       7.589  28.726   0.168  1.00 96.20           O  
ATOM   4064  N   ALA B 102       6.905  30.686  -0.695  1.00 93.06           N  
ATOM   4065  H   ALA B 102       6.372  31.118  -1.436  1.00 93.06           H  
ATOM   4066  CA  ALA B 102       7.162  31.471   0.509  1.00 93.06           C  
ATOM   4067  HA  ALA B 102       8.183  31.275   0.839  1.00 93.06           H  
ATOM   4068  C   ALA B 102       6.227  31.083   1.666  1.00 93.06           C  
ATOM   4069  CB  ALA B 102       7.046  32.959   0.156  1.00 93.06           C  
ATOM   4070  HB1 ALA B 102       7.265  33.560   1.038  1.00 93.06           H  
ATOM   4071  HB2 ALA B 102       6.034  33.181  -0.183  1.00 93.06           H  
ATOM   4072  HB3 ALA B 102       7.754  33.209  -0.633  1.00 93.06           H  
ATOM   4073  O   ALA B 102       6.674  31.007   2.811  1.00 93.06           O  
ATOM   4074  N   PHE B 103       4.960  30.769   1.381  1.00 95.93           N  
ATOM   4075  H   PHE B 103       4.637  30.892   0.432  1.00 95.93           H  
ATOM   4076  CA  PHE B 103       3.988  30.322   2.382  1.00 95.93           C  
ATOM   4077  HA  PHE B 103       3.845  31.125   3.105  1.00 95.93           H  
ATOM   4078  C   PHE B 103       4.454  29.073   3.154  1.00 95.93           C  
ATOM   4079  CB  PHE B 103       2.656  30.084   1.668  1.00 95.93           C  
ATOM   4080  HB2 PHE B 103       2.785  29.322   0.900  1.00 95.93           H  
ATOM   4081  HB3 PHE B 103       2.363  31.009   1.171  1.00 95.93           H  
ATOM   4082  O   PHE B 103       4.329  29.024   4.385  1.00 95.93           O  
ATOM   4083  CG  PHE B 103       1.522  29.672   2.576  1.00 95.93           C  
ATOM   4084  CD1 PHE B 103       1.233  28.310   2.762  1.00 95.93           C  
ATOM   4085  HD1 PHE B 103       1.829  27.557   2.267  1.00 95.93           H  
ATOM   4086  CD2 PHE B 103       0.735  30.654   3.205  1.00 95.93           C  
ATOM   4087  HD2 PHE B 103       0.949  31.700   3.041  1.00 95.93           H  
ATOM   4088  CE1 PHE B 103       0.145  27.928   3.562  1.00 95.93           C  
ATOM   4089  HE1 PHE B 103      -0.093  26.881   3.681  1.00 95.93           H  
ATOM   4090  CE2 PHE B 103      -0.352  30.272   4.010  1.00 95.93           C  
ATOM   4091  HE2 PHE B 103      -0.971  31.021   4.481  1.00 95.93           H  
ATOM   4092  CZ  PHE B 103      -0.653  28.908   4.175  1.00 95.93           C  
ATOM   4093  HZ  PHE B 103      -1.513  28.611   4.756  1.00 95.93           H  
ATOM   4094  N   PHE B 104       5.066  28.113   2.450  1.00 95.23           N  
ATOM   4095  H   PHE B 104       5.106  28.234   1.448  1.00 95.23           H  
ATOM   4096  CA  PHE B 104       5.632  26.878   3.016  1.00 95.23           C  
ATOM   4097  HA  PHE B 104       5.065  26.624   3.911  1.00 95.23           H  
ATOM   4098  C   PHE B 104       7.103  26.998   3.462  1.00 95.23           C  
ATOM   4099  CB  PHE B 104       5.449  25.726   2.016  1.00 95.23           C  
ATOM   4100  HB2 PHE B 104       6.032  25.945   1.121  1.00 95.23           H  
ATOM   4101  HB3 PHE B 104       5.850  24.809   2.448  1.00 95.23           H  
ATOM   4102  O   PHE B 104       7.683  26.007   3.902  1.00 95.23           O  
ATOM   4103  CG  PHE B 104       4.007  25.472   1.626  1.00 95.23           C  
ATOM   4104  CD1 PHE B 104       3.118  24.844   2.522  1.00 95.23           C  
ATOM   4105  HD1 PHE B 104       3.458  24.535   3.499  1.00 95.23           H  
ATOM   4106  CD2 PHE B 104       3.538  25.913   0.378  1.00 95.23           C  
ATOM   4107  HD2 PHE B 104       4.201  26.410  -0.314  1.00 95.23           H  
ATOM   4108  CE1 PHE B 104       1.774  24.643   2.161  1.00 95.23           C  
ATOM   4109  HE1 PHE B 104       1.090  24.164   2.846  1.00 95.23           H  
ATOM   4110  CE2 PHE B 104       2.191  25.745   0.032  1.00 95.23           C  
ATOM   4111  HE2 PHE B 104       1.845  26.139  -0.912  1.00 95.23           H  
ATOM   4112  CZ  PHE B 104       1.308  25.103   0.918  1.00 95.23           C  
ATOM   4113  HZ  PHE B 104       0.266  24.986   0.656  1.00 95.23           H  
ATOM   4114  N   GLY B 105       7.723  28.180   3.356  1.00 90.74           N  
ATOM   4115  H   GLY B 105       7.199  28.968   3.004  1.00 90.74           H  
ATOM   4116  CA  GLY B 105       9.133  28.398   3.714  1.00 90.74           C  
ATOM   4117  HA2 GLY B 105       9.315  29.471   3.753  1.00 90.74           H  
ATOM   4118  HA3 GLY B 105       9.321  27.979   4.702  1.00 90.74           H  
ATOM   4119  C   GLY B 105      10.150  27.786   2.738  1.00 90.74           C  
ATOM   4120  O   GLY B 105      11.315  27.613   3.093  1.00 90.74           O  
ATOM   4121  N   ILE B 106       9.728  27.451   1.518  1.00 92.99           N  
ATOM   4122  H   ILE B 106       8.793  27.732   1.258  1.00 92.99           H  
ATOM   4123  CA  ILE B 106      10.554  26.848   0.467  1.00 92.99           C  
ATOM   4124  HA  ILE B 106      11.352  26.273   0.936  1.00 92.99           H  
ATOM   4125  C   ILE B 106      11.212  27.959  -0.363  1.00 92.99           C  
ATOM   4126  CB  ILE B 106       9.697  25.861  -0.365  1.00 92.99           C  
ATOM   4127  HB  ILE B 106       8.790  26.375  -0.684  1.00 92.99           H  
ATOM   4128  O   ILE B 106      10.579  28.947  -0.738  1.00 92.99           O  
ATOM   4129  CG1 ILE B 106       9.307  24.656   0.527  1.00 92.99           C  
ATOM   4130 HG12 ILE B 106      10.199  24.071   0.753  1.00 92.99           H  
ATOM   4131 HG13 ILE B 106       8.902  25.016   1.473  1.00 92.99           H  
ATOM   4132  CG2 ILE B 106      10.436  25.372  -1.624  1.00 92.99           C  
ATOM   4133 HG21 ILE B 106      11.347  24.848  -1.339  1.00 92.99           H  
ATOM   4134 HG22 ILE B 106       9.803  24.698  -2.202  1.00 92.99           H  
ATOM   4135 HG23 ILE B 106      10.685  26.213  -2.271  1.00 92.99           H  
ATOM   4136  CD1 ILE B 106       8.246  23.730  -0.075  1.00 92.99           C  
ATOM   4137 HD11 ILE B 106       7.979  22.966   0.656  1.00 92.99           H  
ATOM   4138 HD12 ILE B 106       8.622  23.239  -0.973  1.00 92.99           H  
ATOM   4139 HD13 ILE B 106       7.357  24.314  -0.314  1.00 92.99           H  
ATOM   4140  N   SER B 107      12.503  27.815  -0.672  1.00 89.34           N  
ATOM   4141  H   SER B 107      12.974  26.969  -0.383  1.00 89.34           H  
ATOM   4142  CA  SER B 107      13.211  28.824  -1.474  1.00 89.34           C  
ATOM   4143  HA  SER B 107      12.945  29.796  -1.059  1.00 89.34           H  
ATOM   4144  C   SER B 107      12.774  28.783  -2.950  1.00 89.34           C  
ATOM   4145  CB  SER B 107      14.731  28.683  -1.342  1.00 89.34           C  
ATOM   4146  HB2 SER B 107      15.195  29.605  -1.694  1.00 89.34           H  
ATOM   4147  HB3 SER B 107      14.998  28.544  -0.294  1.00 89.34           H  
ATOM   4148  O   SER B 107      12.508  27.695  -3.465  1.00 89.34           O  
ATOM   4149  OG  SER B 107      15.236  27.610  -2.114  1.00 89.34           O  
ATOM   4150  HG  SER B 107      15.016  26.786  -1.674  1.00 89.34           H  
ATOM   4151  N   PRO B 108      12.783  29.906  -3.698  1.00 88.89           N  
ATOM   4152  CA  PRO B 108      12.455  29.893  -5.128  1.00 88.89           C  
ATOM   4153  HA  PRO B 108      11.412  29.598  -5.243  1.00 88.89           H  
ATOM   4154  C   PRO B 108      13.331  28.938  -5.955  1.00 88.89           C  
ATOM   4155  CB  PRO B 108      12.619  31.344  -5.596  1.00 88.89           C  
ATOM   4156  HB2 PRO B 108      13.644  31.523  -5.922  1.00 88.89           H  
ATOM   4157  HB3 PRO B 108      11.917  31.590  -6.393  1.00 88.89           H  
ATOM   4158  O   PRO B 108      12.858  28.342  -6.918  1.00 88.89           O  
ATOM   4159  CG  PRO B 108      12.344  32.152  -4.329  1.00 88.89           C  
ATOM   4160  HG2 PRO B 108      11.268  32.245  -4.181  1.00 88.89           H  
ATOM   4161  HG3 PRO B 108      12.814  33.135  -4.363  1.00 88.89           H  
ATOM   4162  CD  PRO B 108      12.938  31.275  -3.227  1.00 88.89           C  
ATOM   4163  HD2 PRO B 108      13.997  31.501  -3.101  1.00 88.89           H  
ATOM   4164  HD3 PRO B 108      12.398  31.445  -2.296  1.00 88.89           H  
ATOM   4165  N   ARG B 109      14.599  28.748  -5.558  1.00 86.36           N  
ATOM   4166  H   ARG B 109      14.904  29.224  -4.721  1.00 86.36           H  
ATOM   4167  CA  ARG B 109      15.540  27.846  -6.241  1.00 86.36           C  
ATOM   4168  HA  ARG B 109      15.393  27.963  -7.315  1.00 86.36           H  
ATOM   4169  C   ARG B 109      15.263  26.367  -5.949  1.00 86.36           C  
ATOM   4170  CB  ARG B 109      16.984  28.252  -5.893  1.00 86.36           C  
ATOM   4171  HB2 ARG B 109      17.254  27.844  -4.920  1.00 86.36           H  
ATOM   4172  HB3 ARG B 109      17.049  29.339  -5.845  1.00 86.36           H  
ATOM   4173  O   ARG B 109      15.500  25.531  -6.812  1.00 86.36           O  
ATOM   4174  CG  ARG B 109      17.968  27.767  -6.969  1.00 86.36           C  
ATOM   4175  HG2 ARG B 109      17.912  26.682  -7.060  1.00 86.36           H  
ATOM   4176  HG3 ARG B 109      17.681  28.207  -7.924  1.00 86.36           H  
ATOM   4177  CD  ARG B 109      19.417  28.173  -6.675  1.00 86.36           C  
ATOM   4178  HD2 ARG B 109      20.005  28.010  -7.578  1.00 86.36           H  
ATOM   4179  HD3 ARG B 109      19.447  29.235  -6.431  1.00 86.36           H  
ATOM   4180  NE  ARG B 109      19.992  27.370  -5.582  1.00 86.36           N  
ATOM   4181  HE  ARG B 109      19.566  26.469  -5.417  1.00 86.36           H  
ATOM   4182  NH1 ARG B 109      21.870  28.632  -5.203  1.00 86.36           N  
ATOM   4183 HH11 ARG B 109      21.611  29.205  -5.993  1.00 86.36           H  
ATOM   4184 HH12 ARG B 109      22.774  28.743  -4.768  1.00 86.36           H  
ATOM   4185  NH2 ARG B 109      21.562  26.730  -4.071  1.00 86.36           N  
ATOM   4186 HH21 ARG B 109      22.443  26.873  -3.598  1.00 86.36           H  
ATOM   4187 HH22 ARG B 109      21.142  25.811  -4.068  1.00 86.36           H  
ATOM   4188  CZ  ARG B 109      21.130  27.588  -4.950  1.00 86.36           C  
ATOM   4189  N   GLU B 110      14.730  26.050  -4.770  1.00 88.77           N  
ATOM   4190  H   GLU B 110      14.551  26.790  -4.106  1.00 88.77           H  
ATOM   4191  CA  GLU B 110      14.219  24.712  -4.452  1.00 88.77           C  
ATOM   4192  HA  GLU B 110      14.914  23.963  -4.829  1.00 88.77           H  
ATOM   4193  C   GLU B 110      12.866  24.460  -5.132  1.00 88.77           C  
ATOM   4194  CB  GLU B 110      14.127  24.546  -2.930  1.00 88.77           C  
ATOM   4195  HB2 GLU B 110      15.117  24.705  -2.503  1.00 88.77           H  
ATOM   4196  HB3 GLU B 110      13.450  25.300  -2.526  1.00 88.77           H  
ATOM   4197  O   GLU B 110      12.676  23.408  -5.731  1.00 88.77           O  
ATOM   4198  CG  GLU B 110      13.627  23.148  -2.536  1.00 88.77           C  
ATOM   4199  HG2 GLU B 110      14.267  22.400  -3.005  1.00 88.77           H  
ATOM   4200  HG3 GLU B 110      12.615  23.010  -2.917  1.00 88.77           H  
ATOM   4201  CD  GLU B 110      13.602  22.913  -1.023  1.00 88.77           C  
ATOM   4202  OE1 GLU B 110      13.379  21.735  -0.643  1.00 88.77           O  
ATOM   4203  OE2 GLU B 110      13.766  23.892  -0.259  1.00 88.77           O  
ATOM   4204  N   ALA B 111      11.954  25.438  -5.138  1.00 93.28           N  
ATOM   4205  H   ALA B 111      12.142  26.278  -4.609  1.00 93.28           H  
ATOM   4206  CA  ALA B 111      10.670  25.329  -5.832  1.00 93.28           C  
ATOM   4207  HA  ALA B 111      10.133  24.471  -5.428  1.00 93.28           H  
ATOM   4208  C   ALA B 111      10.831  25.096  -7.349  1.00 93.28           C  
ATOM   4209  CB  ALA B 111       9.855  26.592  -5.540  1.00 93.28           C  
ATOM   4210  HB1 ALA B 111      10.377  27.472  -5.917  1.00 93.28           H  
ATOM   4211  HB2 ALA B 111       8.884  26.520  -6.030  1.00 93.28           H  
ATOM   4212  HB3 ALA B 111       9.705  26.692  -4.465  1.00 93.28           H  
ATOM   4213  O   ALA B 111      10.026  24.380  -7.942  1.00 93.28           O  
ATOM   4214  N   LEU B 112      11.892  25.639  -7.962  1.00 89.80           N  
ATOM   4215  H   LEU B 112      12.450  26.298  -7.439  1.00 89.80           H  
ATOM   4216  CA  LEU B 112      12.274  25.367  -9.353  1.00 89.80           C  
ATOM   4217  HA  LEU B 112      11.370  25.395  -9.963  1.00 89.80           H  
ATOM   4218  C   LEU B 112      12.910  23.973  -9.553  1.00 89.80           C  
ATOM   4219  CB  LEU B 112      13.235  26.481  -9.814  1.00 89.80           C  
ATOM   4220  HB2 LEU B 112      14.222  26.266  -9.406  1.00 89.80           H  
ATOM   4221  HB3 LEU B 112      12.909  27.438  -9.406  1.00 89.80           H  
ATOM   4222  O   LEU B 112      12.867  23.434 -10.653  1.00 89.80           O  
ATOM   4223  CG  LEU B 112      13.333  26.625 -11.346  1.00 89.80           C  
ATOM   4224  HG  LEU B 112      13.412  25.646 -11.818  1.00 89.80           H  
ATOM   4225  CD1 LEU B 112      12.113  27.359 -11.912  1.00 89.80           C  
ATOM   4226 HD11 LEU B 112      11.207  26.790 -11.704  1.00 89.80           H  
ATOM   4227 HD12 LEU B 112      12.216  27.458 -12.993  1.00 89.80           H  
ATOM   4228 HD13 LEU B 112      12.028  28.350 -11.467  1.00 89.80           H  
ATOM   4229  CD2 LEU B 112      14.581  27.425 -11.717  1.00 89.80           C  
ATOM   4230 HD21 LEU B 112      14.645  27.524 -12.801  1.00 89.80           H  
ATOM   4231 HD22 LEU B 112      15.469  26.900 -11.364  1.00 89.80           H  
ATOM   4232 HD23 LEU B 112      14.541  28.416 -11.266  1.00 89.80           H  
ATOM   4233  N   ALA B 113      13.499  23.379  -8.510  1.00 88.65           N  
ATOM   4234  H   ALA B 113      13.502  23.859  -7.622  1.00 88.65           H  
ATOM   4235  CA  ALA B 113      14.016  22.007  -8.541  1.00 88.65           C  
ATOM   4236  HA  ALA B 113      14.464  21.814  -9.516  1.00 88.65           H  
ATOM   4237  C   ALA B 113      12.920  20.953  -8.303  1.00 88.65           C  
ATOM   4238  CB  ALA B 113      15.100  21.871  -7.466  1.00 88.65           C  
ATOM   4239  HB1 ALA B 113      15.621  20.922  -7.592  1.00 88.65           H  
ATOM   4240  HB2 ALA B 113      15.819  22.687  -7.538  1.00 88.65           H  
ATOM   4241  HB3 ALA B 113      14.645  21.891  -6.476  1.00 88.65           H  
ATOM   4242  O   ALA B 113      13.048  19.811  -8.747  1.00 88.65           O  
ATOM   4243  N   MET B 114      11.867  21.326  -7.570  1.00 93.45           N  
ATOM   4244  H   MET B 114      11.873  22.265  -7.196  1.00 93.45           H  
ATOM   4245  CA  MET B 114      10.761  20.452  -7.189  1.00 93.45           C  
ATOM   4246  HA  MET B 114      11.172  19.510  -6.824  1.00 93.45           H  
ATOM   4247  C   MET B 114       9.837  20.129  -8.363  1.00 93.45           C  
ATOM   4248  CB  MET B 114       9.938  21.085  -6.060  1.00 93.45           C  
ATOM   4249  HB2 MET B 114       8.986  20.558  -5.993  1.00 93.45           H  
ATOM   4250  HB3 MET B 114       9.734  22.129  -6.301  1.00 93.45           H  
ATOM   4251  O   MET B 114       9.242  21.030  -8.972  1.00 93.45           O  
ATOM   4252  CG  MET B 114      10.620  20.999  -4.693  1.00 93.45           C  
ATOM   4253  HG2 MET B 114      10.674  19.952  -4.394  1.00 93.45           H  
ATOM   4254  HG3 MET B 114      11.639  21.377  -4.775  1.00 93.45           H  
ATOM   4255  SD  MET B 114       9.774  21.932  -3.386  1.00 93.45           S  
ATOM   4256  CE  MET B 114       8.207  21.026  -3.294  1.00 93.45           C  
ATOM   4257  HE1 MET B 114       8.404  19.969  -3.116  1.00 93.45           H  
ATOM   4258  HE2 MET B 114       7.591  21.434  -2.493  1.00 93.45           H  
ATOM   4259  HE3 MET B 114       7.668  21.111  -4.238  1.00 93.45           H  
ATOM   4260  N   ASP B 115       9.620  18.827  -8.561  1.00 94.49           N  
ATOM   4261  H   ASP B 115      10.144  18.164  -8.008  1.00 94.49           H  
ATOM   4262  CA  ASP B 115       8.517  18.280  -9.345  1.00 94.49           C  
ATOM   4263  HA  ASP B 115       8.737  18.453 -10.399  1.00 94.49           H  
ATOM   4264  C   ASP B 115       7.210  18.996  -8.936  1.00 94.49           C  
ATOM   4265  CB  ASP B 115       8.451  16.751  -9.111  1.00 94.49           C  
ATOM   4266  HB2 ASP B 115       8.297  16.565  -8.048  1.00 94.49           H  
ATOM   4267  HB3 ASP B 115       9.411  16.318  -9.390  1.00 94.49           H  
ATOM   4268  O   ASP B 115       6.881  19.028  -7.740  1.00 94.49           O  
ATOM   4269  CG  ASP B 115       7.347  16.017  -9.889  1.00 94.49           C  
ATOM   4270  OD1 ASP B 115       6.470  16.693 -10.463  1.00 94.49           O  
ATOM   4271  OD2 ASP B 115       7.321  14.765  -9.868  1.00 94.49           O  
ATOM   4272  N   PRO B 116       6.454  19.597  -9.880  1.00 96.89           N  
ATOM   4273  CA  PRO B 116       5.172  20.227  -9.581  1.00 96.89           C  
ATOM   4274  HA  PRO B 116       5.342  21.079  -8.923  1.00 96.89           H  
ATOM   4275  C   PRO B 116       4.188  19.278  -8.884  1.00 96.89           C  
ATOM   4276  CB  PRO B 116       4.634  20.741 -10.921  1.00 96.89           C  
ATOM   4277  HB2 PRO B 116       3.550  20.646 -10.991  1.00 96.89           H  
ATOM   4278  HB3 PRO B 116       4.926  21.782 -11.053  1.00 96.89           H  
ATOM   4279  O   PRO B 116       3.330  19.754  -8.148  1.00 96.89           O  
ATOM   4280  CG  PRO B 116       5.350  19.876 -11.956  1.00 96.89           C  
ATOM   4281  HG2 PRO B 116       5.432  20.375 -12.921  1.00 96.89           H  
ATOM   4282  HG3 PRO B 116       4.842  18.916 -12.056  1.00 96.89           H  
ATOM   4283  CD  PRO B 116       6.711  19.660 -11.309  1.00 96.89           C  
ATOM   4284  HD2 PRO B 116       7.149  18.740 -11.697  1.00 96.89           H  
ATOM   4285  HD3 PRO B 116       7.362  20.510 -11.513  1.00 96.89           H  
ATOM   4286  N   GLN B 117       4.345  17.954  -9.002  1.00 97.92           N  
ATOM   4287  H   GLN B 117       5.070  17.601  -9.609  1.00 97.92           H  
ATOM   4288  CA  GLN B 117       3.594  16.989  -8.195  1.00 97.92           C  
ATOM   4289  HA  GLN B 117       2.532  17.128  -8.399  1.00 97.92           H  
ATOM   4290  C   GLN B 117       3.792  17.194  -6.680  1.00 97.92           C  
ATOM   4291  CB  GLN B 117       3.985  15.559  -8.593  1.00 97.92           C  
ATOM   4292  HB2 GLN B 117       3.477  14.861  -7.927  1.00 97.92           H  
ATOM   4293  HB3 GLN B 117       5.058  15.426  -8.455  1.00 97.92           H  
ATOM   4294  O   GLN B 117       2.812  17.185  -5.939  1.00 97.92           O  
ATOM   4295  CG  GLN B 117       3.598  15.221 -10.040  1.00 97.92           C  
ATOM   4296  HG2 GLN B 117       2.544  15.460 -10.183  1.00 97.92           H  
ATOM   4297  HG3 GLN B 117       4.180  15.816 -10.745  1.00 97.92           H  
ATOM   4298  CD  GLN B 117       3.795  13.749 -10.365  1.00 97.92           C  
ATOM   4299  NE2 GLN B 117       5.003  13.254 -10.498  1.00 97.92           N  
ATOM   4300 HE21 GLN B 117       5.057  12.259 -10.665  1.00 97.92           H  
ATOM   4301 HE22 GLN B 117       5.812  13.841 -10.356  1.00 97.92           H  
ATOM   4302  OE1 GLN B 117       2.836  13.012 -10.509  1.00 97.92           O  
ATOM   4303  N   GLN B 118       5.020  17.450  -6.202  1.00 98.12           N  
ATOM   4304  H   GLN B 118       5.781  17.558  -6.858  1.00 98.12           H  
ATOM   4305  CA  GLN B 118       5.263  17.753  -4.780  1.00 98.12           C  
ATOM   4306  HA  GLN B 118       4.787  16.985  -4.170  1.00 98.12           H  
ATOM   4307  C   GLN B 118       4.654  19.105  -4.370  1.00 98.12           C  
ATOM   4308  CB  GLN B 118       6.770  17.772  -4.452  1.00 98.12           C  
ATOM   4309  HB2 GLN B 118       7.262  18.542  -5.047  1.00 98.12           H  
ATOM   4310  HB3 GLN B 118       6.861  18.054  -3.403  1.00 98.12           H  
ATOM   4311  O   GLN B 118       4.195  19.263  -3.239  1.00 98.12           O  
ATOM   4312  CG  GLN B 118       7.517  16.440  -4.649  1.00 98.12           C  
ATOM   4313  HG2 GLN B 118       6.938  15.635  -4.198  1.00 98.12           H  
ATOM   4314  HG3 GLN B 118       7.609  16.233  -5.716  1.00 98.12           H  
ATOM   4315  CD  GLN B 118       8.917  16.436  -4.019  1.00 98.12           C  
ATOM   4316  NE2 GLN B 118       9.667  15.365  -4.142  1.00 98.12           N  
ATOM   4317 HE21 GLN B 118      10.604  15.425  -3.771  1.00 98.12           H  
ATOM   4318 HE22 GLN B 118       9.365  14.555  -4.665  1.00 98.12           H  
ATOM   4319  OE1 GLN B 118       9.360  17.373  -3.362  1.00 98.12           O  
ATOM   4320  N   ARG B 119       4.650  20.082  -5.287  1.00 98.34           N  
ATOM   4321  H   ARG B 119       5.016  19.855  -6.201  1.00 98.34           H  
ATOM   4322  CA  ARG B 119       4.151  21.448  -5.053  1.00 98.34           C  
ATOM   4323  HA  ARG B 119       4.493  21.796  -4.079  1.00 98.34           H  
ATOM   4324  C   ARG B 119       2.624  21.495  -4.965  1.00 98.34           C  
ATOM   4325  CB  ARG B 119       4.716  22.393  -6.131  1.00 98.34           C  
ATOM   4326  HB2 ARG B 119       4.234  23.366  -6.038  1.00 98.34           H  
ATOM   4327  HB3 ARG B 119       4.499  22.006  -7.127  1.00 98.34           H  
ATOM   4328  O   ARG B 119       2.084  21.970  -3.970  1.00 98.34           O  
ATOM   4329  CG  ARG B 119       6.232  22.553  -5.939  1.00 98.34           C  
ATOM   4330  HG2 ARG B 119       6.726  21.601  -6.129  1.00 98.34           H  
ATOM   4331  HG3 ARG B 119       6.405  22.839  -4.901  1.00 98.34           H  
ATOM   4332  CD  ARG B 119       6.887  23.624  -6.809  1.00 98.34           C  
ATOM   4333  HD2 ARG B 119       6.243  24.504  -6.834  1.00 98.34           H  
ATOM   4334  HD3 ARG B 119       7.819  23.921  -6.328  1.00 98.34           H  
ATOM   4335  NE  ARG B 119       7.220  23.144  -8.163  1.00 98.34           N  
ATOM   4336  HE  ARG B 119       7.888  22.389  -8.234  1.00 98.34           H  
ATOM   4337  NH1 ARG B 119       6.193  24.816  -9.343  1.00 98.34           N  
ATOM   4338 HH11 ARG B 119       5.978  25.325 -10.189  1.00 98.34           H  
ATOM   4339 HH12 ARG B 119       5.664  25.070  -8.522  1.00 98.34           H  
ATOM   4340  NH2 ARG B 119       7.612  23.404 -10.367  1.00 98.34           N  
ATOM   4341 HH21 ARG B 119       8.328  22.699 -10.268  1.00 98.34           H  
ATOM   4342 HH22 ARG B 119       7.533  23.962 -11.205  1.00 98.34           H  
ATOM   4343  CZ  ARG B 119       7.001  23.793  -9.287  1.00 98.34           C  
ATOM   4344  N   GLN B 120       1.935  20.905  -5.940  1.00 98.36           N  
ATOM   4345  H   GLN B 120       2.445  20.513  -6.719  1.00 98.36           H  
ATOM   4346  CA  GLN B 120       0.473  20.798  -5.938  1.00 98.36           C  
ATOM   4347  HA  GLN B 120       0.049  21.792  -5.801  1.00 98.36           H  
ATOM   4348  C   GLN B 120      -0.024  19.936  -4.763  1.00 98.36           C  
ATOM   4349  CB  GLN B 120      -0.015  20.242  -7.290  1.00 98.36           C  
ATOM   4350  HB2 GLN B 120       0.436  19.262  -7.448  1.00 98.36           H  
ATOM   4351  HB3 GLN B 120      -1.096  20.107  -7.245  1.00 98.36           H  
ATOM   4352  O   GLN B 120      -0.998  20.302  -4.111  1.00 98.36           O  
ATOM   4353  CG  GLN B 120       0.320  21.135  -8.504  1.00 98.36           C  
ATOM   4354  HG2 GLN B 120       0.054  20.597  -9.414  1.00 98.36           H  
ATOM   4355  HG3 GLN B 120       1.393  21.320  -8.543  1.00 98.36           H  
ATOM   4356  CD  GLN B 120      -0.394  22.487  -8.538  1.00 98.36           C  
ATOM   4357  NE2 GLN B 120       0.093  23.407  -9.340  1.00 98.36           N  
ATOM   4358 HE21 GLN B 120      -0.311  24.333  -9.327  1.00 98.36           H  
ATOM   4359 HE22 GLN B 120       0.934  23.245  -9.876  1.00 98.36           H  
ATOM   4360  OE1 GLN B 120      -1.392  22.725  -7.872  1.00 98.36           O  
ATOM   4361  N   ALA B 121       0.666  18.837  -4.420  1.00 98.43           N  
ATOM   4362  H   ALA B 121       1.450  18.546  -4.986  1.00 98.43           H  
ATOM   4363  CA  ALA B 121       0.275  17.989  -3.290  1.00 98.43           C  
ATOM   4364  HA  ALA B 121      -0.772  17.716  -3.423  1.00 98.43           H  
ATOM   4365  C   ALA B 121       0.378  18.695  -1.921  1.00 98.43           C  
ATOM   4366  CB  ALA B 121       1.105  16.702  -3.326  1.00 98.43           C  
ATOM   4367  HB1 ALA B 121       2.162  16.932  -3.194  1.00 98.43           H  
ATOM   4368  HB2 ALA B 121       0.778  16.036  -2.527  1.00 98.43           H  
ATOM   4369  HB3 ALA B 121       0.957  16.196  -4.280  1.00 98.43           H  
ATOM   4370  O   ALA B 121      -0.449  18.429  -1.047  1.00 98.43           O  
ATOM   4371  N   LEU B 122       1.340  19.612  -1.731  1.00 97.98           N  
ATOM   4372  H   LEU B 122       2.000  19.779  -2.477  1.00 97.98           H  
ATOM   4373  CA  LEU B 122       1.421  20.459  -0.530  1.00 97.98           C  
ATOM   4374  HA  LEU B 122       1.408  19.818   0.352  1.00 97.98           H  
ATOM   4375  C   LEU B 122       0.205  21.386  -0.406  1.00 97.98           C  
ATOM   4376  CB  LEU B 122       2.721  21.291  -0.548  1.00 97.98           C  
ATOM   4377  HB2 LEU B 122       2.549  22.227  -0.016  1.00 97.98           H  
ATOM   4378  HB3 LEU B 122       2.959  21.553  -1.579  1.00 97.98           H  
ATOM   4379  O   LEU B 122      -0.460  21.383   0.631  1.00 97.98           O  
ATOM   4380  CG  LEU B 122       3.940  20.608   0.093  1.00 97.98           C  
ATOM   4381  HG  LEU B 122       4.064  19.604  -0.314  1.00 97.98           H  
ATOM   4382  CD1 LEU B 122       5.191  21.431  -0.216  1.00 97.98           C  
ATOM   4383 HD11 LEU B 122       5.354  21.449  -1.294  1.00 97.98           H  
ATOM   4384 HD12 LEU B 122       6.057  20.990   0.277  1.00 97.98           H  
ATOM   4385 HD13 LEU B 122       5.057  22.450   0.148  1.00 97.98           H  
ATOM   4386  CD2 LEU B 122       3.820  20.528   1.619  1.00 97.98           C  
ATOM   4387 HD21 LEU B 122       2.947  19.938   1.899  1.00 97.98           H  
ATOM   4388 HD22 LEU B 122       4.708  20.055   2.038  1.00 97.98           H  
ATOM   4389 HD23 LEU B 122       3.715  21.529   2.037  1.00 97.98           H  
ATOM   4390  N   GLU B 123      -0.110  22.143  -1.461  1.00 98.28           N  
ATOM   4391  H   GLU B 123       0.470  22.098  -2.286  1.00 98.28           H  
ATOM   4392  CA  GLU B 123      -1.229  23.094  -1.442  1.00 98.28           C  
ATOM   4393  HA  GLU B 123      -1.141  23.716  -0.551  1.00 98.28           H  
ATOM   4394  C   GLU B 123      -2.580  22.386  -1.304  1.00 98.28           C  
ATOM   4395  CB  GLU B 123      -1.180  24.027  -2.664  1.00 98.28           C  
ATOM   4396  HB2 GLU B 123      -2.131  24.556  -2.724  1.00 98.28           H  
ATOM   4397  HB3 GLU B 123      -1.030  23.448  -3.576  1.00 98.28           H  
ATOM   4398  O   GLU B 123      -3.346  22.718  -0.400  1.00 98.28           O  
ATOM   4399  CG  GLU B 123      -0.055  25.060  -2.488  1.00 98.28           C  
ATOM   4400  HG2 GLU B 123       0.890  24.527  -2.393  1.00 98.28           H  
ATOM   4401  HG3 GLU B 123      -0.248  25.593  -1.557  1.00 98.28           H  
ATOM   4402  CD  GLU B 123       0.073  26.107  -3.604  1.00 98.28           C  
ATOM   4403  OE1 GLU B 123       1.094  26.824  -3.610  1.00 98.28           O  
ATOM   4404  OE2 GLU B 123      -0.844  26.218  -4.446  1.00 98.28           O  
ATOM   4405  N   THR B 124      -2.838  21.332  -2.086  1.00 98.32           N  
ATOM   4406  H   THR B 124      -2.178  21.081  -2.809  1.00 98.32           H  
ATOM   4407  CA  THR B 124      -4.093  20.569  -1.976  1.00 98.32           C  
ATOM   4408  HA  THR B 124      -4.920  21.278  -2.031  1.00 98.32           H  
ATOM   4409  C   THR B 124      -4.230  19.851  -0.625  1.00 98.32           C  
ATOM   4410  CB  THR B 124      -4.252  19.579  -3.139  1.00 98.32           C  
ATOM   4411  HB  THR B 124      -3.584  18.731  -2.987  1.00 98.32           H  
ATOM   4412  O   THR B 124      -5.344  19.669  -0.136  1.00 98.32           O  
ATOM   4413  CG2 THR B 124      -5.685  19.080  -3.304  1.00 98.32           C  
ATOM   4414 HG21 THR B 124      -5.993  18.519  -2.422  1.00 98.32           H  
ATOM   4415 HG22 THR B 124      -5.745  18.425  -4.173  1.00 98.32           H  
ATOM   4416 HG23 THR B 124      -6.355  19.929  -3.441  1.00 98.32           H  
ATOM   4417  OG1 THR B 124      -3.941  20.185  -4.374  1.00 98.32           O  
ATOM   4418  HG1 THR B 124      -4.244  21.093  -4.304  1.00 98.32           H  
ATOM   4419  N   THR B 125      -3.125  19.489   0.040  1.00 98.42           N  
ATOM   4420  H   THR B 125      -2.223  19.654  -0.384  1.00 98.42           H  
ATOM   4421  CA  THR B 125      -3.183  18.965   1.417  1.00 98.42           C  
ATOM   4422  HA  THR B 125      -3.972  18.214   1.466  1.00 98.42           H  
ATOM   4423  C   THR B 125      -3.544  20.054   2.431  1.00 98.42           C  
ATOM   4424  CB  THR B 125      -1.877  18.271   1.824  1.00 98.42           C  
ATOM   4425  HB  THR B 125      -1.034  18.950   1.697  1.00 98.42           H  
ATOM   4426  O   THR B 125      -4.371  19.808   3.311  1.00 98.42           O  
ATOM   4427  CG2 THR B 125      -1.914  17.790   3.277  1.00 98.42           C  
ATOM   4428 HG21 THR B 125      -2.908  17.418   3.523  1.00 98.42           H  
ATOM   4429 HG22 THR B 125      -1.675  18.619   3.942  1.00 98.42           H  
ATOM   4430 HG23 THR B 125      -1.186  16.993   3.428  1.00 98.42           H  
ATOM   4431  OG1 THR B 125      -1.676  17.139   1.014  1.00 98.42           O  
ATOM   4432  HG1 THR B 125      -1.308  17.464   0.189  1.00 98.42           H  
ATOM   4433  N   TRP B 126      -2.979  21.261   2.309  1.00 98.33           N  
ATOM   4434  H   TRP B 126      -2.328  21.423   1.554  1.00 98.33           H  
ATOM   4435  CA  TRP B 126      -3.348  22.394   3.167  1.00 98.33           C  
ATOM   4436  HA  TRP B 126      -3.193  22.114   4.209  1.00 98.33           H  
ATOM   4437  C   TRP B 126      -4.834  22.748   3.011  1.00 98.33           C  
ATOM   4438  CB  TRP B 126      -2.450  23.602   2.857  1.00 98.33           C  
ATOM   4439  HB2 TRP B 126      -2.634  23.945   1.839  1.00 98.33           H  
ATOM   4440  HB3 TRP B 126      -1.408  23.288   2.915  1.00 98.33           H  
ATOM   4441  O   TRP B 126      -5.564  22.852   3.998  1.00 98.33           O  
ATOM   4442  CG  TRP B 126      -2.650  24.756   3.794  1.00 98.33           C  
ATOM   4443  CD1 TRP B 126      -3.700  25.609   3.779  1.00 98.33           C  
ATOM   4444  HD1 TRP B 126      -4.511  25.579   3.067  1.00 98.33           H  
ATOM   4445  CD2 TRP B 126      -1.838  25.154   4.941  1.00 98.33           C  
ATOM   4446  CE2 TRP B 126      -2.506  26.217   5.620  1.00 98.33           C  
ATOM   4447  CE3 TRP B 126      -0.619  24.705   5.496  1.00 98.33           C  
ATOM   4448  HE3 TRP B 126      -0.080  23.912   4.999  1.00 98.33           H  
ATOM   4449  NE1 TRP B 126      -3.628  26.463   4.861  1.00 98.33           N  
ATOM   4450  HE1 TRP B 126      -4.366  27.110   5.098  1.00 98.33           H  
ATOM   4451  CH2 TRP B 126      -0.799  26.304   7.336  1.00 98.33           C  
ATOM   4452  HH2 TRP B 126      -0.399  26.728   8.245  1.00 98.33           H  
ATOM   4453  CZ2 TRP B 126      -2.015  26.773   6.809  1.00 98.33           C  
ATOM   4454  HZ2 TRP B 126      -2.574  27.554   7.304  1.00 98.33           H  
ATOM   4455  CZ3 TRP B 126      -0.099  25.278   6.674  1.00 98.33           C  
ATOM   4456  HZ3 TRP B 126       0.837  24.922   7.078  1.00 98.33           H  
ATOM   4457  N   GLU B 127      -5.304  22.849   1.766  1.00 98.02           N  
ATOM   4458  H   GLU B 127      -4.643  22.770   1.006  1.00 98.02           H  
ATOM   4459  CA  GLU B 127      -6.707  23.098   1.415  1.00 98.02           C  
ATOM   4460  HA  GLU B 127      -7.019  24.059   1.824  1.00 98.02           H  
ATOM   4461  C   GLU B 127      -7.641  22.022   2.003  1.00 98.02           C  
ATOM   4462  CB  GLU B 127      -6.829  23.152  -0.121  1.00 98.02           C  
ATOM   4463  HB2 GLU B 127      -6.382  22.243  -0.524  1.00 98.02           H  
ATOM   4464  HB3 GLU B 127      -7.885  23.166  -0.394  1.00 98.02           H  
ATOM   4465  O   GLU B 127      -8.686  22.349   2.571  1.00 98.02           O  
ATOM   4466  CG  GLU B 127      -6.155  24.390  -0.746  1.00 98.02           C  
ATOM   4467  HG2 GLU B 127      -5.199  24.572  -0.255  1.00 98.02           H  
ATOM   4468  HG3 GLU B 127      -6.785  25.255  -0.539  1.00 98.02           H  
ATOM   4469  CD  GLU B 127      -5.904  24.291  -2.267  1.00 98.02           C  
ATOM   4470  OE1 GLU B 127      -5.505  25.325  -2.850  1.00 98.02           O  
ATOM   4471  OE2 GLU B 127      -6.053  23.201  -2.869  1.00 98.02           O  
ATOM   4472  N   ALA B 128      -7.255  20.740   1.950  1.00 98.56           N  
ATOM   4473  H   ALA B 128      -6.411  20.514   1.443  1.00 98.56           H  
ATOM   4474  CA  ALA B 128      -8.043  19.641   2.513  1.00 98.56           C  
ATOM   4475  HA  ALA B 128      -9.057  19.722   2.123  1.00 98.56           H  
ATOM   4476  C   ALA B 128      -8.136  19.693   4.055  1.00 98.56           C  
ATOM   4477  CB  ALA B 128      -7.456  18.312   2.019  1.00 98.56           C  
ATOM   4478  HB1 ALA B 128      -6.448  18.178   2.413  1.00 98.56           H  
ATOM   4479  HB2 ALA B 128      -8.086  17.485   2.346  1.00 98.56           H  
ATOM   4480  HB3 ALA B 128      -7.417  18.303   0.930  1.00 98.56           H  
ATOM   4481  O   ALA B 128      -9.178  19.347   4.621  1.00 98.56           O  
ATOM   4482  N   LEU B 129      -7.089  20.161   4.744  1.00 98.43           N  
ATOM   4483  H   LEU B 129      -6.263  20.425   4.224  1.00 98.43           H  
ATOM   4484  CA  LEU B 129      -7.090  20.366   6.199  1.00 98.43           C  
ATOM   4485  HA  LEU B 129      -7.544  19.499   6.677  1.00 98.43           H  
ATOM   4486  C   LEU B 129      -7.946  21.574   6.611  1.00 98.43           C  
ATOM   4487  CB  LEU B 129      -5.640  20.506   6.696  1.00 98.43           C  
ATOM   4488  HB2 LEU B 129      -5.655  20.858   7.728  1.00 98.43           H  
ATOM   4489  HB3 LEU B 129      -5.140  21.267   6.098  1.00 98.43           H  
ATOM   4490  O   LEU B 129      -8.753  21.464   7.537  1.00 98.43           O  
ATOM   4491  CG  LEU B 129      -4.820  19.203   6.636  1.00 98.43           C  
ATOM   4492  HG  LEU B 129      -4.872  18.766   5.638  1.00 98.43           H  
ATOM   4493  CD1 LEU B 129      -3.358  19.505   6.961  1.00 98.43           C  
ATOM   4494 HD11 LEU B 129      -2.965  20.213   6.232  1.00 98.43           H  
ATOM   4495 HD12 LEU B 129      -2.773  18.588   6.901  1.00 98.43           H  
ATOM   4496 HD13 LEU B 129      -3.273  19.930   7.961  1.00 98.43           H  
ATOM   4497  CD2 LEU B 129      -5.318  18.167   7.647  1.00 98.43           C  
ATOM   4498 HD21 LEU B 129      -5.364  18.620   8.637  1.00 98.43           H  
ATOM   4499 HD22 LEU B 129      -4.641  17.312   7.665  1.00 98.43           H  
ATOM   4500 HD23 LEU B 129      -6.308  17.812   7.363  1.00 98.43           H  
ATOM   4501  N   GLU B 130      -7.864  22.690   5.883  1.00 96.58           N  
ATOM   4502  H   GLU B 130      -7.165  22.742   5.156  1.00 96.58           H  
ATOM   4503  CA  GLU B 130      -8.754  23.840   6.091  1.00 96.58           C  
ATOM   4504  HA  GLU B 130      -8.706  24.132   7.140  1.00 96.58           H  
ATOM   4505  C   GLU B 130     -10.229  23.508   5.790  1.00 96.58           C  
ATOM   4506  CB  GLU B 130      -8.302  25.025   5.225  1.00 96.58           C  
ATOM   4507  HB2 GLU B 130      -9.163  25.684   5.113  1.00 96.58           H  
ATOM   4508  HB3 GLU B 130      -8.014  24.685   4.230  1.00 96.58           H  
ATOM   4509  O   GLU B 130     -11.132  24.015   6.466  1.00 96.58           O  
ATOM   4510  CG  GLU B 130      -7.151  25.815   5.867  1.00 96.58           C  
ATOM   4511  HG2 GLU B 130      -7.344  25.902   6.937  1.00 96.58           H  
ATOM   4512  HG3 GLU B 130      -6.224  25.256   5.740  1.00 96.58           H  
ATOM   4513  CD  GLU B 130      -6.992  27.243   5.312  1.00 96.58           C  
ATOM   4514  OE1 GLU B 130      -5.951  27.860   5.636  1.00 96.58           O  
ATOM   4515  OE2 GLU B 130      -7.943  27.771   4.682  1.00 96.58           O  
ATOM   4516  N   SER B 131     -10.476  22.627   4.817  1.00 96.40           N  
ATOM   4517  H   SER B 131      -9.692  22.350   4.244  1.00 96.40           H  
ATOM   4518  CA  SER B 131     -11.784  22.031   4.500  1.00 96.40           C  
ATOM   4519  HA  SER B 131     -12.507  22.829   4.328  1.00 96.40           H  
ATOM   4520  C   SER B 131     -12.315  21.163   5.655  1.00 96.40           C  
ATOM   4521  CB  SER B 131     -11.622  21.251   3.187  1.00 96.40           C  
ATOM   4522  HB2 SER B 131     -11.353  21.957   2.401  1.00 96.40           H  
ATOM   4523  HB3 SER B 131     -10.804  20.537   3.287  1.00 96.40           H  
ATOM   4524  O   SER B 131     -13.488  21.262   6.013  1.00 96.40           O  
ATOM   4525  OG  SER B 131     -12.772  20.543   2.774  1.00 96.40           O  
ATOM   4526  HG  SER B 131     -12.687  20.454   1.822  1.00 96.40           H  
ATOM   4527  N   ALA B 132     -11.436  20.422   6.346  1.00 97.06           N  
ATOM   4528  H   ALA B 132     -10.488  20.371   6.001  1.00 97.06           H  
ATOM   4529  CA  ALA B 132     -11.749  19.699   7.588  1.00 97.06           C  
ATOM   4530  HA  ALA B 132     -12.709  19.203   7.449  1.00 97.06           H  
ATOM   4531  C   ALA B 132     -11.907  20.596   8.839  1.00 97.06           C  
ATOM   4532  CB  ALA B 132     -10.676  18.623   7.820  1.00 97.06           C  
ATOM   4533  HB1 ALA B 132     -10.944  18.016   8.685  1.00 97.06           H  
ATOM   4534  HB2 ALA B 132     -10.587  17.971   6.951  1.00 97.06           H  
ATOM   4535  HB3 ALA B 132      -9.710  19.093   8.003  1.00 97.06           H  
ATOM   4536  O   ALA B 132     -12.108  20.083   9.946  1.00 97.06           O  
ATOM   4537  N   GLY B 133     -11.778  21.920   8.691  1.00 96.29           N  
ATOM   4538  H   GLY B 133     -11.619  22.275   7.759  1.00 96.29           H  
ATOM   4539  CA  GLY B 133     -11.817  22.885   9.793  1.00 96.29           C  
ATOM   4540  HA2 GLY B 133     -11.865  23.885   9.362  1.00 96.29           H  
ATOM   4541  HA3 GLY B 133     -12.713  22.717  10.391  1.00 96.29           H  
ATOM   4542  C   GLY B 133     -10.598  22.835  10.722  1.00 96.29           C  
ATOM   4543  O   GLY B 133     -10.709  23.219  11.885  1.00 96.29           O  
ATOM   4544  N   ILE B 134      -9.455  22.334  10.241  1.00 96.96           N  
ATOM   4545  H   ILE B 134      -9.419  22.073   9.266  1.00 96.96           H  
ATOM   4546  CA  ILE B 134      -8.213  22.187  11.009  1.00 96.96           C  
ATOM   4547  HA  ILE B 134      -8.446  22.204  12.074  1.00 96.96           H  
ATOM   4548  C   ILE B 134      -7.258  23.344  10.673  1.00 96.96           C  
ATOM   4549  CB  ILE B 134      -7.539  20.825  10.706  1.00 96.96           C  
ATOM   4550  HB  ILE B 134      -7.265  20.794   9.651  1.00 96.96           H  
ATOM   4551  O   ILE B 134      -6.832  23.440   9.523  1.00 96.96           O  
ATOM   4552  CG1 ILE B 134      -8.481  19.639  10.996  1.00 96.96           C  
ATOM   4553 HG12 ILE B 134      -9.436  19.805  10.499  1.00 96.96           H  
ATOM   4554 HG13 ILE B 134      -8.650  19.597  12.072  1.00 96.96           H  
ATOM   4555  CG2 ILE B 134      -6.258  20.678  11.546  1.00 96.96           C  
ATOM   4556 HG21 ILE B 134      -5.533  21.445  11.272  1.00 96.96           H  
ATOM   4557 HG22 ILE B 134      -5.783  19.717  11.347  1.00 96.96           H  
ATOM   4558 HG23 ILE B 134      -6.478  20.759  12.611  1.00 96.96           H  
ATOM   4559  CD1 ILE B 134      -7.963  18.277  10.509  1.00 96.96           C  
ATOM   4560 HD11 ILE B 134      -7.683  18.345   9.457  1.00 96.96           H  
ATOM   4561 HD12 ILE B 134      -8.746  17.525  10.607  1.00 96.96           H  
ATOM   4562 HD13 ILE B 134      -7.104  17.956  11.098  1.00 96.96           H  
ATOM   4563  N   PRO B 135      -6.837  24.177  11.646  1.00 95.94           N  
ATOM   4564  CA  PRO B 135      -5.651  25.023  11.503  1.00 95.94           C  
ATOM   4565  HA  PRO B 135      -5.737  25.630  10.603  1.00 95.94           H  
ATOM   4566  C   PRO B 135      -4.406  24.116  11.468  1.00 95.94           C  
ATOM   4567  CB  PRO B 135      -5.642  25.951  12.729  1.00 95.94           C  
ATOM   4568  HB2 PRO B 135      -5.489  26.989  12.434  1.00 95.94           H  
ATOM   4569  HB3 PRO B 135      -4.861  25.667  13.434  1.00 95.94           H  
ATOM   4570  O   PRO B 135      -4.158  23.437  12.472  1.00 95.94           O  
ATOM   4571  CG  PRO B 135      -7.012  25.764  13.380  1.00 95.94           C  
ATOM   4572  HG2 PRO B 135      -7.712  26.484  12.957  1.00 95.94           H  
ATOM   4573  HG3 PRO B 135      -6.964  25.867  14.464  1.00 95.94           H  
ATOM   4574  CD  PRO B 135      -7.420  24.355  12.964  1.00 95.94           C  
ATOM   4575  HD2 PRO B 135      -6.995  23.625  13.653  1.00 95.94           H  
ATOM   4576  HD3 PRO B 135      -8.507  24.275  12.943  1.00 95.94           H  
ATOM   4577  N   PRO B 136      -3.634  24.025  10.368  1.00 94.03           N  
ATOM   4578  CA  PRO B 136      -2.691  22.915  10.206  1.00 94.03           C  
ATOM   4579  HA  PRO B 136      -3.259  21.990  10.304  1.00 94.03           H  
ATOM   4580  C   PRO B 136      -1.552  22.848  11.233  1.00 94.03           C  
ATOM   4581  CB  PRO B 136      -2.192  22.995   8.763  1.00 94.03           C  
ATOM   4582  HB2 PRO B 136      -1.955  22.009   8.364  1.00 94.03           H  
ATOM   4583  HB3 PRO B 136      -1.333  23.662   8.696  1.00 94.03           H  
ATOM   4584  O   PRO B 136      -1.089  21.748  11.526  1.00 94.03           O  
ATOM   4585  CG  PRO B 136      -3.392  23.612   8.052  1.00 94.03           C  
ATOM   4586  HG2 PRO B 136      -3.120  24.057   7.095  1.00 94.03           H  
ATOM   4587  HG3 PRO B 136      -4.171  22.862   7.914  1.00 94.03           H  
ATOM   4588  CD  PRO B 136      -3.852  24.652   9.069  1.00 94.03           C  
ATOM   4589  HD2 PRO B 136      -3.232  25.545   8.991  1.00 94.03           H  
ATOM   4590  HD3 PRO B 136      -4.896  24.902   8.878  1.00 94.03           H  
ATOM   4591  N   GLU B 137      -1.155  23.954  11.877  1.00 91.75           N  
ATOM   4592  H   GLU B 137      -1.563  24.850  11.651  1.00 91.75           H  
ATOM   4593  CA  GLU B 137      -0.168  23.880  12.968  1.00 91.75           C  
ATOM   4594  HA  GLU B 137       0.699  23.323  12.614  1.00 91.75           H  
ATOM   4595  C   GLU B 137      -0.671  23.134  14.208  1.00 91.75           C  
ATOM   4596  CB  GLU B 137       0.303  25.265  13.404  1.00 91.75           C  
ATOM   4597  HB2 GLU B 137       0.919  25.137  14.294  1.00 91.75           H  
ATOM   4598  HB3 GLU B 137      -0.550  25.888  13.674  1.00 91.75           H  
ATOM   4599  O   GLU B 137       0.139  22.611  14.970  1.00 91.75           O  
ATOM   4600  CG  GLU B 137       1.156  25.947  12.336  1.00 91.75           C  
ATOM   4601  HG2 GLU B 137       1.779  25.200  11.843  1.00 91.75           H  
ATOM   4602  HG3 GLU B 137       0.524  26.410  11.578  1.00 91.75           H  
ATOM   4603  CD  GLU B 137       2.049  26.983  13.007  1.00 91.75           C  
ATOM   4604  OE1 GLU B 137       3.288  26.791  12.896  1.00 91.75           O  
ATOM   4605  OE2 GLU B 137       1.478  27.881  13.667  1.00 91.75           O  
ATOM   4606  N   THR B 138      -1.989  23.003  14.400  1.00 94.41           N  
ATOM   4607  H   THR B 138      -2.614  23.402  13.714  1.00 94.41           H  
ATOM   4608  CA  THR B 138      -2.547  22.186  15.495  1.00 94.41           C  
ATOM   4609  HA  THR B 138      -2.038  22.476  16.415  1.00 94.41           H  
ATOM   4610  C   THR B 138      -2.272  20.687  15.327  1.00 94.41           C  
ATOM   4611  CB  THR B 138      -4.050  22.421  15.717  1.00 94.41           C  
ATOM   4612  HB  THR B 138      -4.363  21.827  16.576  1.00 94.41           H  
ATOM   4613  O   THR B 138      -2.472  19.925  16.272  1.00 94.41           O  
ATOM   4614  CG2 THR B 138      -4.375  23.883  16.023  1.00 94.41           C  
ATOM   4615 HG21 THR B 138      -4.052  24.525  15.204  1.00 94.41           H  
ATOM   4616 HG22 THR B 138      -3.859  24.186  16.934  1.00 94.41           H  
ATOM   4617 HG23 THR B 138      -5.450  23.994  16.167  1.00 94.41           H  
ATOM   4618  OG1 THR B 138      -4.828  22.023  14.613  1.00 94.41           O  
ATOM   4619  HG1 THR B 138      -4.559  22.542  13.852  1.00 94.41           H  
ATOM   4620  N   LEU B 139      -1.774  20.263  14.157  1.00 96.64           N  
ATOM   4621  H   LEU B 139      -1.642  20.943  13.423  1.00 96.64           H  
ATOM   4622  CA  LEU B 139      -1.304  18.902  13.893  1.00 96.64           C  
ATOM   4623  HA  LEU B 139      -1.762  18.226  14.615  1.00 96.64           H  
ATOM   4624  C   LEU B 139       0.215  18.729  14.063  1.00 96.64           C  
ATOM   4625  CB  LEU B 139      -1.745  18.466  12.487  1.00 96.64           C  
ATOM   4626  HB2 LEU B 139      -1.413  17.439  12.336  1.00 96.64           H  
ATOM   4627  HB3 LEU B 139      -1.234  19.089  11.752  1.00 96.64           H  
ATOM   4628  O   LEU B 139       0.698  17.597  13.952  1.00 96.64           O  
ATOM   4629  CG  LEU B 139      -3.254  18.515  12.210  1.00 96.64           C  
ATOM   4630  HG  LEU B 139      -3.596  19.550  12.236  1.00 96.64           H  
ATOM   4631  CD1 LEU B 139      -3.499  17.949  10.812  1.00 96.64           C  
ATOM   4632 HD11 LEU B 139      -3.022  18.590  10.071  1.00 96.64           H  
ATOM   4633 HD12 LEU B 139      -3.080  16.946  10.738  1.00 96.64           H  
ATOM   4634 HD13 LEU B 139      -4.570  17.898  10.613  1.00 96.64           H  
ATOM   4635  CD2 LEU B 139      -4.074  17.694  13.209  1.00 96.64           C  
ATOM   4636 HD21 LEU B 139      -5.125  17.709  12.922  1.00 96.64           H  
ATOM   4637 HD22 LEU B 139      -3.983  18.127  14.205  1.00 96.64           H  
ATOM   4638 HD23 LEU B 139      -3.715  16.664  13.223  1.00 96.64           H  
ATOM   4639  N   ARG B 140       0.978  19.792  14.352  1.00 94.71           N  
ATOM   4640  H   ARG B 140       0.529  20.688  14.482  1.00 94.71           H  
ATOM   4641  CA  ARG B 140       2.430  19.708  14.573  1.00 94.71           C  
ATOM   4642  HA  ARG B 140       2.871  19.221  13.703  1.00 94.71           H  
ATOM   4643  C   ARG B 140       2.710  18.846  15.813  1.00 94.71           C  
ATOM   4644  CB  ARG B 140       3.011  21.133  14.683  1.00 94.71           C  
ATOM   4645  HB2 ARG B 140       2.643  21.728  13.846  1.00 94.71           H  
ATOM   4646  HB3 ARG B 140       2.664  21.591  15.609  1.00 94.71           H  
ATOM   4647  O   ARG B 140       2.282  19.179  16.914  1.00 94.71           O  
ATOM   4648  CG  ARG B 140       4.547  21.146  14.647  1.00 94.71           C  
ATOM   4649  HG2 ARG B 140       4.882  20.782  13.676  1.00 94.71           H  
ATOM   4650  HG3 ARG B 140       4.924  20.468  15.414  1.00 94.71           H  
ATOM   4651  CD  ARG B 140       5.158  22.535  14.907  1.00 94.71           C  
ATOM   4652  HD2 ARG B 140       4.782  22.903  15.862  1.00 94.71           H  
ATOM   4653  HD3 ARG B 140       6.239  22.429  15.004  1.00 94.71           H  
ATOM   4654  NE  ARG B 140       4.859  23.538  13.861  1.00 94.71           N  
ATOM   4655  HE  ARG B 140       4.169  24.242  14.083  1.00 94.71           H  
ATOM   4656  NH1 ARG B 140       6.350  22.870  12.233  1.00 94.71           N  
ATOM   4657 HH11 ARG B 140       6.608  22.071  12.795  1.00 94.71           H  
ATOM   4658 HH12 ARG B 140       6.679  22.957  11.283  1.00 94.71           H  
ATOM   4659  NH2 ARG B 140       5.090  24.699  11.932  1.00 94.71           N  
ATOM   4660 HH21 ARG B 140       5.472  24.808  11.003  1.00 94.71           H  
ATOM   4661 HH22 ARG B 140       4.460  25.405  12.284  1.00 94.71           H  
ATOM   4662  CZ  ARG B 140       5.437  23.691  12.682  1.00 94.71           C  
ATOM   4663  N   GLY B 141       3.417  17.731  15.638  1.00 94.47           N  
ATOM   4664  H   GLY B 141       3.731  17.513  14.703  1.00 94.47           H  
ATOM   4665  CA  GLY B 141       3.652  16.729  16.686  1.00 94.47           C  
ATOM   4666  HA2 GLY B 141       3.812  17.232  17.639  1.00 94.47           H  
ATOM   4667  HA3 GLY B 141       4.561  16.180  16.442  1.00 94.47           H  
ATOM   4668  C   GLY B 141       2.518  15.707  16.878  1.00 94.47           C  
ATOM   4669  O   GLY B 141       2.548  14.947  17.843  1.00 94.47           O  
ATOM   4670  N   SER B 142       1.509  15.678  15.998  1.00 96.24           N  
ATOM   4671  H   SER B 142       1.535  16.327  15.225  1.00 96.24           H  
ATOM   4672  CA  SER B 142       0.452  14.651  16.004  1.00 96.24           C  
ATOM   4673  HA  SER B 142       0.280  14.337  17.034  1.00 96.24           H  
ATOM   4674  C   SER B 142       0.855  13.413  15.202  1.00 96.24           C  
ATOM   4675  CB  SER B 142      -0.874  15.209  15.469  1.00 96.24           C  
ATOM   4676  HB2 SER B 142      -1.668  14.493  15.681  1.00 96.24           H  
ATOM   4677  HB3 SER B 142      -1.108  16.145  15.976  1.00 96.24           H  
ATOM   4678  O   SER B 142       1.580  13.521  14.211  1.00 96.24           O  
ATOM   4679  OG  SER B 142      -0.821  15.423  14.070  1.00 96.24           O  
ATOM   4680  HG  SER B 142      -0.215  16.152  13.919  1.00 96.24           H  
ATOM   4681  N   ASP B 143       0.310  12.239  15.538  1.00 96.24           N  
ATOM   4682  H   ASP B 143      -0.339  12.182  16.310  1.00 96.24           H  
ATOM   4683  CA  ASP B 143       0.459  11.031  14.718  1.00 96.24           C  
ATOM   4684  HA  ASP B 143       1.455  11.076  14.278  1.00 96.24           H  
ATOM   4685  C   ASP B 143      -0.501  11.026  13.513  1.00 96.24           C  
ATOM   4686  CB  ASP B 143       0.476   9.750  15.577  1.00 96.24           C  
ATOM   4687  HB2 ASP B 143       1.190   9.888  16.389  1.00 96.24           H  
ATOM   4688  HB3 ASP B 143       0.863   8.945  14.952  1.00 96.24           H  
ATOM   4689  O   ASP B 143      -1.216  10.062  13.264  1.00 96.24           O  
ATOM   4690  CG  ASP B 143      -0.854   9.281  16.180  1.00 96.24           C  
ATOM   4691  OD1 ASP B 143      -1.781  10.107  16.340  1.00 96.24           O  
ATOM   4692  OD2 ASP B 143      -0.898   8.067  16.514  1.00 96.24           O  
ATOM   4693  N   THR B 144      -0.518  12.119  12.743  1.00 98.59           N  
ATOM   4694  H   THR B 144       0.092  12.881  13.002  1.00 98.59           H  
ATOM   4695  CA  THR B 144      -1.222  12.190  11.454  1.00 98.59           C  
ATOM   4696  HA  THR B 144      -2.185  11.694  11.568  1.00 98.59           H  
ATOM   4697  C   THR B 144      -0.410  11.472  10.373  1.00 98.59           C  
ATOM   4698  CB  THR B 144      -1.502  13.639  11.033  1.00 98.59           C  
ATOM   4699  HB  THR B 144      -0.555  14.169  10.932  1.00 98.59           H  
ATOM   4700  O   THR B 144       0.762  11.790  10.172  1.00 98.59           O  
ATOM   4701  CG2 THR B 144      -2.272  13.731   9.712  1.00 98.59           C  
ATOM   4702 HG21 THR B 144      -3.204  13.169   9.780  1.00 98.59           H  
ATOM   4703 HG22 THR B 144      -1.673  13.333   8.894  1.00 98.59           H  
ATOM   4704 HG23 THR B 144      -2.494  14.776   9.495  1.00 98.59           H  
ATOM   4705  OG1 THR B 144      -2.297  14.290  11.997  1.00 98.59           O  
ATOM   4706  HG1 THR B 144      -1.735  14.576  12.720  1.00 98.59           H  
ATOM   4707  N   GLY B 145      -1.015  10.510   9.671  1.00 98.75           N  
ATOM   4708  H   GLY B 145      -1.983  10.316   9.886  1.00 98.75           H  
ATOM   4709  CA  GLY B 145      -0.395   9.805   8.539  1.00 98.75           C  
ATOM   4710  HA2 GLY B 145      -0.798   8.795   8.471  1.00 98.75           H  
ATOM   4711  HA3 GLY B 145       0.677   9.717   8.716  1.00 98.75           H  
ATOM   4712  C   GLY B 145      -0.600  10.505   7.188  1.00 98.75           C  
ATOM   4713  O   GLY B 145      -1.543  11.279   7.020  1.00 98.75           O  
ATOM   4714  N   VAL B 146       0.262  10.214   6.210  1.00 98.90           N  
ATOM   4715  H   VAL B 146       0.982   9.535   6.412  1.00 98.90           H  
ATOM   4716  CA  VAL B 146       0.250  10.806   4.860  1.00 98.90           C  
ATOM   4717  HA  VAL B 146      -0.713  11.286   4.687  1.00 98.90           H  
ATOM   4718  C   VAL B 146       0.434   9.713   3.802  1.00 98.90           C  
ATOM   4719  CB  VAL B 146       1.343  11.887   4.712  1.00 98.90           C  
ATOM   4720  HB  VAL B 146       2.325  11.426   4.818  1.00 98.90           H  
ATOM   4721  O   VAL B 146       1.500   9.107   3.701  1.00 98.90           O  
ATOM   4722  CG1 VAL B 146       1.269  12.554   3.333  1.00 98.90           C  
ATOM   4723 HG11 VAL B 146       0.303  13.040   3.197  1.00 98.90           H  
ATOM   4724 HG12 VAL B 146       2.062  13.297   3.246  1.00 98.90           H  
ATOM   4725 HG13 VAL B 146       1.418  11.815   2.547  1.00 98.90           H  
ATOM   4726  CG2 VAL B 146       1.224  12.997   5.764  1.00 98.90           C  
ATOM   4727 HG21 VAL B 146       1.396  12.590   6.761  1.00 98.90           H  
ATOM   4728 HG22 VAL B 146       1.978  13.762   5.579  1.00 98.90           H  
ATOM   4729 HG23 VAL B 146       0.232  13.446   5.726  1.00 98.90           H  
ATOM   4730  N   PHE B 147      -0.593   9.481   2.986  1.00 98.87           N  
ATOM   4731  H   PHE B 147      -1.438  10.018   3.122  1.00 98.87           H  
ATOM   4732  CA  PHE B 147      -0.640   8.395   2.003  1.00 98.87           C  
ATOM   4733  HA  PHE B 147       0.311   7.863   1.994  1.00 98.87           H  
ATOM   4734  C   PHE B 147      -0.871   8.969   0.600  1.00 98.87           C  
ATOM   4735  CB  PHE B 147      -1.726   7.388   2.418  1.00 98.87           C  
ATOM   4736  HB2 PHE B 147      -2.696   7.885   2.416  1.00 98.87           H  
ATOM   4737  HB3 PHE B 147      -1.764   6.593   1.674  1.00 98.87           H  
ATOM   4738  O   PHE B 147      -1.964   9.448   0.287  1.00 98.87           O  
ATOM   4739  CG  PHE B 147      -1.502   6.760   3.784  1.00 98.87           C  
ATOM   4740  CD1 PHE B 147      -0.865   5.510   3.892  1.00 98.87           C  
ATOM   4741  HD1 PHE B 147      -0.545   4.988   3.002  1.00 98.87           H  
ATOM   4742  CD2 PHE B 147      -1.918   7.433   4.951  1.00 98.87           C  
ATOM   4743  HD2 PHE B 147      -2.411   8.390   4.873  1.00 98.87           H  
ATOM   4744  CE1 PHE B 147      -0.628   4.947   5.159  1.00 98.87           C  
ATOM   4745  HE1 PHE B 147      -0.133   3.992   5.247  1.00 98.87           H  
ATOM   4746  CE2 PHE B 147      -1.675   6.872   6.217  1.00 98.87           C  
ATOM   4747  HE2 PHE B 147      -1.987   7.391   7.111  1.00 98.87           H  
ATOM   4748  CZ  PHE B 147      -1.017   5.636   6.320  1.00 98.87           C  
ATOM   4749  HZ  PHE B 147      -0.804   5.216   7.292  1.00 98.87           H  
ATOM   4750  N   VAL B 148       0.161   8.937  -0.249  1.00 98.86           N  
ATOM   4751  H   VAL B 148       1.022   8.506   0.057  1.00 98.86           H  
ATOM   4752  CA  VAL B 148       0.149   9.603  -1.564  1.00 98.86           C  
ATOM   4753  HA  VAL B 148      -0.786  10.152  -1.679  1.00 98.86           H  
ATOM   4754  C   VAL B 148       0.225   8.581  -2.694  1.00 98.86           C  
ATOM   4755  CB  VAL B 148       1.292  10.633  -1.697  1.00 98.86           C  
ATOM   4756  HB  VAL B 148       2.250  10.113  -1.715  1.00 98.86           H  
ATOM   4757  O   VAL B 148       1.202   7.847  -2.806  1.00 98.86           O  
ATOM   4758  CG1 VAL B 148       1.147  11.447  -2.991  1.00 98.86           C  
ATOM   4759 HG11 VAL B 148       1.221  10.792  -3.859  1.00 98.86           H  
ATOM   4760 HG12 VAL B 148       0.186  11.961  -3.009  1.00 98.86           H  
ATOM   4761 HG13 VAL B 148       1.950  12.182  -3.058  1.00 98.86           H  
ATOM   4762  CG2 VAL B 148       1.316  11.629  -0.530  1.00 98.86           C  
ATOM   4763 HG21 VAL B 148       0.360  12.147  -0.452  1.00 98.86           H  
ATOM   4764 HG22 VAL B 148       1.511  11.098   0.402  1.00 98.86           H  
ATOM   4765 HG23 VAL B 148       2.109  12.361  -0.684  1.00 98.86           H  
ATOM   4766  N   GLY B 149      -0.776   8.566  -3.571  1.00 98.76           N  
ATOM   4767  H   GLY B 149      -1.595   9.126  -3.380  1.00 98.76           H  
ATOM   4768  CA  GLY B 149      -0.688   7.899  -4.866  1.00 98.76           C  
ATOM   4769  HA2 GLY B 149      -1.694   7.707  -5.240  1.00 98.76           H  
ATOM   4770  HA3 GLY B 149      -0.169   6.947  -4.748  1.00 98.76           H  
ATOM   4771  C   GLY B 149       0.048   8.768  -5.889  1.00 98.76           C  
ATOM   4772  O   GLY B 149      -0.443   9.843  -6.234  1.00 98.76           O  
ATOM   4773  N   MET B 150       1.198   8.315  -6.385  1.00 97.64           N  
ATOM   4774  H   MET B 150       1.542   7.416  -6.078  1.00 97.64           H  
ATOM   4775  CA  MET B 150       2.041   9.064  -7.329  1.00 97.64           C  
ATOM   4776  HA  MET B 150       1.418   9.704  -7.955  1.00 97.64           H  
ATOM   4777  C   MET B 150       2.815   8.097  -8.230  1.00 97.64           C  
ATOM   4778  CB  MET B 150       3.018   9.950  -6.533  1.00 97.64           C  
ATOM   4779  HB2 MET B 150       2.448  10.597  -5.865  1.00 97.64           H  
ATOM   4780  HB3 MET B 150       3.637   9.291  -5.924  1.00 97.64           H  
ATOM   4781  O   MET B 150       3.241   7.034  -7.786  1.00 97.64           O  
ATOM   4782  CG  MET B 150       3.961  10.838  -7.357  1.00 97.64           C  
ATOM   4783  HG2 MET B 150       3.383  11.602  -7.876  1.00 97.64           H  
ATOM   4784  HG3 MET B 150       4.482  10.229  -8.097  1.00 97.64           H  
ATOM   4785  SD  MET B 150       5.221  11.627  -6.317  1.00 97.64           S  
ATOM   4786  CE  MET B 150       6.240  12.464  -7.559  1.00 97.64           C  
ATOM   4787  HE1 MET B 150       6.539  11.759  -8.334  1.00 97.64           H  
ATOM   4788  HE2 MET B 150       5.669  13.277  -8.006  1.00 97.64           H  
ATOM   4789  HE3 MET B 150       7.129  12.880  -7.086  1.00 97.64           H  
ATOM   4790  N   SER B 151       3.052   8.505  -9.475  1.00 93.23           N  
ATOM   4791  H   SER B 151       2.704   9.411  -9.755  1.00 93.23           H  
ATOM   4792  CA  SER B 151       3.979   7.844 -10.401  1.00 93.23           C  
ATOM   4793  HA  SER B 151       4.546   7.082  -9.866  1.00 93.23           H  
ATOM   4794  C   SER B 151       4.979   8.891 -10.926  1.00 93.23           C  
ATOM   4795  CB  SER B 151       3.217   7.139 -11.538  1.00 93.23           C  
ATOM   4796  HB2 SER B 151       3.898   6.483 -12.080  1.00 93.23           H  
ATOM   4797  HB3 SER B 151       2.847   7.896 -12.230  1.00 93.23           H  
ATOM   4798  O   SER B 151       4.712  10.094 -10.870  1.00 93.23           O  
ATOM   4799  OG  SER B 151       2.106   6.384 -11.071  1.00 93.23           O  
ATOM   4800  HG  SER B 151       2.399   5.580 -10.635  1.00 93.23           H  
ATOM   4801  N   HIS B 152       6.152   8.475 -11.408  1.00 89.07           N  
ATOM   4802  H   HIS B 152       6.339   7.485 -11.479  1.00 89.07           H  
ATOM   4803  CA  HIS B 152       7.168   9.422 -11.888  1.00 89.07           C  
ATOM   4804  HA  HIS B 152       7.229  10.238 -11.167  1.00 89.07           H  
ATOM   4805  C   HIS B 152       6.776  10.036 -13.249  1.00 89.07           C  
ATOM   4806  CB  HIS B 152       8.541   8.737 -11.913  1.00 89.07           C  
ATOM   4807  HB2 HIS B 152       8.547   7.966 -12.683  1.00 89.07           H  
ATOM   4808  HB3 HIS B 152       8.720   8.258 -10.950  1.00 89.07           H  
ATOM   4809  O   HIS B 152       6.356   9.310 -14.146  1.00 89.07           O  
ATOM   4810  CG  HIS B 152       9.667   9.706 -12.169  1.00 89.07           C  
ATOM   4811  CD2 HIS B 152      10.346   9.865 -13.348  1.00 89.07           C  
ATOM   4812  HD2 HIS B 152      10.191   9.299 -14.255  1.00 89.07           H  
ATOM   4813  ND1 HIS B 152      10.169  10.636 -11.281  1.00 89.07           N  
ATOM   4814  HD1 HIS B 152       9.908  10.767 -10.314  1.00 89.07           H  
ATOM   4815  CE1 HIS B 152      11.123  11.338 -11.912  1.00 89.07           C  
ATOM   4816  HE1 HIS B 152      11.704  12.134 -11.469  1.00 89.07           H  
ATOM   4817  NE2 HIS B 152      11.248  10.918 -13.180  1.00 89.07           N  
ATOM   4818  N   GLN B 153       6.914  11.362 -13.398  1.00 89.17           N  
ATOM   4819  H   GLN B 153       7.239  11.892 -12.602  1.00 89.17           H  
ATOM   4820  CA  GLN B 153       6.438  12.142 -14.563  1.00 89.17           C  
ATOM   4821  HA  GLN B 153       6.057  11.458 -15.321  1.00 89.17           H  
ATOM   4822  C   GLN B 153       7.549  12.964 -15.262  1.00 89.17           C  
ATOM   4823  CB  GLN B 153       5.273  13.054 -14.133  1.00 89.17           C  
ATOM   4824  HB2 GLN B 153       5.621  13.689 -13.318  1.00 89.17           H  
ATOM   4825  HB3 GLN B 153       5.005  13.709 -14.962  1.00 89.17           H  
ATOM   4826  O   GLN B 153       7.258  13.863 -16.051  1.00 89.17           O  
ATOM   4827  CG  GLN B 153       3.998  12.323 -13.670  1.00 89.17           C  
ATOM   4828  HG2 GLN B 153       4.260  11.502 -13.004  1.00 89.17           H  
ATOM   4829  HG3 GLN B 153       3.398  13.028 -13.094  1.00 89.17           H  
ATOM   4830  CD  GLN B 153       3.095  11.804 -14.787  1.00 89.17           C  
ATOM   4831  NE2 GLN B 153       2.249  10.844 -14.485  1.00 89.17           N  
ATOM   4832 HE21 GLN B 153       2.245  10.443 -13.558  1.00 89.17           H  
ATOM   4833 HE22 GLN B 153       1.635  10.518 -15.218  1.00 89.17           H  
ATOM   4834  OE1 GLN B 153       3.079  12.277 -15.912  1.00 89.17           O  
ATOM   4835  N   GLY B 154       8.825  12.690 -14.962  1.00 82.05           N  
ATOM   4836  H   GLY B 154       9.014  11.950 -14.301  1.00 82.05           H  
ATOM   4837  CA  GLY B 154       9.964  13.177 -15.752  1.00 82.05           C  
ATOM   4838  HA2 GLY B 154       9.770  12.987 -16.808  1.00 82.05           H  
ATOM   4839  HA3 GLY B 154      10.836  12.590 -15.463  1.00 82.05           H  
ATOM   4840  C   GLY B 154      10.346  14.658 -15.609  1.00 82.05           C  
ATOM   4841  O   GLY B 154      10.997  15.194 -16.498  1.00 82.05           O  
ATOM   4842  N   TYR B 155       9.985  15.358 -14.524  1.00 85.91           N  
ATOM   4843  H   TYR B 155       9.439  14.897 -13.811  1.00 85.91           H  
ATOM   4844  CA  TYR B 155      10.217  16.815 -14.418  1.00 85.91           C  
ATOM   4845  HA  TYR B 155       9.691  17.287 -15.249  1.00 85.91           H  
ATOM   4846  C   TYR B 155      11.688  17.257 -14.574  1.00 85.91           C  
ATOM   4847  CB  TYR B 155       9.620  17.348 -13.106  1.00 85.91           C  
ATOM   4848  HB2 TYR B 155      10.075  16.819 -12.268  1.00 85.91           H  
ATOM   4849  HB3 TYR B 155       8.553  17.127 -13.082  1.00 85.91           H  
ATOM   4850  O   TYR B 155      11.953  18.274 -15.225  1.00 85.91           O  
ATOM   4851  CG  TYR B 155       9.813  18.845 -12.912  1.00 85.91           C  
ATOM   4852  CD1 TYR B 155      10.802  19.327 -12.032  1.00 85.91           C  
ATOM   4853  HD1 TYR B 155      11.418  18.636 -11.476  1.00 85.91           H  
ATOM   4854  CD2 TYR B 155       9.008  19.761 -13.619  1.00 85.91           C  
ATOM   4855  HD2 TYR B 155       8.206  19.402 -14.246  1.00 85.91           H  
ATOM   4856  CE1 TYR B 155      10.980  20.713 -11.860  1.00 85.91           C  
ATOM   4857  HE1 TYR B 155      11.726  21.091 -11.176  1.00 85.91           H  
ATOM   4858  CE2 TYR B 155       9.199  21.147 -13.471  1.00 85.91           C  
ATOM   4859  HE2 TYR B 155       8.565  21.844 -13.998  1.00 85.91           H  
ATOM   4860  OH  TYR B 155      10.338  22.963 -12.418  1.00 85.91           O  
ATOM   4861  HH  TYR B 155       9.859  23.479 -13.070  1.00 85.91           H  
ATOM   4862  CZ  TYR B 155      10.184  21.625 -12.582  1.00 85.91           C  
ATOM   4863  N   ALA B 156      12.629  16.480 -14.028  1.00 75.19           N  
ATOM   4864  H   ALA B 156      12.322  15.705 -13.458  1.00 75.19           H  
ATOM   4865  CA  ALA B 156      14.075  16.672 -14.184  1.00 75.19           C  
ATOM   4866  HA  ALA B 156      14.260  17.714 -14.448  1.00 75.19           H  
ATOM   4867  C   ALA B 156      14.706  15.824 -15.314  1.00 75.19           C  
ATOM   4868  CB  ALA B 156      14.737  16.421 -12.823  1.00 75.19           C  
ATOM   4869  HB1 ALA B 156      14.557  15.395 -12.501  1.00 75.19           H  
ATOM   4870  HB2 ALA B 156      14.328  17.112 -12.085  1.00 75.19           H  
ATOM   4871  HB3 ALA B 156      15.811  16.587 -12.899  1.00 75.19           H  
ATOM   4872  O   ALA B 156      15.921  15.863 -15.505  1.00 75.19           O  
ATOM   4873  N   THR B 157      13.911  15.057 -16.065  1.00 66.38           N  
ATOM   4874  H   THR B 157      12.910  15.129 -15.948  1.00 66.38           H  
ATOM   4875  CA  THR B 157      14.386  14.141 -17.113  1.00 66.38           C  
ATOM   4876  HA  THR B 157      15.298  13.659 -16.760  1.00 66.38           H  
ATOM   4877  C   THR B 157      14.706  14.893 -18.402  1.00 66.38           C  
ATOM   4878  CB  THR B 157      13.351  13.033 -17.368  1.00 66.38           C  
ATOM   4879  HB  THR B 157      12.386  13.471 -17.623  1.00 66.38           H  
ATOM   4880  O   THR B 157      13.951  15.764 -18.828  1.00 66.38           O  
ATOM   4881  CG2 THR B 157      13.737  12.053 -18.473  1.00 66.38           C  
ATOM   4882 HG21 THR B 157      13.057  11.201 -18.469  1.00 66.38           H  
ATOM   4883 HG22 THR B 157      13.642  12.543 -19.442  1.00 66.38           H  
ATOM   4884 HG23 THR B 157      14.763  11.712 -18.336  1.00 66.38           H  
ATOM   4885  OG1 THR B 157      13.231  12.277 -16.186  1.00 66.38           O  
ATOM   4886  HG1 THR B 157      12.683  11.516 -16.391  1.00 66.38           H  
ATOM   4887  N   GLY B 158      15.842  14.573 -19.032  1.00 59.44           N  
ATOM   4888  H   GLY B 158      16.447  13.901 -18.582  1.00 59.44           H  
ATOM   4889  CA  GLY B 158      16.218  15.024 -20.384  1.00 59.44           C  
ATOM   4890  HA2 GLY B 158      17.115  14.489 -20.696  1.00 59.44           H  
ATOM   4891  HA3 GLY B 158      15.411  14.752 -21.066  1.00 59.44           H  
ATOM   4892  C   GLY B 158      16.484  16.526 -20.572  1.00 59.44           C  
ATOM   4893  O   GLY B 158      17.091  16.917 -21.569  1.00 59.44           O  
ATOM   4894  N   ARG B 159      16.069  17.382 -19.633  1.00 57.75           N  
ATOM   4895  H   ARG B 159      15.520  17.000 -18.877  1.00 57.75           H  
ATOM   4896  CA  ARG B 159      16.305  18.828 -19.679  1.00 57.75           C  
ATOM   4897  HA  ARG B 159      15.999  19.171 -20.668  1.00 57.75           H  
ATOM   4898  C   ARG B 159      17.797  19.146 -19.504  1.00 57.75           C  
ATOM   4899  CB  ARG B 159      15.446  19.540 -18.619  1.00 57.75           C  
ATOM   4900  HB2 ARG B 159      15.819  20.556 -18.484  1.00 57.75           H  
ATOM   4901  HB3 ARG B 159      15.525  19.016 -17.667  1.00 57.75           H  
ATOM   4902  O   ARG B 159      18.461  18.515 -18.680  1.00 57.75           O  
ATOM   4903  CG  ARG B 159      13.977  19.617 -19.061  1.00 57.75           C  
ATOM   4904  HG2 ARG B 159      13.924  20.174 -19.997  1.00 57.75           H  
ATOM   4905  HG3 ARG B 159      13.586  18.613 -19.230  1.00 57.75           H  
ATOM   4906  CD  ARG B 159      13.110  20.317 -18.009  1.00 57.75           C  
ATOM   4907  HD2 ARG B 159      13.612  21.227 -17.680  1.00 57.75           H  
ATOM   4908  HD3 ARG B 159      13.012  19.650 -17.153  1.00 57.75           H  
ATOM   4909  NE  ARG B 159      11.784  20.679 -18.557  1.00 57.75           N  
ATOM   4910  HE  ARG B 159      11.742  20.917 -19.538  1.00 57.75           H  
ATOM   4911  NH1 ARG B 159      10.547  20.379 -16.644  1.00 57.75           N  
ATOM   4912 HH11 ARG B 159      11.306  19.863 -16.222  1.00 57.75           H  
ATOM   4913 HH12 ARG B 159       9.671  20.428 -16.144  1.00 57.75           H  
ATOM   4914  NH2 ARG B 159       9.556  21.168 -18.486  1.00 57.75           N  
ATOM   4915 HH21 ARG B 159       8.663  21.097 -18.019  1.00 57.75           H  
ATOM   4916 HH22 ARG B 159       9.545  21.442 -19.458  1.00 57.75           H  
ATOM   4917  CZ  ARG B 159      10.641  20.741 -17.895  1.00 57.75           C  
ATOM   4918  N   PRO B 160      18.332  20.163 -20.209  1.00 54.67           N  
ATOM   4919  CA  PRO B 160      19.612  20.760 -19.841  1.00 54.67           C  
ATOM   4920  HA  PRO B 160      20.410  20.039 -20.020  1.00 54.67           H  
ATOM   4921  C   PRO B 160      19.576  21.163 -18.363  1.00 54.67           C  
ATOM   4922  CB  PRO B 160      19.785  21.984 -20.752  1.00 54.67           C  
ATOM   4923  HB2 PRO B 160      20.821  22.105 -21.068  1.00 54.67           H  
ATOM   4924  HB3 PRO B 160      19.439  22.885 -20.247  1.00 54.67           H  
ATOM   4925  O   PRO B 160      18.573  21.727 -17.916  1.00 54.67           O  
ATOM   4926  CG  PRO B 160      18.864  21.690 -21.936  1.00 54.67           C  
ATOM   4927  HG2 PRO B 160      18.509  22.605 -22.412  1.00 54.67           H  
ATOM   4928  HG3 PRO B 160      19.385  21.058 -22.655  1.00 54.67           H  
ATOM   4929  CD  PRO B 160      17.721  20.905 -21.300  1.00 54.67           C  
ATOM   4930  HD2 PRO B 160      17.272  20.239 -22.037  1.00 54.67           H  
ATOM   4931  HD3 PRO B 160      16.974  21.591 -20.899  1.00 54.67           H  
ATOM   4932  N   ARG B 161      20.648  20.886 -17.605  1.00 54.86           N  
ATOM   4933  H   ARG B 161      21.438  20.417 -18.025  1.00 54.86           H  
ATOM   4934  CA  ARG B 161      20.734  21.339 -16.208  1.00 54.86           C  
ATOM   4935  HA  ARG B 161      19.919  20.858 -15.667  1.00 54.86           H  
ATOM   4936  C   ARG B 161      20.516  22.866 -16.165  1.00 54.86           C  
ATOM   4937  CB  ARG B 161      22.068  20.943 -15.542  1.00 54.86           C
[truncated: 1,828,423 more chars]
