# Supplementary material for: Module-Based Polyketide Synthase Engineering for de Novo Polyketide Biosynthesis
Source: ACS Synth Biol. 2023 Oct 23;12(11):3148–55. doi: 10.1021/acssynbio.3c00282 (PMC10661043; doi:10.1021/acssynbio.3c00282)
Supplement: Supplementary file 2 — sb3c00282_si_002.zip [file sb3c00282_si_002.zip › Final_PKS_Structures/menzella_pdbs/pikM6_ACP_eryM2_KSAT_dimer.pdb]

ATOM      1  N   LEU A   1      -8.830 -14.509  66.965  1.00 20.43           N  
ATOM      2  H   LEU A   1      -8.509 -14.584  67.920  1.00 20.43           H  
ATOM      3  H2  LEU A   1      -9.245 -15.392  66.704  1.00 20.43           H  
ATOM      4  H3  LEU A   1      -9.537 -13.790  66.901  1.00 20.43           H  
ATOM      5  CA  LEU A   1      -7.687 -14.210  66.068  1.00 20.43           C  
ATOM      6  HA  LEU A   1      -6.966 -15.018  66.190  1.00 20.43           H  
ATOM      7  C   LEU A   1      -6.912 -12.968  66.521  1.00 20.43           C  
ATOM      8  CB  LEU A   1      -8.092 -14.217  64.581  1.00 20.43           C  
ATOM      9  HB2 LEU A   1      -7.269 -13.830  63.980  1.00 20.43           H  
ATOM     10  HB3 LEU A   1      -8.955 -13.567  64.438  1.00 20.43           H  
ATOM     11  O   LEU A   1      -5.919 -13.165  67.208  1.00 20.43           O  
ATOM     12  CG  LEU A   1      -8.431 -15.646  64.096  1.00 20.43           C  
ATOM     13  HG  LEU A   1      -9.168 -16.080  64.772  1.00 20.43           H  
ATOM     14  CD1 LEU A   1      -9.038 -15.616  62.700  1.00 20.43           C  
ATOM     15 HD11 LEU A   1      -8.327 -15.203  61.984  1.00 20.43           H  
ATOM     16 HD12 LEU A   1      -9.946 -15.013  62.688  1.00 20.43           H  
ATOM     17 HD13 LEU A   1      -9.296 -16.627  62.384  1.00 20.43           H  
ATOM     18  CD2 LEU A   1      -7.195 -16.549  64.080  1.00 20.43           C  
ATOM     19 HD21 LEU A   1      -7.468 -17.529  63.687  1.00 20.43           H  
ATOM     20 HD22 LEU A   1      -6.428 -16.130  63.429  1.00 20.43           H  
ATOM     21 HD23 LEU A   1      -6.784 -16.698  65.078  1.00 20.43           H  
ATOM     22  N   LEU A   2      -7.374 -11.733  66.250  1.00 19.93           N  
ATOM     23  H   LEU A   2      -8.178 -11.651  65.644  1.00 19.93           H  
ATOM     24  CA  LEU A   2      -6.667 -10.454  66.528  1.00 19.93           C  
ATOM     25  HA  LEU A   2      -5.984 -10.258  65.701  1.00 19.93           H  
ATOM     26  C   LEU A   2      -5.797 -10.397  67.808  1.00 19.93           C  
ATOM     27  CB  LEU A   2      -7.714  -9.316  66.585  1.00 19.93           C  
ATOM     28  HB2 LEU A   2      -7.296  -8.471  67.133  1.00 19.93           H  
ATOM     29  HB3 LEU A   2      -8.578  -9.664  67.151  1.00 19.93           H  
ATOM     30  O   LEU A   2      -4.653  -9.951  67.750  1.00 19.93           O  
ATOM     31  CG  LEU A   2      -8.178  -8.795  65.211  1.00 19.93           C  
ATOM     32  HG  LEU A   2      -8.381  -9.641  64.555  1.00 19.93           H  
ATOM     33  CD1 LEU A   2      -9.463  -7.983  65.365  1.00 19.93           C  
ATOM     34 HD11 LEU A   2      -9.787  -7.621  64.390  1.00 19.93           H  
ATOM     35 HD12 LEU A   2     -10.258  -8.605  65.779  1.00 19.93           H  
ATOM     36 HD13 LEU A   2      -9.296  -7.127  66.019  1.00 19.93           H  
ATOM     37  CD2 LEU A   2      -7.121  -7.894  64.569  1.00 19.93           C  
ATOM     38 HD21 LEU A   2      -6.921  -7.029  65.201  1.00 19.93           H  
ATOM     39 HD22 LEU A   2      -7.481  -7.542  63.602  1.00 19.93           H  
ATOM     40 HD23 LEU A   2      -6.194  -8.444  64.404  1.00 19.93           H  
ATOM     41  N   ALA A   3      -6.309 -10.862  68.953  1.00 24.12           N  
ATOM     42  H   ALA A   3      -7.262 -11.198  68.950  1.00 24.12           H  
ATOM     43  CA  ALA A   3      -5.618 -10.782  70.245  1.00 24.12           C  
ATOM     44  HA  ALA A   3      -5.458  -9.730  70.480  1.00 24.12           H  
ATOM     45  C   ALA A   3      -4.230 -11.465  70.288  1.00 24.12           C  
ATOM     46  CB  ALA A   3      -6.552 -11.370  71.312  1.00 24.12           C  
ATOM     47  HB1 ALA A   3      -6.732 -12.427  71.118  1.00 24.12           H  
ATOM     48  HB2 ALA A   3      -6.090 -11.269  72.294  1.00 24.12           H  
ATOM     49  HB3 ALA A   3      -7.500 -10.833  71.320  1.00 24.12           H  
ATOM     50  O   ALA A   3      -3.331 -10.968  70.972  1.00 24.12           O  
ATOM     51  N   MET A   4      -4.014 -12.562  69.547  1.00 25.84           N  
ATOM     52  H   MET A   4      -4.745 -12.879  68.925  1.00 25.84           H  
ATOM     53  CA  MET A   4      -2.760 -13.337  69.605  1.00 25.84           C  
ATOM     54  HA  MET A   4      -2.605 -13.686  70.626  1.00 25.84           H  
ATOM     55  C   MET A   4      -1.528 -12.500  69.229  1.00 25.84           C  
ATOM     56  CB  MET A   4      -2.841 -14.565  68.685  1.00 25.84           C  
ATOM     57  HB2 MET A   4      -3.176 -14.258  67.694  1.00 25.84           H  
ATOM     58  HB3 MET A   4      -1.845 -14.996  68.591  1.00 25.84           H  
ATOM     59  O   MET A   4      -0.491 -12.599  69.882  1.00 25.84           O  
ATOM     60  CG  MET A   4      -3.780 -15.644  69.231  1.00 25.84           C  
ATOM     61  HG2 MET A   4      -4.762 -15.201  69.400  1.00 25.84           H  
ATOM     62  HG3 MET A   4      -3.401 -16.000  70.189  1.00 25.84           H  
ATOM     63  SD  MET A   4      -3.999 -17.065  68.126  1.00 25.84           S  
ATOM     64  CE  MET A   4      -2.359 -17.846  68.224  1.00 25.84           C  
ATOM     65  HE1 MET A   4      -1.599 -17.181  67.815  1.00 25.84           H  
ATOM     66  HE2 MET A   4      -2.366 -18.770  67.646  1.00 25.84           H  
ATOM     67  HE3 MET A   4      -2.123 -18.080  69.262  1.00 25.84           H  
ATOM     68  N   GLY A   5      -1.653 -11.603  68.244  1.00 30.06           N  
ATOM     69  H   GLY A   5      -2.547 -11.526  67.779  1.00 30.06           H  
ATOM     70  CA  GLY A   5      -0.561 -10.728  67.795  1.00 30.06           C  
ATOM     71  HA2 GLY A   5      -0.870 -10.226  66.878  1.00 30.06           H  
ATOM     72  HA3 GLY A   5       0.312 -11.341  67.569  1.00 30.06           H  
ATOM     73  C   GLY A   5      -0.137  -9.652  68.807  1.00 30.06           C  
ATOM     74  O   GLY A   5       0.836  -8.929  68.565  1.00 30.06           O  
ATOM     75  N   ARG A   6      -0.852  -9.514  69.934  1.00 37.13           N  
ATOM     76  H   ARG A   6      -1.659 -10.110  70.050  1.00 37.13           H  
ATOM     77  CA  ARG A   6      -0.448  -8.671  71.071  1.00 37.13           C  
ATOM     78  HA  ARG A   6       0.321  -7.979  70.728  1.00 37.13           H  
ATOM     79  C   ARG A   6       0.228  -9.500  72.167  1.00 37.13           C  
ATOM     80  CB  ARG A   6      -1.648  -7.836  71.558  1.00 37.13           C  
ATOM     81  HB2 ARG A   6      -2.227  -8.402  72.288  1.00 37.13           H  
ATOM     82  HB3 ARG A   6      -2.293  -7.623  70.706  1.00 37.13           H  
ATOM     83  O   ARG A   6       1.271  -9.076  72.654  1.00 37.13           O  
ATOM     84  CG  ARG A   6      -1.200  -6.492  72.160  1.00 37.13           C  
ATOM     85  HG2 ARG A   6      -0.646  -6.668  73.082  1.00 37.13           H  
ATOM     86  HG3 ARG A   6      -0.545  -5.990  71.448  1.00 37.13           H  
ATOM     87  CD  ARG A   6      -2.402  -5.577  72.443  1.00 37.13           C  
ATOM     88  HD2 ARG A   6      -3.031  -5.547  71.554  1.00 37.13           H  
ATOM     89  HD3 ARG A   6      -2.980  -5.998  73.267  1.00 37.13           H  
ATOM     90  NE  ARG A   6      -1.978  -4.201  72.781  1.00 37.13           N  
ATOM     91  HE  ARG A   6      -1.002  -4.067  73.001  1.00 37.13           H  
ATOM     92  NH1 ARG A   6      -4.038  -3.179  72.637  1.00 37.13           N  
ATOM     93 HH11 ARG A   6      -4.474  -4.076  72.474  1.00 37.13           H  
ATOM     94 HH12 ARG A   6      -4.603  -2.344  72.692  1.00 37.13           H  
ATOM     95  NH2 ARG A   6      -2.237  -1.954  73.094  1.00 37.13           N  
ATOM     96 HH21 ARG A   6      -2.830  -1.138  73.142  1.00 37.13           H  
ATOM     97 HH22 ARG A   6      -1.248  -1.851  73.272  1.00 37.13           H  
ATOM     98  CZ  ARG A   6      -2.750  -3.124  72.835  1.00 37.13           C  
ATOM     99  N   TYR A   7      -0.273 -10.707  72.454  1.00 34.26           N  
ATOM    100  H   TYR A   7      -1.138 -10.989  72.015  1.00 34.26           H  
ATOM    101  CA  TYR A   7       0.411 -11.679  73.322  1.00 34.26           C  
ATOM    102  HA  TYR A   7       0.552 -11.238  74.308  1.00 34.26           H  
ATOM    103  C   TYR A   7       1.802 -12.046  72.795  1.00 34.26           C  
ATOM    104  CB  TYR A   7      -0.432 -12.953  73.481  1.00 34.26           C  
ATOM    105  HB2 TYR A   7       0.218 -13.758  73.823  1.00 34.26           H  
ATOM    106  HB3 TYR A   7      -0.832 -13.257  72.514  1.00 34.26           H  
ATOM    107  O   TYR A   7       2.766 -11.977  73.548  1.00 34.26           O  
ATOM    108  CG  TYR A   7      -1.556 -12.828  74.487  1.00 34.26           C  
ATOM    109  CD1 TYR A   7      -1.271 -12.953  75.862  1.00 34.26           C  
ATOM    110  HD1 TYR A   7      -0.259 -13.131  76.192  1.00 34.26           H  
ATOM    111  CD2 TYR A   7      -2.880 -12.616  74.058  1.00 34.26           C  
ATOM    112  HD2 TYR A   7      -3.104 -12.536  73.004  1.00 34.26           H  
ATOM    113  CE1 TYR A   7      -2.309 -12.873  76.810  1.00 34.26           C  
ATOM    114  HE1 TYR A   7      -2.091 -12.984  77.862  1.00 34.26           H  
ATOM    115  CE2 TYR A   7      -3.919 -12.530  75.004  1.00 34.26           C  
ATOM    116  HE2 TYR A   7      -4.943 -12.382  74.695  1.00 34.26           H  
ATOM    117  OH  TYR A   7      -4.651 -12.589  77.279  1.00 34.26           O  
ATOM    118  HH  TYR A   7      -4.356 -12.760  78.177  1.00 34.26           H  
ATOM    119  CZ  TYR A   7      -3.637 -12.664  76.380  1.00 34.26           C  
ATOM    120  N   ALA A   8       1.939 -12.352  71.500  1.00 35.62           N  
ATOM    121  H   ALA A   8       1.108 -12.446  70.934  1.00 35.62           H  
ATOM    122  CA  ALA A   8       3.227 -12.715  70.904  1.00 35.62           C  
ATOM    123  HA  ALA A   8       3.601 -13.610  71.401  1.00 35.62           H  
ATOM    124  C   ALA A   8       4.293 -11.617  71.084  1.00 35.62           C  
ATOM    125  CB  ALA A   8       2.996 -13.047  69.425  1.00 35.62           C  
ATOM    126  HB1 ALA A   8       3.939 -13.351  68.970  1.00 35.62           H  
ATOM    127  HB2 ALA A   8       2.286 -13.869  69.336  1.00 35.62           H  
ATOM    128  HB3 ALA A   8       2.609 -12.177  68.894  1.00 35.62           H  
ATOM    129  O   ALA A   8       5.417 -11.909  71.478  1.00 35.62           O  
ATOM    130  N   ARG A   9       3.930 -10.340  70.881  1.00 41.60           N  
ATOM    131  H   ARG A   9       2.975 -10.164  70.604  1.00 41.60           H  
ATOM    132  CA  ARG A   9       4.835  -9.196  71.103  1.00 41.60           C  
ATOM    133  HA  ARG A   9       5.813  -9.436  70.686  1.00 41.60           H  
ATOM    134  C   ARG A   9       5.124  -8.913  72.578  1.00 41.60           C  
ATOM    135  CB  ARG A   9       4.294  -7.937  70.407  1.00 41.60           C  
ATOM    136  HB2 ARG A   9       3.214  -7.877  70.535  1.00 41.60           H  
ATOM    137  HB3 ARG A   9       4.744  -7.056  70.864  1.00 41.60           H  
ATOM    138  O   ARG A   9       6.187  -8.386  72.876  1.00 41.60           O  
ATOM    139  CG  ARG A   9       4.668  -7.939  68.919  1.00 41.60           C  
ATOM    140  HG2 ARG A   9       4.265  -8.827  68.432  1.00 41.60           H  
ATOM    141  HG3 ARG A   9       5.754  -7.964  68.832  1.00 41.60           H  
ATOM    142  CD  ARG A   9       4.157  -6.685  68.201  1.00 41.60           C  
ATOM    143  HD2 ARG A   9       4.647  -6.632  67.229  1.00 41.60           H  
ATOM    144  HD3 ARG A   9       4.435  -5.801  68.777  1.00 41.60           H  
ATOM    145  NE  ARG A   9       2.698  -6.734  68.006  1.00 41.60           N  
ATOM    146  HE  ARG A   9       2.223  -7.564  68.330  1.00 41.60           H  
ATOM    147  NH1 ARG A   9       2.467  -4.806  66.770  1.00 41.60           N  
ATOM    148 HH11 ARG A   9       1.902  -4.197  66.195  1.00 41.60           H  
ATOM    149 HH12 ARG A   9       3.457  -4.631  66.859  1.00 41.60           H  
ATOM    150  NH2 ARG A   9       0.703  -6.135  67.144  1.00 41.60           N  
ATOM    151 HH21 ARG A   9       0.354  -7.019  67.485  1.00 41.60           H  
ATOM    152 HH22 ARG A   9       0.145  -5.549  66.540  1.00 41.60           H  
ATOM    153  CZ  ARG A   9       1.969  -5.884  67.311  1.00 41.60           C  
ATOM    154  N   PHE A  10       4.215  -9.259  73.488  1.00 42.29           N  
ATOM    155  H   PHE A  10       3.343  -9.666  73.179  1.00 42.29           H  
ATOM    156  CA  PHE A  10       4.467  -9.167  74.927  1.00 42.29           C  
ATOM    157  HA  PHE A  10       4.942  -8.210  75.144  1.00 42.29           H  
ATOM    158  C   PHE A  10       5.441 -10.262  75.395  1.00 42.29           C  
ATOM    159  CB  PHE A  10       3.125  -9.214  75.671  1.00 42.29           C  
ATOM    160  HB2 PHE A  10       2.654 -10.184  75.510  1.00 42.29           H  
ATOM    161  HB3 PHE A  10       2.464  -8.456  75.251  1.00 42.29           H  
ATOM    162  O   PHE A  10       6.392  -9.969  76.109  1.00 42.29           O  
ATOM    163  CG  PHE A  10       3.245  -8.967  77.161  1.00 42.29           C  
ATOM    164  CD1 PHE A  10       3.338 -10.051  78.053  1.00 42.29           C  
ATOM    165  HD1 PHE A  10       3.328 -11.065  77.682  1.00 42.29           H  
ATOM    166  CD2 PHE A  10       3.282  -7.648  77.655  1.00 42.29           C  
ATOM    167  HD2 PHE A  10       3.228  -6.812  76.974  1.00 42.29           H  
ATOM    168  CE1 PHE A  10       3.465  -9.818  79.434  1.00 42.29           C  
ATOM    169  HE1 PHE A  10       3.546 -10.650  80.117  1.00 42.29           H  
ATOM    170  CE2 PHE A  10       3.409  -7.416  79.036  1.00 42.29           C  
ATOM    171  HE2 PHE A  10       3.448  -6.406  79.416  1.00 42.29           H  
ATOM    172  CZ  PHE A  10       3.499  -8.501  79.926  1.00 42.29           C  
ATOM    173  HZ  PHE A  10       3.605  -8.324  80.986  1.00 42.29           H  
ATOM    174  N   LEU A  11       5.253 -11.503  74.931  1.00 42.78           N  
ATOM    175  H   LEU A  11       4.447 -11.670  74.346  1.00 42.78           H  
ATOM    176  CA  LEU A  11       6.097 -12.658  75.270  1.00 42.78           C  
ATOM    177  HA  LEU A  11       6.271 -12.665  76.346  1.00 42.78           H  
ATOM    178  C   LEU A  11       7.488 -12.612  74.617  1.00 42.78           C  
ATOM    179  CB  LEU A  11       5.357 -13.946  74.865  1.00 42.78           C  
ATOM    180  HB2 LEU A  11       6.039 -14.789  74.972  1.00 42.78           H  
ATOM    181  HB3 LEU A  11       5.093 -13.871  73.810  1.00 42.78           H  
ATOM    182  O   LEU A  11       8.455 -13.063  75.222  1.00 42.78           O  
ATOM    183  CG  LEU A  11       4.087 -14.244  75.683  1.00 42.78           C  
ATOM    184  HG  LEU A  11       3.433 -13.371  75.691  1.00 42.78           H  
ATOM    185  CD1 LEU A  11       3.325 -15.403  75.039  1.00 42.78           C  
ATOM    186 HD11 LEU A  11       3.045 -15.138  74.020  1.00 42.78           H  
ATOM    187 HD12 LEU A  11       2.420 -15.613  75.610  1.00 42.78           H  
ATOM    188 HD13 LEU A  11       3.950 -16.295  75.021  1.00 42.78           H  
ATOM    189  CD2 LEU A  11       4.404 -14.622  77.131  1.00 42.78           C  
ATOM    190 HD21 LEU A  11       3.484 -14.872  77.659  1.00 42.78           H  
ATOM    191 HD22 LEU A  11       4.879 -13.786  77.645  1.00 42.78           H  
ATOM    192 HD23 LEU A  11       5.072 -15.483  77.155  1.00 42.78           H  
ATOM    193  N   ALA A  12       7.598 -12.049  73.409  1.00 41.69           N  
ATOM    194  H   ALA A  12       6.752 -11.803  72.915  1.00 41.69           H  
ATOM    195  CA  ALA A  12       8.875 -11.747  72.755  1.00 41.69           C  
ATOM    196  HA  ALA A  12       9.581 -12.545  72.986  1.00 41.69           H  
ATOM    197  C   ALA A  12       9.516 -10.432  73.248  1.00 41.69           C  
ATOM    198  CB  ALA A  12       8.648 -11.735  71.238  1.00 41.69           C  
ATOM    199  HB1 ALA A  12       9.602 -11.594  70.729  1.00 41.69           H  
ATOM    200  HB2 ALA A  12       8.215 -12.683  70.920  1.00 41.69           H  
ATOM    201  HB3 ALA A  12       7.978 -10.919  70.968  1.00 41.69           H  
ATOM    202  O   ALA A  12      10.612 -10.077  72.813  1.00 41.69           O  
ATOM    203  N   GLY A  13       8.833  -9.693  74.129  1.00 41.56           N  
ATOM    204  H   GLY A  13       7.963 -10.059  74.487  1.00 41.56           H  
ATOM    205  CA  GLY A  13       9.385  -8.525  74.804  1.00 41.56           C  
ATOM    206  HA2 GLY A  13       9.830  -7.859  74.065  1.00 41.56           H  
ATOM    207  HA3 GLY A  13       8.578  -7.998  75.313  1.00 41.56           H  
ATOM    208  C   GLY A  13      10.452  -8.901  75.842  1.00 41.56           C  
ATOM    209  O   GLY A  13      10.683 -10.083  76.115  1.00 41.56           O  
ATOM    210  N   PRO A  14      11.120  -7.907  76.455  1.00 49.03           N  
ATOM    211  CA  PRO A  14      12.056  -8.168  77.542  1.00 49.03           C  
ATOM    212  HA  PRO A  14      12.880  -8.784  77.180  1.00 49.03           H  
ATOM    213  C   PRO A  14      11.340  -8.897  78.685  1.00 49.03           C  
ATOM    214  CB  PRO A  14      12.590  -6.796  77.965  1.00 49.03           C  
ATOM    215  HB2 PRO A  14      12.795  -6.744  79.034  1.00 49.03           H  
ATOM    216  HB3 PRO A  14      13.492  -6.568  77.396  1.00 49.03           H  
ATOM    217  O   PRO A  14      10.298  -8.441  79.161  1.00 49.03           O  
ATOM    218  CG  PRO A  14      11.473  -5.834  77.554  1.00 49.03           C  
ATOM    219  HG2 PRO A  14      10.704  -5.812  78.326  1.00 49.03           H  
ATOM    220  HG3 PRO A  14      11.852  -4.830  77.362  1.00 49.03           H  
ATOM    221  CD  PRO A  14      10.909  -6.478  76.288  1.00 49.03           C  
ATOM    222  HD2 PRO A  14      11.463  -6.130  75.416  1.00 49.03           H  
ATOM    223  HD3 PRO A  14       9.852  -6.233  76.188  1.00 49.03           H  
ATOM    224  N   ARG A  15      11.909 -10.028  79.129  1.00 51.44           N  
ATOM    225  H   ARG A  15      12.740 -10.353  78.658  1.00 51.44           H  
ATOM    226  CA  ARG A  15      11.368 -10.811  80.250  1.00 51.44           C  
ATOM    227  HA  ARG A  15      10.409 -11.222  79.935  1.00 51.44           H  
ATOM    228  C   ARG A  15      11.144  -9.892  81.464  1.00 51.44           C  
ATOM    229  CB  ARG A  15      12.319 -11.954  80.642  1.00 51.44           C  
ATOM    230  HB2 ARG A  15      13.326 -11.556  80.765  1.00 51.44           H  
ATOM    231  HB3 ARG A  15      11.994 -12.343  81.607  1.00 51.44           H  
ATOM    232  O   ARG A  15      12.064  -9.145  81.809  1.00 51.44           O  
ATOM    233  CG  ARG A  15      12.343 -13.123  79.644  1.00 51.44           C  
ATOM    234  HG2 ARG A  15      11.338 -13.537  79.560  1.00 51.44           H  
ATOM    235  HG3 ARG A  15      12.673 -12.779  78.664  1.00 51.44           H  
ATOM    236  CD  ARG A  15      13.304 -14.204  80.165  1.00 51.44           C  
ATOM    237  HD2 ARG A  15      14.330 -13.854  80.050  1.00 51.44           H  
ATOM    238  HD3 ARG A  15      13.104 -14.333  81.229  1.00 51.44           H  
ATOM    239  NE  ARG A  15      13.141 -15.502  79.474  1.00 51.44           N  
ATOM    240  HE  ARG A  15      12.829 -15.483  78.513  1.00 51.44           H  
ATOM    241  NH1 ARG A  15      13.649 -16.823  81.274  1.00 51.44           N  
ATOM    242 HH11 ARG A  15      13.387 -17.647  81.796  1.00 51.44           H  
ATOM    243 HH12 ARG A  15      13.876 -16.002  81.818  1.00 51.44           H  
ATOM    244  NH2 ARG A  15      12.936 -17.789  79.421  1.00 51.44           N  
ATOM    245 HH21 ARG A  15      12.582 -17.777  78.475  1.00 51.44           H  
ATOM    246 HH22 ARG A  15      12.970 -18.649  79.948  1.00 51.44           H  
ATOM    247  CZ  ARG A  15      13.247 -16.693  80.048  1.00 51.44           C  
ATOM    248  N   PRO A  16       9.973  -9.940  82.127  1.00 48.88           N  
ATOM    249  CA  PRO A  16       9.735  -9.135  83.319  1.00 48.88           C  
ATOM    250  HA  PRO A  16       9.826  -8.079  83.066  1.00 48.88           H  
ATOM    251  C   PRO A  16      10.763  -9.476  84.404  1.00 48.88           C  
ATOM    252  CB  PRO A  16       8.292  -9.427  83.745  1.00 48.88           C  
ATOM    253  HB2 PRO A  16       8.173  -9.431  84.829  1.00 48.88           H  
ATOM    254  HB3 PRO A  16       7.627  -8.690  83.295  1.00 48.88           H  
ATOM    255  O   PRO A  16      11.158 -10.631  84.561  1.00 48.88           O  
ATOM    256  CG  PRO A  16       8.006 -10.801  83.141  1.00 48.88           C  
ATOM    257  HG2 PRO A  16       8.362 -11.580  83.815  1.00 48.88           H  
ATOM    258  HG3 PRO A  16       6.945 -10.928  82.922  1.00 48.88           H  
ATOM    259  CD  PRO A  16       8.838 -10.810  81.862  1.00 48.88           C  
ATOM    260  HD2 PRO A  16       8.256 -10.402  81.035  1.00 48.88           H  
ATOM    261  HD3 PRO A  16       9.155 -11.829  81.638  1.00 48.88           H  
ATOM    262  N   GLY A  17      11.214  -8.460  85.140  1.00 57.73           N  
ATOM    263  H   GLY A  17      10.853  -7.536  84.951  1.00 57.73           H  
ATOM    264  CA  GLY A  17      12.104  -8.639  86.288  1.00 57.73           C  
ATOM    265  HA2 GLY A  17      12.543  -7.679  86.557  1.00 57.73           H  
ATOM    266  HA3 GLY A  17      12.909  -9.323  86.017  1.00 57.73           H  
ATOM    267  C   GLY A  17      11.373  -9.202  87.510  1.00 57.73           C  
ATOM    268  O   GLY A  17      10.157  -9.398  87.492  1.00 57.73           O  
ATOM    269  N   ARG A  18      12.107  -9.425  88.611  1.00 55.90           N  
ATOM    270  H   ARG A  18      13.090  -9.196  88.583  1.00 55.90           H  
ATOM    271  CA  ARG A  18      11.496  -9.792  89.901  1.00 55.90           C  
ATOM    272  HA  ARG A  18      10.965 -10.737  89.791  1.00 55.90           H  
ATOM    273  C   ARG A  18      10.457  -8.747  90.318  1.00 55.90           C  
ATOM    274  CB  ARG A  18      12.549  -9.939  91.014  1.00 55.90           C  
ATOM    275  HB2 ARG A  18      12.042  -9.838  91.973  1.00 55.90           H  
ATOM    276  HB3 ARG A  18      13.286  -9.139  90.940  1.00 55.90           H  
ATOM    277  O   ARG A  18      10.806  -7.596  90.564  1.00 55.90           O  
ATOM    278  CG  ARG A  18      13.246 -11.305  90.993  1.00 55.90           C  
ATOM    279  HG2 ARG A  18      12.487 -12.088  90.989  1.00 55.90           H  
ATOM    280  HG3 ARG A  18      13.860 -11.392  90.097  1.00 55.90           H  
ATOM    281  CD  ARG A  18      14.124 -11.474  92.241  1.00 55.90           C  
ATOM    282  HD2 ARG A  18      13.527 -11.223  93.118  1.00 55.90           H  
ATOM    283  HD3 ARG A  18      14.963 -10.782  92.177  1.00 55.90           H  
ATOM    284  NE  ARG A  18      14.618 -12.858  92.379  1.00 55.90           N  
ATOM    285  HE  ARG A  18      14.395 -13.500  91.631  1.00 55.90           H  
ATOM    286  NH1 ARG A  18      15.666 -12.597  94.408  1.00 55.90           N  
ATOM    287 HH11 ARG A  18      15.432 -11.615  94.394  1.00 55.90           H  
ATOM    288 HH12 ARG A  18      16.140 -12.994  95.207  1.00 55.90           H  
ATOM    289  NH2 ARG A  18      15.587 -14.614  93.464  1.00 55.90           N  
ATOM    290 HH21 ARG A  18      15.315 -15.238  92.717  1.00 55.90           H  
ATOM    291 HH22 ARG A  18      16.087 -14.983  94.259  1.00 55.90           H  
ATOM    292  CZ  ARG A  18      15.286 -13.347  93.411  1.00 55.90           C  
ATOM    293  N   SER A  19       9.207  -9.186  90.446  1.00 54.06           N  
ATOM    294  H   SER A  19       9.001 -10.133  90.162  1.00 54.06           H  
ATOM    295  CA  SER A  19       8.173  -8.450  91.173  1.00 54.06           C  
ATOM    296  HA  SER A  19       8.037  -7.471  90.714  1.00 54.06           H  
ATOM    297  C   SER A  19       8.591  -8.267  92.635  1.00 54.06           C  
ATOM    298  CB  SER A  19       6.849  -9.216  91.097  1.00 54.06           C  
ATOM    299  HB2 SER A  19       6.983 -10.214  91.515  1.00 54.06           H  
ATOM    300  HB3 SER A  19       6.539  -9.303  90.056  1.00 54.06           H  
ATOM    301  O   SER A  19       9.182  -9.171  93.229  1.00 54.06           O  
ATOM    302  OG  SER A  19       5.847  -8.544  91.827  1.00 54.06           O  
ATOM    303  HG  SER A  19       5.556  -9.144  92.518  1.00 54.06           H  
ATOM    304  N   SER A  20       8.272  -7.109  93.214  1.00 59.13           N  
ATOM    305  H   SER A  20       7.821  -6.394  92.661  1.00 59.13           H  
ATOM    306  CA  SER A  20       8.342  -6.871  94.661  1.00 59.13           C  
ATOM    307  HA  SER A  20       9.198  -7.403  95.076  1.00 59.13           H  
ATOM    308  C   SER A  20       7.097  -7.374  95.397  1.00 59.13           C  
ATOM    309  CB  SER A  20       8.530  -5.377  94.930  1.00 59.13           C  
ATOM    310  HB2 SER A  20       8.442  -5.188  96.000  1.00 59.13           H  
ATOM    311  HB3 SER A  20       9.524  -5.076  94.599  1.00 59.13           H  
ATOM    312  O   SER A  20       7.179  -7.691  96.580  1.00 59.13           O  
ATOM    313  OG  SER A  20       7.559  -4.622  94.224  1.00 59.13           O  
ATOM    314  HG  SER A  20       7.552  -3.728  94.573  1.00 59.13           H  
ATOM    315  N   ALA A  21       5.957  -7.476  94.708  1.00 60.32           N  
ATOM    316  H   ALA A  21       5.967  -7.225  93.729  1.00 60.32           H  
ATOM    317  CA  ALA A  21       4.764  -8.141  95.219  1.00 60.32           C  
ATOM    318  HA  ALA A  21       4.667  -7.898  96.277  1.00 60.32           H  
ATOM    319  C   ALA A  21       4.885  -9.670  95.048  1.00 60.32           C  
ATOM    320  CB  ALA A  21       3.534  -7.584  94.492  1.00 60.32           C  
ATOM    321  HB1 ALA A  21       3.467  -6.508  94.649  1.00 60.32           H  
ATOM    322  HB2 ALA A  21       3.599  -7.792  93.424  1.00 60.32           H  
ATOM    323  HB3 ALA A  21       2.634  -8.056  94.886  1.00 60.32           H  
ATOM    324  O   ALA A  21       5.414 -10.104  94.014  1.00 60.32           O  
ATOM    325  N   PRO A  22       4.367 -10.483  95.991  1.00 65.65           N  
ATOM    326  CA  PRO A  22       4.224 -11.927  95.815  1.00 65.65           C  
ATOM    327  HA  PRO A  22       5.216 -12.379  95.829  1.00 65.65           H  
ATOM    328  C   PRO A  22       3.517 -12.270  94.498  1.00 65.65           C  
ATOM    329  CB  PRO A  22       3.430 -12.418  97.033  1.00 65.65           C  
ATOM    330  HB2 PRO A  22       3.723 -13.424  97.335  1.00 65.65           H  
ATOM    331  HB3 PRO A  22       2.360 -12.376  96.829  1.00 65.65           H  
ATOM    332  O   PRO A  22       2.596 -11.571  94.075  1.00 65.65           O  
ATOM    333  CG  PRO A  22       3.762 -11.387  98.107  1.00 65.65           C  
ATOM    334  HG2 PRO A  22       4.727 -11.620  98.556  1.00 65.65           H  
ATOM    335  HG3 PRO A  22       2.986 -11.333  98.871  1.00 65.65           H  
ATOM    336  CD  PRO A  22       3.862 -10.093  97.301  1.00 65.65           C  
ATOM    337  HD2 PRO A  22       4.538  -9.402  97.804  1.00 65.65           H  
ATOM    338  HD3 PRO A  22       2.873  -9.648  97.192  1.00 65.65           H  
ATOM    339  N   VAL A  23       3.953 -13.345  93.841  1.00 75.79           N  
ATOM    340  H   VAL A  23       4.683 -13.904  94.260  1.00 75.79           H  
ATOM    341  CA  VAL A  23       3.407 -13.789  92.550  1.00 75.79           C  
ATOM    342  HA  VAL A  23       2.679 -13.061  92.191  1.00 75.79           H  
ATOM    343  C   VAL A  23       2.687 -15.116  92.741  1.00 75.79           C  
ATOM    344  CB  VAL A  23       4.511 -13.908  91.479  1.00 75.79           C  
ATOM    345  HB  VAL A  23       5.246 -14.646  91.801  1.00 75.79           H  
ATOM    346  O   VAL A  23       3.284 -16.061  93.249  1.00 75.79           O  
ATOM    347  CG1 VAL A  23       3.940 -14.351  90.124  1.00 75.79           C  
ATOM    348 HG11 VAL A  23       3.520 -15.354  90.199  1.00 75.79           H  
ATOM    349 HG12 VAL A  23       4.730 -14.379  89.374  1.00 75.79           H  
ATOM    350 HG13 VAL A  23       3.162 -13.661  89.798  1.00 75.79           H  
ATOM    351  CG2 VAL A  23       5.238 -12.572  91.265  1.00 75.79           C  
ATOM    352 HG21 VAL A  23       5.989 -12.678  90.482  1.00 75.79           H  
ATOM    353 HG22 VAL A  23       5.741 -12.275  92.185  1.00 75.79           H  
ATOM    354 HG23 VAL A  23       4.521 -11.799  90.986  1.00 75.79           H  
ATOM    355  N   LEU A  24       1.440 -15.208  92.281  1.00 77.45           N  
ATOM    356  H   LEU A  24       1.002 -14.382  91.899  1.00 77.45           H  
ATOM    357  CA  LEU A  24       0.717 -16.470  92.145  1.00 77.45           C  
ATOM    358  HA  LEU A  24       1.199 -17.227  92.764  1.00 77.45           H  
ATOM    359  C   LEU A  24       0.755 -16.935  90.686  1.00 77.45           C  
ATOM    360  CB  LEU A  24      -0.722 -16.288  92.649  1.00 77.45           C  
ATOM    361  HB2 LEU A  24      -0.685 -15.945  93.683  1.00 77.45           H  
ATOM    362  HB3 LEU A  24      -1.204 -15.510  92.056  1.00 77.45           H  
ATOM    363  O   LEU A  24       0.311 -16.217  89.791  1.00 77.45           O  
ATOM    364  CG  LEU A  24      -1.583 -17.563  92.582  1.00 77.45           C  
ATOM    365  HG  LEU A  24      -1.615 -17.925  91.554  1.00 77.45           H  
ATOM    366  CD1 LEU A  24      -1.044 -18.684  93.471  1.00 77.45           C  
ATOM    367 HD11 LEU A  24      -0.108 -19.069  93.067  1.00 77.45           H  
ATOM    368 HD12 LEU A  24      -1.762 -19.504  93.505  1.00 77.45           H  
ATOM    369 HD13 LEU A  24      -0.882 -18.313  94.483  1.00 77.45           H  
ATOM    370  CD2 LEU A  24      -3.011 -17.235  93.013  1.00 77.45           C  
ATOM    371 HD21 LEU A  24      -3.417 -16.458  92.366  1.00 77.45           H  
ATOM    372 HD22 LEU A  24      -3.636 -18.124  92.940  1.00 77.45           H  
ATOM    373 HD23 LEU A  24      -3.013 -16.879  94.044  1.00 77.45           H  
ATOM    374  N   LEU A  25       1.235 -18.155  90.458  1.00 79.25           N  
ATOM    375  H   LEU A  25       1.604 -18.672  91.242  1.00 79.25           H  
ATOM    376  CA  LEU A  25       1.120 -18.862  89.188  1.00 79.25           C  
ATOM    377  HA  LEU A  25       0.893 -18.147  88.398  1.00 79.25           H  
ATOM    378  C   LEU A  25      -0.035 -19.866  89.285  1.00 79.25           C  
ATOM    379  CB  LEU A  25       2.472 -19.524  88.867  1.00 79.25           C  
ATOM    380  HB2 LEU A  25       2.682 -20.258  89.645  1.00 79.25           H  
ATOM    381  HB3 LEU A  25       3.255 -18.767  88.890  1.00 79.25           H  
ATOM    382  O   LEU A  25       0.112 -20.937  89.875  1.00 79.25           O  
ATOM    383  CG  LEU A  25       2.515 -20.243  87.507  1.00 79.25           C  
ATOM    384  HG  LEU A  25       1.708 -20.974  87.460  1.00 79.25           H  
ATOM    385  CD1 LEU A  25       2.366 -19.281  86.327  1.00 79.25           C  
ATOM    386 HD11 LEU A  25       3.096 -18.476  86.407  1.00 79.25           H  
ATOM    387 HD12 LEU A  25       1.359 -18.863  86.311  1.00 79.25           H  
ATOM    388 HD13 LEU A  25       2.524 -19.817  85.391  1.00 79.25           H  
ATOM    389  CD2 LEU A  25       3.841 -20.987  87.361  1.00 79.25           C  
ATOM    390 HD21 LEU A  25       3.924 -21.743  88.142  1.00 79.25           H  
ATOM    391 HD22 LEU A  25       4.675 -20.293  87.464  1.00 79.25           H  
ATOM    392 HD23 LEU A  25       3.892 -21.478  86.389  1.00 79.25           H  
ATOM    393  N   VAL A  26      -1.184 -19.516  88.705  1.00 81.01           N  
ATOM    394  H   VAL A  26      -1.237 -18.618  88.246  1.00 81.01           H  
ATOM    395  CA  VAL A  26      -2.321 -20.437  88.557  1.00 81.01           C  
ATOM    396  HA  VAL A  26      -2.325 -21.110  89.415  1.00 81.01           H  
ATOM    397  C   VAL A  26      -2.133 -21.266  87.286  1.00 81.01           C  
ATOM    398  CB  VAL A  26      -3.675 -19.704  88.548  1.00 81.01           C  
ATOM    399  HB  VAL A  26      -3.759 -19.105  87.641  1.00 81.01           H  
ATOM    400  O   VAL A  26      -1.823 -20.700  86.235  1.00 81.01           O  
ATOM    401  CG1 VAL A  26      -4.829 -20.711  88.584  1.00 81.01           C  
ATOM    402 HG11 VAL A  26      -4.721 -21.377  89.440  1.00 81.01           H  
ATOM    403 HG12 VAL A  26      -4.840 -21.301  87.668  1.00 81.01           H  
ATOM    404 HG13 VAL A  26      -5.782 -20.187  88.666  1.00 81.01           H  
ATOM    405  CG2 VAL A  26      -3.838 -18.775  89.756  1.00 81.01           C  
ATOM    406 HG21 VAL A  26      -3.105 -17.969  89.713  1.00 81.01           H  
ATOM    407 HG22 VAL A  26      -3.709 -19.339  90.680  1.00 81.01           H  
ATOM    408 HG23 VAL A  26      -4.832 -18.328  89.745  1.00 81.01           H  
ATOM    409  N   ARG A  27      -2.309 -22.590  87.356  1.00 79.52           N  
ATOM    410  H   ARG A  27      -2.549 -22.994  88.251  1.00 79.52           H  
ATOM    411  CA  ARG A  27      -2.045 -23.507  86.232  1.00 79.52           C  
ATOM    412  HA  ARG A  27      -1.987 -22.935  85.306  1.00 79.52           H  
ATOM    413  C   ARG A  27      -3.135 -24.557  86.063  1.00 79.52           C  
ATOM    414  CB  ARG A  27      -0.716 -24.249  86.437  1.00 79.52           C  
ATOM    415  HB2 ARG A  27      -0.477 -24.787  85.519  1.00 79.52           H  
ATOM    416  HB3 ARG A  27      -0.854 -24.986  87.228  1.00 79.52           H  
ATOM    417  O   ARG A  27      -3.609 -25.107  87.046  1.00 79.52           O  
ATOM    418  CG  ARG A  27       0.461 -23.340  86.811  1.00 79.52           C  
ATOM    419  HG2 ARG A  27       0.507 -22.510  86.107  1.00 79.52           H  
ATOM    420  HG3 ARG A  27       0.320 -22.949  87.818  1.00 79.52           H  
ATOM    421  CD  ARG A  27       1.784 -24.101  86.756  1.00 79.52           C  
ATOM    422  HD2 ARG A  27       2.593 -23.412  86.997  1.00 79.52           H  
ATOM    423  HD3 ARG A  27       1.919 -24.471  85.740  1.00 79.52           H  
ATOM    424  NE  ARG A  27       1.819 -25.231  87.689  1.00 79.52           N  
ATOM    425  HE  ARG A  27       0.984 -25.434  88.219  1.00 79.52           H  
ATOM    426  NH1 ARG A  27       3.911 -26.020  87.199  1.00 79.52           N  
ATOM    427 HH11 ARG A  27       4.016 -25.274  86.527  1.00 79.52           H  
ATOM    428 HH12 ARG A  27       4.598 -26.759  87.247  1.00 79.52           H  
ATOM    429  NH2 ARG A  27       2.600 -27.086  88.694  1.00 79.52           N  
ATOM    430 HH21 ARG A  27       1.697 -27.160  89.139  1.00 79.52           H  
ATOM    431 HH22 ARG A  27       3.307 -27.782  88.882  1.00 79.52           H  
ATOM    432  CZ  ARG A  27       2.786 -26.102  87.862  1.00 79.52           C  
ATOM    433  N   ALA A  28      -3.444 -24.891  84.816  1.00 76.00           N  
ATOM    434  H   ALA A  28      -3.020 -24.375  84.059  1.00 76.00           H  
ATOM    435  CA  ALA A  28      -4.179 -26.103  84.461  1.00 76.00           C  
ATOM    436  HA  ALA A  28      -5.216 -26.019  84.786  1.00 76.00           H  
ATOM    437  C   ALA A  28      -3.558 -27.357  85.113  1.00 76.00           C  
ATOM    438  CB  ALA A  28      -4.133 -26.205  82.931  1.00 76.00           C  
ATOM    439  HB1 ALA A  28      -3.107 -26.112  82.575  1.00 76.00           H  
ATOM    440  HB2 ALA A  28      -4.506 -27.180  82.616  1.00 76.00           H  
ATOM    441  HB3 ALA A  28      -4.752 -25.424  82.490  1.00 76.00           H  
ATOM    442  O   ALA A  28      -2.330 -27.487  85.148  1.00 76.00           O  
ATOM    443  N   SER A  29      -4.393 -28.284  85.591  1.00 84.40           N  
ATOM    444  H   SER A  29      -5.377 -28.057  85.627  1.00 84.40           H  
ATOM    445  CA  SER A  29      -3.983 -29.605  86.090  1.00 84.40           C  
ATOM    446  HA  SER A  29      -2.935 -29.546  86.387  1.00 84.40           H  
ATOM    447  C   SER A  29      -4.072 -30.712  85.036  1.00 84.40           C  
ATOM    448  CB  SER A  29      -4.774 -29.997  87.342  1.00 84.40           C  
ATOM    449  HB2 SER A  29      -4.656 -29.216  88.093  1.00 84.40           H  
ATOM    450  HB3 SER A  29      -4.364 -30.923  87.743  1.00 84.40           H  
ATOM    451  O   SER A  29      -3.505 -31.785  85.244  1.00 84.40           O  
ATOM    452  OG  SER A  29      -6.153 -30.180  87.085  1.00 84.40           O  
ATOM    453  HG  SER A  29      -6.293 -30.760  86.333  1.00 84.40           H  
ATOM    454  N   GLU A  30      -4.727 -30.450  83.901  1.00 75.10           N  
ATOM    455  H   GLU A  30      -5.179 -29.553  83.797  1.00 75.10           H  
ATOM    456  CA  GLU A  30      -4.835 -31.369  82.761  1.00 75.10           C  
ATOM    457  HA  GLU A  30      -4.397 -32.326  83.044  1.00 75.10           H  
ATOM    458  C   GLU A  30      -4.077 -30.831  81.524  1.00 75.10           C  
ATOM    459  CB  GLU A  30      -6.319 -31.628  82.454  1.00 75.10           C  
ATOM    460  HB2 GLU A  30      -6.403 -32.196  81.528  1.00 75.10           H  
ATOM    461  HB3 GLU A  30      -6.819 -30.670  82.308  1.00 75.10           H  
ATOM    462  O   GLU A  30      -4.130 -29.629  81.242  1.00 75.10           O  
ATOM    463  CG  GLU A  30      -7.012 -32.416  83.581  1.00 75.10           C  
ATOM    464  HG2 GLU A  30      -6.893 -33.482  83.390  1.00 75.10           H  
ATOM    465  HG3 GLU A  30      -6.529 -32.211  84.537  1.00 75.10           H  
ATOM    466  CD  GLU A  30      -8.499 -32.066  83.704  1.00 75.10           C  
ATOM    467  OE1 GLU A  30      -8.879 -31.587  84.801  1.00 75.10           O  
ATOM    468  OE2 GLU A  30      -9.236 -32.275  82.717  1.00 75.10           O  
ATOM    469  N   PRO A  31      -3.349 -31.686  80.777  1.00 63.66           N  
ATOM    470  CA  PRO A  31      -2.634 -31.280  79.571  1.00 63.66           C  
ATOM    471  HA  PRO A  31      -2.088 -30.355  79.755  1.00 63.66           H  
ATOM    472  C   PRO A  31      -3.594 -31.070  78.394  1.00 63.66           C  
ATOM    473  CB  PRO A  31      -1.642 -32.409  79.282  1.00 63.66           C  
ATOM    474  HB2 PRO A  31      -1.401 -32.492  78.222  1.00 63.66           H  
ATOM    475  HB3 PRO A  31      -0.734 -32.262  79.866  1.00 63.66           H  
ATOM    476  O   PRO A  31      -4.632 -31.721  78.281  1.00 63.66           O  
ATOM    477  CG  PRO A  31      -2.386 -33.640  79.795  1.00 63.66           C  
ATOM    478  HG2 PRO A  31      -3.096 -33.981  79.041  1.00 63.66           H  
ATOM    479  HG3 PRO A  31      -1.700 -34.443  80.064  1.00 63.66           H  
ATOM    480  CD  PRO A  31      -3.143 -33.108  81.014  1.00 63.66           C  
ATOM    481  HD2 PRO A  31      -4.093 -33.631  81.121  1.00 63.66           H  
ATOM    482  HD3 PRO A  31      -2.534 -33.239  81.909  1.00 63.66           H  
ATOM    483  N   LEU A  32      -3.209 -30.199  77.460  1.00 55.73           N  
ATOM    484  H   LEU A  32      -2.321 -29.731  77.574  1.00 55.73           H  
ATOM    485  CA  LEU A  32      -4.000 -29.920  76.262  1.00 55.73           C  
ATOM    486  HA  LEU A  32      -5.047 -30.079  76.524  1.00 55.73           H  
ATOM    487  C   LEU A  32      -3.669 -30.928  75.147  1.00 55.73           C  
ATOM    488  CB  LEU A  32      -3.853 -28.429  75.909  1.00 55.73           C  
ATOM    489  HB2 LEU A  32      -3.802 -27.879  76.849  1.00 55.73           H  
ATOM    490  HB3 LEU A  32      -2.920 -28.250  75.375  1.00 55.73           H  
ATOM    491  O   LEU A  32      -2.938 -30.625  74.204  1.00 55.73           O  
ATOM    492  CG  LEU A  32      -5.057 -27.894  75.107  1.00 55.73           C  
ATOM    493  HG  LEU A  32      -5.940 -28.504  75.298  1.00 55.73           H  
ATOM    494  CD1 LEU A  32      -5.368 -26.469  75.556  1.00 55.73           C  
ATOM    495 HD11 LEU A  32      -6.206 -26.092  74.970  1.00 55.73           H  
ATOM    496 HD12 LEU A  32      -4.497 -25.829  75.419  1.00 55.73           H  
ATOM    497 HD13 LEU A  32      -5.674 -26.487  76.602  1.00 55.73           H  
ATOM    498  CD2 LEU A  32      -4.801 -27.859  73.600  1.00 55.73           C  
ATOM    499 HD21 LEU A  32      -4.607 -28.870  73.243  1.00 55.73           H  
ATOM    500 HD22 LEU A  32      -3.938 -27.231  73.378  1.00 55.73           H  
ATOM    501 HD23 LEU A  32      -5.682 -27.475  73.086  1.00 55.73           H  
ATOM    502  N   GLY A  33      -4.199 -32.145  75.295  1.00 52.80           N  
ATOM    503  H   GLY A  33      -4.686 -32.319  76.162  1.00 52.80           H  
ATOM    504  CA  GLY A  33      -3.931 -33.296  74.423  1.00 52.80           C  
ATOM    505  HA2 GLY A  33      -4.817 -33.931  74.391  1.00 52.80           H  
ATOM    506  HA3 GLY A  33      -3.731 -32.946  73.410  1.00 52.80           H  
ATOM    507  C   GLY A  33      -2.746 -34.159  74.876  1.00 52.80           C  
ATOM    508  O   GLY A  33      -2.188 -33.960  75.956  1.00 52.80           O  
ATOM    509  N   ASP A  34      -2.372 -35.138  74.047  1.00 53.76           N  
ATOM    510  H   ASP A  34      -2.887 -35.280  73.189  1.00 53.76           H  
ATOM    511  CA  ASP A  34      -1.313 -36.107  74.356  1.00 53.76           C  
ATOM    512  HA  ASP A  34      -1.522 -36.549  75.330  1.00 53.76           H  
ATOM    513  C   ASP A  34       0.072 -35.440  74.424  1.00 53.76           C  
ATOM    514  CB  ASP A  34      -1.299 -37.248  73.321  1.00 53.76           C  
ATOM    515  HB2 ASP A  34      -0.412 -37.858  73.491  1.00 53.76           H  
ATOM    516  HB3 ASP A  34      -1.223 -36.821  72.321  1.00 53.76           H  
ATOM    517  O   ASP A  34       0.665 -35.070  73.407  1.00 53.76           O  
ATOM    518  CG  ASP A  34      -2.519 -38.172  73.392  1.00 53.76           C  
ATOM    519  OD1 ASP A  34      -3.009 -38.414  74.517  1.00 53.76           O  
ATOM    520  OD2 ASP A  34      -2.941 -38.640  72.311  1.00 53.76           O  
ATOM    521  N   TRP A  35       0.619 -35.318  75.636  1.00 51.87           N  
ATOM    522  H   TRP A  35       0.073 -35.609  76.435  1.00 51.87           H  
ATOM    523  CA  TRP A  35       1.966 -34.797  75.863  1.00 51.87           C  
ATOM    524  HA  TRP A  35       2.249 -34.192  75.002  1.00 51.87           H  
ATOM    525  C   TRP A  35       2.999 -35.920  76.008  1.00 51.87           C  
ATOM    526  CB  TRP A  35       1.979 -33.866  77.073  1.00 51.87           C  
ATOM    527  HB2 TRP A  35       1.738 -34.436  77.970  1.00 51.87           H  
ATOM    528  HB3 TRP A  35       1.207 -33.108  76.944  1.00 51.87           H  
ATOM    529  O   TRP A  35       2.839 -36.836  76.812  1.00 51.87           O  
ATOM    530  CG  TRP A  35       3.291 -33.172  77.270  1.00 51.87           C  
ATOM    531  CD1 TRP A  35       4.296 -33.603  78.064  1.00 51.87           C  
ATOM    532  HD1 TRP A  35       4.279 -34.511  78.649  1.00 51.87           H  
ATOM    533  CD2 TRP A  35       3.756 -31.915  76.684  1.00 51.87           C  
ATOM    534  CE2 TRP A  35       5.048 -31.622  77.215  1.00 51.87           C  
ATOM    535  CE3 TRP A  35       3.195 -30.970  75.796  1.00 51.87           C  
ATOM    536  HE3 TRP A  35       2.209 -31.151  75.395  1.00 51.87           H  
ATOM    537  NE1 TRP A  35       5.329 -32.687  78.043  1.00 51.87           N  
ATOM    538  HE1 TRP A  35       6.138 -32.754  78.644  1.00 51.87           H  
ATOM    539  CH2 TRP A  35       5.151 -29.519  76.023  1.00 51.87           C  
ATOM    540  HH2 TRP A  35       5.662 -28.595  75.796  1.00 51.87           H  
ATOM    541  CZ2 TRP A  35       5.740 -30.444  76.901  1.00 51.87           C  
ATOM    542  HZ2 TRP A  35       6.699 -30.244  77.356  1.00 51.87           H  
ATOM    543  CZ3 TRP A  35       3.885 -29.785  75.468  1.00 51.87           C  
ATOM    544  HZ3 TRP A  35       3.423 -29.062  74.812  1.00 51.87           H  
ATOM    545  N   GLN A  36       4.098 -35.822  75.258  1.00 57.98           N  
ATOM    546  H   GLN A  36       4.190 -35.012  74.663  1.00 57.98           H  
ATOM    547  CA  GLN A  36       5.227 -36.753  75.337  1.00 57.98           C  
ATOM    548  HA  GLN A  36       4.855 -37.757  75.542  1.00 57.98           H  
ATOM    549  C   GLN A  36       6.176 -36.343  76.474  1.00 57.98           C  
ATOM    550  CB  GLN A  36       5.970 -36.771  73.988  1.00 57.98           C  
ATOM    551  HB2 GLN A  36       6.293 -35.758  73.750  1.00 57.98           H  
ATOM    552  HB3 GLN A  36       6.859 -37.395  74.084  1.00 57.98           H  
ATOM    553  O   GLN A  36       6.748 -35.256  76.417  1.00 57.98           O  
ATOM    554  CG  GLN A  36       5.116 -37.313  72.830  1.00 57.98           C  
ATOM    555  HG2 GLN A  36       4.193 -36.740  72.742  1.00 57.98           H  
ATOM    556  HG3 GLN A  36       4.851 -38.348  73.047  1.00 57.98           H  
ATOM    557  CD  GLN A  36       5.842 -37.239  71.487  1.00 57.98           C  
ATOM    558  NE2 GLN A  36       5.810 -38.299  70.707  1.00 57.98           N  
ATOM    559 HE21 GLN A  36       6.373 -38.265  69.869  1.00 57.98           H  
ATOM    560 HE22 GLN A  36       5.366 -39.148  71.027  1.00 57.98           H  
ATOM    561  OE1 GLN A  36       6.424 -36.226  71.101  1.00 57.98           O  
ATOM    562  N   GLU A  37       6.397 -37.218  77.465  1.00 58.31           N  
ATOM    563  H   GLU A  37       5.862 -38.074  77.477  1.00 58.31           H  
ATOM    564  CA  GLU A  37       7.254 -36.947  78.642  1.00 58.31           C  
ATOM    565  HA  GLU A  37       6.799 -36.159  79.243  1.00 58.31           H  
ATOM    566  C   GLU A  37       8.675 -36.473  78.283  1.00 58.31           C  
ATOM    567  CB  GLU A  37       7.382 -38.212  79.511  1.00 58.31           C  
ATOM    568  HB2 GLU A  37       8.078 -37.996  80.322  1.00 58.31           H  
ATOM    569  HB3 GLU A  37       7.805 -39.014  78.905  1.00 58.31           H  
ATOM    570  O   GLU A  37       9.257 -35.652  78.990  1.00 58.31           O  
ATOM    571  CG  GLU A  37       6.062 -38.687  80.134  1.00 58.31           C  
ATOM    572  HG2 GLU A  37       5.589 -37.840  80.632  1.00 58.31           H  
ATOM    573  HG3 GLU A  37       5.395 -39.029  79.342  1.00 58.31           H  
ATOM    574  CD  GLU A  37       6.289 -39.826  81.144  1.00 58.31           C  
ATOM    575  OE1 GLU A  37       5.717 -39.742  82.255  1.00 58.31           O  
ATOM    576  OE2 GLU A  37       7.035 -40.772  80.804  1.00 58.31           O  
ATOM    577  N   GLU A  38       9.210 -36.926  77.144  1.00 60.57           N  
ATOM    578  H   GLU A  38       8.682 -37.618  76.631  1.00 60.57           H  
ATOM    579  CA  GLU A  38      10.508 -36.516  76.583  1.00 60.57           C  
ATOM    580  HA  GLU A  38      11.308 -36.838  77.250  1.00 60.57           H  
ATOM    581  C   GLU A  38      10.649 -34.991  76.396  1.00 60.57           C  
ATOM    582  CB  GLU A  38      10.695 -37.194  75.214  1.00 60.57           C  
ATOM    583  HB2 GLU A  38      11.639 -36.857  74.785  1.00 60.57           H  
ATOM    584  HB3 GLU A  38       9.886 -36.873  74.558  1.00 60.57           H  
ATOM    585  O   GLU A  38      11.764 -34.475  76.328  1.00 60.57           O  
ATOM    586  CG  GLU A  38      10.713 -38.732  75.279  1.00 60.57           C  
ATOM    587  HG2 GLU A  38       9.783 -39.081  75.727  1.00 60.57           H  
ATOM    588  HG3 GLU A  38      11.536 -39.041  75.924  1.00 60.57           H  
ATOM    589  CD  GLU A  38      10.866 -39.399  73.899  1.00 60.57           C  
ATOM    590  OE1 GLU A  38      10.976 -40.645  73.879  1.00 60.57           O  
ATOM    591  OE2 GLU A  38      10.851 -38.676  72.875  1.00 60.57           O  
ATOM    592  N   ARG A  39       9.530 -34.256  76.329  1.00 55.56           N  
ATOM    593  H   ARG A  39       8.653 -34.745  76.438  1.00 55.56           H  
ATOM    594  CA  ARG A  39       9.484 -32.793  76.171  1.00 55.56           C  
ATOM    595  HA  ARG A  39      10.383 -32.480  75.639  1.00 55.56           H  
ATOM    596  C   ARG A  39       9.526 -32.018  77.497  1.00 55.56           C  
ATOM    597  CB  ARG A  39       8.263 -32.406  75.321  1.00 55.56           C  
ATOM    598  HB2 ARG A  39       8.241 -31.322  75.208  1.00 55.56           H  
ATOM    599  HB3 ARG A  39       7.355 -32.714  75.839  1.00 55.56           H  
ATOM    600  O   ARG A  39       9.499 -30.790  77.465  1.00 55.56           O  
ATOM    601  CG  ARG A  39       8.293 -33.044  73.925  1.00 55.56           C  
ATOM    602  HG2 ARG A  39       9.217 -32.765  73.418  1.00 55.56           H  
ATOM    603  HG3 ARG A  39       8.249 -34.130  74.011  1.00 55.56           H  
ATOM    604  CD  ARG A  39       7.096 -32.560  73.106  1.00 55.56           C  
ATOM    605  HD2 ARG A  39       6.180 -32.829  73.633  1.00 55.56           H  
ATOM    606  HD3 ARG A  39       7.146 -31.474  73.036  1.00 55.56           H  
ATOM    607  NE  ARG A  39       7.084 -33.180  71.767  1.00 55.56           N  
ATOM    608  HE  ARG A  39       7.242 -34.177  71.734  1.00 55.56           H  
ATOM    609  NH1 ARG A  39       6.463 -31.343  70.526  1.00 55.56           N  
ATOM    610 HH11 ARG A  39       6.367 -30.819  71.384  1.00 55.56           H  
ATOM    611 HH12 ARG A  39       6.221 -30.935  69.634  1.00 55.56           H  
ATOM    612  NH2 ARG A  39       6.860 -33.306  69.525  1.00 55.56           N  
ATOM    613 HH21 ARG A  39       7.009 -34.300  69.625  1.00 55.56           H  
ATOM    614 HH22 ARG A  39       6.625 -32.909  68.627  1.00 55.56           H  
ATOM    615  CZ  ARG A  39       6.807 -32.599  70.616  1.00 55.56           C  
ATOM    616  N   GLY A  40       9.614 -32.701  78.642  1.00 59.63           N  
ATOM    617  H   GLY A  40       9.588 -33.709  78.589  1.00 59.63           H  
ATOM    618  CA  GLY A  40       9.623 -32.093  79.980  1.00 59.63           C  
ATOM    619  HA2 GLY A  40      10.207 -32.723  80.650  1.00 59.63           H  
ATOM    620  HA3 GLY A  40      10.099 -31.114  79.932  1.00 59.63           H  
ATOM    621  C   GLY A  40       8.224 -31.922  80.586  1.00 59.63           C  
ATOM    622  O   GLY A  40       7.258 -32.516  80.107  1.00 59.63           O  
ATOM    623  N   ASP A  41       8.107 -31.126  81.656  1.00 63.69           N  
ATOM    624  H   ASP A  41       8.910 -30.600  81.970  1.00 63.69           H  
ATOM    625  CA  ASP A  41       6.798 -30.795  82.242  1.00 63.69           C  
ATOM    626  HA  ASP A  41       6.247 -31.726  82.369  1.00 63.69           H  
ATOM    627  C   ASP A  41       6.001 -29.904  81.275  1.00 63.69           C  
ATOM    628  CB  ASP A  41       6.943 -30.153  83.642  1.00 63.69           C  
ATOM    629  HB2 ASP A  41       7.367 -29.154  83.539  1.00 63.69           H  
ATOM    630  HB3 ASP A  41       7.638 -30.755  84.227  1.00 63.69           H  
ATOM    631  O   ASP A  41       6.505 -28.896  80.781  1.00 63.69           O  
ATOM    632  CG  ASP A  41       5.616 -30.065  84.423  1.00 63.69           C  
ATOM    633  OD1 ASP A  41       4.557 -30.456  83.889  1.00 63.69           O  
ATOM    634  OD2 ASP A  41       5.616 -29.684  85.617  1.00 63.69           O  
ATOM    635  N   TRP A  42       4.755 -30.287  81.006  1.00 64.45           N  
ATOM    636  H   TRP A  42       4.385 -31.071  81.525  1.00 64.45           H  
ATOM    637  CA  TRP A  42       3.832 -29.556  80.138  1.00 64.45           C  
ATOM    638  HA  TRP A  42       4.369 -29.202  79.257  1.00 64.45           H  
ATOM    639  C   TRP A  42       3.216 -28.335  80.829  1.00 64.45           C  
ATOM    640  CB  TRP A  42       2.734 -30.526  79.695  1.00 64.45           C  
ATOM    641  HB2 TRP A  42       3.210 -31.366  79.188  1.00 64.45           H  
ATOM    642  HB3 TRP A  42       2.085 -30.026  78.976  1.00 64.45           H  
ATOM    643  O   TRP A  42       2.687 -27.442  80.162  1.00 64.45           O  
ATOM    644  CG  TRP A  42       1.893 -31.097  80.792  1.00 64.45           C  
ATOM    645  CD1 TRP A  42       2.051 -32.312  81.365  1.00 64.45           C  
ATOM    646  HD1 TRP A  42       2.805 -33.031  81.081  1.00 64.45           H  
ATOM    647  CD2 TRP A  42       0.758 -30.480  81.460  1.00 64.45           C  
ATOM    648  CE2 TRP A  42       0.290 -31.374  82.469  1.00 64.45           C  
ATOM    649  CE3 TRP A  42       0.079 -29.255  81.300  1.00 64.45           C  
ATOM    650  HE3 TRP A  42       0.390 -28.573  80.523  1.00 64.45           H  
ATOM    651  NE1 TRP A  42       1.099 -32.484  82.351  1.00 64.45           N  
ATOM    652  HE1 TRP A  42       1.000 -33.336  82.883  1.00 64.45           H  
ATOM    653  CH2 TRP A  42      -1.414 -29.808  83.135  1.00 64.45           C  
ATOM    654  HH2 TRP A  42      -2.248 -29.524  83.760  1.00 64.45           H  
ATOM    655  CZ2 TRP A  42      -0.786 -31.052  83.305  1.00 64.45           C  
ATOM    656  HZ2 TRP A  42      -1.143 -31.749  84.048  1.00 64.45           H  
ATOM    657  CZ3 TRP A  42      -0.996 -28.918  82.136  1.00 64.45           C  
ATOM    658  HZ3 TRP A  42      -1.522 -27.984  82.005  1.00 64.45           H  
ATOM    659  N   ARG A  43       3.234 -28.306  82.168  1.00 68.52           N  
ATOM    660  H   ARG A  43       3.692 -29.066  82.649  1.00 68.52           H  
ATOM    661  CA  ARG A  43       2.630 -27.230  82.957  1.00 68.52           C  
ATOM    662  HA  ARG A  43       1.609 -27.083  82.604  1.00 68.52           H  
ATOM    663  C   ARG A  43       3.398 -25.930  82.765  1.00 68.52           C  
ATOM    664  CB  ARG A  43       2.597 -27.603  84.441  1.00 68.52           C  
ATOM    665  HB2 ARG A  43       3.620 -27.769  84.779  1.00 68.52           H  
ATOM    666  HB3 ARG A  43       2.175 -26.769  85.003  1.00 68.52           H  
ATOM    667  O   ARG A  43       4.623 -25.919  82.666  1.00 68.52           O  
ATOM    668  CG  ARG A  43       1.757 -28.850  84.728  1.00 68.52           C  
ATOM    669  HG2 ARG A  43       2.128 -29.692  84.143  1.00 68.52           H  
ATOM    670  HG3 ARG A  43       0.716 -28.663  84.463  1.00 68.52           H  
ATOM    671  CD  ARG A  43       1.849 -29.182  86.217  1.00 68.52           C  
ATOM    672  HD2 ARG A  43       1.182 -28.519  86.767  1.00 68.52           H  
ATOM    673  HD3 ARG A  43       2.868 -29.005  86.562  1.00 68.52           H  
ATOM    674  NE  ARG A  43       1.479 -30.578  86.482  1.00 68.52           N  
ATOM    675  HE  ARG A  43       0.491 -30.765  86.575  1.00 68.52           H  
ATOM    676  NH1 ARG A  43       3.609 -31.484  86.457  1.00 68.52           N  
ATOM    677 HH11 ARG A  43       3.998 -30.660  86.022  1.00 68.52           H  
ATOM    678 HH12 ARG A  43       4.212 -32.294  86.448  1.00 68.52           H  
ATOM    679  NH2 ARG A  43       1.857 -32.775  86.890  1.00 68.52           N  
ATOM    680 HH21 ARG A  43       0.861 -32.901  87.002  1.00 68.52           H  
ATOM    681 HH22 ARG A  43       2.495 -33.555  86.959  1.00 68.52           H  
ATOM    682  CZ  ARG A  43       2.319 -31.591  86.603  1.00 68.52           C  
ATOM    683  N   ALA A  44       2.677 -24.811  82.815  1.00 66.27           N  
ATOM    684  H   ALA A  44       1.673 -24.888  82.895  1.00 66.27           H  
ATOM    685  CA  ALA A  44       3.298 -23.493  82.811  1.00 66.27           C  
ATOM    686  HA  ALA A  44       3.810 -23.370  81.856  1.00 66.27           H  
ATOM    687  C   ALA A  44       4.353 -23.365  83.931  1.00 66.27           C  
ATOM    688  CB  ALA A  44       2.208 -22.419  82.915  1.00 66.27           C  
ATOM    689  HB1 ALA A  44       1.670 -22.523  83.857  1.00 66.27           H  
ATOM    690  HB2 ALA A  44       1.508 -22.520  82.085  1.00 66.27           H  
ATOM    691  HB3 ALA A  44       2.664 -21.430  82.875  1.00 66.27           H  
ATOM    692  O   ALA A  44       4.176 -23.864  85.048  1.00 66.27           O  
ATOM    693  N   HIS A  45       5.445 -22.670  83.628  1.00 68.14           N  
ATOM    694  H   HIS A  45       5.528 -22.271  82.704  1.00 68.14           H  
ATOM    695  CA  HIS A  45       6.550 -22.407  84.548  1.00 68.14           C  
ATOM    696  HA  HIS A  45       6.249 -22.700  85.554  1.00 68.14           H  
ATOM    697  C   HIS A  45       6.824 -20.900  84.610  1.00 68.14           C  
ATOM    698  CB  HIS A  45       7.770 -23.277  84.164  1.00 68.14           C  
ATOM    699  HB2 HIS A  45       7.916 -24.030  84.938  1.00 68.14           H  
ATOM    700  HB3 HIS A  45       7.565 -23.814  83.238  1.00 68.14           H  
ATOM    701  O   HIS A  45       6.466 -20.142  83.706  1.00 68.14           O  
ATOM    702  CG  HIS A  45       9.065 -22.526  83.969  1.00 68.14           C  
ATOM    703  CD2 HIS A  45      10.110 -22.469  84.847  1.00 68.14           C  
ATOM    704  HD2 HIS A  45      10.181 -22.971  85.800  1.00 68.14           H  
ATOM    705  ND1 HIS A  45       9.353 -21.724  82.865  1.00 68.14           N  
ATOM    706  HD1 HIS A  45      10.566 -21.207  83.095  1.00 68.14           H  
ATOM    707  CE1 HIS A  45      11.085 -20.528  82.435  1.00 68.14           C  
ATOM    708  HE1 HIS A  45      11.044 -21.636  84.271  1.00 68.14           H  
ATOM    709  NE2 HIS A  45      11.937 -21.338  84.637  1.00 68.14           N  
ATOM    710  N   TRP A  46       7.433 -20.461  85.710  1.00 67.84           N  
ATOM    711  H   TRP A  46       7.697 -21.129  86.419  1.00 67.84           H  
ATOM    712  CA  TRP A  46       7.814 -19.072  85.931  1.00 67.84           C  
ATOM    713  HA  TRP A  46       7.902 -18.563  84.971  1.00 67.84           H  
ATOM    714  C   TRP A  46       9.176 -19.037  86.630  1.00 67.84           C  
ATOM    715  CB  TRP A  46       6.698 -18.395  86.737  1.00 67.84           C  
ATOM    716  HB2 TRP A  46       6.630 -18.863  87.719  1.00 67.84           H  
ATOM    717  HB3 TRP A  46       5.753 -18.582  86.227  1.00 67.84           H  
ATOM    718  O   TRP A  46       9.325 -19.552  87.734  1.00 67.84           O  
ATOM    719  CG  TRP A  46       6.801 -16.915  86.910  1.00 67.84           C  
ATOM    720  CD1 TRP A  46       7.094 -16.276  88.062  1.00 67.84           C  
ATOM    721  HD1 TRP A  46       7.312 -16.772  88.997  1.00 67.84           H  
ATOM    722  CD2 TRP A  46       6.516 -15.869  85.933  1.00 67.84           C  
ATOM    723  CE2 TRP A  46       6.651 -14.603  86.576  1.00 67.84           C  
ATOM    724  CE3 TRP A  46       6.128 -15.866  84.576  1.00 67.84           C  
ATOM    725  HE3 TRP A  46       6.004 -16.810  84.064  1.00 67.84           H  
ATOM    726  NE1 TRP A  46       7.000 -14.912  87.873  1.00 67.84           N  
ATOM    727  HE1 TRP A  46       7.094 -14.247  88.627  1.00 67.84           H  
ATOM    728  CH2 TRP A  46       6.006 -13.426  84.565  1.00 67.84           C  
ATOM    729  HH2 TRP A  46       5.773 -12.508  84.047  1.00 67.84           H  
ATOM    730  CZ2 TRP A  46       6.408 -13.392  85.912  1.00 67.84           C  
ATOM    731  HZ2 TRP A  46       6.500 -12.453  86.436  1.00 67.84           H  
ATOM    732  CZ3 TRP A  46       5.875 -14.657  83.898  1.00 67.84           C  
ATOM    733  HZ3 TRP A  46       5.558 -14.680  82.866  1.00 67.84           H  
ATOM    734  N   ASP A  47      10.188 -18.448  85.985  1.00 67.75           N  
ATOM    735  H   ASP A  47      10.016 -18.110  85.049  1.00 67.75           H  
ATOM    736  CA  ASP A  47      11.587 -18.458  86.463  1.00 67.75           C  
ATOM    737  HA  ASP A  47      11.890 -19.487  86.660  1.00 67.75           H  
ATOM    738  C   ASP A  47      11.825 -17.667  87.766  1.00 67.75           C  
ATOM    739  CB  ASP A  47      12.493 -17.873  85.365  1.00 67.75           C  
ATOM    740  HB2 ASP A  47      12.058 -16.947  84.989  1.00 67.75           H  
ATOM    741  HB3 ASP A  47      13.465 -17.628  85.794  1.00 67.75           H  
ATOM    742  O   ASP A  47      12.886 -17.765  88.385  1.00 67.75           O  
ATOM    743  CG  ASP A  47      12.747 -18.841  84.212  1.00 67.75           C  
ATOM    744  OD1 ASP A  47      13.220 -19.963  84.482  1.00 67.75           O  
ATOM    745  OD2 ASP A  47      12.505 -18.448  83.046  1.00 67.75           O  
ATOM    746  N   LEU A  48      10.871 -16.827  88.168  1.00 69.73           N  
ATOM    747  H   LEU A  48       9.983 -16.881  87.691  1.00 69.73           H  
ATOM    748  CA  LEU A  48      10.997 -15.910  89.302  1.00 69.73           C  
ATOM    749  HA  LEU A  48      12.051 -15.826  89.566  1.00 69.73           H  
ATOM    750  C   LEU A  48      10.246 -16.454  90.530  1.00 69.73           C  
ATOM    751  CB  LEU A  48      10.486 -14.523  88.880  1.00 69.73           C  
ATOM    752  HB2 LEU A  48      10.628 -13.820  89.701  1.00 69.73           H  
ATOM    753  HB3 LEU A  48       9.414 -14.605  88.703  1.00 69.73           H  
ATOM    754  O   LEU A  48       9.358 -17.286  90.363  1.00 69.73           O  
ATOM    755  CG  LEU A  48      11.148 -13.953  87.613  1.00 69.73           C  
ATOM    756  HG  LEU A  48      11.057 -14.653  86.782  1.00 69.73           H  
ATOM    757  CD1 LEU A  48      10.412 -12.680  87.226  1.00 69.73           C  
ATOM    758 HD11 LEU A  48      10.408 -11.966  88.050  1.00 69.73           H  
ATOM    759 HD12 LEU A  48      10.898 -12.234  86.358  1.00 69.73           H  
ATOM    760 HD13 LEU A  48       9.385 -12.917  86.950  1.00 69.73           H  
ATOM    761  CD2 LEU A  48      12.628 -13.630  87.832  1.00 69.73           C  
ATOM    762 HD21 LEU A  48      13.035 -13.190  86.922  1.00 69.73           H  
ATOM    763 HD22 LEU A  48      12.738 -12.925  88.656  1.00 69.73           H  
ATOM    764 HD23 LEU A  48      13.176 -14.549  88.040  1.00 69.73           H  
ATOM    765  N   PRO A  49      10.547 -15.990  91.760  1.00 70.47           N  
ATOM    766  CA  PRO A  49       9.847 -16.448  92.961  1.00 70.47           C  
ATOM    767  HA  PRO A  49      10.087 -17.499  93.119  1.00 70.47           H  
ATOM    768  C   PRO A  49       8.324 -16.287  92.846  1.00 70.47           C  
ATOM    769  CB  PRO A  49      10.425 -15.624  94.118  1.00 70.47           C  
ATOM    770  HB2 PRO A  49      10.467 -16.202  95.041  1.00 70.47           H  
ATOM    771  HB3 PRO A  49       9.843 -14.715  94.267  1.00 70.47           H  
ATOM    772  O   PRO A  49       7.839 -15.194  92.553  1.00 70.47           O  
ATOM    773  CG  PRO A  49      11.819 -15.253  93.617  1.00 70.47           C  
ATOM    774  HG2 PRO A  49      12.195 -14.349  94.097  1.00 70.47           H  
ATOM    775  HG3 PRO A  49      12.500 -16.088  93.777  1.00 70.47           H  
ATOM    776  CD  PRO A  49      11.595 -15.049  92.120  1.00 70.47           C  
ATOM    777  HD2 PRO A  49      12.519 -15.240  91.574  1.00 70.47           H  
ATOM    778  HD3 PRO A  49      11.243 -14.033  91.938  1.00 70.47           H  
ATOM    779  N   HIS A  50       7.593 -17.380  93.063  1.00 80.65           N  
ATOM    780  H   HIS A  50       8.055 -18.253  93.277  1.00 80.65           H  
ATOM    781  CA  HIS A  50       6.136 -17.448  92.981  1.00 80.65           C  
ATOM    782  HA  HIS A  50       5.723 -16.507  93.344  1.00 80.65           H  
ATOM    783  C   HIS A  50       5.586 -18.581  93.861  1.00 80.65           C  
ATOM    784  CB  HIS A  50       5.704 -17.645  91.515  1.00 80.65           C  
ATOM    785  HB2 HIS A  50       6.091 -16.819  90.918  1.00 80.65           H  
ATOM    786  HB3 HIS A  50       4.616 -17.595  91.463  1.00 80.65           H  
ATOM    787  O   HIS A  50       6.280 -19.561  94.132  1.00 80.65           O  
ATOM    788  CG  HIS A  50       6.145 -18.950  90.889  1.00 80.65           C  
ATOM    789  CD2 HIS A  50       5.386 -20.078  90.742  1.00 80.65           C  
ATOM    790  HD2 HIS A  50       4.365 -20.196  91.073  1.00 80.65           H  
ATOM    791  ND1 HIS A  50       7.380 -19.239  90.355  1.00 80.65           N  
ATOM    792  HD1 HIS A  50       8.170 -18.612  90.289  1.00 80.65           H  
ATOM    793  CE1 HIS A  50       7.363 -20.499  89.899  1.00 80.65           C  
ATOM    794  HE1 HIS A  50       8.195 -20.995  89.420  1.00 80.65           H  
ATOM    795  NE2 HIS A  50       6.160 -21.051  90.100  1.00 80.65           N  
ATOM    796  N   THR A  51       4.324 -18.465  94.269  1.00 79.20           N  
ATOM    797  H   THR A  51       3.835 -17.613  94.036  1.00 79.20           H  
ATOM    798  CA  THR A  51       3.500 -19.580  94.750  1.00 79.20           C  
ATOM    799  HA  THR A  51       4.137 -20.314  95.243  1.00 79.20           H  
ATOM    800  C   THR A  51       2.815 -20.239  93.550  1.00 79.20           C  
ATOM    801  CB  THR A  51       2.427 -19.099  95.743  1.00 79.20           C  
ATOM    802  HB  THR A  51       1.620 -18.626  95.184  1.00 79.20           H  
ATOM    803  O   THR A  51       2.441 -19.545  92.605  1.00 79.20           O  
ATOM    804  CG2 THR A  51       1.852 -20.243  96.576  1.00 79.20           C  
ATOM    805 HG21 THR A  51       2.653 -20.806  97.054  1.00 79.20           H  
ATOM    806 HG22 THR A  51       1.267 -20.909  95.941  1.00 79.20           H  
ATOM    807 HG23 THR A  51       1.192 -19.843  97.346  1.00 79.20           H  
ATOM    808  OG1 THR A  51       2.929 -18.145  96.655  1.00 79.20           O  
ATOM    809  HG1 THR A  51       3.518 -18.579  97.276  1.00 79.20           H  
ATOM    810  N   VAL A  52       2.618 -21.558  93.573  1.00 85.14           N  
ATOM    811  H   VAL A  52       2.899 -22.080  94.390  1.00 85.14           H  
ATOM    812  CA  VAL A  52       1.860 -22.291  92.541  1.00 85.14           C  
ATOM    813  HA  VAL A  52       1.707 -21.650  91.672  1.00 85.14           H  
ATOM    814  C   VAL A  52       0.486 -22.681  93.082  1.00 85.14           C  
ATOM    815  CB  VAL A  52       2.624 -23.540  92.059  1.00 85.14           C  
ATOM    816  HB  VAL A  52       2.829 -24.185  92.914  1.00 85.14           H  
ATOM    817  O   VAL A  52       0.389 -23.151  94.214  1.00 85.14           O  
ATOM    818  CG1 VAL A  52       1.837 -24.346  91.019  1.00 85.14           C  
ATOM    819 HG11 VAL A  52       1.557 -23.711  90.178  1.00 85.14           H  
ATOM    820 HG12 VAL A  52       2.447 -25.175  90.662  1.00 85.14           H  
ATOM    821 HG13 VAL A  52       0.938 -24.775  91.460  1.00 85.14           H  
ATOM    822  CG2 VAL A  52       3.957 -23.162  91.408  1.00 85.14           C  
ATOM    823 HG21 VAL A  52       4.489 -24.060  91.095  1.00 85.14           H  
ATOM    824 HG22 VAL A  52       4.589 -22.623  92.114  1.00 85.14           H  
ATOM    825 HG23 VAL A  52       3.778 -22.535  90.534  1.00 85.14           H  
ATOM    826  N   ALA A  53      -0.551 -22.544  92.256  1.00 83.65           N  
ATOM    827  H   ALA A  53      -0.391 -22.117  91.355  1.00 83.65           H  
ATOM    828  CA  ALA A  53      -1.849 -23.179  92.465  1.00 83.65           C  
ATOM    829  HA  ALA A  53      -1.773 -23.908  93.272  1.00 83.65           H  
ATOM    830  C   ALA A  53      -2.270 -23.932  91.194  1.00 83.65           C  
ATOM    831  CB  ALA A  53      -2.875 -22.123  92.892  1.00 83.65           C  
ATOM    832  HB1 ALA A  53      -2.946 -21.342  92.135  1.00 83.65           H  
ATOM    833  HB2 ALA A  53      -2.579 -21.688  93.846  1.00 83.65           H  
ATOM    834  HB3 ALA A  53      -3.850 -22.597  93.008  1.00 83.65           H  
ATOM    835  O   ALA A  53      -2.596 -23.318  90.177  1.00 83.65           O  
ATOM    836  N   ASP A  54      -2.263 -25.262  91.256  1.00 84.81           N  
ATOM    837  H   ASP A  54      -2.019 -25.713  92.126  1.00 84.81           H  
ATOM    838  CA  ASP A  54      -2.782 -26.115  90.184  1.00 84.81           C  
ATOM    839  HA  ASP A  54      -2.581 -25.636  89.225  1.00 84.81           H  
ATOM    840  C   ASP A  54      -4.311 -26.246  90.336  1.00 84.81           C  
ATOM    841  CB  ASP A  54      -2.046 -27.471  90.177  1.00 84.81           C  
ATOM    842  HB2 ASP A  54      -2.173 -27.949  91.148  1.00 84.81           H  
ATOM    843  HB3 ASP A  54      -2.507 -28.109  89.424  1.00 84.81           H  
ATOM    844  O   ASP A  54      -4.810 -26.470  91.441  1.00 84.81           O  
ATOM    845  CG  ASP A  54      -0.544 -27.358  89.857  1.00 84.81           C  
ATOM    846  OD1 ASP A  54      -0.125 -26.421  89.146  1.00 84.81           O  
ATOM    847  OD2 ASP A  54       0.259 -28.217  90.281  1.00 84.81           O  
ATOM    848  N   VAL A  55      -5.061 -26.070  89.245  1.00 85.25           N  
ATOM    849  H   VAL A  55      -4.585 -25.904  88.369  1.00 85.25           H  
ATOM    850  CA  VAL A  55      -6.534 -25.990  89.213  1.00 85.25           C  
ATOM    851  HA  VAL A  55      -6.899 -26.382  90.162  1.00 85.25           H  
ATOM    852  C   VAL A  55      -7.130 -26.848  88.082  1.00 85.25           C  
ATOM    853  CB  VAL A  55      -7.032 -24.533  89.085  1.00 85.25           C  
ATOM    854  HB  VAL A  55      -8.115 -24.549  88.963  1.00 85.25           H  
ATOM    855  O   VAL A  55      -6.461 -27.022  87.063  1.00 85.25           O  
ATOM    856  CG1 VAL A  55      -6.731 -23.717  90.347  1.00 85.25           C  
ATOM    857 HG11 VAL A  55      -5.654 -23.624  90.490  1.00 85.25           H  
ATOM    858 HG12 VAL A  55      -7.160 -24.217  91.216  1.00 85.25           H  
ATOM    859 HG13 VAL A  55      -7.170 -22.723  90.262  1.00 85.25           H  
ATOM    860  CG2 VAL A  55      -6.436 -23.786  87.888  1.00 85.25           C  
ATOM    861 HG21 VAL A  55      -6.879 -22.792  87.822  1.00 85.25           H  
ATOM    862 HG22 VAL A  55      -5.361 -23.668  88.025  1.00 85.25           H  
ATOM    863 HG23 VAL A  55      -6.632 -24.331  86.965  1.00 85.25           H  
ATOM    864  N   PRO A  56      -8.371 -27.365  88.223  1.00 85.93           N  
ATOM    865  CA  PRO A  56      -8.969 -28.305  87.266  1.00 85.93           C  
ATOM    866  HA  PRO A  56      -8.378 -29.221  87.277  1.00 85.93           H  
ATOM    867  C   PRO A  56      -9.056 -27.803  85.818  1.00 85.93           C  
ATOM    868  CB  PRO A  56     -10.357 -28.639  87.816  1.00 85.93           C  
ATOM    869  HB2 PRO A  56     -11.088 -27.927  87.435  1.00 85.93           H  
ATOM    870  HB3 PRO A  56     -10.652 -29.660  87.575  1.00 85.93           H  
ATOM    871  O   PRO A  56      -9.250 -26.607  85.573  1.00 85.93           O  
ATOM    872  CG  PRO A  56     -10.196 -28.428  89.317  1.00 85.93           C  
ATOM    873  HG2 PRO A  56     -11.149 -28.217  89.802  1.00 85.93           H  
ATOM    874  HG3 PRO A  56      -9.717 -29.300  89.762  1.00 85.93           H  
ATOM    875  CD  PRO A  56      -9.251 -27.232  89.379  1.00 85.93           C  
ATOM    876  HD2 PRO A  56      -8.710 -27.258  90.325  1.00 85.93           H  
ATOM    877  HD3 PRO A  56      -9.819 -26.306  89.292  1.00 85.93           H  
ATOM    878  N   GLY A  57      -8.996 -28.743  84.874  1.00 74.67           N  
ATOM    879  H   GLY A  57      -8.914 -29.713  85.143  1.00 74.67           H  
ATOM    880  CA  GLY A  57      -9.059 -28.496  83.438  1.00 74.67           C  
ATOM    881  HA2 GLY A  57      -9.484 -29.376  82.956  1.00 74.67           H  
ATOM    882  HA3 GLY A  57      -9.726 -27.657  83.238  1.00 74.67           H  
ATOM    883  C   GLY A  57      -7.713 -28.194  82.774  1.00 74.67           C  
ATOM    884  O   GLY A  57      -6.661 -28.098  83.412  1.00 74.67           O  
ATOM    885  N   ASP A  58      -7.789 -28.053  81.452  1.00 66.65           N  
ATOM    886  H   ASP A  58      -8.714 -28.175  81.066  1.00 66.65           H  
ATOM    887  CA  ASP A  58      -6.752 -27.579  80.532  1.00 66.65           C  
ATOM    888  HA  ASP A  58      -5.789 -27.887  80.940  1.00 66.65           H  
ATOM    889  C   ASP A  58      -6.721 -26.037  80.414  1.00 66.65           C  
ATOM    890  CB  ASP A  58      -6.903 -28.287  79.160  1.00 66.65           C  
ATOM    891  HB2 ASP A  58      -7.047 -29.354  79.330  1.00 66.65           H  
ATOM    892  HB3 ASP A  58      -5.959 -28.177  78.625  1.00 66.65           H  
ATOM    893  O   ASP A  58      -7.503 -25.317  81.036  1.00 66.65           O  
ATOM    894  CG  ASP A  58      -8.024 -27.772  78.235  1.00 66.65           C  
ATOM    895  OD1 ASP A  58      -8.657 -26.735  78.545  1.00 66.65           O  
ATOM    896  OD2 ASP A  58      -8.230 -28.363  77.158  1.00 66.65           O  
ATOM    897  N   HIS A  59      -5.834 -25.512  79.561  1.00 57.08           N  
ATOM    898  H   HIS A  59      -5.241 -26.160  79.063  1.00 57.08           H  
ATOM    899  CA  HIS A  59      -5.642 -24.071  79.330  1.00 57.08           C  
ATOM    900  HA  HIS A  59      -5.272 -23.627  80.254  1.00 57.08           H  
ATOM    901  C   HIS A  59      -6.915 -23.283  78.936  1.00 57.08           C  
ATOM    902  CB  HIS A  59      -4.564 -23.923  78.243  1.00 57.08           C  
ATOM    903  HB2 HIS A  59      -4.927 -24.393  77.329  1.00 57.08           H  
ATOM    904  HB3 HIS A  59      -3.665 -24.452  78.559  1.00 57.08           H  
ATOM    905  O   HIS A  59      -6.973 -22.077  79.176  1.00 57.08           O  
ATOM    906  CG  HIS A  59      -4.183 -22.502  77.909  1.00 57.08           C  
ATOM    907  CD2 HIS A  59      -4.507 -21.816  76.768  1.00 57.08           C  
ATOM    908  HD2 HIS A  59      -5.095 -22.202  75.947  1.00 57.08           H  
ATOM    909  ND1 HIS A  59      -3.438 -21.653  78.692  1.00 57.08           N  
ATOM    910  HD1 HIS A  59      -3.103 -21.852  79.624  1.00 57.08           H  
ATOM    911  CE1 HIS A  59      -3.315 -20.486  78.038  1.00 57.08           C  
ATOM    912  HE1 HIS A  59      -2.796 -19.618  78.416  1.00 57.08           H  
ATOM    913  NE2 HIS A  59      -3.942 -20.537  76.851  1.00 57.08           N  
ATOM    914  N   PHE A  60      -7.935 -23.920  78.348  1.00 60.52           N  
ATOM    915  H   PHE A  60      -7.894 -24.927  78.276  1.00 60.52           H  
ATOM    916  CA  PHE A  60      -9.194 -23.257  77.978  1.00 60.52           C  
ATOM    917  HA  PHE A  60      -9.056 -22.176  77.983  1.00 60.52           H  
ATOM    918  C   PHE A  60     -10.321 -23.556  78.974  1.00 60.52           C  
ATOM    919  CB  PHE A  60      -9.610 -23.677  76.560  1.00 60.52           C  
ATOM    920  HB2 PHE A  60      -9.754 -24.757  76.548  1.00 60.52           H  
ATOM    921  HB3 PHE A  60     -10.574 -23.219  76.336  1.00 60.52           H  
ATOM    922  O   PHE A  60     -11.050 -22.654  79.390  1.00 60.52           O  
ATOM    923  CG  PHE A  60      -8.647 -23.289  75.451  1.00 60.52           C  
ATOM    924  CD1 PHE A  60      -8.289 -21.941  75.253  1.00 60.52           C  
ATOM    925  HD1 PHE A  60      -8.680 -21.177  75.909  1.00 60.52           H  
ATOM    926  CD2 PHE A  60      -8.123 -24.277  74.597  1.00 60.52           C  
ATOM    927  HD2 PHE A  60      -8.392 -25.313  74.744  1.00 60.52           H  
ATOM    928  CE1 PHE A  60      -7.401 -21.587  74.221  1.00 60.52           C  
ATOM    929  HE1 PHE A  60      -7.109 -20.556  74.093  1.00 60.52           H  
ATOM    930  CE2 PHE A  60      -7.234 -23.924  73.565  1.00 60.52           C  
ATOM    931  HE2 PHE A  60      -6.823 -24.691  72.926  1.00 60.52           H  
ATOM    932  CZ  PHE A  60      -6.871 -22.580  73.378  1.00 60.52           C  
ATOM    933  HZ  PHE A  60      -6.175 -22.314  72.596  1.00 60.52           H  
ATOM    934  N   THR A  61     -10.465 -24.819  79.364  1.00 65.95           N  
ATOM    935  H   THR A  61      -9.796 -25.492  79.019  1.00 65.95           H  
ATOM    936  CA  THR A  61     -11.507 -25.315  80.273  1.00 65.95           C  
ATOM    937  HA  THR A  61     -12.475 -24.943  79.938  1.00 65.95           H  
ATOM    938  C   THR A  61     -11.318 -24.811  81.703  1.00 65.95           C  
ATOM    939  CB  THR A  61     -11.590 -26.846  80.243  1.00 65.95           C  
ATOM    940  HB  THR A  61     -12.322 -27.182  80.978  1.00 65.95           H  
ATOM    941  O   THR A  61     -12.321 -24.513  82.354  1.00 65.95           O  
ATOM    942  CG2 THR A  61     -11.961 -27.393  78.862  1.00 65.95           C  
ATOM    943 HG21 THR A  61     -12.366 -26.592  78.244  1.00 65.95           H  
ATOM    944 HG22 THR A  61     -12.708 -28.177  78.987  1.00 65.95           H  
ATOM    945 HG23 THR A  61     -11.094 -27.815  78.354  1.00 65.95           H  
ATOM    946  OG1 THR A  61     -10.334 -27.370  80.549  1.00 65.95           O  
ATOM    947  HG1 THR A  61      -9.765 -27.188  79.797  1.00 65.95           H  
ATOM    948  N   MET A  62     -10.082 -24.547  82.157  1.00 72.98           N  
ATOM    949  H   MET A  62      -9.285 -24.882  81.634  1.00 72.98           H  
ATOM    950  CA  MET A  62      -9.841 -23.873  83.443  1.00 72.98           C  
ATOM    951  HA  MET A  62     -10.259 -24.512  84.221  1.00 72.98           H  
ATOM    952  C   MET A  62     -10.561 -22.513  83.523  1.00 72.98           C  
ATOM    953  CB  MET A  62      -8.332 -23.754  83.751  1.00 72.98           C  
ATOM    954  HB2 MET A  62      -8.228 -23.482  84.802  1.00 72.98           H  
ATOM    955  HB3 MET A  62      -7.864 -24.730  83.622  1.00 72.98           H  
ATOM    956  O   MET A  62     -11.139 -22.169  84.550  1.00 72.98           O  
ATOM    957  CG  MET A  62      -7.579 -22.713  82.904  1.00 72.98           C  
ATOM    958  HG2 MET A  62      -7.706 -22.961  81.851  1.00 72.98           H  
ATOM    959  HG3 MET A  62      -8.028 -21.735  83.076  1.00 72.98           H  
ATOM    960  SD  MET A  62      -5.800 -22.547  83.236  1.00 72.98           S  
ATOM    961  CE  MET A  62      -5.853 -21.646  84.809  1.00 72.98           C  
ATOM    962  HE1 MET A  62      -4.836 -21.492  85.173  1.00 72.98           H  
ATOM    963  HE2 MET A  62      -6.336 -20.680  84.664  1.00 72.98           H  
ATOM    964  HE3 MET A  62      -6.412 -22.224  85.545  1.00 72.98           H  
ATOM    965  N   MET A  63     -10.603 -21.762  82.412  1.00 64.76           N  
ATOM    966  H   MET A  63     -10.160 -22.133  81.584  1.00 64.76           H  
ATOM    967  CA  MET A  63     -11.250 -20.445  82.328  1.00 64.76           C  
ATOM    968  HA  MET A  63     -11.218 -19.970  83.309  1.00 64.76           H  
ATOM    969  C   MET A  63     -12.731 -20.499  81.927  1.00 64.76           C  
ATOM    970  CB  MET A  63     -10.489 -19.556  81.328  1.00 64.76           C  
ATOM    971  HB2 MET A  63     -10.374 -20.092  80.386  1.00 64.76           H  
ATOM    972  HB3 MET A  63     -11.079 -18.662  81.126  1.00 64.76           H  
ATOM    973  O   MET A  63     -13.459 -19.543  82.190  1.00 64.76           O  
ATOM    974  CG  MET A  63      -9.105 -19.113  81.819  1.00 64.76           C  
ATOM    975  HG2 MET A  63      -8.663 -18.477  81.052  1.00 64.76           H  
ATOM    976  HG3 MET A  63      -8.470 -19.994  81.908  1.00 64.76           H  
ATOM    977  SD  MET A  63      -9.053 -18.211  83.398  1.00 64.76           S  
ATOM    978  CE  MET A  63     -10.123 -16.792  83.035  1.00 64.76           C  
ATOM    979  HE1 MET A  63      -9.760 -16.275  82.147  1.00 64.76           H  
ATOM    980  HE2 MET A  63     -11.145 -17.134  82.872  1.00 64.76           H  
ATOM    981  HE3 MET A  63     -10.110 -16.108  83.884  1.00 64.76           H  
ATOM    982  N   ARG A  64     -13.177 -21.573  81.263  1.00 58.62           N  
ATOM    983  H   ARG A  64     -12.503 -22.293  81.044  1.00 58.62           H  
ATOM    984  CA  ARG A  64     -14.550 -21.713  80.746  1.00 58.62           C  
ATOM    985  HA  ARG A  64     -14.995 -20.724  80.641  1.00 58.62           H  
ATOM    986  C   ARG A  64     -15.468 -22.483  81.693  1.00 58.62           C  
ATOM    987  CB  ARG A  64     -14.494 -22.376  79.361  1.00 58.62           C  
ATOM    988  HB2 ARG A  64     -14.135 -23.399  79.479  1.00 58.62           H  
ATOM    989  HB3 ARG A  64     -13.783 -21.837  78.735  1.00 58.62           H  
ATOM    990  O   ARG A  64     -16.576 -22.032  81.963  1.00 58.62           O  
ATOM    991  CG  ARG A  64     -15.862 -22.384  78.655  1.00 58.62           C  
ATOM    992  HG2 ARG A  64     -16.625 -22.817  79.303  1.00 58.62           H  
ATOM    993  HG3 ARG A  64     -16.149 -21.357  78.431  1.00 58.62           H  
ATOM    994  CD  ARG A  64     -15.816 -23.188  77.351  1.00 58.62           C  
ATOM    995  HD2 ARG A  64     -15.025 -22.781  76.721  1.00 58.62           H  
ATOM    996  HD3 ARG A  64     -16.771 -23.070  76.838  1.00 58.62           H  
ATOM    997  NE  ARG A  64     -15.593 -24.619  77.616  1.00 58.62           N  
ATOM    998  HE  ARG A  64     -15.963 -24.974  78.486  1.00 58.62           H  
ATOM    999  NH1 ARG A  64     -14.342 -25.182  75.768  1.00 58.62           N  
ATOM   1000 HH11 ARG A  64     -13.793 -25.878  75.285  1.00 58.62           H  
ATOM   1001 HH12 ARG A  64     -14.414 -24.230  75.439  1.00 58.62           H  
ATOM   1002  NH2 ARG A  64     -14.778 -26.709  77.319  1.00 58.62           N  
ATOM   1003 HH21 ARG A  64     -14.169 -27.378  76.869  1.00 58.62           H  
ATOM   1004 HH22 ARG A  64     -14.996 -26.853  78.295  1.00 58.62           H  
ATOM   1005  CZ  ARG A  64     -14.912 -25.492  76.900  1.00 58.62           C  
ATOM   1006  N   ASP A  65     -14.997 -23.625  82.185  1.00 68.49           N  
ATOM   1007  H   ASP A  65     -14.050 -23.886  81.952  1.00 68.49           H  
ATOM   1008  CA  ASP A  65     -15.807 -24.624  82.887  1.00 68.49           C  
ATOM   1009  HA  ASP A  65     -16.862 -24.360  82.804  1.00 68.49           H  
ATOM   1010  C   ASP A  65     -15.457 -24.679  84.386  1.00 68.49           C  
ATOM   1011  CB  ASP A  65     -15.619 -25.994  82.207  1.00 68.49           C  
ATOM   1012  HB2 ASP A  65     -16.352 -26.692  82.613  1.00 68.49           H  
ATOM   1013  HB3 ASP A  65     -14.627 -26.371  82.456  1.00 68.49           H  
ATOM   1014  O   ASP A  65     -16.335 -24.885  85.224  1.00 68.49           O  
ATOM   1015  CG  ASP A  65     -15.760 -25.958  80.677  1.00 68.49           C  
ATOM   1016  OD1 ASP A  65     -16.681 -25.314  80.128  1.00 68.49           O  
ATOM   1017  OD2 ASP A  65     -14.899 -26.533  79.978  1.00 68.49           O  
ATOM   1018  N   HIS A  66     -14.192 -24.413  84.741  1.00 71.90           N  
ATOM   1019  H   HIS A  66     -13.512 -24.315  84.001  1.00 71.90           H  
ATOM   1020  CA  HIS A  66     -13.688 -24.446  86.124  1.00 71.90           C  
ATOM   1021  HA  HIS A  66     -14.472 -24.866  86.754  1.00 71.90           H  
ATOM   1022  C   HIS A  66     -13.389 -23.063  86.726  1.00 71.90           C  
ATOM   1023  CB  HIS A  66     -12.500 -25.409  86.228  1.00 71.90           C  
ATOM   1024  HB2 HIS A  66     -11.654 -24.998  85.677  1.00 71.90           H  
ATOM   1025  HB3 HIS A  66     -12.200 -25.505  87.271  1.00 71.90           H  
ATOM   1026  O   HIS A  66     -12.773 -22.970  87.789  1.00 71.90           O  
ATOM   1027  CG  HIS A  66     -12.825 -26.780  85.702  1.00 71.90           C  
ATOM   1028  CD2 HIS A  66     -12.385 -27.329  84.528  1.00 71.90           C  
ATOM   1029  HD2 HIS A  66     -11.717 -26.862  83.819  1.00 71.90           H  
ATOM   1030  ND1 HIS A  66     -13.667 -27.697  86.291  1.00 71.90           N  
ATOM   1031  HD1 HIS A  66     -14.168 -27.575  87.159  1.00 71.90           H  
ATOM   1032  CE1 HIS A  66     -13.725 -28.775  85.492  1.00 71.90           C  
ATOM   1033  HE1 HIS A  66     -14.304 -29.666  85.684  1.00 71.90           H  
ATOM   1034  NE2 HIS A  66     -12.973 -28.589  84.402  1.00 71.90           N  
ATOM   1035  N   ALA A  67     -13.892 -21.984  86.115  1.00 65.48           N  
ATOM   1036  H   ALA A  67     -14.367 -22.127  85.235  1.00 65.48           H  
ATOM   1037  CA  ALA A  67     -13.710 -20.611  86.594  1.00 65.48           C  
ATOM   1038  HA  ALA A  67     -12.658 -20.361  86.451  1.00 65.48           H  
ATOM   1039  C   ALA A  67     -14.017 -20.389  88.101  1.00 65.48           C  
ATOM   1040  CB  ALA A  67     -14.532 -19.670  85.704  1.00 65.48           C  
ATOM   1041  HB1 ALA A  67     -15.597 -19.885  85.791  1.00 65.48           H  
ATOM   1042  HB2 ALA A  67     -14.229 -19.793  84.664  1.00 65.48           H  
ATOM   1043  HB3 ALA A  67     -14.349 -18.637  85.999  1.00 65.48           H  
ATOM   1044  O   ALA A  67     -13.294 -19.609  88.726  1.00 65.48           O  
ATOM   1045  N   PRO A  68     -15.000 -21.070  88.738  1.00 70.99           N  
ATOM   1046  CA  PRO A  68     -15.189 -20.985  90.190  1.00 70.99           C  
ATOM   1047  HA  PRO A  68     -15.366 -19.942  90.455  1.00 70.99           H  
ATOM   1048  C   PRO A  68     -13.988 -21.493  91.002  1.00 70.99           C  
ATOM   1049  CB  PRO A  68     -16.456 -21.794  90.495  1.00 70.99           C  
ATOM   1050  HB2 PRO A  68     -16.200 -22.828  90.728  1.00 70.99           H  
ATOM   1051  HB3 PRO A  68     -17.027 -21.353  91.313  1.00 70.99           H  
ATOM   1052  O   PRO A  68     -13.612 -20.854  91.979  1.00 70.99           O  
ATOM   1053  CG  PRO A  68     -17.228 -21.752  89.178  1.00 70.99           C  
ATOM   1054  HG2 PRO A  68     -17.914 -22.594  89.081  1.00 70.99           H  
ATOM   1055  HG3 PRO A  68     -17.759 -20.805  89.090  1.00 70.99           H  
ATOM   1056  CD  PRO A  68     -16.106 -21.814  88.147  1.00 70.99           C  
ATOM   1057  HD2 PRO A  68     -16.440 -21.378  87.206  1.00 70.99           H  
ATOM   1058  HD3 PRO A  68     -15.812 -22.853  87.996  1.00 70.99           H  
ATOM   1059  N   ALA A  69     -13.345 -22.587  90.578  1.00 76.80           N  
ATOM   1060  H   ALA A  69     -13.614 -22.999  89.696  1.00 76.80           H  
ATOM   1061  CA  ALA A  69     -12.165 -23.142  91.247  1.00 76.80           C  
ATOM   1062  HA  ALA A  69     -12.357 -23.185  92.320  1.00 76.80           H  
ATOM   1063  C   ALA A  69     -10.920 -22.261  91.037  1.00 76.80           C  
ATOM   1064  CB  ALA A  69     -11.941 -24.573  90.742  1.00 76.80           C  
ATOM   1065  HB1 ALA A  69     -11.722 -24.569  89.675  1.00 76.80           H  
ATOM   1066  HB2 ALA A  69     -12.829 -25.176  90.931  1.00 76.80           H  
ATOM   1067  HB3 ALA A  69     -11.098 -25.014  91.275  1.00 76.80           H  
ATOM   1068  O   ALA A  69     -10.122 -22.091  91.957  1.00 76.80           O  
ATOM   1069  N   VAL A  70     -10.789 -21.632  89.860  1.00 73.03           N  
ATOM   1070  H   VAL A  70     -11.449 -21.856  89.129  1.00 73.03           H  
ATOM   1071  CA  VAL A  70      -9.773 -20.590  89.610  1.00 73.03           C  
ATOM   1072  HA  VAL A  70      -8.784 -21.012  89.788  1.00 73.03           H  
ATOM   1073  C   VAL A  70      -9.956 -19.420  90.581  1.00 73.03           C  
ATOM   1074  CB  VAL A  70      -9.835 -20.081  88.153  1.00 73.03           C  
ATOM   1075  HB  VAL A  70     -10.822 -19.662  87.959  1.00 73.03           H  
ATOM   1076  O   VAL A  70      -8.996 -18.984  91.215  1.00 73.03           O  
ATOM   1077  CG1 VAL A  70      -8.795 -18.987  87.871  1.00 73.03           C  
ATOM   1078 HG11 VAL A  70      -8.847 -18.689  86.824  1.00 73.03           H  
ATOM   1079 HG12 VAL A  70      -8.992 -18.107  88.484  1.00 73.03           H  
ATOM   1080 HG13 VAL A  70      -7.794 -19.359  88.089  1.00 73.03           H  
ATOM   1081  CG2 VAL A  70      -9.591 -21.205  87.144  1.00 73.03           C  
ATOM   1082 HG21 VAL A  70      -9.630 -20.804  86.132  1.00 73.03           H  
ATOM   1083 HG22 VAL A  70     -10.353 -21.979  87.234  1.00 73.03           H  
ATOM   1084 HG23 VAL A  70      -8.609 -21.650  87.308  1.00 73.03           H  
ATOM   1085  N   ALA A  71     -11.190 -18.926  90.731  1.00 69.61           N  
ATOM   1086  H   ALA A  71     -11.941 -19.320  90.183  1.00 69.61           H  
ATOM   1087  CA  ALA A  71     -11.500 -17.831  91.645  1.00 69.61           C  
ATOM   1088  HA  ALA A  71     -10.839 -16.995  91.416  1.00 69.61           H  
ATOM   1089  C   ALA A  71     -11.254 -18.212  93.115  1.00 69.61           C  
ATOM   1090  CB  ALA A  71     -12.946 -17.383  91.400  1.00 69.61           C  
ATOM   1091  HB1 ALA A  71     -13.176 -16.533  92.042  1.00 69.61           H  
ATOM   1092  HB2 ALA A  71     -13.634 -18.197  91.627  1.00 69.61           H  
ATOM   1093  HB3 ALA A  71     -13.070 -17.089  90.358  1.00 69.61           H  
ATOM   1094  O   ALA A  71     -10.676 -17.420  93.856  1.00 69.61           O  
ATOM   1095  N   GLU A  72     -11.635 -19.421  93.533  1.00 71.36           N  
ATOM   1096  H   GLU A  72     -12.147 -20.015  92.895  1.00 71.36           H  
ATOM   1097  CA  GLU A  72     -11.418 -19.922  94.895  1.00 71.36           C  
ATOM   1098  HA  GLU A  72     -11.820 -19.192  95.597  1.00 71.36           H  
ATOM   1099  C   GLU A  72      -9.924 -20.081  95.224  1.00 71.36           C  
ATOM   1100  CB  GLU A  72     -12.211 -21.227  95.077  1.00 71.36           C  
ATOM   1101  HB2 GLU A  72     -13.244 -21.038  94.783  1.00 71.36           H  
ATOM   1102  HB3 GLU A  72     -11.799 -21.997  94.425  1.00 71.36           H  
ATOM   1103  O   GLU A  72      -9.488 -19.635  96.286  1.00 71.36           O  
ATOM   1104  CG  GLU A  72     -12.209 -21.724  96.530  1.00 71.36           C  
ATOM   1105  HG2 GLU A  72     -11.215 -22.094  96.781  1.00 71.36           H  
ATOM   1106  HG3 GLU A  72     -12.428 -20.879  97.183  1.00 71.36           H  
ATOM   1107  CD  GLU A  72     -13.248 -22.834  96.774  1.00 71.36           C  
ATOM   1108  OE1 GLU A  72     -13.818 -22.847  97.890  1.00 71.36           O  
ATOM   1109  OE2 GLU A  72     -13.473 -23.653  95.855  1.00 71.36           O  
ATOM   1110  N   ALA A  73      -9.112 -20.602  94.297  1.00 75.79           N  
ATOM   1111  H   ALA A  73      -9.519 -20.977  93.453  1.00 75.79           H  
ATOM   1112  CA  ALA A  73      -7.660 -20.698  94.464  1.00 75.79           C  
ATOM   1113  HA  ALA A  73      -7.451 -21.265  95.371  1.00 75.79           H  
ATOM   1114  C   ALA A  73      -6.993 -19.315  94.619  1.00 75.79           C  
ATOM   1115  CB  ALA A  73      -7.087 -21.470  93.268  1.00 75.79           C  
ATOM   1116  HB1 ALA A  73      -6.008 -21.571  93.381  1.00 75.79           H  
ATOM   1117  HB2 ALA A  73      -7.303 -20.943  92.339  1.00 75.79           H  
ATOM   1118  HB3 ALA A  73      -7.533 -22.464  93.225  1.00 75.79           H  
ATOM   1119  O   ALA A  73      -6.175 -19.114  95.520  1.00 75.79           O  
ATOM   1120  N   VAL A  74      -7.383 -18.339  93.789  1.00 67.12           N  
ATOM   1121  H   VAL A  74      -8.052 -18.572  93.069  1.00 67.12           H  
ATOM   1122  CA  VAL A  74      -6.884 -16.954  93.874  1.00 67.12           C  
ATOM   1123  HA  VAL A  74      -5.794 -16.978  93.886  1.00 67.12           H  
ATOM   1124  C   VAL A  74      -7.321 -16.281  95.180  1.00 67.12           C  
ATOM   1125  CB  VAL A  74      -7.331 -16.142  92.639  1.00 67.12           C  
ATOM   1126  HB  VAL A  74      -8.409 -16.247  92.514  1.00 67.12           H  
ATOM   1127  O   VAL A  74      -6.500 -15.655  95.851  1.00 67.12           O  
ATOM   1128  CG1 VAL A  74      -7.004 -14.647  92.754  1.00 67.12           C  
ATOM   1129 HG11 VAL A  74      -7.600 -14.194  93.546  1.00 67.12           H  
ATOM   1130 HG12 VAL A  74      -5.945 -14.512  92.978  1.00 67.12           H  
ATOM   1131 HG13 VAL A  74      -7.244 -14.141  91.819  1.00 67.12           H  
ATOM   1132  CG2 VAL A  74      -6.637 -16.650  91.367  1.00 67.12           C  
ATOM   1133 HG21 VAL A  74      -5.566 -16.457  91.420  1.00 67.12           H  
ATOM   1134 HG22 VAL A  74      -7.053 -16.148  90.494  1.00 67.12           H  
ATOM   1135 HG23 VAL A  74      -6.792 -17.723  91.251  1.00 67.12           H  
ATOM   1136  N   LEU A  75      -8.589 -16.426  95.579  1.00 64.14           N  
ATOM   1137  H   LEU A  75      -9.216 -16.961  94.995  1.00 64.14           H  
ATOM   1138  CA  LEU A  75      -9.119 -15.855  96.823  1.00 64.14           C  
ATOM   1139  HA  LEU A  75      -8.866 -14.796  96.858  1.00 64.14           H  
ATOM   1140  C   LEU A  75      -8.491 -16.486  98.073  1.00 64.14           C  
ATOM   1141  CB  LEU A  75     -10.650 -16.017  96.853  1.00 64.14           C  
ATOM   1142  HB2 LEU A  75     -11.003 -15.856  97.871  1.00 64.14           H  
ATOM   1143  HB3 LEU A  75     -10.893 -17.046  96.585  1.00 64.14           H  
ATOM   1144  O   LEU A  75      -8.225 -15.771  99.038  1.00 64.14           O  
ATOM   1145  CG  LEU A  75     -11.407 -15.053  95.922  1.00 64.14           C  
ATOM   1146  HG  LEU A  75     -10.969 -15.069  94.924  1.00 64.14           H  
ATOM   1147  CD1 LEU A  75     -12.872 -15.480  95.821  1.00 64.14           C  
ATOM   1148 HD11 LEU A  75     -13.409 -14.809  95.150  1.00 64.14           H  
ATOM   1149 HD12 LEU A  75     -12.924 -16.490  95.413  1.00 64.14           H  
ATOM   1150 HD13 LEU A  75     -13.339 -15.467  96.806  1.00 64.14           H  
ATOM   1151  CD2 LEU A  75     -11.375 -13.612  96.442  1.00 64.14           C  
ATOM   1152 HD21 LEU A  75     -10.350 -13.241  96.453  1.00 64.14           H  
ATOM   1153 HD22 LEU A  75     -11.787 -13.568  97.450  1.00 64.14           H  
ATOM   1154 HD23 LEU A  75     -11.962 -12.973  95.781  1.00 64.14           H  
ATOM   1155  N   SER A  76      -8.223 -17.794  98.052  1.00 65.38           N  
ATOM   1156  H   SER A  76      -8.514 -18.329  97.246  1.00 65.38           H  
ATOM   1157  CA  SER A  76      -7.548 -18.502  99.142  1.00 65.38           C  
ATOM   1158  HA  SER A  76      -8.105 -18.330 100.064  1.00 65.38           H  
ATOM   1159  C   SER A  76      -6.128 -17.968  99.350  1.00 65.38           C  
ATOM   1160  CB  SER A  76      -7.541 -20.007  98.855  1.00 65.38           C  
ATOM   1161  HB2 SER A  76      -6.904 -20.214  97.995  1.00 65.38           H  
ATOM   1162  HB3 SER A  76      -8.553 -20.341  98.627  1.00 65.38           H  
ATOM   1163  O   SER A  76      -5.792 -17.547 100.456  1.00 65.38           O  
ATOM   1164  OG  SER A  76      -7.067 -20.720  99.979  1.00 65.38           O  
ATOM   1165  HG  SER A  76      -7.781 -20.799 100.616  1.00 65.38           H  
ATOM   1166  N   TRP A  77      -5.336 -17.866  98.276  1.00 63.53           N  
ATOM   1167  H   TRP A  77      -5.679 -18.212  97.391  1.00 63.53           H  
ATOM   1168  CA  TRP A  77      -3.968 -17.339  98.324  1.00 63.53           C  
ATOM   1169  HA  TRP A  77      -3.394 -17.914  99.051  1.00 63.53           H  
ATOM   1170  C   TRP A  77      -3.902 -15.867  98.766  1.00 63.53           C  
ATOM   1171  CB  TRP A  77      -3.334 -17.532  96.945  1.00 63.53           C  
ATOM   1172  HB2 TRP A  77      -3.314 -18.597  96.712  1.00 63.53           H  
ATOM   1173  HB3 TRP A  77      -3.965 -17.047  96.200  1.00 63.53           H  
ATOM   1174  O   TRP A  77      -3.110 -15.517  99.645  1.00 63.53           O  
ATOM   1175  CG  TRP A  77      -1.946 -16.991  96.812  1.00 63.53           C  
ATOM   1176  CD1 TRP A  77      -0.816 -17.621  97.198  1.00 63.53           C  
ATOM   1177  HD1 TRP A  77      -0.783 -18.598  97.658  1.00 63.53           H  
ATOM   1178  CD2 TRP A  77      -1.521 -15.698  96.282  1.00 63.53           C  
ATOM   1179  CE2 TRP A  77      -0.098 -15.629  96.352  1.00 63.53           C  
ATOM   1180  CE3 TRP A  77      -2.193 -14.584  95.732  1.00 63.53           C  
ATOM   1181  HE3 TRP A  77      -3.270 -14.610  95.657  1.00 63.53           H  
ATOM   1182  NE1 TRP A  77       0.278 -16.830  96.909  1.00 63.53           N  
ATOM   1183  HE1 TRP A  77       1.233 -17.100  97.099  1.00 63.53           H  
ATOM   1184  CH2 TRP A  77      -0.075 -13.423  95.359  1.00 63.53           C  
ATOM   1185  HH2 TRP A  77       0.463 -12.553  95.011  1.00 63.53           H  
ATOM   1186  CZ2 TRP A  77       0.623 -14.520  95.894  1.00 63.53           C  
ATOM   1187  HZ2 TRP A  77       1.701 -14.520  95.960  1.00 63.53           H  
ATOM   1188  CZ3 TRP A  77      -1.479 -13.457  95.278  1.00 63.53           C  
ATOM   1189  HZ3 TRP A  77      -2.010 -12.613  94.863  1.00 63.53           H  
ATOM   1190  N   LEU A  78      -4.788 -15.012  98.231  1.00 53.97           N  
ATOM   1191  H   LEU A  78      -5.405 -15.356  97.509  1.00 53.97           H  
ATOM   1192  CA  LEU A  78      -4.943 -13.623  98.691  1.00 53.97           C  
ATOM   1193  HA  LEU A  78      -3.989 -13.107  98.590  1.00 53.97           H  
ATOM   1194  C   LEU A  78      -5.336 -13.550 100.177  1.00 53.97           C  
ATOM   1195  CB  LEU A  78      -6.018 -12.915  97.843  1.00 53.97           C  
ATOM   1196  HB2 LEU A  78      -6.307 -11.994  98.350  1.00 53.97           H  
ATOM   1197  HB3 LEU A  78      -6.900 -13.556  97.806  1.00 53.97           H  
ATOM   1198  O   LEU A  78      -4.943 -12.619 100.879  1.00 53.97           O  
ATOM   1199  CG  LEU A  78      -5.600 -12.552  96.408  1.00 53.97           C  
ATOM   1200  HG  LEU A  78      -5.211 -13.432  95.895  1.00 53.97           H  
ATOM   1201  CD1 LEU A  78      -6.822 -12.043  95.640  1.00 53.97           C  
ATOM   1202 HD11 LEU A  78      -7.221 -11.147  96.117  1.00 53.97           H  
ATOM   1203 HD12 LEU A  78      -7.588 -12.819  95.627  1.00 53.97           H  
ATOM   1204 HD13 LEU A  78      -6.540 -11.816  94.612  1.00 53.97           H  
ATOM   1205  CD2 LEU A  78      -4.533 -11.455  96.376  1.00 53.97           C  
ATOM   1206 HD21 LEU A  78      -4.881 -10.572  96.912  1.00 53.97           H  
ATOM   1207 HD22 LEU A  78      -3.615 -11.818  96.838  1.00 53.97           H  
ATOM   1208 HD23 LEU A  78      -4.310 -11.189  95.343  1.00 53.97           H  
ATOM   1209  N   GLY A  79      -6.110 -14.525 100.658  1.00 50.19           N  
ATOM   1210  H   GLY A  79      -6.425 -15.241 100.020  1.00 50.19           H  
ATOM   1211  CA  GLY A  79      -6.514 -14.642 102.054  1.00 50.19           C  
ATOM   1212  HA2 GLY A  79      -7.295 -15.400 102.117  1.00 50.19           H  
ATOM   1213  HA3 GLY A  79      -6.920 -13.689 102.394  1.00 50.19           H  
ATOM   1214  C   GLY A  79      -5.386 -15.056 103.002  1.00 50.19           C  
ATOM   1215  O   GLY A  79      -5.394 -14.600 104.145  1.00 50.19           O  
ATOM   1216  N   THR A  80      -4.433 -15.884 102.555  1.00 43.06           N  
ATOM   1217  H   THR A  80      -4.521 -16.262 101.623  1.00 43.06           H  
ATOM   1218  CA  THR A  80      -3.349 -16.418 103.400  1.00 43.06           C  
ATOM   1219  HA  THR A  80      -3.700 -16.446 104.432  1.00 43.06           H  
ATOM   1220  C   THR A  80      -2.089 -15.558 103.419  1.00 43.06           C  
ATOM   1221  CB  THR A  80      -2.971 -17.861 103.023  1.00 43.06           C  
ATOM   1222  HB  THR A  80      -2.089 -18.155 103.591  1.00 43.06           H  
ATOM   1223  O   THR A  80      -1.600 -15.254 104.500  1.00 43.06           O  
ATOM   1224  CG2 THR A  80      -4.093 -18.845 103.350  1.00 43.06           C  
ATOM   1225 HG21 THR A  80      -4.986 -18.602 102.775  1.00 43.06           H  
ATOM   1226 HG22 THR A  80      -3.772 -19.855 103.093  1.00 43.06           H  
ATOM   1227 HG23 THR A  80      -4.322 -18.802 104.415  1.00 43.06           H  
ATOM   1228  OG1 THR A  80      -2.688 -17.993 101.647  1.00 43.06           O  
ATOM   1229  HG1 THR A  80      -1.845 -17.572 101.466  1.00 43.06           H  
ATOM   1230  N   GLU A  81      -1.554 -15.158 102.260  1.00 38.82           N  
ATOM   1231  H   GLU A  81      -2.031 -15.378 101.397  1.00 38.82           H  
ATOM   1232  CA  GLU A  81      -0.268 -14.434 102.189  1.00 38.82           C  
ATOM   1233  HA  GLU A  81       0.457 -14.885 102.867  1.00 38.82           H  
ATOM   1234  C   GLU A  81      -0.413 -12.965 102.612  1.00 38.82           C  
ATOM   1235  CB  GLU A  81       0.291 -14.509 100.754  1.00 38.82           C  
ATOM   1236  HB2 GLU A  81      -0.539 -14.412 100.055  1.00 38.82           H  
ATOM   1237  HB3 GLU A  81       0.947 -13.656 100.576  1.00 38.82           H  
ATOM   1238  O   GLU A  81       0.368 -12.445 103.405  1.00 38.82           O  
ATOM   1239  CG  GLU A  81       1.051 -15.809 100.440  1.00 38.82           C  
ATOM   1240  HG2 GLU A  81       0.564 -16.644 100.944  1.00 38.82           H  
ATOM   1241  HG3 GLU A  81       0.969 -15.990  99.368  1.00 38.82           H  
ATOM   1242  CD  GLU A  81       2.550 -15.752 100.788  1.00 38.82           C  
ATOM   1243  OE1 GLU A  81       3.031 -16.716 101.425  1.00 38.82           O  
ATOM   1244  OE2 GLU A  81       3.216 -14.781 100.358  1.00 38.82           O  
ATOM   1245  N   VAL A  82      -1.437 -12.275 102.098  1.00 33.66           N  
ATOM   1246  H   VAL A  82      -2.068 -12.761 101.477  1.00 33.66           H  
ATOM   1247  CA  VAL A  82      -1.543 -10.808 102.214  1.00 33.66           C  
ATOM   1248  HA  VAL A  82      -0.543 -10.394 102.085  1.00 33.66           H  
ATOM   1249  C   VAL A  82      -2.020 -10.360 103.604  1.00 33.66           C  
ATOM   1250  CB  VAL A  82      -2.433 -10.231 101.091  1.00 33.66           C  
ATOM   1251  HB  VAL A  82      -3.471 -10.502 101.285  1.00 33.66           H  
ATOM   1252  O   VAL A  82      -1.764  -9.231 104.014  1.00 33.66           O  
ATOM   1253  CG1 VAL A  82      -2.348  -8.700 101.007  1.00 33.66           C  
ATOM   1254 HG11 VAL A  82      -2.920  -8.339 100.153  1.00 33.66           H  
ATOM   1255 HG12 VAL A  82      -1.309  -8.390 100.903  1.00 33.66           H  
ATOM   1256 HG13 VAL A  82      -2.768  -8.249 101.906  1.00 33.66           H  
ATOM   1257  CG2 VAL A  82      -2.038 -10.772  99.705  1.00 33.66           C  
ATOM   1258 HG21 VAL A  82      -2.647 -10.303  98.932  1.00 33.66           H  
ATOM   1259 HG22 VAL A  82      -0.985 -10.567  99.511  1.00 33.66           H  
ATOM   1260 HG23 VAL A  82      -2.207 -11.847  99.651  1.00 33.66           H  
ATOM   1261  N   ARG A  83      -2.688 -11.240 104.362  1.00 32.47           N  
ATOM   1262  H   ARG A  83      -2.777 -12.178 103.997  1.00 32.47           H  
ATOM   1263  CA  ARG A  83      -3.199 -10.968 105.722  1.00 32.47           C  
ATOM   1264  HA  ARG A  83      -3.371  -9.895 105.814  1.00 32.47           H  
ATOM   1265  C   ARG A  83      -2.188 -11.266 106.841  1.00 32.47           C  
ATOM   1266  CB  ARG A  83      -4.538 -11.689 105.943  1.00 32.47           C  
ATOM   1267  HB2 ARG A  83      -4.811 -11.608 106.995  1.00 32.47           H  
ATOM   1268  HB3 ARG A  83      -4.423 -12.746 105.705  1.00 32.47           H  
ATOM   1269  O   ARG A  83      -2.595 -11.546 107.968  1.00 32.47           O  
ATOM   1270  CG  ARG A  83      -5.687 -11.083 105.133  1.00 32.47           C  
ATOM   1271  HG2 ARG A  83      -5.522 -11.232 104.066  1.00 32.47           H  
ATOM   1272  HG3 ARG A  83      -5.749 -10.016 105.348  1.00 32.47           H  
ATOM   1273  CD  ARG A  83      -6.987 -11.770 105.564  1.00 32.47           C  
ATOM   1274  HD2 ARG A  83      -6.994 -11.838 106.652  1.00 32.47           H  
ATOM   1275  HD3 ARG A  83      -7.002 -12.779 105.153  1.00 32.47           H  
ATOM   1276  NE  ARG A  83      -8.180 -11.024 105.123  1.00 32.47           N  
ATOM   1277  HE  ARG A  83      -8.034 -10.336 104.398  1.00 32.47           H  
ATOM   1278  NH1 ARG A  83      -9.676 -12.078 106.505  1.00 32.47           N  
ATOM   1279 HH11 ARG A  83     -10.613 -12.200 106.863  1.00 32.47           H  
ATOM   1280 HH12 ARG A  83      -8.923 -12.675 106.814  1.00 32.47           H  
ATOM   1281  NH2 ARG A  83     -10.379 -10.429 105.175  1.00 32.47           N  
ATOM   1282 HH21 ARG A  83     -11.312 -10.555 105.541  1.00 32.47           H  
ATOM   1283 HH22 ARG A  83     -10.196  -9.728 104.471  1.00 32.47           H  
ATOM   1284  CZ  ARG A  83      -9.402 -11.179 105.601  1.00 32.47           C  
ATOM   1285  N   GLY A  84      -0.892 -11.217 106.532  1.00 26.74           N  
ATOM   1286  H   GLY A  84      -0.643 -11.011 105.575  1.00 26.74           H  
ATOM   1287  CA  GLY A  84       0.188 -11.341 107.512  1.00 26.74           C  
ATOM   1288  HA2 GLY A  84       0.099 -12.301 108.021  1.00 26.74           H  
ATOM   1289  HA3 GLY A  84       1.143 -11.324 106.988  1.00 26.74           H  
ATOM   1290  C   GLY A  84       0.197 -10.232 108.576  1.00 26.74           C  
ATOM   1291  O   GLY A  84      -0.697  -9.388 108.644  1.00 26.74           O  
ATOM   1292  N   GLU A  85       1.229 -10.246 109.420  1.00 27.48           N  
ATOM   1293  H   GLU A  85       1.942 -10.949 109.284  1.00 27.48           H  
ATOM   1294  CA  GLU A  85       1.367  -9.417 110.627  1.00 27.48           C  
ATOM   1295  HA  GLU A  85       0.480  -9.557 111.244  1.00 27.48           H  
ATOM   1296  C   GLU A  85       1.478  -7.906 110.336  1.00 27.48           C  
ATOM   1297  CB  GLU A  85       2.581  -9.906 111.444  1.00 27.48           C  
ATOM   1298  HB2 GLU A  85       3.478  -9.790 110.836  1.00 27.48           H  
ATOM   1299  HB3 GLU A  85       2.678  -9.280 112.331  1.00 27.48           H  
ATOM   1300  O   GLU A  85       2.553  -7.319 110.413  1.00 27.48           O  
ATOM   1301  CG  GLU A  85       2.470 -11.370 111.898  1.00 27.48           C  
ATOM   1302  HG2 GLU A  85       1.558 -11.480 112.485  1.00 27.48           H  
ATOM   1303  HG3 GLU A  85       2.386 -12.016 111.024  1.00 27.48           H  
ATOM   1304  CD  GLU A  85       3.684 -11.825 112.727  1.00 27.48           C  
ATOM   1305  OE1 GLU A  85       3.472 -12.655 113.641  1.00 27.48           O  
ATOM   1306  OE2 GLU A  85       4.812 -11.374 112.428  1.00 27.48           O  
ATOM   1307  N   ALA A  86       0.356  -7.250 110.032  1.00 28.22           N  
ATOM   1308  H   ALA A  86      -0.465  -7.804 109.831  1.00 28.22           H  
ATOM   1309  CA  ALA A  86       0.237  -5.795 110.030  1.00 28.22           C  
ATOM   1310  HA  ALA A  86       1.069  -5.371 109.469  1.00 28.22           H  
ATOM   1311  C   ALA A  86       0.267  -5.286 111.490  1.00 28.22           C  
ATOM   1312  CB  ALA A  86      -1.057  -5.413 109.297  1.00 28.22           C  
ATOM   1313  HB1 ALA A  86      -1.917  -5.851 109.803  1.00 28.22           H  
ATOM   1314  HB2 ALA A  86      -1.020  -5.782 108.272  1.00 28.22           H  
ATOM   1315  HB3 ALA A  86      -1.162  -4.328 109.284  1.00 28.22           H  
ATOM   1316  O   ALA A  86      -0.728  -5.465 112.202  1.00 28.22           O  
ATOM   1317  N   PRO A  87       1.368  -4.676 111.981  1.00 25.79           N  
ATOM   1318  CA  PRO A  87       1.500  -4.359 113.400  1.00 25.79           C  
ATOM   1319  HA  PRO A  87       1.244  -5.243 113.984  1.00 25.79           H  
ATOM   1320  C   PRO A  87       0.554  -3.210 113.757  1.00 25.79           C  
ATOM   1321  CB  PRO A  87       2.981  -4.019 113.632  1.00 25.79           C  
ATOM   1322  HB2 PRO A  87       3.362  -4.493 114.537  1.00 25.79           H  
ATOM   1323  HB3 PRO A  87       3.119  -2.940 113.686  1.00 25.79           H  
ATOM   1324  O   PRO A  87       0.581  -2.156 113.118  1.00 25.79           O  
ATOM   1325  CG  PRO A  87       3.683  -4.556 112.383  1.00 25.79           C  
ATOM   1326  HG2 PRO A  87       3.889  -5.620 112.498  1.00 25.79           H  
ATOM   1327  HG3 PRO A  87       4.596  -4.004 112.161  1.00 25.79           H  
ATOM   1328  CD  PRO A  87       2.619  -4.350 111.312  1.00 25.79           C  
ATOM   1329  HD2 PRO A  87       2.836  -4.974 110.445  1.00 25.79           H  
ATOM   1330  HD3 PRO A  87       2.599  -3.303 111.010  1.00 25.79           H  
ATOM   1331  N   SER A  88      -0.320  -3.404 114.748  1.00 25.92           N  
ATOM   1332  H   SER A  88      -0.287  -4.256 115.289  1.00 25.92           H  
ATOM   1333  CA  SER A  88      -1.356  -2.416 115.055  1.00 25.92           C  
ATOM   1334  HA  SER A  88      -1.813  -2.130 114.108  1.00 25.92           H  
ATOM   1335  C   SER A  88      -0.752  -1.151 115.675  1.00 25.92           C  
ATOM   1336  CB  SER A  88      -2.476  -3.016 115.914  1.00 25.92           C  
ATOM   1337  HB2 SER A  88      -3.262  -2.272 116.045  1.00 25.92           H  
ATOM   1338  HB3 SER A  88      -2.896  -3.878 115.395  1.00 25.92           H  
ATOM   1339  O   SER A  88      -0.040  -1.198 116.674  1.00 25.92           O  
ATOM   1340  OG  SER A  88      -2.006  -3.421 117.182  1.00 25.92           O  
ATOM   1341  HG  SER A  88      -2.704  -3.870 117.664  1.00 25.92           H  
ATOM   1342  N   ALA A  89      -1.075   0.008 115.098  1.00 25.69           N  
ATOM   1343  H   ALA A  89      -1.603  -0.022 114.237  1.00 25.69           H  
ATOM   1344  CA  ALA A  89      -0.471   1.292 115.469  1.00 25.69           C  
ATOM   1345  HA  ALA A  89       0.612   1.191 115.396  1.00 25.69           H  
ATOM   1346  C   ALA A  89      -0.774   1.769 116.909  1.00 25.69           C  
ATOM   1347  CB  ALA A  89      -0.930   2.329 114.436  1.00 25.69           C  
ATOM   1348  HB1 ALA A  89      -2.010   2.466 114.494  1.00 25.69           H  
ATOM   1349  HB2 ALA A  89      -0.653   2.005 113.433  1.00 25.69           H  
ATOM   1350  HB3 ALA A  89      -0.443   3.283 114.640  1.00 25.69           H  
ATOM   1351  O   ALA A  89      -0.162   2.727 117.370  1.00 25.69           O  
ATOM   1352  N   LEU A  90      -1.720   1.133 117.609  1.00 24.54           N  
ATOM   1353  H   LEU A  90      -2.112   0.296 117.201  1.00 24.54           H  
ATOM   1354  CA  LEU A  90      -2.218   1.565 118.921  1.00 24.54           C  
ATOM   1355  HA  LEU A  90      -2.451   2.629 118.878  1.00 24.54           H  
ATOM   1356  C   LEU A  90      -1.195   1.405 120.057  1.00 24.54           C  
ATOM   1357  CB  LEU A  90      -3.503   0.773 119.242  1.00 24.54           C  
ATOM   1358  HB2 LEU A  90      -3.354  -0.268 118.955  1.00 24.54           H  
ATOM   1359  HB3 LEU A  90      -3.673   0.788 120.319  1.00 24.54           H  
ATOM   1360  O   LEU A  90      -1.035   2.316 120.860  1.00 24.54           O  
ATOM   1361  CG  LEU A  90      -4.757   1.334 118.548  1.00 24.54           C  
ATOM   1362  HG  LEU A  90      -4.514   1.613 117.523  1.00 24.54           H  
ATOM   1363  CD1 LEU A  90      -5.862   0.278 118.502  1.00 24.54           C  
ATOM   1364 HD11 LEU A  90      -6.745   0.691 118.015  1.00 24.54           H  
ATOM   1365 HD12 LEU A  90      -6.122  -0.028 119.516  1.00 24.54           H  
ATOM   1366 HD13 LEU A  90      -5.520  -0.591 117.939  1.00 24.54           H  
ATOM   1367  CD2 LEU A  90      -5.301   2.557 119.290  1.00 24.54           C  
ATOM   1368 HD21 LEU A  90      -4.546   3.342 119.324  1.00 24.54           H  
ATOM   1369 HD22 LEU A  90      -5.570   2.290 120.312  1.00 24.54           H  
ATOM   1370 HD23 LEU A  90      -6.181   2.944 118.776  1.00 24.54           H  
ATOM   1371  N   ALA A  91      -0.507   0.263 120.134  1.00 27.81           N  
ATOM   1372  H   ALA A  91      -0.604  -0.408 119.386  1.00 27.81           H  
ATOM   1373  CA  ALA A  91       0.186  -0.170 121.356  1.00 27.81           C  
ATOM   1374  HA  ALA A  91      -0.470   0.029 122.203  1.00 27.81           H  
ATOM   1375  C   ALA A  91       1.510   0.565 121.670  1.00 27.81           C  
ATOM   1376  CB  ALA A  91       0.382  -1.690 121.262  1.00 27.81           C  
ATOM   1377  HB1 ALA A  91      -0.579  -2.181 121.107  1.00 27.81           H  
ATOM   1378  HB2 ALA A  91       1.054  -1.929 120.438  1.00 27.81           H  
ATOM   1379  HB3 ALA A  91       0.815  -2.057 122.192  1.00 27.81           H  
ATOM   1380  O   ALA A  91       2.190   0.220 122.632  1.00 27.81           O  
ATOM   1381  N   GLY A  92       1.917   1.540 120.850  1.00 29.56           N  
ATOM   1382  H   GLY A  92       1.293   1.823 120.108  1.00 29.56           H  
ATOM   1383  CA  GLY A  92       3.180   2.267 121.029  1.00 29.56           C  
ATOM   1384  HA2 GLY A  92       3.946   1.582 121.393  1.00 29.56           H  
ATOM   1385  HA3 GLY A  92       3.501   2.648 120.059  1.00 29.56           H  
ATOM   1386  C   GLY A  92       3.119   3.456 121.994  1.00 29.56           C  
ATOM   1387  O   GLY A  92       4.167   4.000 122.329  1.00 29.56           O  
ATOM   1388  N   LEU A  93       1.922   3.885 122.407  1.00 27.93           N  
ATOM   1389  H   LEU A  93       1.104   3.355 122.140  1.00 27.93           H  
ATOM   1390  CA  LEU A  93       1.712   5.129 123.159  1.00 27.93           C  
ATOM   1391  HA  LEU A  93       2.451   5.856 122.822  1.00 27.93           H  
ATOM   1392  C   LEU A  93       1.963   4.967 124.670  1.00 27.93           C  
ATOM   1393  CB  LEU A  93       0.298   5.662 122.820  1.00 27.93           C  
ATOM   1394  HB2 LEU A  93      -0.300   5.734 123.729  1.00 27.93           H  
ATOM   1395  HB3 LEU A  93      -0.212   4.945 122.176  1.00 27.93           H  
ATOM   1396  O   LEU A  93       2.632   5.808 125.268  1.00 27.93           O  
ATOM   1397  CG  LEU A  93       0.328   7.030 122.109  1.00 27.93           C  
ATOM   1398  HG  LEU A  93       1.239   7.118 121.517  1.00 27.93           H  
ATOM   1399  CD1 LEU A  93      -0.852   7.179 121.148  1.00 27.93           C  
ATOM   1400 HD11 LEU A  93      -0.788   6.414 120.374  1.00 27.93           H  
ATOM   1401 HD12 LEU A  93      -0.827   8.164 120.682  1.00 27.93           H  
ATOM   1402 HD13 LEU A  93      -1.787   7.059 121.696  1.00 27.93           H  
ATOM   1403  CD2 LEU A  93       0.280   8.178 123.118  1.00 27.93           C  
ATOM   1404 HD21 LEU A  93       1.117   8.088 123.811  1.00 27.93           H  
ATOM   1405 HD22 LEU A  93      -0.648   8.139 123.689  1.00 27.93           H  
ATOM   1406 HD23 LEU A  93       0.350   9.135 122.602  1.00 27.93           H  
ATOM   1407  N   ASP A  94       1.495   3.862 125.256  1.00 28.54           N  
ATOM   1408  H   ASP A  94       0.847   3.301 124.722  1.00 28.54           H  
ATOM   1409  CA  ASP A  94       1.461   3.605 126.705  1.00 28.54           C  
ATOM   1410  HA  ASP A  94       0.772   4.308 127.174  1.00 28.54           H  
ATOM   1411  C   ASP A  94       2.830   3.736 127.404  1.00 28.54           C  
ATOM   1412  CB  ASP A  94       0.943   2.167 126.950  1.00 28.54           C  
ATOM   1413  HB2 ASP A  94       0.820   2.029 128.024  1.00 28.54           H  
ATOM   1414  HB3 ASP A  94       1.711   1.468 126.619  1.00 28.54           H  
ATOM   1415  O   ASP A  94       2.928   4.168 128.550  1.00 28.54           O  
ATOM   1416  CG  ASP A  94      -0.375   1.768 126.261  1.00 28.54           C  
ATOM   1417  OD1 ASP A  94      -1.001   2.621 125.594  1.00 28.54           O  
ATOM   1418  OD2 ASP A  94      -0.718   0.567 126.356  1.00 28.54           O  
ATOM   1419  N   ALA A  95       3.914   3.343 126.727  1.00 33.15           N  
ATOM   1420  H   ALA A  95       3.784   3.047 125.770  1.00 33.15           H  
ATOM   1421  CA  ALA A  95       5.229   3.192 127.353  1.00 33.15           C  
ATOM   1422  HA  ALA A  95       5.098   2.646 128.287  1.00 33.15           H  
ATOM   1423  C   ALA A  95       5.921   4.521 127.715  1.00 33.15           C  
ATOM   1424  CB  ALA A  95       6.103   2.342 126.421  1.00 33.15           C  
ATOM   1425  HB1 ALA A  95       7.073   2.171 126.887  1.00 33.15           H  
ATOM   1426  HB2 ALA A  95       5.622   1.382 126.236  1.00 33.15           H  
ATOM   1427  HB3 ALA A  95       6.248   2.862 125.474  1.00 33.15           H  
ATOM   1428  O   ALA A  95       6.838   4.518 128.539  1.00 33.15           O  
ATOM   1429  N   LEU A  96       5.514   5.642 127.107  1.00 31.83           N  
ATOM   1430  H   LEU A  96       4.706   5.593 126.502  1.00 31.83           H  
ATOM   1431  CA  LEU A  96       6.190   6.935 127.274  1.00 31.83           C  
ATOM   1432  HA  LEU A  96       7.262   6.770 127.169  1.00 31.83           H  
ATOM   1433  C   LEU A  96       5.960   7.560 128.663  1.00 31.83           C  
ATOM   1434  CB  LEU A  96       5.712   7.892 126.164  1.00 31.83           C  
ATOM   1435  HB2 LEU A  96       4.817   8.405 126.516  1.00 31.83           H  
ATOM   1436  HB3 LEU A  96       5.432   7.330 125.273  1.00 31.83           H  
ATOM   1437  O   LEU A  96       6.770   8.355 129.127  1.00 31.83           O  
ATOM   1438  CG  LEU A  96       6.791   8.926 125.783  1.00 31.83           C  
ATOM   1439  HG  LEU A  96       7.391   9.184 126.656  1.00 31.83           H  
ATOM   1440  CD1 LEU A  96       7.711   8.363 124.694  1.00 31.83           C  
ATOM   1441 HD11 LEU A  96       7.140   8.147 123.792  1.00 31.83           H  
ATOM   1442 HD12 LEU A  96       8.493   9.088 124.468  1.00 31.83           H  
ATOM   1443 HD13 LEU A  96       8.180   7.446 125.053  1.00 31.83           H  
ATOM   1444  CD2 LEU A  96       6.161  10.211 125.249  1.00 31.83           C  
ATOM   1445 HD21 LEU A  96       5.542   9.991 124.379  1.00 31.83           H  
ATOM   1446 HD22 LEU A  96       6.944  10.920 124.980  1.00 31.83           H  
ATOM   1447 HD23 LEU A  96       5.543  10.656 126.029  1.00 31.83           H  
ATOM   1448  N   GLU A  97       4.857   7.202 129.321  1.00 32.06           N  
ATOM   1449  H   GLU A  97       4.246   6.528 128.882  1.00 32.06           H  
ATOM   1450  CA  GLU A  97       4.361   7.850 130.541  1.00 32.06           C  
ATOM   1451  HA  GLU A  97       4.391   8.932 130.413  1.00 32.06           H  
ATOM   1452  C   GLU A  97       5.189   7.511 131.798  1.00 32.06           C  
ATOM   1453  CB  GLU A  97       2.892   7.414 130.676  1.00 32.06           C  
ATOM   1454  HB2 GLU A  97       2.400   7.576 129.717  1.00 32.06           H  
ATOM   1455  HB3 GLU A  97       2.858   6.347 130.897  1.00 32.06           H  
ATOM   1456  O   GLU A  97       5.334   8.327 132.706  1.00 32.06           O  
ATOM   1457  CG  GLU A  97       2.099   8.175 131.739  1.00 32.06           C  
ATOM   1458  HG2 GLU A  97       2.215   9.246 131.572  1.00 32.06           H  
ATOM   1459  HG3 GLU A  97       2.494   7.938 132.727  1.00 32.06           H  
ATOM   1460  CD  GLU A  97       0.619   7.783 131.662  1.00 32.06           C  
ATOM   1461  OE1 GLU A  97      -0.181   8.626 131.198  1.00 32.06           O  
ATOM   1462  OE2 GLU A  97       0.300   6.647 132.084  1.00 32.06           O  
ATOM   1463  N   ALA A  98       5.771   6.308 131.855  1.00 34.01           N  
ATOM   1464  H   ALA A  98       5.642   5.697 131.061  1.00 34.01           H  
ATOM   1465  CA  ALA A  98       6.333   5.755 133.091  1.00 34.01           C  
ATOM   1466  HA  ALA A  98       5.774   6.161 133.934  1.00 34.01           H  
ATOM   1467  C   ALA A  98       7.821   6.077 133.347  1.00 34.01           C  
ATOM   1468  CB  ALA A  98       6.098   4.240 133.056  1.00 34.01           C  
ATOM   1469  HB1 ALA A  98       6.448   3.795 133.988  1.00 34.01           H  
ATOM   1470  HB2 ALA A  98       5.033   4.037 132.946  1.00 34.01           H  
ATOM   1471  HB3 ALA A  98       6.637   3.797 132.219  1.00 34.01           H  
ATOM   1472  O   ALA A  98       8.258   6.098 134.498  1.00 34.01           O  
ATOM   1473  N   ALA A  99       8.626   6.280 132.299  1.00 31.06           N  
ATOM   1474  H   ALA A  99       8.190   6.348 131.391  1.00 31.06           H  
ATOM   1475  CA  ALA A  99      10.097   6.183 132.339  1.00 31.06           C  
ATOM   1476  HA  ALA A  99      10.351   5.347 132.990  1.00 31.06           H  
ATOM   1477  C   ALA A  99      10.843   7.407 132.921  1.00 31.06           C  
ATOM   1478  CB  ALA A  99      10.578   5.826 130.926  1.00 31.06           C  
ATOM   1479  HB1 ALA A  99      10.371   6.651 130.245  1.00 31.06           H  
ATOM   1480  HB2 ALA A  99      11.652   5.638 130.936  1.00 31.06           H  
ATOM   1481  HB3 ALA A  99      10.067   4.932 130.571  1.00 31.06           H  
ATOM   1482  O   ALA A  99      12.006   7.651 132.608  1.00 31.06           O  
ATOM   1483  N   LEU A 100      10.175   8.213 133.738  1.00 36.07           N  
ATOM   1484  H   LEU A 100       9.253   7.909 134.018  1.00 36.07           H  
ATOM   1485  CA  LEU A 100      10.520   9.619 133.937  1.00 36.07           C  
ATOM   1486  HA  LEU A 100      11.377   9.876 133.314  1.00 36.07           H  
ATOM   1487  C   LEU A 100      10.942   9.998 135.396  1.00 36.07           C  
ATOM   1488  CB  LEU A 100       9.298  10.405 133.384  1.00 36.07           C  
ATOM   1489  HB2 LEU A 100       9.275  11.381 133.868  1.00 36.07           H  
ATOM   1490  HB3 LEU A 100       8.385   9.886 133.677  1.00 36.07           H  
ATOM   1491  O   LEU A 100      10.533  11.060 135.847  1.00 36.07           O  
ATOM   1492  CG  LEU A 100       9.212  10.732 131.877  1.00 36.07           C  
ATOM   1493  HG  LEU A 100       9.956  11.494 131.647  1.00 36.07           H  
ATOM   1494  CD1 LEU A 100       9.414   9.559 130.924  1.00 36.07           C  
ATOM   1495 HD11 LEU A 100       9.231   9.883 129.900  1.00 36.07           H  
ATOM   1496 HD12 LEU A 100       8.710   8.761 131.160  1.00 36.07           H  
ATOM   1497 HD13 LEU A 100      10.444   9.206 130.983  1.00 36.07           H  
ATOM   1498  CD2 LEU A 100       7.820  11.303 131.585  1.00 36.07           C  
ATOM   1499 HD21 LEU A 100       7.058  10.543 131.761  1.00 36.07           H  
ATOM   1500 HD22 LEU A 100       7.613  12.165 132.220  1.00 36.07           H  
ATOM   1501 HD23 LEU A 100       7.759  11.617 130.543  1.00 36.07           H  
ATOM   1502  N   PRO A 101      11.706   9.231 136.214  1.00 36.75           N  
ATOM   1503  CA  PRO A 101      11.696   9.451 137.675  1.00 36.75           C  
ATOM   1504  HA  PRO A 101      10.655   9.638 137.939  1.00 36.75           H  
ATOM   1505  C   PRO A 101      12.468  10.652 138.297  1.00 36.75           C  
ATOM   1506  CB  PRO A 101      12.023   8.102 138.316  1.00 36.75           C  
ATOM   1507  HB2 PRO A 101      11.102   7.542 138.478  1.00 36.75           H  
ATOM   1508  HB3 PRO A 101      12.575   8.203 139.251  1.00 36.75           H  
ATOM   1509  O   PRO A 101      11.790  11.397 138.997  1.00 36.75           O  
ATOM   1510  CG  PRO A 101      12.852   7.410 137.247  1.00 36.75           C  
ATOM   1511  HG2 PRO A 101      13.877   7.767 137.346  1.00 36.75           H  
ATOM   1512  HG3 PRO A 101      12.811   6.324 137.332  1.00 36.75           H  
ATOM   1513  CD  PRO A 101      12.248   7.907 135.935  1.00 36.75           C  
ATOM   1514  HD2 PRO A 101      13.000   7.936 135.147  1.00 36.75           H  
ATOM   1515  HD3 PRO A 101      11.441   7.226 135.663  1.00 36.75           H  
ATOM   1516  N   GLU A 102      13.799  10.868 138.150  1.00 36.61           N  
ATOM   1517  H   GLU A 102      14.312  10.164 137.640  1.00 36.61           H  
ATOM   1518  CA  GLU A 102      14.622  11.696 139.098  1.00 36.61           C  
ATOM   1519  HA  GLU A 102      13.918  12.166 139.785  1.00 36.61           H  
ATOM   1520  C   GLU A 102      15.508  12.912 138.618  1.00 36.61           C  
ATOM   1521  CB  GLU A 102      15.449  10.756 140.008  1.00 36.61           C  
ATOM   1522  HB2 GLU A 102      15.938  10.022 139.368  1.00 36.61           H  
ATOM   1523  HB3 GLU A 102      16.235  11.317 140.513  1.00 36.61           H  
ATOM   1524  O   GLU A 102      15.919  13.677 139.490  1.00 36.61           O  
ATOM   1525  CG  GLU A 102      14.639  10.005 141.091  1.00 36.61           C  
ATOM   1526  HG2 GLU A 102      15.193   9.102 141.347  1.00 36.61           H  
ATOM   1527  HG3 GLU A 102      13.683   9.683 140.678  1.00 36.61           H  
ATOM   1528  CD  GLU A 102      14.386  10.806 142.387  1.00 36.61           C  
ATOM   1529  OE1 GLU A 102      14.640  10.270 143.488  1.00 36.61           O  
ATOM   1530  OE2 GLU A 102      13.865  11.947 142.307  1.00 36.61           O  
ATOM   1531  N   VAL A 103      15.748  13.180 137.314  1.00 32.83           N  
ATOM   1532  H   VAL A 103      15.356  12.519 136.659  1.00 32.83           H  
ATOM   1533  CA  VAL A 103      16.527  14.316 136.693  1.00 32.83           C  
ATOM   1534  HA  VAL A 103      17.566  14.012 136.821  1.00 32.83           H  
ATOM   1535  C   VAL A 103      16.395  15.731 137.322  1.00 32.83           C  
ATOM   1536  CB  VAL A 103      16.268  14.422 135.154  1.00 32.83           C  
ATOM   1537  HB  VAL A 103      15.552  13.628 134.939  1.00 32.83           H  
ATOM   1538  O   VAL A 103      15.389  16.055 137.954  1.00 32.83           O  
ATOM   1539  CG1 VAL A 103      15.636  15.707 134.587  1.00 32.83           C  
ATOM   1540 HG11 VAL A 103      14.747  15.986 135.153  1.00 32.83           H  
ATOM   1541 HG12 VAL A 103      16.346  16.534 134.600  1.00 32.83           H  
ATOM   1542 HG13 VAL A 103      15.343  15.532 133.551  1.00 32.83           H  
ATOM   1543  CG2 VAL A 103      17.493  14.113 134.289  1.00 32.83           C  
ATOM   1544 HG21 VAL A 103      17.160  13.757 133.314  1.00 32.83           H  
ATOM   1545 HG22 VAL A 103      18.109  13.340 134.748  1.00 32.83           H  
ATOM   1546 HG23 VAL A 103      18.106  14.996 134.109  1.00 32.83           H  
ATOM   1547  N   PRO A 104      17.393  16.622 137.130  1.00 43.01           N  
ATOM   1548  CA  PRO A 104      17.429  17.985 137.672  1.00 43.01           C  
ATOM   1549  HA  PRO A 104      17.513  17.884 138.754  1.00 43.01           H  
ATOM   1550  C   PRO A 104      16.250  18.941 137.392  1.00 43.01           C  
ATOM   1551  CB  PRO A 104      18.735  18.593 137.149  1.00 43.01           C  
ATOM   1552  HB2 PRO A 104      19.149  19.328 137.840  1.00 43.01           H  
ATOM   1553  HB3 PRO A 104      18.573  19.042 136.168  1.00 43.01           H  
ATOM   1554  O   PRO A 104      15.309  18.697 136.642  1.00 43.01           O  
ATOM   1555  CG  PRO A 104      19.650  17.386 137.010  1.00 43.01           C  
ATOM   1556  HG2 PRO A 104      20.461  17.569 136.305  1.00 43.01           H  
ATOM   1557  HG3 PRO A 104      20.032  17.085 137.986  1.00 43.01           H  
ATOM   1558  CD  PRO A 104      18.675  16.346 136.487  1.00 43.01           C  
ATOM   1559  HD2 PRO A 104      18.575  16.500 135.412  1.00 43.01           H  
ATOM   1560  HD3 PRO A 104      19.063  15.350 136.700  1.00 43.01           H  
ATOM   1561  N   ALA A 105      16.330  20.096 138.061  1.00 38.96           N  
ATOM   1562  H   ALA A 105      17.163  20.249 138.610  1.00 38.96           H  
ATOM   1563  CA  ALA A 105      15.226  21.038 138.231  1.00 38.96           C  
ATOM   1564  HA  ALA A 105      14.326  20.466 138.455  1.00 38.96           H  
ATOM   1565  C   ALA A 105      14.894  21.916 137.008  1.00 38.96           C  
ATOM   1566  CB  ALA A 105      15.563  21.910 139.449  1.00 38.96           C  
ATOM   1567  HB1 ALA A 105      16.462  22.495 139.253  1.00 38.96           H  
ATOM   1568  HB2 ALA A 105      14.734  22.591 139.644  1.00 38.96           H  
ATOM   1569  HB3 ALA A 105      15.717  21.282 140.326  1.00 38.96           H  
ATOM   1570  O   ALA A 105      13.732  22.284 136.855  1.00 38.96           O  
ATOM   1571  N   THR A 106      15.885  22.284 136.187  1.00 40.68           N  
ATOM   1572  H   THR A 106      16.823  21.954 136.365  1.00 40.68           H  
ATOM   1573  CA  THR A 106      15.712  23.167 135.013  1.00 40.68           C  
ATOM   1574  HA  THR A 106      14.893  23.865 135.187  1.00 40.68           H  
ATOM   1575  C   THR A 106      15.352  22.407 133.744  1.00 40.68           C  
ATOM   1576  CB  THR A 106      16.985  23.987 134.734  1.00 40.68           C  
ATOM   1577  HB  THR A 106      16.971  24.358 133.709  1.00 40.68           H  
ATOM   1578  O   THR A 106      14.549  22.874 132.957  1.00 40.68           O  
ATOM   1579  CG2 THR A 106      17.101  25.182 135.677  1.00 40.68           C  
ATOM   1580 HG21 THR A 106      16.257  25.851 135.506  1.00 40.68           H  
ATOM   1581 HG22 THR A 106      18.023  25.722 135.463  1.00 40.68           H  
ATOM   1582 HG23 THR A 106      17.101  24.846 136.714  1.00 40.68           H  
ATOM   1583  OG1 THR A 106      18.143  23.195 134.937  1.00 40.68           O  
ATOM   1584  HG1 THR A 106      18.358  22.781 134.098  1.00 40.68           H  
ATOM   1585  N   GLU A 107      15.897  21.211 133.525  1.00 36.75           N  
ATOM   1586  H   GLU A 107      16.525  20.810 134.208  1.00 36.75           H  
ATOM   1587  CA  GLU A 107      15.753  20.506 132.235  1.00 36.75           C  
ATOM   1588  HA  GLU A 107      16.035  21.184 131.430  1.00 36.75           H  
ATOM   1589  C   GLU A 107      14.302  20.092 131.926  1.00 36.75           C  
ATOM   1590  CB  GLU A 107      16.739  19.330 132.221  1.00 36.75           C  
ATOM   1591  HB2 GLU A 107      16.518  18.666 131.386  1.00 36.75           H  
ATOM   1592  HB3 GLU A 107      16.621  18.773 133.151  1.00 36.75           H  
ATOM   1593  O   GLU A 107      13.925  19.959 130.765  1.00 36.75           O  
ATOM   1594  CG  GLU A 107      18.175  19.879 132.060  1.00 36.75           C  
ATOM   1595  HG2 GLU A 107      18.245  20.868 132.513  1.00 36.75           H  
ATOM   1596  HG3 GLU A 107      18.370  20.010 130.996  1.00 36.75           H  
ATOM   1597  CD  GLU A 107      19.284  19.029 132.694  1.00 36.75           C  
ATOM   1598  OE1 GLU A 107      20.450  19.266 132.309  1.00 36.75           O  
ATOM   1599  OE2 GLU A 107      18.997  18.294 133.666  1.00 36.75           O  
ATOM   1600  N   ARG A 108      13.446  20.046 132.954  1.00 32.76           N  
ATOM   1601  H   ARG A 108      13.851  20.204 133.866  1.00 32.76           H  
ATOM   1602  CA  ARG A 108      11.983  19.907 132.868  1.00 32.76           C  
ATOM   1603  HA  ARG A 108      11.776  19.175 132.088  1.00 32.76           H  
ATOM   1604  C   ARG A 108      11.257  21.208 132.432  1.00 32.76           C  
ATOM   1605  CB  ARG A 108      11.510  19.334 134.217  1.00 32.76           C  
ATOM   1606  HB2 ARG A 108      11.492  20.152 134.937  1.00 32.76           H  
ATOM   1607  HB3 ARG A 108      12.239  18.601 134.562  1.00 32.76           H  
ATOM   1608  O   ARG A 108      10.111  21.428 132.818  1.00 32.76           O  
ATOM   1609  CG  ARG A 108      10.144  18.620 134.168  1.00 32.76           C  
ATOM   1610  HG2 ARG A 108       9.371  19.290 133.792  1.00 32.76           H  
ATOM   1611  HG3 ARG A 108      10.213  17.766 133.493  1.00 32.76           H  
ATOM   1612  CD  ARG A 108       9.724  18.124 135.557  1.00 32.76           C  
ATOM   1613  HD2 ARG A 108      10.451  17.384 135.893  1.00 32.76           H  
ATOM   1614  HD3 ARG A 108       8.749  17.644 135.476  1.00 32.76           H  
ATOM   1615  NE  ARG A 108       9.659  19.246 136.513  1.00 32.76           N  
ATOM   1616  HE  ARG A 108       9.741  20.164 136.101  1.00 32.76           H  
ATOM   1617  NH1 ARG A 108       9.416  18.021 138.431  1.00 32.76           N  
ATOM   1618 HH11 ARG A 108       9.336  17.951 139.435  1.00 32.76           H  
ATOM   1619 HH12 ARG A 108       9.204  17.218 137.856  1.00 32.76           H  
ATOM   1620  NH2 ARG A 108       9.757  20.237 138.546  1.00 32.76           N  
ATOM   1621 HH21 ARG A 108       9.952  21.108 138.074  1.00 32.76           H  
ATOM   1622 HH22 ARG A 108       9.716  20.180 139.553  1.00 32.76           H  
ATOM   1623  CZ  ARG A 108       9.610  19.160 137.824  1.00 32.76           C  
ATOM   1624  N   GLU A 109      11.928  22.091 131.687  1.00 32.12           N  
ATOM   1625  H   GLU A 109      12.888  21.860 131.477  1.00 32.12           H  
ATOM   1626  CA  GLU A 109      11.385  23.329 131.095  1.00 32.12           C  
ATOM   1627  HA  GLU A 109      10.577  23.683 131.736  1.00 32.12           H  
ATOM   1628  C   GLU A 109      10.702  23.059 129.724  1.00 32.12           C  
ATOM   1629  CB  GLU A 109      12.465  24.453 131.090  1.00 32.12           C  
ATOM   1630  HB2 GLU A 109      13.436  24.031 130.831  1.00 32.12           H  
ATOM   1631  HB3 GLU A 109      12.225  25.207 130.340  1.00 32.12           H  
ATOM   1632  O   GLU A 109       9.859  22.172 129.600  1.00 32.12           O  
ATOM   1633  CG  GLU A 109      12.546  25.225 132.420  1.00 32.12           C  
ATOM   1634  HG2 GLU A 109      12.708  24.535 133.248  1.00 32.12           H  
ATOM   1635  HG3 GLU A 109      11.576  25.691 132.596  1.00 32.12           H  
ATOM   1636  CD  GLU A 109      13.639  26.315 132.418  1.00 32.12           C  
ATOM   1637  OE1 GLU A 109      13.270  27.503 132.265  1.00 32.12           O  
ATOM   1638  OE2 GLU A 109      14.830  25.986 132.631  1.00 32.12           O  
ATOM   1639  N   GLU A 110      10.991  23.850 128.682  1.00 39.45           N  
ATOM   1640  H   GLU A 110      11.738  24.515 128.824  1.00 39.45           H  
ATOM   1641  CA  GLU A 110      10.134  24.098 127.505  1.00 39.45           C  
ATOM   1642  HA  GLU A 110       9.135  24.305 127.889  1.00 39.45           H  
ATOM   1643  C   GLU A 110       9.947  22.926 126.507  1.00 39.45           C  
ATOM   1644  CB  GLU A 110      10.608  25.374 126.779  1.00 39.45           C  
ATOM   1645  HB2 GLU A 110      11.615  25.200 126.400  1.00 39.45           H  
ATOM   1646  HB3 GLU A 110       9.952  25.563 125.929  1.00 39.45           H  
ATOM   1647  O   GLU A 110       9.449  23.133 125.395  1.00 39.45           O  
ATOM   1648  CG  GLU A 110      10.604  26.643 127.654  1.00 39.45           C  
ATOM   1649  HG2 GLU A 110      11.313  26.520 128.472  1.00 39.45           H  
ATOM   1650  HG3 GLU A 110       9.608  26.761 128.081  1.00 39.45           H  
ATOM   1651  CD  GLU A 110      10.978  27.906 126.853  1.00 39.45           C  
ATOM   1652  OE1 GLU A 110      10.394  28.979 127.140  1.00 39.45           O  
ATOM   1653  OE2 GLU A 110      11.799  27.797 125.915  1.00 39.45           O  
ATOM   1654  N   LEU A 111      10.248  21.680 126.893  1.00 33.64           N  
ATOM   1655  H   LEU A 111      10.583  21.566 127.839  1.00 33.64           H  
ATOM   1656  CA  LEU A 111       9.810  20.479 126.164  1.00 33.64           C  
ATOM   1657  HA  LEU A 111      10.308  20.465 125.195  1.00 33.64           H  
ATOM   1658  C   LEU A 111       8.285  20.520 125.925  1.00 33.64           C  
ATOM   1659  CB  LEU A 111      10.220  19.234 126.980  1.00 33.64           C  
ATOM   1660  HB2 LEU A 111      11.244  19.350 127.334  1.00 33.64           H  
ATOM   1661  HB3 LEU A 111       9.580  19.172 127.861  1.00 33.64           H  
ATOM   1662  O   LEU A 111       7.812  20.260 124.815  1.00 33.64           O  
ATOM   1663  CG  LEU A 111      10.122  17.913 126.191  1.00 33.64           C  
ATOM   1664  HG  LEU A 111       9.188  17.890 125.630  1.00 33.64           H  
ATOM   1665  CD1 LEU A 111      11.293  17.759 125.215  1.00 33.64           C  
ATOM   1666 HD11 LEU A 111      11.295  18.576 124.493  1.00 33.64           H  
ATOM   1667 HD12 LEU A 111      12.233  17.759 125.767  1.00 33.64           H  
ATOM   1668 HD13 LEU A 111      11.201  16.811 124.685  1.00 33.64           H  
ATOM   1669  CD2 LEU A 111      10.134  16.716 127.139  1.00 33.64           C  
ATOM   1670 HD21 LEU A 111      10.064  15.787 126.573  1.00 33.64           H  
ATOM   1671 HD22 LEU A 111      11.055  16.706 127.722  1.00 33.64           H  
ATOM   1672 HD23 LEU A 111       9.285  16.773 127.821  1.00 33.64           H  
ATOM   1673  N   VAL A 112       7.543  20.981 126.942  1.00 34.88           N  
ATOM   1674  H   VAL A 112       8.033  21.161 127.807  1.00 34.88           H  
ATOM   1675  CA  VAL A 112       6.096  21.257 126.917  1.00 34.88           C  
ATOM   1676  HA  VAL A 112       5.563  20.314 126.795  1.00 34.88           H  
ATOM   1677  C   VAL A 112       5.701  22.164 125.743  1.00 34.88           C  
ATOM   1678  CB  VAL A 112       5.659  21.882 128.262  1.00 34.88           C  
ATOM   1679  HB  VAL A 112       6.212  22.809 128.415  1.00 34.88           H  
ATOM   1680  O   VAL A 112       4.813  21.805 124.970  1.00 34.88           O  
ATOM   1681  CG1 VAL A 112       4.161  22.207 128.294  1.00 34.88           C  
ATOM   1682 HG11 VAL A 112       3.885  22.589 129.277  1.00 34.88           H  
ATOM   1683 HG12 VAL A 112       3.576  21.310 128.092  1.00 34.88           H  
ATOM   1684 HG13 VAL A 112       3.914  22.973 127.559  1.00 34.88           H  
ATOM   1685  CG2 VAL A 112       5.961  20.942 129.438  1.00 34.88           C  
ATOM   1686 HG21 VAL A 112       5.608  21.387 130.368  1.00 34.88           H  
ATOM   1687 HG22 VAL A 112       7.034  20.776 129.538  1.00 34.88           H  
ATOM   1688 HG23 VAL A 112       5.458  19.986 129.296  1.00 34.88           H  
ATOM   1689  N   GLN A 113       6.404  23.282 125.512  1.00 37.93           N  
ATOM   1690  H   GLN A 113       7.195  23.487 126.106  1.00 37.93           H  
ATOM   1691  CA  GLN A 113       6.075  24.220 124.423  1.00 37.93           C  
ATOM   1692  HA  GLN A 113       5.054  24.577 124.554  1.00 37.93           H  
ATOM   1693  C   GLN A 113       6.180  23.598 123.027  1.00 37.93           C  
ATOM   1694  CB  GLN A 113       7.029  25.414 124.403  1.00 37.93           C  
ATOM   1695  HB2 GLN A 113       6.807  25.976 123.496  1.00 37.93           H  
ATOM   1696  HB3 GLN A 113       8.057  25.060 124.329  1.00 37.93           H  
ATOM   1697  O   GLN A 113       5.575  24.079 122.059  1.00 37.93           O  
ATOM   1698  CG  GLN A 113       6.914  26.390 125.573  1.00 37.93           C  
ATOM   1699  HG2 GLN A 113       7.249  25.906 126.491  1.00 37.93           H  
ATOM   1700  HG3 GLN A 113       5.875  26.694 125.696  1.00 37.93           H  
ATOM   1701  CD  GLN A 113       7.765  27.630 125.311  1.00 37.93           C  
ATOM   1702  NE2 GLN A 113       7.874  28.498 126.288  1.00 37.93           N  
ATOM   1703 HE21 GLN A 113       8.745  29.008 126.307  1.00 37.93           H  
ATOM   1704 HE22 GLN A 113       7.457  28.290 127.184  1.00 37.93           H  
ATOM   1705  OE1 GLN A 113       8.320  27.825 124.231  1.00 37.93           O  
ATOM   1706  N   ARG A 114       6.999  22.551 122.871  1.00 36.41           N  
ATOM   1707  H   ARG A 114       7.459  22.182 123.690  1.00 36.41           H  
ATOM   1708  CA  ARG A 114       7.107  21.842 121.596  1.00 36.41           C  
ATOM   1709  HA  ARG A 114       7.089  22.587 120.800  1.00 36.41           H  
ATOM   1710  C   ARG A 114       5.875  20.969 121.344  1.00 36.41           C  
ATOM   1711  CB  ARG A 114       8.441  21.087 121.538  1.00 36.41           C  
ATOM   1712  HB2 ARG A 114       9.217  21.706 121.989  1.00 36.41           H  
ATOM   1713  HB3 ARG A 114       8.369  20.160 122.106  1.00 36.41           H  
ATOM   1714  O   ARG A 114       5.442  20.916 120.194  1.00 36.41           O  
ATOM   1715  CG  ARG A 114       8.835  20.789 120.086  1.00 36.41           C  
ATOM   1716  HG2 ARG A 114       8.823  21.715 119.512  1.00 36.41           H  
ATOM   1717  HG3 ARG A 114       8.122  20.089 119.650  1.00 36.41           H  
ATOM   1718  CD  ARG A 114      10.242  20.188 120.026  1.00 36.41           C  
ATOM   1719  HD2 ARG A 114      10.235  19.232 120.550  1.00 36.41           H  
ATOM   1720  HD3 ARG A 114      10.933  20.859 120.537  1.00 36.41           H  
ATOM   1721  NE  ARG A 114      10.687  19.993 118.632  1.00 36.41           N  
ATOM   1722  HE  ARG A 114      10.005  20.169 117.908  1.00 36.41           H  
ATOM   1723  NH1 ARG A 114      12.780  19.184 119.119  1.00 36.41           N  
ATOM   1724 HH11 ARG A 114      12.568  19.239 120.105  1.00 36.41           H  
ATOM   1725 HH12 ARG A 114      13.665  18.789 118.832  1.00 36.41           H  
ATOM   1726  NH2 ARG A 114      12.148  19.389 116.990  1.00 36.41           N  
ATOM   1727 HH21 ARG A 114      11.454  19.598 116.287  1.00 36.41           H  
ATOM   1728 HH22 ARG A 114      13.041  18.999 116.725  1.00 36.41           H  
ATOM   1729  CZ  ARG A 114      11.866  19.527 118.256  1.00 36.41           C  
ATOM   1730  N   LEU A 115       5.282  20.390 122.394  1.00 31.67           N  
ATOM   1731  H   LEU A 115       5.691  20.534 123.306  1.00 31.67           H  
ATOM   1732  CA  LEU A 115       3.993  19.690 122.341  1.00 31.67           C  
ATOM   1733  HA  LEU A 115       4.003  19.010 121.488  1.00 31.67           H  
ATOM   1734  C   LEU A 115       2.811  20.648 122.116  1.00 31.67           C  
ATOM   1735  CB  LEU A 115       3.764  18.870 123.632  1.00 31.67           C  
ATOM   1736  HB2 LEU A 115       2.735  19.030 123.954  1.00 31.67           H  
ATOM   1737  HB3 LEU A 115       4.401  19.227 124.441  1.00 31.67           H  
ATOM   1738  O   LEU A 115       1.981  20.381 121.247  1.00 31.67           O  
ATOM   1739  CG  LEU A 115       3.955  17.355 123.446  1.00 31.67           C  
ATOM   1740  HG  LEU A 115       3.553  17.054 122.479  1.00 31.67           H  
ATOM   1741  CD1 LEU A 115       5.431  16.964 123.515  1.00 31.67           C  
ATOM   1742 HD11 LEU A 115       5.990  17.484 122.737  1.00 31.67           H  
ATOM   1743 HD12 LEU A 115       5.533  15.889 123.370  1.00 31.67           H  
ATOM   1744 HD13 LEU A 115       5.841  17.229 124.490  1.00 31.67           H  
ATOM   1745  CD2 LEU A 115       3.191  16.591 124.525  1.00 31.67           C  
ATOM   1746 HD21 LEU A 115       3.549  16.877 125.514  1.00 31.67           H  
ATOM   1747 HD22 LEU A 115       3.335  15.518 124.395  1.00 31.67           H  
ATOM   1748 HD23 LEU A 115       2.125  16.808 124.457  1.00 31.67           H  
ATOM   1749  N   GLU A 116       2.746  21.777 122.836  1.00 35.74           N  
ATOM   1750  H   GLU A 116       3.417  21.898 123.582  1.00 35.74           H  
ATOM   1751  CA  GLU A 116       1.648  22.762 122.728  1.00 35.74           C  
ATOM   1752  HA  GLU A 116       0.735  22.351 123.158  1.00 35.74           H  
ATOM   1753  C   GLU A 116       1.358  23.157 121.269  1.00 35.74           C  
ATOM   1754  CB  GLU A 116       2.015  24.059 123.468  1.00 35.74           C  
ATOM   1755  HB2 GLU A 116       1.291  24.823 123.187  1.00 35.74           H  
ATOM   1756  HB3 GLU A 116       2.994  24.386 123.118  1.00 35.74           H  
ATOM   1757  O   GLU A 116       0.207  23.196 120.822  1.00 35.74           O  
ATOM   1758  CG  GLU A 116       2.021  23.977 124.998  1.00 35.74           C  
ATOM   1759  HG2 GLU A 116       2.769  23.255 125.326  1.00 35.74           H  
ATOM   1760  HG3 GLU A 116       1.042  23.631 125.330  1.00 35.74           H  
ATOM   1761  CD  GLU A 116       2.330  25.357 125.605  1.00 35.74           C  
ATOM   1762  OE1 GLU A 116       1.631  25.746 126.563  1.00 35.74           O  
ATOM   1763  OE2 GLU A 116       3.232  26.042 125.065  1.00 35.74           O  
ATOM   1764  N   ARG A 117       2.425  23.403 120.495  1.00 36.26           N  
ATOM   1765  H   ARG A 117       3.329  23.343 120.941  1.00 36.26           H  
ATOM   1766  CA  ARG A 117       2.338  23.789 119.078  1.00 36.26           C  
ATOM   1767  HA  ARG A 117       1.646  24.627 118.995  1.00 36.26           H  
ATOM   1768  C   ARG A 117       1.747  22.702 118.176  1.00 36.26           C  
ATOM   1769  CB  ARG A 117       3.724  24.231 118.576  1.00 36.26           C  
ATOM   1770  HB2 ARG A 117       4.471  23.491 118.864  1.00 36.26           H  
ATOM   1771  HB3 ARG A 117       3.698  24.290 117.488  1.00 36.26           H  
ATOM   1772  O   ARG A 117       1.194  23.047 117.135  1.00 36.26           O  
ATOM   1773  CG  ARG A 117       4.108  25.616 119.124  1.00 36.26           C  
ATOM   1774  HG2 ARG A 117       4.175  25.585 120.211  1.00 36.26           H  
ATOM   1775  HG3 ARG A 117       3.325  26.323 118.852  1.00 36.26           H  
ATOM   1776  CD  ARG A 117       5.435  26.127 118.541  1.00 36.26           C  
ATOM   1777  HD2 ARG A 117       5.503  27.198 118.729  1.00 36.26           H  
ATOM   1778  HD3 ARG A 117       5.426  25.987 117.460  1.00 36.26           H  
ATOM   1779  NE  ARG A 117       6.606  25.434 119.120  1.00 36.26           N  
ATOM   1780  HE  ARG A 117       6.737  24.471 118.847  1.00 36.26           H  
ATOM   1781  NH1 ARG A 117       7.302  27.073 120.602  1.00 36.26           N  
ATOM   1782 HH11 ARG A 117       6.456  27.598 120.432  1.00 36.26           H  
ATOM   1783 HH12 ARG A 117       7.854  27.318 121.411  1.00 36.26           H  
ATOM   1784  NH2 ARG A 117       8.420  25.171 120.489  1.00 36.26           N  
ATOM   1785 HH21 ARG A 117       8.504  24.200 120.225  1.00 36.26           H  
ATOM   1786 HH22 ARG A 117       8.964  25.522 121.265  1.00 36.26           H  
ATOM   1787  CZ  ARG A 117       7.428  25.896 120.057  1.00 36.26           C  
ATOM   1788  N   MET A 118       1.836  21.423 118.548  1.00 27.83           N  
ATOM   1789  H   MET A 118       2.231  21.216 119.455  1.00 27.83           H  
ATOM   1790  CA  MET A 118       1.256  20.316 117.776  1.00 27.83           C  
ATOM   1791  HA  MET A 118       1.405  20.508 116.713  1.00 27.83           H  
ATOM   1792  C   MET A 118      -0.259  20.208 117.994  1.00 27.83           C  
ATOM   1793  CB  MET A 118       1.961  18.992 118.121  1.00 27.83           C  
ATOM   1794  HB2 MET A 118       1.442  18.183 117.606  1.00 27.83           H  
ATOM   1795  HB3 MET A 118       1.904  18.805 119.193  1.00 27.83           H  
ATOM   1796  O   MET A 118      -1.009  20.061 117.029  1.00 27.83           O  
ATOM   1797  CG  MET A 118       3.431  18.995 117.678  1.00 27.83           C  
ATOM   1798  HG2 MET A 118       3.466  19.123 116.596  1.00 27.83           H  
ATOM   1799  HG3 MET A 118       3.929  19.852 118.133  1.00 27.83           H  
ATOM   1800  SD  MET A 118       4.399  17.521 118.112  1.00 27.83           S  
ATOM   1801  CE  MET A 118       3.456  16.204 117.294  1.00 27.83           C  
ATOM   1802  HE1 MET A 118       3.337  16.435 116.235  1.00 27.83           H  
ATOM   1803  HE2 MET A 118       3.991  15.260 117.400  1.00 27.83           H  
ATOM   1804  HE3 MET A 118       2.476  16.104 117.761  1.00 27.83           H  
ATOM   1805  N   LEU A 119      -0.724  20.350 119.240  1.00 30.79           N  
ATOM   1806  H   LEU A 119      -0.056  20.486 119.985  1.00 30.79           H  
ATOM   1807  CA  LEU A 119      -2.150  20.263 119.592  1.00 30.79           C  
ATOM   1808  HA  LEU A 119      -2.556  19.332 119.197  1.00 30.79           H  
ATOM   1809  C   LEU A 119      -2.986  21.400 118.977  1.00 30.79           C  
ATOM   1810  CB  LEU A 119      -2.279  20.263 121.127  1.00 30.79           C  
ATOM   1811  HB2 LEU A 119      -3.329  20.383 121.395  1.00 30.79           H  
ATOM   1812  HB3 LEU A 119      -1.739  21.124 121.520  1.00 30.79           H  
ATOM   1813  O   LEU A 119      -4.155  21.206 118.639  1.00 30.79           O  
ATOM   1814  CG  LEU A 119      -1.753  18.982 121.805  1.00 30.79           C  
ATOM   1815  HG  LEU A 119      -0.772  18.729 121.405  1.00 30.79           H  
ATOM   1816  CD1 LEU A 119      -1.612  19.208 123.308  1.00 30.79           C  
ATOM   1817 HD11 LEU A 119      -1.253  18.297 123.786  1.00 30.79           H  
ATOM   1818 HD12 LEU A 119      -0.886  19.999 123.498  1.00 30.79           H  
ATOM   1819 HD13 LEU A 119      -2.571  19.482 123.747  1.00 30.79           H  
ATOM   1820  CD2 LEU A 119      -2.700  17.798 121.587  1.00 30.79           C  
ATOM   1821 HD21 LEU A 119      -2.305  16.922 122.101  1.00 30.79           H  
ATOM   1822 HD22 LEU A 119      -3.685  18.024 121.995  1.00 30.79           H  
ATOM   1823 HD23 LEU A 119      -2.786  17.563 120.526  1.00 30.79           H  
ATOM   1824  N   ALA A 120      -2.386  22.579 118.781  1.00 33.42           N  
ATOM   1825  H   ALA A 120      -1.436  22.669 119.113  1.00 33.42           H  
ATOM   1826  CA  ALA A 120      -3.066  23.789 118.314  1.00 33.42           C  
ATOM   1827  HA  ALA A 120      -3.789  24.081 119.076  1.00 33.42           H  
ATOM   1828  C   ALA A 120      -3.846  23.639 116.986  1.00 33.42           C  
ATOM   1829  CB  ALA A 120      -2.008  24.894 118.203  1.00 33.42           C  
ATOM   1830  HB1 ALA A 120      -2.482  25.831 117.911  1.00 33.42           H  
ATOM   1831  HB2 ALA A 120      -1.263  24.622 117.456  1.00 33.42           H  
ATOM   1832  HB3 ALA A 120      -1.512  25.030 119.164  1.00 33.42           H  
ATOM   1833  O   ALA A 120      -4.806  24.381 116.764  1.00 33.42           O  
ATOM   1834  N   ALA A 121      -3.463  22.696 116.117  1.00 27.86           N  
ATOM   1835  H   ALA A 121      -2.692  22.099 116.376  1.00 27.86           H  
ATOM   1836  CA  ALA A 121      -4.080  22.495 114.803  1.00 27.86           C  
ATOM   1837  HA  ALA A 121      -4.292  23.472 114.367  1.00 27.86           H  
ATOM   1838  C   ALA A 121      -5.417  21.722 114.831  1.00 27.86           C  
ATOM   1839  CB  ALA A 121      -3.049  21.797 113.908  1.00 27.86           C  
ATOM   1840  HB1 ALA A 121      -3.461  21.668 112.907  1.00 27.86           H  
ATOM   1841  HB2 ALA A 121      -2.143  22.400 113.843  1.00 27.86           H  
ATOM   1842  HB3 ALA A 121      -2.800  20.819 114.319  1.00 27.86           H  
ATOM   1843  O   ALA A 121      -6.239  21.901 113.935  1.00 27.86           O  
ATOM   1844  N   LEU A 122      -5.673  20.892 115.851  1.00 23.49           N  
ATOM   1845  H   LEU A 122      -4.997  20.833 116.599  1.00 23.49           H  
ATOM   1846  CA  LEU A 122      -6.824  19.966 115.895  1.00 23.49           C  
ATOM   1847  HA  LEU A 122      -7.078  19.690 114.872  1.00 23.49           H  
ATOM   1848  C   LEU A 122      -8.123  20.583 116.464  1.00 23.49           C  
ATOM   1849  CB  LEU A 122      -6.405  18.682 116.642  1.00 23.49           C  
ATOM   1850  HB2 LEU A 122      -6.032  18.964 117.627  1.00 23.49           H  
ATOM   1851  HB3 LEU A 122      -7.284  18.056 116.793  1.00 23.49           H  
ATOM   1852  O   LEU A 122      -9.122  19.893 116.651  1.00 23.49           O  
ATOM   1853  CG  LEU A 122      -5.336  17.835 115.923  1.00 23.49           C  
ATOM   1854  HG  LEU A 122      -4.465  18.453 115.702  1.00 23.49           H  
ATOM   1855  CD1 LEU A 122      -4.891  16.690 116.831  1.00 23.49           C  
ATOM   1856 HD11 LEU A 122      -4.131  16.090 116.331  1.00 23.49           H  
ATOM   1857 HD12 LEU A 122      -4.462  17.095 117.748  1.00 23.49           H  
ATOM   1858 HD13 LEU A 122      -5.740  16.057 117.085  1.00 23.49           H  
ATOM   1859  CD2 LEU A 122      -5.855  17.226 114.616  1.00 23.49           C  
ATOM   1860 HD21 LEU A 122      -6.754  16.640 114.810  1.00 23.49           H  
ATOM   1861 HD22 LEU A 122      -5.092  16.578 114.186  1.00 23.49           H  
ATOM   1862 HD23 LEU A 122      -6.080  18.012 113.895  1.00 23.49           H  
ATOM   1863  N   ARG A 123      -8.128  21.897 116.716  1.00 27.43           N  
ATOM   1864  H   ARG A 123      -7.274  22.384 116.482  1.00 27.43           H  
ATOM   1865  CA  ARG A 123      -9.184  22.651 117.423  1.00 27.43           C  
ATOM   1866  HA  ARG A 123      -9.193  22.306 118.457  1.00 27.43           H  
ATOM   1867  C   ARG A 123     -10.663  22.521 116.984  1.00 27.43           C  
ATOM   1868  CB  ARG A 123      -8.810  24.143 117.404  1.00 27.43           C  
ATOM   1869  HB2 ARG A 123      -9.704  24.741 117.582  1.00 27.43           H  
ATOM   1870  HB3 ARG A 123      -8.415  24.414 116.425  1.00 27.43           H  
ATOM   1871  O   ARG A 123     -11.491  22.682 117.877  1.00 27.43           O  
ATOM   1872  CG  ARG A 123      -7.797  24.491 118.498  1.00 27.43           C  
ATOM   1873  HG2 ARG A 123      -8.238  24.272 119.470  1.00 27.43           H  
ATOM   1874  HG3 ARG A 123      -6.893  23.893 118.377  1.00 27.43           H  
ATOM   1875  CD  ARG A 123      -7.445  25.979 118.421  1.00 27.43           C  
ATOM   1876  HD2 ARG A 123      -6.891  26.156 117.499  1.00 27.43           H  
ATOM   1877  HD3 ARG A 123      -8.367  26.559 118.403  1.00 27.43           H  
ATOM   1878  NE  ARG A 123      -6.634  26.395 119.579  1.00 27.43           N  
ATOM   1879  HE  ARG A 123      -6.432  25.681 120.264  1.00 27.43           H  
ATOM   1880  NH1 ARG A 123      -6.337  28.587 118.971  1.00 27.43           N  
ATOM   1881 HH11 ARG A 123      -6.853  28.397 118.124  1.00 27.43           H  
ATOM   1882 HH12 ARG A 123      -5.955  29.503 119.161  1.00 27.43           H  
ATOM   1883  NH2 ARG A 123      -5.452  27.838 120.880  1.00 27.43           N  
ATOM   1884 HH21 ARG A 123      -5.067  28.754 121.060  1.00 27.43           H  
ATOM   1885 HH22 ARG A 123      -5.283  27.096 121.544  1.00 27.43           H  
ATOM   1886  CZ  ARG A 123      -6.146  27.601 119.804  1.00 27.43           C  
ATOM   1887  N   PRO A 124     -11.064  22.343 115.705  1.00 28.46           N  
ATOM   1888  CA  PRO A 124     -12.413  22.753 115.268  1.00 28.46           C  
ATOM   1889  HA  PRO A 124     -12.509  23.822 115.454  1.00 28.46           H  
ATOM   1890  C   PRO A 124     -13.646  22.073 115.892  1.00 28.46           C  
ATOM   1891  CB  PRO A 124     -12.432  22.525 113.753  1.00 28.46           C  
ATOM   1892  HB2 PRO A 124     -13.102  23.222 113.249  1.00 28.46           H  
ATOM   1893  HB3 PRO A 124     -12.716  21.496 113.532  1.00 28.46           H  
ATOM   1894  O   PRO A 124     -14.746  22.586 115.721  1.00 28.46           O  
ATOM   1895  CG  PRO A 124     -10.981  22.744 113.347  1.00 28.46           C  
ATOM   1896  HG2 PRO A 124     -10.737  22.234 112.415  1.00 28.46           H  
ATOM   1897  HG3 PRO A 124     -10.777  23.812 113.269  1.00 28.46           H  
ATOM   1898  CD  PRO A 124     -10.216  22.159 114.530  1.00 28.46           C  
ATOM   1899  HD2 PRO A 124      -9.264  22.682 114.621  1.00 28.46           H  
ATOM   1900  HD3 PRO A 124     -10.048  21.094 114.368  1.00 28.46           H  
ATOM   1901  N   VAL A 125     -13.510  20.906 116.529  1.00 25.59           N  
ATOM   1902  H   VAL A 125     -12.572  20.576 116.709  1.00 25.59           H  
ATOM   1903  CA  VAL A 125     -14.613  19.924 116.606  1.00 25.59           C  
ATOM   1904  HA  VAL A 125     -15.170  19.971 115.671  1.00 25.59           H  
ATOM   1905  C   VAL A 125     -15.646  20.181 117.716  1.00 25.59           C  
ATOM   1906  CB  VAL A 125     -14.030  18.495 116.718  1.00 25.59           C  
ATOM   1907  HB  VAL A 125     -13.492  18.407 117.661  1.00 25.59           H  
ATOM   1908  O   VAL A 125     -16.821  19.890 117.521  1.00 25.59           O  
ATOM   1909  CG1 VAL A 125     -15.108  17.404 116.672  1.00 25.59           C  
ATOM   1910 HG11 VAL A 125     -15.707  17.503 115.767  1.00 25.59           H  
ATOM   1911 HG12 VAL A 125     -15.761  17.480 117.541  1.00 25.59           H  
ATOM   1912 HG13 VAL A 125     -14.644  16.417 116.693  1.00 25.59           H  
ATOM   1913  CG2 VAL A 125     -13.046  18.200 115.572  1.00 25.59           C  
ATOM   1914 HG21 VAL A 125     -12.173  18.850 115.634  1.00 25.59           H  
ATOM   1915 HG22 VAL A 125     -13.539  18.341 114.610  1.00 25.59           H  
ATOM   1916 HG23 VAL A 125     -12.694  17.171 115.645  1.00 25.59           H  
ATOM   1917  N   ALA A 126     -15.234  20.672 118.888  1.00 23.39           N  
ATOM   1918  H   ALA A 126     -14.268  20.959 118.964  1.00 23.39           H  
ATOM   1919  CA  ALA A 126     -15.959  20.374 120.132  1.00 23.39           C  
ATOM   1920  HA  ALA A 126     -16.199  19.311 120.131  1.00 23.39           H  
ATOM   1921  C   ALA A 126     -17.303  21.106 120.350  1.00 23.39           C  
ATOM   1922  CB  ALA A 126     -15.000  20.625 121.303  1.00 23.39           C  
ATOM   1923  HB1 ALA A 126     -15.491  20.353 122.237  1.00 23.39           H  
ATOM   1924  HB2 ALA A 126     -14.105  20.011 121.191  1.00 23.39           H  
ATOM   1925  HB3 ALA A 126     -14.716  21.676 121.343  1.00 23.39           H  
ATOM   1926  O   ALA A 126     -18.258  20.500 120.826  1.00 23.39           O  
ATOM   1927  N   GLN A 127     -17.387  22.411 120.071  1.00 26.99           N  
ATOM   1928  H   GLN A 127     -16.611  22.848 119.595  1.00 26.99           H  
ATOM   1929  CA  GLN A 127     -18.448  23.276 120.623  1.00 26.99           C  
ATOM   1930  HA  GLN A 127     -18.789  22.826 121.556  1.00 26.99           H  
ATOM   1931  C   GLN A 127     -19.717  23.355 119.751  1.00 26.99           C  
ATOM   1932  CB  GLN A 127     -17.867  24.653 121.000  1.00 26.99           C  
ATOM   1933  HB2 GLN A 127     -18.683  25.313 121.293  1.00 26.99           H  
ATOM   1934  HB3 GLN A 127     -17.363  25.086 120.137  1.00 26.99           H  
ATOM   1935  O   GLN A 127     -20.117  24.431 119.304  1.00 26.99           O  
ATOM   1936  CG  GLN A 127     -16.894  24.555 122.187  1.00 26.99           C  
ATOM   1937  HG2 GLN A 127     -16.044  23.927 121.919  1.00 26.99           H  
ATOM   1938  HG3 GLN A 127     -17.410  24.087 123.025  1.00 26.99           H  
ATOM   1939  CD  GLN A 127     -16.357  25.910 122.644  1.00 26.99           C  
ATOM   1940  NE2 GLN A 127     -15.879  26.009 123.865  1.00 26.99           N  
ATOM   1941 HE21 GLN A 127     -15.548  26.922 124.142  1.00 26.99           H  
ATOM   1942 HE22 GLN A 127     -15.905  25.218 124.493  1.00 26.99           H  
ATOM   1943  OE1 GLN A 127     -16.328  26.897 121.927  1.00 26.99           O  
ATOM   1944  N   ALA A 128     -20.377  22.217 119.526  1.00 25.79           N  
ATOM   1945  H   ALA A 128     -20.007  21.367 119.927  1.00 25.79           H  
ATOM   1946  CA  ALA A 128     -21.738  22.191 118.986  1.00 25.79           C  
ATOM   1947  HA  ALA A 128     -21.808  22.909 118.169  1.00 25.79           H  
ATOM   1948  C   ALA A 128     -22.745  22.599 120.082  1.00 25.79           C  
ATOM   1949  CB  ALA A 128     -22.019  20.797 118.410  1.00 25.79           C  
ATOM   1950  HB1 ALA A 128     -21.952  20.050 119.201  1.00 25.79           H  
ATOM   1951  HB2 ALA A 128     -23.022  20.772 117.984  1.00 25.79           H  
ATOM   1952  HB3 ALA A 128     -21.292  20.563 117.633  1.00 25.79           H  
ATOM   1953  O   ALA A 128     -22.881  21.910 121.089  1.00 25.79           O  
ATOM   1954  N   ALA A 129     -23.425  23.736 119.911  1.00 24.59           N  
ATOM   1955  H   ALA A 129     -23.278  24.268 119.065  1.00 24.59           H  
ATOM   1956  CA  ALA A 129     -24.260  24.335 120.955  1.00 24.59           C  
ATOM   1957  HA  ALA A 129     -23.887  24.016 121.928  1.00 24.59           H  
ATOM   1958  C   ALA A 129     -25.738  23.913 120.863  1.00 24.59           C  
ATOM   1959  CB  ALA A 129     -24.101  25.860 120.884  1.00 24.59           C  
ATOM   1960  HB1 ALA A 129     -24.461  26.228 119.923  1.00 24.59           H  
ATOM   1961  HB2 ALA A 129     -24.684  26.321 121.682  1.00 24.59           H  
ATOM   1962  HB3 ALA A 129     -23.052  26.128 121.009  1.00 24.59           H  
ATOM   1963  O   ALA A 129     -26.382  24.151 119.839  1.00 24.59           O  
ATOM   1964  N   ASP A 130     -26.287  23.365 121.951  1.00 27.88           N  
ATOM   1965  H   ASP A 130     -25.707  23.172 122.755  1.00 27.88           H  
ATOM   1966  CA  ASP A 130     -27.728  23.114 122.081  1.00 27.88           C  
ATOM   1967  HA  ASP A 130     -28.092  22.838 121.092  1.00 27.88           H  
ATOM   1968  C   ASP A 130     -28.483  24.393 122.508  1.00 27.88           C  
ATOM   1969  CB  ASP A 130     -28.000  21.909 123.000  1.00 27.88           C  
ATOM   1970  HB2 ASP A 130     -27.264  21.133 122.787  1.00 27.88           H  
ATOM   1971  HB3 ASP A 130     -27.884  22.213 124.040  1.00 27.88           H  
ATOM   1972  O   ASP A 130     -28.012  25.193 123.323  1.00 27.88           O  
ATOM   1973  CG  ASP A 130     -29.398  21.305 122.787  1.00 27.88           C  
ATOM   1974  OD1 ASP A 130     -30.162  21.856 121.956  1.00 27.88           O  
ATOM   1975  OD2 ASP A 130     -29.697  20.291 123.450  1.00 27.88           O  
ATOM   1976  N   ALA A 131     -29.649  24.634 121.910  1.00 28.90           N  
ATOM   1977  H   ALA A 131     -30.070  23.850 121.432  1.00 28.90           H  
ATOM   1978  CA  ALA A 131     -30.290  25.949 121.845  1.00 28.90           C  
ATOM   1979  HA  ALA A 131     -29.556  26.698 122.144  1.00 28.90           H  
ATOM   1980  C   ALA A 131     -31.469  26.083 122.829  1.00 28.90           C  
ATOM   1981  CB  ALA A 131     -30.645  26.245 120.382  1.00 28.90           C  
ATOM   1982  HB1 ALA A 131     -31.373  25.516 120.026  1.00 28.90           H  
ATOM   1983  HB2 ALA A 131     -29.747  26.183 119.767  1.00 28.90           H  
ATOM   1984  HB3 ALA A 131     -31.069  27.246 120.301  1.00 28.90           H  
ATOM   1985  O   ALA A 131     -32.629  26.208 122.434  1.00 28.90           O  
ATOM   1986  N   SER A 132     -31.161  26.103 124.127  1.00 28.68           N  
ATOM   1987  H   SER A 132     -30.180  26.008 124.345  1.00 28.68           H  
ATOM   1988  CA  SER A 132     -32.099  25.954 125.262  1.00 28.68           C  
ATOM   1989  HA  SER A 132     -32.526  24.953 125.205  1.00 28.68           H  
ATOM   1990  C   SER A 132     -33.290  26.933 125.383  1.00 28.68           C  
ATOM   1991  CB  SER A 132     -31.276  26.033 126.556  1.00 28.68           C  
ATOM   1992  HB2 SER A 132     -30.519  25.249 126.542  1.00 28.68           H  
ATOM   1993  HB3 SER A 132     -31.924  25.869 127.417  1.00 28.68           H  
ATOM   1994  O   SER A 132     -34.161  26.739 126.232  1.00 28.68           O  
ATOM   1995  OG  SER A 132     -30.637  27.297 126.673  1.00 28.68           O  
ATOM   1996  HG  SER A 132     -29.964  27.216 127.352  1.00 28.68           H  
ATOM   1997  N   GLY A 133     -33.357  28.004 124.587  1.00 25.55           N  
ATOM   1998  H   GLY A 133     -32.683  28.041 123.835  1.00 25.55           H  
ATOM   1999  CA  GLY A 133     -34.067  29.234 124.966  1.00 25.55           C  
ATOM   2000  HA2 GLY A 133     -33.725  29.528 125.959  1.00 25.55           H  
ATOM   2001  HA3 GLY A 133     -33.770  30.019 124.271  1.00 25.55           H  
ATOM   2002  C   GLY A 133     -35.606  29.221 125.002  1.00 25.55           C  
ATOM   2003  O   GLY A 133     -36.184  30.017 125.739  1.00 25.55           O  
ATOM   2004  N   THR A 134     -36.297  28.396 124.209  1.00 26.54           N  
ATOM   2005  H   THR A 134     -35.792  27.727 123.646  1.00 26.54           H  
ATOM   2006  CA  THR A 134     -37.760  28.537 123.976  1.00 26.54           C  
ATOM   2007  HA  THR A 134     -38.066  29.551 124.232  1.00 26.54           H  
ATOM   2008  C   THR A 134     -38.653  27.612 124.806  1.00 26.54           C  
ATOM   2009  CB  THR A 134     -38.104  28.309 122.495  1.00 26.54           C  
ATOM   2010  HB  THR A 134     -39.186  28.303 122.363  1.00 26.54           H  
ATOM   2011  O   THR A 134     -39.875  27.713 124.704  1.00 26.54           O  
ATOM   2012  CG2 THR A 134     -37.527  29.389 121.583  1.00 26.54           C  
ATOM   2013 HG21 THR A 134     -36.438  29.373 121.624  1.00 26.54           H  
ATOM   2014 HG22 THR A 134     -37.884  30.367 121.907  1.00 26.54           H  
ATOM   2015 HG23 THR A 134     -37.852  29.216 120.557  1.00 26.54           H  
ATOM   2016  OG1 THR A 134     -37.579  27.073 122.072  1.00 26.54           O  
ATOM   2017  HG1 THR A 134     -37.745  26.976 121.131  1.00 26.54           H  
ATOM   2018  N   GLY A 135     -38.054  26.676 125.545  1.00 25.83           N  
ATOM   2019  H   GLY A 135     -37.048  26.735 125.621  1.00 25.83           H  
ATOM   2020  CA  GLY A 135     -38.686  25.431 125.983  1.00 25.83           C  
ATOM   2021  HA2 GLY A 135     -37.888  24.740 126.258  1.00 25.83           H  
ATOM   2022  HA3 GLY A 135     -39.212  24.994 125.135  1.00 25.83           H  
ATOM   2023  C   GLY A 135     -39.678  25.503 127.151  1.00 25.83           C  
ATOM   2024  O   GLY A 135     -40.345  26.502 127.404  1.00 25.83           O  
ATOM   2025  N   ALA A 136     -39.825  24.357 127.823  1.00 26.13           N  
ATOM   2026  H   ALA A 136     -39.192  23.603 127.596  1.00 26.13           H  
ATOM   2027  CA  ALA A 136     -41.047  24.018 128.550  1.00 26.13           C  
ATOM   2028  HA  ALA A 136     -41.779  24.808 128.380  1.00 26.13           H  
ATOM   2029  C   ALA A 136     -40.913  23.921 130.082  1.00 26.13           C  
ATOM   2030  CB  ALA A 136     -41.631  22.742 127.921  1.00 26.13           C  
ATOM   2031  HB1 ALA A 136     -42.560  22.480 128.426  1.00 26.13           H  
ATOM   2032  HB2 ALA A 136     -41.845  22.919 126.867  1.00 26.13           H  
ATOM   2033  HB3 ALA A 136     -40.929  21.913 128.008  1.00 26.13           H  
ATOM   2034  O   ALA A 136     -41.419  24.780 130.798  1.00 26.13           O  
ATOM   2035  N   ASN A 137     -40.361  22.814 130.595  1.00 27.40           N  
ATOM   2036  H   ASN A 137     -39.890  22.182 129.964  1.00 27.40           H  
ATOM   2037  CA  ASN A 137     -40.882  22.254 131.852  1.00 27.40           C  
ATOM   2038  HA  ASN A 137     -41.929  22.555 131.882  1.00 27.40           H  
ATOM   2039  C   ASN A 137     -40.330  22.841 133.171  1.00 27.40           C  
ATOM   2040  CB  ASN A 137     -40.852  20.712 131.788  1.00 27.40           C  
ATOM   2041  HB2 ASN A 137     -40.580  20.375 130.788  1.00 27.40           H  
ATOM   2042  HB3 ASN A 137     -40.095  20.341 132.479  1.00 27.40           H  
ATOM   2043  O   ASN A 137     -40.996  22.701 134.194  1.00 27.40           O  
ATOM   2044  CG  ASN A 137     -42.186  20.055 132.129  1.00 27.40           C  
ATOM   2045  ND2 ASN A 137     -42.187  18.757 132.310  1.00 27.40           N  
ATOM   2046 HD21 ASN A 137     -43.077  18.345 132.551  1.00 27.40           H  
ATOM   2047 HD22 ASN A 137     -41.319  18.241 132.307  1.00 27.40           H  
ATOM   2048  OD1 ASN A 137     -43.248  20.652 132.181  1.00 27.40           O  
ATOM   2049  N   PRO A 138     -39.207  23.576 133.176  1.00 27.77           N  
ATOM   2050  CA  PRO A 138     -37.897  23.217 132.648  1.00 27.77           C  
ATOM   2051  HA  PRO A 138     -37.951  22.389 131.941  1.00 27.77           H  
ATOM   2052  C   PRO A 138     -36.989  22.828 133.835  1.00 27.77           C  
ATOM   2053  CB  PRO A 138     -37.448  24.498 131.935  1.00 27.77           C  
ATOM   2054  HB2 PRO A 138     -37.867  24.517 130.929  1.00 27.77           H  
ATOM   2055  HB3 PRO A 138     -36.362  24.580 131.888  1.00 27.77           H  
ATOM   2056  O   PRO A 138     -36.443  23.695 134.517  1.00 27.77           O  
ATOM   2057  CG  PRO A 138     -38.071  25.632 132.766  1.00 27.77           C  
ATOM   2058  HG2 PRO A 138     -37.334  26.038 133.458  1.00 27.77           H  
ATOM   2059  HG3 PRO A 138     -38.448  26.421 132.115  1.00 27.77           H  
ATOM   2060  CD  PRO A 138     -39.213  24.977 133.554  1.00 27.77           C  
ATOM   2061  HD2 PRO A 138     -40.163  25.440 133.286  1.00 27.77           H  
ATOM   2062  HD3 PRO A 138     -39.036  25.075 134.625  1.00 27.77           H  
ATOM   2063  N   SER A 139     -36.893  21.534 134.151  1.00 24.02           N  
ATOM   2064  H   SER A 139     -37.265  20.827 133.533  1.00 24.02           H  
ATOM   2065  CA  SER A 139     -36.157  21.035 135.324  1.00 24.02           C  
ATOM   2066  HA  SER A 139     -36.447  21.624 136.194  1.00 24.02           H  
ATOM   2067  C   SER A 139     -34.642  21.184 135.141  1.00 24.02           C  
ATOM   2068  CB  SER A 139     -36.540  19.575 135.607  1.00 24.02           C  
ATOM   2069  HB2 SER A 139     -35.857  19.146 136.339  1.00 24.02           H  
ATOM   2070  HB3 SER A 139     -37.548  19.555 136.020  1.00 24.02           H  
ATOM   2071  O   SER A 139     -34.101  20.714 134.147  1.00 24.02           O  
ATOM   2072  OG  SER A 139     -36.529  18.805 134.418  1.00 24.02           O  
ATOM   2073  HG  SER A 139     -35.615  18.545 134.286  1.00 24.02           H  
ATOM   2074  N   GLY A 140     -33.974  21.866 136.077  1.00 24.08           N  
ATOM   2075  H   GLY A 140     -34.477  22.182 136.894  1.00 24.08           H  
ATOM   2076  CA  GLY A 140     -32.554  22.229 135.978  1.00 24.08           C  
ATOM   2077  HA2 GLY A 140     -32.236  22.209 134.936  1.00 24.08           H  
ATOM   2078  HA3 GLY A 140     -32.414  23.242 136.353  1.00 24.08           H  
ATOM   2079  C   GLY A 140     -31.641  21.295 136.770  1.00 24.08           C  
ATOM   2080  O   GLY A 140     -31.134  21.696 137.816  1.00 24.08           O  
ATOM   2081  N   ASP A 141     -31.459  20.068 136.279  1.00 21.97           N  
ATOM   2082  H   ASP A 141     -31.900  19.839 135.400  1.00 21.97           H  
ATOM   2083  CA  ASP A 141     -30.767  18.976 136.988  1.00 21.97           C  
ATOM   2084  HA  ASP A 141     -30.713  19.226 138.048  1.00 21.97           H  
ATOM   2085  C   ASP A 141     -29.301  18.742 136.519  1.00 21.97           C  
ATOM   2086  CB  ASP A 141     -31.622  17.694 136.867  1.00 21.97           C  
ATOM   2087  HB2 ASP A 141     -31.696  17.423 135.814  1.00 21.97           H  
ATOM   2088  HB3 ASP A 141     -31.109  16.882 137.382  1.00 21.97           H  
ATOM   2089  O   ASP A 141     -28.591  17.900 137.074  1.00 21.97           O  
ATOM   2090  CG  ASP A 141     -33.038  17.811 137.464  1.00 21.97           C  
ATOM   2091  OD1 ASP A 141     -33.167  18.270 138.623  1.00 21.97           O  
ATOM   2092  OD2 ASP A 141     -34.010  17.418 136.775  1.00 21.97           O  
ATOM   2093  N   ASP A 142     -28.835  19.471 135.497  1.00 23.06           N  
ATOM   2094  H   ASP A 142     -29.473  20.149 135.107  1.00 23.06           H  
ATOM   2095  CA  ASP A 142     -27.694  19.106 134.631  1.00 23.06           C  
ATOM   2096  HA  ASP A 142     -27.771  18.040 134.419  1.00 23.06           H  
ATOM   2097  C   ASP A 142     -26.286  19.351 135.240  1.00 23.06           C  
ATOM   2098  CB  ASP A 142     -27.851  19.836 133.280  1.00 23.06           C  
ATOM   2099  HB2 ASP A 142     -27.065  19.499 132.605  1.00 23.06           H  
ATOM   2100  HB3 ASP A 142     -27.725  20.907 133.438  1.00 23.06           H  
ATOM   2101  O   ASP A 142     -25.629  20.351 134.950  1.00 23.06           O  
ATOM   2102  CG  ASP A 142     -29.207  19.589 132.612  1.00 23.06           C  
ATOM   2103  OD1 ASP A 142     -29.593  18.404 132.499  1.00 23.06           O  
ATOM   2104  OD2 ASP A 142     -29.871  20.596 132.275  1.00 23.06           O  
ATOM   2105  N   LEU A 143     -25.790  18.438 136.090  1.00 21.12           N  
ATOM   2106  H   LEU A 143     -26.433  17.711 136.371  1.00 21.12           H  
ATOM   2107  CA  LEU A 143     -24.549  18.629 136.880  1.00 21.12           C  
ATOM   2108  HA  LEU A 143     -24.200  19.651 136.737  1.00 21.12           H  
ATOM   2109  C   LEU A 143     -23.317  17.756 136.512  1.00 21.12           C  
ATOM   2110  CB  LEU A 143     -24.906  18.451 138.376  1.00 21.12           C  
ATOM   2111  HB2 LEU A 143     -23.987  18.401 138.961  1.00 21.12           H  
ATOM   2112  HB3 LEU A 143     -25.416  17.495 138.492  1.00 21.12           H  
ATOM   2113  O   LEU A 143     -22.310  17.825 137.215  1.00 21.12           O  
ATOM   2114  CG  LEU A 143     -25.778  19.560 138.994  1.00 21.12           C  
ATOM   2115  HG  LEU A 143     -26.703  19.670 138.428  1.00 21.12           H  
ATOM   2116  CD1 LEU A 143     -26.129  19.177 140.436  1.00 21.12           C  
ATOM   2117 HD11 LEU A 143     -26.677  18.235 140.430  1.00 21.12           H  
ATOM   2118 HD12 LEU A 143     -25.220  19.069 141.028  1.00 21.12           H  
ATOM   2119 HD13 LEU A 143     -26.768  19.945 140.870  1.00 21.12           H  
ATOM   2120  CD2 LEU A 143     -25.054  20.909 139.044  1.00 21.12           C  
ATOM   2121 HD21 LEU A 143     -24.890  21.271 138.029  1.00 21.12           H  
ATOM   2122 HD22 LEU A 143     -25.674  21.640 139.564  1.00 21.12           H  
ATOM   2123 HD23 LEU A 143     -24.095  20.806 139.551  1.00 21.12           H  
ATOM   2124  N   GLY A 144     -23.377  16.873 135.508  1.00 21.59           N  
ATOM   2125  H   GLY A 144     -24.173  16.932 134.888  1.00 21.59           H  
ATOM   2126  CA  GLY A 144     -22.672  15.576 135.605  1.00 21.59           C  
ATOM   2127  HA2 GLY A 144     -22.583  15.315 136.660  1.00 21.59           H  
ATOM   2128  HA3 GLY A 144     -23.326  14.827 135.158  1.00 21.59           H  
ATOM   2129  C   GLY A 144     -21.276  15.331 134.984  1.00 21.59           C  
ATOM   2130  O   GLY A 144     -20.733  14.265 135.252  1.00 21.59           O  
ATOM   2131  N   GLU A 145     -20.712  16.189 134.125  1.00 22.72           N  
ATOM   2132  H   GLU A 145     -21.171  17.079 133.989  1.00 22.72           H  
ATOM   2133  CA  GLU A 145     -19.928  15.673 132.969  1.00 22.72           C  
ATOM   2134  HA  GLU A 145     -20.393  14.745 132.638  1.00 22.72           H  
ATOM   2135  C   GLU A 145     -18.421  15.331 133.095  1.00 22.72           C  
ATOM   2136  CB  GLU A 145     -20.040  16.663 131.799  1.00 22.72           C  
ATOM   2137  HB2 GLU A 145     -19.431  16.289 130.976  1.00 22.72           H  
ATOM   2138  HB3 GLU A 145     -19.635  17.627 132.109  1.00 22.72           H  
ATOM   2139  O   GLU A 145     -17.980  14.408 132.415  1.00 22.72           O  
ATOM   2140  CG  GLU A 145     -21.466  16.855 131.274  1.00 22.72           C  
ATOM   2141  HG2 GLU A 145     -21.931  15.877 131.155  1.00 22.72           H  
ATOM   2142  HG3 GLU A 145     -22.047  17.422 132.001  1.00 22.72           H  
ATOM   2143  CD  GLU A 145     -21.444  17.592 129.928  1.00 22.72           C  
ATOM   2144  OE1 GLU A 145     -22.134  17.113 129.000  1.00 22.72           O  
ATOM   2145  OE2 GLU A 145     -20.729  18.617 129.837  1.00 22.72           O  
ATOM   2146  N   ALA A 146     -17.607  16.127 133.800  1.00 22.34           N  
ATOM   2147  H   ALA A 146     -18.046  16.792 134.419  1.00 22.34           H  
ATOM   2148  CA  ALA A 146     -16.244  16.461 133.323  1.00 22.34           C  
ATOM   2149  HA  ALA A 146     -16.372  16.826 132.304  1.00 22.34           H  
ATOM   2150  C   ALA A 146     -15.183  15.324 133.219  1.00 22.34           C  
ATOM   2151  CB  ALA A 146     -15.722  17.647 134.144  1.00 22.34           C  
ATOM   2152  HB1 ALA A 146     -15.542  17.328 135.171  1.00 22.34           H  
ATOM   2153  HB2 ALA A 146     -14.785  18.008 133.719  1.00 22.34           H  
ATOM   2154  HB3 ALA A 146     -16.449  18.459 134.136  1.00 22.34           H  
ATOM   2155  O   ALA A 146     -15.234  14.313 133.916  1.00 22.34           O  
ATOM   2156  N   GLY A 147     -14.197  15.537 132.329  1.00 23.78           N  
ATOM   2157  H   GLY A 147     -14.169  16.440 131.878  1.00 23.78           H  
ATOM   2158  CA  GLY A 147     -13.165  14.569 131.917  1.00 23.78           C  
ATOM   2159  HA2 GLY A 147     -12.794  14.858 130.933  1.00 23.78           H  
ATOM   2160  HA3 GLY A 147     -13.633  13.590 131.818  1.00 23.78           H  
ATOM   2161  C   GLY A 147     -11.944  14.410 132.841  1.00 23.78           C  
ATOM   2162  O   GLY A 147     -11.816  15.072 133.867  1.00 23.78           O  
ATOM   2163  N   VAL A 148     -11.050  13.484 132.467  1.00 23.98           N  
ATOM   2164  H   VAL A 148     -11.160  13.063 131.555  1.00 23.98           H  
ATOM   2165  CA  VAL A 148      -9.957  12.963 133.315  1.00 23.98           C  
ATOM   2166  HA  VAL A 148     -10.138  13.284 134.340  1.00 23.98           H  
ATOM   2167  C   VAL A 148      -8.598  13.547 132.904  1.00 23.98           C  
ATOM   2168  CB  VAL A 148      -9.949  11.413 133.325  1.00 23.98           C  
ATOM   2169  HB  VAL A 148      -9.653  11.042 132.343  1.00 23.98           H  
ATOM   2170  O   VAL A 148      -7.790  12.877 132.268  1.00 23.98           O  
ATOM   2171  CG1 VAL A 148      -8.983  10.856 134.382  1.00 23.98           C  
ATOM   2172 HG11 VAL A 148      -9.018   9.766 134.384  1.00 23.98           H  
ATOM   2173 HG12 VAL A 148      -9.251  11.228 135.371  1.00 23.98           H  
ATOM   2174 HG13 VAL A 148      -7.960  11.157 134.157  1.00 23.98           H  
ATOM   2175  CG2 VAL A 148     -11.335  10.828 133.642  1.00 23.98           C  
ATOM   2176 HG21 VAL A 148     -12.046  11.086 132.857  1.00 23.98           H  
ATOM   2177 HG22 VAL A 148     -11.275   9.741 133.702  1.00 23.98           H  
ATOM   2178 HG23 VAL A 148     -11.694  11.224 134.593  1.00 23.98           H  
ATOM   2179  N   ASP A 149      -8.348  14.799 133.287  1.00 25.33           N  
ATOM   2180  H   ASP A 149      -9.098  15.319 133.720  1.00 25.33           H  
ATOM   2181  CA  ASP A 149      -7.124  15.544 132.933  1.00 25.33           C  
ATOM   2182  HA  ASP A 149      -6.738  15.158 131.990  1.00 25.33           H  
ATOM   2183  C   ASP A 149      -5.977  15.411 133.974  1.00 25.33           C  
ATOM   2184  CB  ASP A 149      -7.487  17.029 132.706  1.00 25.33           C  
ATOM   2185  HB2 ASP A 149      -6.582  17.576 132.441  1.00 25.33           H  
ATOM   2186  HB3 ASP A 149      -7.858  17.440 133.644  1.00 25.33           H  
ATOM   2187  O   ASP A 149      -4.954  16.077 133.857  1.00 25.33           O  
ATOM   2188  CG  ASP A 149      -8.521  17.285 131.597  1.00 25.33           C  
ATOM   2189  OD1 ASP A 149      -8.441  16.629 130.534  1.00 25.33           O  
ATOM   2190  OD2 ASP A 149      -9.389  18.163 131.812  1.00 25.33           O  
ATOM   2191  N   GLU A 150      -6.148  14.618 135.043  1.00 26.05           N  
ATOM   2192  H   GLU A 150      -6.989  14.059 135.049  1.00 26.05           H  
ATOM   2193  CA  GLU A 150      -5.517  14.906 136.348  1.00 26.05           C  
ATOM   2194  HA  GLU A 150      -5.710  15.958 136.562  1.00 26.05           H  
ATOM   2195  C   GLU A 150      -3.982  14.761 136.490  1.00 26.05           C  
ATOM   2196  CB  GLU A 150      -6.188  14.093 137.473  1.00 26.05           C  
ATOM   2197  HB2 GLU A 150      -5.616  14.257 138.387  1.00 26.05           H  
ATOM   2198  HB3 GLU A 150      -6.134  13.033 137.223  1.00 26.05           H  
ATOM   2199  O   GLU A 150      -3.327  15.729 136.870  1.00 26.05           O  
ATOM   2200  CG  GLU A 150      -7.646  14.458 137.782  1.00 26.05           C  
ATOM   2201  HG2 GLU A 150      -8.281  14.130 136.960  1.00 26.05           H  
ATOM   2202  HG3 GLU A 150      -7.725  15.541 137.865  1.00 26.05           H  
ATOM   2203  CD  GLU A 150      -8.109  13.801 139.099  1.00 26.05           C  
ATOM   2204  OE1 GLU A 150      -8.675  14.523 139.953  1.00 26.05           O  
ATOM   2205  OE2 GLU A 150      -7.877  12.580 139.264  1.00 26.05           O  
ATOM   2206  N   LEU A 151      -3.425  13.538 136.425  1.00 21.54           N  
ATOM   2207  H   LEU A 151      -4.006  12.804 136.044  1.00 21.54           H  
ATOM   2208  CA  LEU A 151      -2.438  13.156 137.466  1.00 21.54           C  
ATOM   2209  HA  LEU A 151      -2.229  14.042 138.066  1.00 21.54           H  
ATOM   2210  C   LEU A 151      -1.051  12.664 137.006  1.00 21.54           C  
ATOM   2211  CB  LEU A 151      -3.119  12.122 138.393  1.00 21.54           C  
ATOM   2212  HB2 LEU A 151      -4.196  12.286 138.368  1.00 21.54           H  
ATOM   2213  HB3 LEU A 151      -2.954  11.118 138.003  1.00 21.54           H  
ATOM   2214  O   LEU A 151      -0.115  12.669 137.807  1.00 21.54           O  
ATOM   2215  CG  LEU A 151      -2.661  12.212 139.866  1.00 21.54           C  
ATOM   2216  HG  LEU A 151      -2.092  13.127 140.032  1.00 21.54           H  
ATOM   2217  CD1 LEU A 151      -3.869  12.238 140.806  1.00 21.54           C  
ATOM   2218 HD11 LEU A 151      -3.539  12.310 141.842  1.00 21.54           H  
ATOM   2219 HD12 LEU A 151      -4.472  11.340 140.670  1.00 21.54           H  
ATOM   2220 HD13 LEU A 151      -4.489  13.105 140.576  1.00 21.54           H  
ATOM   2221  CD2 LEU A 151      -1.791  11.021 140.274  1.00 21.54           C  
ATOM   2222 HD21 LEU A 151      -0.913  10.978 139.630  1.00 21.54           H  
ATOM   2223 HD22 LEU A 151      -1.463  11.140 141.306  1.00 21.54           H  
ATOM   2224 HD23 LEU A 151      -2.356  10.094 140.169  1.00 21.54           H  
ATOM   2225  N   LEU A 152      -0.900  12.201 135.764  1.00 23.58           N  
ATOM   2226  H   LEU A 152      -1.683  12.278 135.130  1.00 23.58           H  
ATOM   2227  CA  LEU A 152       0.260  11.387 135.344  1.00 23.58           C  
ATOM   2228  HA  LEU A 152       0.630  10.846 136.215  1.00 23.58           H  
ATOM   2229  C   LEU A 152       1.473  12.209 134.858  1.00 23.58           C  
ATOM   2230  CB  LEU A 152      -0.233  10.336 134.328  1.00 23.58           C  
ATOM   2231  HB2 LEU A 152      -0.797  10.839 133.542  1.00 23.58           H  
ATOM   2232  HB3 LEU A 152       0.621   9.850 133.855  1.00 23.58           H  
ATOM   2233  O   LEU A 152       2.591  11.703 134.812  1.00 23.58           O  
ATOM   2234  CG  LEU A 152      -1.115   9.261 135.003  1.00 23.58           C  
ATOM   2235  HG  LEU A 152      -1.713   9.725 135.788  1.00 23.58           H  
ATOM   2236  CD1 LEU A 152      -2.104   8.608 134.042  1.00 23.58           C  
ATOM   2237 HD11 LEU A 152      -2.758   7.923 134.582  1.00 23.58           H  
ATOM   2238 HD12 LEU A 152      -1.567   8.050 133.275  1.00 23.58           H  
ATOM   2239 HD13 LEU A 152      -2.707   9.373 133.551  1.00 23.58           H  
ATOM   2240  CD2 LEU A 152      -0.266   8.164 135.651  1.00 23.58           C  
ATOM   2241 HD21 LEU A 152       0.296   7.644 134.875  1.00 23.58           H  
ATOM   2242 HD22 LEU A 152       0.430   8.598 136.369  1.00 23.58           H  
ATOM   2243 HD23 LEU A 152      -0.914   7.448 136.157  1.00 23.58           H  
ATOM   2244  N   GLU A 153       1.272  13.503 134.602  1.00 29.81           N  
ATOM   2245  H   GLU A 153       0.324  13.836 134.701  1.00 29.81           H  
ATOM   2246  CA  GLU A 153       2.252  14.478 134.087  1.00 29.81           C  
ATOM   2247  HA  GLU A 153       2.517  14.219 133.062  1.00 29.81           H  
ATOM   2248  C   GLU A 153       3.558  14.581 134.911  1.00 29.81           C  
ATOM   2249  CB  GLU A 153       1.514  15.833 134.098  1.00 29.81           C  
ATOM   2250  HB2 GLU A 153       0.516  15.693 133.682  1.00 29.81           H  
ATOM   2251  HB3 GLU A 153       1.397  16.152 135.134  1.00 29.81           H  
ATOM   2252  O   GLU A 153       4.622  14.929 134.396  1.00 29.81           O  
ATOM   2253  CG  GLU A 153       2.189  16.950 133.295  1.00 29.81           C  
ATOM   2254  HG2 GLU A 153       2.219  16.661 132.245  1.00 29.81           H  
ATOM   2255  HG3 GLU A 153       3.217  17.073 133.639  1.00 29.81           H  
ATOM   2256  CD  GLU A 153       1.449  18.286 133.469  1.00 29.81           C  
ATOM   2257  OE1 GLU A 153       0.932  18.808 132.455  1.00 29.81           O  
ATOM   2258  OE2 GLU A 153       1.452  18.798 134.613  1.00 29.81           O  
ATOM   2259  N   ALA A 154       3.482  14.290 136.213  1.00 24.88           N  
ATOM   2260  H   ALA A 154       2.595  13.929 136.533  1.00 24.88           H  
ATOM   2261  CA  ALA A 154       4.410  14.801 137.220  1.00 24.88           C  
ATOM   2262  HA  ALA A 154       4.427  15.888 137.140  1.00 24.88           H  
ATOM   2263  C   ALA A 154       5.865  14.318 137.118  1.00 24.88           C  
ATOM   2264  CB  ALA A 154       3.839  14.417 138.591  1.00 24.88           C  
ATOM   2265  HB1 ALA A 154       3.790  13.332 138.684  1.00 24.88           H  
ATOM   2266  HB2 ALA A 154       2.836  14.830 138.700  1.00 24.88           H  
ATOM   2267  HB3 ALA A 154       4.474  14.819 139.380  1.00 24.88           H  
ATOM   2268  O   ALA A 154       6.765  15.018 137.596  1.00 24.88           O  
ATOM   2269  N   LEU A 155       6.097  13.112 136.590  1.00 22.35           N  
ATOM   2270  H   LEU A 155       5.326  12.622 136.161  1.00 22.35           H  
ATOM   2271  CA  LEU A 155       7.402  12.463 136.699  1.00 22.35           C  
ATOM   2272  HA  LEU A 155       7.723  12.535 137.739  1.00 22.35           H  
ATOM   2273  C   LEU A 155       8.460  13.259 135.912  1.00 22.35           C  
ATOM   2274  CB  LEU A 155       7.276  10.958 136.363  1.00 22.35           C  
ATOM   2275  HB2 LEU A 155       6.449  10.790 135.673  1.00 22.35           H  
ATOM   2276  HB3 LEU A 155       8.184  10.636 135.852  1.00 22.35           H  
ATOM   2277  O   LEU A 155       9.408  13.741 136.526  1.00 22.35           O  
ATOM   2278  CG  LEU A 155       7.122  10.058 137.605  1.00 22.35           C  
ATOM   2279  HG  LEU A 155       7.931  10.275 138.303  1.00 22.35           H  
ATOM   2280  CD1 LEU A 155       5.788  10.276 138.324  1.00 22.35           C  
ATOM   2281 HD11 LEU A 155       5.704   9.591 139.168  1.00 22.35           H  
ATOM   2282 HD12 LEU A 155       5.725  11.299 138.693  1.00 22.35           H  
ATOM   2283 HD13 LEU A 155       4.966  10.095 137.632  1.00 22.35           H  
ATOM   2284  CD2 LEU A 155       7.222   8.582 137.215  1.00 22.35           C  
ATOM   2285 HD21 LEU A 155       6.436   8.332 136.503  1.00 22.35           H  
ATOM   2286 HD22 LEU A 155       8.189   8.387 136.751  1.00 22.35           H  
ATOM   2287 HD23 LEU A 155       7.123   7.952 138.099  1.00 22.35           H  
ATOM   2288  N   GLY A 156       8.246  13.490 134.610  1.00 24.92           N  
ATOM   2289  H   GLY A 156       7.387  13.110 134.238  1.00 24.92           H  
ATOM   2290  CA  GLY A 156       8.995  14.396 133.713  1.00 24.92           C  
ATOM   2291  HA2 GLY A 156       8.777  15.419 134.021  1.00 24.92           H  
ATOM   2292  HA3 GLY A 156       8.597  14.276 132.705  1.00 24.92           H  
ATOM   2293  C   GLY A 156      10.529  14.278 133.599  1.00 24.92           C  
ATOM   2294  O   GLY A 156      11.122  15.108 132.918  1.00 24.92           O  
ATOM   2295  N   ARG A 157      11.178  13.341 134.300  1.00 25.04           N  
ATOM   2296  H   ARG A 157      10.602  12.707 134.834  1.00 25.04           H  
ATOM   2297  CA  ARG A 157      12.578  13.448 134.734  1.00 25.04           C  
ATOM   2298  HA  ARG A 157      12.949  14.410 134.379  1.00 25.04           H  
ATOM   2299  C   ARG A 157      13.591  12.471 134.052  1.00 25.04           C  
ATOM   2300  CB  ARG A 157      12.571  13.541 136.284  1.00 25.04           C  
ATOM   2301  HB2 ARG A 157      11.846  12.847 136.708  1.00 25.04           H  
ATOM   2302  HB3 ARG A 157      13.543  13.197 136.636  1.00 25.04           H  
ATOM   2303  O   ARG A 157      14.114  12.809 133.006  1.00 25.04           O  
ATOM   2304  CG  ARG A 157      12.297  14.939 136.890  1.00 25.04           C  
ATOM   2305  HG2 ARG A 157      11.265  15.244 136.720  1.00 25.04           H  
ATOM   2306  HG3 ARG A 157      12.923  15.661 136.365  1.00 25.04           H  
ATOM   2307  CD  ARG A 157      12.637  15.062 138.390  1.00 25.04           C  
ATOM   2308  HD2 ARG A 157      12.584  16.112 138.676  1.00 25.04           H  
ATOM   2309  HD3 ARG A 157      13.668  14.725 138.500  1.00 25.04           H  
ATOM   2310  NE  ARG A 157      11.832  14.251 139.321  1.00 25.04           N  
ATOM   2311  HE  ARG A 157      11.051  13.745 138.929  1.00 25.04           H  
ATOM   2312  NH1 ARG A 157      13.376  14.282 141.045  1.00 25.04           N  
ATOM   2313 HH11 ARG A 157      13.750  13.653 141.741  1.00 25.04           H  
ATOM   2314 HH12 ARG A 157      14.049  14.729 140.439  1.00 25.04           H  
ATOM   2315  NH2 ARG A 157      11.626  12.969 141.203  1.00 25.04           N  
ATOM   2316 HH21 ARG A 157      11.097  12.333 140.623  1.00 25.04           H  
ATOM   2317 HH22 ARG A 157      12.206  12.534 141.907  1.00 25.04           H  
ATOM   2318  CZ  ARG A 157      12.255  13.873 140.521  1.00 25.04           C  
ATOM   2319  N   GLU A 158      13.987  11.347 134.671  1.00 20.66           N  
ATOM   2320  H   GLU A 158      13.384  11.048 135.423  1.00 20.66           H  
ATOM   2321  CA  GLU A 158      15.403  10.846 134.747  1.00 20.66           C  
ATOM   2322  HA  GLU A 158      15.930  11.564 135.375  1.00 20.66           H  
ATOM   2323  C   GLU A 158      16.384  10.708 133.546  1.00 20.66           C  
ATOM   2324  CB  GLU A 158      15.448   9.527 135.538  1.00 20.66           C  
ATOM   2325  HB2 GLU A 158      14.642   9.529 136.272  1.00 20.66           H  
ATOM   2326  HB3 GLU A 158      15.238   8.694 134.868  1.00 20.66           H  
ATOM   2327  O   GLU A 158      17.510  11.162 133.704  1.00 20.66           O  
ATOM   2328  CG  GLU A 158      16.787   9.305 136.273  1.00 20.66           C  
ATOM   2329  HG2 GLU A 158      16.996  10.198 136.862  1.00 20.66           H  
ATOM   2330  HG3 GLU A 158      17.587   9.190 135.541  1.00 20.66           H  
ATOM   2331  CD  GLU A 158      16.794   8.082 137.208  1.00 20.66           C  
ATOM   2332  OE1 GLU A 158      17.479   8.156 138.252  1.00 20.66           O  
ATOM   2333  OE2 GLU A 158      16.092   7.092 136.905  1.00 20.66           O  
ATOM   2334  N   LEU A 159      16.118   9.942 132.478  1.00 20.19           N  
ATOM   2335  H   LEU A 159      15.161   9.662 132.315  1.00 20.19           H  
ATOM   2336  CA  LEU A 159      17.192   9.088 131.897  1.00 20.19           C  
ATOM   2337  HA  LEU A 159      17.948   8.964 132.672  1.00 20.19           H  
ATOM   2338  C   LEU A 159      18.049   9.610 130.709  1.00 20.19           C  
ATOM   2339  CB  LEU A 159      16.622   7.678 131.598  1.00 20.19           C  
ATOM   2340  HB2 LEU A 159      15.695   7.796 131.038  1.00 20.19           H  
ATOM   2341  HB3 LEU A 159      17.313   7.136 130.953  1.00 20.19           H  
ATOM   2342  O   LEU A 159      18.878   8.840 130.219  1.00 20.19           O  
ATOM   2343  CG  LEU A 159      16.365   6.773 132.818  1.00 20.19           C  
ATOM   2344  HG  LEU A 159      15.623   7.242 133.464  1.00 20.19           H  
ATOM   2345  CD1 LEU A 159      15.770   5.443 132.353  1.00 20.19           C  
ATOM   2346 HD11 LEU A 159      14.844   5.635 131.811  1.00 20.19           H  
ATOM   2347 HD12 LEU A 159      15.547   4.823 133.221  1.00 20.19           H  
ATOM   2348 HD13 LEU A 159      16.475   4.928 131.700  1.00 20.19           H  
ATOM   2349  CD2 LEU A 159      17.627   6.455 133.627  1.00 20.19           C  
ATOM   2350 HD21 LEU A 159      17.379   5.776 134.442  1.00 20.19           H  
ATOM   2351 HD22 LEU A 159      18.025   7.366 134.075  1.00 20.19           H  
ATOM   2352 HD23 LEU A 159      18.385   6.010 132.982  1.00 20.19           H  
ATOM   2353  N   ASP A 160      17.895  10.844 130.219  1.00 19.74           N  
ATOM   2354  H   ASP A 160      17.267  11.486 130.681  1.00 19.74           H  
ATOM   2355  CA  ASP A 160      18.656  11.306 129.032  1.00 19.74           C  
ATOM   2356  HA  ASP A 160      18.595  10.507 128.293  1.00 19.74           H  
ATOM   2357  C   ASP A 160      20.177  11.474 129.300  1.00 19.74           C  
ATOM   2358  CB  ASP A 160      18.003  12.551 128.395  1.00 19.74           C  
ATOM   2359  HB2 ASP A 160      17.683  13.233 129.182  1.00 19.74           H  
ATOM   2360  HB3 ASP A 160      18.757  13.066 127.800  1.00 19.74           H  
ATOM   2361  O   ASP A 160      20.594  11.833 130.402  1.00 19.74           O  
ATOM   2362  CG  ASP A 160      16.821  12.237 127.457  1.00 19.74           C  
ATOM   2363  OD1 ASP A 160      16.763  11.109 126.913  1.00 19.74           O  
ATOM   2364  OD2 ASP A 160      16.008  13.159 127.218  1.00 19.74           O  
ATOM   2365  N   GLY A 161      21.016  11.134 128.303  1.00 19.35           N  
ATOM   2366  H   GLY A 161      20.607  10.968 127.394  1.00 19.35           H  
ATOM   2367  CA  GLY A 161      22.366  10.579 128.540  1.00 19.35           C  
ATOM   2368  HA2 GLY A 161      22.537  10.502 129.614  1.00 19.35           H  
ATOM   2369  HA3 GLY A 161      22.365   9.559 128.155  1.00 19.35           H  
ATOM   2370  C   GLY A 161      23.603  11.293 127.950  1.00 19.35           C  
ATOM   2371  O   GLY A 161      23.616  12.509 127.770  1.00 19.35           O  
ATOM   2372  N   ASP A 162      24.656  10.483 127.729  1.00 20.46           N  
ATOM   2373  H   ASP A 162      24.504   9.497 127.885  1.00 20.46           H  
ATOM   2374  CA  ASP A 162      26.053  10.843 127.365  1.00 20.46           C  
ATOM   2375  HA  ASP A 162      26.402  11.612 128.054  1.00 20.46           H  
ATOM   2376  C   ASP A 162      26.274  11.418 125.939  1.00 20.46           C  
ATOM   2377  CB  ASP A 162      26.961   9.592 127.542  1.00 20.46           C  
ATOM   2378  HB2 ASP A 162      26.572   8.800 126.902  1.00 20.46           H  
ATOM   2379  HB3 ASP A 162      27.953   9.837 127.162  1.00 20.46           H  
ATOM   2380  O   ASP A 162      27.324  12.082 125.749  1.00 20.46           O  
ATOM   2381  CG  ASP A 162      27.162   9.028 128.967  1.00 20.46           C  
ATOM   2382  OD1 ASP A 162      27.627   9.772 129.865  1.00 20.46           O  
ATOM   2383  OD2 ASP A 162      26.967   7.797 129.135  1.00 20.46           O  
ATOM   2384  OXT ASP A 162      25.469  11.124 125.023  1.00 20.46           O  
TER    2385      ASP A 162                                                       
ATOM   2385  N   MET B   1      -3.325  15.482 -56.308  1.00 69.18           N  
ATOM   2386  H   MET B   1      -4.036  15.739 -56.978  1.00 69.18           H  
ATOM   2387  H2  MET B   1      -2.459  15.954 -56.526  1.00 69.18           H  
ATOM   2388  H3  MET B   1      -3.193  14.481 -56.349  1.00 69.18           H  
ATOM   2389  CA  MET B   1      -3.773  15.862 -54.960  1.00 69.18           C  
ATOM   2390  HA  MET B   1      -4.741  15.391 -54.789  1.00 69.18           H  
ATOM   2391  C   MET B   1      -3.973  17.374 -54.899  1.00 69.18           C  
ATOM   2392  CB  MET B   1      -2.830  15.328 -53.873  1.00 69.18           C  
ATOM   2393  HB2 MET B   1      -1.991  16.007 -53.719  1.00 69.18           H  
ATOM   2394  HB3 MET B   1      -2.442  14.355 -54.173  1.00 69.18           H  
ATOM   2395  O   MET B   1      -3.008  18.131 -54.830  1.00 69.18           O  
ATOM   2396  CG  MET B   1      -3.609  15.146 -52.572  1.00 69.18           C  
ATOM   2397  HG2 MET B   1      -4.398  14.410 -52.726  1.00 69.18           H  
ATOM   2398  HG3 MET B   1      -4.074  16.096 -52.310  1.00 69.18           H  
ATOM   2399  SD  MET B   1      -2.600  14.621 -51.171  1.00 69.18           S  
ATOM   2400  CE  MET B   1      -2.398  12.845 -51.489  1.00 69.18           C  
ATOM   2401  HE1 MET B   1      -1.881  12.684 -52.435  1.00 69.18           H  
ATOM   2402  HE2 MET B   1      -1.813  12.404 -50.681  1.00 69.18           H  
ATOM   2403  HE3 MET B   1      -3.374  12.361 -51.508  1.00 69.18           H  
ATOM   2404  N   THR B   2      -5.224  17.798 -55.026  1.00 82.51           N  
ATOM   2405  H   THR B   2      -5.932  17.082 -55.098  1.00 82.51           H  
ATOM   2406  CA  THR B   2      -5.738  19.142 -54.738  1.00 82.51           C  
ATOM   2407  HA  THR B   2      -5.217  19.878 -55.350  1.00 82.51           H  
ATOM   2408  C   THR B   2      -5.530  19.496 -53.263  1.00 82.51           C  
ATOM   2409  CB  THR B   2      -7.248  19.208 -55.042  1.00 82.51           C  
ATOM   2410  HB  THR B   2      -7.603  20.216 -54.828  1.00 82.51           H  
ATOM   2411  O   THR B   2      -5.301  18.612 -52.438  1.00 82.51           O  
ATOM   2412  CG2 THR B   2      -7.595  18.873 -56.493  1.00 82.51           C  
ATOM   2413 HG21 THR B   2      -7.043  19.530 -57.165  1.00 82.51           H  
ATOM   2414 HG22 THR B   2      -7.353  17.834 -56.719  1.00 82.51           H  
ATOM   2415 HG23 THR B   2      -8.663  19.025 -56.649  1.00 82.51           H  
ATOM   2416  OG1 THR B   2      -7.949  18.300 -54.228  1.00 82.51           O  
ATOM   2417  HG1 THR B   2      -7.824  17.422 -54.595  1.00 82.51           H  
ATOM   2418  N   ASP B   3      -5.638  20.775 -52.900  1.00 68.98           N  
ATOM   2419  H   ASP B   3      -5.775  21.499 -53.591  1.00 68.98           H  
ATOM   2420  CA  ASP B   3      -5.545  21.176 -51.488  1.00 68.98           C  
ATOM   2421  HA  ASP B   3      -4.623  20.770 -51.073  1.00 68.98           H  
ATOM   2422  C   ASP B   3      -6.665  20.568 -50.633  1.00 68.98           C  
ATOM   2423  CB  ASP B   3      -5.488  22.708 -51.367  1.00 68.98           C  
ATOM   2424  HB2 ASP B   3      -5.987  23.005 -50.445  1.00 68.98           H  
ATOM   2425  HB3 ASP B   3      -6.019  23.173 -52.198  1.00 68.98           H  
ATOM   2426  O   ASP B   3      -6.402  20.137 -49.514  1.00 68.98           O  
ATOM   2427  CG  ASP B   3      -4.045  23.224 -51.315  1.00 68.98           C  
ATOM   2428  OD1 ASP B   3      -3.151  22.553 -51.889  1.00 68.98           O  
ATOM   2429  OD2 ASP B   3      -3.830  24.280 -50.694  1.00 68.98           O  
ATOM   2430  N   SER B   4      -7.876  20.416 -51.178  1.00 72.13           N  
ATOM   2431  H   SER B   4      -8.057  20.801 -52.094  1.00 72.13           H  
ATOM   2432  CA  SER B   4      -8.977  19.713 -50.508  1.00 72.13           C  
ATOM   2433  HA  SER B   4      -9.190  20.213 -49.563  1.00 72.13           H  
ATOM   2434  C   SER B   4      -8.632  18.253 -50.190  1.00 72.13           C  
ATOM   2435  CB  SER B   4     -10.234  19.762 -51.382  1.00 72.13           C  
ATOM   2436  HB2 SER B   4     -11.072  19.318 -50.845  1.00 72.13           H  
ATOM   2437  HB3 SER B   4     -10.060  19.192 -52.295  1.00 72.13           H  
ATOM   2438  O   SER B   4      -8.899  17.795 -49.082  1.00 72.13           O  
ATOM   2439  OG  SER B   4     -10.542  21.100 -51.730  1.00 72.13           O  
ATOM   2440  HG  SER B   4     -10.940  21.531 -50.970  1.00 72.13           H  
ATOM   2441  N   GLU B   5      -7.993  17.530 -51.118  1.00 73.90           N  
ATOM   2442  H   GLU B   5      -7.787  17.957 -52.010  1.00 73.90           H  
ATOM   2443  CA  GLU B   5      -7.544  16.148 -50.886  1.00 73.90           C  
ATOM   2444  HA  GLU B   5      -8.379  15.559 -50.505  1.00 73.90           H  
ATOM   2445  C   GLU B   5      -6.436  16.079 -49.818  1.00 73.90           C  
ATOM   2446  CB  GLU B   5      -7.069  15.510 -52.203  1.00 73.90           C  
ATOM   2447  HB2 GLU B   5      -6.358  16.191 -52.671  1.00 73.90           H  
ATOM   2448  HB3 GLU B   5      -6.549  14.580 -51.974  1.00 73.90           H  
ATOM   2449  O   GLU B   5      -6.542  15.269 -48.897  1.00 73.90           O  
ATOM   2450  CG  GLU B   5      -8.202  15.179 -53.192  1.00 73.90           C  
ATOM   2451  HG2 GLU B   5      -8.882  16.028 -53.266  1.00 73.90           H  
ATOM   2452  HG3 GLU B   5      -8.770  14.335 -52.801  1.00 73.90           H  
ATOM   2453  CD  GLU B   5      -7.660  14.857 -54.596  1.00 73.90           C  
ATOM   2454  OE1 GLU B   5      -8.063  13.848 -55.198  1.00 73.90           O  
ATOM   2455  OE2 GLU B   5      -6.823  15.649 -55.096  1.00 73.90           O  
ATOM   2456  N   LYS B   6      -5.425  16.966 -49.876  1.00 72.45           N  
ATOM   2457  H   LYS B   6      -5.421  17.626 -50.640  1.00 72.45           H  
ATOM   2458  CA  LYS B   6      -4.355  17.040 -48.855  1.00 72.45           C  
ATOM   2459  HA  LYS B   6      -3.817  16.093 -48.814  1.00 72.45           H  
ATOM   2460  C   LYS B   6      -4.932  17.291 -47.461  1.00 72.45           C  
ATOM   2461  CB  LYS B   6      -3.375  18.188 -49.148  1.00 72.45           C  
ATOM   2462  HB2 LYS B   6      -3.948  19.115 -49.166  1.00 72.45           H  
ATOM   2463  HB3 LYS B   6      -2.673  18.255 -48.317  1.00 72.45           H  
ATOM   2464  O   LYS B   6      -4.588  16.611 -46.499  1.00 72.45           O  
ATOM   2465  CG  LYS B   6      -2.557  18.094 -50.442  1.00 72.45           C  
ATOM   2466  HG2 LYS B   6      -1.832  17.282 -50.371  1.00 72.45           H  
ATOM   2467  HG3 LYS B   6      -3.221  17.912 -51.287  1.00 72.45           H  
ATOM   2468  CD  LYS B   6      -1.822  19.425 -50.648  1.00 72.45           C  
ATOM   2469  HD2 LYS B   6      -2.503  20.244 -50.415  1.00 72.45           H  
ATOM   2470  HD3 LYS B   6      -0.975  19.482 -49.964  1.00 72.45           H  
ATOM   2471  CE  LYS B   6      -1.347  19.605 -52.089  1.00 72.45           C  
ATOM   2472  HE2 LYS B   6      -0.498  18.947 -52.273  1.00 72.45           H  
ATOM   2473  HE3 LYS B   6      -2.159  19.320 -52.757  1.00 72.45           H  
ATOM   2474  NZ  LYS B   6      -0.991  21.025 -52.324  1.00 72.45           N  
ATOM   2475  HZ1 LYS B   6      -0.717  21.198 -53.281  1.00 72.45           H  
ATOM   2476  HZ2 LYS B   6      -0.281  21.347 -51.683  1.00 72.45           H  
ATOM   2477  HZ3 LYS B   6      -1.798  21.606 -52.150  1.00 72.45           H  
ATOM   2478  N   VAL B   7      -5.812  18.286 -47.341  1.00 74.84           N  
ATOM   2479  H   VAL B   7      -6.051  18.812 -48.170  1.00 74.84           H  
ATOM   2480  CA  VAL B   7      -6.383  18.704 -46.055  1.00 74.84           C  
ATOM   2481  HA  VAL B   7      -5.572  18.801 -45.332  1.00 74.84           H  
ATOM   2482  C   VAL B   7      -7.323  17.635 -45.494  1.00 74.84           C  
ATOM   2483  CB  VAL B   7      -7.049  20.086 -46.183  1.00 74.84           C  
ATOM   2484  HB  VAL B   7      -7.772  20.069 -46.998  1.00 74.84           H  
ATOM   2485  O   VAL B   7      -7.313  17.407 -44.286  1.00 74.84           O  
ATOM   2486  CG1 VAL B   7      -7.765  20.502 -44.896  1.00 74.84           C  
ATOM   2487 HG11 VAL B   7      -8.616  19.846 -44.711  1.00 74.84           H  
ATOM   2488 HG12 VAL B   7      -8.127  21.525 -45.001  1.00 74.84           H  
ATOM   2489 HG13 VAL B   7      -7.082  20.448 -44.049  1.00 74.84           H  
ATOM   2490  CG2 VAL B   7      -5.996  21.173 -46.456  1.00 74.84           C  
ATOM   2491 HG21 VAL B   7      -5.326  21.274 -45.602  1.00 74.84           H  
ATOM   2492 HG22 VAL B   7      -6.490  22.127 -46.640  1.00 74.84           H  
ATOM   2493 HG23 VAL B   7      -5.401  20.926 -47.335  1.00 74.84           H  
ATOM   2494  N   ALA B   8      -8.061  16.911 -46.343  1.00 75.51           N  
ATOM   2495  H   ALA B   8      -8.056  17.143 -47.325  1.00 75.51           H  
ATOM   2496  CA  ALA B   8      -8.836  15.746 -45.916  1.00 75.51           C  
ATOM   2497  HA  ALA B   8      -9.516  16.055 -45.121  1.00 75.51           H  
ATOM   2498  C   ALA B   8      -7.944  14.624 -45.347  1.00 75.51           C  
ATOM   2499  CB  ALA B   8      -9.672  15.254 -47.103  1.00 75.51           C  
ATOM   2500  HB1 ALA B   8     -10.284  14.407 -46.793  1.00 75.51           H  
ATOM   2501  HB2 ALA B   8      -9.020  14.944 -47.919  1.00 75.51           H  
ATOM   2502  HB3 ALA B   8     -10.325  16.054 -47.451  1.00 75.51           H  
ATOM   2503  O   ALA B   8      -8.318  13.976 -44.369  1.00 75.51           O  
ATOM   2504  N   GLU B   9      -6.754  14.412 -45.913  1.00 77.37           N  
ATOM   2505  H   GLU B   9      -6.507  14.937 -46.739  1.00 77.37           H  
ATOM   2506  CA  GLU B   9      -5.795  13.415 -45.429  1.00 77.37           C  
ATOM   2507  HA  GLU B   9      -6.344  12.493 -45.235  1.00 77.37           H  
ATOM   2508  C   GLU B   9      -5.142  13.827 -44.095  1.00 77.37           C  
ATOM   2509  CB  GLU B   9      -4.789  13.125 -46.551  1.00 77.37           C  
ATOM   2510  HB2 GLU B   9      -5.351  13.007 -47.477  1.00 77.37           H  
ATOM   2511  HB3 GLU B   9      -4.102  13.963 -46.671  1.00 77.37           H  
ATOM   2512  O   GLU B   9      -5.115  13.029 -43.153  1.00 77.37           O  
ATOM   2513  CG  GLU B   9      -3.998  11.837 -46.311  1.00 77.37           C  
ATOM   2514  HG2 GLU B   9      -4.648  11.100 -45.839  1.00 77.37           H  
ATOM   2515  HG3 GLU B   9      -3.170  12.037 -45.633  1.00 77.37           H  
ATOM   2516  CD  GLU B   9      -3.488  11.281 -47.644  1.00 77.37           C  
ATOM   2517  OE1 GLU B   9      -4.072  10.258 -48.075  1.00 77.37           O  
ATOM   2518  OE2 GLU B   9      -2.573  11.900 -48.229  1.00 77.37           O  
ATOM   2519  N   TYR B  10      -4.739  15.096 -43.949  1.00 76.59           N  
ATOM   2520  H   TYR B  10      -4.739  15.692 -44.764  1.00 76.59           H  
ATOM   2521  CA  TYR B  10      -4.270  15.642 -42.667  1.00 76.59           C  
ATOM   2522  HA  TYR B  10      -3.442  15.026 -42.315  1.00 76.59           H  
ATOM   2523  C   TYR B  10      -5.350  15.598 -41.574  1.00 76.59           C  
ATOM   2524  CB  TYR B  10      -3.768  17.085 -42.844  1.00 76.59           C  
ATOM   2525  HB2 TYR B  10      -3.619  17.519 -41.855  1.00 76.59           H  
ATOM   2526  HB3 TYR B  10      -4.543  17.670 -43.339  1.00 76.59           H  
ATOM   2527  O   TYR B  10      -5.062  15.199 -40.444  1.00 76.59           O  
ATOM   2528  CG  TYR B  10      -2.456  17.230 -43.594  1.00 76.59           C  
ATOM   2529  CD1 TYR B  10      -1.293  16.595 -43.112  1.00 76.59           C  
ATOM   2530  HD1 TYR B  10      -1.337  15.992 -42.216  1.00 76.59           H  
ATOM   2531  CD2 TYR B  10      -2.384  18.034 -44.748  1.00 76.59           C  
ATOM   2532  HD2 TYR B  10      -3.269  18.530 -45.118  1.00 76.59           H  
ATOM   2533  CE1 TYR B  10      -0.070  16.738 -43.795  1.00 76.59           C  
ATOM   2534  HE1 TYR B  10       0.816  16.240 -43.429  1.00 76.59           H  
ATOM   2535  CE2 TYR B  10      -1.162  18.185 -45.432  1.00 76.59           C  
ATOM   2536  HE2 TYR B  10      -1.099  18.794 -46.321  1.00 76.59           H  
ATOM   2537  OH  TYR B  10       1.169  17.679 -45.629  1.00 76.59           O  
ATOM   2538  HH  TYR B  10       1.873  17.166 -45.226  1.00 76.59           H  
ATOM   2539  CZ  TYR B  10      -0.005  17.532 -44.961  1.00 76.59           C  
ATOM   2540  N   LEU B  11      -6.600  15.952 -41.893  1.00 73.97           N  
ATOM   2541  H   LEU B  11      -6.779  16.301 -42.824  1.00 73.97           H  
ATOM   2542  CA  LEU B  11      -7.713  15.910 -40.939  1.00 73.97           C  
ATOM   2543  HA  LEU B  11      -7.397  16.439 -40.040  1.00 73.97           H  
ATOM   2544  C   LEU B  11      -8.053  14.467 -40.525  1.00 73.97           C  
ATOM   2545  CB  LEU B  11      -8.918  16.650 -41.551  1.00 73.97           C  
ATOM   2546  HB2 LEU B  11      -9.242  16.106 -42.438  1.00 73.97           H  
ATOM   2547  HB3 LEU B  11      -8.594  17.641 -41.868  1.00 73.97           H  
ATOM   2548  O   LEU B  11      -8.334  14.214 -39.350  1.00 73.97           O  
ATOM   2549  CG  LEU B  11     -10.122  16.815 -40.603  1.00 73.97           C  
ATOM   2550  HG  LEU B  11     -10.458  15.834 -40.266  1.00 73.97           H  
ATOM   2551  CD1 LEU B  11      -9.796  17.679 -39.381  1.00 73.97           C  
ATOM   2552 HD11 LEU B  11     -10.695  17.819 -38.780  1.00 73.97           H  
ATOM   2553 HD12 LEU B  11      -9.048  17.185 -38.760  1.00 73.97           H  
ATOM   2554 HD13 LEU B  11      -9.424  18.653 -39.698  1.00 73.97           H  
ATOM   2555  CD2 LEU B  11     -11.274  17.482 -41.355  1.00 73.97           C  
ATOM   2556 HD21 LEU B  11     -11.535  16.890 -42.232  1.00 73.97           H  
ATOM   2557 HD22 LEU B  11     -10.986  18.484 -41.671  1.00 73.97           H  
ATOM   2558 HD23 LEU B  11     -12.148  17.547 -40.707  1.00 73.97           H  
ATOM   2559  N   ARG B  12      -7.957  13.501 -41.452  1.00 76.85           N  
ATOM   2560  H   ARG B  12      -7.767  13.780 -42.405  1.00 76.85           H  
ATOM   2561  CA  ARG B  12      -8.071  12.064 -41.152  1.00 76.85           C  
ATOM   2562  HA  ARG B  12      -9.018  11.885 -40.643  1.00 76.85           H  
ATOM   2563  C   ARG B  12      -6.968  11.607 -40.194  1.00 76.85           C  
ATOM   2564  CB  ARG B  12      -8.057  11.257 -42.463  1.00 76.85           C  
ATOM   2565  HB2 ARG B  12      -8.806  11.673 -43.137  1.00 76.85           H  
ATOM   2566  HB3 ARG B  12      -7.079  11.355 -42.935  1.00 76.85           H  
ATOM   2567  O   ARG B  12      -7.267  10.920 -39.222  1.00 76.85           O  
ATOM   2568  CG  ARG B  12      -8.369   9.765 -42.250  1.00 76.85           C  
ATOM   2569  HG2 ARG B  12      -7.731   9.365 -41.462  1.00 76.85           H  
ATOM   2570  HG3 ARG B  12      -9.407   9.652 -41.939  1.00 76.85           H  
ATOM   2571  CD  ARG B  12      -8.113   8.937 -43.518  1.00 76.85           C  
ATOM   2572  HD2 ARG B  12      -8.310   7.889 -43.291  1.00 76.85           H  
ATOM   2573  HD3 ARG B  12      -7.057   9.028 -43.774  1.00 76.85           H  
ATOM   2574  NE  ARG B  12      -8.968   9.351 -44.651  1.00 76.85           N  
ATOM   2575  HE  ARG B  12      -9.947   9.489 -44.445  1.00 76.85           H  
ATOM   2576  NH1 ARG B  12      -7.357   9.432 -46.310  1.00 76.85           N  
ATOM   2577 HH11 ARG B  12      -6.634   9.159 -45.660  1.00 76.85           H  
ATOM   2578 HH12 ARG B  12      -7.064   9.653 -47.251  1.00 76.85           H  
ATOM   2579  NH2 ARG B  12      -9.473   9.934 -46.792  1.00 76.85           N  
ATOM   2580 HH21 ARG B  12     -10.441  10.064 -46.537  1.00 76.85           H  
ATOM   2581 HH22 ARG B  12      -9.166  10.103 -47.739  1.00 76.85           H  
ATOM   2582  CZ  ARG B  12      -8.592   9.566 -45.904  1.00 76.85           C  
ATOM   2583  N   ARG B  13      -5.709  12.009 -40.413  1.00 78.77           N  
ATOM   2584  H   ARG B  13      -5.514  12.549 -41.244  1.00 78.77           H  
ATOM   2585  CA  ARG B  13      -4.610  11.675 -39.488  1.00 78.77           C  
ATOM   2586  HA  ARG B  13      -4.631  10.597 -39.332  1.00 78.77           H  
ATOM   2587  C   ARG B  13      -4.837  12.289 -38.104  1.00 78.77           C  
ATOM   2588  CB  ARG B  13      -3.247  12.069 -40.093  1.00 78.77           C  
ATOM   2589  HB2 ARG B  13      -3.221  13.150 -40.233  1.00 78.77           H  
ATOM   2590  HB3 ARG B  13      -3.137  11.602 -41.072  1.00 78.77           H  
ATOM   2591  O   ARG B  13      -4.768  11.566 -37.116  1.00 78.77           O  
ATOM   2592  CG  ARG B  13      -2.053  11.664 -39.205  1.00 78.77           C  
ATOM   2593  HG2 ARG B  13      -1.145  12.113 -39.607  1.00 78.77           H  
ATOM   2594  HG3 ARG B  13      -2.199  12.075 -38.206  1.00 78.77           H  
ATOM   2595  CD  ARG B  13      -1.842  10.142 -39.121  1.00 78.77           C  
ATOM   2596  HD2 ARG B  13      -2.802   9.629 -39.172  1.00 78.77           H  
ATOM   2597  HD3 ARG B  13      -1.244   9.833 -39.978  1.00 78.77           H  
ATOM   2598  NE  ARG B  13      -1.193   9.746 -37.859  1.00 78.77           N  
ATOM   2599  HE  ARG B  13      -1.347  10.344 -37.060  1.00 78.77           H  
ATOM   2600  NH1 ARG B  13      -0.193   7.787 -38.544  1.00 78.77           N  
ATOM   2601 HH11 ARG B  13      -0.408   8.013 -39.504  1.00 78.77           H  
ATOM   2602 HH12 ARG B  13       0.318   6.949 -38.304  1.00 78.77           H  
ATOM   2603  NH2 ARG B  13      -0.213   8.324 -36.388  1.00 78.77           N  
ATOM   2604 HH21 ARG B  13       0.260   7.465 -36.148  1.00 78.77           H  
ATOM   2605 HH22 ARG B  13      -0.644   8.868 -35.654  1.00 78.77           H  
ATOM   2606  CZ  ARG B  13      -0.534   8.629 -37.607  1.00 78.77           C  
ATOM   2607  N   ALA B  14      -5.187  13.574 -38.033  1.00 74.98           N  
ATOM   2608  H   ALA B  14      -5.209  14.110 -38.889  1.00 74.98           H  
ATOM   2609  CA  ALA B  14      -5.438  14.269 -36.770  1.00 74.98           C  
ATOM   2610  HA  ALA B  14      -4.542  14.197 -36.152  1.00 74.98           H  
ATOM   2611  C   ALA B  14      -6.597  13.650 -35.964  1.00 74.98           C  
ATOM   2612  CB  ALA B  14      -5.699  15.750 -37.075  1.00 74.98           C  
ATOM   2613  HB1 ALA B  14      -5.846  16.294 -36.142  1.00 74.98           H  
ATOM   2614  HB2 ALA B  14      -6.590  15.855 -37.694  1.00 74.98           H  
ATOM   2615  HB3 ALA B  14      -4.845  16.175 -37.602  1.00 74.98           H  
ATOM   2616  O   ALA B  14      -6.495  13.520 -34.747  1.00 74.98           O  
ATOM   2617  N   THR B  15      -7.679  13.225 -36.626  1.00 81.27           N  
ATOM   2618  H   THR B  15      -7.718  13.364 -37.625  1.00 81.27           H  
ATOM   2619  CA  THR B  15      -8.813  12.557 -35.958  1.00 81.27           C  
ATOM   2620  HA  THR B  15      -9.030  13.102 -35.039  1.00 81.27           H  
ATOM   2621  C   THR B  15      -8.494  11.126 -35.519  1.00 81.27           C  
ATOM   2622  CB  THR B  15     -10.095  12.584 -36.805  1.00 81.27           C  
ATOM   2623  HB  THR B  15     -10.812  11.879 -36.384  1.00 81.27           H  
ATOM   2624  O   THR B  15      -8.945  10.718 -34.449  1.00 81.27           O  
ATOM   2625  CG2 THR B  15     -10.736  13.970 -36.813  1.00 81.27           C  
ATOM   2626 HG21 THR B  15     -10.041  14.709 -37.211  1.00 81.27           H  
ATOM   2627 HG22 THR B  15     -11.014  14.251 -35.797  1.00 81.27           H  
ATOM   2628 HG23 THR B  15     -11.635  13.951 -37.429  1.00 81.27           H  
ATOM   2629  OG1 THR B  15      -9.850  12.240 -38.147  1.00 81.27           O  
ATOM   2630  HG1 THR B  15      -9.404  12.983 -38.560  1.00 81.27           H  
ATOM   2631  N   LEU B  16      -7.670  10.382 -36.267  1.00 81.60           N  
ATOM   2632  H   LEU B  16      -7.367  10.746 -37.159  1.00 81.60           H  
ATOM   2633  CA  LEU B  16      -7.157   9.075 -35.834  1.00 81.60           C  
ATOM   2634  HA  LEU B  16      -7.996   8.465 -35.499  1.00 81.60           H  
ATOM   2635  C   LEU B  16      -6.218   9.201 -34.624  1.00 81.60           C  
ATOM   2636  CB  LEU B  16      -6.456   8.369 -37.010  1.00 81.60           C  
ATOM   2637  HB2 LEU B  16      -5.870   7.537 -36.621  1.00 81.60           H  
ATOM   2638  HB3 LEU B  16      -5.761   9.071 -37.471  1.00 81.60           H  
ATOM   2639  O   LEU B  16      -6.412   8.492 -33.639  1.00 81.60           O  
ATOM   2640  CG  LEU B  16      -7.415   7.824 -38.086  1.00 81.60           C  
ATOM   2641  HG  LEU B  16      -8.112   8.603 -38.396  1.00 81.60           H  
ATOM   2642  CD1 LEU B  16      -6.611   7.377 -39.308  1.00 81.60           C  
ATOM   2643 HD11 LEU B  16      -7.285   6.998 -40.076  1.00 81.60           H  
ATOM   2644 HD12 LEU B  16      -5.908   6.592 -39.026  1.00 81.60           H  
ATOM   2645 HD13 LEU B  16      -6.060   8.227 -39.710  1.00 81.60           H  
ATOM   2646  CD2 LEU B  16      -8.223   6.622 -37.586  1.00 81.60           C  
ATOM   2647 HD21 LEU B  16      -7.550   5.839 -37.239  1.00 81.60           H  
ATOM   2648 HD22 LEU B  16      -8.840   6.234 -38.397  1.00 81.60           H  
ATOM   2649 HD23 LEU B  16      -8.880   6.927 -36.771  1.00 81.60           H  
ATOM   2650  N   ASP B  17      -5.264  10.136 -34.660  1.00 78.21           N  
ATOM   2651  H   ASP B  17      -5.145  10.670 -35.509  1.00 78.21           H  
ATOM   2652  CA  ASP B  17      -4.348  10.404 -33.543  1.00 78.21           C  
ATOM   2653  HA  ASP B  17      -3.850   9.476 -33.262  1.00 78.21           H  
ATOM   2654  C   ASP B  17      -5.094  10.903 -32.294  1.00 78.21           C  
ATOM   2655  CB  ASP B  17      -3.279  11.431 -33.966  1.00 78.21           C  
ATOM   2656  HB2 ASP B  17      -3.759  12.272 -34.465  1.00 78.21           H  
ATOM   2657  HB3 ASP B  17      -2.794  11.812 -33.068  1.00 78.21           H  
ATOM   2658  O   ASP B  17      -4.759  10.507 -31.179  1.00 78.21           O  
ATOM   2659  CG  ASP B  17      -2.180  10.850 -34.860  1.00 78.21           C  
ATOM   2660  OD1 ASP B  17      -1.777   9.687 -34.656  1.00 78.21           O  
ATOM   2661  OD2 ASP B  17      -1.636  11.575 -35.720  1.00 78.21           O  
ATOM   2662  N   LEU B  18      -6.138  11.726 -32.461  1.00 81.80           N  
ATOM   2663  H   LEU B  18      -6.322  12.080 -33.389  1.00 81.80           H  
ATOM   2664  CA  LEU B  18      -6.995  12.178 -31.359  1.00 81.80           C  
ATOM   2665  HA  LEU B  18      -6.358  12.552 -30.558  1.00 81.80           H  
ATOM   2666  C   LEU B  18      -7.823  11.033 -30.768  1.00 81.80           C  
ATOM   2667  CB  LEU B  18      -7.889  13.329 -31.859  1.00 81.80           C  
ATOM   2668  HB2 LEU B  18      -7.247  14.150 -32.177  1.00 81.80           H  
ATOM   2669  HB3 LEU B  18      -8.446  12.980 -32.729  1.00 81.80           H  
ATOM   2670  O   LEU B  18      -7.990  10.972 -29.550  1.00 81.80           O  
ATOM   2671  CG  LEU B  18      -8.902  13.863 -30.827  1.00 81.80           C  
ATOM   2672  HG  LEU B  18      -9.598  13.072 -30.546  1.00 81.80           H  
ATOM   2673  CD1 LEU B  18      -8.226  14.400 -29.567  1.00 81.80           C  
ATOM   2674 HD11 LEU B  18      -8.967  14.835 -28.896  1.00 81.80           H  
ATOM   2675 HD12 LEU B  18      -7.706  13.601 -29.039  1.00 81.80           H  
ATOM   2676 HD13 LEU B  18      -7.509  15.171 -29.849  1.00 81.80           H  
ATOM   2677  CD2 LEU B  18      -9.709  15.004 -31.447  1.00 81.80           C  
ATOM   2678 HD21 LEU B  18     -10.446  15.372 -30.733  1.00 81.80           H  
ATOM   2679 HD22 LEU B  18      -9.045  15.822 -31.725  1.00 81.80           H  
ATOM   2680 HD23 LEU B  18     -10.228  14.646 -32.337  1.00 81.80           H  
ATOM   2681  N   ARG B  19      -8.331  10.115 -31.601  1.00 81.80           N  
ATOM   2682  H   ARG B  19      -8.183  10.233 -32.593  1.00 81.80           H  
ATOM   2683  CA  ARG B  19      -9.056   8.929 -31.125  1.00 81.80           C  
ATOM   2684  HA  ARG B  19      -9.825   9.256 -30.424  1.00 81.80           H  
ATOM   2685  C   ARG B  19      -8.134   8.002 -30.337  1.00 81.80           C  
ATOM   2686  CB  ARG B  19      -9.734   8.209 -32.300  1.00 81.80           C  
ATOM   2687  HB2 ARG B  19     -10.319   8.931 -32.869  1.00 81.80           H  
ATOM   2688  HB3 ARG B  19      -8.972   7.787 -32.955  1.00 81.80           H  
ATOM   2689  O   ARG B  19      -8.523   7.581 -29.255  1.00 81.80           O  
ATOM   2690  CG  ARG B  19     -10.675   7.097 -31.803  1.00 81.80           C  
ATOM   2691  HG2 ARG B  19     -11.450   7.547 -31.182  1.00 81.80           H  
ATOM   2692  HG3 ARG B  19     -10.128   6.376 -31.197  1.00 81.80           H  
ATOM   2693  CD  ARG B  19     -11.350   6.356 -32.963  1.00 81.80           C  
ATOM   2694  HD2 ARG B  19     -12.137   5.725 -32.550  1.00 81.80           H  
ATOM   2695  HD3 ARG B  19     -11.802   7.086 -33.634  1.00 81.80           H  
ATOM   2696  NE  ARG B  19     -10.392   5.506 -33.696  1.00 81.80           N  
ATOM   2697  HE  ARG B  19      -9.497   5.354 -33.253  1.00 81.80           H  
ATOM   2698  NH1 ARG B  19     -11.774   4.893 -35.425  1.00 81.80           N  
ATOM   2699 HH11 ARG B  19     -12.519   5.426 -35.000  1.00 81.80           H  
ATOM   2700 HH12 ARG B  19     -11.958   4.303 -36.224  1.00 81.80           H  
ATOM   2701  NH2 ARG B  19      -9.709   4.054 -35.309  1.00 81.80           N  
ATOM   2702 HH21 ARG B  19      -8.849   3.905 -34.800  1.00 81.80           H  
ATOM   2703 HH22 ARG B  19      -9.909   3.479 -36.114  1.00 81.80           H  
ATOM   2704  CZ  ARG B  19     -10.628   4.828 -34.805  1.00 81.80           C  
ATOM   2705  N   ALA B  20      -6.926   7.744 -30.843  1.00 84.67           N  
ATOM   2706  H   ALA B  20      -6.688   8.130 -31.745  1.00 84.67           H  
ATOM   2707  CA  ALA B  20      -5.914   6.949 -30.149  1.00 84.67           C  
ATOM   2708  HA  ALA B  20      -6.329   5.967 -29.919  1.00 84.67           H  
ATOM   2709  C   ALA B  20      -5.507   7.595 -28.813  1.00 84.67           C  
ATOM   2710  CB  ALA B  20      -4.716   6.759 -31.087  1.00 84.67           C  
ATOM   2711  HB1 ALA B  20      -3.964   6.144 -30.592  1.00 84.67           H  
ATOM   2712  HB2 ALA B  20      -5.035   6.257 -32.000  1.00 84.67           H  
ATOM   2713  HB3 ALA B  20      -4.276   7.723 -31.341  1.00 84.67           H  
ATOM   2714  O   ALA B  20      -5.533   6.932 -27.784  1.00 84.67           O  
ATOM   2715  N   ALA B  21      -5.241   8.906 -28.793  1.00 84.66           N  
ATOM   2716  H   ALA B  21      -5.192   9.412 -29.666  1.00 84.66           H  
ATOM   2717  CA  ALA B  21      -4.904   9.614 -27.558  1.00 84.66           C  
ATOM   2718  HA  ALA B  21      -4.053   9.105 -27.105  1.00 84.66           H  
ATOM   2719  C   ALA B  21      -6.053   9.578 -26.529  1.00 84.66           C  
ATOM   2720  CB  ALA B  21      -4.483  11.047 -27.908  1.00 84.66           C  
ATOM   2721  HB1 ALA B  21      -3.645  11.024 -28.605  1.00 84.66           H  
ATOM   2722  HB2 ALA B  21      -4.171  11.565 -27.001  1.00 84.66           H  
ATOM   2723  HB3 ALA B  21      -5.315  11.584 -28.363  1.00 84.66           H  
ATOM   2724  O   ALA B  21      -5.840   9.243 -25.370  1.00 84.66           O  
ATOM   2725  N   ARG B  22      -7.299   9.845 -26.948  1.00 82.50           N  
ATOM   2726  H   ARG B  22      -7.434  10.106 -27.914  1.00 82.50           H  
ATOM   2727  CA  ARG B  22      -8.474   9.739 -26.060  1.00 82.50           C  
ATOM   2728  HA  ARG B  22      -8.266  10.273 -25.133  1.00 82.50           H  
ATOM   2729  C   ARG B  22      -8.778   8.310 -25.615  1.00 82.50           C  
ATOM   2730  CB  ARG B  22      -9.716  10.344 -26.726  1.00 82.50           C  
ATOM   2731  HB2 ARG B  22     -10.600  10.030 -26.171  1.00 82.50           H  
ATOM   2732  HB3 ARG B  22      -9.804   9.972 -27.747  1.00 82.50           H  
ATOM   2733  O   ARG B  22      -9.490   8.145 -24.633  1.00 82.50           O  
ATOM   2734  CG  ARG B  22      -9.682  11.875 -26.719  1.00 82.50           C  
ATOM   2735  HG2 ARG B  22      -8.827  12.232 -27.294  1.00 82.50           H  
ATOM   2736  HG3 ARG B  22      -9.591  12.227 -25.692  1.00 82.50           H  
ATOM   2737  CD  ARG B  22     -10.980  12.416 -27.328  1.00 82.50           C  
ATOM   2738  HD2 ARG B  22     -11.037  12.091 -28.367  1.00 82.50           H  
ATOM   2739  HD3 ARG B  22     -11.824  12.004 -26.776  1.00 82.50           H  
ATOM   2740  NE  ARG B  22     -11.032  13.888 -27.264  1.00 82.50           N  
ATOM   2741  HE  ARG B  22     -10.287  14.342 -26.755  1.00 82.50           H  
ATOM   2742  NH1 ARG B  22     -12.992  14.188 -28.422  1.00 82.50           N  
ATOM   2743 HH11 ARG B  22     -13.710  14.812 -28.763  1.00 82.50           H  
ATOM   2744 HH12 ARG B  22     -13.131  13.188 -28.423  1.00 82.50           H  
ATOM   2745  NH2 ARG B  22     -11.838  15.968 -27.723  1.00 82.50           N  
ATOM   2746 HH21 ARG B  22     -11.075  16.387 -27.212  1.00 82.50           H  
ATOM   2747 HH22 ARG B  22     -12.500  16.583 -28.175  1.00 82.50           H  
ATOM   2748  CZ  ARG B  22     -11.952  14.671 -27.799  1.00 82.50           C  
ATOM   2749  N   GLN B  23      -8.322   7.298 -26.347  1.00 81.86           N  
ATOM   2750  H   GLN B  23      -7.784   7.498 -27.178  1.00 81.86           H  
ATOM   2751  CA  GLN B  23      -8.403   5.909 -25.914  1.00 81.86           C  
ATOM   2752  HA  GLN B  23      -9.361   5.746 -25.419  1.00 81.86           H  
ATOM   2753  C   GLN B  23      -7.340   5.618 -24.848  1.00 81.86           C  
ATOM   2754  CB  GLN B  23      -8.363   4.989 -27.141  1.00 81.86           C  
ATOM   2755  HB2 GLN B  23      -9.253   5.170 -27.743  1.00 81.86           H  
ATOM   2756  HB3 GLN B  23      -7.480   5.200 -27.745  1.00 81.86           H  
ATOM   2757  O   GLN B  23      -7.719   5.184 -23.767  1.00 81.86           O  
ATOM   2758  CG  GLN B  23      -8.320   3.524 -26.709  1.00 81.86           C  
ATOM   2759  HG2 GLN B  23      -7.357   3.363 -26.225  1.00 81.86           H  
ATOM   2760  HG3 GLN B  23      -9.108   3.317 -25.985  1.00 81.86           H  
ATOM   2761  CD  GLN B  23      -8.440   2.528 -27.854  1.00 81.86           C  
ATOM   2762  NE2 GLN B  23      -8.002   1.315 -27.623  1.00 81.86           N  
ATOM   2763 HE21 GLN B  23      -7.528   1.144 -26.748  1.00 81.86           H  
ATOM   2764 HE22 GLN B  23      -8.058   0.602 -28.336  1.00 81.86           H  
ATOM   2765  OE1 GLN B  23      -8.936   2.828 -28.937  1.00 81.86           O  
ATOM   2766  N   ARG B  24      -6.072   5.984 -25.085  1.00 83.67           N  
ATOM   2767  H   ARG B  24      -5.830   6.313 -26.009  1.00 83.67           H  
ATOM   2768  CA  ARG B  24      -4.984   5.802 -24.111  1.00 83.67           C  
ATOM   2769  HA  ARG B  24      -4.924   4.736 -23.893  1.00 83.67           H  
ATOM   2770  C   ARG B  24      -5.257   6.484 -22.767  1.00 83.67           C  
ATOM   2771  CB  ARG B  24      -3.646   6.251 -24.730  1.00 83.67           C  
ATOM   2772  HB2 ARG B  24      -3.707   7.311 -24.977  1.00 83.67           H  
ATOM   2773  HB3 ARG B  24      -3.490   5.697 -25.655  1.00 83.67           H  
ATOM   2774  O   ARG B  24      -4.971   5.900 -21.734  1.00 83.67           O  
ATOM   2775  CG  ARG B  24      -2.420   6.030 -23.822  1.00 83.67           C  
ATOM   2776  HG2 ARG B  24      -1.525   6.333 -24.365  1.00 83.67           H  
ATOM   2777  HG3 ARG B  24      -2.504   6.661 -22.937  1.00 83.67           H  
ATOM   2778  CD  ARG B  24      -2.262   4.568 -23.385  1.00 83.67           C  
ATOM   2779  HD2 ARG B  24      -2.189   3.931 -24.266  1.00 83.67           H  
ATOM   2780  HD3 ARG B  24      -3.142   4.268 -22.817  1.00 83.67           H  
ATOM   2781  NE  ARG B  24      -1.074   4.375 -22.537  1.00 83.67           N  
ATOM   2782  HE  ARG B  24      -0.422   5.135 -22.406  1.00 83.67           H  
ATOM   2783  NH1 ARG B  24      -1.635   2.310 -21.688  1.00 83.67           N  
ATOM   2784 HH11 ARG B  24      -1.484   1.606 -20.980  1.00 83.67           H  
ATOM   2785 HH12 ARG B  24      -2.476   2.301 -22.246  1.00 83.67           H  
ATOM   2786  NH2 ARG B  24       0.205   3.377 -20.985  1.00 83.67           N  
ATOM   2787 HH21 ARG B  24       0.337   2.714 -20.235  1.00 83.67           H  
ATOM   2788 HH22 ARG B  24       0.721   4.246 -20.989  1.00 83.67           H  
ATOM   2789  CZ  ARG B  24      -0.844   3.346 -21.746  1.00 83.67           C  
ATOM   2790  N   ILE B  25      -5.874   7.670 -22.768  1.00 81.65           N  
ATOM   2791  H   ILE B  25      -6.009   8.130 -23.658  1.00 81.65           H  
ATOM   2792  CA  ILE B  25      -6.322   8.338 -21.529  1.00 81.65           C  
ATOM   2793  HA  ILE B  25      -5.460   8.491 -20.880  1.00 81.65           H  
ATOM   2794  C   ILE B  25      -7.301   7.459 -20.742  1.00 81.65           C  
ATOM   2795  CB  ILE B  25      -6.948   9.717 -21.837  1.00 81.65           C  
ATOM   2796  HB  ILE B  25      -7.702   9.586 -22.613  1.00 81.65           H  
ATOM   2797  O   ILE B  25      -7.121   7.292 -19.545  1.00 81.65           O  
ATOM   2798  CG1 ILE B  25      -5.863  10.682 -22.346  1.00 81.65           C  
ATOM   2799 HG12 ILE B  25      -5.280  10.185 -23.122  1.00 81.65           H  
ATOM   2800 HG13 ILE B  25      -5.183  10.935 -21.532  1.00 81.65           H  
ATOM   2801  CG2 ILE B  25      -7.628  10.338 -20.606  1.00 81.65           C  
ATOM   2802 HG21 ILE B  25      -8.038  11.325 -20.817  1.00 81.65           H  
ATOM   2803 HG22 ILE B  25      -6.919  10.420 -19.782  1.00 81.65           H  
ATOM   2804 HG23 ILE B  25      -8.460   9.721 -20.268  1.00 81.65           H  
ATOM   2805  CD1 ILE B  25      -6.426  11.968 -22.954  1.00 81.65           C  
ATOM   2806 HD11 ILE B  25      -6.838  12.615 -22.179  1.00 81.65           H  
ATOM   2807 HD12 ILE B  25      -7.194  11.734 -23.691  1.00 81.65           H  
ATOM   2808 HD13 ILE B  25      -5.608  12.493 -23.449  1.00 81.65           H  
ATOM   2809  N   ARG B  26      -8.307   6.863 -21.401  1.00 78.06           N  
ATOM   2810  H   ARG B  26      -8.332   6.922 -22.409  1.00 78.06           H  
ATOM   2811  CA  ARG B  26      -9.258   5.976 -20.712  1.00 78.06           C  
ATOM   2812  HA  ARG B  26      -9.608   6.473 -19.807  1.00 78.06           H  
ATOM   2813  C   ARG B  26      -8.599   4.693 -20.225  1.00 78.06           C  
ATOM   2814  CB  ARG B  26     -10.467   5.626 -21.584  1.00 78.06           C  
ATOM   2815  HB2 ARG B  26     -11.019   4.827 -21.089  1.00 78.06           H  
ATOM   2816  HB3 ARG B  26     -10.124   5.257 -22.551  1.00 78.06           H  
ATOM   2817  O   ARG B  26      -8.955   4.237 -19.153  1.00 78.06           O  
ATOM   2818  CG  ARG B  26     -11.418   6.815 -21.768  1.00 78.06           C  
ATOM   2819  HG2 ARG B  26     -10.937   7.578 -22.380  1.00 78.06           H  
ATOM   2820  HG3 ARG B  26     -11.643   7.245 -20.792  1.00 78.06           H  
ATOM   2821  CD  ARG B  26     -12.738   6.364 -22.414  1.00 78.06           C  
ATOM   2822  HD2 ARG B  26     -13.396   7.225 -22.526  1.00 78.06           H  
ATOM   2823  HD3 ARG B  26     -13.227   5.669 -21.732  1.00 78.06           H  
ATOM   2824  NE  ARG B  26     -12.530   5.689 -23.714  1.00 78.06           N  
ATOM   2825  HE  ARG B  26     -12.487   4.681 -23.669  1.00 78.06           H  
ATOM   2826  NH1 ARG B  26     -12.292   7.559 -25.000  1.00 78.06           N  
ATOM   2827 HH11 ARG B  26     -12.406   8.059 -24.129  1.00 78.06           H  
ATOM   2828 HH12 ARG B  26     -11.716   7.970 -25.721  1.00 78.06           H  
ATOM   2829  NH2 ARG B  26     -11.960   5.548 -25.914  1.00 78.06           N  
ATOM   2830 HH21 ARG B  26     -11.753   5.985 -26.801  1.00 78.06           H  
ATOM   2831 HH22 ARG B  26     -11.891   4.546 -25.808  1.00 78.06           H  
ATOM   2832  CZ  ARG B  26     -12.271   6.265 -24.869  1.00 78.06           C  
ATOM   2833  N   GLU B  27      -7.653   4.137 -20.976  1.00 79.74           N  
ATOM   2834  H   GLU B  27      -7.433   4.549 -21.871  1.00 79.74           H  
ATOM   2835  CA  GLU B  27      -6.888   2.960 -20.542  1.00 79.74           C  
ATOM   2836  HA  GLU B  27      -7.585   2.158 -20.296  1.00 79.74           H  
ATOM   2837  C   GLU B  27      -6.083   3.268 -19.262  1.00 79.74           C  
ATOM   2838  CB  GLU B  27      -5.987   2.480 -21.698  1.00 79.74           C  
ATOM   2839  HB2 GLU B  27      -5.384   3.325 -22.031  1.00 79.74           H  
ATOM   2840  HB3 GLU B  27      -5.312   1.706 -21.335  1.00 79.74           H  
ATOM   2841  O   GLU B  27      -6.112   2.498 -18.309  1.00 79.74           O  
ATOM   2842  CG  GLU B  27      -6.800   1.911 -22.884  1.00 79.74           C  
ATOM   2843  HG2 GLU B  27      -7.167   0.923 -22.607  1.00 79.74           H  
ATOM   2844  HG3 GLU B  27      -7.672   2.540 -23.060  1.00 79.74           H  
ATOM   2845  CD  GLU B  27      -6.029   1.816 -24.216  1.00 79.74           C  
ATOM   2846  OE1 GLU B  27      -6.632   1.307 -25.196  1.00 79.74           O  
ATOM   2847  OE2 GLU B  27      -4.898   2.352 -24.318  1.00 79.74           O  
ATOM   2848  N   LEU B  28      -5.447   4.440 -19.189  1.00 79.96           N  
ATOM   2849  H   LEU B  28      -5.455   5.044 -19.998  1.00 79.96           H  
ATOM   2850  CA  LEU B  28      -4.727   4.896 -17.994  1.00 79.96           C  
ATOM   2851  HA  LEU B  28      -4.051   4.109 -17.660  1.00 79.96           H  
ATOM   2852  C   LEU B  28      -5.668   5.181 -16.811  1.00 79.96           C  
ATOM   2853  CB  LEU B  28      -3.907   6.141 -18.370  1.00 79.96           C  
ATOM   2854  HB2 LEU B  28      -3.526   6.605 -17.460  1.00 79.96           H  
ATOM   2855  HB3 LEU B  28      -4.577   6.854 -18.851  1.00 79.96           H  
ATOM   2856  O   LEU B  28      -5.502   4.612 -15.741  1.00 79.96           O  
ATOM   2857  CG  LEU B  28      -2.728   5.839 -19.309  1.00 79.96           C  
ATOM   2858  HG  LEU B  28      -3.033   5.148 -20.094  1.00 79.96           H  
ATOM   2859  CD1 LEU B  28      -2.264   7.132 -19.979  1.00 79.96           C  
ATOM   2860 HD11 LEU B  28      -1.926   7.834 -19.216  1.00 79.96           H  
ATOM   2861 HD12 LEU B  28      -3.088   7.573 -20.541  1.00 79.96           H  
ATOM   2862 HD13 LEU B  28      -1.440   6.911 -20.657  1.00 79.96           H  
ATOM   2863  CD2 LEU B  28      -1.560   5.218 -18.546  1.00 79.96           C  
ATOM   2864 HD21 LEU B  28      -1.259   5.866 -17.723  1.00 79.96           H  
ATOM   2865 HD22 LEU B  28      -0.708   5.084 -19.212  1.00 79.96           H  
ATOM   2866 HD23 LEU B  28      -1.846   4.250 -18.134  1.00 79.96           H  
ATOM   2867  N   GLU B  29      -6.685   6.026 -17.000  1.00 75.85           N  
ATOM   2868  H   GLU B  29      -6.774   6.472 -17.902  1.00 75.85           H  
ATOM   2869  CA  GLU B  29      -7.573   6.479 -15.914  1.00 75.85           C  
ATOM   2870  HA  GLU B  29      -6.971   6.717 -15.037  1.00 75.85           H  
ATOM   2871  C   GLU B  29      -8.594   5.414 -15.468  1.00 75.85           C  
ATOM   2872  CB  GLU B  29      -8.325   7.755 -16.366  1.00 75.85           C  
ATOM   2873  HB2 GLU B  29      -8.847   7.543 -17.299  1.00 75.85           H  
ATOM   2874  HB3 GLU B  29      -9.068   8.017 -15.612  1.00 75.85           H  
ATOM   2875  O   GLU B  29      -9.137   5.498 -14.366  1.00 75.85           O  
ATOM   2876  CG  GLU B  29      -7.393   8.965 -16.556  1.00 75.85           C  
ATOM   2877  HG2 GLU B  29      -6.923   9.171 -15.595  1.00 75.85           H  
ATOM   2878  HG3 GLU B  29      -6.608   8.694 -17.263  1.00 75.85           H  
ATOM   2879  CD  GLU B  29      -8.074  10.253 -17.066  1.00 75.85           C  
ATOM   2880  OE1 GLU B  29      -7.534  11.354 -16.778  1.00 75.85           O  
ATOM   2881  OE2 GLU B  29      -9.081  10.183 -17.807  1.00 75.85           O  
ATOM   2882  N   SER B  30      -8.937   4.461 -16.344  1.00 75.64           N  
ATOM   2883  H   SER B  30      -8.418   4.401 -17.208  1.00 75.64           H  
ATOM   2884  CA  SER B  30     -10.187   3.692 -16.231  1.00 75.64           C  
ATOM   2885  HA  SER B  30     -10.300   3.401 -15.186  1.00 75.64           H  
ATOM   2886  C   SER B  30     -10.245   2.372 -17.029  1.00 75.64           C  
ATOM   2887  CB  SER B  30     -11.385   4.609 -16.574  1.00 75.64           C  
ATOM   2888  HB2 SER B  30     -11.455   5.386 -15.813  1.00 75.64           H  
ATOM   2889  HB3 SER B  30     -12.318   4.047 -16.554  1.00 75.64           H  
ATOM   2890  O   SER B  30     -11.351   1.908 -17.307  1.00 75.64           O  
ATOM   2891  OG  SER B  30     -11.219   5.227 -17.841  1.00 75.64           O  
ATOM   2892  HG  SER B  30     -10.278   5.171 -18.023  1.00 75.64           H  
ATOM   2893  N   ASP B  31      -9.122   1.717 -17.389  1.00 79.55           N  
ATOM   2894  H   ASP B  31      -8.211   2.122 -17.228  1.00 79.55           H  
ATOM   2895  CA  ASP B  31      -9.214   0.349 -17.954  1.00 79.55           C  
ATOM   2896  HA  ASP B  31      -9.841   0.423 -18.842  1.00 79.55           H  
ATOM   2897  C   ASP B  31      -9.875  -0.575 -16.908  1.00 79.55           C  
ATOM   2898  CB  ASP B  31      -7.863  -0.235 -18.432  1.00 79.55           C  
ATOM   2899  HB2 ASP B  31      -7.274  -0.556 -17.573  1.00 79.55           H  
ATOM   2900  HB3 ASP B  31      -7.309   0.546 -18.952  1.00 79.55           H  
ATOM   2901  O   ASP B  31      -9.403  -0.616 -15.757  1.00 79.55           O  
ATOM   2902  CG  ASP B  31      -7.985  -1.392 -19.448  1.00 79.55           C  
ATOM   2903  OD1 ASP B  31      -9.114  -1.713 -19.881  1.00 79.55           O  
ATOM   2904  OD2 ASP B  31      -6.938  -1.935 -19.868  1.00 79.55           O  
ATOM   2905  N   PRO B  32     -10.980  -1.274 -17.230  1.00 90.11           N  
ATOM   2906  CA  PRO B  32     -11.638  -2.155 -16.277  1.00 90.11           C  
ATOM   2907  HA  PRO B  32     -11.817  -1.604 -15.354  1.00 90.11           H  
ATOM   2908  C   PRO B  32     -10.757  -3.373 -15.987  1.00 90.11           C  
ATOM   2909  CB  PRO B  32     -12.987  -2.525 -16.903  1.00 90.11           C  
ATOM   2910  HB2 PRO B  32     -13.783  -2.477 -16.161  1.00 90.11           H  
ATOM   2911  HB3 PRO B  32     -12.935  -3.511 -17.363  1.00 90.11           H  
ATOM   2912  O   PRO B  32     -10.263  -4.031 -16.905  1.00 90.11           O  
ATOM   2913  CG  PRO B  32     -13.208  -1.472 -17.985  1.00 90.11           C  
ATOM   2914  HG2 PRO B  32     -13.821  -1.850 -18.803  1.00 90.11           H  
ATOM   2915  HG3 PRO B  32     -13.651  -0.579 -17.545  1.00 90.11           H  
ATOM   2916  CD  PRO B  32     -11.789  -1.166 -18.437  1.00 90.11           C  
ATOM   2917  HD2 PRO B  32     -11.467  -1.915 -19.160  1.00 90.11           H  
ATOM   2918  HD3 PRO B  32     -11.762  -0.170 -18.879  1.00 90.11           H  
ATOM   2919  N   ILE B  33     -10.568  -3.699 -14.710  1.00 97.92           N  
ATOM   2920  H   ILE B  33     -11.047  -3.174 -13.993  1.00 97.92           H  
ATOM   2921  CA  ILE B  33      -9.731  -4.836 -14.308  1.00 97.92           C  
ATOM   2922  HA  ILE B  33      -9.021  -5.059 -15.104  1.00 97.92           H  
ATOM   2923  C   ILE B  33     -10.625  -6.067 -14.150  1.00 97.92           C  
ATOM   2924  CB  ILE B  33      -8.894  -4.491 -13.058  1.00 97.92           C  
ATOM   2925  HB  ILE B  33      -9.577  -4.283 -12.234  1.00 97.92           H  
ATOM   2926  O   ILE B  33     -11.536  -6.085 -13.327  1.00 97.92           O  
ATOM   2927  CG1 ILE B  33      -8.018  -3.227 -13.243  1.00 97.92           C  
ATOM   2928 HG12 ILE B  33      -8.668  -2.356 -13.323  1.00 97.92           H  
ATOM   2929 HG13 ILE B  33      -7.415  -3.089 -12.345  1.00 97.92           H  
ATOM   2930  CG2 ILE B  33      -8.030  -5.685 -12.627  1.00 97.92           C  
ATOM   2931 HG21 ILE B  33      -7.441  -5.414 -11.751  1.00 97.92           H  
ATOM   2932 HG22 ILE B  33      -7.359  -5.983 -13.433  1.00 97.92           H  
ATOM   2933 HG23 ILE B  33      -8.660  -6.534 -12.364  1.00 97.92           H  
ATOM   2934  CD1 ILE B  33      -7.075  -3.228 -14.455  1.00 97.92           C  
ATOM   2935 HD11 ILE B  33      -6.456  -2.331 -14.426  1.00 97.92           H  
ATOM   2936 HD12 ILE B  33      -7.649  -3.220 -15.382  1.00 97.92           H  
ATOM   2937 HD13 ILE B  33      -6.423  -4.102 -14.434  1.00 97.92           H  
ATOM   2938  N   ALA B  34     -10.390  -7.093 -14.960  1.00 98.35           N  
ATOM   2939  H   ALA B  34      -9.547  -7.068 -15.516  1.00 98.35           H  
ATOM   2940  CA  ALA B  34     -11.086  -8.367 -14.878  1.00 98.35           C  
ATOM   2941  HA  ALA B  34     -12.146  -8.187 -14.698  1.00 98.35           H  
ATOM   2942  C   ALA B  34     -10.535  -9.211 -13.723  1.00 98.35           C  
ATOM   2943  CB  ALA B  34     -10.945  -9.093 -16.220  1.00 98.35           C  
ATOM   2944  HB1 ALA B  34      -9.891  -9.185 -16.484  1.00 98.35           H  
ATOM   2945  HB2 ALA B  34     -11.374 -10.091 -16.138  1.00 98.35           H  
ATOM   2946  HB3 ALA B  34     -11.472  -8.536 -16.995  1.00 98.35           H  
ATOM   2947  O   ALA B  34      -9.327  -9.427 -13.622  1.00 98.35           O  
ATOM   2948  N   ILE B  35     -11.441  -9.740 -12.902  1.00 98.82           N  
ATOM   2949  H   ILE B  35     -12.413  -9.518 -13.063  1.00 98.82           H  
ATOM   2950  CA  ILE B  35     -11.163 -10.846 -11.988  1.00 98.82           C  
ATOM   2951  HA  ILE B  35     -10.134 -10.775 -11.636  1.00 98.82           H  
ATOM   2952  C   ILE B  35     -11.323 -12.133 -12.800  1.00 98.82           C  
ATOM   2953  CB  ILE B  35     -12.100 -10.795 -10.761  1.00 98.82           C  
ATOM   2954  HB  ILE B  35     -13.133 -10.814 -11.110  1.00 98.82           H  
ATOM   2955  O   ILE B  35     -12.410 -12.406 -13.314  1.00 98.82           O  
ATOM   2956  CG1 ILE B  35     -11.875  -9.508  -9.931  1.00 98.82           C  
ATOM   2957 HG12 ILE B  35     -11.592  -8.679 -10.580  1.00 98.82           H  
ATOM   2958 HG13 ILE B  35     -11.059  -9.675  -9.228  1.00 98.82           H  
ATOM   2959  CG2 ILE B  35     -11.852 -12.032  -9.880  1.00 98.82           C  
ATOM   2960 HG21 ILE B  35     -12.218 -12.932 -10.373  1.00 98.82           H  
ATOM   2961 HG22 ILE B  35     -12.368 -11.933  -8.925  1.00 98.82           H  
ATOM   2962 HG23 ILE B  35     -10.785 -12.149  -9.687  1.00 98.82           H  
ATOM   2963  CD1 ILE B  35     -13.105  -9.056  -9.139  1.00 98.82           C  
ATOM   2964 HD11 ILE B  35     -13.932  -8.854  -9.820  1.00 98.82           H  
ATOM   2965 HD12 ILE B  35     -12.864  -8.145  -8.592  1.00 98.82           H  
ATOM   2966 HD13 ILE B  35     -13.394  -9.823  -8.420  1.00 98.82           H  
ATOM   2967  N   VAL B  36     -10.241 -12.898 -12.951  1.00 98.42           N  
ATOM   2968  H   VAL B  36      -9.389 -12.592 -12.504  1.00 98.42           H  
ATOM   2969  CA  VAL B  36     -10.192 -14.105 -13.803  1.00 98.42           C  
ATOM   2970  HA  VAL B  36     -11.121 -14.170 -14.369  1.00 98.42           H  
ATOM   2971  C   VAL B  36     -10.130 -15.413 -13.013  1.00 98.42           C  
ATOM   2972  CB  VAL B  36      -9.059 -14.028 -14.848  1.00 98.42           C  
ATOM   2973  HB  VAL B  36      -9.053 -14.956 -15.419  1.00 98.42           H  
ATOM   2974  O   VAL B  36     -10.459 -16.459 -13.558  1.00 98.42           O  
ATOM   2975  CG1 VAL B  36      -9.296 -12.880 -15.839  1.00 98.42           C  
ATOM   2976 HG11 VAL B  36      -9.267 -11.920 -15.323  1.00 98.42           H  
ATOM   2977 HG12 VAL B  36      -8.521 -12.894 -16.605  1.00 98.42           H  
ATOM   2978 HG13 VAL B  36     -10.268 -13.006 -16.315  1.00 98.42           H  
ATOM   2979  CG2 VAL B  36      -7.669 -13.849 -14.225  1.00 98.42           C  
ATOM   2980 HG21 VAL B  36      -6.908 -13.893 -15.005  1.00 98.42           H  
ATOM   2981 HG22 VAL B  36      -7.594 -12.885 -13.723  1.00 98.42           H  
ATOM   2982 HG23 VAL B  36      -7.475 -14.649 -13.510  1.00 98.42           H  
ATOM   2983  N   GLY B  37      -9.768 -15.359 -11.730  1.00 98.67           N  
ATOM   2984  H   GLY B  37      -9.541 -14.457 -11.336  1.00 98.67           H  
ATOM   2985  CA  GLY B  37      -9.769 -16.498 -10.809  1.00 98.67           C  
ATOM   2986  HA2 GLY B  37     -10.589 -17.174 -11.052  1.00 98.67           H  
ATOM   2987  HA3 GLY B  37      -8.839 -17.060 -10.890  1.00 98.67           H  
ATOM   2988  C   GLY B  37      -9.912 -16.044  -9.361  1.00 98.67           C  
ATOM   2989  O   GLY B  37      -9.674 -14.875  -9.046  1.00 98.67           O  
ATOM   2990  N   MET B  38     -10.321 -16.959  -8.489  1.00 98.75           N  
ATOM   2991  H   MET B  38     -10.487 -17.898  -8.823  1.00 98.75           H  
ATOM   2992  CA  MET B  38     -10.517 -16.711  -7.058  1.00 98.75           C  
ATOM   2993  HA  MET B  38      -9.745 -16.021  -6.718  1.00 98.75           H  
ATOM   2994  C   MET B  38     -10.384 -17.999  -6.242  1.00 98.75           C  
ATOM   2995  CB  MET B  38     -11.891 -16.057  -6.812  1.00 98.75           C  
ATOM   2996  HB2 MET B  38     -11.962 -15.779  -5.761  1.00 98.75           H  
ATOM   2997  HB3 MET B  38     -11.961 -15.148  -7.408  1.00 98.75           H  
ATOM   2998  O   MET B  38     -10.767 -19.068  -6.721  1.00 98.75           O  
ATOM   2999  CG  MET B  38     -13.086 -16.956  -7.163  1.00 98.75           C  
ATOM   3000  HG2 MET B  38     -12.964 -17.329  -8.180  1.00 98.75           H  
ATOM   3001  HG3 MET B  38     -13.097 -17.810  -6.487  1.00 98.75           H  
ATOM   3002  SD  MET B  38     -14.695 -16.126  -7.050  1.00 98.75           S  
ATOM   3003  CE  MET B  38     -15.776 -17.471  -7.614  1.00 98.75           C  
ATOM   3004  HE1 MET B  38     -15.682 -18.328  -6.948  1.00 98.75           H  
ATOM   3005  HE2 MET B  38     -16.813 -17.133  -7.615  1.00 98.75           H  
ATOM   3006  HE3 MET B  38     -15.499 -17.774  -8.624  1.00 98.75           H  
ATOM   3007  N   ALA B  39      -9.899 -17.881  -5.008  1.00 98.79           N  
ATOM   3008  H   ALA B  39      -9.574 -16.977  -4.698  1.00 98.79           H  
ATOM   3009  CA  ALA B  39      -9.936 -18.939  -4.003  1.00 98.79           C  
ATOM   3010  HA  ALA B  39     -10.824 -19.552  -4.163  1.00 98.79           H  
ATOM   3011  C   ALA B  39     -10.024 -18.344  -2.592  1.00 98.79           C  
ATOM   3012  CB  ALA B  39      -8.707 -19.837  -4.148  1.00 98.79           C  
ATOM   3013  HB1 ALA B  39      -7.800 -19.248  -4.006  1.00 98.79           H  
ATOM   3014  HB2 ALA B  39      -8.732 -20.629  -3.399  1.00 98.79           H  
ATOM   3015  HB3 ALA B  39      -8.700 -20.291  -5.138  1.00 98.79           H  
ATOM   3016  O   ALA B  39      -9.629 -17.196  -2.353  1.00 98.79           O  
ATOM   3017  N   CYS B  40     -10.553 -19.123  -1.650  1.00 98.70           N  
ATOM   3018  H   CYS B  40     -10.822 -20.070  -1.874  1.00 98.70           H  
ATOM   3019  CA  CYS B  40     -10.639 -18.720  -0.255  1.00 98.70           C  
ATOM   3020  HA  CYS B  40      -9.728 -18.173  -0.012  1.00 98.70           H  
ATOM   3021  C   CYS B  40     -10.728 -19.915   0.692  1.00 98.70           C  
ATOM   3022  CB  CYS B  40     -11.846 -17.788  -0.048  1.00 98.70           C  
ATOM   3023  HB2 CYS B  40     -11.705 -16.883  -0.638  1.00 98.70           H  
ATOM   3024  HB3 CYS B  40     -11.892 -17.504   1.004  1.00 98.70           H  
ATOM   3025  O   CYS B  40     -11.475 -20.857   0.433  1.00 98.70           O  
ATOM   3026  SG  CYS B  40     -13.406 -18.595  -0.533  1.00 98.70           S  
ATOM   3027  HG  CYS B  40     -13.119 -19.789  -0.007  1.00 98.70           H  
ATOM   3028  N   ARG B  41     -10.065 -19.796   1.843  1.00 98.49           N  
ATOM   3029  H   ARG B  41      -9.512 -18.961   1.976  1.00 98.49           H  
ATOM   3030  CA  ARG B  41     -10.311 -20.619   3.027  1.00 98.49           C  
ATOM   3031  HA  ARG B  41     -11.079 -21.355   2.786  1.00 98.49           H  
ATOM   3032  C   ARG B  41     -10.843 -19.731   4.137  1.00 98.49           C  
ATOM   3033  CB  ARG B  41      -9.057 -21.385   3.444  1.00 98.49           C  
ATOM   3034  HB2 ARG B  41      -9.292 -21.982   4.326  1.00 98.49           H  
ATOM   3035  HB3 ARG B  41      -8.261 -20.685   3.697  1.00 98.49           H  
ATOM   3036  O   ARG B  41     -10.273 -18.676   4.409  1.00 98.49           O  
ATOM   3037  CG  ARG B  41      -8.591 -22.311   2.314  1.00 98.49           C  
ATOM   3038  HG2 ARG B  41      -9.413 -22.941   1.975  1.00 98.49           H  
ATOM   3039  HG3 ARG B  41      -8.223 -21.719   1.476  1.00 98.49           H  
ATOM   3040  CD  ARG B  41      -7.465 -23.186   2.838  1.00 98.49           C  
ATOM   3041  HD2 ARG B  41      -7.850 -23.852   3.611  1.00 98.49           H  
ATOM   3042  HD3 ARG B  41      -6.710 -22.535   3.278  1.00 98.49           H  
ATOM   3043  NE  ARG B  41      -6.852 -23.978   1.765  1.00 98.49           N  
ATOM   3044  HE  ARG B  41      -7.295 -24.021   0.859  1.00 98.49           H  
ATOM   3045  NH1 ARG B  41      -4.954 -24.550   2.933  1.00 98.49           N  
ATOM   3046 HH11 ARG B  41      -4.060 -25.014   2.861  1.00 98.49           H  
ATOM   3047 HH12 ARG B  41      -5.117 -23.858   3.651  1.00 98.49           H  
ATOM   3048  NH2 ARG B  41      -5.283 -25.367   0.919  1.00 98.49           N  
ATOM   3049 HH21 ARG B  41      -4.350 -25.736   1.034  1.00 98.49           H  
ATOM   3050 HH22 ARG B  41      -5.718 -25.296   0.010  1.00 98.49           H  
ATOM   3051  CZ  ARG B  41      -5.716 -24.627   1.882  1.00 98.49           C  
ATOM   3052  N   LEU B  42     -11.981 -20.101   4.712  1.00 98.61           N  
ATOM   3053  H   LEU B  42     -12.350 -21.012   4.480  1.00 98.61           H  
ATOM   3054  CA  LEU B  42     -12.744 -19.272   5.644  1.00 98.61           C  
ATOM   3055  HA  LEU B  42     -12.052 -18.585   6.130  1.00 98.61           H  
ATOM   3056  C   LEU B  42     -13.386 -20.154   6.740  1.00 98.61           C  
ATOM   3057  CB  LEU B  42     -13.803 -18.441   4.869  1.00 98.61           C  
ATOM   3058  HB2 LEU B  42     -14.374 -17.843   5.579  1.00 98.61           H  
ATOM   3059  HB3 LEU B  42     -14.503 -19.133   4.402  1.00 98.61           H  
ATOM   3060  O   LEU B  42     -13.525 -21.370   6.567  1.00 98.61           O  
ATOM   3061  CG  LEU B  42     -13.264 -17.499   3.767  1.00 98.61           C  
ATOM   3062  HG  LEU B  42     -12.603 -18.053   3.100  1.00 98.61           H  
ATOM   3063  CD1 LEU B  42     -14.406 -16.964   2.904  1.00 98.61           C  
ATOM   3064 HD11 LEU B  42     -15.153 -16.470   3.526  1.00 98.61           H  
ATOM   3065 HD12 LEU B  42     -14.015 -16.262   2.167  1.00 98.61           H  
ATOM   3066 HD13 LEU B  42     -14.865 -17.797   2.372  1.00 98.61           H  
ATOM   3067  CD2 LEU B  42     -12.501 -16.299   4.330  1.00 98.61           C  
ATOM   3068 HD21 LEU B  42     -12.073 -15.719   3.512  1.00 98.61           H  
ATOM   3069 HD22 LEU B  42     -13.157 -15.666   4.926  1.00 98.61           H  
ATOM   3070 HD23 LEU B  42     -11.686 -16.651   4.962  1.00 98.61           H  
ATOM   3071  N   PRO B  43     -13.783 -19.567   7.881  1.00 97.81           N  
ATOM   3072  CA  PRO B  43     -14.496 -20.276   8.939  1.00 97.81           C  
ATOM   3073  HA  PRO B  43     -13.811 -21.010   9.364  1.00 97.81           H  
ATOM   3074  C   PRO B  43     -15.769 -21.006   8.472  1.00 97.81           C  
ATOM   3075  CB  PRO B  43     -14.796 -19.204   9.985  1.00 97.81           C  
ATOM   3076  HB2 PRO B  43     -14.869 -19.621  10.990  1.00 97.81           H  
ATOM   3077  HB3 PRO B  43     -15.709 -18.675   9.710  1.00 97.81           H  
ATOM   3078  O   PRO B  43     -16.431 -20.598   7.519  1.00 97.81           O  
ATOM   3079  CG  PRO B  43     -13.622 -18.240   9.839  1.00 97.81           C  
ATOM   3080  HG2 PRO B  43     -13.852 -17.245  10.217  1.00 97.81           H  
ATOM   3081  HG3 PRO B  43     -12.737 -18.650  10.328  1.00 97.81           H  
ATOM   3082  CD  PRO B  43     -13.413 -18.233   8.331  1.00 97.81           C  
ATOM   3083  HD2 PRO B  43     -14.060 -17.487   7.870  1.00 97.81           H  
ATOM   3084  HD3 PRO B  43     -12.366 -18.016   8.116  1.00 97.81           H  
ATOM   3085  N   GLY B  44     -16.131 -22.086   9.176  1.00 96.59           N  
ATOM   3086  H   GLY B  44     -15.567 -22.336   9.976  1.00 96.59           H  
ATOM   3087  CA  GLY B  44     -17.317 -22.903   8.863  1.00 96.59           C  
ATOM   3088  HA2 GLY B  44     -18.108 -22.262   8.473  1.00 96.59           H  
ATOM   3089  HA3 GLY B  44     -17.676 -23.357   9.787  1.00 96.59           H  
ATOM   3090  C   GLY B  44     -17.083 -24.034   7.850  1.00 96.59           C  
ATOM   3091  O   GLY B  44     -18.006 -24.390   7.118  1.00 96.59           O  
ATOM   3092  N   GLU B  45     -15.862 -24.584   7.817  1.00 95.28           N  
ATOM   3093  H   GLU B  45     -15.184 -24.228   8.476  1.00 95.28           H  
ATOM   3094  CA  GLU B  45     -15.370 -25.554   6.819  1.00 95.28           C  
ATOM   3095  HA  GLU B  45     -14.304 -25.688   7.000  1.00 95.28           H  
ATOM   3096  C   GLU B  45     -15.473 -25.059   5.365  1.00 95.28           C  
ATOM   3097  CB  GLU B  45     -16.009 -26.944   6.948  1.00 95.28           C  
ATOM   3098  HB2 GLU B  45     -17.059 -26.876   6.662  1.00 95.28           H  
ATOM   3099  HB3 GLU B  45     -15.489 -27.572   6.224  1.00 95.28           H  
ATOM   3100  O   GLU B  45     -15.850 -25.816   4.468  1.00 95.28           O  
ATOM   3101  CG  GLU B  45     -15.918 -27.685   8.281  1.00 95.28           C  
ATOM   3102  HG2 GLU B  45     -14.870 -27.793   8.559  1.00 95.28           H  
ATOM   3103  HG3 GLU B  45     -16.425 -27.101   9.049  1.00 95.28           H  
ATOM   3104  CD  GLU B  45     -16.577 -29.076   8.157  1.00 95.28           C  
ATOM   3105  OE1 GLU B  45     -16.879 -29.657   9.222  1.00 95.28           O  
ATOM   3106  OE2 GLU B  45     -16.810 -29.541   7.005  1.00 95.28           O  
ATOM   3107  N   VAL B  46     -15.162 -23.787   5.119  1.00 97.68           N  
ATOM   3108  H   VAL B  46     -14.840 -23.200   5.875  1.00 97.68           H  
ATOM   3109  CA  VAL B  46     -15.087 -23.233   3.765  1.00 97.68           C  
ATOM   3110  HA  VAL B  46     -15.736 -23.801   3.097  1.00 97.68           H  
ATOM   3111  C   VAL B  46     -13.655 -23.378   3.257  1.00 97.68           C  
ATOM   3112  CB  VAL B  46     -15.587 -21.781   3.760  1.00 97.68           C  
ATOM   3113  HB  VAL B  46     -15.064 -21.225   4.538  1.00 97.68           H  
ATOM   3114  O   VAL B  46     -12.761 -22.666   3.703  1.00 97.68           O  
ATOM   3115  CG1 VAL B  46     -15.349 -21.079   2.421  1.00 97.68           C  
ATOM   3116 HG11 VAL B  46     -15.839 -21.631   1.619  1.00 97.68           H  
ATOM   3117 HG12 VAL B  46     -14.283 -21.009   2.208  1.00 97.68           H  
ATOM   3118 HG13 VAL B  46     -15.748 -20.066   2.473  1.00 97.68           H  
ATOM   3119  CG2 VAL B  46     -17.090 -21.727   4.064  1.00 97.68           C  
ATOM   3120 HG21 VAL B  46     -17.428 -20.691   4.056  1.00 97.68           H  
ATOM   3121 HG22 VAL B  46     -17.646 -22.300   3.323  1.00 97.68           H  
ATOM   3122 HG23 VAL B  46     -17.280 -22.142   5.053  1.00 97.68           H  
ATOM   3123  N   ASP B  47     -13.453 -24.302   2.323  1.00 95.59           N  
ATOM   3124  H   ASP B  47     -14.224 -24.897   2.056  1.00 95.59           H  
ATOM   3125  CA  ASP B  47     -12.188 -24.583   1.622  1.00 95.59           C  
ATOM   3126  HA  ASP B  47     -11.366 -24.102   2.153  1.00 95.59           H  
ATOM   3127  C   ASP B  47     -12.168 -24.043   0.176  1.00 95.59           C  
ATOM   3128  CB  ASP B  47     -11.948 -26.108   1.652  1.00 95.59           C  
ATOM   3129  HB2 ASP B  47     -11.842 -26.415   2.693  1.00 95.59           H  
ATOM   3130  HB3 ASP B  47     -11.006 -26.329   1.149  1.00 95.59           H  
ATOM   3131  O   ASP B  47     -11.172 -24.168  -0.533  1.00 95.59           O  
ATOM   3132  CG  ASP B  47     -13.066 -26.950   1.006  1.00 95.59           C  
ATOM   3133  OD1 ASP B  47     -13.970 -26.373   0.350  1.00 95.59           O  
ATOM   3134  OD2 ASP B  47     -13.078 -28.183   1.220  1.00 95.59           O  
ATOM   3135  N   SER B  48     -13.295 -23.489  -0.280  1.00 96.28           N  
ATOM   3136  H   SER B  48     -14.073 -23.433   0.361  1.00 96.28           H  
ATOM   3137  CA  SER B  48     -13.570 -23.172  -1.680  1.00 96.28           C  
ATOM   3138  HA  SER B  48     -12.652 -22.793  -2.128  1.00 96.28           H  
ATOM   3139  C   SER B  48     -14.688 -22.123  -1.813  1.00 96.28           C  
ATOM   3140  CB  SER B  48     -13.984 -24.455  -2.418  1.00 96.28           C  
ATOM   3141  HB2 SER B  48     -13.124 -25.121  -2.485  1.00 96.28           H  
ATOM   3142  HB3 SER B  48     -14.307 -24.207  -3.429  1.00 96.28           H  
ATOM   3143  O   SER B  48     -15.554 -22.025  -0.932  1.00 96.28           O  
ATOM   3144  OG  SER B  48     -15.030 -25.124  -1.735  1.00 96.28           O  
ATOM   3145  HG  SER B  48     -14.626 -25.601  -1.005  1.00 96.28           H  
ATOM   3146  N   PRO B  49     -14.740 -21.350  -2.918  1.00 97.68           N  
ATOM   3147  CA  PRO B  49     -15.849 -20.433  -3.200  1.00 97.68           C  
ATOM   3148  HA  PRO B  49     -15.877 -19.669  -2.422  1.00 97.68           H  
ATOM   3149  C   PRO B  49     -17.215 -21.139  -3.257  1.00 97.68           C  
ATOM   3150  CB  PRO B  49     -15.500 -19.780  -4.542  1.00 97.68           C  
ATOM   3151  HB2 PRO B  49     -15.949 -20.341  -5.361  1.00 97.68           H  
ATOM   3152  HB3 PRO B  49     -15.816 -18.737  -4.574  1.00 97.68           H  
ATOM   3153  O   PRO B  49     -18.223 -20.598  -2.802  1.00 97.68           O  
ATOM   3154  CG  PRO B  49     -13.981 -19.906  -4.634  1.00 97.68           C  
ATOM   3155  HG2 PRO B  49     -13.508 -19.104  -4.067  1.00 97.68           H  
ATOM   3156  HG3 PRO B  49     -13.635 -19.911  -5.668  1.00 97.68           H  
ATOM   3157  CD  PRO B  49     -13.721 -21.244  -3.953  1.00 97.68           C  
ATOM   3158  HD2 PRO B  49     -12.712 -21.251  -3.539  1.00 97.68           H  
ATOM   3159  HD3 PRO B  49     -13.843 -22.056  -4.670  1.00 97.68           H  
ATOM   3160  N   GLU B  50     -17.259 -22.375  -3.752  1.00 94.77           N  
ATOM   3161  H   GLU B  50     -16.438 -22.736  -4.217  1.00 94.77           H  
ATOM   3162  CA  GLU B  50     -18.453 -23.218  -3.777  1.00 94.77           C  
ATOM   3163  HA  GLU B  50     -19.250 -22.684  -4.293  1.00 94.77           H  
ATOM   3164  C   GLU B  50     -18.959 -23.520  -2.360  1.00 94.77           C  
ATOM   3165  CB  GLU B  50     -18.168 -24.527  -4.536  1.00 94.77           C  
ATOM   3166  HB2 GLU B  50     -19.014 -25.194  -4.368  1.00 94.77           H  
ATOM   3167  HB3 GLU B  50     -17.284 -25.013  -4.123  1.00 94.77           H  
ATOM   3168  O   GLU B  50     -20.146 -23.316  -2.087  1.00 94.77           O  
ATOM   3169  CG  GLU B  50     -18.021 -24.364  -6.060  1.00 94.77           C  
ATOM   3170  HG2 GLU B  50     -18.041 -25.360  -6.503  1.00 94.77           H  
ATOM   3171  HG3 GLU B  50     -18.896 -23.830  -6.429  1.00 94.77           H  
ATOM   3172  CD  GLU B  50     -16.740 -23.651  -6.536  1.00 94.77           C  
ATOM   3173  OE1 GLU B  50     -16.745 -23.220  -7.709  1.00 94.77           O  
ATOM   3174  OE2 GLU B  50     -15.779 -23.524  -5.741  1.00 94.77           O  
ATOM   3175  N   ARG B  51     -18.076 -23.910  -1.427  1.00 96.96           N  
ATOM   3176  H   ARG B  51     -17.114 -24.060  -1.696  1.00 96.96           H  
ATOM   3177  CA  ARG B  51     -18.460 -24.087  -0.018  1.00 96.96           C  
ATOM   3178  HA  ARG B  51     -19.352 -24.713   0.017  1.00 96.96           H  
ATOM   3179  C   ARG B  51     -18.859 -22.776   0.661  1.00 96.96           C  
ATOM   3180  CB  ARG B  51     -17.355 -24.784   0.785  1.00 96.96           C  
ATOM   3181  HB2 ARG B  51     -17.551 -24.571   1.836  1.00 96.96           H  
ATOM   3182  HB3 ARG B  51     -16.381 -24.359   0.543  1.00 96.96           H  
ATOM   3183  O   ARG B  51     -19.759 -22.799   1.501  1.00 96.96           O  
ATOM   3184  CG  ARG B  51     -17.326 -26.314   0.604  1.00 96.96           C  
ATOM   3185  HG2 ARG B  51     -18.339 -26.701   0.493  1.00 96.96           H  
ATOM   3186  HG3 ARG B  51     -16.735 -26.585  -0.271  1.00 96.96           H  
ATOM   3187  CD  ARG B  51     -16.712 -26.899   1.879  1.00 96.96           C  
ATOM   3188  HD2 ARG B  51     -17.361 -26.606   2.703  1.00 96.96           H  
ATOM   3189  HD3 ARG B  51     -15.730 -26.453   2.038  1.00 96.96           H  
ATOM   3190  NE  ARG B  51     -16.569 -28.364   1.882  1.00 96.96           N  
ATOM   3191  HE  ARG B  51     -16.217 -28.777   1.031  1.00 96.96           H  
ATOM   3192  NH1 ARG B  51     -16.738 -28.605   4.169  1.00 96.96           N  
ATOM   3193 HH11 ARG B  51     -16.589 -27.610   4.259  1.00 96.96           H  
ATOM   3194 HH12 ARG B  51     -16.744 -29.149   5.020  1.00 96.96           H  
ATOM   3195  NH2 ARG B  51     -16.480 -30.407   2.895  1.00 96.96           N  
ATOM   3196 HH21 ARG B  51     -16.422 -30.917   3.765  1.00 96.96           H  
ATOM   3197 HH22 ARG B  51     -16.234 -30.820   2.007  1.00 96.96           H  
ATOM   3198  CZ  ARG B  51     -16.600 -29.114   2.974  1.00 96.96           C  
ATOM   3199  N   LEU B  52     -18.268 -21.632   0.294  1.00 98.07           N  
ATOM   3200  H   LEU B  52     -17.499 -21.681  -0.359  1.00 98.07           H  
ATOM   3201  CA  LEU B  52     -18.729 -20.322   0.782  1.00 98.07           C  
ATOM   3202  HA  LEU B  52     -18.713 -20.347   1.871  1.00 98.07           H  
ATOM   3203  C   LEU B  52     -20.176 -20.058   0.345  1.00 98.07           C  
ATOM   3204  CB  LEU B  52     -17.795 -19.195   0.296  1.00 98.07           C  
ATOM   3205  HB2 LEU B  52     -17.807 -19.169  -0.794  1.00 98.07           H  
ATOM   3206  HB3 LEU B  52     -16.771 -19.411   0.602  1.00 98.07           H  
ATOM   3207  O   LEU B  52     -20.999 -19.621   1.153  1.00 98.07           O  
ATOM   3208  CG  LEU B  52     -18.194 -17.795   0.808  1.00 98.07           C  
ATOM   3209  HG  LEU B  52     -19.197 -17.559   0.453  1.00 98.07           H  
ATOM   3210  CD1 LEU B  52     -18.186 -17.691   2.336  1.00 98.07           C  
ATOM   3211 HD11 LEU B  52     -17.245 -18.074   2.733  1.00 98.07           H  
ATOM   3212 HD12 LEU B  52     -18.307 -16.652   2.642  1.00 98.07           H  
ATOM   3213 HD13 LEU B  52     -19.012 -18.268   2.751  1.00 98.07           H  
ATOM   3214  CD2 LEU B  52     -17.257 -16.737   0.231  1.00 98.07           C  
ATOM   3215 HD21 LEU B  52     -17.332 -16.754  -0.856  1.00 98.07           H  
ATOM   3216 HD22 LEU B  52     -17.543 -15.747   0.585  1.00 98.07           H  
ATOM   3217 HD23 LEU B  52     -16.227 -16.946   0.521  1.00 98.07           H  
ATOM   3218  N   TRP B  53     -20.510 -20.366  -0.912  1.00 96.91           N  
ATOM   3219  H   TRP B  53     -19.792 -20.712  -1.532  1.00 96.91           H  
ATOM   3220  CA  TRP B  53     -21.880 -20.251  -1.405  1.00 96.91           C  
ATOM   3221  HA  TRP B  53     -22.215 -19.226  -1.245  1.00 96.91           H  
ATOM   3222  C   TRP B  53     -22.847 -21.166  -0.644  1.00 96.91           C  
ATOM   3223  CB  TRP B  53     -21.945 -20.546  -2.905  1.00 96.91           C  
ATOM   3224  HB2 TRP B  53     -21.228 -19.915  -3.430  1.00 96.91           H  
ATOM   3225  HB3 TRP B  53     -21.683 -21.587  -3.096  1.00 96.91           H  
ATOM   3226  O   TRP B  53     -23.940 -20.730  -0.270  1.00 96.91           O  
ATOM   3227  CG  TRP B  53     -23.306 -20.275  -3.451  1.00 96.91           C  
ATOM   3228  CD1 TRP B  53     -24.296 -21.181  -3.612  1.00 96.91           C  
ATOM   3229  HD1 TRP B  53     -24.201 -22.232  -3.381  1.00 96.91           H  
ATOM   3230  CD2 TRP B  53     -23.898 -18.978  -3.732  1.00 96.91           C  
ATOM   3231  CE2 TRP B  53     -25.260 -19.168  -4.104  1.00 96.91           C  
ATOM   3232  CE3 TRP B  53     -23.423 -17.656  -3.657  1.00 96.91           C  
ATOM   3233  HE3 TRP B  53     -22.408 -17.481  -3.331  1.00 96.91           H  
ATOM   3234  NE1 TRP B  53     -25.452 -20.533  -4.005  1.00 96.91           N  
ATOM   3235  HE1 TRP B  53     -26.351 -20.992  -4.034  1.00 96.91           H  
ATOM   3236  CH2 TRP B  53     -25.576 -16.783  -4.388  1.00 96.91           C  
ATOM   3237  HH2 TRP B  53     -26.186 -15.926  -4.635  1.00 96.91           H  
ATOM   3238  CZ2 TRP B  53     -26.101 -18.089  -4.428  1.00 96.91           C  
ATOM   3239  HZ2 TRP B  53     -27.132 -18.256  -4.702  1.00 96.91           H  
ATOM   3240  CZ3 TRP B  53     -24.240 -16.573  -4.014  1.00 96.91           C  
ATOM   3241  HZ3 TRP B  53     -23.829 -15.574  -4.009  1.00 96.91           H  
ATOM   3242  N   GLU B  54     -22.455 -22.413  -0.376  1.00 96.36           N  
ATOM   3243  H   GLU B  54     -21.573 -22.736  -0.747  1.00 96.36           H  
ATOM   3244  CA  GLU B  54     -23.264 -23.339   0.423  1.00 96.36           C  
ATOM   3245  HA  GLU B  54     -24.266 -23.383  -0.003  1.00 96.36           H  
ATOM   3246  C   GLU B  54     -23.433 -22.869   1.873  1.00 96.36           C  
ATOM   3247  CB  GLU B  54     -22.685 -24.760   0.392  1.00 96.36           C  
ATOM   3248  HB2 GLU B  54     -21.633 -24.739   0.678  1.00 96.36           H  
ATOM   3249  HB3 GLU B  54     -23.231 -25.357   1.122  1.00 96.36           H  
ATOM   3250  O   GLU B  54     -24.545 -22.932   2.393  1.00 96.36           O  
ATOM   3251  CG  GLU B  54     -22.848 -25.417  -0.987  1.00 96.36           C  
ATOM   3252  HG2 GLU B  54     -23.879 -25.276  -1.312  1.00 96.36           H  
ATOM   3253  HG3 GLU B  54     -22.203 -24.916  -1.709  1.00 96.36           H  
ATOM   3254  CD  GLU B  54     -22.537 -26.921  -0.973  1.00 96.36           C  
ATOM   3255  OE1 GLU B  54     -23.013 -27.596  -1.914  1.00 96.36           O  
ATOM   3256  OE2 GLU B  54     -21.879 -27.387  -0.014  1.00 96.36           O  
ATOM   3257  N   LEU B  55     -22.393 -22.346   2.533  1.00 97.49           N  
ATOM   3258  H   LEU B  55     -21.492 -22.342   2.076  1.00 97.49           H  
ATOM   3259  CA  LEU B  55     -22.493 -21.770   3.883  1.00 97.49           C  
ATOM   3260  HA  LEU B  55     -22.839 -22.547   4.566  1.00 97.49           H  
ATOM   3261  C   LEU B  55     -23.524 -20.628   3.930  1.00 97.49           C  
ATOM   3262  CB  LEU B  55     -21.097 -21.290   4.339  1.00 97.49           C  
ATOM   3263  HB2 LEU B  55     -20.778 -20.483   3.680  1.00 97.49           H  
ATOM   3264  HB3 LEU B  55     -20.378 -22.103   4.230  1.00 97.49           H  
ATOM   3265  O   LEU B  55     -24.434 -20.648   4.761  1.00 97.49           O  
ATOM   3266  CG  LEU B  55     -21.062 -20.782   5.797  1.00 97.49           C  
ATOM   3267  HG  LEU B  55     -21.926 -20.144   5.985  1.00 97.49           H  
ATOM   3268  CD1 LEU B  55     -21.071 -21.940   6.795  1.00 97.49           C  
ATOM   3269 HD11 LEU B  55     -20.179 -22.551   6.662  1.00 97.49           H  
ATOM   3270 HD12 LEU B  55     -21.961 -22.551   6.642  1.00 97.49           H  
ATOM   3271 HD13 LEU B  55     -21.084 -21.542   7.810  1.00 97.49           H  
ATOM   3272  CD2 LEU B  55     -19.812 -19.951   6.068  1.00 97.49           C  
ATOM   3273 HD21 LEU B  55     -18.917 -20.567   5.976  1.00 97.49           H  
ATOM   3274 HD22 LEU B  55     -19.852 -19.549   7.080  1.00 97.49           H  
ATOM   3275 HD23 LEU B  55     -19.753 -19.122   5.363  1.00 97.49           H  
ATOM   3276  N   ILE B  56     -23.418 -19.678   2.994  1.00 96.72           N  
ATOM   3277  H   ILE B  56     -22.646 -19.747   2.346  1.00 96.72           H  
ATOM   3278  CA  ILE B  56     -24.298 -18.506   2.906  1.00 96.72           C  
ATOM   3279  HA  ILE B  56     -24.316 -18.012   3.877  1.00 96.72           H  
ATOM   3280  C   ILE B  56     -25.742 -18.925   2.599  1.00 96.72           C  
ATOM   3281  CB  ILE B  56     -23.733 -17.504   1.867  1.00 96.72           C  
ATOM   3282  HB  ILE B  56     -23.551 -18.043   0.938  1.00 96.72           H  
ATOM   3283  O   ILE B  56     -26.668 -18.514   3.297  1.00 96.72           O  
ATOM   3284  CG1 ILE B  56     -22.393 -16.912   2.367  1.00 96.72           C  
ATOM   3285 HG12 ILE B  56     -21.742 -17.709   2.725  1.00 96.72           H  
ATOM   3286 HG13 ILE B  56     -22.580 -16.243   3.207  1.00 96.72           H  
ATOM   3287  CG2 ILE B  56     -24.731 -16.367   1.568  1.00 96.72           C  
ATOM   3288 HG21 ILE B  56     -25.657 -16.777   1.165  1.00 96.72           H  
ATOM   3289 HG22 ILE B  56     -24.949 -15.809   2.478  1.00 96.72           H  
ATOM   3290 HG23 ILE B  56     -24.329 -15.688   0.816  1.00 96.72           H  
ATOM   3291  CD1 ILE B  56     -21.626 -16.146   1.283  1.00 96.72           C  
ATOM   3292 HD11 ILE B  56     -21.490 -16.777   0.405  1.00 96.72           H  
ATOM   3293 HD12 ILE B  56     -22.173 -15.246   1.006  1.00 96.72           H  
ATOM   3294 HD13 ILE B  56     -20.648 -15.855   1.668  1.00 96.72           H  
ATOM   3295  N   THR B  57     -25.959 -19.763   1.580  1.00 94.45           N  
ATOM   3296  H   THR B  57     -25.164 -20.096   1.054  1.00 94.45           H  
ATOM   3297  CA  THR B  57     -27.319 -20.137   1.143  1.00 94.45           C  
ATOM   3298  HA  THR B  57     -27.953 -19.259   1.262  1.00 94.45           H  
ATOM   3299  C   THR B  57     -27.992 -21.209   1.998  1.00 94.45           C  
ATOM   3300  CB  THR B  57     -27.387 -20.520  -0.338  1.00 94.45           C  
ATOM   3301  HB  THR B  57     -28.399 -20.862  -0.557  1.00 94.45           H  
ATOM   3302  O   THR B  57     -29.219 -21.274   2.006  1.00 94.45           O  
ATOM   3303  CG2 THR B  57     -27.102 -19.316  -1.228  1.00 94.45           C  
ATOM   3304 HG21 THR B  57     -27.709 -18.465  -0.916  1.00 94.45           H  
ATOM   3305 HG22 THR B  57     -26.048 -19.042  -1.174  1.00 94.45           H  
ATOM   3306 HG23 THR B  57     -27.370 -19.572  -2.253  1.00 94.45           H  
ATOM   3307  OG1 THR B  57     -26.484 -21.546  -0.679  1.00 94.45           O  
ATOM   3308  HG1 THR B  57     -25.590 -21.208  -0.584  1.00 94.45           H  
ATOM   3309  N   SER B  58     -27.236 -21.984   2.784  1.00 94.77           N  
ATOM   3310  H   SER B  58     -26.232 -21.932   2.688  1.00 94.77           H  
ATOM   3311  CA  SER B  58     -27.800 -22.822   3.857  1.00 94.77           C  
ATOM   3312  HA  SER B  58     -28.748 -23.221   3.496  1.00 94.77           H  
ATOM   3313  C   SER B  58     -28.149 -22.037   5.129  1.00 94.77           C  
ATOM   3314  CB  SER B  58     -26.918 -24.040   4.174  1.00 94.77           C  
ATOM   3315  HB2 SER B  58     -27.410 -24.645   4.936  1.00 94.77           H  
ATOM   3316  HB3 SER B  58     -26.818 -24.645   3.274  1.00 94.77           H  
ATOM   3317  O   SER B  58     -28.711 -22.618   6.055  1.00 94.77           O  
ATOM   3318  OG  SER B  58     -25.624 -23.688   4.632  1.00 94.77           O  
ATOM   3319  HG  SER B  58     -25.186 -23.291   3.875  1.00 94.77           H  
ATOM   3320  N   GLY B  59     -27.856 -20.730   5.182  1.00 94.68           N  
ATOM   3321  H   GLY B  59     -27.390 -20.301   4.396  1.00 94.68           H  
ATOM   3322  CA  GLY B  59     -28.207 -19.873   6.315  1.00 94.68           C  
ATOM   3323  HA2 GLY B  59     -29.273 -19.965   6.523  1.00 94.68           H  
ATOM   3324  HA3 GLY B  59     -27.992 -18.838   6.046  1.00 94.68           H  
ATOM   3325  C   GLY B  59     -27.435 -20.204   7.595  1.00 94.68           C  
ATOM   3326  O   GLY B  59     -27.997 -20.115   8.685  1.00 94.68           O  
ATOM   3327  N   ARG B  60     -26.166 -20.618   7.475  1.00 95.36           N  
ATOM   3328  H   ARG B  60     -25.757 -20.637   6.552  1.00 95.36           H  
ATOM   3329  CA  ARG B  60     -25.307 -20.977   8.616  1.00 95.36           C  
ATOM   3330  HA  ARG B  60     -25.933 -21.147   9.492  1.00 95.36           H  
ATOM   3331  C   ARG B  60     -24.340 -19.850   8.985  1.00 95.36           C  
ATOM   3332  CB  ARG B  60     -24.547 -22.275   8.305  1.00 95.36           C  
ATOM   3333  HB2 ARG B  60     -23.811 -22.447   9.090  1.00 95.36           H  
ATOM   3334  HB3 ARG B  60     -24.022 -22.147   7.358  1.00 95.36           H  
ATOM   3335  O   ARG B  60     -23.849 -19.138   8.108  1.00 95.36           O  
ATOM   3336  CG  ARG B  60     -25.471 -23.500   8.214  1.00 95.36           C  
ATOM   3337  HG2 ARG B  60     -26.058 -23.567   9.129  1.00 95.36           H  
ATOM   3338  HG3 ARG B  60     -26.156 -23.389   7.373  1.00 95.36           H  
ATOM   3339  CD  ARG B  60     -24.670 -24.802   8.055  1.00 95.36           C  
ATOM   3340  HD2 ARG B  60     -25.365 -25.640   8.104  1.00 95.36           H  
ATOM   3341  HD3 ARG B  60     -23.978 -24.888   8.893  1.00 95.36           H  
ATOM   3342  NE  ARG B  60     -23.952 -24.862   6.765  1.00 95.36           N  
ATOM   3343  HE  ARG B  60     -24.485 -24.568   5.958  1.00 95.36           H  
ATOM   3344  NH1 ARG B  60     -21.850 -25.485   7.507  1.00 95.36           N  
ATOM   3345 HH11 ARG B  60     -20.876 -25.652   7.299  1.00 95.36           H  
ATOM   3346 HH12 ARG B  60     -22.152 -25.432   8.470  1.00 95.36           H  
ATOM   3347  NH2 ARG B  60     -22.212 -25.210   5.335  1.00 95.36           N  
ATOM   3348 HH21 ARG B  60     -22.812 -25.015   4.546  1.00 95.36           H  
ATOM   3349 HH22 ARG B  60     -21.239 -25.429   5.175  1.00 95.36           H  
ATOM   3350  CZ  ARG B  60     -22.685 -25.190   6.548  1.00 95.36           C  
ATOM   3351  N   ASP B  61     -24.040 -19.742  10.278  1.00 95.02           N  
ATOM   3352  H   ASP B  61     -24.475 -20.386  10.924  1.00 95.02           H  
ATOM   3353  CA  ASP B  61     -22.889 -19.000  10.802  1.00 95.02           C  
ATOM   3354  HA  ASP B  61     -22.414 -18.495   9.961  1.00 95.02           H  
ATOM   3355  C   ASP B  61     -21.827 -19.952  11.373  1.00 95.02           C  
ATOM   3356  CB  ASP B  61     -23.311 -17.884  11.778  1.00 95.02           C  
ATOM   3357  HB2 ASP B  61     -22.424 -17.306  12.039  1.00 95.02           H  
ATOM   3358  HB3 ASP B  61     -23.983 -17.207  11.251  1.00 95.02           H  
ATOM   3359  O   ASP B  61     -22.126 -21.101  11.704  1.00 95.02           O  
ATOM   3360  CG  ASP B  61     -23.988 -18.334  13.080  1.00 95.02           C  
ATOM   3361  OD1 ASP B  61     -23.304 -18.813  14.014  1.00 95.02           O  
ATOM   3362  OD2 ASP B  61     -25.203 -18.074  13.252  1.00 95.02           O  
ATOM   3363  N   SER B  62     -20.577 -19.489  11.430  1.00 96.34           N  
ATOM   3364  H   SER B  62     -20.394 -18.576  11.039  1.00 96.34           H  
ATOM   3365  CA  SER B  62     -19.398 -20.266  11.837  1.00 96.34           C  
ATOM   3366  HA  SER B  62     -19.627 -21.327  11.741  1.00 96.34           H  
ATOM   3367  C   SER B  62     -18.949 -20.046  13.286  1.00 96.34           C  
ATOM   3368  CB  SER B  62     -18.238 -19.952  10.892  1.00 96.34           C  
ATOM   3369  HB2 SER B  62     -18.518 -20.222   9.874  1.00 96.34           H  
ATOM   3370  HB3 SER B  62     -17.362 -20.536  11.176  1.00 96.34           H  
ATOM   3371  O   SER B  62     -17.851 -20.472  13.644  1.00 96.34           O  
ATOM   3372  OG  SER B  62     -17.919 -18.576  10.928  1.00 96.34           O  
ATOM   3373  HG  SER B  62     -17.943 -18.232  11.824  1.00 96.34           H  
ATOM   3374  N   ALA B  63     -19.741 -19.347  14.104  1.00 96.07           N  
ATOM   3375  H   ALA B  63     -20.655 -19.063  13.783  1.00 96.07           H  
ATOM   3376  CA  ALA B  63     -19.309 -18.938  15.437  1.00 96.07           C  
ATOM   3377  HA  ALA B  63     -18.314 -18.503  15.345  1.00 96.07           H  
ATOM   3378  C   ALA B  63     -19.212 -20.142  16.390  1.00 96.07           C  
ATOM   3379  CB  ALA B  63     -20.234 -17.834  15.954  1.00 96.07           C  
ATOM   3380  HB1 ALA B  63     -19.914 -17.525  16.949  1.00 96.07           H  
ATOM   3381  HB2 ALA B  63     -21.260 -18.199  16.000  1.00 96.07           H  
ATOM   3382  HB3 ALA B  63     -20.177 -16.977  15.283  1.00 96.07           H  
ATOM   3383  O   ALA B  63     -20.201 -20.836  16.643  1.00 96.07           O  
ATOM   3384  N   ALA B  64     -18.013 -20.362  16.927  1.00 92.12           N  
ATOM   3385  H   ALA B  64     -17.271 -19.719  16.692  1.00 92.12           H  
ATOM   3386  CA  ALA B  64     -17.635 -21.499  17.762  1.00 92.12           C  
ATOM   3387  HA  ALA B  64     -18.531 -21.981  18.154  1.00 92.12           H  
ATOM   3388  C   ALA B  64     -16.779 -21.048  18.960  1.00 92.12           C  
ATOM   3389  CB  ALA B  64     -16.882 -22.500  16.873  1.00 92.12           C  
ATOM   3390  HB1 ALA B  64     -16.615 -23.387  17.447  1.00 92.12           H  
ATOM   3391  HB2 ALA B  64     -15.970 -22.040  16.492  1.00 92.12           H  
ATOM   3392  HB3 ALA B  64     -17.511 -22.795  16.033  1.00 92.12           H  
ATOM   3393  O   ALA B  64     -16.349 -19.895  19.026  1.00 92.12           O  
ATOM   3394  N   GLU B  65     -16.512 -21.951  19.906  1.00 88.20           N  
ATOM   3395  H   GLU B  65     -16.847 -22.897  19.790  1.00 88.20           H  
ATOM   3396  CA  GLU B  65     -15.512 -21.706  20.955  1.00 88.20           C  
ATOM   3397  HA  GLU B  65     -15.745 -20.758  21.440  1.00 88.20           H  
ATOM   3398  C   GLU B  65     -14.092 -21.579  20.367  1.00 88.20           C  
ATOM   3399  CB  GLU B  65     -15.546 -22.806  22.036  1.00 88.20           C  
ATOM   3400  HB2 GLU B  65     -15.358 -23.777  21.576  1.00 88.20           H  
ATOM   3401  HB3 GLU B  65     -14.747 -22.603  22.748  1.00 88.20           H  
ATOM   3402  O   GLU B  65     -13.809 -22.054  19.265  1.00 88.20           O  
ATOM   3403  CG  GLU B  65     -16.873 -22.854  22.812  1.00 88.20           C  
ATOM   3404  HG2 GLU B  65     -17.651 -23.270  22.173  1.00 88.20           H  
ATOM   3405  HG3 GLU B  65     -17.148 -21.829  23.064  1.00 88.20           H  
ATOM   3406  CD  GLU B  65     -16.781 -23.667  24.115  1.00 88.20           C  
ATOM   3407  OE1 GLU B  65     -17.460 -23.289  25.098  1.00 88.20           O  
ATOM   3408  OE2 GLU B  65     -15.985 -24.635  24.184  1.00 88.20           O  
ATOM   3409  N   VAL B  66     -13.193 -20.941  21.120  1.00 86.91           N  
ATOM   3410  H   VAL B  66     -13.511 -20.520  21.981  1.00 86.91           H  
ATOM   3411  CA  VAL B  66     -11.750 -20.889  20.820  1.00 86.91           C  
ATOM   3412  HA  VAL B  66     -11.644 -20.345  19.882  1.00 86.91           H  
ATOM   3413  C   VAL B  66     -11.124 -22.292  20.652  1.00 86.91           C  
ATOM   3414  CB  VAL B  66     -10.973 -20.105  21.899  1.00 86.91           C  
ATOM   3415  HB  VAL B  66      -9.909 -20.306  21.773  1.00 86.91           H  
ATOM   3416  O   VAL B  66     -11.434 -23.176  21.456  1.00 86.91           O  
ATOM   3417  CG1 VAL B  66     -11.174 -18.598  21.710  1.00 86.91           C  
ATOM   3418 HG11 VAL B  66     -10.627 -18.051  22.478  1.00 86.91           H  
ATOM   3419 HG12 VAL B  66     -10.779 -18.296  20.740  1.00 86.91           H  
ATOM   3420 HG13 VAL B  66     -12.233 -18.344  21.762  1.00 86.91           H  
ATOM   3421  CG2 VAL B  66     -11.360 -20.469  23.343  1.00 86.91           C  
ATOM   3422 HG21 VAL B  66     -12.405 -20.227  23.539  1.00 86.91           H  
ATOM   3423 HG22 VAL B  66     -11.198 -21.534  23.508  1.00 86.91           H  
ATOM   3424 HG23 VAL B  66     -10.737 -19.912  24.043  1.00 86.91           H  
ATOM   3425  N   PRO B  67     -10.218 -22.509  19.672  1.00 84.77           N  
ATOM   3426  CA  PRO B  67      -9.555 -23.799  19.470  1.00 84.77           C  
ATOM   3427  HA  PRO B  67     -10.321 -24.567  19.363  1.00 84.77           H  
ATOM   3428  C   PRO B  67      -8.622 -24.173  20.627  1.00 84.77           C  
ATOM   3429  CB  PRO B  67      -8.778 -23.684  18.151  1.00 84.77           C  
ATOM   3430  HB2 PRO B  67      -7.744 -23.403  18.349  1.00 84.77           H  
ATOM   3431  HB3 PRO B  67      -8.819 -24.611  17.578  1.00 84.77           H  
ATOM   3432  O   PRO B  67      -7.875 -23.334  21.135  1.00 84.77           O  
ATOM   3433  CG  PRO B  67      -9.473 -22.540  17.423  1.00 84.77           C  
ATOM   3434  HG2 PRO B  67      -8.815 -22.039  16.714  1.00 84.77           H  
ATOM   3435  HG3 PRO B  67     -10.369 -22.909  16.925  1.00 84.77           H  
ATOM   3436  CD  PRO B  67      -9.867 -21.622  18.574  1.00 84.77           C  
ATOM   3437  HD2 PRO B  67      -9.023 -20.995  18.862  1.00 84.77           H  
ATOM   3438  HD3 PRO B  67     -10.711 -21.012  18.253  1.00 84.77           H  
ATOM   3439  N   ASP B  68      -8.627 -25.448  21.010  1.00 84.96           N  
ATOM   3440  H   ASP B  68      -9.259 -26.099  20.566  1.00 84.96           H  
ATOM   3441  CA  ASP B  68      -7.812 -26.013  22.089  1.00 84.96           C  
ATOM   3442  HA  ASP B  68      -7.482 -25.185  22.716  1.00 84.96           H  
ATOM   3443  C   ASP B  68      -6.496 -26.669  21.614  1.00 84.96           C  
ATOM   3444  CB  ASP B  68      -8.685 -26.901  23.008  1.00 84.96           C  
ATOM   3445  HB2 ASP B  68      -9.299 -26.229  23.608  1.00 84.96           H  
ATOM   3446  HB3 ASP B  68      -8.035 -27.431  23.704  1.00 84.96           H  
ATOM   3447  O   ASP B  68      -5.664 -27.056  22.436  1.00 84.96           O  
ATOM   3448  CG  ASP B  68      -9.642 -27.916  22.354  1.00 84.96           C  
ATOM   3449  OD1 ASP B  68      -9.718 -27.990  21.106  1.00 84.96           O  
ATOM   3450  OD2 ASP B  68     -10.349 -28.585  23.148  1.00 84.96           O  
ATOM   3451  N   ASP B  69      -6.242 -26.707  20.303  1.00 86.00           N  
ATOM   3452  H   ASP B  69      -6.943 -26.338  19.676  1.00 86.00           H  
ATOM   3453  CA  ASP B  69      -5.022 -27.236  19.673  1.00 86.00           C  
ATOM   3454  HA  ASP B  69      -4.664 -28.069  20.278  1.00 86.00           H  
ATOM   3455  C   ASP B  69      -3.858 -26.223  19.589  1.00 86.00           C  
ATOM   3456  CB  ASP B  69      -5.382 -27.804  18.285  1.00 86.00           C  
ATOM   3457  HB2 ASP B  69      -4.499 -28.302  17.883  1.00 86.00           H  
ATOM   3458  HB3 ASP B  69      -6.156 -28.561  18.408  1.00 86.00           H  
ATOM   3459  O   ASP B  69      -2.690 -26.612  19.550  1.00 86.00           O  
ATOM   3460  CG  ASP B  69      -5.871 -26.767  17.258  1.00 86.00           C  
ATOM   3461  OD1 ASP B  69      -6.290 -25.658  17.669  1.00 86.00           O  
ATOM   3462  OD2 ASP B  69      -5.824 -27.080  16.051  1.00 86.00           O  
ATOM   3463  N   ARG B  70      -4.141 -24.913  19.627  1.00 85.87           N  
ATOM   3464  H   ARG B  70      -5.123 -24.686  19.565  1.00 85.87           H  
ATOM   3465  CA  ARG B  70      -3.136 -23.834  19.463  1.00 85.87           C  
ATOM   3466  HA  ARG B  70      -2.475 -24.128  18.647  1.00 85.87           H  
ATOM   3467  C   ARG B  70      -2.216 -23.628  20.670  1.00 85.87           C  
ATOM   3468  CB  ARG B  70      -3.831 -22.517  19.062  1.00 85.87           C  
ATOM   3469  HB2 ARG B  70      -3.083 -21.739  18.913  1.00 85.87           H  
ATOM   3470  HB3 ARG B  70      -4.514 -22.202  19.851  1.00 85.87           H  
ATOM   3471  O   ARG B  70      -1.260 -22.847  20.601  1.00 85.87           O  
ATOM   3472  CG  ARG B  70      -4.610 -22.713  17.758  1.00 85.87           C  
ATOM   3473  HG2 ARG B  70      -3.946 -23.120  16.996  1.00 85.87           H  
ATOM   3474  HG3 ARG B  70      -5.414 -23.426  17.942  1.00 85.87           H  
ATOM   3475  CD  ARG B  70      -5.261 -21.444  17.221  1.00 85.87           C  
ATOM   3476  HD2 ARG B  70      -4.483 -20.734  16.937  1.00 85.87           H  
ATOM   3477  HD3 ARG B  70      -5.883 -20.999  17.997  1.00 85.87           H  
ATOM   3478  NE  ARG B  70      -6.096 -21.802  16.060  1.00 85.87           N  
ATOM   3479  HE  ARG B  70      -6.347 -22.777  15.978  1.00 85.87           H  
ATOM   3480  NH1 ARG B  70      -6.304 -19.710  15.174  1.00 85.87           N  
ATOM   3481 HH11 ARG B  70      -5.624 -19.331  15.817  1.00 85.87           H  
ATOM   3482 HH12 ARG B  70      -6.549 -19.158  14.364  1.00 85.87           H  
ATOM   3483  NH2 ARG B  70      -7.314 -21.405  14.175  1.00 85.87           N  
ATOM   3484 HH21 ARG B  70      -7.679 -20.739  13.509  1.00 85.87           H  
ATOM   3485 HH22 ARG B  70      -7.558 -22.381  14.087  1.00 85.87           H  
ATOM   3486  CZ  ARG B  70      -6.566 -20.976  15.149  1.00 85.87           C  
ATOM   3487  N   GLY B  71      -2.492 -24.297  21.790  1.00 82.42           N  
ATOM   3488  H   GLY B  71      -3.243 -24.972  21.749  1.00 82.42           H  
ATOM   3489  CA  GLY B  71      -1.768 -24.110  23.052  1.00 82.42           C  
ATOM   3490  HA2 GLY B  71      -2.124 -24.850  23.769  1.00 82.42           H  
ATOM   3491  HA3 GLY B  71      -0.702 -24.267  22.889  1.00 82.42           H  
ATOM   3492  C   GLY B  71      -1.977 -22.721  23.667  1.00 82.42           C  
ATOM   3493  O   GLY B  71      -1.054 -22.166  24.264  1.00 82.42           O  
ATOM   3494  N   TRP B  72      -3.153 -22.124  23.461  1.00 78.54           N  
ATOM   3495  H   TRP B  72      -3.862 -22.627  22.947  1.00 78.54           H  
ATOM   3496  CA  TRP B  72      -3.580 -20.919  24.170  1.00 78.54           C  
ATOM   3497  HA  TRP B  72      -2.756 -20.208  24.224  1.00 78.54           H  
ATOM   3498  C   TRP B  72      -3.999 -21.268  25.606  1.00 78.54           C  
ATOM   3499  CB  TRP B  72      -4.743 -20.263  23.419  1.00 78.54           C  
ATOM   3500  HB2 TRP B  72      -5.572 -20.968  23.360  1.00 78.54           H  
ATOM   3501  HB3 TRP B  72      -5.062 -19.422  24.034  1.00 78.54           H  
ATOM   3502  O   TRP B  72      -4.575 -22.331  25.840  1.00 78.54           O  
ATOM   3503  CG  TRP B  72      -4.489 -19.713  22.042  1.00 78.54           C  
ATOM   3504  CD1 TRP B  72      -3.278 -19.460  21.492  1.00 78.54           C  
ATOM   3505  HD1 TRP B  72      -2.325 -19.669  21.954  1.00 78.54           H  
ATOM   3506  CD2 TRP B  72      -5.472 -19.241  21.061  1.00 78.54           C  
ATOM   3507  CE2 TRP B  72      -4.768 -18.580  20.013  1.00 78.54           C  
ATOM   3508  CE3 TRP B  72      -6.883 -19.261  20.958  1.00 78.54           C  
ATOM   3509  HE3 TRP B  72      -7.455 -19.806  21.695  1.00 78.54           H  
ATOM   3510  NE1 TRP B  72      -3.443 -18.833  20.275  1.00 78.54           N  
ATOM   3511  HE1 TRP B  72      -2.681 -18.585  19.659  1.00 78.54           H  
ATOM   3512  CH2 TRP B  72      -6.823 -17.856  18.959  1.00 78.54           C  
ATOM   3513  HH2 TRP B  72      -7.334 -17.302  18.186  1.00 78.54           H  
ATOM   3514  CZ2 TRP B  72      -5.420 -17.871  18.999  1.00 78.54           C  
ATOM   3515  HZ2 TRP B  72      -4.837 -17.320  18.276  1.00 78.54           H  
ATOM   3516  CZ3 TRP B  72      -7.552 -18.576  19.922  1.00 78.54           C  
ATOM   3517  HZ3 TRP B  72      -8.631 -18.591  19.875  1.00 78.54           H  
ATOM   3518  N   VAL B  73      -3.735 -20.385  26.573  1.00 72.11           N  
ATOM   3519  H   VAL B  73      -3.298 -19.504  26.343  1.00 72.11           H  
ATOM   3520  CA  VAL B  73      -4.125 -20.607  27.974  1.00 72.11           C  
ATOM   3521  HA  VAL B  73      -3.980 -21.661  28.207  1.00 72.11           H  
ATOM   3522  C   VAL B  73      -5.604 -20.227  28.152  1.00 72.11           C  
ATOM   3523  CB  VAL B  73      -3.224 -19.816  28.942  1.00 72.11           C  
ATOM   3524  HB  VAL B  73      -3.357 -18.750  28.759  1.00 72.11           H  
ATOM   3525  O   VAL B  73      -5.946 -19.061  27.954  1.00 72.11           O  
ATOM   3526  CG1 VAL B  73      -3.588 -20.115  30.404  1.00 72.11           C  
ATOM   3527 HG11 VAL B  73      -4.601 -19.776  30.617  1.00 72.11           H  
ATOM   3528 HG12 VAL B  73      -2.913 -19.567  31.062  1.00 72.11           H  
ATOM   3529 HG13 VAL B  73      -3.503 -21.182  30.608  1.00 72.11           H  
ATOM   3530  CG2 VAL B  73      -1.743 -20.172  28.750  1.00 72.11           C  
ATOM   3531 HG21 VAL B  73      -1.141 -19.611  29.465  1.00 72.11           H  
ATOM   3532 HG22 VAL B  73      -1.415 -19.878  27.753  1.00 72.11           H  
ATOM   3533 HG23 VAL B  73      -1.584 -21.241  28.891  1.00 72.11           H  
ATOM   3534  N   PRO B  74      -6.504 -21.153  28.548  1.00 66.53           N  
ATOM   3535  CA  PRO B  74      -7.934 -20.848  28.635  1.00 66.53           C  
ATOM   3536  HA  PRO B  74      -8.281 -20.545  27.648  1.00 66.53           H  
ATOM   3537  C   PRO B  74      -8.267 -19.730  29.628  1.00 66.53           C  
ATOM   3538  CB  PRO B  74      -8.620 -22.161  29.023  1.00 66.53           C  
ATOM   3539  HB2 PRO B  74      -8.682 -22.247  30.108  1.00 66.53           H  
ATOM   3540  HB3 PRO B  74      -9.610 -22.243  28.575  1.00 66.53           H  
ATOM   3541  O   PRO B  74      -9.179 -18.953  29.370  1.00 66.53           O  
ATOM   3542  CG  PRO B  74      -7.662 -23.220  28.484  1.00 66.53           C  
ATOM   3543  HG2 PRO B  74      -7.765 -24.169  29.010  1.00 66.53           H  
ATOM   3544  HG3 PRO B  74      -7.819 -23.350  27.413  1.00 66.53           H  
ATOM   3545  CD  PRO B  74      -6.297 -22.583  28.727  1.00 66.53           C  
ATOM   3546  HD2 PRO B  74      -5.578 -22.994  28.018  1.00 66.53           H  
ATOM   3547  HD3 PRO B  74      -5.971 -22.776  29.749  1.00 66.53           H  
ATOM   3548  N   ASP B  75      -7.507 -19.619  30.722  1.00 63.23           N  
ATOM   3549  H   ASP B  75      -6.811 -20.330  30.899  1.00 63.23           H  
ATOM   3550  CA  ASP B  75      -7.701 -18.592  31.753  1.00 63.23           C  
ATOM   3551  HA  ASP B  75      -8.756 -18.566  32.027  1.00 63.23           H  
ATOM   3552  C   ASP B  75      -7.326 -17.179  31.264  1.00 63.23           C  
ATOM   3553  CB  ASP B  75      -6.914 -18.974  33.020  1.00 63.23           C  
ATOM   3554  HB2 ASP B  75      -5.863 -19.095  32.760  1.00 63.23           H  
ATOM   3555  HB3 ASP B  75      -6.989 -18.152  33.733  1.00 63.23           H  
ATOM   3556  O   ASP B  75      -7.914 -16.200  31.717  1.00 63.23           O  
ATOM   3557  CG  ASP B  75      -7.416 -20.250  33.719  1.00 63.23           C  
ATOM   3558  OD1 ASP B  75      -8.562 -20.682  33.451  1.00 63.23           O  
ATOM   3559  OD2 ASP B  75      -6.634 -20.803  34.524  1.00 63.23           O  
ATOM   3560  N   GLU B  76      -6.409 -17.058  30.295  1.00 64.41           N  
ATOM   3561  H   GLU B  76      -5.998 -17.898  29.914  1.00 64.41           H  
ATOM   3562  CA  GLU B  76      -6.072 -15.784  29.633  1.00 64.41           C  
ATOM   3563  HA  GLU B  76      -6.056 -14.986  30.375  1.00 64.41           H  
ATOM   3564  C   GLU B  76      -7.114 -15.388  28.570  1.00 64.41           C  
ATOM   3565  CB  GLU B  76      -4.678 -15.875  28.985  1.00 64.41           C  
ATOM   3566  HB2 GLU B  76      -4.473 -14.937  28.468  1.00 64.41           H  
ATOM   3567  HB3 GLU B  76      -4.685 -16.677  28.247  1.00 64.41           H  
ATOM   3568  O   GLU B  76      -7.238 -14.213  28.228  1.00 64.41           O  
ATOM   3569  CG  GLU B  76      -3.555 -16.120  30.006  1.00 64.41           C  
ATOM   3570  HG2 GLU B  76      -3.582 -15.315  30.742  1.00 64.41           H  
ATOM   3571  HG3 GLU B  76      -3.740 -17.057  30.532  1.00 64.41           H  
ATOM   3572  CD  GLU B  76      -2.157 -16.181  29.367  1.00 64.41           C  
ATOM   3573  OE1 GLU B  76      -1.191 -15.858  30.094  1.00 64.41           O  
ATOM   3574  OE2 GLU B  76      -2.055 -16.568  28.180  1.00 64.41           O  
ATOM   3575  N   LEU B  77      -7.877 -16.369  28.074  1.00 65.65           N  
ATOM   3576  H   LEU B  77      -7.690 -17.301  28.416  1.00 65.65           H  
ATOM   3577  CA  LEU B  77      -8.970 -16.224  27.106  1.00 65.65           C  
ATOM   3578  HA  LEU B  77      -8.857 -15.274  26.583  1.00 65.65           H  
ATOM   3579  C   LEU B  77     -10.369 -16.188  27.745  1.00 65.65           C  
ATOM   3580  CB  LEU B  77      -8.888 -17.378  26.092  1.00 65.65           C  
ATOM   3581  HB2 LEU B  77      -9.812 -17.417  25.516  1.00 65.65           H  
ATOM   3582  HB3 LEU B  77      -8.808 -18.314  26.644  1.00 65.65           H  
ATOM   3583  O   LEU B  77     -11.364 -16.124  27.019  1.00 65.65           O  
ATOM   3584  CG  LEU B  77      -7.728 -17.283  25.094  1.00 65.65           C  
ATOM   3585  HG  LEU B  77      -6.777 -17.193  25.618  1.00 65.65           H  
ATOM   3586  CD1 LEU B  77      -7.722 -18.566  24.272  1.00 65.65           C  
ATOM   3587 HD11 LEU B  77      -7.499 -19.418  24.915  1.00 65.65           H  
ATOM   3588 HD12 LEU B  77      -8.684 -18.710  23.781  1.00 65.65           H  
ATOM   3589 HD13 LEU B  77      -6.950 -18.476  23.507  1.00 65.65           H  
ATOM   3590  CD2 LEU B  77      -7.890 -16.109  24.121  1.00 65.65           C  
ATOM   3591 HD21 LEU B  77      -7.117 -16.152  23.353  1.00 65.65           H  
ATOM   3592 HD22 LEU B  77      -7.781 -15.167  24.658  1.00 65.65           H  
ATOM   3593 HD23 LEU B  77      -8.868 -16.145  23.642  1.00 65.65           H  
ATOM   3594  N   MET B  78     -10.481 -16.252  29.077  1.00 55.91           N  
ATOM   3595  H   MET B  78      -9.637 -16.327  29.627  1.00 55.91           H  
ATOM   3596  CA  MET B  78     -11.767 -16.110  29.765  1.00 55.91           C  
ATOM   3597  HA  MET B  78     -12.432 -16.912  29.444  1.00 55.91           H  
ATOM   3598  C   MET B  78     -12.397 -14.773  29.376  1.00 55.91           C  
ATOM   3599  CB  MET B  78     -11.597 -16.187  31.290  1.00 55.91           C  
ATOM   3600  HB2 MET B  78     -12.486 -15.785  31.776  1.00 55.91           H  
ATOM   3601  HB3 MET B  78     -10.743 -15.577  31.586  1.00 55.91           H  
ATOM   3602  O   MET B  78     -11.783 -13.717  29.537  1.00 55.91           O  
ATOM   3603  CG  MET B  78     -11.391 -17.619  31.784  1.00 55.91           C  
ATOM   3604  HG2 MET B  78     -10.615 -18.084  31.177  1.00 55.91           H  
ATOM   3605  HG3 MET B  78     -11.027 -17.569  32.810  1.00 55.91           H  
ATOM   3606  SD  MET B  78     -12.856 -18.691  31.760  1.00 55.91           S  
ATOM   3607  CE  MET B  78     -12.059 -20.177  32.429  1.00 55.91           C  
ATOM   3608  HE1 MET B  78     -12.783 -20.989  32.492  1.00 55.91           H  
ATOM   3609  HE2 MET B  78     -11.232 -20.471  31.783  1.00 55.91           H  
ATOM   3610  HE3 MET B  78     -11.663 -19.964  33.422  1.00 55.91           H  
ATOM   3611  N   ALA B  79     -13.626 -14.814  28.857  1.00 52.08           N  
ATOM   3612  H   ALA B  79     -14.091 -15.705  28.756  1.00 52.08           H  
ATOM   3613  CA  ALA B  79     -14.301 -13.604  28.408  1.00 52.08           C  
ATOM   3614  HA  ALA B  79     -13.690 -13.146  27.629  1.00 52.08           H  
ATOM   3615  C   ALA B  79     -14.433 -12.602  29.569  1.00 52.08           C  
ATOM   3616  CB  ALA B  79     -15.658 -13.980  27.802  1.00 52.08           C  
ATOM   3617  HB1 ALA B  79     -16.159 -13.083  27.438  1.00 52.08           H  
ATOM   3618  HB2 ALA B  79     -16.281 -14.457  28.559  1.00 52.08           H  
ATOM   3619  HB3 ALA B  79     -15.512 -14.668  26.970  1.00 52.08           H  
ATOM   3620  O   ALA B  79     -14.806 -12.986  30.679  1.00 52.08           O  
ATOM   3621  N   SER B  80     -14.203 -11.315  29.290  1.00 46.64           N  
ATOM   3622  H   SER B  80     -13.952 -11.070  28.343  1.00 46.64           H  
ATOM   3623  CA  SER B  80     -14.238 -10.192  30.248  1.00 46.64           C  
ATOM   3624  HA  SER B  80     -13.603 -10.460  31.092  1.00 46.64           H  
ATOM   3625  C   SER B  80     -15.629  -9.888  30.845  1.00 46.64           C  
ATOM   3626  CB  SER B  80     -13.627  -8.946  29.581  1.00 46.64           C  
ATOM   3627  HB2 SER B  80     -12.559  -9.113  29.439  1.00 46.64           H  
ATOM   3628  HB3 SER B  80     -13.759  -8.073  30.221  1.00 46.64           H  
ATOM   3629  O   SER B  80     -15.815  -8.877  31.522  1.00 46.64           O  
ATOM   3630  OG  SER B  80     -14.223  -8.717  28.313  1.00 46.64           O  
ATOM   3631  HG  SER B  80     -13.798  -7.978  27.871  1.00 46.64           H  
ATOM   3632  N   ASP B  81     -16.602 -10.777  30.625  1.00 44.76           N  
ATOM   3633  H   ASP B  81     -16.310 -11.636  30.180  1.00 44.76           H  
ATOM   3634  CA  ASP B  81     -17.905 -10.796  31.286  1.00 44.76           C  
ATOM   3635  HA  ASP B  81     -18.409  -9.852  31.077  1.00 44.76           H  
ATOM   3636  C   ASP B  81     -17.717 -10.927  32.810  1.00 44.76           C  
ATOM   3637  CB  ASP B  81     -18.744 -11.949  30.688  1.00 44.76           C  
ATOM   3638  HB2 ASP B  81     -18.296 -12.899  30.979  1.00 44.76           H  
ATOM   3639  HB3 ASP B  81     -18.699 -11.881  29.601  1.00 44.76           H  
ATOM   3640  O   ASP B  81     -16.847 -11.656  33.290  1.00 44.76           O  
ATOM   3641  CG  ASP B  81     -20.227 -11.952  31.093  1.00 44.76           C  
ATOM   3642  OD1 ASP B  81     -20.661 -10.990  31.766  1.00 44.76           O  
ATOM   3643  OD2 ASP B  81     -20.930 -12.938  30.752  1.00 44.76           O  
ATOM   3644  N   ALA B  82     -18.552 -10.245  33.598  1.00 42.56           N  
ATOM   3645  H   ALA B  82     -19.345  -9.812  33.147  1.00 42.56           H  
ATOM   3646  CA  ALA B  82     -18.321  -9.999  35.029  1.00 42.56           C  
ATOM   3647  HA  ALA B  82     -17.340  -9.533  35.128  1.00 42.56           H  
ATOM   3648  C   ALA B  82     -18.298 -11.265  35.916  1.00 42.56           C  
ATOM   3649  CB  ALA B  82     -19.380  -8.997  35.507  1.00 42.56           C  
ATOM   3650  HB1 ALA B  82     -20.374  -9.432  35.405  1.00 42.56           H  
ATOM   3651  HB2 ALA B  82     -19.201  -8.747  36.552  1.00 42.56           H  
ATOM   3652  HB3 ALA B  82     -19.320  -8.087  34.910  1.00 42.56           H  
ATOM   3653  O   ALA B  82     -18.003 -11.185  37.109  1.00 42.56           O  
ATOM   3654  N   ALA B  83     -18.625 -12.428  35.346  1.00 40.94           N  
ATOM   3655  H   ALA B  83     -18.815 -12.396  34.355  1.00 40.94           H  
ATOM   3656  CA  ALA B  83     -18.582 -13.733  35.995  1.00 40.94           C  
ATOM   3657  HA  ALA B  83     -18.534 -13.585  37.073  1.00 40.94           H  
ATOM   3658  C   ALA B  83     -17.352 -14.591  35.625  1.00 40.94           C  
ATOM   3659  CB  ALA B  83     -19.901 -14.451  35.683  1.00 40.94           C  
ATOM   3660  HB1 ALA B  83     -19.972 -14.648  34.613  1.00 40.94           H  
ATOM   3661  HB2 ALA B  83     -19.941 -15.398  36.222  1.00 40.94           H  
ATOM   3662  HB3 ALA B  83     -20.742 -13.831  35.992  1.00 40.94           H  
ATOM   3663  O   ALA B  83     -17.219 -15.673  36.195  1.00 40.94           O  
ATOM   3664  N   GLY B  84     -16.494 -14.175  34.678  1.00 47.58           N  
ATOM   3665  H   GLY B  84     -16.657 -13.277  34.247  1.00 47.58           H  
ATOM   3666  CA  GLY B  84     -15.203 -14.819  34.362  1.00 47.58           C  
ATOM   3667  HA2 GLY B  84     -14.504 -14.632  35.176  1.00 47.58           H  
ATOM   3668  HA3 GLY B  84     -14.800 -14.354  33.462  1.00 47.58           H  
ATOM   3669  C   GLY B  84     -15.251 -16.336  34.117  1.00 47.58           C  
ATOM   3670  O   GLY B  84     -14.363 -17.055  34.562  1.00 47.58           O  
ATOM   3671  N   THR B  85     -16.332 -16.842  33.514  1.00 47.24           N  
ATOM   3672  H   THR B  85     -17.050 -16.185  33.245  1.00 47.24           H  
ATOM   3673  CA  THR B  85     -16.664 -18.287  33.482  1.00 47.24           C  
ATOM   3674  HA  THR B  85     -15.756 -18.855  33.683  1.00 47.24           H  
ATOM   3675  C   THR B  85     -17.149 -18.804  32.125  1.00 47.24           C  
ATOM   3676  CB  THR B  85     -17.699 -18.651  34.569  1.00 47.24           C  
ATOM   3677  HB  THR B  85     -18.268 -19.532  34.270  1.00 47.24           H  
ATOM   3678  O   THR B  85     -17.510 -19.976  32.012  1.00 47.24           O  
ATOM   3679  CG2 THR B  85     -17.037 -18.975  35.905  1.00 47.24           C  
ATOM   3680 HG21 THR B  85     -17.800 -19.160  36.661  1.00 47.24           H  
ATOM   3681 HG22 THR B  85     -16.421 -19.868  35.795  1.00 47.24           H  
ATOM   3682 HG23 THR B  85     -16.398 -18.151  36.224  1.00 47.24           H  
ATOM   3683  OG1 THR B  85     -18.606 -17.597  34.806  1.00 47.24           O  
ATOM   3684  HG1 THR B  85     -18.123 -16.973  35.352  1.00 47.24           H  
ATOM   3685  N   ARG B  86     -17.162 -17.965  31.080  1.00 57.62           N  
ATOM   3686  H   ARG B  86     -16.740 -17.057  31.206  1.00 57.62           H  
ATOM   3687  CA  ARG B  86     -17.467 -18.389  29.704  1.00 57.62           C  
ATOM   3688  HA  ARG B  86     -17.852 -19.409  29.717  1.00 57.62           H  
ATOM   3689  C   ARG B  86     -16.198 -18.402  28.863  1.00 57.62           C  
ATOM   3690  CB  ARG B  86     -18.524 -17.496  29.043  1.00 57.62           C  
ATOM   3691  HB2 ARG B  86     -18.156 -16.470  29.008  1.00 57.62           H  
ATOM   3692  HB3 ARG B  86     -18.667 -17.837  28.018  1.00 57.62           H  
ATOM   3693  O   ARG B  86     -15.414 -17.454  28.906  1.00 57.62           O  
ATOM   3694  CG  ARG B  86     -19.876 -17.523  29.765  1.00 57.62           C  
ATOM   3695  HG2 ARG B  86     -20.202 -18.552  29.916  1.00 57.62           H  
ATOM   3696  HG3 ARG B  86     -19.769 -17.032  30.732  1.00 57.62           H  
ATOM   3697  CD  ARG B  86     -20.911 -16.777  28.918  1.00 57.62           C  
ATOM   3698  HD2 ARG B  86     -20.443 -15.875  28.523  1.00 57.62           H  
ATOM   3699  HD3 ARG B  86     -21.214 -17.407  28.082  1.00 57.62           H  
ATOM   3700  NE  ARG B  86     -22.080 -16.385  29.720  1.00 57.62           N  
ATOM   3701  HE  ARG B  86     -22.064 -16.642  30.697  1.00 57.62           H  
ATOM   3702  NH1 ARG B  86     -23.066 -15.053  28.129  1.00 57.62           N  
ATOM   3703 HH11 ARG B  86     -23.647 -14.259  27.901  1.00 57.62           H  
ATOM   3704 HH12 ARG B  86     -22.391 -15.386  27.456  1.00 57.62           H  
ATOM   3705  NH2 ARG B  86     -23.761 -14.954  30.247  1.00 57.62           N  
ATOM   3706 HH21 ARG B  86     -23.460 -15.020  31.209  1.00 57.62           H  
ATOM   3707 HH22 ARG B  86     -24.272 -14.124  29.981  1.00 57.62           H  
ATOM   3708  CZ  ARG B  86     -22.966 -15.476  29.359  1.00 57.62           C  
ATOM   3709  N   ARG B  87     -16.050 -19.450  28.051  1.00 66.21           N  
ATOM   3710  H   ARG B  87     -16.766 -20.163  28.060  1.00 66.21           H  
ATOM   3711  CA  ARG B  87     -15.046 -19.515  26.986  1.00 66.21           C  
ATOM   3712  HA  ARG B  87     -14.058 -19.318  27.404  1.00 66.21           H  
ATOM   3713  C   ARG B  87     -15.327 -18.439  25.936  1.00 66.21           C  
ATOM   3714  CB  ARG B  87     -15.065 -20.910  26.341  1.00 66.21           C  
ATOM   3715  HB2 ARG B  87     -16.092 -21.180  26.095  1.00 66.21           H  
ATOM   3716  HB3 ARG B  87     -14.498 -20.873  25.411  1.00 66.21           H  
ATOM   3717  O   ARG B  87     -16.483 -18.223  25.561  1.00 66.21           O  
ATOM   3718  CG  ARG B  87     -14.443 -21.990  27.242  1.00 66.21           C  
ATOM   3719  HG2 ARG B  87     -13.389 -21.753  27.390  1.00 66.21           H  
ATOM   3720  HG3 ARG B  87     -14.944 -22.019  28.209  1.00 66.21           H  
ATOM   3721  CD  ARG B  87     -14.573 -23.356  26.561  1.00 66.21           C  
ATOM   3722  HD2 ARG B  87     -14.406 -23.210  25.494  1.00 66.21           H  
ATOM   3723  HD3 ARG B  87     -15.585 -23.736  26.701  1.00 66.21           H  
ATOM   3724  NE  ARG B  87     -13.593 -24.345  27.051  1.00 66.21           N  
ATOM   3725  HE  ARG B  87     -13.112 -24.137  27.914  1.00 66.21           H  
ATOM   3726  NH1 ARG B  87     -13.729 -25.756  25.227  1.00 66.21           N  
ATOM   3727 HH11 ARG B  87     -14.550 -25.273  24.890  1.00 66.21           H  
ATOM   3728 HH12 ARG B  87     -13.311 -26.441  24.614  1.00 66.21           H  
ATOM   3729  NH2 ARG B  87     -12.141 -26.078  26.734  1.00 66.21           N  
ATOM   3730 HH21 ARG B  87     -11.786 -26.782  26.103  1.00 66.21           H  
ATOM   3731 HH22 ARG B  87     -11.582 -25.767  27.516  1.00 66.21           H  
ATOM   3732  CZ  ARG B  87     -13.173 -25.383  26.342  1.00 66.21           C  
ATOM   3733  N   ALA B  88     -14.273 -17.795  25.444  1.00 77.70           N  
ATOM   3734  H   ALA B  88     -13.356 -17.975  25.826  1.00 77.70           H  
ATOM   3735  CA  ALA B  88     -14.363 -16.899  24.299  1.00 77.70           C  
ATOM   3736  HA  ALA B  88     -15.049 -16.089  24.545  1.00 77.70           H  
ATOM   3737  C   ALA B  88     -14.914 -17.626  23.057  1.00 77.70           C  
ATOM   3738  CB  ALA B  88     -12.981 -16.291  24.048  1.00 77.70           C  
ATOM   3739  HB1 ALA B  88     -12.714 -15.626  24.870  1.00 77.70           H  
ATOM   3740  HB2 ALA B  88     -12.230 -17.077  23.968  1.00 77.70           H  
ATOM   3741  HB3 ALA B  88     -12.993 -15.715  23.123  1.00 77.70           H  
ATOM   3742  O   ALA B  88     -14.664 -18.817  22.853  1.00 77.70           O  
ATOM   3743  N   HIS B  89     -15.673 -16.893  22.241  1.00 88.66           N  
ATOM   3744  H   HIS B  89     -15.799 -15.912  22.447  1.00 88.66           H  
ATOM   3745  CA  HIS B  89     -16.282 -17.376  21.003  1.00 88.66           C  
ATOM   3746  HA  HIS B  89     -15.975 -18.408  20.831  1.00 88.66           H  
ATOM   3747  C   HIS B  89     -15.802 -16.534  19.815  1.00 88.66           C  
ATOM   3748  CB  HIS B  89     -17.814 -17.342  21.113  1.00 88.66           C  
ATOM   3749  HB2 HIS B  89     -18.223 -17.406  20.105  1.00 88.66           H  
ATOM   3750  HB3 HIS B  89     -18.129 -16.389  21.536  1.00 88.66           H  
ATOM   3751  O   HIS B  89     -15.731 -15.309  19.907  1.00 88.66           O  
ATOM   3752  CG  HIS B  89     -18.430 -18.465  21.913  1.00 88.66           C  
ATOM   3753  CD2 HIS B  89     -19.398 -19.318  21.459  1.00 88.66           C  
ATOM   3754  HD2 HIS B  89     -19.832 -19.307  20.470  1.00 88.66           H  
ATOM   3755  ND1 HIS B  89     -18.168 -18.815  23.220  1.00 88.66           N  
ATOM   3756  HD1 HIS B  89     -17.474 -18.411  23.834  1.00 88.66           H  
ATOM   3757  CE1 HIS B  89     -18.949 -19.861  23.533  1.00 88.66           C  
ATOM   3758  HE1 HIS B  89     -18.922 -20.392  24.473  1.00 88.66           H  
ATOM   3759  NE2 HIS B  89     -19.735 -20.194  22.497  1.00 88.66           N  
ATOM   3760  N   GLY B  90     -15.493 -17.184  18.694  1.00 92.68           N  
ATOM   3761  H   GLY B  90     -15.668 -18.178  18.665  1.00 92.68           H  
ATOM   3762  CA  GLY B  90     -14.959 -16.566  17.479  1.00 92.68           C  
ATOM   3763  HA2 GLY B  90     -15.436 -15.601  17.309  1.00 92.68           H  
ATOM   3764  HA3 GLY B  90     -13.888 -16.403  17.599  1.00 92.68           H  
ATOM   3765  C   GLY B  90     -15.186 -17.440  16.246  1.00 92.68           C  
ATOM   3766  O   GLY B  90     -15.978 -18.380  16.282  1.00 92.68           O  
ATOM   3767  N   ASN B  91     -14.513 -17.122  15.140  1.00 96.89           N  
ATOM   3768  H   ASN B  91     -13.893 -16.326  15.167  1.00 96.89           H  
ATOM   3769  CA  ASN B  91     -14.715 -17.785  13.849  1.00 96.89           C  
ATOM   3770  HA  ASN B  91     -15.340 -18.670  13.979  1.00 96.89           H  
ATOM   3771  C   ASN B  91     -13.364 -18.245  13.289  1.00 96.89           C  
ATOM   3772  CB  ASN B  91     -15.457 -16.831  12.896  1.00 96.89           C  
ATOM   3773  HB2 ASN B  91     -15.633 -17.340  11.948  1.00 96.89           H  
ATOM   3774  HB3 ASN B  91     -14.846 -15.951  12.693  1.00 96.89           H  
ATOM   3775  O   ASN B  91     -12.569 -17.432  12.821  1.00 96.89           O  
ATOM   3776  CG  ASN B  91     -16.797 -16.381  13.436  1.00 96.89           C  
ATOM   3777  ND2 ASN B  91     -16.802 -15.360  14.264  1.00 96.89           N  
ATOM   3778 HD21 ASN B  91     -17.659 -15.172  14.764  1.00 96.89           H  
ATOM   3779 HD22 ASN B  91     -15.920 -14.951  14.540  1.00 96.89           H  
ATOM   3780  OD1 ASN B  91     -17.834 -16.953  13.137  1.00 96.89           O  
ATOM   3781  N   PHE B  92     -13.100 -19.549  13.344  1.00 96.31           N  
ATOM   3782  H   PHE B  92     -13.809 -20.173  13.701  1.00 96.31           H  
ATOM   3783  CA  PHE B  92     -11.778 -20.121  13.077  1.00 96.31           C  
ATOM   3784  HA  PHE B  92     -11.064 -19.315  12.908  1.00 96.31           H  
ATOM   3785  C   PHE B  92     -11.780 -20.989  11.818  1.00 96.31           C  
ATOM   3786  CB  PHE B  92     -11.302 -20.888  14.318  1.00 96.31           C  
ATOM   3787  HB2 PHE B  92     -10.291 -21.256  14.141  1.00 96.31           H  
ATOM   3788  HB3 PHE B  92     -11.945 -21.754  14.473  1.00 96.31           H  
ATOM   3789  O   PHE B  92     -12.784 -21.632  11.499  1.00 96.31           O  
ATOM   3790  CG  PHE B  92     -11.303 -20.034  15.573  1.00 96.31           C  
ATOM   3791  CD1 PHE B  92     -10.208 -19.197  15.859  1.00 96.31           C  
ATOM   3792  HD1 PHE B  92      -9.346 -19.194  15.208  1.00 96.31           H  
ATOM   3793  CD2 PHE B  92     -12.426 -20.031  16.425  1.00 96.31           C  
ATOM   3794  HD2 PHE B  92     -13.265 -20.682  16.227  1.00 96.31           H  
ATOM   3795  CE1 PHE B  92     -10.239 -18.361  16.990  1.00 96.31           C  
ATOM   3796  HE1 PHE B  92      -9.395 -17.725  17.215  1.00 96.31           H  
ATOM   3797  CE2 PHE B  92     -12.462 -19.187  17.547  1.00 96.31           C  
ATOM   3798  HE2 PHE B  92     -13.318 -19.210  18.205  1.00 96.31           H  
ATOM   3799  CZ  PHE B  92     -11.368 -18.351  17.827  1.00 96.31           C  
ATOM   3800  HZ  PHE B  92     -11.392 -17.714  18.699  1.00 96.31           H  
ATOM   3801  N   MET B  93     -10.657 -21.021  11.100  1.00 96.28           N  
ATOM   3802  H   MET B  93      -9.849 -20.531  11.459  1.00 96.28           H  
ATOM   3803  CA  MET B  93     -10.473 -21.948   9.983  1.00 96.28           C  
ATOM   3804  HA  MET B  93     -11.398 -22.000   9.409  1.00 96.28           H  
ATOM   3805  C   MET B  93     -10.162 -23.352  10.510  1.00 96.28           C  
ATOM   3806  CB  MET B  93      -9.362 -21.477   9.035  1.00 96.28           C  
ATOM   3807  HB2 MET B  93      -8.451 -21.302   9.608  1.00 96.28           H  
ATOM   3808  HB3 MET B  93      -9.168 -22.263   8.306  1.00 96.28           H  
ATOM   3809  O   MET B  93      -9.280 -23.532  11.353  1.00 96.28           O  
ATOM   3810  CG  MET B  93      -9.738 -20.201   8.274  1.00 96.28           C  
ATOM   3811  HG2 MET B  93      -9.804 -19.374   8.981  1.00 96.28           H  
ATOM   3812  HG3 MET B  93     -10.721 -20.342   7.826  1.00 96.28           H  
ATOM   3813  SD  MET B  93      -8.588 -19.742   6.950  1.00 96.28           S  
ATOM   3814  CE  MET B  93      -7.027 -19.646   7.857  1.00 96.28           C  
ATOM   3815  HE1 MET B  93      -6.264 -19.209   7.213  1.00 96.28           H  
ATOM   3816  HE2 MET B  93      -7.161 -19.022   8.741  1.00 96.28           H  
ATOM   3817  HE3 MET B  93      -6.710 -20.645   8.158  1.00 96.28           H  
ATOM   3818  N   ALA B  94     -10.847 -24.358   9.965  1.00 91.99           N  
ATOM   3819  H   ALA B  94     -11.520 -24.147   9.242  1.00 91.99           H  
ATOM   3820  CA  ALA B  94     -10.415 -25.745  10.101  1.00 91.99           C  
ATOM   3821  HA  ALA B  94     -10.283 -25.973  11.159  1.00 91.99           H  
ATOM   3822  C   ALA B  94      -9.064 -25.920   9.386  1.00 91.99           C  
ATOM   3823  CB  ALA B  94     -11.500 -26.667   9.531  1.00 91.99           C  
ATOM   3824  HB1 ALA B  94     -12.438 -26.514  10.064  1.00 91.99           H  
ATOM   3825  HB2 ALA B  94     -11.193 -27.706   9.646  1.00 91.99           H  
ATOM   3826  HB3 ALA B  94     -11.646 -26.459   8.470  1.00 91.99           H  
ATOM   3827  O   ALA B  94      -8.862 -25.346   8.317  1.00 91.99           O  
ATOM   3828  N   GLY B  95      -8.136 -26.671   9.982  1.00 90.70           N  
ATOM   3829  H   GLY B  95      -8.355 -27.140  10.849  1.00 90.70           H  
ATOM   3830  CA  GLY B  95      -6.809 -26.894   9.396  1.00 90.70           C  
ATOM   3831  HA2 GLY B  95      -6.264 -27.592  10.032  1.00 90.70           H  
ATOM   3832  HA3 GLY B  95      -6.916 -27.352   8.413  1.00 90.70           H  
ATOM   3833  C   GLY B  95      -5.951 -25.631   9.249  1.00 90.70           C  
ATOM   3834  O   GLY B  95      -5.081 -25.574   8.385  1.00 90.70           O  
ATOM   3835  N   ALA B  96      -6.159 -24.598  10.078  1.00 92.19           N  
ATOM   3836  H   ALA B  96      -6.936 -24.649  10.722  1.00 92.19           H  
ATOM   3837  CA  ALA B  96      -5.395 -23.344   9.999  1.00 92.19           C  
ATOM   3838  HA  ALA B  96      -5.613 -22.871   9.041  1.00 92.19           H  
ATOM   3839  C   ALA B  96      -3.864 -23.544  10.082  1.00 92.19           C  
ATOM   3840  CB  ALA B  96      -5.874 -22.418  11.123  1.00 92.19           C  
ATOM   3841  HB1 ALA B  96      -6.951 -22.263  11.053  1.00 92.19           H  
ATOM   3842  HB2 ALA B  96      -5.376 -21.452  11.035  1.00 92.19           H  
ATOM   3843  HB3 ALA B  96      -5.638 -22.854  12.094  1.00 92.19           H  
ATOM   3844  O   ALA B  96      -3.105 -22.767   9.499  1.00 92.19           O  
ATOM   3845  N   GLY B  97      -3.418 -24.590  10.788  1.00 92.63           N  
ATOM   3846  H   GLY B  97      -4.111 -25.196  11.205  1.00 92.63           H  
ATOM   3847  CA  GLY B  97      -2.017 -24.998  10.903  1.00 92.63           C  
ATOM   3848  HA2 GLY B  97      -1.378 -24.119  10.814  1.00 92.63           H  
ATOM   3849  HA3 GLY B  97      -1.868 -25.431  11.892  1.00 92.63           H  
ATOM   3850  C   GLY B  97      -1.538 -26.033   9.875  1.00 92.63           C  
ATOM   3851  O   GLY B  97      -0.344 -26.337   9.890  1.00 92.63           O  
ATOM   3852  N   ASP B  98      -2.410 -26.550   9.006  1.00 94.70           N  
ATOM   3853  H   ASP B  98      -3.354 -26.193   8.978  1.00 94.70           H  
ATOM   3854  CA  ASP B  98      -2.074 -27.553   7.986  1.00 94.70           C  
ATOM   3855  HA  ASP B  98      -1.350 -28.247   8.413  1.00 94.70           H  
ATOM   3856  C   ASP B  98      -1.428 -26.899   6.751  1.00 94.70           C  
ATOM   3857  CB  ASP B  98      -3.316 -28.374   7.587  1.00 94.70           C  
ATOM   3858  HB2 ASP B  98      -4.071 -27.704   7.174  1.00 94.70           H  
ATOM   3859  HB3 ASP B  98      -3.029 -29.070   6.799  1.00 94.70           H  
ATOM   3860  O   ASP B  98      -1.719 -25.745   6.426  1.00 94.70           O  
ATOM   3861  CG  ASP B  98      -3.922 -29.189   8.737  1.00 94.70           C  
ATOM   3862  OD1 ASP B  98      -3.151 -29.622   9.621  1.00 94.70           O  
ATOM   3863  OD2 ASP B  98      -5.157 -29.394   8.715  1.00 94.70           O  
ATOM   3864  N   PHE B  99      -0.508 -27.615   6.091  1.00 96.91           N  
ATOM   3865  H   PHE B  99      -0.316 -28.556   6.403  1.00 96.91           H  
ATOM   3866  CA  PHE B  99       0.239 -27.132   4.918  1.00 96.91           C  
ATOM   3867  HA  PHE B  99      -0.453 -26.669   4.215  1.00 96.91           H  
ATOM   3868  C   PHE B  99       0.990 -28.275   4.209  1.00 96.91           C  
ATOM   3869  CB  PHE B  99       1.260 -26.090   5.412  1.00 96.91           C  
ATOM   3870  HB2 PHE B  99       1.925 -26.570   6.129  1.00 96.91           H  
ATOM   3871  HB3 PHE B  99       0.729 -25.302   5.947  1.00 96.91           H  
ATOM   3872  O   PHE B  99       1.735 -29.009   4.867  1.00 96.91           O  
ATOM   3873  CG  PHE B  99       2.089 -25.410   4.341  1.00 96.91           C  
ATOM   3874  CD1 PHE B  99       3.495 -25.445   4.402  1.00 96.91           C  
ATOM   3875  HD1 PHE B  99       3.987 -26.008   5.181  1.00 96.91           H  
ATOM   3876  CD2 PHE B  99       1.454 -24.676   3.325  1.00 96.91           C  
ATOM   3877  HD2 PHE B  99       0.376 -24.638   3.276  1.00 96.91           H  
ATOM   3878  CE1 PHE B  99       4.260 -24.747   3.451  1.00 96.91           C  
ATOM   3879  HE1 PHE B  99       5.339 -24.778   3.493  1.00 96.91           H  
ATOM   3880  CE2 PHE B  99       2.216 -23.989   2.368  1.00 96.91           C  
ATOM   3881  HE2 PHE B  99       1.719 -23.444   1.579  1.00 96.91           H  
ATOM   3882  CZ  PHE B  99       3.617 -24.025   2.430  1.00 96.91           C  
ATOM   3883  HZ  PHE B  99       4.193 -23.506   1.678  1.00 96.91           H  
ATOM   3884  N   ASP B 100       0.889 -28.399   2.881  1.00 96.23           N  
ATOM   3885  H   ASP B 100       0.300 -27.747   2.384  1.00 96.23           H  
ATOM   3886  CA  ASP B 100       1.744 -29.303   2.094  1.00 96.23           C  
ATOM   3887  HA  ASP B 100       1.953 -30.179   2.708  1.00 96.23           H  
ATOM   3888  C   ASP B 100       3.100 -28.642   1.798  1.00 96.23           C  
ATOM   3889  CB  ASP B 100       1.045 -29.850   0.837  1.00 96.23           C  
ATOM   3890  HB2 ASP B 100       0.922 -29.052   0.104  1.00 96.23           H  
ATOM   3891  HB3 ASP B 100       0.054 -30.205   1.119  1.00 96.23           H  
ATOM   3892  O   ASP B 100       3.384 -28.138   0.708  1.00 96.23           O  
ATOM   3893  CG  ASP B 100       1.820 -31.024   0.201  1.00 96.23           C  
ATOM   3894  OD1 ASP B 100       3.047 -31.161   0.449  1.00 96.23           O  
ATOM   3895  OD2 ASP B 100       1.188 -31.807  -0.546  1.00 96.23           O  
ATOM   3896  N   ALA B 101       3.974 -28.657   2.806  1.00 94.92           N  
ATOM   3897  H   ALA B 101       3.644 -29.003   3.695  1.00 94.92           H  
ATOM   3898  CA  ALA B 101       5.322 -28.107   2.696  1.00 94.92           C  
ATOM   3899  HA  ALA B 101       5.241 -27.039   2.494  1.00 94.92           H  
ATOM   3900  C   ALA B 101       6.127 -28.731   1.538  1.00 94.92           C  
ATOM   3901  CB  ALA B 101       6.021 -28.310   4.047  1.00 94.92           C  
ATOM   3902  HB1 ALA B 101       5.401 -27.912   4.850  1.00 94.92           H  
ATOM   3903  HB2 ALA B 101       6.978 -27.788   4.042  1.00 94.92           H  
ATOM   3904  HB3 ALA B 101       6.194 -29.372   4.221  1.00 94.92           H  
ATOM   3905  O   ALA B 101       6.862 -28.025   0.844  1.00 94.92           O  
ATOM   3906  N   ALA B 102       5.957 -30.034   1.288  1.00 90.85           N  
ATOM   3907  H   ALA B 102       5.187 -30.508   1.738  1.00 90.85           H  
ATOM   3908  CA  ALA B 102       6.703 -30.760   0.265  1.00 90.85           C  
ATOM   3909  HA  ALA B 102       7.763 -30.538   0.386  1.00 90.85           H  
ATOM   3910  C   ALA B 102       6.306 -30.330  -1.157  1.00 90.85           C  
ATOM   3911  CB  ALA B 102       6.494 -32.263   0.485  1.00 90.85           C  
ATOM   3912  HB1 ALA B 102       6.831 -32.541   1.484  1.00 90.85           H  
ATOM   3913  HB2 ALA B 102       5.438 -32.510   0.379  1.00 90.85           H  
ATOM   3914  HB3 ALA B 102       7.067 -32.823  -0.254  1.00 90.85           H  
ATOM   3915  O   ALA B 102       7.175 -30.199  -2.021  1.00 90.85           O  
ATOM   3916  N   PHE B 103       5.025 -30.038  -1.397  1.00 94.80           N  
ATOM   3917  H   PHE B 103       4.350 -30.209  -0.665  1.00 94.80           H  
ATOM   3918  CA  PHE B 103       4.529 -29.544  -2.682  1.00 94.80           C  
ATOM   3919  HA  PHE B 103       4.706 -30.308  -3.439  1.00 94.80           H  
ATOM   3920  C   PHE B 103       5.236 -28.254  -3.140  1.00 94.80           C  
ATOM   3921  CB  PHE B 103       3.018 -29.347  -2.552  1.00 94.80           C  
ATOM   3922  HB2 PHE B 103       2.574 -30.299  -2.261  1.00 94.80           H  
ATOM   3923  HB3 PHE B 103       2.811 -28.629  -1.757  1.00 94.80           H  
ATOM   3924  O   PHE B 103       5.623 -28.143  -4.311  1.00 94.80           O  
ATOM   3925  CG  PHE B 103       2.325 -28.884  -3.809  1.00 94.80           C  
ATOM   3926  CD1 PHE B 103       2.123 -27.511  -4.034  1.00 94.80           C  
ATOM   3927  HD1 PHE B 103       2.485 -26.787  -3.319  1.00 94.80           H  
ATOM   3928  CD2 PHE B 103       1.833 -29.830  -4.726  1.00 94.80           C  
ATOM   3929  HD2 PHE B 103       1.971 -30.884  -4.536  1.00 94.80           H  
ATOM   3930  CE1 PHE B 103       1.410 -27.083  -5.164  1.00 94.80           C  
ATOM   3931  HE1 PHE B 103       1.228 -26.030  -5.318  1.00 94.80           H  
ATOM   3932  CE2 PHE B 103       1.119 -29.402  -5.858  1.00 94.80           C  
ATOM   3933  HE2 PHE B 103       0.715 -30.125  -6.551  1.00 94.80           H  
ATOM   3934  CZ  PHE B 103       0.896 -28.030  -6.066  1.00 94.80           C  
ATOM   3935  HZ  PHE B 103       0.305 -27.699  -6.907  1.00 94.80           H  
ATOM   3936  N   PHE B 104       5.483 -27.326  -2.210  1.00 92.57           N  
ATOM   3937  H   PHE B 104       5.119 -27.494  -1.283  1.00 92.57           H  
ATOM   3938  CA  PHE B 104       6.200 -26.064  -2.450  1.00 92.57           C  
ATOM   3939  HA  PHE B 104       6.029 -25.768  -3.485  1.00 92.57           H  
ATOM   3940  C   PHE B 104       7.730 -26.159  -2.283  1.00 92.57           C  
ATOM   3941  CB  PHE B 104       5.609 -24.962  -1.558  1.00 92.57           C  
ATOM   3942  HB2 PHE B 104       6.134 -24.026  -1.747  1.00 92.57           H  
ATOM   3943  HB3 PHE B 104       5.782 -25.228  -0.515  1.00 92.57           H  
ATOM   3944  O   PHE B 104       8.417 -25.152  -2.441  1.00 92.57           O  
ATOM   3945  CG  PHE B 104       4.128 -24.725  -1.778  1.00 92.57           C  
ATOM   3946  CD1 PHE B 104       3.669 -24.051  -2.927  1.00 92.57           C  
ATOM   3947  HD1 PHE B 104       4.370 -23.693  -3.666  1.00 92.57           H  
ATOM   3948  CD2 PHE B 104       3.200 -25.226  -0.850  1.00 92.57           C  
ATOM   3949  HD2 PHE B 104       3.534 -25.758   0.029  1.00 92.57           H  
ATOM   3950  CE1 PHE B 104       2.290 -23.866  -3.136  1.00 92.57           C  
ATOM   3951  HE1 PHE B 104       1.934 -23.351  -4.016  1.00 92.57           H  
ATOM   3952  CE2 PHE B 104       1.826 -25.073  -1.075  1.00 92.57           C  
ATOM   3953  HE2 PHE B 104       1.133 -25.510  -0.371  1.00 92.57           H  
ATOM   3954  CZ  PHE B 104       1.367 -24.386  -2.213  1.00 92.57           C  
ATOM   3955  HZ  PHE B 104       0.307 -24.280  -2.391  1.00 92.57           H  
ATOM   3956  N   GLY B 105       8.279 -27.340  -1.971  1.00 87.86           N  
ATOM   3957  H   GLY B 105       7.672 -28.141  -1.871  1.00 87.86           H  
ATOM   3958  CA  GLY B 105       9.717 -27.538  -1.739  1.00 87.86           C  
ATOM   3959  HA2 GLY B 105       9.923 -28.608  -1.747  1.00 87.86           H  
ATOM   3960  HA3 GLY B 105      10.280 -27.072  -2.548  1.00 87.86           H  
ATOM   3961  C   GLY B 105      10.240 -26.972  -0.410  1.00 87.86           C  
ATOM   3962  O   GLY B 105      11.444 -26.776  -0.258  1.00 87.86           O  
ATOM   3963  N   ILE B 106       9.352 -26.701   0.548  1.00 88.42           N  
ATOM   3964  H   ILE B 106       8.399 -26.998   0.393  1.00 88.42           H  
ATOM   3965  CA  ILE B 106       9.661 -26.141   1.868  1.00 88.42           C  
ATOM   3966  HA  ILE B 106      10.565 -25.536   1.790  1.00 88.42           H  
ATOM   3967  C   ILE B 106       9.955 -27.284   2.850  1.00 88.42           C  
ATOM   3968  CB  ILE B 106       8.509 -25.205   2.310  1.00 88.42           C  
ATOM   3969  HB  ILE B 106       7.566 -25.737   2.190  1.00 88.42           H  
ATOM   3970  O   ILE B 106       9.258 -28.299   2.887  1.00 88.42           O  
ATOM   3971  CG1 ILE B 106       8.500 -23.951   1.398  1.00 88.42           C  
ATOM   3972 HG12 ILE B 106       8.551 -24.259   0.354  1.00 88.42           H  
ATOM   3973 HG13 ILE B 106       9.382 -23.347   1.607  1.00 88.42           H  
ATOM   3974  CG2 ILE B 106       8.631 -24.783   3.785  1.00 88.42           C  
ATOM   3975 HG21 ILE B 106       9.559 -24.230   3.934  1.00 88.42           H  
ATOM   3976 HG22 ILE B 106       8.620 -25.658   4.435  1.00 88.42           H  
ATOM   3977 HG23 ILE B 106       7.791 -24.152   4.075  1.00 88.42           H  
ATOM   3978  CD1 ILE B 106       7.252 -23.073   1.533  1.00 88.42           C  
ATOM   3979 HD11 ILE B 106       6.367 -23.677   1.335  1.00 88.42           H  
ATOM   3980 HD12 ILE B 106       7.190 -22.637   2.530  1.00 88.42           H  
ATOM   3981 HD13 ILE B 106       7.299 -22.266   0.801  1.00 88.42           H  
ATOM   3982  N   SER B 107      10.998 -27.138   3.672  1.00 86.02           N  
ATOM   3983  H   SER B 107      11.512 -26.269   3.638  1.00 86.02           H  
ATOM   3984  CA  SER B 107      11.355 -28.177   4.650  1.00 86.02           C  
ATOM   3985  HA  SER B 107      11.298 -29.131   4.127  1.00 86.02           H  
ATOM   3986  C   SER B 107      10.373 -28.210   5.836  1.00 86.02           C  
ATOM   3987  CB  SER B 107      12.801 -28.018   5.133  1.00 86.02           C  
ATOM   3988  HB2 SER B 107      13.454 -27.829   4.281  1.00 86.02           H  
ATOM   3989  HB3 SER B 107      13.113 -28.951   5.602  1.00 86.02           H  
ATOM   3990  O   SER B 107       9.871 -27.156   6.227  1.00 86.02           O  
ATOM   3991  OG  SER B 107      12.936 -26.977   6.083  1.00 86.02           O  
ATOM   3992  HG  SER B 107      12.924 -26.138   5.617  1.00 86.02           H  
ATOM   3993  N   PRO B 108      10.146 -29.360   6.506  1.00 86.25           N  
ATOM   3994  CA  PRO B 108       9.274 -29.416   7.686  1.00 86.25           C  
ATOM   3995  HA  PRO B 108       8.262 -29.157   7.378  1.00 86.25           H  
ATOM   3996  C   PRO B 108       9.694 -28.468   8.823  1.00 86.25           C  
ATOM   3997  CB  PRO B 108       9.296 -30.880   8.138  1.00 86.25           C  
ATOM   3998  HB2 PRO B 108      10.117 -31.050   8.834  1.00 86.25           H  
ATOM   3999  HB3 PRO B 108       8.348 -31.175   8.588  1.00 86.25           H  
ATOM   4000  O   PRO B 108       8.839 -27.920   9.512  1.00 86.25           O  
ATOM   4001  CG  PRO B 108       9.567 -31.638   6.839  1.00 86.25           C  
ATOM   4002  HG2 PRO B 108       8.640 -31.742   6.275  1.00 86.25           H  
ATOM   4003  HG3 PRO B 108      10.017 -32.614   7.024  1.00 86.25           H  
ATOM   4004  CD  PRO B 108      10.520 -30.705   6.092  1.00 86.25           C  
ATOM   4005  HD2 PRO B 108      11.549 -30.906   6.388  1.00 86.25           H  
ATOM   4006  HD3 PRO B 108      10.398 -30.845   5.018  1.00 86.25           H  
ATOM   4007  N   ARG B 109      11.003 -28.221   8.996  1.00 82.96           N  
ATOM   4008  H   ARG B 109      11.649 -28.655   8.351  1.00 82.96           H  
ATOM   4009  CA  ARG B 109      11.529 -27.264   9.989  1.00 82.96           C  
ATOM   4010  HA  ARG B 109      10.971 -27.387  10.917  1.00 82.96           H  
ATOM   4011  C   ARG B 109      11.283 -25.806   9.604  1.00 82.96           C  
ATOM   4012  CB  ARG B 109      13.023 -27.529  10.257  1.00 82.96           C  
ATOM   4013  HB2 ARG B 109      13.546 -26.580  10.369  1.00 82.96           H  
ATOM   4014  HB3 ARG B 109      13.467 -28.066   9.418  1.00 82.96           H  
ATOM   4015  O   ARG B 109      11.038 -24.994  10.486  1.00 82.96           O  
ATOM   4016  CG  ARG B 109      13.196 -28.334  11.555  1.00 82.96           C  
ATOM   4017  HG2 ARG B 109      12.530 -29.197  11.529  1.00 82.96           H  
ATOM   4018  HG3 ARG B 109      12.903 -27.710  12.399  1.00 82.96           H  
ATOM   4019  CD  ARG B 109      14.621 -28.847  11.792  1.00 82.96           C  
ATOM   4020  HD2 ARG B 109      14.850 -29.598  11.036  1.00 82.96           H  
ATOM   4021  HD3 ARG B 109      14.637 -29.330  12.769  1.00 82.96           H  
ATOM   4022  NE  ARG B 109      15.648 -27.785  11.745  1.00 82.96           N  
ATOM   4023  HE  ARG B 109      15.369 -26.874  11.410  1.00 82.96           H  
ATOM   4024  NH1 ARG B 109      17.342 -28.985  12.721  1.00 82.96           N  
ATOM   4025 HH11 ARG B 109      16.624 -29.595  13.086  1.00 82.96           H  
ATOM   4026 HH12 ARG B 109      18.165 -28.890  13.298  1.00 82.96           H  
ATOM   4027  NH2 ARG B 109      17.779 -26.993  11.843  1.00 82.96           N  
ATOM   4028 HH21 ARG B 109      17.424 -26.067  11.653  1.00 82.96           H  
ATOM   4029 HH22 ARG B 109      18.744 -27.121  12.109  1.00 82.96           H  
ATOM   4030  CZ  ARG B 109      16.912 -27.927  12.099  1.00 82.96           C  
ATOM   4031  N   GLU B 110      11.311 -25.480   8.314  1.00 86.81           N  
ATOM   4032  H   GLU B 110      11.494 -26.199   7.629  1.00 86.81           H  
ATOM   4033  CA  GLU B 110      10.923 -24.152   7.833  1.00 86.81           C  
ATOM   4034  HA  GLU B 110      11.380 -23.395   8.471  1.00 86.81           H  
ATOM   4035  C   GLU B 110       9.403 -23.957   7.918  1.00 86.81           C  
ATOM   4036  CB  GLU B 110      11.452 -23.948   6.410  1.00 86.81           C  
ATOM   4037  HB2 GLU B 110      11.014 -24.700   5.753  1.00 86.81           H  
ATOM   4038  HB3 GLU B 110      12.534 -24.080   6.416  1.00 86.81           H  
ATOM   4039  O   GLU B 110       8.951 -22.937   8.424  1.00 86.81           O  
ATOM   4040  CG  GLU B 110      11.117 -22.544   5.888  1.00 86.81           C  
ATOM   4041  HG2 GLU B 110      11.489 -21.805   6.598  1.00 86.81           H  
ATOM   4042  HG3 GLU B 110      10.034 -22.435   5.826  1.00 86.81           H  
ATOM   4043  CD  GLU B 110      11.704 -22.255   4.505  1.00 86.81           C  
ATOM   4044  OE1 GLU B 110      11.715 -21.051   4.146  1.00 86.81           O  
ATOM   4045  OE2 GLU B 110      12.086 -23.218   3.802  1.00 86.81           O  
ATOM   4046  N   ALA B 111       8.603 -24.953   7.528  1.00 93.11           N  
ATOM   4047  H   ALA B 111       9.019 -25.768   7.100  1.00 93.11           H  
ATOM   4048  CA  ALA B 111       7.146 -24.906   7.655  1.00 93.11           C  
ATOM   4049  HA  ALA B 111       6.780 -24.043   7.098  1.00 93.11           H  
ATOM   4050  C   ALA B 111       6.679 -24.740   9.116  1.00 93.11           C  
ATOM   4051  CB  ALA B 111       6.566 -26.174   7.024  1.00 93.11           C  
ATOM   4052  HB1 ALA B 111       6.938 -27.056   7.544  1.00 93.11           H  
ATOM   4053  HB2 ALA B 111       5.478 -26.152   7.096  1.00 93.11           H  
ATOM   4054  HB3 ALA B 111       6.853 -26.224   5.973  1.00 93.11           H  
ATOM   4055  O   ALA B 111       5.682 -24.066   9.360  1.00 93.11           O  
ATOM   4056  N   LEU B 112       7.418 -25.300  10.083  1.00 90.43           N  
ATOM   4057  H   LEU B 112       8.163 -25.924   9.809  1.00 90.43           H  
ATOM   4058  CA  LEU B 112       7.191 -25.088  11.517  1.00 90.43           C  
ATOM   4059  HA  LEU B 112       6.117 -25.146  11.698  1.00 90.43           H  
ATOM   4060  C   LEU B 112       7.655 -23.701  12.008  1.00 90.43           C  
ATOM   4061  CB  LEU B 112       7.897 -26.223  12.285  1.00 90.43           C  
ATOM   4062  HB2 LEU B 112       7.687 -27.173  11.792  1.00 90.43           H  
ATOM   4063  HB3 LEU B 112       8.972 -26.050  12.232  1.00 90.43           H  
ATOM   4064  O   LEU B 112       7.131 -23.197  12.993  1.00 90.43           O  
ATOM   4065  CG  LEU B 112       7.482 -26.354  13.764  1.00 90.43           C  
ATOM   4066  HG  LEU B 112       7.559 -25.390  14.266  1.00 90.43           H  
ATOM   4067  CD1 LEU B 112       6.053 -26.888  13.907  1.00 90.43           C  
ATOM   4068 HD11 LEU B 112       5.954 -27.843  13.391  1.00 90.43           H  
ATOM   4069 HD12 LEU B 112       5.818 -27.022  14.963  1.00 90.43           H  
ATOM   4070 HD13 LEU B 112       5.345 -26.172  13.489  1.00 90.43           H  
ATOM   4071  CD2 LEU B 112       8.423 -27.325  14.477  1.00 90.43           C  
ATOM   4072 HD21 LEU B 112       8.140 -27.409  15.526  1.00 90.43           H  
ATOM   4073 HD22 LEU B 112       8.372 -28.309  14.012  1.00 90.43           H  
ATOM   4074 HD23 LEU B 112       9.445 -26.952  14.423  1.00 90.43           H  
ATOM   4075  N   ALA B 113       8.624 -23.069  11.340  1.00 87.88           N  
ATOM   4076  H   ALA B 113       9.038 -23.526  10.540  1.00 87.88           H  
ATOM   4077  CA  ALA B 113       9.048 -21.696  11.634  1.00 87.88           C  
ATOM   4078  HA  ALA B 113       9.061 -21.550  12.714  1.00 87.88           H  
ATOM   4079  C   ALA B 113       8.119 -20.633  11.021  1.00 87.88           C  
ATOM   4080  CB  ALA B 113      10.466 -21.503  11.092  1.00 87.88           C  
ATOM   4081  HB1 ALA B 113      10.448 -21.509  10.003  1.00 87.88           H  
ATOM   4082  HB2 ALA B 113      10.857 -20.543  11.430  1.00 87.88           H  
ATOM   4083  HB3 ALA B 113      11.124 -22.299  11.439  1.00 87.88           H  
ATOM   4084  O   ALA B 113       8.053 -19.507  11.518  1.00 87.88           O  
ATOM   4085  N   MET B 114       7.440 -20.977   9.923  1.00 92.91           N  
ATOM   4086  H   MET B 114       7.604 -21.902   9.550  1.00 92.91           H  
ATOM   4087  CA  MET B 114       6.556 -20.090   9.174  1.00 92.91           C  
ATOM   4088  HA  MET B 114       7.054 -19.129   9.043  1.00 92.91           H  
ATOM   4089  C   MET B 114       5.235 -19.831   9.900  1.00 92.91           C  
ATOM   4090  CB  MET B 114       6.264 -20.670   7.783  1.00 92.91           C  
ATOM   4091  HB2 MET B 114       5.401 -20.150   7.368  1.00 92.91           H  
ATOM   4092  HB3 MET B 114       6.014 -21.727   7.877  1.00 92.91           H  
ATOM   4093  O   MET B 114       4.467 -20.764  10.175  1.00 92.91           O  
ATOM   4094  CG  MET B 114       7.429 -20.504   6.803  1.00 92.91           C  
ATOM   4095  HG2 MET B 114       7.550 -19.444   6.582  1.00 92.91           H  
ATOM   4096  HG3 MET B 114       8.348 -20.853   7.275  1.00 92.91           H  
ATOM   4097  SD  MET B 114       7.216 -21.406   5.243  1.00 92.91           S  
ATOM   4098  CE  MET B 114       5.787 -20.533   4.553  1.00 92.91           C  
ATOM   4099  HE1 MET B 114       5.561 -20.923   3.560  1.00 92.91           H  
ATOM   4100  HE2 MET B 114       4.919 -20.668   5.197  1.00 92.91           H  
ATOM   4101  HE3 MET B 114       6.000 -19.465   4.498  1.00 92.91           H  
ATOM   4102  N   ASP B 115       4.927 -18.541  10.056  1.00 94.89           N  
ATOM   4103  H   ASP B 115       5.619 -17.847   9.811  1.00 94.89           H  
ATOM   4104  CA  ASP B 115       3.590 -18.036  10.352  1.00 94.89           C  
ATOM   4105  HA  ASP B 115       3.372 -18.248  11.398  1.00 94.89           H  
ATOM   4106  C   ASP B 115       2.573 -18.747   9.429  1.00 94.89           C  
ATOM   4107  CB  ASP B 115       3.583 -16.500  10.160  1.00 94.89           C  
ATOM   4108  HB2 ASP B 115       3.878 -16.274   9.135  1.00 94.89           H  
ATOM   4109  HB3 ASP B 115       4.330 -16.066  10.824  1.00 94.89           H  
ATOM   4110  O   ASP B 115       2.754 -18.742   8.201  1.00 94.89           O  
ATOM   4111  CG  ASP B 115       2.239 -15.807  10.433  1.00 94.89           C  
ATOM   4112  OD1 ASP B 115       1.221 -16.513  10.586  1.00 94.89           O  
ATOM   4113  OD2 ASP B 115       2.185 -14.556  10.408  1.00 94.89           O  
ATOM   4114  N   PRO B 116       1.515 -19.388   9.970  1.00 97.19           N  
ATOM   4115  CA  PRO B 116       0.476 -20.013   9.159  1.00 97.19           C  
ATOM   4116  HA  PRO B 116       0.911 -20.841   8.599  1.00 97.19           H  
ATOM   4117  C   PRO B 116      -0.161 -19.042   8.153  1.00 97.19           C  
ATOM   4118  CB  PRO B 116      -0.547 -20.575  10.150  1.00 97.19           C  
ATOM   4119  HB2 PRO B 116      -0.311 -21.619  10.358  1.00 97.19           H  
ATOM   4120  HB3 PRO B 116      -1.567 -20.490   9.776  1.00 97.19           H  
ATOM   4121  O   PRO B 116      -0.629 -19.494   7.113  1.00 97.19           O  
ATOM   4122  CG  PRO B 116      -0.329 -19.743  11.412  1.00 97.19           C  
ATOM   4123  HG2 PRO B 116      -0.851 -18.790  11.326  1.00 97.19           H  
ATOM   4124  HG3 PRO B 116      -0.639 -20.275  12.312  1.00 97.19           H  
ATOM   4125  CD  PRO B 116       1.173 -19.496  11.381  1.00 97.19           C  
ATOM   4126  HD2 PRO B 116       1.399 -18.588  11.940  1.00 97.19           H  
ATOM   4127  HD3 PRO B 116       1.702 -20.347  11.811  1.00 97.19           H  
ATOM   4128  N   GLN B 117      -0.102 -17.724   8.371  1.00 98.08           N  
ATOM   4129  H   GLN B 117       0.305 -17.390   9.233  1.00 98.08           H  
ATOM   4130  CA  GLN B 117      -0.489 -16.731   7.366  1.00 98.08           C  
ATOM   4131  HA  GLN B 117      -1.536 -16.895   7.112  1.00 98.08           H  
ATOM   4132  C   GLN B 117       0.318 -16.860   6.060  1.00 98.08           C  
ATOM   4133  CB  GLN B 117      -0.342 -15.315   7.941  1.00 98.08           C  
ATOM   4134  HB2 GLN B 117       0.692 -15.157   8.249  1.00 98.08           H  
ATOM   4135  HB3 GLN B 117      -0.565 -14.595   7.154  1.00 98.08           H  
ATOM   4136  O   GLN B 117      -0.273 -16.819   4.982  1.00 98.08           O  
ATOM   4137  CG  GLN B 117      -1.286 -15.053   9.124  1.00 98.08           C  
ATOM   4138  HG2 GLN B 117      -1.020 -15.679   9.976  1.00 98.08           H  
ATOM   4139  HG3 GLN B 117      -2.302 -15.307   8.821  1.00 98.08           H  
ATOM   4140  CD  GLN B 117      -1.275 -13.598   9.565  1.00 98.08           C  
ATOM   4141  NE2 GLN B 117      -0.240 -13.106  10.202  1.00 98.08           N  
ATOM   4142 HE21 GLN B 117      -0.281 -12.123  10.432  1.00 98.08           H  
ATOM   4143 HE22 GLN B 117       0.575 -13.680  10.368  1.00 98.08           H  
ATOM   4144  OE1 GLN B 117      -2.225 -12.871   9.332  1.00 98.08           O  
ATOM   4145  N   GLN B 118       1.640 -17.088   6.117  1.00 98.10           N  
ATOM   4146  H   GLN B 118       2.067 -17.222   7.023  1.00 98.10           H  
ATOM   4147  CA  GLN B 118       2.451 -17.321   4.910  1.00 98.10           C  
ATOM   4148  HA  GLN B 118       2.252 -16.525   4.193  1.00 98.10           H  
ATOM   4149  C   GLN B 118       2.090 -18.652   4.226  1.00 98.10           C  
ATOM   4150  CB  GLN B 118       3.960 -17.326   5.228  1.00 98.10           C  
ATOM   4151  HB2 GLN B 118       4.477 -17.546   4.294  1.00 98.10           H  
ATOM   4152  HB3 GLN B 118       4.183 -18.130   5.930  1.00 98.10           H  
ATOM   4153  O   GLN B 118       2.125 -18.751   2.999  1.00 98.10           O  
ATOM   4154  CG  GLN B 118       4.533 -16.010   5.785  1.00 98.10           C  
ATOM   4155  HG2 GLN B 118       4.182 -15.867   6.807  1.00 98.10           H  
ATOM   4156  HG3 GLN B 118       4.170 -15.177   5.183  1.00 98.10           H  
ATOM   4157  CD  GLN B 118       6.068 -15.972   5.778  1.00 98.10           C  
ATOM   4158  NE2 GLN B 118       6.681 -14.916   6.260  1.00 98.10           N  
ATOM   4159 HE21 GLN B 118       7.689 -14.960   6.303  1.00 98.10           H  
ATOM   4160 HE22 GLN B 118       6.173 -14.153   6.685  1.00 98.10           H  
ATOM   4161  OE1 GLN B 118       6.759 -16.864   5.295  1.00 98.10           O  
ATOM   4162  N   ARG B 119       1.744 -19.676   5.017  1.00 98.30           N  
ATOM   4163  H   ARG B 119       1.711 -19.497   6.011  1.00 98.30           H  
ATOM   4164  CA  ARG B 119       1.407 -21.028   4.538  1.00 98.30           C  
ATOM   4165  HA  ARG B 119       2.123 -21.329   3.773  1.00 98.30           H  
ATOM   4166  C   ARG B 119       0.049 -21.067   3.836  1.00 98.30           C  
ATOM   4167  CB  ARG B 119       1.501 -22.025   5.708  1.00 98.30           C  
ATOM   4168  HB2 ARG B 119       0.897 -21.683   6.549  1.00 98.30           H  
ATOM   4169  HB3 ARG B 119       1.110 -22.990   5.385  1.00 98.30           H  
ATOM   4170  O   ARG B 119      -0.033 -21.492   2.686  1.00 98.30           O  
ATOM   4171  CG  ARG B 119       2.968 -22.187   6.137  1.00 98.30           C  
ATOM   4172  HG2 ARG B 119       3.547 -22.440   5.249  1.00 98.30           H  
ATOM   4173  HG3 ARG B 119       3.335 -21.244   6.542  1.00 98.30           H  
ATOM   4174  CD  ARG B 119       3.220 -23.290   7.163  1.00 98.30           C  
ATOM   4175  HD2 ARG B 119       4.264 -23.591   7.079  1.00 98.30           H  
ATOM   4176  HD3 ARG B 119       2.610 -24.157   6.908  1.00 98.30           H  
ATOM   4177  NE  ARG B 119       2.994 -22.843   8.550  1.00 98.30           N  
ATOM   4178  HE  ARG B 119       3.547 -22.066   8.882  1.00 98.30           H  
ATOM   4179  NH1 ARG B 119       1.684 -24.593   9.228  1.00 98.30           N  
ATOM   4180 HH11 ARG B 119       1.535 -24.852   8.263  1.00 98.30           H  
ATOM   4181 HH12 ARG B 119       1.165 -25.120   9.915  1.00 98.30           H  
ATOM   4182  NH2 ARG B 119       2.516 -23.140  10.730  1.00 98.30           N  
ATOM   4183 HH21 ARG B 119       2.147 -23.717  11.472  1.00 98.30           H  
ATOM   4184 HH22 ARG B 119       3.174 -22.398  10.918  1.00 98.30           H  
ATOM   4185  CZ  ARG B 119       2.393 -23.532   9.497  1.00 98.30           C  
ATOM   4186  N   GLN B 120      -0.986 -20.523   4.474  1.00 98.41           N  
ATOM   4187  H   GLN B 120      -0.840 -20.174   5.410  1.00 98.41           H  
ATOM   4188  CA  GLN B 120      -2.323 -20.407   3.886  1.00 98.41           C  
ATOM   4189  HA  GLN B 120      -2.644 -21.391   3.548  1.00 98.41           H  
ATOM   4190  C   GLN B 120      -2.314 -19.490   2.649  1.00 98.41           C  
ATOM   4191  CB  GLN B 120      -3.322 -19.905   4.947  1.00 98.41           C  
ATOM   4192  HB2 GLN B 120      -4.292 -19.758   4.473  1.00 98.41           H  
ATOM   4193  HB3 GLN B 120      -2.983 -18.938   5.317  1.00 98.41           H  
ATOM   4194  O   GLN B 120      -2.935 -19.824   1.643  1.00 98.41           O  
ATOM   4195  CG  GLN B 120      -3.501 -20.853   6.152  1.00 98.41           C  
ATOM   4196  HG2 GLN B 120      -2.535 -21.047   6.617  1.00 98.41           H  
ATOM   4197  HG3 GLN B 120      -4.122 -20.355   6.897  1.00 98.41           H  
ATOM   4198  CD  GLN B 120      -4.150 -22.200   5.834  1.00 98.41           C  
ATOM   4199  NE2 GLN B 120      -4.005 -23.163   6.714  1.00 98.41           N  
ATOM   4200 HE21 GLN B 120      -4.361 -24.085   6.504  1.00 98.41           H  
ATOM   4201 HE22 GLN B 120      -3.441 -23.031   7.541  1.00 98.41           H  
ATOM   4202  OE1 GLN B 120      -4.806 -22.397   4.821  1.00 98.41           O  
ATOM   4203  N   ALA B 121      -1.564 -18.379   2.663  1.00 98.40           N  
ATOM   4204  H   ALA B 121      -1.082 -18.113   3.510  1.00 98.40           H  
ATOM   4205  CA  ALA B 121      -1.480 -17.480   1.507  1.00 98.40           C  
ATOM   4206  HA  ALA B 121      -2.495 -17.220   1.210  1.00 98.40           H  
ATOM   4207  C   ALA B 121      -0.809 -18.122   0.273  1.00 98.40           C  
ATOM   4208  CB  ALA B 121      -0.770 -16.190   1.930  1.00 98.40           C  
ATOM   4209  HB1 ALA B 121      -0.762 -15.489   1.096  1.00 98.40           H  
ATOM   4210  HB2 ALA B 121       0.256 -16.406   2.230  1.00 98.40           H  
ATOM   4211  HB3 ALA B 121      -1.304 -15.733   2.763  1.00 98.40           H  
ATOM   4212  O   ALA B 121      -1.216 -17.827  -0.852  1.00 98.40           O  
ATOM   4213  N   LEU B 122       0.172 -19.019   0.458  1.00 97.80           N  
ATOM   4214  H   LEU B 122       0.479 -19.210   1.401  1.00 97.80           H  
ATOM   4215  CA  LEU B 122       0.759 -19.811  -0.635  1.00 97.80           C  
ATOM   4216  HA  LEU B 122       1.092 -19.131  -1.419  1.00 97.80           H  
ATOM   4217  C   LEU B 122      -0.275 -20.741  -1.282  1.00 97.80           C  
ATOM   4218  CB  LEU B 122       1.958 -20.633  -0.116  1.00 97.80           C  
ATOM   4219  HB2 LEU B 122       2.031 -21.556  -0.691  1.00 97.80           H  
ATOM   4220  HB3 LEU B 122       1.770 -20.918   0.919  1.00 97.80           H  
ATOM   4221  O   LEU B 122      -0.455 -20.699  -2.501  1.00 97.80           O  
ATOM   4222  CG  LEU B 122       3.317 -19.921  -0.204  1.00 97.80           C  
ATOM   4223  HG  LEU B 122       3.248 -18.927   0.239  1.00 97.80           H  
ATOM   4224  CD1 LEU B 122       4.355 -20.740   0.563  1.00 97.80           C  
ATOM   4225 HD11 LEU B 122       5.337 -20.277   0.466  1.00 97.80           H  
ATOM   4226 HD12 LEU B 122       4.399 -21.750   0.154  1.00 97.80           H  
ATOM   4227 HD13 LEU B 122       4.073 -20.785   1.615  1.00 97.80           H  
ATOM   4228  CD2 LEU B 122       3.814 -19.802  -1.649  1.00 97.80           C  
ATOM   4229 HD21 LEU B 122       3.901 -20.793  -2.096  1.00 97.80           H  
ATOM   4230 HD22 LEU B 122       4.788 -19.313  -1.668  1.00 97.80           H  
ATOM   4231 HD23 LEU B 122       3.116 -19.211  -2.242  1.00 97.80           H  
ATOM   4232  N   GLU B 123      -0.975 -21.547  -0.479  1.00 98.32           N  
ATOM   4233  H   GLU B 123      -0.787 -21.533   0.513  1.00 98.32           H  
ATOM   4234  CA  GLU B 123      -1.962 -22.507  -0.991  1.00 98.32           C  
ATOM   4235  HA  GLU B 123      -1.502 -23.087  -1.791  1.00 98.32           H  
ATOM   4236  C   GLU B 123      -3.159 -21.807  -1.639  1.00 98.32           C  
ATOM   4237  CB  GLU B 123      -2.393 -23.491   0.108  1.00 98.32           C  
ATOM   4238  HB2 GLU B 123      -3.274 -24.028  -0.244  1.00 98.32           H  
ATOM   4239  HB3 GLU B 123      -2.641 -22.951   1.022  1.00 98.32           H  
ATOM   4240  O   GLU B 123      -3.481 -22.101  -2.789  1.00 98.32           O  
ATOM   4241  CG  GLU B 123      -1.271 -24.508   0.369  1.00 98.32           C  
ATOM   4242  HG2 GLU B 123      -1.053 -25.002  -0.577  1.00 98.32           H  
ATOM   4243  HG3 GLU B 123      -0.381 -23.967   0.691  1.00 98.32           H  
ATOM   4244  CD  GLU B 123      -1.593 -25.596   1.402  1.00 98.32           C  
ATOM   4245  OE1 GLU B 123      -0.675 -26.376   1.728  1.00 98.32           O  
ATOM   4246  OE2 GLU B 123      -2.752 -25.673   1.863  1.00 98.32           O  
ATOM   4247  N   THR B 124      -3.744 -20.797  -0.987  1.00 98.35           N  
ATOM   4248  H   THR B 124      -3.446 -20.578  -0.047  1.00 98.35           H  
ATOM   4249  CA  THR B 124      -4.868 -20.043  -1.567  1.00 98.35           C  
ATOM   4250  HA  THR B 124      -5.622 -20.762  -1.887  1.00 98.35           H  
ATOM   4251  C   THR B 124      -4.462 -19.257  -2.821  1.00 98.35           C  
ATOM   4252  CB  THR B 124      -5.520 -19.122  -0.527  1.00 98.35           C  
ATOM   4253  HB  THR B 124      -4.866 -18.270  -0.336  1.00 98.35           H  
ATOM   4254  O   THR B 124      -5.284 -19.061  -3.716  1.00 98.35           O  
ATOM   4255  CG2 THR B 124      -6.900 -18.624  -0.950  1.00 98.35           C  
ATOM   4256 HG21 THR B 124      -6.820 -18.007  -1.845  1.00 98.35           H  
ATOM   4257 HG22 THR B 124      -7.547 -19.476  -1.158  1.00 98.35           H  
ATOM   4258 HG23 THR B 124      -7.332 -18.025  -0.149  1.00 98.35           H  
ATOM   4259  OG1 THR B 124      -5.746 -19.804   0.686  1.00 98.35           O  
ATOM   4260  HG1 THR B 124      -5.979 -20.704   0.444  1.00 98.35           H  
ATOM   4261  N   THR B 125      -3.192 -18.854  -2.962  1.00 98.44           N  
ATOM   4262  H   THR B 125      -2.537 -19.028  -2.213  1.00 98.44           H  
ATOM   4263  CA  THR B 125      -2.698 -18.275  -4.225  1.00 98.44           C  
ATOM   4264  HA  THR B 125      -3.416 -17.526  -4.561  1.00 98.44           H  
ATOM   4265  C   THR B 125      -2.598 -19.323  -5.335  1.00 98.44           C  
ATOM   4266  CB  THR B 125      -1.353 -17.560  -4.049  1.00 98.44           C  
ATOM   4267  HB  THR B 125      -0.614 -18.241  -3.626  1.00 98.44           H  
ATOM   4268  O   THR B 125      -3.012 -19.048  -6.462  1.00 98.44           O  
ATOM   4269  CG2 THR B 125      -0.825 -17.013  -5.378  1.00 98.44           C  
ATOM   4270 HG21 THR B 125      -0.364 -17.818  -5.951  1.00 98.44           H  
ATOM   4271 HG22 THR B 125      -0.082 -16.237  -5.196  1.00 98.44           H  
ATOM   4272 HG23 THR B 125      -1.646 -16.592  -5.959  1.00 98.44           H  
ATOM   4273  OG1 THR B 125      -1.515 -16.463  -3.185  1.00 98.44           O  
ATOM   4274  HG1 THR B 125      -1.502 -16.821  -2.294  1.00 98.44           H  
ATOM   4275  N   TRP B 126      -2.096 -20.528  -5.043  1.00 98.43           N  
ATOM   4276  H   TRP B 126      -1.797 -20.719  -4.097  1.00 98.43           H  
ATOM   4277  CA  TRP B 126      -2.058 -21.623  -6.020  1.00 98.43           C  
ATOM   4278  HA  TRP B 126      -1.502 -21.294  -6.898  1.00 98.43           H  
ATOM   4279  C   TRP B 126      -3.472 -21.993  -6.495  1.00 98.43           C  
ATOM   4280  CB  TRP B 126      -1.333 -22.841  -5.425  1.00 98.43           C  
ATOM   4281  HB2 TRP B 126      -0.363 -22.520  -5.045  1.00 98.43           H  
ATOM   4282  HB3 TRP B 126      -1.903 -23.232  -4.582  1.00 98.43           H  
ATOM   4283  O   TRP B 126      -3.735 -22.054  -7.697  1.00 98.43           O  
ATOM   4284  CG  TRP B 126      -1.115 -23.949  -6.411  1.00 98.43           C  
ATOM   4285  CD1 TRP B 126      -2.063 -24.809  -6.851  1.00 98.43           C  
ATOM   4286  HD1 TRP B 126      -3.091 -24.819  -6.519  1.00 98.43           H  
ATOM   4287  CD2 TRP B 126       0.095 -24.286  -7.156  1.00 98.43           C  
ATOM   4288  CE2 TRP B 126      -0.221 -25.319  -8.089  1.00 98.43           C  
ATOM   4289  CE3 TRP B 126       1.423 -23.806  -7.156  1.00 98.43           C  
ATOM   4290  HE3 TRP B 126       1.698 -23.037  -6.450  1.00 98.43           H  
ATOM   4291  NE1 TRP B 126      -1.546 -25.609  -7.850  1.00 98.43           N  
ATOM   4292  HE1 TRP B 126      -2.112 -26.251  -8.387  1.00 98.43           H  
ATOM   4293  CH2 TRP B 126       2.033 -25.318  -8.977  1.00 98.43           C  
ATOM   4294  HH2 TRP B 126       2.773 -25.695  -9.666  1.00 98.43           H  
ATOM   4295  CZ2 TRP B 126       0.719 -25.820  -8.999  1.00 98.43           C  
ATOM   4296  HZ2 TRP B 126       0.425 -26.587  -9.701  1.00 98.43           H  
ATOM   4297  CZ3 TRP B 126       2.383 -24.319  -8.051  1.00 98.43           C  
ATOM   4298  HZ3 TRP B 126       3.394 -23.939  -8.030  1.00 98.43           H  
ATOM   4299  N   GLU B 127      -4.403 -22.156  -5.554  1.00 98.11           N  
ATOM   4300  H   GLU B 127      -4.109 -22.108  -4.589  1.00 98.11           H  
ATOM   4301  CA  GLU B 127      -5.822 -22.425  -5.813  1.00 98.11           C  
ATOM   4302  HA  GLU B 127      -5.922 -23.369  -6.349  1.00 98.11           H  
ATOM   4303  C   GLU B 127      -6.460 -21.327  -6.689  1.00 98.11           C  
ATOM   4304  CB  GLU B 127      -6.558 -22.543  -4.463  1.00 98.11           C  
ATOM   4305  HB2 GLU B 127      -6.336 -21.646  -3.886  1.00 98.11           H  
ATOM   4306  HB3 GLU B 127      -7.632 -22.578  -4.646  1.00 98.11           H  
ATOM   4307  O   GLU B 127      -7.174 -21.632  -7.647  1.00 98.11           O  
ATOM   4308  CG  GLU B 127      -6.169 -23.797  -3.653  1.00 98.11           C  
ATOM   4309  HG2 GLU B 127      -5.092 -23.950  -3.711  1.00 98.11           H  
ATOM   4310  HG3 GLU B 127      -6.637 -24.661  -4.125  1.00 98.11           H  
ATOM   4311  CD  GLU B 127      -6.571 -23.746  -2.162  1.00 98.11           C  
ATOM   4312  OE1 GLU B 127      -6.402 -24.787  -1.484  1.00 98.11           O  
ATOM   4313  OE2 GLU B 127      -7.009 -22.685  -1.659  1.00 98.11           O  
ATOM   4314  N   ALA B 128      -6.158 -20.047  -6.433  1.00 98.59           N  
ATOM   4315  H   ALA B 128      -5.597 -19.840  -5.619  1.00 98.59           H  
ATOM   4316  CA  ALA B 128      -6.673 -18.928  -7.224  1.00 98.59           C  
ATOM   4317  HA  ALA B 128      -7.756 -19.035  -7.289  1.00 98.59           H  
ATOM   4318  C   ALA B 128      -6.126 -18.906  -8.669  1.00 98.59           C  
ATOM   4319  CB  ALA B 128      -6.376 -17.619  -6.479  1.00 98.59           C  
ATOM   4320  HB1 ALA B 128      -5.300 -17.460  -6.418  1.00 98.59           H  
ATOM   4321  HB2 ALA B 128      -6.838 -16.782  -7.003  1.00 98.59           H  
ATOM   4322  HB3 ALA B 128      -6.788 -17.662  -5.471  1.00 98.59           H  
ATOM   4323  O   ALA B 128      -6.851 -18.536  -9.598  1.00 98.59           O  
ATOM   4324  N   LEU B 129      -4.877 -19.337  -8.885  1.00 98.50           N  
ATOM   4325  H   LEU B 129      -4.333 -19.621  -8.084  1.00 98.50           H  
ATOM   4326  CA  LEU B 129      -4.278 -19.477 -10.219  1.00 98.50           C  
ATOM   4327  HA  LEU B 129      -4.517 -18.591 -10.808  1.00 98.50           H  
ATOM   4328  C   LEU B 129      -4.863 -20.670 -10.992  1.00 98.50           C  
ATOM   4329  CB  LEU B 129      -2.748 -19.586 -10.085  1.00 98.50           C  
ATOM   4330  HB2 LEU B 129      -2.519 -20.386  -9.381  1.00 98.50           H  
ATOM   4331  HB3 LEU B 129      -2.331 -19.872 -11.051  1.00 98.50           H  
ATOM   4332  O   LEU B 129      -5.212 -20.526 -12.165  1.00 98.50           O  
ATOM   4333  CG  LEU B 129      -2.056 -18.292  -9.615  1.00 98.50           C  
ATOM   4334  HG  LEU B 129      -2.517 -17.924  -8.699  1.00 98.50           H  
ATOM   4335  CD1 LEU B 129      -0.581 -18.579  -9.337  1.00 98.50           C  
ATOM   4336 HD11 LEU B 129      -0.504 -19.318  -8.539  1.00 98.50           H  
ATOM   4337 HD12 LEU B 129      -0.086 -17.665  -9.010  1.00 98.50           H  
ATOM   4338 HD13 LEU B 129      -0.094 -18.962 -10.234  1.00 98.50           H  
ATOM   4339  CD2 LEU B 129      -2.127 -17.183 -10.666  1.00 98.50           C  
ATOM   4340 HD21 LEU B 129      -1.742 -17.559 -11.614  1.00 98.50           H  
ATOM   4341 HD22 LEU B 129      -1.536 -16.328 -10.341  1.00 98.50           H  
ATOM   4342 HD23 LEU B 129      -3.159 -16.857 -10.794  1.00 98.50           H  
ATOM   4343  N   GLU B 130      -5.070 -21.813 -10.334  1.00 96.71           N  
ATOM   4344  H   GLU B 130      -4.733 -21.892  -9.385  1.00 96.71           H  
ATOM   4345  CA  GLU B 130      -5.775 -22.957 -10.928  1.00 96.71           C  
ATOM   4346  HA  GLU B 130      -5.295 -23.209 -11.874  1.00 96.71           H  
ATOM   4347  C   GLU B 130      -7.248 -22.642 -11.251  1.00 96.71           C  
ATOM   4348  CB  GLU B 130      -5.699 -24.176  -9.995  1.00 96.71           C  
ATOM   4349  HB2 GLU B 130      -6.521 -24.838 -10.268  1.00 96.71           H  
ATOM   4350  HB3 GLU B 130      -5.847 -23.875  -8.958  1.00 96.71           H  
ATOM   4351  O   GLU B 130      -7.777 -23.117 -12.262  1.00 96.71           O  
ATOM   4352  CG  GLU B 130      -4.374 -24.942 -10.139  1.00 96.71           C  
ATOM   4353  HG2 GLU B 130      -3.590 -24.392  -9.619  1.00 96.71           H  
ATOM   4354  HG3 GLU B 130      -4.109 -24.979 -11.196  1.00 96.71           H  
ATOM   4355  CD  GLU B 130      -4.433 -26.394  -9.629  1.00 96.71           C  
ATOM   4356  OE1 GLU B 130      -3.341 -26.998  -9.523  1.00 96.71           O  
ATOM   4357  OE2 GLU B 130      -5.549 -26.951  -9.474  1.00 96.71           O  
ATOM   4358  N   SER B 131      -7.894 -21.808 -10.431  1.00 96.66           N  
ATOM   4359  H   SER B 131      -7.424 -21.560  -9.573  1.00 96.66           H  
ATOM   4360  CA  SER B 131      -9.229 -21.233 -10.659  1.00 96.66           C  
ATOM   4361  HA  SER B 131      -9.942 -22.039 -10.831  1.00 96.66           H  
ATOM   4362  C   SER B 131      -9.255 -20.317 -11.895  1.00 96.66           C  
ATOM   4363  CB  SER B 131      -9.640 -20.505  -9.370  1.00 96.66           C  
ATOM   4364  HB2 SER B 131      -8.876 -19.773  -9.107  1.00 96.66           H  
ATOM   4365  HB3 SER B 131      -9.691 -21.237  -8.565  1.00 96.66           H  
ATOM   4366  O   SER B 131     -10.171 -20.406 -12.712  1.00 96.66           O  
ATOM   4367  OG  SER B 131     -10.881 -19.836  -9.444  1.00 96.66           O  
ATOM   4368  HG  SER B 131     -11.206 -19.804  -8.542  1.00 96.66           H  
ATOM   4369  N   ALA B 132      -8.189 -19.539 -12.127  1.00 97.16           N  
ATOM   4370  H   ALA B 132      -7.471 -19.496 -11.417  1.00 97.16           H  
ATOM   4371  CA  ALA B 132      -7.980 -18.763 -13.358  1.00 97.16           C  
ATOM   4372  HA  ALA B 132      -8.924 -18.280 -13.609  1.00 97.16           H  
ATOM   4373  C   ALA B 132      -7.591 -19.606 -14.596  1.00 97.16           C  
ATOM   4374  CB  ALA B 132      -6.932 -17.672 -13.087  1.00 97.16           C  
ATOM   4375  HB1 ALA B 132      -6.825 -17.039 -13.968  1.00 97.16           H  
ATOM   4376  HB2 ALA B 132      -7.231 -17.049 -12.244  1.00 97.16           H  
ATOM   4377  HB3 ALA B 132      -5.970 -18.130 -12.857  1.00 97.16           H  
ATOM   4378  O   ALA B 132      -7.354 -19.047 -15.672  1.00 97.16           O  
ATOM   4379  N   GLY B 133      -7.484 -20.933 -14.455  1.00 96.35           N  
ATOM   4380  H   GLY B 133      -7.702 -21.328 -13.551  1.00 96.35           H  
ATOM   4381  CA  GLY B 133      -7.048 -21.847 -15.512  1.00 96.35           C  
ATOM   4382  HA2 GLY B 133      -7.232 -22.866 -15.170  1.00 96.35           H  
ATOM   4383  HA3 GLY B 133      -7.636 -21.667 -16.412  1.00 96.35           H  
ATOM   4384  C   GLY B 133      -5.561 -21.737 -15.872  1.00 96.35           C  
ATOM   4385  O   GLY B 133      -5.188 -22.055 -17.000  1.00 96.35           O  
ATOM   4386  N   ILE B 134      -4.720 -21.259 -14.948  1.00 97.06           N  
ATOM   4387  H   ILE B 134      -5.085 -21.047 -14.031  1.00 97.06           H  
ATOM   4388  CA  ILE B 134      -3.282 -21.044 -15.153  1.00 97.06           C  
ATOM   4389  HA  ILE B 134      -3.079 -21.010 -16.224  1.00 97.06           H  
ATOM   4390  C   ILE B 134      -2.476 -22.188 -14.513  1.00 97.06           C  
ATOM   4391  CB  ILE B 134      -2.833 -19.685 -14.556  1.00 97.06           C  
ATOM   4392  HB  ILE B 134      -2.972 -19.720 -13.475  1.00 97.06           H  
ATOM   4393  O   ILE B 134      -2.520 -22.327 -13.291  1.00 97.06           O  
ATOM   4394  CG1 ILE B 134      -3.657 -18.494 -15.086  1.00 97.06           C  
ATOM   4395 HG12 ILE B 134      -3.410 -18.349 -16.138  1.00 97.06           H  
ATOM   4396 HG13 ILE B 134      -4.721 -18.720 -15.008  1.00 97.06           H  
ATOM   4397  CG2 ILE B 134      -1.331 -19.476 -14.844  1.00 97.06           C  
ATOM   4398 HG21 ILE B 134      -1.015 -20.053 -15.713  1.00 97.06           H  
ATOM   4399 HG22 ILE B 134      -0.751 -19.802 -13.980  1.00 97.06           H  
ATOM   4400 HG23 ILE B 134      -1.092 -18.431 -15.041  1.00 97.06           H  
ATOM   4401  CD1 ILE B 134      -3.425 -17.190 -14.301  1.00 97.06           C  
ATOM   4402 HD11 ILE B 134      -3.542 -17.379 -13.234  1.00 97.06           H  
ATOM   4403 HD12 ILE B 134      -2.429 -16.791 -14.493  1.00 97.06           H  
ATOM   4404 HD13 ILE B 134      -4.160 -16.439 -14.590  1.00 97.06           H  
ATOM   4405  N   PRO B 135      -1.676 -22.961 -15.275  1.00 95.55           N  
ATOM   4406  CA  PRO B 135      -0.598 -23.775 -14.710  1.00 95.55           C  
ATOM   4407  HA  PRO B 135      -0.996 -24.430 -13.935  1.00 95.55           H  
ATOM   4408  C   PRO B 135       0.492 -22.835 -14.160  1.00 95.55           C  
ATOM   4409  CB  PRO B 135      -0.068 -24.642 -15.864  1.00 95.55           C  
ATOM   4410  HB2 PRO B 135       0.907 -24.292 -16.206  1.00 95.55           H  
ATOM   4411  HB3 PRO B 135       0.017 -25.686 -15.565  1.00 95.55           H  
ATOM   4412  O   PRO B 135       1.063 -22.082 -14.959  1.00 95.55           O  
ATOM   4413  CG  PRO B 135      -1.093 -24.472 -16.985  1.00 95.55           C  
ATOM   4414  HG2 PRO B 135      -0.632 -24.527 -17.971  1.00 95.55           H  
ATOM   4415  HG3 PRO B 135      -1.865 -25.235 -16.882  1.00 95.55           H  
ATOM   4416  CD  PRO B 135      -1.700 -23.099 -16.720  1.00 95.55           C  
ATOM   4417  HD2 PRO B 135      -1.083 -22.323 -17.172  1.00 95.55           H  
ATOM   4418  HD3 PRO B 135      -2.716 -23.060 -17.114  1.00 95.55           H  
ATOM   4419  N   PRO B 136       0.798 -22.810 -12.848  1.00 94.25           N  
ATOM   4420  CA  PRO B 136       1.614 -21.732 -12.284  1.00 94.25           C  
ATOM   4421  HA  PRO B 136       1.123 -20.790 -12.528  1.00 94.25           H  
ATOM   4422  C   PRO B 136       3.053 -21.638 -12.813  1.00 94.25           C  
ATOM   4423  CB  PRO B 136       1.545 -21.906 -10.767  1.00 94.25           C  
ATOM   4424  HB2 PRO B 136       2.324 -22.589 -10.428  1.00 94.25           H  
ATOM   4425  HB3 PRO B 136       1.612 -20.947 -10.252  1.00 94.25           H  
ATOM   4426  O   PRO B 136       3.597 -20.536 -12.843  1.00 94.25           O  
ATOM   4427  CG  PRO B 136       0.171 -22.546 -10.585  1.00 94.25           C  
ATOM   4428  HG2 PRO B 136      -0.610 -21.794 -10.694  1.00 94.25           H  
ATOM   4429  HG3 PRO B 136       0.078 -23.055  -9.626  1.00 94.25           H  
ATOM   4430  CD  PRO B 136       0.123 -23.514 -11.764  1.00 94.25           C  
ATOM   4431  HD2 PRO B 136       0.675 -24.422 -11.521  1.00 94.25           H  
ATOM   4432  HD3 PRO B 136      -0.916 -23.755 -11.988  1.00 94.25           H  
ATOM   4433  N   GLU B 137       3.649 -22.719 -13.334  1.00 92.63           N  
ATOM   4434  H   GLU B 137       3.188 -23.617 -13.289  1.00 92.63           H  
ATOM   4435  CA  GLU B 137       4.949 -22.629 -14.029  1.00 92.63           C  
ATOM   4436  HA  GLU B 137       5.688 -22.225 -13.338  1.00 92.63           H  
ATOM   4437  C   GLU B 137       4.928 -21.687 -15.238  1.00 92.63           C  
ATOM   4438  CB  GLU B 137       5.417 -24.004 -14.524  1.00 92.63           C  
ATOM   4439  HB2 GLU B 137       4.577 -24.697 -14.549  1.00 92.63           H  
ATOM   4440  HB3 GLU B 137       5.797 -23.916 -15.542  1.00 92.63           H  
ATOM   4441  O   GLU B 137       5.942 -21.064 -15.544  1.00 92.63           O  
ATOM   4442  CG  GLU B 137       6.552 -24.553 -13.655  1.00 92.63           C  
ATOM   4443  HG2 GLU B 137       7.342 -23.804 -13.595  1.00 92.63           H  
ATOM   4444  HG3 GLU B 137       6.176 -24.732 -12.648  1.00 92.63           H  
ATOM   4445  CD  GLU B 137       7.120 -25.850 -14.238  1.00 92.63           C  
ATOM   4446  OE1 GLU B 137       8.334 -26.073 -14.056  1.00 92.63           O  
ATOM   4447  OE2 GLU B 137       6.317 -26.609 -14.830  1.00 92.63           O  
ATOM   4448  N   THR B 138       3.781 -21.525 -15.905  1.00 94.55           N  
ATOM   4449  H   THR B 138       2.959 -22.004 -15.564  1.00 94.55           H  
ATOM   4450  CA  THR B 138       3.660 -20.620 -17.064  1.00 94.55           C  
ATOM   4451  HA  THR B 138       4.493 -20.834 -17.734  1.00 94.55           H  
ATOM   4452  C   THR B 138       3.802 -19.139 -16.694  1.00 94.55           C  
ATOM   4453  CB  THR B 138       2.368 -20.848 -17.865  1.00 94.55           C  
ATOM   4454  HB  THR B 138       2.389 -20.196 -18.739  1.00 94.55           H  
ATOM   4455  O   THR B 138       3.943 -18.304 -17.586  1.00 94.55           O  
ATOM   4456  CG2 THR B 138       2.230 -22.286 -18.364  1.00 94.55           C  
ATOM   4457 HG21 THR B 138       3.074 -22.528 -19.010  1.00 94.55           H  
ATOM   4458 HG22 THR B 138       2.216 -22.978 -17.522  1.00 94.55           H  
ATOM   4459 HG23 THR B 138       1.307 -22.393 -18.933  1.00 94.55           H  
ATOM   4460  OG1 THR B 138       1.215 -20.539 -17.119  1.00 94.55           O  
ATOM   4461  HG1 THR B 138       1.207 -21.090 -16.333  1.00 94.55           H  
ATOM   4462  N   LEU B 139       3.807 -18.811 -15.395  1.00 96.83           N  
ATOM   4463  H   LEU B 139       3.687 -19.553 -14.720  1.00 96.83           H  
ATOM   4464  CA  LEU B 139       4.071 -17.471 -14.866  1.00 96.83           C  
ATOM   4465  HA  LEU B 139       3.921 -16.741 -15.661  1.00 96.83           H  
ATOM   4466  C   LEU B 139       5.520 -17.271 -14.387  1.00 96.83           C  
ATOM   4467  CB  LEU B 139       3.073 -17.164 -13.737  1.00 96.83           C  
ATOM   4468  HB2 LEU B 139       3.268 -16.154 -13.378  1.00 96.83           H  
ATOM   4469  HB3 LEU B 139       3.257 -17.853 -12.913  1.00 96.83           H  
ATOM   4470  O   LEU B 139       5.875 -16.151 -14.010  1.00 96.83           O  
ATOM   4471  CG  LEU B 139       1.591 -17.247 -14.130  1.00 96.83           C  
ATOM   4472  HG  LEU B 139       1.341 -18.271 -14.409  1.00 96.83           H  
ATOM   4473  CD1 LEU B 139       0.742 -16.855 -12.923  1.00 96.83           C  
ATOM   4474 HD11 LEU B 139       0.921 -17.557 -12.108  1.00 96.83           H  
ATOM   4475 HD12 LEU B 139      -0.313 -16.882 -13.196  1.00 96.83           H  
ATOM   4476 HD13 LEU B 139       1.003 -15.849 -12.593  1.00 96.83           H  
ATOM   4477  CD2 LEU B 139       1.232 -16.314 -15.290  1.00 96.83           C  
ATOM   4478 HD21 LEU B 139       1.534 -15.294 -15.050  1.00 96.83           H  
ATOM   4479 HD22 LEU B 139       0.157 -16.342 -15.468  1.00 96.83           H  
ATOM   4480 HD23 LEU B 139       1.740 -16.641 -16.197  1.00 96.83           H  
ATOM   4481  N   ARG B 140       6.373 -18.301 -14.416  1.00 94.88           N  
ATOM   4482  H   ARG B 140       6.049 -19.187 -14.777  1.00 94.88           H  
ATOM   4483  CA  ARG B 140       7.784 -18.186 -14.025  1.00 94.88           C  
ATOM   4484  HA  ARG B 140       7.819 -17.741 -13.030  1.00 94.88           H  
ATOM   4485  C   ARG B 140       8.528 -17.256 -14.993  1.00 94.88           C  
ATOM   4486  CB  ARG B 140       8.389 -19.595 -13.941  1.00 94.88           C  
ATOM   4487  HB2 ARG B 140       8.330 -20.076 -14.917  1.00 94.88           H  
ATOM   4488  HB3 ARG B 140       7.790 -20.174 -13.238  1.00 94.88           H  
ATOM   4489  O   ARG B 140       8.582 -17.511 -16.192  1.00 94.88           O  
ATOM   4490  CG  ARG B 140       9.854 -19.589 -13.482  1.00 94.88           C  
ATOM   4491  HG2 ARG B 140       9.974 -18.928 -12.624  1.00 94.88           H  
ATOM   4492  HG3 ARG B 140      10.476 -19.213 -14.295  1.00 94.88           H  
ATOM   4493  CD  ARG B 140      10.335 -20.997 -13.102  1.00 94.88           C  
ATOM   4494  HD2 ARG B 140      10.062 -21.698 -13.891  1.00 94.88           H  
ATOM   4495  HD3 ARG B 140      11.422 -20.970 -13.032  1.00 94.88           H  
ATOM   4496  NE  ARG B 140       9.742 -21.434 -11.820  1.00 94.88           N  
ATOM   4497  HE  ARG B 140       8.749 -21.283 -11.715  1.00 94.88           H  
ATOM   4498  NH1 ARG B 140      11.639 -22.214 -10.773  1.00 94.88           N  
ATOM   4499 HH11 ARG B 140      12.081 -22.591  -9.947  1.00 94.88           H  
ATOM   4500 HH12 ARG B 140      12.148 -22.122 -11.641  1.00 94.88           H  
ATOM   4501  NH2 ARG B 140       9.717 -22.133  -9.652  1.00 94.88           N  
ATOM   4502 HH21 ARG B 140      10.197 -22.436  -8.817  1.00 94.88           H  
ATOM   4503 HH22 ARG B 140       8.756 -21.840  -9.546  1.00 94.88           H  
ATOM   4504  CZ  ARG B 140      10.365 -21.931 -10.764  1.00 94.88           C  
ATOM   4505  N   GLY B 141       9.090 -16.166 -14.472  1.00 94.08           N  
ATOM   4506  H   GLY B 141       8.997 -16.019 -13.477  1.00 94.08           H  
ATOM   4507  CA  GLY B 141       9.702 -15.091 -15.262  1.00 94.08           C  
ATOM   4508  HA2 GLY B 141      10.412 -14.557 -14.629  1.00 94.08           H  
ATOM   4509  HA3 GLY B 141      10.255 -15.524 -16.095  1.00 94.08           H  
ATOM   4510  C   GLY B 141       8.712 -14.062 -15.833  1.00 94.08           C  
ATOM   4511  O   GLY B 141       9.109 -13.241 -16.657  1.00 94.08           O  
ATOM   4512  N   SER B 142       7.432 -14.095 -15.440  1.00 96.05           N  
ATOM   4513  H   SER B 142       7.161 -14.791 -14.759  1.00 96.05           H  
ATOM   4514  CA  SER B 142       6.435 -13.083 -15.831  1.00 96.05           C  
ATOM   4515  HA  SER B 142       6.693 -12.709 -16.821  1.00 96.05           H  
ATOM   4516  C   SER B 142       6.422 -11.889 -14.875  1.00 96.05           C  
ATOM   4517  CB  SER B 142       5.028 -13.689 -15.925  1.00 96.05           C  
ATOM   4518  HB2 SER B 142       5.058 -14.597 -16.527  1.00 96.05           H  
ATOM   4519  HB3 SER B 142       4.368 -12.971 -16.412  1.00 96.05           H  
ATOM   4520  O   SER B 142       6.685 -12.044 -13.681  1.00 96.05           O  
ATOM   4521  OG  SER B 142       4.504 -13.984 -14.643  1.00 96.05           O  
ATOM   4522  HG  SER B 142       5.014 -14.718 -14.292  1.00 96.05           H  
ATOM   4523  N   ASP B 143       6.013 -10.707 -15.348  1.00 96.46           N  
ATOM   4524  H   ASP B 143       5.729 -10.618 -16.313  1.00 96.46           H  
ATOM   4525  CA  ASP B 143       5.773  -9.540 -14.489  1.00 96.46           C  
ATOM   4526  HA  ASP B 143       6.511  -9.587 -13.689  1.00 96.46           H  
ATOM   4527  C   ASP B 143       4.409  -9.616 -13.774  1.00 96.46           C  
ATOM   4528  CB  ASP B 143       6.077  -8.217 -15.221  1.00 96.46           C  
ATOM   4529  HB2 ASP B 143       7.058  -8.298 -15.690  1.00 96.46           H  
ATOM   4530  HB3 ASP B 143       6.153  -7.437 -14.463  1.00 96.46           H  
ATOM   4531  O   ASP B 143       3.612  -8.680 -13.795  1.00 96.46           O  
ATOM   4532  CG  ASP B 143       5.069  -7.754 -16.280  1.00 96.46           C  
ATOM   4533  OD1 ASP B 143       4.369  -8.607 -16.872  1.00 96.46           O  
ATOM   4534  OD2 ASP B 143       5.052  -6.516 -16.511  1.00 96.46           O  
ATOM   4535  N   THR B 144       4.132 -10.752 -13.126  1.00 98.66           N  
ATOM   4536  H   THR B 144       4.831 -11.482 -13.145  1.00 98.66           H  
ATOM   4537  CA  THR B 144       2.964 -10.922 -12.252  1.00 98.66           C  
ATOM   4538  HA  THR B 144       2.120 -10.425 -12.731  1.00 98.66           H  
ATOM   4539  C   THR B 144       3.229 -10.274 -10.890  1.00 98.66           C  
ATOM   4540  CB  THR B 144       2.579 -12.398 -12.082  1.00 98.66           C  
ATOM   4541  HB  THR B 144       3.410 -12.935 -11.625  1.00 98.66           H  
ATOM   4542  O   THR B 144       4.210 -10.615 -10.231  1.00 98.66           O  
ATOM   4543  CG2 THR B 144       1.323 -12.587 -11.227  1.00 98.66           C  
ATOM   4544 HG21 THR B 144       0.489 -12.032 -11.658  1.00 98.66           H  
ATOM   4545 HG22 THR B 144       1.499 -12.236 -10.210  1.00 98.66           H  
ATOM   4546 HG23 THR B 144       1.069 -13.646 -11.186  1.00 98.66           H  
ATOM   4547  OG1 THR B 144       2.283 -12.977 -13.333  1.00 98.66           O  
ATOM   4548  HG1 THR B 144       3.107 -13.221 -13.761  1.00 98.66           H  
ATOM   4549  N   GLY B 145       2.374  -9.342 -10.464  1.00 98.79           N  
ATOM   4550  H   GLY B 145       1.585  -9.125 -11.056  1.00 98.79           H  
ATOM   4551  CA  GLY B 145       2.451  -8.698  -9.146  1.00 98.79           C  
ATOM   4552  HA2 GLY B 145       2.001  -7.706  -9.198  1.00 98.79           H  
ATOM   4553  HA3 GLY B 145       3.497  -8.571  -8.869  1.00 98.79           H  
ATOM   4554  C   GLY B 145       1.753  -9.491  -8.032  1.00 98.79           C  
ATOM   4555  O   GLY B 145       0.869 -10.305  -8.299  1.00 98.79           O  
ATOM   4556  N   VAL B 146       2.128  -9.237  -6.776  1.00 98.92           N  
ATOM   4557  H   VAL B 146       2.833  -8.528  -6.634  1.00 98.92           H  
ATOM   4558  CA  VAL B 146       1.594  -9.907  -5.576  1.00 98.92           C  
ATOM   4559  HA  VAL B 146       0.657 -10.403  -5.829  1.00 98.92           H  
ATOM   4560  C   VAL B 146       1.307  -8.871  -4.484  1.00 98.92           C  
ATOM   4561  CB  VAL B 146       2.569 -10.985  -5.054  1.00 98.92           C  
ATOM   4562  HB  VAL B 146       3.494 -10.509  -4.727  1.00 98.92           H  
ATOM   4563  O   VAL B 146       2.226  -8.274  -3.925  1.00 98.92           O  
ATOM   4564  CG1 VAL B 146       1.964 -11.735  -3.862  1.00 98.92           C  
ATOM   4565 HG11 VAL B 146       2.676 -12.478  -3.501  1.00 98.92           H  
ATOM   4566 HG12 VAL B 146       1.040 -12.234  -4.155  1.00 98.92           H  
ATOM   4567 HG13 VAL B 146       1.762 -11.044  -3.044  1.00 98.92           H  
ATOM   4568  CG2 VAL B 146       2.926 -12.032  -6.117  1.00 98.92           C  
ATOM   4569 HG21 VAL B 146       2.021 -12.505  -6.497  1.00 98.92           H  
ATOM   4570 HG22 VAL B 146       3.460 -11.562  -6.944  1.00 98.92           H  
ATOM   4571 HG23 VAL B 146       3.579 -12.788  -5.682  1.00 98.92           H  
ATOM   4572  N   PHE B 147       0.031  -8.673  -4.156  1.00 98.87           N  
ATOM   4573  H   PHE B 147      -0.674  -9.198  -4.654  1.00 98.87           H  
ATOM   4574  CA  PHE B 147      -0.435  -7.645  -3.222  1.00 98.87           C  
ATOM   4575  HA  PHE B 147       0.419  -7.115  -2.799  1.00 98.87           H  
ATOM   4576  C   PHE B 147      -1.202  -8.300  -2.067  1.00 98.87           C  
ATOM   4577  CB  PHE B 147      -1.281  -6.612  -3.987  1.00 98.87           C  
ATOM   4578  HB2 PHE B 147      -2.168  -7.102  -4.389  1.00 98.87           H  
ATOM   4579  HB3 PHE B 147      -1.619  -5.852  -3.282  1.00 98.87           H  
ATOM   4580  O   PHE B 147      -2.325  -8.778  -2.247  1.00 98.87           O  
ATOM   4581  CG  PHE B 147      -0.551  -5.920  -5.127  1.00 98.87           C  
ATOM   4582  CD1 PHE B 147       0.047  -4.661  -4.928  1.00 98.87           C  
ATOM   4583  HD1 PHE B 147      -0.015  -4.179  -3.964  1.00 98.87           H  
ATOM   4584  CD2 PHE B 147      -0.465  -6.540  -6.390  1.00 98.87           C  
ATOM   4585  HD2 PHE B 147      -0.929  -7.502  -6.550  1.00 98.87           H  
ATOM   4586  CE1 PHE B 147       0.741  -4.039  -5.981  1.00 98.87           C  
ATOM   4587  HE1 PHE B 147       1.208  -3.077  -5.830  1.00 98.87           H  
ATOM   4588  CE2 PHE B 147       0.234  -5.919  -7.439  1.00 98.87           C  
ATOM   4589  HE2 PHE B 147       0.301  -6.396  -8.405  1.00 98.87           H  
ATOM   4590  CZ  PHE B 147       0.851  -4.676  -7.228  1.00 98.87           C  
ATOM   4591  HZ  PHE B 147       1.414  -4.214  -8.025  1.00 98.87           H  
ATOM   4592  N   VAL B 148      -0.591  -8.343  -0.879  1.00 98.87           N  
ATOM   4593  H   VAL B 148       0.313  -7.904  -0.788  1.00 98.87           H  
ATOM   4594  CA  VAL B 148      -1.124  -9.078   0.282  1.00 98.87           C  
ATOM   4595  HA  VAL B 148      -2.004  -9.644  -0.024  1.00 98.87           H  
ATOM   4596  C   VAL B 148      -1.555  -8.115   1.383  1.00 98.87           C  
ATOM   4597  CB  VAL B 148      -0.102 -10.101   0.829  1.00 98.87           C  
ATOM   4598  HB  VAL B 148       0.761  -9.571   1.231  1.00 98.87           H  
ATOM   4599  O   VAL B 148      -0.731  -7.390   1.934  1.00 98.87           O  
ATOM   4600  CG1 VAL B 148      -0.721 -10.957   1.942  1.00 98.87           C  
ATOM   4601 HG11 VAL B 148      -1.006 -10.327   2.785  1.00 98.87           H  
ATOM   4602 HG12 VAL B 148       0.009 -11.683   2.300  1.00 98.87           H  
ATOM   4603 HG13 VAL B 148      -1.601 -11.483   1.572  1.00 98.87           H  
ATOM   4604  CG2 VAL B 148       0.394 -11.060  -0.261  1.00 98.87           C  
ATOM   4605 HG21 VAL B 148       1.087 -11.782   0.170  1.00 98.87           H  
ATOM   4606 HG22 VAL B 148       0.917 -10.498  -1.034  1.00 98.87           H  
ATOM   4607 HG23 VAL B 148      -0.444 -11.593  -0.710  1.00 98.87           H  
ATOM   4608  N   GLY B 149      -2.835  -8.139   1.750  1.00 98.79           N  
ATOM   4609  H   GLY B 149      -3.486  -8.685   1.204  1.00 98.79           H  
ATOM   4610  CA  GLY B 149      -3.316  -7.535   2.989  1.00 98.79           C  
ATOM   4611  HA2 GLY B 149      -2.825  -6.573   3.136  1.00 98.79           H  
ATOM   4612  HA3 GLY B 149      -4.391  -7.372   2.915  1.00 98.79           H  
ATOM   4613  C   GLY B 149      -3.045  -8.446   4.189  1.00 98.79           C  
ATOM   4614  O   GLY B 149      -3.607  -9.539   4.258  1.00 98.79           O  
ATOM   4615  N   MET B 150      -2.215  -8.009   5.134  1.00 97.57           N  
ATOM   4616  H   MET B 150      -1.801  -7.093   5.036  1.00 97.57           H  
ATOM   4617  CA  MET B 150      -1.811  -8.797   6.310  1.00 97.57           C  
ATOM   4618  HA  MET B 150      -2.611  -9.481   6.592  1.00 97.57           H  
ATOM   4619  C   MET B 150      -1.518  -7.866   7.490  1.00 97.57           C  
ATOM   4620  CB  MET B 150      -0.558  -9.618   5.952  1.00 97.57           C  
ATOM   4621  HB2 MET B 150       0.229  -8.912   5.684  1.00 97.57           H  
ATOM   4622  HB3 MET B 150      -0.775 -10.235   5.080  1.00 97.57           H  
ATOM   4623  O   MET B 150      -1.032  -6.754   7.301  1.00 97.57           O  
ATOM   4624  CG  MET B 150       0.005 -10.537   7.046  1.00 97.57           C  
ATOM   4625  HG2 MET B 150      -0.701 -11.343   7.246  1.00 97.57           H  
ATOM   4626  HG3 MET B 150       0.156  -9.966   7.962  1.00 97.57           H  
ATOM   4627  SD  MET B 150       1.611 -11.236   6.571  1.00 97.57           S  
ATOM   4628  CE  MET B 150       2.065 -12.139   8.074  1.00 97.57           C  
ATOM   4629  HE1 MET B 150       1.996 -11.483   8.942  1.00 97.57           H  
ATOM   4630  HE2 MET B 150       1.393 -12.987   8.204  1.00 97.57           H  
ATOM   4631  HE3 MET B 150       3.085 -12.514   7.986  1.00 97.57           H  
ATOM   4632  N   SER B 151      -1.757  -8.355   8.705  1.00 92.65           N  
ATOM   4633  H   SER B 151      -2.119  -9.295   8.779  1.00 92.65           H  
ATOM   4634  CA  SER B 151      -1.312  -7.728   9.955  1.00 92.65           C  
ATOM   4635  HA  SER B 151      -0.608  -6.927   9.730  1.00 92.65           H  
ATOM   4636  C   SER B 151      -0.575  -8.786  10.796  1.00 92.65           C  
ATOM   4637  CB  SER B 151      -2.499  -7.103  10.711  1.00 92.65           C  
ATOM   4638  HB2 SER B 151      -3.082  -7.903  11.166  1.00 92.65           H  
ATOM   4639  HB3 SER B 151      -2.123  -6.458  11.506  1.00 92.65           H  
ATOM   4640  O   SER B 151      -0.748  -9.988  10.575  1.00 92.65           O  
ATOM   4641  OG  SER B 151      -3.360  -6.353   9.863  1.00 92.65           O  
ATOM   4642  HG  SER B 151      -2.942  -5.527   9.607  1.00 92.65           H  
ATOM   4643  N   HIS B 152       0.276  -8.382  11.742  1.00 89.15           N  
ATOM   4644  H   HIS B 152       0.371  -7.396  11.936  1.00 89.15           H  
ATOM   4645  CA  HIS B 152       1.003  -9.342  12.587  1.00 89.15           C  
ATOM   4646  HA  HIS B 152       1.391 -10.130  11.941  1.00 89.15           H  
ATOM   4647  C   HIS B 152       0.064 -10.010  13.615  1.00 89.15           C  
ATOM   4648  CB  HIS B 152       2.212  -8.652  13.235  1.00 89.15           C  
ATOM   4649  HB2 HIS B 152       2.806  -8.166  12.461  1.00 89.15           H  
ATOM   4650  HB3 HIS B 152       1.861  -7.886  13.927  1.00 89.15           H  
ATOM   4651  O   HIS B 152      -0.782  -9.335  14.197  1.00 89.15           O  
ATOM   4652  CG  HIS B 152       3.103  -9.616  13.976  1.00 89.15           C  
ATOM   4653  CD2 HIS B 152       3.173  -9.768  15.335  1.00 89.15           C  
ATOM   4654  HD2 HIS B 152       2.626  -9.198  16.072  1.00 89.15           H  
ATOM   4655  ND1 HIS B 152       3.945 -10.558  13.417  1.00 89.15           N  
ATOM   4656  HD1 HIS B 152       4.147 -10.697  12.438  1.00 89.15           H  
ATOM   4657  CE1 HIS B 152       4.503 -11.261  14.418  1.00 89.15           C  
ATOM   4658  HE1 HIS B 152       5.207 -12.070  14.296  1.00 89.15           H  
ATOM   4659  NE2 HIS B 152       4.043 -10.827  15.599  1.00 89.15           N  
ATOM   4660  N   GLN B 153       0.202 -11.327  13.823  1.00 90.21           N  
ATOM   4661  H   GLN B 153       0.912 -11.816  13.296  1.00 90.21           H  
ATOM   4662  CA  GLN B 153      -0.728 -12.159  14.618  1.00 90.21           C  
ATOM   4663  HA  GLN B 153      -1.426 -11.512  15.148  1.00 90.21           H  
ATOM   4664  C   GLN B 153      -0.037 -13.009  15.710  1.00 90.21           C  
ATOM   4665  CB  GLN B 153      -1.550 -13.061  13.675  1.00 90.21           C  
ATOM   4666  HB2 GLN B 153      -0.857 -13.649  13.074  1.00 90.21           H  
ATOM   4667  HB3 GLN B 153      -2.138 -13.760  14.269  1.00 90.21           H  
ATOM   4668  O   GLN B 153      -0.634 -13.954  16.227  1.00 90.21           O  
ATOM   4669  CG  GLN B 153      -2.513 -12.323  12.729  1.00 90.21           C  
ATOM   4670  HG2 GLN B 153      -2.793 -13.010  11.930  1.00 90.21           H  
ATOM   4671  HG3 GLN B 153      -2.003 -11.479  12.265  1.00 90.21           H  
ATOM   4672  CD  GLN B 153      -3.815 -11.844  13.366  1.00 90.21           C  
ATOM   4673  NE2 GLN B 153      -4.429 -10.831  12.798  1.00 90.21           N  
ATOM   4674 HE21 GLN B 153      -5.300 -10.529  13.210  1.00 90.21           H  
ATOM   4675 HE22 GLN B 153      -4.006 -10.358  12.012  1.00 90.21           H  
ATOM   4676  OE1 GLN B 153      -4.342 -12.392  14.322  1.00 90.21           O  
ATOM   4677  N   GLY B 154       1.223 -12.713  16.050  1.00 82.60           N  
ATOM   4678  H   GLY B 154       1.680 -11.923  15.616  1.00 82.60           H  
ATOM   4679  CA  GLY B 154       1.905 -13.333  17.192  1.00 82.60           C  
ATOM   4680  HA2 GLY B 154       2.816 -12.766  17.381  1.00 82.60           H  
ATOM   4681  HA3 GLY B 154       1.274 -13.258  18.077  1.00 82.60           H  
ATOM   4682  C   GLY B 154       2.303 -14.806  17.016  1.00 82.60           C  
ATOM   4683  O   GLY B 154       2.263 -15.579  17.975  1.00 82.60           O  
ATOM   4684  N   TYR B 155       2.677 -15.248  15.806  1.00 87.22           N  
ATOM   4685  H   TYR B 155       2.738 -14.593  15.040  1.00 87.22           H  
ATOM   4686  CA  TYR B 155       3.278 -16.580  15.659  1.00 87.22           C  
ATOM   4687  HA  TYR B 155       2.681 -17.270  16.255  1.00 87.22           H  
ATOM   4688  C   TYR B 155       4.694 -16.595  16.254  1.00 87.22           C  
ATOM   4689  CB  TYR B 155       3.224 -17.101  14.214  1.00 87.22           C  
ATOM   4690  HB2 TYR B 155       2.224 -16.932  13.815  1.00 87.22           H  
ATOM   4691  HB3 TYR B 155       3.911 -16.523  13.597  1.00 87.22           H  
ATOM   4692  O   TYR B 155       5.476 -15.667  16.063  1.00 87.22           O  
ATOM   4693  CG  TYR B 155       3.538 -18.590  14.093  1.00 87.22           C  
ATOM   4694  CD1 TYR B 155       4.804 -19.034  13.660  1.00 87.22           C  
ATOM   4695  HD1 TYR B 155       5.574 -18.319  13.410  1.00 87.22           H  
ATOM   4696  CD2 TYR B 155       2.551 -19.546  14.408  1.00 87.22           C  
ATOM   4697  HD2 TYR B 155       1.565 -19.228  14.712  1.00 87.22           H  
ATOM   4698  CE1 TYR B 155       5.069 -20.411  13.519  1.00 87.22           C  
ATOM   4699  HE1 TYR B 155       6.030 -20.754  13.165  1.00 87.22           H  
ATOM   4700  CE2 TYR B 155       2.815 -20.921  14.294  1.00 87.22           C  
ATOM   4701  HE2 TYR B 155       2.043 -21.639  14.530  1.00 87.22           H  
ATOM   4702  OH  TYR B 155       4.300 -22.687  13.695  1.00 87.22           O  
ATOM   4703  HH  TYR B 155       3.599 -23.222  14.075  1.00 87.22           H  
ATOM   4704  CZ  TYR B 155       4.073 -21.357  13.834  1.00 87.22           C  
ATOM   4705  N   ALA B 156       4.993 -17.645  17.023  1.00 75.74           N  
ATOM   4706  H   ALA B 156       4.276 -18.351  17.107  1.00 75.74           H  
ATOM   4707  CA  ALA B 156       6.236 -17.866  17.776  1.00 75.74           C  
ATOM   4708  HA  ALA B 156       6.066 -18.759  18.376  1.00 75.74           H  
ATOM   4709  C   ALA B 156       6.657 -16.788  18.812  1.00 75.74           C  
ATOM   4710  CB  ALA B 156       7.355 -18.227  16.787  1.00 75.74           C  
ATOM   4711  HB1 ALA B 156       8.251 -18.520  17.336  1.00 75.74           H  
ATOM   4712  HB2 ALA B 156       7.592 -17.366  16.162  1.00 75.74           H  
ATOM   4713  HB3 ALA B 156       7.041 -19.054  16.150  1.00 75.74           H  
ATOM   4714  O   ALA B 156       7.569 -17.053  19.595  1.00 75.74           O  
ATOM   4715  N   THR B 157       6.004 -15.624  18.899  1.00 68.42           N  
ATOM   4716  H   THR B 157       5.278 -15.418  18.228  1.00 68.42           H  
ATOM   4717  CA  THR B 157       6.316 -14.582  19.897  1.00 68.42           C  
ATOM   4718  HA  THR B 157       7.374 -14.338  19.802  1.00 68.42           H  
ATOM   4719  C   THR B 157       6.082 -15.050  21.334  1.00 68.42           C  
ATOM   4720  CB  THR B 157       5.513 -13.291  19.660  1.00 68.42           C  
ATOM   4721  HB  THR B 157       5.540 -12.674  20.557  1.00 68.42           H  
ATOM   4722  O   THR B 157       5.145 -15.794  21.618  1.00 68.42           O  
ATOM   4723  CG2 THR B 157       6.095 -12.479  18.505  1.00 68.42           C  
ATOM   4724 HG21 THR B 157       6.076 -13.068  17.587  1.00 68.42           H  
ATOM   4725 HG22 THR B 157       7.121 -12.188  18.730  1.00 68.42           H  
ATOM   4726 HG23 THR B 157       5.497 -11.580  18.356  1.00 68.42           H  
ATOM   4727  OG1 THR B 157       4.177 -13.571  19.327  1.00 68.42           O  
ATOM   4728  HG1 THR B 157       3.721 -13.968  20.073  1.00 68.42           H  
ATOM   4729  N   GLY B 158       6.940 -14.610  22.261  1.00 59.25           N  
ATOM   4730  H   GLY B 158       7.722 -14.050  21.952  1.00 59.25           H  
ATOM   4731  CA  GLY B 158       6.805 -14.835  23.710  1.00 59.25           C  
ATOM   4732  HA2 GLY B 158       5.813 -14.503  24.018  1.00 59.25           H  
ATOM   4733  HA3 GLY B 158       7.542 -14.225  24.232  1.00 59.25           H  
ATOM   4734  C   GLY B 158       6.971 -16.284  24.198  1.00 59.25           C  
ATOM   4735  O   GLY B 158       7.150 -16.503  25.395  1.00 59.25           O  
ATOM   4736  N   ARG B 159       6.942 -17.282  23.307  1.00 56.97           N  
ATOM   4737  H   ARG B 159       6.782 -17.037  22.341  1.00 56.97           H  
ATOM   4738  CA  ARG B 159       7.172 -18.689  23.653  1.00 56.97           C  
ATOM   4739  HA  ARG B 159       6.714 -18.859  24.628  1.00 56.97           H  
ATOM   4740  C   ARG B 159       8.673 -18.979  23.814  1.00 56.97           C  
ATOM   4741  CB  ARG B 159       6.492 -19.608  22.618  1.00 56.97           C  
ATOM   4742  HB2 ARG B 159       6.744 -19.282  21.609  1.00 56.97           H  
ATOM   4743  HB3 ARG B 159       6.855 -20.627  22.750  1.00 56.97           H  
ATOM   4744  O   ARG B 159       9.489 -18.364  23.127  1.00 56.97           O  
ATOM   4745  CG  ARG B 159       4.964 -19.597  22.811  1.00 56.97           C  
ATOM   4746  HG2 ARG B 159       4.746 -19.878  23.842  1.00 56.97           H  
ATOM   4747  HG3 ARG B 159       4.583 -18.590  22.640  1.00 56.97           H  
ATOM   4748  CD  ARG B 159       4.234 -20.571  21.873  1.00 56.97           C  
ATOM   4749  HD2 ARG B 159       4.727 -21.542  21.920  1.00 56.97           H  
ATOM   4750  HD3 ARG B 159       4.301 -20.187  20.855  1.00 56.97           H  
ATOM   4751  NE  ARG B 159       2.816 -20.726  22.268  1.00 56.97           N  
ATOM   4752  HE  ARG B 159       2.536 -20.280  23.129  1.00 56.97           H  
ATOM   4753  NH1 ARG B 159       2.028 -21.854  20.415  1.00 56.97           N  
ATOM   4754 HH11 ARG B 159       2.929 -21.775  19.967  1.00 56.97           H  
ATOM   4755 HH12 ARG B 159       1.231 -22.255  19.941  1.00 56.97           H  
ATOM   4756  NH2 ARG B 159       0.652 -21.428  22.077  1.00 56.97           N  
ATOM   4757 HH21 ARG B 159       0.429 -21.185  23.032  1.00 56.97           H  
ATOM   4758 HH22 ARG B 159      -0.067 -21.871  21.523  1.00 56.97           H  
ATOM   4759  CZ  ARG B 159       1.850 -21.325  21.591  1.00 56.97           C  
ATOM   4760  N   PRO B 160       9.065 -19.927  24.691  1.00 53.18           N  
ATOM   4761  CA  PRO B 160      10.433 -20.443  24.693  1.00 53.18           C  
ATOM   4762  HA  PRO B 160      11.132 -19.644  24.938  1.00 53.18           H  
ATOM   4763  C   PRO B 160      10.775 -21.006  23.306  1.00 53.18           C  
ATOM   4764  CB  PRO B 160      10.470 -21.519  25.784  1.00 53.18           C  
ATOM   4765  HB2 PRO B 160      10.740 -21.060  26.735  1.00 53.18           H  
ATOM   4766  HB3 PRO B 160      11.158 -22.329  25.542  1.00 53.18           H  
ATOM   4767  O   PRO B 160       9.893 -21.534  22.622  1.00 53.18           O  
ATOM   4768  CG  PRO B 160       9.021 -22.004  25.846  1.00 53.18           C  
ATOM   4769  HG2 PRO B 160       8.776 -22.427  26.821  1.00 53.18           H  
ATOM   4770  HG3 PRO B 160       8.844 -22.733  25.055  1.00 53.18           H  
ATOM   4771  CD  PRO B 160       8.221 -20.735  25.560  1.00 53.18           C  
ATOM   4772  HD2 PRO B 160       8.039 -20.193  26.488  1.00 53.18           H  
ATOM   4773  HD3 PRO B 160       7.275 -20.997  25.086  1.00 53.18           H  
ATOM   4774  N   ARG B 161      12.043 -20.875  22.889  1.00 54.63           N  
ATOM   4775  H   ARG B 161      12.714 -20.448  23.512  1.00 54.63           H  
ATOM   4776  CA  ARG B 161      12.476 -21.257  21.535  1.00 54.63           C  
ATOM   4777  HA  ARG B 161      11.916 -20.617  20.854  1.00 54.63           H  
ATOM   4778  C   ARG B 161      12.113 -22.721  21.205  1.00 54.63           C  
ATOM   4779  CB  ARG B 161      13.980 -20.995  21.319  1.00 54.63           C  
ATOM   4780  HB2 ARG B 161      14.540 -21.266  22.214  1.00 54.63           H  
ATOM   4781  HB3 ARG B 161      14.332 -21.621  20.499  1.00 54.63           H  
ATOM   4782  O   ARG B 161      12.154 -23.557  22.112  1.00 54.63           O  
ATOM   4783  CG  ARG B 161      14.248 -19.530  20.937  1.00 54.63           C  
ATOM   4784  HG2 ARG B 161      13.912 -18.869  21.736  1.00 54.63           H  
ATOM   4785  HG3 ARG B 161      13.678 -19.304  20.035  1.00 54.63           H  
ATOM   4786  CD  ARG B 161      15.734 -19.274  20.653  1.00 54.63           C  
ATOM   4787  HD2 ARG B 161      16.296 -19.310  21.586  1.00 54.63           H  
ATOM   4788  HD3 ARG B 161      16.105 -20.077  20.015  1.00 54.63           H  
ATOM   4789  NE  ARG B 161      15.929 -17.990  19.944  1.00 54.63           N  
ATOM   4790  HE  ARG B 161      15.616 -17.987  18.984  1.00 54.63           H  
ATOM   4791  NH1 ARG B 161      16.991 -16.765  21.577  1.00 54.63           N  
ATOM   4792 HH11 ARG B 161      16.886 -17.538  22.219  1.00 54.63           H  
ATOM   4793 HH12 ARG B 161      17.349 -15.880  21.906  1.00 54.63           H  
ATOM   4794  NH2 ARG B 161      16.588 -15.844  19.578  1.00 54.63           N  
ATOM   4795 HH21 ARG B 161      16.200 -15.875  18.646  1.00 54.63           H  
ATOM   4796 HH22 ARG B 161      16.871 -14.937  19.920  1.00 54.63           H  
ATOM   4797  CZ  ARG B 161      16.481 -16.872  20.380  1.00 54.63           C  
ATOM   4798  N   PRO B 162      11.756 -23.033  19.940  1.00 49.99           N  
ATOM   4799  CA  PRO B 162      11.433 -24.397  19.515  1.00 49.99           C  
ATOM   4800  HA  PRO B 162      10.633 -24.781  20.148  1.00 49.99           H  
ATOM   4801  C   PRO B 162      12.628 -25.365  19.586  1.00 49.99           C  
ATOM   4802  CB  PRO B 162      10.917 -24.268  18.074  1.00 49.99           C  
ATOM   4803  HB2 PRO B 162      10.074 -24.934  17.886  1.00 49.99           H  
ATOM   4804  HB3 PRO B 162      11.727 -24.483  17.377  1.00 49.99           H  
ATOM   4805  O   PRO B 162      13.718 -25.018  20.036  1.00 49.99           O  
ATOM   4806  CG  PRO B 162      10.517 -22.804  17.932  1.00 49.99           C  
ATOM   4807  HG2 PRO B 162       9.510 -22.657  18.324  1.00 49.99           H  
ATOM   4808  HG3 PRO B 162      10.588 -22.455  16.902  1.00 49.99           H  
ATOM   4809  CD  PRO B 162      11.525 -22.107  18.834  1.00 49.99           C  
ATOM   4810  HD2 PRO B 162      11.096 -21.157  19.152  1.00 49.99           H  
ATOM   4811  HD3 PRO B 162      12.459 -21.942  18.297  1.00 49.99           H  
ATOM   4812  N   GLU B 163      12.425 -26.589  19.093  1.00 54.07           N  
ATOM   4813  H   GLU B 163      11.511 -26.821  18.731  1.00 54.07           H  
ATOM   4814  CA  GLU B 163      13.486 -27.591  18.933  1.00 54.07           C  
ATOM   4815  HA  GLU B 163      13.864 -27.842  19.924  1.00 54.07           H  
ATOM   4816  C   GLU B 163      14.685 -27.089  18.098  1.00 54.07           C  
ATOM   4817  CB  GLU B 163      12.919 -28.869  18.292  1.00 54.07           C  
ATOM   4818  HB2 GLU B 163      12.546 -28.626  17.297  1.00 54.07           H  
ATOM   4819  HB3 GLU B 163      13.732 -29.588  18.187  1.00 54.07           H  
ATOM   4820  O   GLU B 163      14.568 -26.191  17.256  1.00 54.07           O  
ATOM   4821  CG  GLU B 163      11.795 -29.529  19.108  1.00 54.07           C  
ATOM   4822  HG2 GLU B 163      12.141 -29.650  20.134  1.00 54.07           H  
ATOM   4823  HG3 GLU B 163      10.925 -28.873  19.118  1.00 54.07           H  
ATOM   4824  CD  GLU B 163      11.387 -30.900  18.539  1.00 54.07           C  
ATOM   4825  OE1 GLU B 163      10.932 -31.743  19.346  1.00 54.07           O  
ATOM   4826  OE2 GLU B 163      11.534 -31.104  17.312  1.00 54.07           O  
ATOM   4827  N   ASP B 164      15.849 -27.714  18.313  1.00 58.13           N  
ATOM   4828  H   ASP B 164      15.869 -28.456  18.998  1.00 58.13           H  
ATOM   4829  CA  ASP B 164      17.146 -27.265  17.798  1.00 58.13           C  
ATOM   4830  HA  ASP B 164      17.399 -26.346  18.328  1.00 58.13           H  
ATOM   4831  C   ASP B 164      17.155 -26.934  16.293  1.00 58.13           C  
ATOM   4832  CB  ASP B 164      18.242 -28.302  18.112  1.00 58.13           C  
ATOM   4833  HB2 ASP B 164      19.026 -28.226  17.360  1.00 58.13           H  
ATOM   4834  HB3 ASP B 164      17.827 -29.308  18.049  1.00 58.13           H  
ATOM   4835  O   ASP B 164      17.050 -27.792  15.407  1.00 58.13           O  
ATOM   4836  CG  ASP B 164      18.910 -28.082  19.472  1.00 58.13           C  
ATOM   4837  OD1 ASP B 164      19.307 -26.925  19.732  1.00 58.13           O  
ATOM   4838  OD2 ASP B 164      19.076 -29.085  20.201  1.00 58.13           O  
ATOM   4839  N   GLY B 165      17.389 -25.652  16.004  1.00 62.17           N  
ATOM   4840  H   GLY B 165      17.438 -25.012  16.784  1.00 62.17           H  
ATOM   4841  CA  GLY B 165      17.631 -25.138  14.659  1.00 62.17           C  
ATOM   4842  HA2 GLY B 165      18.198 -24.213  14.754  1.00 62.17           H  
ATOM   4843  HA3 GLY B 165      18.247 -25.853  14.114  1.00 62.17           H  
ATOM   4844  C   GLY B 165      16.380 -24.818  13.832  1.00 62.17           C  
ATOM   4845  O   GLY B 165      16.495 -24.685  12.609  1.00 62.17           O  
ATOM   4846  N   VAL B 166      15.210 -24.664  14.456  1.00 74.95           N  
ATOM   4847  H   VAL B 166      15.135 -24.931  15.427  1.00 74.95           H  
ATOM   4848  CA  VAL B 166      14.103 -23.892  13.853  1.00 74.95           C  
ATOM   4849  HA  VAL B 166      13.918 -24.256  12.842  1.00 74.95           H  
ATOM   4850  C   VAL B 166      14.492 -22.407  13.736  1.00 74.95           C  
ATOM   4851  CB  VAL B 166      12.804 -24.080  14.663  1.00 74.95           C  
ATOM   4852  HB  VAL B 166      12.977 -23.734  15.682  1.00 74.95           H  
ATOM   4853  O   VAL B 166      14.194 -21.787  12.717  1.00 74.95           O  
ATOM   4854  CG1 VAL B 166      11.615 -23.314  14.075  1.00 74.95           C  
ATOM   4855 HG11 VAL B 166      11.826 -22.246  14.028  1.00 74.95           H  
ATOM   4856 HG12 VAL B 166      11.398 -23.692  13.075  1.00 74.95           H  
ATOM   4857 HG13 VAL B 166      10.732 -23.461  14.697  1.00 74.95           H  
ATOM   4858  CG2 VAL B 166      12.375 -25.556  14.685  1.00 74.95           C  
ATOM   4859 HG21 VAL B 166      13.155 -26.181  15.120  1.00 74.95           H  
ATOM   4860 HG22 VAL B 166      12.162 -25.896  13.672  1.00 74.95           H  
ATOM   4861 HG23 VAL B 166      11.477 -25.671  15.291  1.00 74.95           H  
ATOM   4862  N   ASP B 167      15.244 -21.877  14.716  1.00 66.15           N  
ATOM   4863  H   ASP B 167      15.357 -22.431  15.553  1.00 66.15           H  
ATOM   4864  CA  ASP B 167      15.677 -20.471  14.844  1.00 66.15           C  
ATOM   4865  HA  ASP B 167      14.882 -19.900  15.325  1.00 66.15           H  
ATOM   4866  C   ASP B 167      16.011 -19.762  13.520  1.00 66.15           C  
ATOM   4867  CB  ASP B 167      16.932 -20.380  15.733  1.00 66.15           C  
ATOM   4868  HB2 ASP B 167      17.329 -19.374  15.598  1.00 66.15           H  
ATOM   4869  HB3 ASP B 167      17.680 -21.092  15.384  1.00 66.15           H  
ATOM   4870  O   ASP B 167      15.439 -18.720  13.215  1.00 66.15           O  
ATOM   4871  CG  ASP B 167      16.728 -20.555  17.239  1.00 66.15           C  
ATOM   4872  OD1 ASP B 167      15.595 -20.863  17.660  1.00 66.15           O  
ATOM   4873  OD2 ASP B 167      17.728 -20.337  17.970  1.00 66.15           O  
ATOM   4874  N   GLY B 168      16.905 -20.337  12.704  1.00 69.44           N  
ATOM   4875  H   GLY B 168      17.288 -21.229  12.984  1.00 69.44           H  
ATOM   4876  CA  GLY B 168      17.407 -19.696  11.481  1.00 69.44           C  
ATOM   4877  HA2 GLY B 168      17.895 -18.760  11.754  1.00 69.44           H  
ATOM   4878  HA3 GLY B 168      18.144 -20.350  11.015  1.00 69.44           H  
ATOM   4879  C   GLY B 168      16.335 -19.374  10.430  1.00 69.44           C  
ATOM   4880  O   GLY B 168      16.583 -18.538   9.561  1.00 69.44           O  
ATOM   4881  N   TYR B 169      15.155 -19.993  10.529  1.00 82.00           N  
ATOM   4882  H   TYR B 169      15.022 -20.629  11.302  1.00 82.00           H  
ATOM   4883  CA  TYR B 169      13.991 -19.734   9.681  1.00 82.00           C  
ATOM   4884  HA  TYR B 169      14.316 -19.258   8.756  1.00 82.00           H  
ATOM   4885  C   TYR B 169      12.954 -18.797  10.323  1.00 82.00           C  
ATOM   4886  CB  TYR B 169      13.329 -21.070   9.318  1.00 82.00           C  
ATOM   4887  HB2 TYR B 169      13.026 -21.565  10.241  1.00 82.00           H  
ATOM   4888  HB3 TYR B 169      12.428 -20.868   8.739  1.00 82.00           H  
ATOM   4889  O   TYR B 169      12.051 -18.349   9.622  1.00 82.00           O  
ATOM   4890  CG  TYR B 169      14.185 -22.028   8.518  1.00 82.00           C  
ATOM   4891  CD1 TYR B 169      14.389 -21.802   7.144  1.00 82.00           C  
ATOM   4892  HD1 TYR B 169      13.942 -20.945   6.662  1.00 82.00           H  
ATOM   4893  CD2 TYR B 169      14.742 -23.164   9.140  1.00 82.00           C  
ATOM   4894  HD2 TYR B 169      14.578 -23.327  10.195  1.00 82.00           H  
ATOM   4895  CE1 TYR B 169      15.150 -22.711   6.386  1.00 82.00           C  
ATOM   4896  HE1 TYR B 169      15.289 -22.557   5.326  1.00 82.00           H  
ATOM   4897  CE2 TYR B 169      15.506 -24.075   8.385  1.00 82.00           C  
ATOM   4898  HE2 TYR B 169      15.936 -24.944   8.860  1.00 82.00           H  
ATOM   4899  OH  TYR B 169      16.443 -24.724   6.272  1.00 82.00           O  
ATOM   4900  HH  TYR B 169      16.751 -25.466   6.797  1.00 82.00           H  
ATOM   4901  CZ  TYR B 169      15.710 -23.846   7.005  1.00 82.00           C  
ATOM   4902  N   LEU B 170      13.044 -18.471  11.621  1.00 84.18           N  
ATOM   4903  H   LEU B 170      13.833 -18.801  12.158  1.00 84.18           H  
ATOM   4904  CA  LEU B 170      12.023 -17.660  12.307  1.00 84.18           C  
ATOM   4905  HA  LEU B 170      11.052 -18.133  12.162  1.00 84.18           H  
ATOM   4906  C   LEU B 170      11.905 -16.251  11.707  1.00 84.18           C  
ATOM   4907  CB  LEU B 170      12.317 -17.577  13.819  1.00 84.18           C  
ATOM   4908  HB2 LEU B 170      11.654 -16.829  14.256  1.00 84.18           H  
ATOM   4909  HB3 LEU B 170      13.339 -17.224  13.956  1.00 84.18           H  
ATOM   4910  O   LEU B 170      10.792 -15.765  11.517  1.00 84.18           O  
ATOM   4911  CG  LEU B 170      12.128 -18.888  14.604  1.00 84.18           C  
ATOM   4912  HG  LEU B 170      12.757 -19.667  14.172  1.00 84.18           H  
ATOM   4913  CD1 LEU B 170      12.540 -18.674  16.062  1.00 84.18           C  
ATOM   4914 HD11 LEU B 170      13.551 -18.267  16.106  1.00 84.18           H  
ATOM   4915 HD12 LEU B 170      12.524 -19.624  16.596  1.00 84.18           H  
ATOM   4916 HD13 LEU B 170      11.860 -17.973  16.546  1.00 84.18           H  
ATOM   4917  CD2 LEU B 170      10.673 -19.366  14.606  1.00 84.18           C  
ATOM   4918 HD21 LEU B 170      10.356 -19.625  13.595  1.00 84.18           H  
ATOM   4919 HD22 LEU B 170      10.021 -18.583  14.992  1.00 84.18           H  
ATOM   4920 HD23 LEU B 170      10.576 -20.253  15.232  1.00 84.18           H  
ATOM   4921  N   LEU B 171      13.027 -15.622  11.341  1.00 84.46           N  
ATOM   4922  H   LEU B 171      13.904 -16.074  11.556  1.00 84.46           H  
ATOM   4923  CA  LEU B 171      13.049 -14.276  10.758  1.00 84.46           C  
ATOM   4924  HA  LEU B 171      12.576 -13.598  11.468  1.00 84.46           H  
ATOM   4925  C   LEU B 171      12.246 -14.201   9.443  1.00 84.46           C  
ATOM   4926  CB  LEU B 171      14.521 -13.857  10.580  1.00 84.46           C  
ATOM   4927  HB2 LEU B 171      15.005 -14.562   9.904  1.00 84.46           H  
ATOM   4928  HB3 LEU B 171      15.018 -13.933  11.547  1.00 84.46           H  
ATOM   4929  O   LEU B 171      11.307 -13.413   9.324  1.00 84.46           O  
ATOM   4930  CG  LEU B 171      14.736 -12.432  10.036  1.00 84.46           C  
ATOM   4931  HG  LEU B 171      14.246 -12.333   9.068  1.00 84.46           H  
ATOM   4932  CD1 LEU B 171      14.196 -11.358  10.982  1.00 84.46           C  
ATOM   4933 HD11 LEU B 171      14.639 -11.469  11.972  1.00 84.46           H  
ATOM   4934 HD12 LEU B 171      13.111 -11.432  11.058  1.00 84.46           H  
ATOM   4935 HD13 LEU B 171      14.438 -10.369  10.592  1.00 84.46           H  
ATOM   4936  CD2 LEU B 171      16.233 -12.188   9.844  1.00 84.46           C  
ATOM   4937 HD21 LEU B 171      16.648 -12.919   9.151  1.00 84.46           H
[truncated: 1,815,625 more chars]
