# Supplementary material for: Module-Based Polyketide Synthase Engineering for de Novo Polyketide Biosynthesis
Source: ACS Synth Biol. 2023 Oct 23;12(11):3148–55. doi: 10.1021/acssynbio.3c00282 (PMC10661043; doi:10.1021/acssynbio.3c00282)
Supplement: Supplementary file 2 — sb3c00282_si_002.zip [file sb3c00282_si_002.zip › Final_PKS_Structures/menzella_pdbs/eryM6_ACP_epoM7_KSAT_dimer.pdb]

ATOM      1  N   LEU A   1       6.073  26.909 -11.772  1.00 32.94           N  
ATOM      2  H   LEU A   1       5.264  26.325 -11.931  1.00 32.94           H  
ATOM      3  H2  LEU A   1       6.632  26.474 -11.052  1.00 32.94           H  
ATOM      4  H3  LEU A   1       5.785  27.818 -11.437  1.00 32.94           H  
ATOM      5  CA  LEU A   1       6.884  27.034 -13.010  1.00 32.94           C  
ATOM      6  HA  LEU A   1       7.763  27.640 -12.791  1.00 32.94           H  
ATOM      7  C   LEU A   1       6.177  27.765 -14.160  1.00 32.94           C  
ATOM      8  CB  LEU A   1       7.392  25.649 -13.455  1.00 32.94           C  
ATOM      9  HB2 LEU A   1       7.863  25.729 -14.435  1.00 32.94           H  
ATOM     10  HB3 LEU A   1       6.542  24.972 -13.541  1.00 32.94           H  
ATOM     11  O   LEU A   1       6.827  28.087 -15.137  1.00 32.94           O  
ATOM     12  CG  LEU A   1       8.424  25.059 -12.470  1.00 32.94           C  
ATOM     13  HG  LEU A   1       7.992  25.057 -11.469  1.00 32.94           H  
ATOM     14  CD1 LEU A   1       8.768  23.619 -12.831  1.00 32.94           C  
ATOM     15 HD11 LEU A   1       9.192  23.571 -13.834  1.00 32.94           H  
ATOM     16 HD12 LEU A   1       7.882  22.988 -12.781  1.00 32.94           H  
ATOM     17 HD13 LEU A   1       9.504  23.225 -12.130  1.00 32.94           H  
ATOM     18  CD2 LEU A   1       9.707  25.890 -12.439  1.00 32.94           C  
ATOM     19 HD21 LEU A   1      10.144  25.942 -13.437  1.00 32.94           H  
ATOM     20 HD22 LEU A   1       9.532  26.899 -12.066  1.00 32.94           H  
ATOM     21 HD23 LEU A   1      10.434  25.413 -11.781  1.00 32.94           H  
ATOM     22  N   THR A   2       4.870  28.051 -14.085  1.00 33.03           N  
ATOM     23  H   THR A   2       4.328  27.794 -13.272  1.00 33.03           H  
ATOM     24  CA  THR A   2       4.083  28.266 -15.314  1.00 33.03           C  
ATOM     25  HA  THR A   2       4.689  28.030 -16.189  1.00 33.03           H  
ATOM     26  C   THR A   2       3.544  29.677 -15.532  1.00 33.03           C  
ATOM     27  CB  THR A   2       2.917  27.299 -15.332  1.00 33.03           C  
ATOM     28  HB  THR A   2       2.631  27.264 -16.383  1.00 33.03           H  
ATOM     29  O   THR A   2       3.453  30.143 -16.667  1.00 33.03           O  
ATOM     30  CG2 THR A   2       3.252  25.899 -14.819  1.00 33.03           C  
ATOM     31 HG21 THR A   2       2.425  25.213 -15.000  1.00 33.03           H  
ATOM     32 HG22 THR A   2       4.140  25.549 -15.344  1.00 33.03           H  
ATOM     33 HG23 THR A   2       3.449  25.902 -13.747  1.00 33.03           H  
ATOM     34  OG1 THR A   2       1.852  27.752 -14.536  1.00 33.03           O  
ATOM     35  HG1 THR A   2       1.236  27.018 -14.492  1.00 33.03           H  
ATOM     36  N   ALA A   3       3.231  30.390 -14.442  1.00 36.16           N  
ATOM     37  H   ALA A   3       3.235  29.910 -13.553  1.00 36.16           H  
ATOM     38  CA  ALA A   3       2.930  31.823 -14.440  1.00 36.16           C  
ATOM     39  HA  ALA A   3       1.956  32.000 -14.897  1.00 36.16           H  
ATOM     40  C   ALA A   3       3.975  32.621 -15.244  1.00 36.16           C  
ATOM     41  CB  ALA A   3       2.861  32.279 -12.978  1.00 36.16           C  
ATOM     42  HB1 ALA A   3       2.086  31.725 -12.447  1.00 36.16           H  
ATOM     43  HB2 ALA A   3       2.619  33.341 -12.939  1.00 36.16           H  
ATOM     44  HB3 ALA A   3       3.820  32.123 -12.484  1.00 36.16           H  
ATOM     45  O   ALA A   3       3.610  33.518 -16.002  1.00 36.16           O  
ATOM     46  N   LEU A   4       5.234  32.179 -15.145  1.00 39.13           N  
ATOM     47  H   LEU A   4       5.395  31.433 -14.484  1.00 39.13           H  
ATOM     48  CA  LEU A   4       6.402  32.570 -15.931  1.00 39.13           C  
ATOM     49  HA  LEU A   4       6.795  33.500 -15.521  1.00 39.13           H  
ATOM     50  C   LEU A   4       6.083  32.822 -17.421  1.00 39.13           C  
ATOM     51  CB  LEU A   4       7.438  31.442 -15.717  1.00 39.13           C  
ATOM     52  HB2 LEU A   4       7.054  30.529 -16.171  1.00 39.13           H  
ATOM     53  HB3 LEU A   4       7.537  31.261 -14.646  1.00 39.13           H  
ATOM     54  O   LEU A   4       6.190  33.958 -17.878  1.00 39.13           O  
ATOM     55  CG  LEU A   4       8.848  31.690 -16.277  1.00 39.13           C  
ATOM     56  HG  LEU A   4       8.791  31.838 -17.355  1.00 39.13           H  
ATOM     57  CD1 LEU A   4       9.506  32.909 -15.630  1.00 39.13           C  
ATOM     58 HD11 LEU A   4       8.978  33.819 -15.914  1.00 39.13           H  
ATOM     59 HD12 LEU A   4       9.524  32.809 -14.545  1.00 39.13           H  
ATOM     60 HD13 LEU A   4      10.530  32.998 -15.994  1.00 39.13           H  
ATOM     61  CD2 LEU A   4       9.715  30.465 -15.981  1.00 39.13           C  
ATOM     62 HD21 LEU A   4       9.821  30.314 -14.907  1.00 39.13           H  
ATOM     63 HD22 LEU A   4       9.274  29.579 -16.438  1.00 39.13           H  
ATOM     64 HD23 LEU A   4      10.703  30.608 -16.420  1.00 39.13           H  
ATOM     65  N   GLY A   5       5.574  31.817 -18.145  1.00 33.95           N  
ATOM     66  H   GLY A   5       5.471  30.911 -17.712  1.00 33.95           H  
ATOM     67  CA  GLY A   5       5.321  31.917 -19.592  1.00 33.95           C  
ATOM     68  HA2 GLY A   5       6.235  32.243 -20.088  1.00 33.95           H  
ATOM     69  HA3 GLY A   5       5.073  30.928 -19.977  1.00 33.95           H  
ATOM     70  C   GLY A   5       4.196  32.881 -20.005  1.00 33.95           C  
ATOM     71  O   GLY A   5       4.092  33.250 -21.171  1.00 33.95           O  
ATOM     72  N   ALA A   6       3.339  33.327 -19.076  1.00 41.00           N  
ATOM     73  H   ALA A   6       3.533  33.110 -18.109  1.00 41.00           H  
ATOM     74  CA  ALA A   6       2.296  34.310 -19.396  1.00 41.00           C  
ATOM     75  HA  ALA A   6       1.975  34.163 -20.427  1.00 41.00           H  
ATOM     76  C   ALA A   6       2.799  35.758 -19.301  1.00 41.00           C  
ATOM     77  CB  ALA A   6       1.074  34.075 -18.504  1.00 41.00           C  
ATOM     78  HB1 ALA A   6       1.359  34.122 -17.453  1.00 41.00           H  
ATOM     79  HB2 ALA A   6       0.641  33.101 -18.731  1.00 41.00           H  
ATOM     80  HB3 ALA A   6       0.326  34.842 -18.703  1.00 41.00           H  
ATOM     81  O   ALA A   6       2.419  36.591 -20.128  1.00 41.00           O  
ATOM     82  N   TYR A   7       3.649  36.058 -18.312  1.00 38.78           N  
ATOM     83  H   TYR A   7       3.961  35.322 -17.694  1.00 38.78           H  
ATOM     84  CA  TYR A   7       4.283  37.373 -18.195  1.00 38.78           C  
ATOM     85  HA  TYR A   7       3.516  38.140 -18.297  1.00 38.78           H  
ATOM     86  C   TYR A   7       5.282  37.615 -19.330  1.00 38.78           C  
ATOM     87  CB  TYR A   7       4.929  37.534 -16.812  1.00 38.78           C  
ATOM     88  HB2 TYR A   7       5.396  36.597 -16.508  1.00 38.78           H  
ATOM     89  HB3 TYR A   7       5.720  38.280 -16.881  1.00 38.78           H  
ATOM     90  O   TYR A   7       5.310  38.727 -19.858  1.00 38.78           O  
ATOM     91  CG  TYR A   7       3.947  38.003 -15.754  1.00 38.78           C  
ATOM     92  CD1 TYR A   7       3.619  39.372 -15.679  1.00 38.78           C  
ATOM     93  HD1 TYR A   7       4.083  40.069 -16.360  1.00 38.78           H  
ATOM     94  CD2 TYR A   7       3.355  37.088 -14.861  1.00 38.78           C  
ATOM     95  HD2 TYR A   7       3.610  36.040 -14.919  1.00 38.78           H  
ATOM     96  CE1 TYR A   7       2.707  39.832 -14.710  1.00 38.78           C  
ATOM     97  HE1 TYR A   7       2.471  40.884 -14.648  1.00 38.78           H  
ATOM     98  CE2 TYR A   7       2.440  37.545 -13.891  1.00 38.78           C  
ATOM     99  HE2 TYR A   7       1.989  36.857 -13.191  1.00 38.78           H  
ATOM    100  OH  TYR A   7       1.237  39.352 -12.874  1.00 38.78           O  
ATOM    101  HH  TYR A   7       1.168  40.309 -12.867  1.00 38.78           H  
ATOM    102  CZ  TYR A   7       2.116  38.916 -13.813  1.00 38.78           C  
ATOM    103  N   ASP A   8       5.993  36.568 -19.763  1.00 41.00           N  
ATOM    104  H   ASP A   8       5.952  35.705 -19.240  1.00 41.00           H  
ATOM    105  CA  ASP A   8       6.905  36.591 -20.911  1.00 41.00           C  
ATOM    106  HA  ASP A   8       7.769  37.211 -20.672  1.00 41.00           H  
ATOM    107  C   ASP A   8       6.259  37.185 -22.178  1.00 41.00           C  
ATOM    108  CB  ASP A   8       7.411  35.166 -21.161  1.00 41.00           C  
ATOM    109  HB2 ASP A   8       7.964  34.816 -20.290  1.00 41.00           H  
ATOM    110  HB3 ASP A   8       6.566  34.498 -21.325  1.00 41.00           H  
ATOM    111  O   ASP A   8       6.718  38.205 -22.689  1.00 41.00           O  
ATOM    112  CG  ASP A   8       8.319  35.161 -22.387  1.00 41.00           C  
ATOM    113  OD1 ASP A   8       9.474  35.607 -22.230  1.00 41.00           O  
ATOM    114  OD2 ASP A   8       7.791  34.835 -23.473  1.00 41.00           O  
ATOM    115  N   ARG A   9       5.111  36.661 -22.634  1.00 40.25           N  
ATOM    116  H   ARG A   9       4.822  35.777 -22.241  1.00 40.25           H  
ATOM    117  CA  ARG A   9       4.436  37.194 -23.837  1.00 40.25           C  
ATOM    118  HA  ARG A   9       5.160  37.142 -24.650  1.00 40.25           H  
ATOM    119  C   ARG A   9       4.028  38.669 -23.704  1.00 40.25           C  
ATOM    120  CB  ARG A   9       3.231  36.305 -24.182  1.00 40.25           C  
ATOM    121  HB2 ARG A   9       3.556  35.265 -24.189  1.00 40.25           H  
ATOM    122  HB3 ARG A   9       2.471  36.423 -23.410  1.00 40.25           H  
ATOM    123  O   ARG A   9       3.952  39.379 -24.710  1.00 40.25           O  
ATOM    124  CG  ARG A   9       2.638  36.641 -25.565  1.00 40.25           C  
ATOM    125  HG2 ARG A   9       2.299  37.677 -25.594  1.00 40.25           H  
ATOM    126  HG3 ARG A   9       3.415  36.509 -26.318  1.00 40.25           H  
ATOM    127  CD  ARG A   9       1.452  35.737 -25.921  1.00 40.25           C  
ATOM    128  HD2 ARG A   9       1.767  34.699 -25.819  1.00 40.25           H  
ATOM    129  HD3 ARG A   9       1.186  35.893 -26.966  1.00 40.25           H  
ATOM    130  NE  ARG A   9       0.289  35.983 -25.042  1.00 40.25           N  
ATOM    131  HE  ARG A   9       0.287  35.454 -24.181  1.00 40.25           H  
ATOM    132  NH1 ARG A   9      -0.823  37.519 -26.341  1.00 40.25           N  
ATOM    133 HH11 ARG A   9      -1.619  38.119 -26.504  1.00 40.25           H  
ATOM    134 HH12 ARG A   9      -0.074  37.445 -27.014  1.00 40.25           H  
ATOM    135  NH2 ARG A   9      -1.679  36.903 -24.372  1.00 40.25           N  
ATOM    136 HH21 ARG A   9      -1.625  36.348 -23.530  1.00 40.25           H  
ATOM    137 HH22 ARG A   9      -2.469  37.512 -24.532  1.00 40.25           H  
ATOM    138  CZ  ARG A   9      -0.728  36.798 -25.257  1.00 40.25           C  
ATOM    139  N   LEU A  10       3.715  39.135 -22.492  1.00 54.25           N  
ATOM    140  H   LEU A  10       3.911  38.536 -21.702  1.00 54.25           H  
ATOM    141  CA  LEU A  10       3.247  40.504 -22.251  1.00 54.25           C  
ATOM    142  HA  LEU A  10       2.611  40.805 -23.083  1.00 54.25           H  
ATOM    143  C   LEU A  10       4.396  41.520 -22.233  1.00 54.25           C  
ATOM    144  CB  LEU A  10       2.417  40.565 -20.955  1.00 54.25           C  
ATOM    145  HB2 LEU A  10       3.016  40.160 -20.139  1.00 54.25           H  
ATOM    146  HB3 LEU A  10       2.214  41.611 -20.727  1.00 54.25           H  
ATOM    147  O   LEU A  10       4.266  42.574 -22.857  1.00 54.25           O  
ATOM    148  CG  LEU A  10       1.074  39.811 -21.008  1.00 54.25           C  
ATOM    149  HG  LEU A  10       1.250  38.759 -21.232  1.00 54.25           H  
ATOM    150  CD1 LEU A  10       0.381  39.912 -19.648  1.00 54.25           C  
ATOM    151 HD11 LEU A  10       1.028  39.482 -18.884  1.00 54.25           H  
ATOM    152 HD12 LEU A  10       0.179  40.954 -19.401  1.00 54.25           H  
ATOM    153 HD13 LEU A  10      -0.552  39.348 -19.662  1.00 54.25           H  
ATOM    154  CD2 LEU A  10       0.115  40.377 -22.062  1.00 54.25           C  
ATOM    155 HD21 LEU A  10       0.517  40.201 -23.060  1.00 54.25           H  
ATOM    156 HD22 LEU A  10      -0.850  39.876 -21.984  1.00 54.25           H  
ATOM    157 HD23 LEU A  10      -0.018  41.447 -21.903  1.00 54.25           H  
ATOM    158  N   THR A  11       5.514  41.213 -21.573  1.00 53.64           N  
ATOM    159  H   THR A  11       5.589  40.323 -21.100  1.00 53.64           H  
ATOM    160  CA  THR A  11       6.713  42.069 -21.589  1.00 53.64           C  
ATOM    161  HA  THR A  11       6.404  43.113 -21.540  1.00 53.64           H  
ATOM    162  C   THR A  11       7.513  41.905 -22.888  1.00 53.64           C  
ATOM    163  CB  THR A  11       7.611  41.798 -20.370  1.00 53.64           C  
ATOM    164  HB  THR A  11       8.519  42.396 -20.454  1.00 53.64           H  
ATOM    165  O   THR A  11       8.060  42.881 -23.399  1.00 53.64           O  
ATOM    166  CG2 THR A  11       6.916  42.131 -19.048  1.00 53.64           C  
ATOM    167 HG21 THR A  11       6.588  43.170 -19.058  1.00 53.64           H  
ATOM    168 HG22 THR A  11       7.615  41.988 -18.224  1.00 53.64           H  
ATOM    169 HG23 THR A  11       6.055  41.478 -18.900  1.00 53.64           H  
ATOM    170  OG1 THR A  11       7.951  40.438 -20.334  1.00 53.64           O  
ATOM    171  HG1 THR A  11       8.598  40.281 -19.642  1.00 53.64           H  
ATOM    172  N   GLY A  12       7.511  40.713 -23.488  1.00 49.81           N  
ATOM    173  H   GLY A  12       7.103  39.945 -22.973  1.00 49.81           H  
ATOM    174  CA  GLY A  12       8.339  40.328 -24.633  1.00 49.81           C  
ATOM    175  HA2 GLY A  12       8.200  39.261 -24.807  1.00 49.81           H  
ATOM    176  HA3 GLY A  12       9.387  40.487 -24.378  1.00 49.81           H  
ATOM    177  C   GLY A  12       8.039  41.064 -25.943  1.00 49.81           C  
ATOM    178  O   GLY A  12       8.974  41.430 -26.659  1.00 49.81           O  
ATOM    179  N   GLN A  13       6.769  41.362 -26.250  1.00 46.93           N  
ATOM    180  H   GLN A  13       6.044  41.005 -25.644  1.00 46.93           H  
ATOM    181  CA  GLN A  13       6.400  42.194 -27.416  1.00 46.93           C  
ATOM    182  HA  GLN A  13       7.201  42.107 -28.151  1.00 46.93           H  
ATOM    183  C   GLN A  13       6.297  43.698 -27.098  1.00 46.93           C  
ATOM    184  CB  GLN A  13       5.140  41.649 -28.113  1.00 46.93           C  
ATOM    185  HB2 GLN A  13       5.050  42.138 -29.084  1.00 46.93           H  
ATOM    186  HB3 GLN A  13       5.264  40.581 -28.287  1.00 46.93           H  
ATOM    187  O   GLN A  13       6.075  44.512 -27.996  1.00 46.93           O  
ATOM    188  CG  GLN A  13       3.841  41.886 -27.328  1.00 46.93           C  
ATOM    189  HG2 GLN A  13       3.735  42.950 -27.114  1.00 46.93           H  
ATOM    190  HG3 GLN A  13       3.888  41.356 -26.377  1.00 46.93           H  
ATOM    191  CD  GLN A  13       2.587  41.437 -28.076  1.00 46.93           C  
ATOM    192  NE2 GLN A  13       1.419  41.778 -27.579  1.00 46.93           N  
ATOM    193 HE21 GLN A  13       1.375  42.277 -26.702  1.00 46.93           H  
ATOM    194 HE22 GLN A  13       0.615  41.494 -28.121  1.00 46.93           H  
ATOM    195  OE1 GLN A  13       2.598  40.803 -29.118  1.00 46.93           O  
ATOM    196  N   TRP A  14       6.440  44.084 -25.828  1.00 59.73           N  
ATOM    197  H   TRP A  14       6.705  43.397 -25.138  1.00 59.73           H  
ATOM    198  CA  TRP A  14       6.405  45.479 -25.400  1.00 59.73           C  
ATOM    199  HA  TRP A  14       5.732  46.030 -26.056  1.00 59.73           H  
ATOM    200  C   TRP A  14       7.793  46.119 -25.513  1.00 59.73           C  
ATOM    201  CB  TRP A  14       5.833  45.563 -23.983  1.00 59.73           C  
ATOM    202  HB2 TRP A  14       6.460  44.973 -23.314  1.00 59.73           H  
ATOM    203  HB3 TRP A  14       4.840  45.113 -23.978  1.00 59.73           H  
ATOM    204  O   TRP A  14       8.821  45.479 -25.301  1.00 59.73           O  
ATOM    205  CG  TRP A  14       5.728  46.945 -23.422  1.00 59.73           C  
ATOM    206  CD1 TRP A  14       4.745  47.834 -23.685  1.00 59.73           C  
ATOM    207  HD1 TRP A  14       3.905  47.644 -24.337  1.00 59.73           H  
ATOM    208  CD2 TRP A  14       6.619  47.600 -22.467  1.00 59.73           C  
ATOM    209  CE2 TRP A  14       6.089  48.892 -22.173  1.00 59.73           C  
ATOM    210  CE3 TRP A  14       7.807  47.225 -21.804  1.00 59.73           C  
ATOM    211  HE3 TRP A  14       8.238  46.254 -22.000  1.00 59.73           H  
ATOM    212  NE1 TRP A  14       4.961  48.990 -22.959  1.00 59.73           N  
ATOM    213  HE1 TRP A  14       4.331  49.779 -22.958  1.00 59.73           H  
ATOM    214  CH2 TRP A  14       7.844  49.337 -20.573  1.00 59.73           C  
ATOM    215  HH2 TRP A  14       8.299  49.974 -19.829  1.00 59.73           H  
ATOM    216  CZ2 TRP A  14       6.682  49.755 -21.241  1.00 59.73           C  
ATOM    217  HZ2 TRP A  14       6.240  50.715 -21.019  1.00 59.73           H  
ATOM    218  CZ3 TRP A  14       8.412  48.083 -20.865  1.00 59.73           C  
ATOM    219  HZ3 TRP A  14       9.306  47.767 -20.348  1.00 59.73           H  
ATOM    220  N   ARG A  15       7.844  47.406 -25.858  1.00 69.37           N  
ATOM    221  H   ARG A  15       6.972  47.905 -25.961  1.00 69.37           H  
ATOM    222  CA  ARG A  15       9.077  48.202 -25.850  1.00 69.37           C  
ATOM    223  HA  ARG A  15       9.835  47.661 -25.284  1.00 69.37           H  
ATOM    224  C   ARG A  15       8.790  49.507 -25.107  1.00 69.37           C  
ATOM    225  CB  ARG A  15       9.597  48.447 -27.281  1.00 69.37           C  
ATOM    226  HB2 ARG A  15      10.459  49.113 -27.234  1.00 69.37           H  
ATOM    227  HB3 ARG A  15       8.819  48.956 -27.850  1.00 69.37           H  
ATOM    228  O   ARG A  15       7.749  50.116 -25.376  1.00 69.37           O  
ATOM    229  CG  ARG A  15      10.003  47.170 -28.044  1.00 69.37           C  
ATOM    230  HG2 ARG A  15       9.164  46.474 -28.061  1.00 69.37           H  
ATOM    231  HG3 ARG A  15      10.228  47.443 -29.075  1.00 69.37           H  
ATOM    232  CD  ARG A  15      11.237  46.470 -27.451  1.00 69.37           C  
ATOM    233  HD2 ARG A  15      12.094  47.139 -27.532  1.00 69.37           H  
ATOM    234  HD3 ARG A  15      11.078  46.274 -26.390  1.00 69.37           H  
ATOM    235  NE  ARG A  15      11.543  45.203 -28.151  1.00 69.37           N  
ATOM    236  HE  ARG A  15      12.165  45.253 -28.945  1.00 69.37           H  
ATOM    237  NH1 ARG A  15      10.371  43.777 -26.773  1.00 69.37           N  
ATOM    238 HH11 ARG A  15      10.024  42.849 -26.577  1.00 69.37           H  
ATOM    239 HH12 ARG A  15      10.033  44.526 -26.187  1.00 69.37           H  
ATOM    240  NH2 ARG A  15      11.462  42.936 -28.481  1.00 69.37           N  
ATOM    241 HH21 ARG A  15      12.118  42.982 -29.248  1.00 69.37           H  
ATOM    242 HH22 ARG A  15      11.124  42.045 -28.147  1.00 69.37           H  
ATOM    243  CZ  ARG A  15      11.130  43.994 -27.799  1.00 69.37           C  
ATOM    244  N   PRO A  16       9.663  49.933 -24.180  1.00 56.68           N  
ATOM    245  CA  PRO A  16       9.441  51.155 -23.421  1.00 56.68           C  
ATOM    246  HA  PRO A  16       8.453  51.128 -22.962  1.00 56.68           H  
ATOM    247  C   PRO A  16       9.522  52.386 -24.344  1.00 56.68           C  
ATOM    248  CB  PRO A  16      10.498  51.110 -22.314  1.00 56.68           C  
ATOM    249  HB2 PRO A  16      10.765  52.098 -21.938  1.00 56.68           H  
ATOM    250  HB3 PRO A  16      10.138  50.495 -21.490  1.00 56.68           H  
ATOM    251  O   PRO A  16      10.125  52.342 -25.418  1.00 56.68           O  
ATOM    252  CG  PRO A  16      11.667  50.395 -22.984  1.00 56.68           C  
ATOM    253  HG2 PRO A  16      12.344  49.949 -22.255  1.00 56.68           H  
ATOM    254  HG3 PRO A  16      12.189  51.092 -23.640  1.00 56.68           H  
ATOM    255  CD  PRO A  16      10.946  49.338 -23.819  1.00 56.68           C  
ATOM    256  HD2 PRO A  16      10.777  48.448 -23.214  1.00 56.68           H  
ATOM    257  HD3 PRO A  16      11.539  49.092 -24.700  1.00 56.68           H  
ATOM    258  N   ARG A  17       8.887  53.492 -23.939  1.00 69.44           N  
ATOM    259  H   ARG A  17       8.504  53.489 -23.005  1.00 69.44           H  
ATOM    260  CA  ARG A  17       8.908  54.792 -24.639  1.00 69.44           C  
ATOM    261  HA  ARG A  17       9.470  54.701 -25.568  1.00 69.44           H  
ATOM    262  C   ARG A  17       9.633  55.831 -23.785  1.00 69.44           C  
ATOM    263  CB  ARG A  17       7.480  55.269 -24.948  1.00 69.44           C  
ATOM    264  HB2 ARG A  17       6.852  55.108 -24.071  1.00 69.44           H  
ATOM    265  HB3 ARG A  17       7.514  56.341 -25.139  1.00 69.44           H  
ATOM    266  O   ARG A  17       9.501  55.795 -22.566  1.00 69.44           O  
ATOM    267  CG  ARG A  17       6.851  54.591 -26.172  1.00 69.44           C  
ATOM    268  HG2 ARG A  17       7.457  54.818 -27.049  1.00 69.44           H  
ATOM    269  HG3 ARG A  17       6.814  53.511 -26.029  1.00 69.44           H  
ATOM    270  CD  ARG A  17       5.430  55.142 -26.365  1.00 69.44           C  
ATOM    271  HD2 ARG A  17       4.785  54.712 -25.598  1.00 69.44           H  
ATOM    272  HD3 ARG A  17       5.458  56.223 -26.228  1.00 69.44           H  
ATOM    273  NE  ARG A  17       4.889  54.853 -27.707  1.00 69.44           N  
ATOM    274  HE  ARG A  17       5.498  54.346 -28.333  1.00 69.44           H  
ATOM    275  NH1 ARG A  17       2.854  55.876 -27.415  1.00 69.44           N  
ATOM    276 HH11 ARG A  17       1.962  56.182 -27.775  1.00 69.44           H  
ATOM    277 HH12 ARG A  17       3.112  56.060 -26.456  1.00 69.44           H  
ATOM    278  NH2 ARG A  17       3.383  55.028 -29.410  1.00 69.44           N  
ATOM    279 HH21 ARG A  17       2.486  55.333 -29.759  1.00 69.44           H  
ATOM    280 HH22 ARG A  17       4.032  54.552 -30.020  1.00 69.44           H  
ATOM    281  CZ  ARG A  17       3.716  55.250 -28.169  1.00 69.44           C  
ATOM    282  N   GLU A  18      10.362  56.733 -24.439  1.00 63.51           N  
ATOM    283  H   GLU A  18      10.412  56.686 -25.446  1.00 63.51           H  
ATOM    284  CA  GLU A  18      11.216  57.740 -23.793  1.00 63.51           C  
ATOM    285  HA  GLU A  18      11.945  57.228 -23.166  1.00 63.51           H  
ATOM    286  C   GLU A  18      10.425  58.702 -22.896  1.00 63.51           C  
ATOM    287  CB  GLU A  18      11.985  58.502 -24.886  1.00 63.51           C  
ATOM    288  HB2 GLU A  18      11.267  59.078 -25.470  1.00 63.51           H  
ATOM    289  HB3 GLU A  18      12.454  57.773 -25.546  1.00 63.51           H  
ATOM    290  O   GLU A  18       9.263  59.019 -23.167  1.00 63.51           O  
ATOM    291  CG  GLU A  18      13.078  59.447 -24.353  1.00 63.51           C  
ATOM    292  HG2 GLU A  18      13.800  58.863 -23.781  1.00 63.51           H  
ATOM    293  HG3 GLU A  18      12.623  60.178 -23.684  1.00 63.51           H  
ATOM    294  CD  GLU A  18      13.800  60.216 -25.471  1.00 63.51           C  
ATOM    295  OE1 GLU A  18      14.647  61.065 -25.125  1.00 63.51           O  
ATOM    296  OE2 GLU A  18      13.473  59.985 -26.660  1.00 63.51           O  
ATOM    297  N   THR A  19      11.073  59.185 -21.836  1.00 66.97           N  
ATOM    298  H   THR A  19      12.041  58.932 -21.699  1.00 66.97           H  
ATOM    299  CA  THR A  19      10.548  60.215 -20.939  1.00 66.97           C  
ATOM    300  HA  THR A  19       9.902  60.879 -21.514  1.00 66.97           H  
ATOM    301  C   THR A  19      11.687  61.055 -20.359  1.00 66.97           C  
ATOM    302  CB  THR A  19       9.697  59.578 -19.832  1.00 66.97           C  
ATOM    303  HB  THR A  19       8.916  58.977 -20.296  1.00 66.97           H  
ATOM    304  O   THR A  19      12.786  60.549 -20.159  1.00 66.97           O  
ATOM    305  CG2 THR A  19      10.469  58.681 -18.861  1.00 66.97           C  
ATOM    306 HG21 THR A  19       9.789  58.256 -18.122  1.00 66.97           H  
ATOM    307 HG22 THR A  19      11.251  59.243 -18.350  1.00 66.97           H  
ATOM    308 HG23 THR A  19      10.932  57.862 -19.411  1.00 66.97           H  
ATOM    309  OG1 THR A  19       9.073  60.593 -19.084  1.00 66.97           O  
ATOM    310  HG1 THR A  19       8.904  60.228 -18.212  1.00 66.97           H  
ATOM    311  N   GLY A  20      11.424  62.330 -20.060  1.00 68.04           N  
ATOM    312  H   GLY A  20      10.474  62.652 -20.180  1.00 68.04           H  
ATOM    313  CA  GLY A  20      12.394  63.255 -19.456  1.00 68.04           C  
ATOM    314  HA2 GLY A  20      13.390  63.037 -19.841  1.00 68.04           H  
ATOM    315  HA3 GLY A  20      12.141  64.279 -19.727  1.00 68.04           H  
ATOM    316  C   GLY A  20      12.451  63.157 -17.930  1.00 68.04           C  
ATOM    317  O   GLY A  20      12.402  64.185 -17.258  1.00 68.04           O  
ATOM    318  N   LEU A  21      12.444  61.938 -17.385  1.00 63.97           N  
ATOM    319  H   LEU A  21      12.622  61.152 -17.995  1.00 63.97           H  
ATOM    320  CA  LEU A  21      12.440  61.688 -15.943  1.00 63.97           C  
ATOM    321  HA  LEU A  21      12.345  62.638 -15.417  1.00 63.97           H  
ATOM    322  C   LEU A  21      13.751  61.020 -15.518  1.00 63.97           C  
ATOM    323  CB  LEU A  21      11.245  60.807 -15.537  1.00 63.97           C  
ATOM    324  HB2 LEU A  21      11.347  60.558 -14.480  1.00 63.97           H  
ATOM    325  HB3 LEU A  21      11.298  59.873 -16.095  1.00 63.97           H  
ATOM    326  O   LEU A  21      14.087  59.984 -16.099  1.00 63.97           O  
ATOM    327  CG  LEU A  21       9.867  61.450 -15.755  1.00 63.97           C  
ATOM    328  HG  LEU A  21       9.756  61.729 -16.803  1.00 63.97           H  
ATOM    329  CD1 LEU A  21       8.773  60.438 -15.410  1.00 63.97           C  
ATOM    330 HD11 LEU A  21       8.832  60.181 -14.352  1.00 63.97           H  
ATOM    331 HD12 LEU A  21       7.792  60.863 -15.624  1.00 63.97           H  
ATOM    332 HD13 LEU A  21       8.910  59.529 -15.996  1.00 63.97           H  
ATOM    333  CD2 LEU A  21       9.649  62.697 -14.896  1.00 63.97           C  
ATOM    334 HD21 LEU A  21       8.629  63.061 -15.021  1.00 63.97           H  
ATOM    335 HD22 LEU A  21      10.333  63.486 -15.208  1.00 63.97           H  
ATOM    336 HD23 LEU A  21       9.825  62.463 -13.846  1.00 63.97           H  
ATOM    337  N   PRO A  22      14.433  61.537 -14.476  1.00 75.12           N  
ATOM    338  CA  PRO A  22      15.526  60.823 -13.836  1.00 75.12           C  
ATOM    339  HA  PRO A  22      16.363  60.760 -14.532  1.00 75.12           H  
ATOM    340  C   PRO A  22      15.054  59.424 -13.448  1.00 75.12           C  
ATOM    341  CB  PRO A  22      15.938  61.658 -12.617  1.00 75.12           C  
ATOM    342  HB2 PRO A  22      15.417  61.315 -11.723  1.00 75.12           H  
ATOM    343  HB3 PRO A  22      17.016  61.637 -12.461  1.00 75.12           H  
ATOM    344  O   PRO A  22      14.026  59.253 -12.789  1.00 75.12           O  
ATOM    345  CG  PRO A  22      15.453  63.061 -12.969  1.00 75.12           C  
ATOM    346  HG2 PRO A  22      16.192  63.554 -13.600  1.00 75.12           H  
ATOM    347  HG3 PRO A  22      15.249  63.654 -12.078  1.00 75.12           H  
ATOM    348  CD  PRO A  22      14.186  62.788 -13.774  1.00 75.12           C  
ATOM    349  HD2 PRO A  22      13.339  62.663 -13.100  1.00 75.12           H  
ATOM    350  HD3 PRO A  22      14.009  63.609 -14.469  1.00 75.12           H  
ATOM    351  N   THR A  23      15.794  58.424 -13.900  1.00 79.89           N  
ATOM    352  H   THR A  23      16.625  58.649 -14.429  1.00 79.89           H  
ATOM    353  CA  THR A  23      15.555  57.014 -13.602  1.00 79.89           C  
ATOM    354  HA  THR A  23      14.668  56.900 -12.979  1.00 79.89           H  
ATOM    355  C   THR A  23      16.762  56.507 -12.827  1.00 79.89           C  
ATOM    356  CB  THR A  23      15.331  56.243 -14.911  1.00 79.89           C  
ATOM    357  HB  THR A  23      16.161  56.451 -15.586  1.00 79.89           H  
ATOM    358  O   THR A  23      17.884  56.858 -13.175  1.00 79.89           O  
ATOM    359  CG2 THR A  23      15.202  54.730 -14.728  1.00 79.89           C  
ATOM    360 HG21 THR A  23      16.145  54.314 -14.372  1.00 79.89           H  
ATOM    361 HG22 THR A  23      14.962  54.268 -15.685  1.00 79.89           H  
ATOM    362 HG23 THR A  23      14.410  54.507 -14.012  1.00 79.89           H  
ATOM    363  OG1 THR A  23      14.150  56.699 -15.536  1.00 79.89           O  
ATOM    364  HG1 THR A  23      14.293  57.627 -15.738  1.00 79.89           H  
ATOM    365  N   LEU A  24      16.543  55.686 -11.799  1.00 77.89           N  
ATOM    366  H   LEU A  24      15.594  55.459 -11.539  1.00 77.89           H  
ATOM    367  CA  LEU A  24      17.617  55.032 -11.058  1.00 77.89           C  
ATOM    368  HA  LEU A  24      18.576  55.376 -11.446  1.00 77.89           H  
ATOM    369  C   LEU A  24      17.531  53.523 -11.269  1.00 77.89           C  
ATOM    370  CB  LEU A  24      17.558  55.448  -9.585  1.00 77.89           C  
ATOM    371  HB2 LEU A  24      16.597  55.148  -9.167  1.00 77.89           H  
ATOM    372  HB3 LEU A  24      17.631  56.534  -9.540  1.00 77.89           H  
ATOM    373  O   LEU A  24      16.640  52.856 -10.743  1.00 77.89           O  
ATOM    374  CG  LEU A  24      18.688  54.854  -8.729  1.00 77.89           C  
ATOM    375  HG  LEU A  24      18.613  53.767  -8.729  1.00 77.89           H  
ATOM    376  CD1 LEU A  24      20.080  55.261  -9.211  1.00 77.89           C  
ATOM    377 HD11 LEU A  24      20.120  56.340  -9.366  1.00 77.89           H  
ATOM    378 HD12 LEU A  24      20.324  54.752 -10.143  1.00 77.89           H  
ATOM    379 HD13 LEU A  24      20.819  54.991  -8.457  1.00 77.89           H  
ATOM    380  CD2 LEU A  24      18.546  55.344  -7.295  1.00 77.89           C  
ATOM    381 HD21 LEU A  24      17.501  55.286  -6.991  1.00 77.89           H  
ATOM    382 HD22 LEU A  24      19.166  54.736  -6.637  1.00 77.89           H  
ATOM    383 HD23 LEU A  24      18.865  56.384  -7.222  1.00 77.89           H  
ATOM    384  N   LEU A  25      18.448  52.990 -12.070  1.00 79.86           N  
ATOM    385  H   LEU A  25      19.150  53.604 -12.458  1.00 79.86           H  
ATOM    386  CA  LEU A  25      18.518  51.570 -12.376  1.00 79.86           C  
ATOM    387  HA  LEU A  25      17.506  51.167 -12.349  1.00 79.86           H  
ATOM    388  C   LEU A  25      19.355  50.854 -11.316  1.00 79.86           C  
ATOM    389  CB  LEU A  25      19.061  51.397 -13.800  1.00 79.86           C  
ATOM    390  HB2 LEU A  25      20.087  51.761 -13.829  1.00 79.86           H  
ATOM    391  HB3 LEU A  25      18.465  52.012 -14.475  1.00 79.86           H  
ATOM    392  O   LEU A  25      20.585  50.933 -11.316  1.00 79.86           O  
ATOM    393  CG  LEU A  25      19.043  49.948 -14.313  1.00 79.86           C  
ATOM    394  HG  LEU A  25      19.660  49.316 -13.673  1.00 79.86           H  
ATOM    395  CD1 LEU A  25      17.628  49.365 -14.376  1.00 79.86           C  
ATOM    396 HD11 LEU A  25      17.657  48.392 -14.868  1.00 79.86           H  
ATOM    397 HD12 LEU A  25      16.973  50.031 -14.938  1.00 79.86           H  
ATOM    398 HD13 LEU A  25      17.236  49.221 -13.369  1.00 79.86           H  
ATOM    399  CD2 LEU A  25      19.620  49.939 -15.723  1.00 79.86           C  
ATOM    400 HD21 LEU A  25      19.539  48.938 -16.146  1.00 79.86           H  
ATOM    401 HD22 LEU A  25      20.671  50.224 -15.688  1.00 79.86           H  
ATOM    402 HD23 LEU A  25      19.082  50.643 -16.359  1.00 79.86           H  
ATOM    403  N   VAL A  26      18.675  50.151 -10.415  1.00 73.51           N  
ATOM    404  H   VAL A  26      17.666  50.184 -10.445  1.00 73.51           H  
ATOM    405  CA  VAL A  26      19.308  49.305  -9.401  1.00 73.51           C  
ATOM    406  HA  VAL A  26      20.237  49.774  -9.077  1.00 73.51           H  
ATOM    407  C   VAL A  26      19.646  47.955 -10.034  1.00 73.51           C  
ATOM    408  CB  VAL A  26      18.407  49.153  -8.161  1.00 73.51           C  
ATOM    409  HB  VAL A  26      17.505  48.606  -8.436  1.00 73.51           H  
ATOM    410  O   VAL A  26      18.765  47.136 -10.289  1.00 73.51           O  
ATOM    411  CG1 VAL A  26      19.129  48.383  -7.052  1.00 73.51           C  
ATOM    412 HG11 VAL A  26      18.441  48.227  -6.222  1.00 73.51           H  
ATOM    413 HG12 VAL A  26      20.004  48.935  -6.708  1.00 73.51           H  
ATOM    414 HG13 VAL A  26      19.442  47.404  -7.414  1.00 73.51           H  
ATOM    415  CG2 VAL A  26      17.978  50.512  -7.585  1.00 73.51           C  
ATOM    416 HG21 VAL A  26      18.852  51.095  -7.294  1.00 73.51           H  
ATOM    417 HG22 VAL A  26      17.345  50.357  -6.711  1.00 73.51           H  
ATOM    418 HG23 VAL A  26      17.402  51.076  -8.318  1.00 73.51           H  
ATOM    419  N   SER A  27      20.926  47.738 -10.312  1.00 72.58           N  
ATOM    420  H   SER A  27      21.586  48.448 -10.028  1.00 72.58           H  
ATOM    421  CA  SER A  27      21.461  46.440 -10.722  1.00 72.58           C  
ATOM    422  HA  SER A  27      20.675  45.878 -11.227  1.00 72.58           H  
ATOM    423  C   SER A  27      21.880  45.634  -9.494  1.00 72.58           C  
ATOM    424  CB  SER A  27      22.611  46.612 -11.725  1.00 72.58           C  
ATOM    425  HB2 SER A  27      22.986  45.629 -12.011  1.00 72.58           H  
ATOM    426  HB3 SER A  27      22.225  47.105 -12.618  1.00 72.58           H  
ATOM    427  O   SER A  27      22.289  46.203  -8.481  1.00 72.58           O  
ATOM    428  OG  SER A  27      23.684  47.379 -11.211  1.00 72.58           O  
ATOM    429  HG  SER A  27      23.335  48.152 -10.761  1.00 72.58           H  
ATOM    430  N   ALA A  28      21.801  44.307  -9.575  1.00 71.61           N  
ATOM    431  H   ALA A  28      21.454  43.866 -10.414  1.00 71.61           H  
ATOM    432  CA  ALA A  28      22.525  43.477  -8.622  1.00 71.61           C  
ATOM    433  HA  ALA A  28      22.247  43.773  -7.611  1.00 71.61           H  
ATOM    434  C   ALA A  28      24.040  43.744  -8.763  1.00 71.61           C  
ATOM    435  CB  ALA A  28      22.118  42.007  -8.790  1.00 71.61           C  
ATOM    436  HB1 ALA A  28      21.537  41.689  -7.923  1.00 71.61           H  
ATOM    437  HB2 ALA A  28      21.514  41.852  -9.684  1.00 71.61           H  
ATOM    438  HB3 ALA A  28      23.006  41.376  -8.824  1.00 71.61           H  
ATOM    439  O   ALA A  28      24.525  44.246  -9.783  1.00 71.61           O  
ATOM    440  N   GLY A  29      24.787  43.442  -7.712  1.00 55.90           N  
ATOM    441  H   GLY A  29      24.306  43.097  -6.893  1.00 55.90           H  
ATOM    442  CA  GLY A  29      26.234  43.604  -7.605  1.00 55.90           C  
ATOM    443  HA2 GLY A  29      26.486  43.835  -6.570  1.00 55.90           H  
ATOM    444  HA3 GLY A  29      26.574  44.415  -8.250  1.00 55.90           H  
ATOM    445  C   GLY A  29      26.964  42.327  -7.995  1.00 55.90           C  
ATOM    446  O   GLY A  29      28.075  42.397  -8.519  1.00 55.90           O  
ATOM    447  N   GLU A  30      26.295  41.186  -7.833  1.00 74.15           N  
ATOM    448  H   GLU A  30      25.378  41.214  -7.410  1.00 74.15           H  
ATOM    449  CA  GLU A  30      26.738  39.859  -8.246  1.00 74.15           C  
ATOM    450  HA  GLU A  30      27.707  39.935  -8.739  1.00 74.15           H  
ATOM    451  C   GLU A  30      25.713  39.247  -9.220  1.00 74.15           C  
ATOM    452  CB  GLU A  30      26.906  38.992  -6.992  1.00 74.15           C  
ATOM    453  HB2 GLU A  30      25.979  39.018  -6.419  1.00 74.15           H  
ATOM    454  HB3 GLU A  30      27.100  37.961  -7.287  1.00 74.15           H  
ATOM    455  O   GLU A  30      24.513  39.441  -9.047  1.00 74.15           O  
ATOM    456  CG  GLU A  30      28.071  39.489  -6.120  1.00 74.15           C  
ATOM    457  HG2 GLU A  30      28.144  40.576  -6.157  1.00 74.15           H  
ATOM    458  HG3 GLU A  30      29.004  39.093  -6.519  1.00 74.15           H  
ATOM    459  CD  GLU A  30      27.901  39.067  -4.661  1.00 74.15           C  
ATOM    460  OE1 GLU A  30      27.831  39.986  -3.809  1.00 74.15           O  
ATOM    461  OE2 GLU A  30      27.858  37.844  -4.417  1.00 74.15           O  
ATOM    462  N   PRO A  31      26.126  38.550 -10.289  1.00 66.72           N  
ATOM    463  CA  PRO A  31      25.178  37.871 -11.164  1.00 66.72           C  
ATOM    464  HA  PRO A  31      24.357  38.545 -11.409  1.00 66.72           H  
ATOM    465  C   PRO A  31      24.572  36.625 -10.496  1.00 66.72           C  
ATOM    466  CB  PRO A  31      25.958  37.570 -12.440  1.00 66.72           C  
ATOM    467  HB2 PRO A  31      25.815  38.384 -13.150  1.00 66.72           H  
ATOM    468  HB3 PRO A  31      25.627  36.644 -12.912  1.00 66.72           H  
ATOM    469  O   PRO A  31      25.045  36.156  -9.464  1.00 66.72           O  
ATOM    470  CG  PRO A  31      27.429  37.544 -12.017  1.00 66.72           C  
ATOM    471  HG2 PRO A  31      27.735  36.534 -11.743  1.00 66.72           H  
ATOM    472  HG3 PRO A  31      28.076  37.924 -12.808  1.00 66.72           H  
ATOM    473  CD  PRO A  31      27.489  38.427 -10.774  1.00 66.72           C  
ATOM    474  HD2 PRO A  31      27.871  39.411 -11.048  1.00 66.72           H  
ATOM    475  HD3 PRO A  31      28.127  37.969 -10.018  1.00 66.72           H  
ATOM    476  N   MET A  32      23.524  36.067 -11.111  1.00 37.43           N  
ATOM    477  H   MET A  32      23.236  36.486 -11.984  1.00 37.43           H  
ATOM    478  CA  MET A  32      22.736  34.915 -10.630  1.00 37.43           C  
ATOM    479  HA  MET A  32      22.594  35.016  -9.554  1.00 37.43           H  
ATOM    480  C   MET A  32      23.468  33.565 -10.781  1.00 37.43           C  
ATOM    481  CB  MET A  32      21.354  35.009 -11.303  1.00 37.43           C  
ATOM    482  HB2 MET A  32      21.062  36.059 -11.304  1.00 37.43           H  
ATOM    483  HB3 MET A  32      21.422  34.681 -12.340  1.00 37.43           H  
ATOM    484  O   MET A  32      22.950  32.616 -11.364  1.00 37.43           O  
ATOM    485  CG  MET A  32      20.236  34.242 -10.595  1.00 37.43           C  
ATOM    486  HG2 MET A  32      20.241  33.207 -10.935  1.00 37.43           H  
ATOM    487  HG3 MET A  32      20.427  34.248  -9.521  1.00 37.43           H  
ATOM    488  SD  MET A  32      18.589  34.963 -10.854  1.00 37.43           S  
ATOM    489  CE  MET A  32      18.461  35.065 -12.657  1.00 37.43           C  
ATOM    490  HE1 MET A  32      19.221  35.742 -13.045  1.00 37.43           H  
ATOM    491  HE2 MET A  32      17.474  35.445 -12.923  1.00 37.43           H  
ATOM    492  HE3 MET A  32      18.597  34.073 -13.087  1.00 37.43           H  
ATOM    493  N   GLY A  33      24.711  33.521 -10.296  1.00 41.61           N  
ATOM    494  H   GLY A  33      24.998  34.343  -9.784  1.00 41.61           H  
ATOM    495  CA  GLY A  33      25.793  32.650 -10.763  1.00 41.61           C  
ATOM    496  HA2 GLY A  33      26.346  32.296  -9.893  1.00 41.61           H  
ATOM    497  HA3 GLY A  33      25.388  31.789 -11.294  1.00 41.61           H  
ATOM    498  C   GLY A  33      26.751  33.412 -11.702  1.00 41.61           C  
ATOM    499  O   GLY A  33      26.403  34.494 -12.168  1.00 41.61           O  
ATOM    500  N   PRO A  34      27.964  32.907 -12.001  1.00 46.40           N  
ATOM    501  CA  PRO A  34      28.935  33.624 -12.839  1.00 46.40           C  
ATOM    502  HA  PRO A  34      29.181  34.565 -12.346  1.00 46.40           H  
ATOM    503  C   PRO A  34      28.408  33.912 -14.257  1.00 46.40           C  
ATOM    504  CB  PRO A  34      30.185  32.734 -12.874  1.00 46.40           C  
ATOM    505  HB2 PRO A  34      31.100  33.326 -12.861  1.00 46.40           H  
ATOM    506  HB3 PRO A  34      30.165  32.087 -13.751  1.00 46.40           H  
ATOM    507  O   PRO A  34      27.945  33.000 -14.939  1.00 46.40           O  
ATOM    508  CG  PRO A  34      30.054  31.870 -11.620  1.00 46.40           C  
ATOM    509  HG2 PRO A  34      30.428  32.419 -10.756  1.00 46.40           H  
ATOM    510  HG3 PRO A  34      30.574  30.918 -11.725  1.00 46.40           H  
ATOM    511  CD  PRO A  34      28.545  31.679 -11.488  1.00 46.40           C  
ATOM    512  HD2 PRO A  34      28.285  31.504 -10.444  1.00 46.40           H  
ATOM    513  HD3 PRO A  34      28.220  30.841 -12.106  1.00 46.40           H  
ATOM    514  N   TRP A  35      28.535  35.155 -14.733  1.00 50.05           N  
ATOM    515  H   TRP A  35      28.960  35.859 -14.147  1.00 50.05           H  
ATOM    516  CA  TRP A  35      28.064  35.590 -16.061  1.00 50.05           C  
ATOM    517  HA  TRP A  35      27.739  34.704 -16.607  1.00 50.05           H  
ATOM    518  C   TRP A  35      29.211  36.278 -16.832  1.00 50.05           C  
ATOM    519  CB  TRP A  35      26.843  36.492 -15.867  1.00 50.05           C  
ATOM    520  HB2 TRP A  35      26.334  36.163 -14.962  1.00 50.05           H  
ATOM    521  HB3 TRP A  35      27.186  37.509 -15.678  1.00 50.05           H  
ATOM    522  O   TRP A  35      30.014  36.958 -16.188  1.00 50.05           O  
ATOM    523  CG  TRP A  35      25.785  36.521 -16.933  1.00 50.05           C  
ATOM    524  CD1 TRP A  35      25.871  37.156 -18.128  1.00 50.05           C  
ATOM    525  HD1 TRP A  35      26.745  37.676 -18.492  1.00 50.05           H  
ATOM    526  CD2 TRP A  35      24.372  36.173 -16.772  1.00 50.05           C  
ATOM    527  CE2 TRP A  35      23.647  36.686 -17.891  1.00 50.05           C  
ATOM    528  CE3 TRP A  35      23.620  35.557 -15.744  1.00 50.05           C  
ATOM    529  HE3 TRP A  35      24.136  35.165 -14.880  1.00 50.05           H  
ATOM    530  NE1 TRP A  35      24.617  37.242 -18.703  1.00 50.05           N  
ATOM    531  HE1 TRP A  35      24.449  37.781 -19.540  1.00 50.05           H  
ATOM    532  CH2 TRP A  35      21.531  35.978 -16.939  1.00 50.05           C  
ATOM    533  HH2 TRP A  35      20.455  35.905 -16.990  1.00 50.05           H  
ATOM    534  CZ2 TRP A  35      22.248  36.603 -17.976  1.00 50.05           C  
ATOM    535  HZ2 TRP A  35      21.731  37.023 -18.827  1.00 50.05           H  
ATOM    536  CZ3 TRP A  35      22.218  35.451 -15.830  1.00 50.05           C  
ATOM    537  HZ3 TRP A  35      21.668  34.970 -15.035  1.00 50.05           H  
ATOM    538  N   PRO A  36      29.367  36.087 -18.162  1.00 49.07           N  
ATOM    539  CA  PRO A  36      30.684  36.227 -18.815  1.00 49.07           C  
ATOM    540  HA  PRO A  36      31.409  35.632 -18.259  1.00 49.07           H  
ATOM    541  C   PRO A  36      31.226  37.657 -18.933  1.00 49.07           C  
ATOM    542  CB  PRO A  36      30.510  35.625 -20.217  1.00 49.07           C  
ATOM    543  HB2 PRO A  36      30.255  36.405 -20.934  1.00 49.07           H  
ATOM    544  HB3 PRO A  36      31.407  35.096 -20.539  1.00 49.07           H  
ATOM    545  O   PRO A  36      32.435  37.875 -18.994  1.00 49.07           O  
ATOM    546  CG  PRO A  36      29.321  34.680 -20.070  1.00 49.07           C  
ATOM    547  HG2 PRO A  36      28.813  34.513 -21.020  1.00 49.07           H  
ATOM    548  HG3 PRO A  36      29.645  33.738 -19.628  1.00 49.07           H  
ATOM    549  CD  PRO A  36      28.442  35.437 -19.085  1.00 49.07           C  
ATOM    550  HD2 PRO A  36      27.750  34.746 -18.603  1.00 49.07           H  
ATOM    551  HD3 PRO A  36      27.885  36.198 -19.631  1.00 49.07           H  
ATOM    552  N   ASP A  37      30.313  38.611 -19.013  1.00 57.76           N  
ATOM    553  H   ASP A  37      29.345  38.335 -18.934  1.00 57.76           H  
ATOM    554  CA  ASP A  37      30.500  40.044 -19.188  1.00 57.76           C  
ATOM    555  HA  ASP A  37      31.442  40.353 -18.735  1.00 57.76           H  
ATOM    556  C   ASP A  37      29.351  40.757 -18.451  1.00 57.76           C  
ATOM    557  CB  ASP A  37      30.531  40.370 -20.697  1.00 57.76           C  
ATOM    558  HB2 ASP A  37      31.458  39.971 -21.107  1.00 57.76           H  
ATOM    559  HB3 ASP A  37      30.558  41.452 -20.827  1.00 57.76           H  
ATOM    560  O   ASP A  37      28.426  40.104 -17.969  1.00 57.76           O  
ATOM    561  CG  ASP A  37      29.358  39.801 -21.512  1.00 57.76           C  
ATOM    562  OD1 ASP A  37      28.272  39.583 -20.929  1.00 57.76           O  
ATOM    563  OD2 ASP A  37      29.534  39.617 -22.735  1.00 57.76           O  
ATOM    564  N   ASP A  38      29.359  42.089 -18.360  1.00 61.18           N  
ATOM    565  H   ASP A  38      30.150  42.599 -18.725  1.00 61.18           H  
ATOM    566  CA  ASP A  38      28.312  42.856 -17.658  1.00 61.18           C  
ATOM    567  HA  ASP A  38      28.210  42.440 -16.656  1.00 61.18           H  
ATOM    568  C   ASP A  38      26.893  42.765 -18.284  1.00 61.18           C  
ATOM    569  CB  ASP A  38      28.768  44.319 -17.498  1.00 61.18           C  
ATOM    570  HB2 ASP A  38      27.915  44.943 -17.231  1.00 61.18           H  
ATOM    571  HB3 ASP A  38      29.155  44.686 -18.449  1.00 61.18           H  
ATOM    572  O   ASP A  38      25.976  43.430 -17.800  1.00 61.18           O  
ATOM    573  CG  ASP A  38      29.814  44.496 -16.394  1.00 61.18           C  
ATOM    574  OD1 ASP A  38      29.428  44.385 -15.203  1.00 61.18           O  
ATOM    575  OD2 ASP A  38      30.975  44.807 -16.732  1.00 61.18           O  
ATOM    576  N   SER A  39      26.664  41.937 -19.318  1.00 62.78           N  
ATOM    577  H   SER A  39      27.407  41.311 -19.595  1.00 62.78           H  
ATOM    578  CA  SER A  39      25.353  41.768 -19.982  1.00 62.78           C  
ATOM    579  HA  SER A  39      25.016  42.748 -20.318  1.00 62.78           H  
ATOM    580  C   SER A  39      24.244  41.200 -19.088  1.00 62.78           C  
ATOM    581  CB  SER A  39      25.473  40.856 -21.210  1.00 62.78           C  
ATOM    582  HB2 SER A  39      26.265  41.222 -21.863  1.00 62.78           H  
ATOM    583  HB3 SER A  39      24.532  40.883 -21.759  1.00 62.78           H  
ATOM    584  O   SER A  39      23.075  41.210 -19.469  1.00 62.78           O  
ATOM    585  OG  SER A  39      25.744  39.519 -20.837  1.00 62.78           O  
ATOM    586  HG  SER A  39      26.700  39.436 -20.858  1.00 62.78           H  
ATOM    587  N   TRP A  40      24.609  40.700 -17.909  1.00 67.17           N  
ATOM    588  H   TRP A  40      25.598  40.697 -17.701  1.00 67.17           H  
ATOM    589  CA  TRP A  40      23.705  40.139 -16.909  1.00 67.17           C  
ATOM    590  HA  TRP A  40      23.026  39.430 -17.383  1.00 67.17           H  
ATOM    591  C   TRP A  40      22.870  41.173 -16.171  1.00 67.17           C  
ATOM    592  CB  TRP A  40      24.570  39.412 -15.893  1.00 67.17           C  
ATOM    593  HB2 TRP A  40      25.259  38.788 -16.463  1.00 67.17           H  
ATOM    594  HB3 TRP A  40      23.943  38.773 -15.271  1.00 67.17           H  
ATOM    595  O   TRP A  40      21.781  40.867 -15.681  1.00 67.17           O  
ATOM    596  CG  TRP A  40      25.471  40.212 -15.022  1.00 67.17           C  
ATOM    597  CD1 TRP A  40      26.801  40.376 -15.183  1.00 67.17           C  
ATOM    598  HD1 TRP A  40      27.373  39.964 -16.001  1.00 67.17           H  
ATOM    599  CD2 TRP A  40      25.158  40.769 -13.730  1.00 67.17           C  
ATOM    600  CE2 TRP A  40      26.373  41.206 -13.124  1.00 67.17           C  
ATOM    601  CE3 TRP A  40      23.973  40.821 -12.981  1.00 67.17           C  
ATOM    602  HE3 TRP A  40      23.050  40.453 -13.405  1.00 67.17           H  
ATOM    603  NE1 TRP A  40      27.332  41.028 -14.093  1.00 67.17           N  
ATOM    604  HE1 TRP A  40      28.321  41.209 -13.989  1.00 67.17           H  
ATOM    605  CH2 TRP A  40      25.221  41.667 -11.079  1.00 67.17           C  
ATOM    606  HH2 TRP A  40      25.238  41.924 -10.031  1.00 67.17           H  
ATOM    607  CZ2 TRP A  40      26.418  41.650 -11.802  1.00 67.17           C  
ATOM    608  HZ2 TRP A  40      27.350  41.918 -11.326  1.00 67.17           H  
ATOM    609  CZ3 TRP A  40      24.007  41.273 -11.662  1.00 67.17           C  
ATOM    610  HZ3 TRP A  40      23.104  41.243 -11.071  1.00 67.17           H  
ATOM    611  N   LYS A  41      23.407  42.388 -16.038  1.00 72.47           N  
ATOM    612  H   LYS A  41      24.275  42.582 -16.515  1.00 72.47           H  
ATOM    613  CA  LYS A  41      22.742  43.460 -15.307  1.00 72.47           C  
ATOM    614  HA  LYS A  41      22.427  43.056 -14.345  1.00 72.47           H  
ATOM    615  C   LYS A  41      21.494  43.874 -16.086  1.00 72.47           C  
ATOM    616  CB  LYS A  41      23.709  44.631 -15.067  1.00 72.47           C  
ATOM    617  HB2 LYS A  41      23.165  45.478 -14.651  1.00 72.47           H  
ATOM    618  HB3 LYS A  41      24.157  44.934 -16.014  1.00 72.47           H  
ATOM    619  O   LYS A  41      21.516  43.881 -17.321  1.00 72.47           O  
ATOM    620  CG  LYS A  41      24.804  44.204 -14.082  1.00 72.47           C  
ATOM    621  HG2 LYS A  41      24.345  43.933 -13.131  1.00 72.47           H  
ATOM    622  HG3 LYS A  41      25.315  43.333 -14.494  1.00 72.47           H  
ATOM    623  CD  LYS A  41      25.868  45.275 -13.846  1.00 72.47           C  
ATOM    624  HD2 LYS A  41      26.374  45.473 -14.791  1.00 72.47           H  
ATOM    625  HD3 LYS A  41      25.412  46.190 -13.468  1.00 72.47           H  
ATOM    626  CE  LYS A  41      26.854  44.712 -12.820  1.00 72.47           C  
ATOM    627  HE2 LYS A  41      26.456  44.871 -11.818  1.00 72.47           H  
ATOM    628  HE3 LYS A  41      26.922  43.636 -12.982  1.00 72.47           H  
ATOM    629  NZ  LYS A  41      28.208  45.285 -12.972  1.00 72.47           N  
ATOM    630  HZ1 LYS A  41      28.187  46.295 -12.947  1.00 72.47           H  
ATOM    631  HZ2 LYS A  41      28.831  44.922 -12.265  1.00 72.47           H  
ATOM    632  HZ3 LYS A  41      28.600  44.998 -13.857  1.00 72.47           H  
ATOM    633  N   PRO A  42      20.399  44.249 -15.402  1.00 73.77           N  
ATOM    634  CA  PRO A  42      19.276  44.864 -16.091  1.00 73.77           C  
ATOM    635  HA  PRO A  42      18.842  44.158 -16.799  1.00 73.77           H  
ATOM    636  C   PRO A  42      19.770  46.105 -16.847  1.00 73.77           C  
ATOM    637  CB  PRO A  42      18.260  45.197 -14.996  1.00 73.77           C  
ATOM    638  HB2 PRO A  42      17.670  46.082 -15.234  1.00 73.77           H  
ATOM    639  HB3 PRO A  42      17.605  44.340 -14.837  1.00 73.77           H  
ATOM    640  O   PRO A  42      20.674  46.801 -16.390  1.00 73.77           O  
ATOM    641  CG  PRO A  42      19.134  45.403 -13.757  1.00 73.77           C  
ATOM    642  HG2 PRO A  42      18.582  45.227 -12.834  1.00 73.77           H  
ATOM    643  HG3 PRO A  42      19.556  46.408 -13.765  1.00 73.77           H  
ATOM    644  CD  PRO A  42      20.246  44.374 -13.959  1.00 73.77           C  
ATOM    645  HD2 PRO A  42      19.945  43.412 -13.545  1.00 73.77           H  
ATOM    646  HD3 PRO A  42      21.162  44.721 -13.481  1.00 73.77           H  
ATOM    647  N   THR A  43      19.174  46.386 -18.004  1.00 74.51           N  
ATOM    648  H   THR A  43      18.416  45.798 -18.319  1.00 74.51           H  
ATOM    649  CA  THR A  43      19.500  47.556 -18.831  1.00 74.51           C  
ATOM    650  HA  THR A  43      20.170  48.214 -18.278  1.00 74.51           H  
ATOM    651  C   THR A  43      18.240  48.359 -19.135  1.00 74.51           C  
ATOM    652  CB  THR A  43      20.223  47.172 -20.133  1.00 74.51           C  
ATOM    653  HB  THR A  43      20.326  48.066 -20.749  1.00 74.51           H  
ATOM    654  O   THR A  43      17.126  47.830 -19.122  1.00 74.51           O  
ATOM    655  CG2 THR A  43      21.617  46.599 -19.889  1.00 74.51           C  
ATOM    656 HG21 THR A  43      22.216  47.318 -19.330  1.00 74.51           H  
ATOM    657 HG22 THR A  43      21.559  45.675 -19.315  1.00 74.51           H  
ATOM    658 HG23 THR A  43      22.106  46.399 -20.843  1.00 74.51           H  
ATOM    659  OG1 THR A  43      19.503  46.205 -20.858  1.00 74.51           O  
ATOM    660  HG1 THR A  43      19.775  45.354 -20.505  1.00 74.51           H  
ATOM    661  N   TRP A  44      18.406  49.654 -19.413  1.00 73.45           N  
ATOM    662  H   TRP A  44      19.333  50.053 -19.378  1.00 73.45           H  
ATOM    663  CA  TRP A  44      17.304  50.554 -19.750  1.00 73.45           C  
ATOM    664  HA  TRP A  44      16.469  49.945 -20.095  1.00 73.45           H  
ATOM    665  C   TRP A  44      17.709  51.534 -20.867  1.00 73.45           C  
ATOM    666  CB  TRP A  44      16.851  51.289 -18.485  1.00 73.45           C  
ATOM    667  HB2 TRP A  44      17.578  52.060 -18.229  1.00 73.45           H  
ATOM    668  HB3 TRP A  44      16.820  50.581 -17.656  1.00 73.45           H  
ATOM    669  O   TRP A  44      18.845  52.006 -20.859  1.00 73.45           O  
ATOM    670  CG  TRP A  44      15.490  51.891 -18.593  1.00 73.45           C  
ATOM    671  CD1 TRP A  44      15.202  53.210 -18.561  1.00 73.45           C  
ATOM    672  HD1 TRP A  44      15.931  53.996 -18.429  1.00 73.45           H  
ATOM    673  CD2 TRP A  44      14.210  51.196 -18.713  1.00 73.45           C  
ATOM    674  CE2 TRP A  44      13.172  52.175 -18.756  1.00 73.45           C  
ATOM    675  CE3 TRP A  44      13.822  49.839 -18.779  1.00 73.45           C  
ATOM    676  HE3 TRP A  44      14.583  49.074 -18.727  1.00 73.45           H  
ATOM    677  NE1 TRP A  44      13.834  53.382 -18.644  1.00 73.45           N  
ATOM    678  HE1 TRP A  44      13.395  54.281 -18.503  1.00 73.45           H  
ATOM    679  CH2 TRP A  44      11.464  50.463 -18.899  1.00 73.45           C  
ATOM    680  HH2 TRP A  44      10.425  50.170 -18.931  1.00 73.45           H  
ATOM    681  CZ2 TRP A  44      11.816  51.824 -18.852  1.00 73.45           C  
ATOM    682  HZ2 TRP A  44      11.058  52.593 -18.849  1.00 73.45           H  
ATOM    683  CZ3 TRP A  44      12.464  49.475 -18.869  1.00 73.45           C  
ATOM    684  HZ3 TRP A  44      12.194  48.430 -18.886  1.00 73.45           H  
ATOM    685  N   PRO A  45      16.833  51.852 -21.844  1.00 73.10           N  
ATOM    686  CA  PRO A  45      17.244  52.564 -23.060  1.00 73.10           C  
ATOM    687  HA  PRO A  45      18.272  52.292 -23.301  1.00 73.10           H  
ATOM    688  C   PRO A  45      17.211  54.107 -22.999  1.00 73.10           C  
ATOM    689  CB  PRO A  45      16.335  52.002 -24.159  1.00 73.10           C  
ATOM    690  HB2 PRO A  45      16.754  51.066 -24.527  1.00 73.10           H  
ATOM    691  HB3 PRO A  45      16.179  52.693 -24.988  1.00 73.10           H  
ATOM    692  O   PRO A  45      17.430  54.733 -24.034  1.00 73.10           O  
ATOM    693  CG  PRO A  45      15.037  51.719 -23.414  1.00 73.10           C  
ATOM    694  HG2 PRO A  45      14.464  50.939 -23.915  1.00 73.10           H  
ATOM    695  HG3 PRO A  45      14.458  52.638 -23.322  1.00 73.10           H  
ATOM    696  CD  PRO A  45      15.510  51.269 -22.034  1.00 73.10           C  
ATOM    697  HD2 PRO A  45      14.817  51.616 -21.267  1.00 73.10           H  
ATOM    698  HD3 PRO A  45      15.577  50.181 -22.025  1.00 73.10           H  
ATOM    699  N   PHE A  46      16.923  54.733 -21.850  1.00 75.60           N  
ATOM    700  H   PHE A  46      16.867  54.180 -21.007  1.00 75.60           H  
ATOM    701  CA  PHE A  46      16.800  56.202 -21.705  1.00 75.60           C  
ATOM    702  HA  PHE A  46      17.067  56.681 -22.647  1.00 75.60           H  
ATOM    703  C   PHE A  46      17.768  56.764 -20.653  1.00 75.60           C  
ATOM    704  CB  PHE A  46      15.343  56.574 -21.385  1.00 75.60           C  
ATOM    705  HB2 PHE A  46      15.230  57.657 -21.449  1.00 75.60           H  
ATOM    706  HB3 PHE A  46      15.134  56.278 -20.357  1.00 75.60           H  
ATOM    707  O   PHE A  46      18.397  55.981 -19.949  1.00 75.60           O  
ATOM    708  CG  PHE A  46      14.328  55.930 -22.309  1.00 75.60           C  
ATOM    709  CD1 PHE A  46      14.489  56.006 -23.706  1.00 75.60           C  
ATOM    710  HD1 PHE A  46      15.307  56.571 -24.128  1.00 75.60           H  
ATOM    711  CD2 PHE A  46      13.255  55.198 -21.773  1.00 75.60           C  
ATOM    712  HD2 PHE A  46      13.110  55.154 -20.704  1.00 75.60           H  
ATOM    713  CE1 PHE A  46      13.626  55.301 -24.560  1.00 75.60           C  
ATOM    714  HE1 PHE A  46      13.784  55.341 -25.628  1.00 75.60           H  
ATOM    715  CE2 PHE A  46      12.377  54.516 -22.629  1.00 75.60           C  
ATOM    716  HE2 PHE A  46      11.536  53.989 -22.202  1.00 75.60           H  
ATOM    717  CZ  PHE A  46      12.578  54.539 -24.020  1.00 75.60           C  
ATOM    718  HZ  PHE A  46      11.922  53.991 -24.679  1.00 75.60           H  
ATOM    719  N   GLU A  47      17.898  58.094 -20.542  1.00 76.93           N  
ATOM    720  H   GLU A  47      17.317  58.697 -21.106  1.00 76.93           H  
ATOM    721  CA  GLU A  47      18.775  58.748 -19.551  1.00 76.93           C  
ATOM    722  HA  GLU A  47      19.802  58.444 -19.756  1.00 76.93           H  
ATOM    723  C   GLU A  47      18.429  58.291 -18.122  1.00 76.93           C  
ATOM    724  CB  GLU A  47      18.707  60.284 -19.706  1.00 76.93           C  
ATOM    725  HB2 GLU A  47      17.701  60.620 -19.455  1.00 76.93           H  
ATOM    726  HB3 GLU A  47      18.897  60.528 -20.751  1.00 76.93           H  
ATOM    727  O   GLU A  47      17.281  58.385 -17.680  1.00 76.93           O  
ATOM    728  CG  GLU A  47      19.735  61.044 -18.840  1.00 76.93           C  
ATOM    729  HG2 GLU A  47      19.519  60.857 -17.788  1.00 76.93           H  
ATOM    730  HG3 GLU A  47      20.723  60.638 -19.056  1.00 76.93           H  
ATOM    731  CD  GLU A  47      19.747  62.572 -19.087  1.00 76.93           C  
ATOM    732  OE1 GLU A  47      20.820  63.199 -18.919  1.00 76.93           O  
ATOM    733  OE2 GLU A  47      18.691  63.136 -19.458  1.00 76.93           O  
ATOM    734  N   HIS A  48      19.419  57.729 -17.428  1.00 82.32           N  
ATOM    735  H   HIS A  48      20.347  57.680 -17.823  1.00 82.32           H  
ATOM    736  CA  HIS A  48      19.272  57.166 -16.092  1.00 82.32           C  
ATOM    737  HA  HIS A  48      18.595  57.802 -15.522  1.00 82.32           H  
ATOM    738  C   HIS A  48      20.617  57.140 -15.366  1.00 82.32           C  
ATOM    739  CB  HIS A  48      18.667  55.750 -16.174  1.00 82.32           C  
ATOM    740  HB2 HIS A  48      18.392  55.428 -15.170  1.00 82.32           H  
ATOM    741  HB3 HIS A  48      17.758  55.792 -16.774  1.00 82.32           H  
ATOM    742  O   HIS A  48      21.664  56.951 -15.987  1.00 82.32           O  
ATOM    743  CG  HIS A  48      19.539  54.673 -16.764  1.00 82.32           C  
ATOM    744  CD2 HIS A  48      20.270  53.742 -16.080  1.00 82.32           C  
ATOM    745  HD2 HIS A  48      20.374  53.688 -15.007  1.00 82.32           H  
ATOM    746  ND1 HIS A  48      19.655  54.367 -18.096  1.00 82.32           N  
ATOM    747  HD1 HIS A  48      19.264  54.908 -18.854  1.00 82.32           H  
ATOM    748  CE1 HIS A  48      20.432  53.283 -18.217  1.00 82.32           C  
ATOM    749  HE1 HIS A  48      20.708  52.822 -19.154  1.00 82.32           H  
ATOM    750  NE2 HIS A  48      20.821  52.850 -17.009  1.00 82.32           N  
ATOM    751  N   ASP A  49      20.565  57.256 -14.046  1.00 76.51           N  
ATOM    752  H   ASP A  49      19.659  57.376 -13.615  1.00 76.51           H  
ATOM    753  CA  ASP A  49      21.656  56.880 -13.160  1.00 76.51           C  
ATOM    754  HA  ASP A  49      22.610  57.055 -13.659  1.00 76.51           H  
ATOM    755  C   ASP A  49      21.544  55.391 -12.827  1.00 76.51           C  
ATOM    756  CB  ASP A  49      21.611  57.745 -11.903  1.00 76.51           C  
ATOM    757  HB2 ASP A  49      22.319  57.358 -11.170  1.00 76.51           H  
ATOM    758  HB3 ASP A  49      20.611  57.694 -11.473  1.00 76.51           H  
ATOM    759  O   ASP A  49      20.456  54.810 -12.848  1.00 76.51           O  
ATOM    760  CG  ASP A  49      21.984  59.187 -12.241  1.00 76.51           C  
ATOM    761  OD1 ASP A  49      23.194  59.414 -12.453  1.00 76.51           O  
ATOM    762  OD2 ASP A  49      21.062  60.034 -12.259  1.00 76.51           O  
ATOM    763  N   THR A  50      22.660  54.741 -12.506  1.00 78.84           N  
ATOM    764  H   THR A  50      23.530  55.250 -12.454  1.00 78.84           H  
ATOM    765  CA  THR A  50      22.658  53.326 -12.120  1.00 78.84           C  
ATOM    766  HA  THR A  50      21.645  53.071 -11.809  1.00 78.84           H  
ATOM    767  C   THR A  50      23.534  53.076 -10.904  1.00 78.84           C  
ATOM    768  CB  THR A  50      22.993  52.400 -13.301  1.00 78.84           C  
ATOM    769  HB  THR A  50      22.314  52.629 -14.122  1.00 78.84           H  
ATOM    770  O   THR A  50      24.579  53.697 -10.714  1.00 78.84           O  
ATOM    771  CG2 THR A  50      24.427  52.538 -13.809  1.00 78.84           C  
ATOM    772 HG21 THR A  50      24.567  51.879 -14.666  1.00 78.84           H  
ATOM    773 HG22 THR A  50      25.133  52.260 -13.026  1.00 78.84           H  
ATOM    774 HG23 THR A  50      24.611  53.566 -14.122  1.00 78.84           H  
ATOM    775  OG1 THR A  50      22.809  51.050 -12.936  1.00 78.84           O  
ATOM    776  HG1 THR A  50      21.959  50.959 -12.500  1.00 78.84           H  
ATOM    777  N   VAL A  51      23.068  52.163 -10.059  1.00 81.26           N  
ATOM    778  H   VAL A  51      22.238  51.656 -10.331  1.00 81.26           H  
ATOM    779  CA  VAL A  51      23.701  51.758  -8.804  1.00 81.26           C  
ATOM    780  HA  VAL A  51      24.738  52.092  -8.808  1.00 81.26           H  
ATOM    781  C   VAL A  51      23.720  50.236  -8.739  1.00 81.26           C  
ATOM    782  CB  VAL A  51      23.003  52.393  -7.583  1.00 81.26           C  
ATOM    783  HB  VAL A  51      23.427  51.955  -6.680  1.00 81.26           H  
ATOM    784  O   VAL A  51      22.848  49.570  -9.301  1.00 81.26           O  
ATOM    785  CG1 VAL A  51      23.297  53.901  -7.545  1.00 81.26           C  
ATOM    786 HG11 VAL A  51      24.369  54.060  -7.425  1.00 81.26           H  
ATOM    787 HG12 VAL A  51      22.771  54.382  -6.720  1.00 81.26           H  
ATOM    788 HG13 VAL A  51      22.984  54.377  -8.475  1.00 81.26           H  
ATOM    789  CG2 VAL A  51      21.488  52.134  -7.569  1.00 81.26           C  
ATOM    790 HG21 VAL A  51      21.307  51.063  -7.468  1.00 81.26           H  
ATOM    791 HG22 VAL A  51      21.015  52.643  -6.729  1.00 81.26           H  
ATOM    792 HG23 VAL A  51      21.021  52.492  -8.486  1.00 81.26           H  
ATOM    793  N   ALA A  52      24.732  49.683  -8.078  1.00 84.07           N  
ATOM    794  H   ALA A  52      25.373  50.280  -7.575  1.00 84.07           H  
ATOM    795  CA  ALA A  52      24.904  48.247  -7.895  1.00 84.07           C  
ATOM    796  HA  ALA A  52      24.097  47.711  -8.396  1.00 84.07           H  
ATOM    797  C   ALA A  52      24.843  47.908  -6.402  1.00 84.07           C  
ATOM    798  CB  ALA A  52      26.215  47.808  -8.553  1.00 84.07           C  
ATOM    799  HB1 ALA A  52      26.180  48.028  -9.620  1.00 84.07           H  
ATOM    800  HB2 ALA A  52      26.342  46.733  -8.422  1.00 84.07           H  
ATOM    801  HB3 ALA A  52      27.056  48.330  -8.096  1.00 84.07           H  
ATOM    802  O   ALA A  52      25.364  48.664  -5.582  1.00 84.07           O  
ATOM    803  N   VAL A  53      24.213  46.788  -6.052  1.00 70.98           N  
ATOM    804  H   VAL A  53      23.781  46.235  -6.778  1.00 70.98           H  
ATOM    805  CA  VAL A  53      23.968  46.369  -4.659  1.00 70.98           C  
ATOM    806  HA  VAL A  53      24.613  46.950  -4.001  1.00 70.98           H  
ATOM    807  C   VAL A  53      24.270  44.886  -4.453  1.00 70.98           C  
ATOM    808  CB  VAL A  53      22.510  46.629  -4.258  1.00 70.98           C  
ATOM    809  HB  VAL A  53      22.308  46.117  -3.318  1.00 70.98           H  
ATOM    810  O   VAL A  53      23.931  44.120  -5.340  1.00 70.98           O  
ATOM    811  CG1 VAL A  53      22.334  48.128  -4.028  1.00 70.98           C  
ATOM    812 HG11 VAL A  53      23.018  48.457  -3.246  1.00 70.98           H  
ATOM    813 HG12 VAL A  53      22.530  48.687  -4.943  1.00 70.98           H  
ATOM    814 HG13 VAL A  53      21.306  48.314  -3.716  1.00 70.98           H  
ATOM    815  CG2 VAL A  53      21.496  46.153  -5.307  1.00 70.98           C  
ATOM    816 HG21 VAL A  53      21.436  46.861  -6.134  1.00 70.98           H  
ATOM    817 HG22 VAL A  53      21.782  45.176  -5.697  1.00 70.98           H  
ATOM    818 HG23 VAL A  53      20.516  46.018  -4.849  1.00 70.98           H  
ATOM    819  N   PRO A  54      24.881  44.446  -3.338  1.00 76.27           N  
ATOM    820  CA  PRO A  54      25.322  43.055  -3.169  1.00 76.27           C  
ATOM    821  HA  PRO A  54      26.153  42.876  -3.852  1.00 76.27           H  
ATOM    822  C   PRO A  54      24.246  41.992  -3.440  1.00 76.27           C  
ATOM    823  CB  PRO A  54      25.844  42.961  -1.734  1.00 76.27           C  
ATOM    824  HB2 PRO A  54      26.658  42.241  -1.648  1.00 76.27           H  
ATOM    825  HB3 PRO A  54      25.033  42.701  -1.054  1.00 76.27           H  
ATOM    826  O   PRO A  54      23.051  42.265  -3.315  1.00 76.27           O  
ATOM    827  CG  PRO A  54      26.306  44.385  -1.441  1.00 76.27           C  
ATOM    828  HG2 PRO A  54      26.313  44.595  -0.372  1.00 76.27           H  
ATOM    829  HG3 PRO A  54      27.292  44.547  -1.876  1.00 76.27           H  
ATOM    830  CD  PRO A  54      25.271  45.231  -2.178  1.00 76.27           C  
ATOM    831  HD2 PRO A  54      24.397  45.371  -1.541  1.00 76.27           H  
ATOM    832  HD3 PRO A  54      25.713  46.190  -2.450  1.00 76.27           H  
ATOM    833  N   GLY A  55      24.691  40.776  -3.768  1.00 66.56           N  
ATOM    834  H   GLY A  55      25.686  40.603  -3.768  1.00 66.56           H  
ATOM    835  CA  GLY A  55      23.831  39.650  -4.141  1.00 66.56           C  
ATOM    836  HA2 GLY A  55      24.397  38.726  -4.019  1.00 66.56           H  
ATOM    837  HA3 GLY A  55      22.965  39.588  -3.482  1.00 66.56           H  
ATOM    838  C   GLY A  55      23.304  39.691  -5.574  1.00 66.56           C  
ATOM    839  O   GLY A  55      23.635  40.582  -6.364  1.00 66.56           O  
ATOM    840  N   ASP A  56      22.483  38.688  -5.882  1.00 66.62           N  
ATOM    841  H   ASP A  56      22.242  38.051  -5.136  1.00 66.62           H  
ATOM    842  CA  ASP A  56      22.041  38.313  -7.225  1.00 66.62           C  
ATOM    843  HA  ASP A  56      22.637  38.875  -7.944  1.00 66.62           H  
ATOM    844  C   ASP A  56      20.583  38.676  -7.550  1.00 66.62           C  
ATOM    845  CB  ASP A  56      22.340  36.829  -7.455  1.00 66.62           C  
ATOM    846  HB2 ASP A  56      23.388  36.626  -7.235  1.00 66.62           H  
ATOM    847  HB3 ASP A  56      22.169  36.653  -8.517  1.00 66.62           H  
ATOM    848  O   ASP A  56      19.857  39.200  -6.720  1.00 66.62           O  
ATOM    849  CG  ASP A  56      21.439  35.892  -6.646  1.00 66.62           C  
ATOM    850  OD1 ASP A  56      20.222  35.880  -6.932  1.00 66.62           O  
ATOM    851  OD2 ASP A  56      21.931  35.226  -5.715  1.00 66.62           O  
ATOM    852  N   HIS A  57      20.111  38.412  -8.771  1.00 60.40           N  
ATOM    853  H   HIS A  57      20.705  37.903  -9.411  1.00 60.40           H  
ATOM    854  CA  HIS A  57      18.759  38.803  -9.200  1.00 60.40           C  
ATOM    855  HA  HIS A  57      18.665  39.877  -9.040  1.00 60.40           H  
ATOM    856  C   HIS A  57      17.608  38.175  -8.367  1.00 60.40           C  
ATOM    857  CB  HIS A  57      18.663  38.563 -10.717  1.00 60.40           C  
ATOM    858  HB2 HIS A  57      19.016  37.556 -10.942  1.00 60.40           H  
ATOM    859  HB3 HIS A  57      19.356  39.247 -11.208  1.00 60.40           H  
ATOM    860  O   HIS A  57      16.502  38.717  -8.378  1.00 60.40           O  
ATOM    861  CG  HIS A  57      17.302  38.742 -11.348  1.00 60.40           C  
ATOM    862  CD2 HIS A  57      16.258  37.852 -11.337  1.00 60.40           C  
ATOM    863  HD2 HIS A  57      16.251  36.897 -10.832  1.00 60.40           H  
ATOM    864  ND1 HIS A  57      16.906  39.815 -12.110  1.00 60.40           N  
ATOM    865  HD1 HIS A  57      17.456  40.643 -12.286  1.00 60.40           H  
ATOM    866  CE1 HIS A  57      15.655  39.583 -12.539  1.00 60.40           C  
ATOM    867  HE1 HIS A  57      15.076  40.257 -13.153  1.00 60.40           H  
ATOM    868  NE2 HIS A  57      15.216  38.393 -12.104  1.00 60.40           N  
ATOM    869  N   PHE A  58      17.847  37.108  -7.594  1.00 55.26           N  
ATOM    870  H   PHE A  58      18.774  36.709  -7.595  1.00 55.26           H  
ATOM    871  CA  PHE A  58      16.931  36.614  -6.558  1.00 55.26           C  
ATOM    872  HA  PHE A  58      15.923  36.967  -6.774  1.00 55.26           H  
ATOM    873  C   PHE A  58      17.275  37.135  -5.146  1.00 55.26           C  
ATOM    874  CB  PHE A  58      16.907  35.075  -6.573  1.00 55.26           C  
ATOM    875  HB2 PHE A  58      17.897  34.718  -6.289  1.00 55.26           H  
ATOM    876  HB3 PHE A  58      16.216  34.741  -5.799  1.00 55.26           H  
ATOM    877  O   PHE A  58      16.361  37.486  -4.394  1.00 55.26           O  
ATOM    878  CG  PHE A  58      16.499  34.397  -7.877  1.00 55.26           C  
ATOM    879  CD1 PHE A  58      15.379  34.841  -8.610  1.00 55.26           C  
ATOM    880  HD1 PHE A  58      14.817  35.699  -8.272  1.00 55.26           H  
ATOM    881  CD2 PHE A  58      17.223  33.280  -8.337  1.00 55.26           C  
ATOM    882  HD2 PHE A  58      18.090  32.942  -7.789  1.00 55.26           H  
ATOM    883  CE1 PHE A  58      15.000  34.186  -9.798  1.00 55.26           C  
ATOM    884  HE1 PHE A  58      14.158  34.551 -10.367  1.00 55.26           H  
ATOM    885  CE2 PHE A  58      16.837  32.615  -9.517  1.00 55.26           C  
ATOM    886  HE2 PHE A  58      17.414  31.773  -9.868  1.00 55.26           H  
ATOM    887  CZ  PHE A  58      15.730  33.074 -10.253  1.00 55.26           C  
ATOM    888  HZ  PHE A  58      15.452  32.579 -11.172  1.00 55.26           H  
ATOM    889  N   THR A  59      18.558  37.203  -4.764  1.00 55.74           N  
ATOM    890  H   THR A  59      19.263  36.882  -5.412  1.00 55.74           H  
ATOM    891  CA  THR A  59      18.988  37.525  -3.381  1.00 55.74           C  
ATOM    892  HA  THR A  59      18.195  37.214  -2.701  1.00 55.74           H  
ATOM    893  C   THR A  59      19.229  39.013  -3.094  1.00 55.74           C  
ATOM    894  CB  THR A  59      20.226  36.720  -2.956  1.00 55.74           C  
ATOM    895  HB  THR A  59      20.508  37.015  -1.946  1.00 55.74           H  
ATOM    896  O   THR A  59      19.053  39.437  -1.954  1.00 55.74           O  
ATOM    897  CG2 THR A  59      19.970  35.216  -2.963  1.00 55.74           C  
ATOM    898 HG21 THR A  59      19.734  34.868  -3.969  1.00 55.74           H  
ATOM    899 HG22 THR A  59      20.864  34.704  -2.608  1.00 55.74           H  
ATOM    900 HG23 THR A  59      19.151  34.980  -2.284  1.00 55.74           H  
ATOM    901  OG1 THR A  59      21.290  37.006  -3.828  1.00 55.74           O  
ATOM    902  HG1 THR A  59      21.517  36.195  -4.289  1.00 55.74           H  
ATOM    903  N   MET A  60      19.515  39.855  -4.093  1.00 67.26           N  
ATOM    904  H   MET A  60      19.666  39.445  -5.004  1.00 67.26           H  
ATOM    905  CA  MET A  60      19.816  41.296  -3.943  1.00 67.26           C  
ATOM    906  HA  MET A  60      20.734  41.386  -3.364  1.00 67.26           H  
ATOM    907  C   MET A  60      18.728  42.079  -3.193  1.00 67.26           C  
ATOM    908  CB  MET A  60      20.055  41.947  -5.325  1.00 67.26           C  
ATOM    909  HB2 MET A  60      20.445  42.953  -5.171  1.00 67.26           H  
ATOM    910  HB3 MET A  60      20.820  41.377  -5.853  1.00 67.26           H  
ATOM    911  O   MET A  60      19.008  43.086  -2.544  1.00 67.26           O  
ATOM    912  CG  MET A  60      18.770  42.039  -6.177  1.00 67.26           C  
ATOM    913  HG2 MET A  60      18.071  42.689  -5.651  1.00 67.26           H  
ATOM    914  HG3 MET A  60      18.317  41.050  -6.237  1.00 67.26           H  
ATOM    915  SD  MET A  60      18.883  42.689  -7.870  1.00 67.26           S  
ATOM    916  CE  MET A  60      19.150  44.442  -7.512  1.00 67.26           C  
ATOM    917  HE1 MET A  60      20.120  44.565  -7.029  1.00 67.26           H  
ATOM    918  HE2 MET A  60      19.136  45.010  -8.441  1.00 67.26           H  
ATOM    919  HE3 MET A  60      18.364  44.809  -6.851  1.00 67.26           H  
ATOM    920  N   VAL A  61      17.475  41.617  -3.284  1.00 70.77           N  
ATOM    921  H   VAL A  61      17.339  40.786  -3.843  1.00 70.77           H  
ATOM    922  CA  VAL A  61      16.335  42.176  -2.545  1.00 70.77           C  
ATOM    923  HA  VAL A  61      16.586  43.190  -2.234  1.00 70.77           H  
ATOM    924  C   VAL A  61      16.056  41.383  -1.264  1.00 70.77           C  
ATOM    925  CB  VAL A  61      15.076  42.268  -3.434  1.00 70.77           C  
ATOM    926  HB  VAL A  61      14.711  41.262  -3.644  1.00 70.77           H  
ATOM    927  O   VAL A  61      15.772  41.991  -0.238  1.00 70.77           O  
ATOM    928  CG1 VAL A  61      13.960  43.053  -2.733  1.00 70.77           C  
ATOM    929 HG11 VAL A  61      14.305  44.059  -2.494  1.00 70.77           H  
ATOM    930 HG12 VAL A  61      13.083  43.112  -3.377  1.00 70.77           H  
ATOM    931 HG13 VAL A  61      13.668  42.550  -1.811  1.00 70.77           H  
ATOM    932  CG2 VAL A  61      15.348  42.970  -4.773  1.00 70.77           C  
ATOM    933 HG21 VAL A  61      14.411  43.161  -5.297  1.00 70.77           H  
ATOM    934 HG22 VAL A  61      15.949  42.320  -5.409  1.00 70.77           H  
ATOM    935 HG23 VAL A  61      15.870  43.912  -4.606  1.00 70.77           H  
ATOM    936  N   GLN A  62      16.149  40.048  -1.301  1.00 51.32           N  
ATOM    937  H   GLN A  62      16.478  39.610  -2.149  1.00 51.32           H  
ATOM    938  CA  GLN A  62      15.834  39.169  -0.162  1.00 51.32           C  
ATOM    939  HA  GLN A  62      14.882  39.479   0.271  1.00 51.32           H  
ATOM    940  C   GLN A  62      16.862  39.230   0.985  1.00 51.32           C  
ATOM    941  CB  GLN A  62      15.689  37.722  -0.671  1.00 51.32           C  
ATOM    942  HB2 GLN A  62      15.846  37.027   0.155  1.00 51.32           H  
ATOM    943  HB3 GLN A  62      16.468  37.527  -1.408  1.00 51.32           H  
ATOM    944  O   GLN A  62      16.475  39.054   2.136  1.00 51.32           O  
ATOM    945  CG  GLN A  62      14.317  37.434  -1.301  1.00 51.32           C  
ATOM    946  HG2 GLN A  62      14.433  36.625  -2.022  1.00 51.32           H  
ATOM    947  HG3 GLN A  62      13.955  38.311  -1.839  1.00 51.32           H  
ATOM    948  CD  GLN A  62      13.286  37.007  -0.259  1.00 51.32           C  
ATOM    949  NE2 GLN A  62      13.215  35.736   0.072  1.00 51.32           N  
ATOM    950 HE21 GLN A  62      12.588  35.519   0.834  1.00 51.32           H  
ATOM    951 HE22 GLN A  62      13.901  35.085  -0.283  1.00 51.32           H  
ATOM    952  OE1 GLN A  62      12.525  37.792   0.279  1.00 51.32           O  
ATOM    953  N   GLU A  63      18.142  39.487   0.694  1.00 62.26           N  
ATOM    954  H   GLU A  63      18.400  39.532  -0.281  1.00 62.26           H  
ATOM    955  CA  GLU A  63      19.248  39.462   1.671  1.00 62.26           C  
ATOM    956  HA  GLU A  63      18.862  39.188   2.654  1.00 62.26           H  
ATOM    957  C   GLU A  63      19.954  40.820   1.854  1.00 62.26           C  
ATOM    958  CB  GLU A  63      20.279  38.388   1.269  1.00 62.26           C  
ATOM    959  HB2 GLU A  63      20.665  38.604   0.273  1.00 62.26           H  
ATOM    960  HB3 GLU A  63      21.106  38.441   1.977  1.00 62.26           H  
ATOM    961  O   GLU A  63      20.573  41.059   2.893  1.00 62.26           O  
ATOM    962  CG  GLU A  63      19.687  36.968   1.296  1.00 62.26           C  
ATOM    963  HG2 GLU A  63      19.180  36.823   2.250  1.00 62.26           H  
ATOM    964  HG3 GLU A  63      18.937  36.888   0.509  1.00 62.26           H  
ATOM    965  CD  GLU A  63      20.730  35.852   1.124  1.00 62.26           C  
ATOM    966  OE1 GLU A  63      20.342  34.807   0.551  1.00 62.26           O  
ATOM    967  OE2 GLU A  63      21.868  36.013   1.621  1.00 62.26           O  
ATOM    968  N   HIS A  64      19.874  41.731   0.874  1.00 65.50           N  
ATOM    969  H   HIS A  64      19.382  41.463   0.033  1.00 65.50           H  
ATOM    970  CA  HIS A  64      20.729  42.933   0.820  1.00 65.50           C  
ATOM    971  HA  HIS A  64      21.211  43.052   1.790  1.00 65.50           H  
ATOM    972  C   HIS A  64      19.990  44.272   0.615  1.00 65.50           C  
ATOM    973  CB  HIS A  64      21.849  42.693  -0.199  1.00 65.50           C  
ATOM    974  HB2 HIS A  64      21.406  42.489  -1.174  1.00 65.50           H  
ATOM    975  HB3 HIS A  64      22.459  43.592  -0.292  1.00 65.50           H  
ATOM    976  O   HIS A  64      20.600  45.276   0.230  1.00 65.50           O  
ATOM    977  CG  HIS A  64      22.771  41.560   0.181  1.00 65.50           C  
ATOM    978  CD2 HIS A  64      23.185  40.552  -0.640  1.00 65.50           C  
ATOM    979  HD2 HIS A  64      22.869  40.408  -1.662  1.00 65.50           H  
ATOM    980  ND1 HIS A  64      23.327  41.321   1.419  1.00 65.50           N  
ATOM    981  HD1 HIS A  64      22.970  41.684   2.291  1.00 65.50           H  
ATOM    982  CE1 HIS A  64      24.083  40.213   1.323  1.00 65.50           C  
ATOM    983  HE1 HIS A  64      24.568  39.712   2.148  1.00 65.50           H  
ATOM    984  NE2 HIS A  64      24.053  39.732   0.077  1.00 65.50           N  
ATOM    985  N   ALA A  65      18.694  44.329   0.940  1.00 63.73           N  
ATOM    986  H   ALA A  65      18.257  43.477   1.258  1.00 63.73           H  
ATOM    987  CA  ALA A  65      17.837  45.505   0.741  1.00 63.73           C  
ATOM    988  HA  ALA A  65      17.704  45.638  -0.333  1.00 63.73           H  
ATOM    989  C   ALA A  65      18.399  46.841   1.297  1.00 63.73           C  
ATOM    990  CB  ALA A  65      16.467  45.192   1.354  1.00 63.73           C  
ATOM    991  HB1 ALA A  65      15.790  46.028   1.184  1.00 63.73           H  
ATOM    992  HB2 ALA A  65      16.045  44.299   0.891  1.00 63.73           H  
ATOM    993  HB3 ALA A  65      16.566  45.026   2.426  1.00 63.73           H  
ATOM    994  O   ALA A  65      18.240  47.883   0.657  1.00 63.73           O  
ATOM    995  N   ASP A  66      19.112  46.840   2.432  1.00 65.54           N  
ATOM    996  H   ASP A  66      19.147  45.989   2.974  1.00 65.54           H  
ATOM    997  CA  ASP A  66      19.737  48.041   3.028  1.00 65.54           C  
ATOM    998  HA  ASP A  66      18.962  48.765   3.282  1.00 65.54           H  
ATOM    999  C   ASP A  66      20.772  48.740   2.130  1.00 65.54           C  
ATOM   1000  CB  ASP A  66      20.475  47.642   4.310  1.00 65.54           C  
ATOM   1001  HB2 ASP A  66      21.163  46.823   4.096  1.00 65.54           H  
ATOM   1002  HB3 ASP A  66      21.067  48.487   4.663  1.00 65.54           H  
ATOM   1003  O   ASP A  66      21.058  49.936   2.283  1.00 65.54           O  
ATOM   1004  CG  ASP A  66      19.507  47.241   5.410  1.00 65.54           C  
ATOM   1005  OD1 ASP A  66      19.035  48.167   6.102  1.00 65.54           O  
ATOM   1006  OD2 ASP A  66      19.269  46.022   5.523  1.00 65.54           O  
ATOM   1007  N   ALA A  67      21.391  48.003   1.205  1.00 71.32           N  
ATOM   1008  H   ALA A  67      21.114  47.038   1.091  1.00 71.32           H  
ATOM   1009  CA  ALA A  67      22.286  48.593   0.218  1.00 71.32           C  
ATOM   1010  HA  ALA A  67      22.965  49.284   0.718  1.00 71.32           H  
ATOM   1011  C   ALA A  67      21.488  49.410  -0.812  1.00 71.32           C  
ATOM   1012  CB  ALA A  67      23.128  47.481  -0.410  1.00 71.32           C  
ATOM   1013  HB1 ALA A  67      23.862  47.915  -1.088  1.00 71.32           H  
ATOM   1014  HB2 ALA A  67      23.650  46.922   0.367  1.00 71.32           H  
ATOM   1015  HB3 ALA A  67      22.487  46.796  -0.965  1.00 71.32           H  
ATOM   1016  O   ALA A  67      21.875  50.535  -1.128  1.00 71.32           O  
ATOM   1017  N   ILE A  68      20.334  48.896  -1.257  1.00 66.47           N  
ATOM   1018  H   ILE A  68      20.037  48.007  -0.880  1.00 66.47           H  
ATOM   1019  CA  ILE A  68      19.441  49.567  -2.217  1.00 66.47           C  
ATOM   1020  HA  ILE A  68      20.004  49.815  -3.116  1.00 66.47           H  
ATOM   1021  C   ILE A  68      18.958  50.902  -1.653  1.00 66.47           C  
ATOM   1022  CB  ILE A  68      18.261  48.643  -2.625  1.00 66.47           C  
ATOM   1023  HB  ILE A  68      17.672  48.397  -1.742  1.00 66.47           H  
ATOM   1024  O   ILE A  68      19.085  51.930  -2.317  1.00 66.47           O  
ATOM   1025  CG1 ILE A  68      18.769  47.329  -3.256  1.00 66.47           C  
ATOM   1026 HG12 ILE A  68      19.254  47.588  -4.196  1.00 66.47           H  
ATOM   1027 HG13 ILE A  68      19.504  46.865  -2.598  1.00 66.47           H  
ATOM   1028  CG2 ILE A  68      17.347  49.387  -3.615  1.00 66.47           C  
ATOM   1029 HG21 ILE A  68      16.546  48.738  -3.968  1.00 66.47           H  
ATOM   1030 HG22 ILE A  68      16.877  50.237  -3.120  1.00 66.47           H  
ATOM   1031 HG23 ILE A  68      17.927  49.747  -4.465  1.00 66.47           H  
ATOM   1032  CD1 ILE A  68      17.704  46.264  -3.548  1.00 66.47           C  
ATOM   1033 HD11 ILE A  68      18.194  45.351  -3.887  1.00 66.47           H  
ATOM   1034 HD12 ILE A  68      17.138  46.044  -2.642  1.00 66.47           H  
ATOM   1035 HD13 ILE A  68      17.026  46.599  -4.333  1.00 66.47           H  
ATOM   1036  N   ALA A  69      18.475  50.911  -0.408  1.00 71.43           N  
ATOM   1037  H   ALA A  69      18.402  50.030   0.081  1.00 71.43           H  
ATOM   1038  CA  ALA A  69      17.929  52.112   0.223  1.00 71.43           C  
ATOM   1039  HA  ALA A  69      17.070  52.448  -0.358  1.00 71.43           H  
ATOM   1040  C   ALA A  69      18.935  53.281   0.263  1.00 71.43           C  
ATOM   1041  CB  ALA A  69      17.440  51.727   1.624  1.00 71.43           C  
ATOM   1042  HB1 ALA A  69      18.270  51.367   2.230  1.00 71.43           H  
ATOM   1043  HB2 ALA A  69      16.687  50.942   1.552  1.00 71.43           H  
ATOM   1044  HB3 ALA A  69      16.995  52.597   2.108  1.00 71.43           H  
ATOM   1045  O   ALA A  69      18.609  54.394  -0.150  1.00 71.43           O  
ATOM   1046  N   ARG A  70      20.184  53.026   0.684  1.00 70.01           N  
ATOM   1047  H   ARG A  70      20.397  52.080   0.966  1.00 70.01           H  
ATOM   1048  CA  ARG A  70      21.238  54.060   0.756  1.00 70.01           C  
ATOM   1049  HA  ARG A  70      20.859  54.915   1.315  1.00 70.01           H  
ATOM   1050  C   ARG A  70      21.628  54.625  -0.608  1.00 70.01           C  
ATOM   1051  CB  ARG A  70      22.479  53.497   1.461  1.00 70.01           C  
ATOM   1052  HB2 ARG A  70      22.716  52.515   1.054  1.00 70.01           H  
ATOM   1053  HB3 ARG A  70      23.323  54.161   1.275  1.00 70.01           H  
ATOM   1054  O   ARG A  70      21.978  55.799  -0.701  1.00 70.01           O  
ATOM   1055  CG  ARG A  70      22.260  53.415   2.977  1.00 70.01           C  
ATOM   1056  HG2 ARG A  70      22.048  54.414   3.356  1.00 70.01           H  
ATOM   1057  HG3 ARG A  70      21.407  52.773   3.201  1.00 70.01           H  
ATOM   1058  CD  ARG A  70      23.503  52.878   3.691  1.00 70.01           C  
ATOM   1059  HD2 ARG A  70      23.371  53.033   4.761  1.00 70.01           H  
ATOM   1060  HD3 ARG A  70      24.375  53.439   3.356  1.00 70.01           H  
ATOM   1061  NE  ARG A  70      23.686  51.439   3.435  1.00 70.01           N  
ATOM   1062  HE  ARG A  70      22.921  50.969   2.972  1.00 70.01           H  
ATOM   1063  NH1 ARG A  70      25.671  51.177   4.561  1.00 70.01           N  
ATOM   1064 HH11 ARG A  70      26.404  50.569   4.897  1.00 70.01           H  
ATOM   1065 HH12 ARG A  70      25.647  52.162   4.786  1.00 70.01           H  
ATOM   1066  NH2 ARG A  70      24.688  49.412   3.602  1.00 70.01           N  
ATOM   1067 HH21 ARG A  70      23.892  49.012   3.127  1.00 70.01           H  
ATOM   1068 HH22 ARG A  70      25.413  48.802   3.952  1.00 70.01           H  
ATOM   1069  CZ  ARG A  70      24.682  50.687   3.862  1.00 70.01           C  
ATOM   1070  N   HIS A  71      21.567  53.812  -1.659  1.00 75.77           N  
ATOM   1071  H   HIS A  71      21.280  52.853  -1.521  1.00 75.77           H  
ATOM   1072  CA  HIS A  71      21.849  54.274  -3.015  1.00 75.77           C  
ATOM   1073  HA  HIS A  71      22.738  54.904  -2.989  1.00 75.77           H  
ATOM   1074  C   HIS A  71      20.731  55.155  -3.589  1.00 75.77           C  
ATOM   1075  CB  HIS A  71      22.152  53.066  -3.905  1.00 75.77           C  
ATOM   1076  HB2 HIS A  71      21.993  53.366  -4.940  1.00 75.77           H  
ATOM   1077  HB3 HIS A  71      21.467  52.246  -3.685  1.00 75.77           H  
ATOM   1078  O   HIS A  71      21.037  56.129  -4.275  1.00 75.77           O  
ATOM   1079  CG  HIS A  71      23.580  52.601  -3.781  1.00 75.77           C  
ATOM   1080  CD2 HIS A  71      24.022  51.395  -3.313  1.00 75.77           C  
ATOM   1081  HD2 HIS A  71      23.400  50.580  -2.973  1.00 75.77           H  
ATOM   1082  ND1 HIS A  71      24.694  53.332  -4.123  1.00 75.77           N  
ATOM   1083  HD1 HIS A  71      24.692  54.256  -4.532  1.00 75.77           H  
ATOM   1084  CE1 HIS A  71      25.778  52.588  -3.851  1.00 75.77           C  
ATOM   1085  HE1 HIS A  71      26.801  52.892  -4.022  1.00 75.77           H  
ATOM   1086  NE2 HIS A  71      25.420  51.405  -3.338  1.00 75.77           N  
ATOM   1087  N   ILE A  72      19.463  54.863  -3.276  1.00 65.05           N  
ATOM   1088  H   ILE A  72      19.279  54.041  -2.718  1.00 65.05           H  
ATOM   1089  CA  ILE A  72      18.324  55.699  -3.690  1.00 65.05           C  
ATOM   1090  HA  ILE A  72      18.438  55.929  -4.749  1.00 65.05           H  
ATOM   1091  C   ILE A  72      18.341  57.062  -2.972  1.00 65.05           C  
ATOM   1092  CB  ILE A  72      16.986  54.931  -3.519  1.00 65.05           C  
ATOM   1093  HB  ILE A  72      16.887  54.646  -2.471  1.00 65.05           H  
ATOM   1094  O   ILE A  72      18.035  58.072  -3.599  1.00 65.05           O  
ATOM   1095  CG1 ILE A  72      16.960  53.645  -4.388  1.00 65.05           C  
ATOM   1096 HG12 ILE A  72      17.857  53.054  -4.204  1.00 65.05           H  
ATOM   1097 HG13 ILE A  72      16.965  53.915  -5.443  1.00 65.05           H  
ATOM   1098  CG2 ILE A  72      15.789  55.827  -3.896  1.00 65.05           C  
ATOM   1099 HG21 ILE A  72      14.848  55.300  -3.740  1.00 65.05           H  
ATOM   1100 HG22 ILE A  72      15.763  56.715  -3.264  1.00 65.05           H  
ATOM   1101 HG23 ILE A  72      15.867  56.138  -4.938  1.00 65.05           H  
ATOM   1102  CD1 ILE A  72      15.754  52.727  -4.154  1.00 65.05           C  
ATOM   1103 HD11 ILE A  72      15.882  51.814  -4.735  1.00 65.05           H  
ATOM   1104 HD12 ILE A  72      14.832  53.209  -4.480  1.00 65.05           H  
ATOM   1105 HD13 ILE A  72      15.682  52.473  -3.097  1.00 65.05           H  
ATOM   1106  N   ASP A  73      18.750  57.117  -1.700  1.00 69.47           N  
ATOM   1107  H   ASP A  73      18.928  56.250  -1.214  1.00 69.47           H  
ATOM   1108  CA  ASP A  73      18.876  58.373  -0.939  1.00 69.47           C  
ATOM   1109  HA  ASP A  73      17.934  58.919  -0.995  1.00 69.47           H  
ATOM   1110  C   ASP A  73      19.971  59.301  -1.501  1.00 69.47           C  
ATOM   1111  CB  ASP A  73      19.131  58.029   0.536  1.00 69.47           C  
ATOM   1112  HB2 ASP A  73      20.048  57.446   0.619  1.00 69.47           H  
ATOM   1113  HB3 ASP A  73      18.311  57.411   0.902  1.00 69.47           H  
ATOM   1114  O   ASP A  73      19.698  60.441  -1.884  1.00 69.47           O  
ATOM   1115  CG  ASP A  73      19.238  59.281   1.411  1.00 69.47           C  
ATOM   1116  OD1 ASP A  73      18.175  59.873   1.701  1.00 69.47           O  
ATOM   1117  OD2 ASP A  73      20.381  59.617   1.797  1.00 69.47           O  
ATOM   1118  N   ALA A  74      21.201  58.792  -1.646  1.00 67.85           N  
ATOM   1119  H   ALA A  74      21.366  57.851  -1.317  1.00 67.85           H  
ATOM   1120  CA  ALA A  74      22.344  59.583  -2.112  1.00 67.85           C  
ATOM   1121  HA  ALA A  74      22.473  60.426  -1.433  1.00 67.85           H  
ATOM   1122  C   ALA A  74      22.157  60.160  -3.530  1.00 67.85           C  
ATOM   1123  CB  ALA A  74      23.592  58.695  -2.041  1.00 67.85           C  
ATOM   1124  HB1 ALA A  74      23.733  58.342  -1.020  1.00 67.85           H  
ATOM   1125  HB2 ALA A  74      23.474  57.837  -2.703  1.00 67.85           H  
ATOM   1126  HB3 ALA A  74      24.467  59.269  -2.347  1.00 67.85           H  
ATOM   1127  O   ALA A  74      22.691  61.226  -3.845  1.00 67.85           O  
ATOM   1128  N   TRP A  75      21.385  59.470  -4.376  1.00 67.43           N  
ATOM   1129  H   TRP A  75      20.972  58.611  -4.042  1.00 67.43           H  
ATOM   1130  CA  TRP A  75      21.052  59.898  -5.735  1.00 67.43           C  
ATOM   1131  HA  TRP A  75      21.971  60.065  -6.297  1.00 67.43           H  
ATOM   1132  C   TRP A  75      20.251  61.209  -5.783  1.00 67.43           C  
ATOM   1133  CB  TRP A  75      20.268  58.759  -6.394  1.00 67.43           C  
ATOM   1134  HB2 TRP A  75      19.412  58.513  -5.767  1.00 67.43           H  
ATOM   1135  HB3 TRP A  75      20.906  57.876  -6.445  1.00 67.43           H  
ATOM   1136  O   TRP A  75      20.430  62.015  -6.694  1.00 67.43           O  
ATOM   1137  CG  TRP A  75      19.765  59.047  -7.770  1.00 67.43           C  
ATOM   1138  CD1 TRP A  75      20.525  59.475  -8.800  1.00 67.43           C  
ATOM   1139  HD1 TRP A  75      21.586  59.670  -8.764  1.00 67.43           H  
ATOM   1140  CD2 TRP A  75      18.400  58.957  -8.292  1.00 67.43           C  
ATOM   1141  CE2 TRP A  75      18.431  59.291  -9.677  1.00 67.43           C  
ATOM   1142  CE3 TRP A  75      17.143  58.604  -7.749  1.00 67.43           C  
ATOM   1143  HE3 TRP A  75      17.080  58.363  -6.698  1.00 67.43           H  
ATOM   1144  NE1 TRP A  75      19.733  59.654  -9.910  1.00 67.43           N  
ATOM   1145  HE1 TRP A  75      20.107  59.956 -10.799  1.00 67.43           H  
ATOM   1146  CH2 TRP A  75      16.068  58.848  -9.934  1.00 67.43           C  
ATOM   1147  HH2 TRP A  75      15.181  58.793 -10.548  1.00 67.43           H  
ATOM   1148  CZ2 TRP A  75      17.301  59.218 -10.499  1.00 67.43           C  
ATOM   1149  HZ2 TRP A  75      17.399  59.439 -11.552  1.00 67.43           H  
ATOM   1150  CZ3 TRP A  75      15.990  58.555  -8.560  1.00 67.43           C  
ATOM   1151  HZ3 TRP A  75      15.041  58.278  -8.124  1.00 67.43           H  
ATOM   1152  N   LEU A  76      19.407  61.474  -4.783  1.00 61.42           N  
ATOM   1153  H   LEU A  76      19.349  60.822  -4.014  1.00 61.42           H  
ATOM   1154  CA  LEU A  76      18.494  62.622  -4.791  1.00 61.42           C  
ATOM   1155  HA  LEU A  76      18.150  62.773  -5.815  1.00 61.42           H  
ATOM   1156  C   LEU A  76      19.158  63.956  -4.388  1.00 61.42           C  
ATOM   1157  CB  LEU A  76      17.272  62.274  -3.916  1.00 61.42           C  
ATOM   1158  HB2 LEU A  76      16.631  63.152  -3.836  1.00 61.42           H  
ATOM   1159  HB3 LEU A  76      17.628  62.031  -2.915  1.00 61.42           H  
ATOM   1160  O   LEU A  76      18.505  65.000  -4.439  1.00 61.42           O  
ATOM   1161  CG  LEU A  76      16.428  61.096  -4.449  1.00 61.42           C  
ATOM   1162  HG  LEU A  76      17.068  60.233  -4.632  1.00 61.42           H  
ATOM   1163  CD1 LEU A  76      15.375  60.700  -3.413  1.00 61.42           C  
ATOM   1164 HD11 LEU A  76      15.878  60.406  -2.491  1.00 61.42           H  
ATOM   1165 HD12 LEU A  76      14.707  61.537  -3.212  1.00 61.42           H  
ATOM   1166 HD13 LEU A  76      14.806  59.845  -3.778  1.00 61.42           H  
ATOM   1167  CD2 LEU A  76      15.700  61.442  -5.751  1.00 61.42           C  
ATOM   1168 HD21 LEU A  76      16.427  61.610  -6.546  1.00 61.42           H  
ATOM   1169 HD22 LEU A  76      15.070  60.603  -6.050  1.00 61.42           H  
ATOM   1170 HD23 LEU A  76      15.088  62.334  -5.617  1.00 61.42           H  
ATOM   1171  N   GLY A  77      20.436  63.950  -3.981  1.00 60.85           N  
ATOM   1172  H   GLY A  77      20.913  63.061  -3.979  1.00 60.85           H  
ATOM   1173  CA  GLY A  77      21.100  65.108  -3.363  1.00 60.85           C  
ATOM   1174  HA2 GLY A  77      20.346  65.805  -2.997  1.00 60.85           H  
ATOM   1175  HA3 GLY A  77      21.648  64.743  -2.494  1.00 60.85           H  
ATOM   1176  C   GLY A  77      22.097  65.912  -4.216  1.00 60.85           C  
ATOM   1177  O   GLY A  77      22.539  66.966  -3.757  1.00 60.85           O  
ATOM   1178  N   THR A  78      22.513  65.448  -5.402  1.00 43.44           N  
ATOM   1179  H   THR A  78      22.124  64.580  -5.742  1.00 43.44           H  
ATOM   1180  CA  THR A  78      23.800  65.871  -6.011  1.00 43.44           C  
ATOM   1181  HA  THR A  78      24.417  66.300  -5.221  1.00 43.44           H  
ATOM   1182  C   THR A  78      23.781  66.940  -7.110  1.00 43.44           C  
ATOM   1183  CB  THR A  78      24.574  64.662  -6.572  1.00 43.44           C  
ATOM   1184  HB  THR A  78      25.209  64.980  -7.399  1.00 43.44           H  
ATOM   1185  O   THR A  78      24.715  67.742  -7.144  1.00 43.44           O  
ATOM   1186  CG2 THR A  78      25.468  64.013  -5.519  1.00 43.44           C  
ATOM   1187 HG21 THR A  78      26.198  64.737  -5.159  1.00 43.44           H  
ATOM   1188 HG22 THR A  78      25.992  63.164  -5.957  1.00 43.44           H  
ATOM   1189 HG23 THR A  78      24.858  63.665  -4.686  1.00 43.44           H  
ATOM   1190  OG1 THR A  78      23.672  63.689  -7.038  1.00 43.44           O  
ATOM   1191  HG1 THR A  78      24.146  62.973  -7.469  1.00 43.44           H  
ATOM   1192  N   GLU A  79      22.840  66.936  -8.063  1.00 37.95           N  
ATOM   1193  H   GLU A  79      22.103  66.251  -7.983  1.00 37.95           H  
ATOM   1194  CA  GLU A  79      23.079  67.520  -9.406  1.00 37.95           C  
ATOM   1195  HA  GLU A  79      24.068  67.185  -9.719  1.00 37.95           H  
ATOM   1196  C   GLU A  79      23.147  69.069  -9.503  1.00 37.95           C  
ATOM   1197  CB  GLU A  79      22.112  66.941 -10.451  1.00 37.95           C  
ATOM   1198  HB2 GLU A  79      21.085  67.021 -10.093  1.00 37.95           H  
ATOM   1199  HB3 GLU A  79      22.199  67.569 -11.338  1.00 37.95           H  
ATOM   1200  O   GLU A  79      22.228  69.762  -9.949  1.00 37.95           O  
ATOM   1201  CG  GLU A  79      22.405  65.489 -10.874  1.00 37.95           C  
ATOM   1202  HG2 GLU A  79      21.725  64.816 -10.353  1.00 37.95           H  
ATOM   1203  HG3 GLU A  79      23.425  65.226 -10.593  1.00 37.95           H  
ATOM   1204  CD  GLU A  79      22.239  65.357 -12.400  1.00 37.95           C  
ATOM   1205  OE1 GLU A  79      23.264  65.102 -13.066  1.00 37.95           O  
ATOM   1206  OE2 GLU A  79      21.175  65.755 -12.944  1.00 37.95           O  
ATOM   1207  N   VAL A  80      24.321  69.620  -9.180  1.00 34.74           N  
ATOM   1208  H   VAL A  80      24.971  69.009  -8.706  1.00 34.74           H  
ATOM   1209  CA  VAL A  80      24.736  71.014  -9.415  1.00 34.74           C  
ATOM   1210  HA  VAL A  80      23.874  71.667  -9.284  1.00 34.74           H  
ATOM   1211  C   VAL A  80      25.256  71.177 -10.852  1.00 34.74           C  
ATOM   1212  CB  VAL A  80      25.815  71.419  -8.382  1.00 34.74           C  
ATOM   1213  HB  VAL A  80      26.661  70.737  -8.458  1.00 34.74           H  
ATOM   1214  O   VAL A  80      26.425  70.911 -11.135  1.00 34.74           O  
ATOM   1215  CG1 VAL A  80      26.329  72.852  -8.589  1.00 34.74           C  
ATOM   1216 HG11 VAL A  80      25.497  73.556  -8.553  1.00 34.74           H  
ATOM   1217 HG12 VAL A  80      26.833  72.941  -9.551  1.00 34.74           H  
ATOM   1218 HG13 VAL A  80      27.049  73.102  -7.809  1.00 34.74           H  
ATOM   1219  CG2 VAL A  80      25.272  71.346  -6.948  1.00 34.74           C  
ATOM   1220 HG21 VAL A  80      24.972  70.325  -6.709  1.00 34.74           H  
ATOM   1221 HG22 VAL A  80      26.047  71.640  -6.239  1.00 34.74           H  
ATOM   1222 HG23 VAL A  80      24.408  72.000  -6.838  1.00 34.74           H  
ATOM   1223  N   ARG A  81      24.409  71.623 -11.789  1.00 31.85           N  
ATOM   1224  H   ARG A  81      23.445  71.768 -11.523  1.00 31.85           H  
ATOM   1225  CA  ARG A  81      24.824  71.811 -13.197  1.00 31.85           C  
ATOM   1226  HA  ARG A  81      25.466  70.965 -13.442  1.00 31.85           H  
ATOM   1227  C   ARG A  81      25.708  73.054 -13.387  1.00 31.85           C  
ATOM   1228  CB  ARG A  81      23.621  71.749 -14.156  1.00 31.85           C  
ATOM   1229  HB2 ARG A  81      23.955  72.011 -15.160  1.00 31.85           H  
ATOM   1230  HB3 ARG A  81      22.854  72.457 -13.843  1.00 31.85           H  
ATOM   1231  O   ARG A  81      25.470  74.102 -12.792  1.00 31.85           O  
ATOM   1232  CG  ARG A  81      23.045  70.320 -14.183  1.00 31.85           C  
ATOM   1233  HG2 ARG A  81      23.855  69.618 -14.386  1.00 31.85           H  
ATOM   1234  HG3 ARG A  81      22.630  70.081 -13.204  1.00 31.85           H  
ATOM   1235  CD  ARG A  81      21.956  70.104 -15.242  1.00 31.85           C  
ATOM   1236  HD2 ARG A  81      22.366  70.346 -16.223  1.00 31.85           H  
ATOM   1237  HD3 ARG A  81      21.114  70.762 -15.029  1.00 31.85           H  
ATOM   1238  NE  ARG A  81      21.505  68.698 -15.218  1.00 31.85           N  
ATOM   1239  HE  ARG A  81      21.717  68.156 -14.393  1.00 31.85           H  
ATOM   1240  NH1 ARG A  81      20.520  68.515 -17.295  1.00 31.85           N  
ATOM   1241 HH11 ARG A  81      20.097  67.894 -17.969  1.00 31.85           H  
ATOM   1242 HH12 ARG A  81      20.688  69.495 -17.474  1.00 31.85           H  
ATOM   1243  NH2 ARG A  81      20.691  66.726 -15.950  1.00 31.85           N  
ATOM   1244 HH21 ARG A  81      20.944  66.304 -15.068  1.00 31.85           H  
ATOM   1245 HH22 ARG A  81      20.360  66.091 -16.662  1.00 31.85           H  
ATOM   1246  CZ  ARG A  81      20.905  67.993 -16.159  1.00 31.85           C  
ATOM   1247  N   GLY A  82      26.744  72.917 -14.217  1.00 27.81           N  
ATOM   1248  H   GLY A  82      26.867  72.023 -14.670  1.00 27.81           H  
ATOM   1249  CA  GLY A  82      27.763  73.951 -14.433  1.00 27.81           C  
ATOM   1250  HA2 GLY A  82      28.002  74.414 -13.475  1.00 27.81           H  
ATOM   1251  HA3 GLY A  82      28.672  73.482 -14.810  1.00 27.81           H  
ATOM   1252  C   GLY A  82      27.362  75.060 -15.411  1.00 27.81           C  
ATOM   1253  O   GLY A  82      26.398  74.929 -16.167  1.00 27.81           O  
ATOM   1254  N   GLU A  83      28.162  76.132 -15.452  1.00 27.00           N  
ATOM   1255  H   GLU A  83      28.933  76.196 -14.803  1.00 27.00           H  
ATOM   1256  CA  GLU A  83      28.147  77.079 -16.574  1.00 27.00           C  
ATOM   1257  HA  GLU A  83      27.131  77.447 -16.711  1.00 27.00           H  
ATOM   1258  C   GLU A  83      28.557  76.334 -17.856  1.00 27.00           C  
ATOM   1259  CB  GLU A  83      29.053  78.300 -16.317  1.00 27.00           C  
ATOM   1260  HB2 GLU A  83      30.036  77.963 -15.988  1.00 27.00           H  
ATOM   1261  HB3 GLU A  83      29.169  78.835 -17.260  1.00 27.00           H  
ATOM   1262  O   GLU A  83      29.728  76.031 -18.090  1.00 27.00           O  
ATOM   1263  CG  GLU A  83      28.466  79.281 -15.286  1.00 27.00           C  
ATOM   1264  HG2 GLU A  83      28.467  78.806 -14.306  1.00 27.00           H  
ATOM   1265  HG3 GLU A  83      27.430  79.485 -15.559  1.00 27.00           H  
ATOM   1266  CD  GLU A  83      29.237  80.615 -15.211  1.00 27.00           C  
ATOM   1267  OE1 GLU A  83      28.591  81.640 -14.891  1.00 27.00           O  
ATOM   1268  OE2 GLU A  83      30.463  80.616 -15.468  1.00 27.00           O  
ATOM   1269  N   ALA A  84      27.549  75.983 -18.656  1.00 31.15           N  
ATOM   1270  H   ALA A  84      26.616  76.161 -18.315  1.00 31.15           H  
ATOM   1271  CA  ALA A  84      27.673  75.264 -19.920  1.00 31.15           C  
ATOM   1272  HA  ALA A  84      28.199  74.330 -19.726  1.00 31.15           H  
ATOM   1273  C   ALA A  84      28.505  76.075 -20.954  1.00 31.15           C  
ATOM   1274  CB  ALA A  84      26.232  74.937 -20.350  1.00 31.15           C  
ATOM   1275  HB1 ALA A  84      25.684  74.517 -19.506  1.00 31.15           H  
ATOM   1276  HB2 ALA A  84      25.731  75.847 -20.681  1.00 31.15           H  
ATOM   1277  HB3 ALA A  84      26.204  74.197 -21.149  1.00 31.15           H  
ATOM   1278  O   ALA A  84      28.712  77.276 -20.755  1.00 31.15           O  
ATOM   1279  N   PRO A  85      29.026  75.459 -22.041  1.00 28.81           N  
ATOM   1280  CA  PRO A  85      30.149  76.013 -22.805  1.00 28.81           C  
ATOM   1281  HA  PRO A  85      31.026  75.990 -22.158  1.00 28.81           H  
ATOM   1282  C   PRO A  85      29.948  77.462 -23.270  1.00 28.81           C  
ATOM   1283  CB  PRO A  85      30.404  75.051 -23.974  1.00 28.81           C  
ATOM   1284  HB2 PRO A  85      30.544  75.577 -24.919  1.00 28.81           H  
ATOM   1285  HB3 PRO A  85      31.281  74.443 -23.753  1.00 28.81           H  
ATOM   1286  O   PRO A  85      28.975  77.791 -23.948  1.00 28.81           O  
ATOM   1287  CG  PRO A  85      29.167  74.158 -24.017  1.00 28.81           C  
ATOM   1288  HG2 PRO A  85      28.409  74.620 -24.649  1.00 28.81           H  
ATOM   1289  HG3 PRO A  85      29.402  73.154 -24.372  1.00 28.81           H  
ATOM   1290  CD  PRO A  85      28.683  74.148 -22.571  1.00 28.81           C  
ATOM   1291  HD2 PRO A  85      29.202  73.375 -22.005  1.00 28.81           H  
ATOM   1292  HD3 PRO A  85      27.608  73.967 -22.575  1.00 28.81           H  
ATOM   1293  N   SER A  86      30.906  78.320 -22.907  1.00 25.67           N  
ATOM   1294  H   SER A  86      31.673  77.971 -22.350  1.00 25.67           H  
ATOM   1295  CA  SER A  86      30.857  79.758 -23.177  1.00 25.67           C  
ATOM   1296  HA  SER A  86      29.803  80.035 -23.216  1.00 25.67           H  
ATOM   1297  C   SER A  86      31.438  80.145 -24.553  1.00 25.67           C  
ATOM   1298  CB  SER A  86      31.439  80.539 -21.988  1.00 25.67           C  
ATOM   1299  HB2 SER A  86      31.180  80.030 -21.059  1.00 25.67           H  
ATOM   1300  HB3 SER A  86      30.991  81.532 -21.962  1.00 25.67           H  
ATOM   1301  O   SER A  86      31.715  79.315 -25.417  1.00 25.67           O  
ATOM   1302  OG  SER A  86      32.842  80.683 -22.082  1.00 25.67           O  
ATOM   1303  HG  SER A  86      33.192  80.735 -21.189  1.00 25.67           H  
ATOM   1304  N   ALA A  87      31.552  81.451 -24.796  1.00 24.49           N  
ATOM   1305  H   ALA A  87      31.499  82.049 -23.984  1.00 24.49           H  
ATOM   1306  CA  ALA A  87      31.206  82.089 -26.070  1.00 24.49           C  
ATOM   1307  HA  ALA A  87      30.251  81.681 -26.400  1.00 24.49           H  
ATOM   1308  C   ALA A  87      32.175  81.942 -27.270  1.00 24.49           C  
ATOM   1309  CB  ALA A  87      31.005  83.575 -25.732  1.00 24.49           C  
ATOM   1310  HB1 ALA A  87      31.947  84.015 -25.406  1.00 24.49           H  
ATOM   1311  HB2 ALA A  87      30.259  83.684 -24.945  1.00 24.49           H  
ATOM   1312  HB3 ALA A  87      30.653  84.107 -26.616  1.00 24.49           H  
ATOM   1313  O   ALA A  87      31.882  82.473 -28.339  1.00 24.49           O  
ATOM   1314  N   LEU A  88      33.351  81.331 -27.103  1.00 25.63           N  
ATOM   1315  H   LEU A  88      33.453  80.787 -26.258  1.00 25.63           H  
ATOM   1316  CA  LEU A  88      34.585  81.795 -27.772  1.00 25.63           C  
ATOM   1317  HA  LEU A  88      34.383  82.745 -28.267  1.00 25.63           H  
ATOM   1318  C   LEU A  88      35.171  80.901 -28.888  1.00 25.63           C  
ATOM   1319  CB  LEU A  88      35.619  82.054 -26.653  1.00 25.63           C  
ATOM   1320  HB2 LEU A  88      36.629  81.987 -27.056  1.00 25.63           H  
ATOM   1321  HB3 LEU A  88      35.537  81.263 -25.907  1.00 25.63           H  
ATOM   1322  O   LEU A  88      36.216  81.236 -29.438  1.00 25.63           O  
ATOM   1323  CG  LEU A  88      35.442  83.435 -25.990  1.00 25.63           C  
ATOM   1324  HG  LEU A  88      34.451  83.832 -26.213  1.00 25.63           H  
ATOM   1325  CD1 LEU A  88      35.574  83.351 -24.470  1.00 25.63           C  
ATOM   1326 HD11 LEU A  88      36.564  82.983 -24.202  1.00 25.63           H  
ATOM   1327 HD12 LEU A  88      35.423  84.337 -24.032  1.00 25.63           H  
ATOM   1328 HD13 LEU A  88      34.820  82.671 -24.074  1.00 25.63           H  
ATOM   1329  CD2 LEU A  88      36.493  84.418 -26.511  1.00 25.63           C  
ATOM   1330 HD21 LEU A  88      36.328  85.403 -26.074  1.00 25.63           H  
ATOM   1331 HD22 LEU A  88      36.412  84.493 -27.595  1.00 25.63           H  
ATOM   1332 HD23 LEU A  88      37.493  84.070 -26.253  1.00 25.63           H  
ATOM   1333  N   ALA A  89      34.566  79.753 -29.198  1.00 25.74           N  
ATOM   1334  H   ALA A  89      33.683  79.564 -28.745  1.00 25.74           H  
ATOM   1335  CA  ALA A  89      35.326  78.597 -29.700  1.00 25.74           C  
ATOM   1336  HA  ALA A  89      36.275  78.566 -29.163  1.00 25.74           H  
ATOM   1337  C   ALA A  89      35.698  78.548 -31.203  1.00 25.74           C  
ATOM   1338  CB  ALA A  89      34.538  77.344 -29.302  1.00 25.74           C  
ATOM   1339  HB1 ALA A  89      33.572  77.329 -29.807  1.00 25.74           H  
ATOM   1340  HB2 ALA A  89      34.383  77.325 -28.223  1.00 25.74           H  
ATOM   1341  HB3 ALA A  89      35.100  76.455 -29.587  1.00 25.74           H  
ATOM   1342  O   ALA A  89      36.687  77.908 -31.554  1.00 25.74           O  
ATOM   1343  N   GLY A  90      34.908  79.132 -32.109  1.00 26.43           N  
ATOM   1344  H   GLY A  90      34.147  79.708 -31.778  1.00 26.43           H  
ATOM   1345  CA  GLY A  90      35.027  78.876 -33.557  1.00 26.43           C  
ATOM   1346  HA2 GLY A  90      34.088  79.143 -34.042  1.00 26.43           H  
ATOM   1347  HA3 GLY A  90      35.195  77.811 -33.720  1.00 26.43           H  
ATOM   1348  C   GLY A  90      36.154  79.646 -34.258  1.00 26.43           C  
ATOM   1349  O   GLY A  90      35.854  80.596 -34.975  1.00 26.43           O  
ATOM   1350  N   LEU A  91      37.418  79.254 -34.052  1.00 27.81           N  
ATOM   1351  H   LEU A  91      37.566  78.506 -33.390  1.00 27.81           H  
ATOM   1352  CA  LEU A  91      38.591  80.042 -34.467  1.00 27.81           C  
ATOM   1353  HA  LEU A  91      38.298  81.091 -34.421  1.00 27.81           H  
ATOM   1354  C   LEU A  91      39.067  79.802 -35.920  1.00 27.81           C  
ATOM   1355  CB  LEU A  91      39.733  79.837 -33.443  1.00 27.81           C  
ATOM   1356  HB2 LEU A  91      40.373  79.019 -33.774  1.00 27.81           H  
ATOM   1357  HB3 LEU A  91      39.323  79.540 -32.478  1.00 27.81           H  
ATOM   1358  O   LEU A  91      39.027  80.717 -36.737  1.00 27.81           O  
ATOM   1359  CG  LEU A  91      40.583  81.110 -33.254  1.00 27.81           C  
ATOM   1360  HG  LEU A  91      40.520  81.735 -34.144  1.00 27.81           H  
ATOM   1361  CD1 LEU A  91      40.078  81.907 -32.046  1.00 27.81           C  
ATOM   1362 HD11 LEU A  91      40.191  81.319 -31.135  1.00 27.81           H  
ATOM   1363 HD12 LEU A  91      39.026  82.153 -32.186  1.00 27.81           H  
ATOM   1364 HD13 LEU A  91      40.650  82.831 -31.954  1.00 27.81           H  
ATOM   1365  CD2 LEU A  91      42.053  80.783 -33.011  1.00 27.81           C  
ATOM   1366 HD21 LEU A  91      42.624  81.701 -32.868  1.00 27.81           H  
ATOM   1367 HD22 LEU A  91      42.454  80.263 -33.881  1.00 27.81           H  
ATOM   1368 HD23 LEU A  91      42.160  80.137 -32.140  1.00 27.81           H  
ATOM   1369  N   ASP A  92      39.530  78.587 -36.243  1.00 27.08           N  
ATOM   1370  H   ASP A  92      39.570  77.907 -35.497  1.00 27.08           H  
ATOM   1371  CA  ASP A  92      40.477  78.368 -37.360  1.00 27.08           C  
ATOM   1372  HA  ASP A  92      41.119  79.243 -37.463  1.00 27.08           H  
ATOM   1373  C   ASP A  92      39.855  78.081 -38.740  1.00 27.08           C  
ATOM   1374  CB  ASP A  92      41.370  77.160 -37.016  1.00 27.08           C  
ATOM   1375  HB2 ASP A  92      40.744  76.270 -36.947  1.00 27.08           H  
ATOM   1376  HB3 ASP A  92      42.079  77.001 -37.828  1.00 27.08           H  
ATOM   1377  O   ASP A  92      40.517  78.202 -39.767  1.00 27.08           O  
ATOM   1378  CG  ASP A  92      42.163  77.325 -35.722  1.00 27.08           C  
ATOM   1379  OD1 ASP A  92      42.848  78.360 -35.588  1.00 27.08           O  
ATOM   1380  OD2 ASP A  92      42.049  76.419 -34.868  1.00 27.08           O  
ATOM   1381  N   ALA A  93      38.617  77.581 -38.771  1.00 29.41           N  
ATOM   1382  H   ALA A  93      38.116  77.649 -37.896  1.00 29.41           H  
ATOM   1383  CA  ALA A  93      38.303  76.415 -39.607  1.00 29.41           C  
ATOM   1384  HA  ALA A  93      38.924  75.592 -39.253  1.00 29.41           H  
ATOM   1385  C   ALA A  93      38.574  76.518 -41.127  1.00 29.41           C  
ATOM   1386  CB  ALA A  93      36.841  76.033 -39.340  1.00 29.41           C  
ATOM   1387  HB1 ALA A  93      36.180  76.837 -39.664  1.00 29.41           H  
ATOM   1388  HB2 ALA A  93      36.693  75.849 -38.276  1.00 29.41           H  
ATOM   1389  HB3 ALA A  93      36.598  75.124 -39.891  1.00 29.41           H  
ATOM   1390  O   ALA A  93      39.037  75.541 -41.716  1.00 29.41           O  
ATOM   1391  N   LEU A  94      38.261  77.640 -41.791  1.00 26.79           N  
ATOM   1392  H   LEU A  94      38.031  78.460 -41.248  1.00 26.79           H  
ATOM   1393  CA  LEU A  94      38.296  77.734 -43.261  1.00 26.79           C  
ATOM   1394  HA  LEU A  94      38.257  76.714 -43.643  1.00 26.79           H  
ATOM   1395  C   LEU A  94      39.612  78.314 -43.819  1.00 26.79           C  
ATOM   1396  CB  LEU A  94      37.036  78.432 -43.808  1.00 26.79           C  
ATOM   1397  HB2 LEU A  94      37.121  79.499 -43.605  1.00 26.79           H  
ATOM   1398  HB3 LEU A  94      36.153  78.060 -43.288  1.00 26.79           H  
ATOM   1399  O   LEU A  94      39.639  79.400 -44.395  1.00 26.79           O  
ATOM   1400  CG  LEU A  94      36.865  78.200 -45.329  1.00 26.79           C  
ATOM   1401  HG  LEU A  94      37.830  78.243 -45.835  1.00 26.79           H  
ATOM   1402  CD1 LEU A  94      36.225  76.843 -45.636  1.00 26.79           C  
ATOM   1403 HD11 LEU A  94      35.241  76.775 -45.172  1.00 26.79           H  
ATOM   1404 HD12 LEU A  94      36.131  76.716 -46.714  1.00 26.79           H  
ATOM   1405 HD13 LEU A  94      36.857  76.041 -45.254  1.00 26.79           H  
ATOM   1406  CD2 LEU A  94      35.981  79.286 -45.941  1.00 26.79           C  
ATOM   1407 HD21 LEU A  94      34.999  79.278 -45.467  1.00 26.79           H  
ATOM   1408 HD22 LEU A  94      36.451  80.258 -45.786  1.00 26.79           H  
ATOM   1409 HD23 LEU A  94      35.876  79.115 -47.012  1.00 26.79           H  
ATOM   1410  N   GLU A  95      40.668  77.509 -43.724  1.00 28.91           N  
ATOM   1411  H   GLU A  95      40.552  76.747 -43.072  1.00 28.91           H  
ATOM   1412  CA  GLU A  95      41.714  77.299 -44.744  1.00 28.91           C  
ATOM   1413  HA  GLU A  95      42.636  77.083 -44.204  1.00 28.91           H  
ATOM   1414  C   GLU A  95      42.072  78.470 -45.700  1.00 28.91           C  
ATOM   1415  CB  GLU A  95      41.336  76.016 -45.516  1.00 28.91           C  
ATOM   1416  HB2 GLU A  95      41.102  75.231 -44.796  1.00 28.91           H  
ATOM   1417  HB3 GLU A  95      40.432  76.211 -46.093  1.00 28.91           H  
ATOM   1418  O   GLU A  95      43.070  79.163 -45.509  1.00 28.91           O  
ATOM   1419  CG  GLU A  95      42.441  75.487 -46.442  1.00 28.91           C  
ATOM   1420  HG2 GLU A  95      43.291  75.181 -45.832  1.00 28.91           H  
ATOM   1421  HG3 GLU A  95      42.780  76.282 -47.107  1.00 28.91           H  
ATOM   1422  CD  GLU A  95      41.945  74.314 -47.300  1.00 28.91           C  
ATOM   1423  OE1 GLU A  95      42.609  73.253 -47.284  1.00 28.91           O  
ATOM   1424  OE2 GLU A  95      40.926  74.507 -48.004  1.00 28.91           O  
ATOM   1425  N   ALA A  96      41.336  78.623 -46.809  1.00 28.50           N  
ATOM   1426  H   ALA A  96      40.514  78.042 -46.883  1.00 28.50           H  
ATOM   1427  CA  ALA A  96      41.877  79.164 -48.063  1.00 28.50           C  
ATOM   1428  HA  ALA A  96      42.922  78.859 -48.129  1.00 28.50           H  
ATOM   1429  C   ALA A  96      41.872  80.702 -48.193  1.00 28.50           C  
ATOM   1430  CB  ALA A  96      41.125  78.482 -49.215  1.00 28.50           C  
ATOM   1431  HB1 ALA A  96      41.202  77.399 -49.117  1.00 28.50           H  
ATOM   1432  HB2 ALA A  96      41.562  78.779 -50.168  1.00 28.50           H  
ATOM   1433  HB3 ALA A  96      40.074  78.771 -49.198  1.00 28.50           H  
ATOM   1434  O   ALA A  96      42.247  81.241 -49.236  1.00 28.50           O  
ATOM   1435  N   ALA A  97      41.429  81.424 -47.163  1.00 29.56           N  
ATOM   1436  H   ALA A  97      41.211  80.925 -46.313  1.00 29.56           H  
ATOM   1437  CA  ALA A  97      41.152  82.862 -47.209  1.00 29.56           C  
ATOM   1438  HA  ALA A  97      40.823  83.098 -48.221  1.00 29.56           H  
ATOM   1439  C   ALA A  97      42.384  83.762 -46.953  1.00 29.56           C  
ATOM   1440  CB  ALA A  97      39.965  83.147 -46.279  1.00 29.56           C  
ATOM   1441  HB1 ALA A  97      39.121  82.510 -46.545  1.00 29.56           H  
ATOM   1442  HB2 ALA A  97      40.251  82.948 -45.247  1.00 29.56           H  
ATOM   1443  HB3 ALA A  97      39.664  84.191 -46.369  1.00 29.56           H  
ATOM   1444  O   ALA A  97      42.256  84.834 -46.362  1.00 29.56           O  
ATOM   1445  N   LEU A  98      43.568  83.345 -47.416  1.00 28.74           N  
ATOM   1446  H   LEU A  98      43.576  82.475 -47.928  1.00 28.74           H  
ATOM   1447  CA  LEU A  98      44.827  84.100 -47.354  1.00 28.74           C  
ATOM   1448  HA  LEU A  98      44.761  84.859 -46.574  1.00 28.74           H  
ATOM   1449  C   LEU A  98      45.109  84.819 -48.693  1.00 28.74           C  
ATOM   1450  CB  LEU A  98      45.969  83.133 -46.971  1.00 28.74           C  
ATOM   1451  HB2 LEU A  98      45.808  82.184 -47.482  1.00 28.74           H  
ATOM   1452  HB3 LEU A  98      46.918  83.533 -47.328  1.00 28.74           H  
ATOM   1453  O   LEU A  98      45.629  84.194 -49.620  1.00 28.74           O  
ATOM   1454  CG  LEU A  98      46.088  82.892 -45.454  1.00 28.74           C  
ATOM   1455  HG  LEU A  98      45.094  82.803 -45.016  1.00 28.74           H  
ATOM   1456  CD1 LEU A  98      46.855  81.598 -45.180  1.00 28.74           C  
ATOM   1457 HD11 LEU A  98      46.306  80.756 -45.602  1.00 28.74           H  
ATOM   1458 HD12 LEU A  98      46.940  81.445 -44.104  1.00 28.74           H  
ATOM   1459 HD13 LEU A  98      47.849  81.647 -45.623  1.00 28.74           H  
ATOM   1460  CD2 LEU A  98      46.844  84.038 -44.774  1.00 28.74           C  
ATOM   1461 HD21 LEU A  98      47.850  84.127 -45.184  1.00 28.74           H  
ATOM   1462 HD22 LEU A  98      46.311  84.978 -44.922  1.00 28.74           H  
ATOM   1463 HD23 LEU A  98      46.909  83.847 -43.703  1.00 28.74           H  
ATOM   1464  N   PRO A  99      44.771  86.119 -48.824  1.00 31.02           N  
ATOM   1465  CA  PRO A  99      45.230  86.975 -49.915  1.00 31.02           C  
ATOM   1466  HA  PRO A  99      45.317  86.396 -50.834  1.00 31.02           H  
ATOM   1467  C   PRO A  99      46.630  87.566 -49.609  1.00 31.02           C  
ATOM   1468  CB  PRO A  99      44.090  87.990 -50.090  1.00 31.02           C  
ATOM   1469  HB2 PRO A  99      44.387  88.911 -50.593  1.00 31.02           H  
ATOM   1470  HB3 PRO A  99      43.276  87.524 -50.646  1.00 31.02           H  
ATOM   1471  O   PRO A  99      47.553  86.838 -49.266  1.00 31.02           O  
ATOM   1472  CG  PRO A  99      43.643  88.224 -48.650  1.00 31.02           C  
ATOM   1473  HG2 PRO A  99      44.334  88.901 -48.148  1.00 31.02           H  
ATOM   1474  HG3 PRO A  99      42.622  88.602 -48.597  1.00 31.02           H  
ATOM   1475  CD  PRO A  99      43.761  86.826 -48.046  1.00 31.02           C  
ATOM   1476  HD2 PRO A  99      44.027  86.888 -46.991  1.00 31.02           H  
ATOM   1477  HD3 PRO A  99      42.805  86.318 -48.173  1.00 31.02           H  
ATOM   1478  N   GLU A 100      46.820  88.874 -49.815  1.00 31.73           N  
ATOM   1479  H   GLU A 100      45.996  89.427 -50.004  1.00 31.73           H  
ATOM   1480  CA  GLU A 100      48.088  89.465 -50.271  1.00 31.73           C  
ATOM   1481  HA  GLU A 100      48.448  88.887 -51.122  1.00 31.73           H  
ATOM   1482  C   GLU A 100      49.263  89.540 -49.284  1.00 31.73           C  
ATOM   1483  CB  GLU A 100      47.830  90.904 -50.745  1.00 31.73           C  
ATOM   1484  HB2 GLU A 100      48.784  91.331 -51.052  1.00 31.73           H  
ATOM   1485  HB3 GLU A 100      47.445  91.484 -49.905  1.00 31.73           H  
ATOM   1486  O   GLU A 100      50.354  89.067 -49.597  1.00 31.73           O  
ATOM   1487  CG  GLU A 100      46.844  91.059 -51.904  1.00 31.73           C  
ATOM   1488  HG2 GLU A 100      47.152  90.398 -52.715  1.00 31.73           H  
ATOM   1489  HG3 GLU A 100      45.850  90.757 -51.574  1.00 31.73           H  
ATOM   1490  CD  GLU A 100      46.798  92.513 -52.411  1.00 31.73           C  
ATOM   1491  OE1 GLU A 100      46.313  92.702 -53.548  1.00 31.73           O  
ATOM   1492  OE2 GLU A 100      47.244  93.425 -51.676  1.00 31.73           O  
ATOM   1493  N   VAL A 101      49.113  90.314 -48.203  1.00 31.71           N  
ATOM   1494  H   VAL A 101      48.180  90.614 -47.960  1.00 31.71           H  
ATOM   1495  CA  VAL A 101      50.255  90.991 -47.565  1.00 31.71           C  
ATOM   1496  HA  VAL A 101      50.930  91.306 -48.361  1.00 31.71           H  
ATOM   1497  C   VAL A 101      50.998  90.025 -46.631  1.00 31.71           C  
ATOM   1498  CB  VAL A 101      49.816  92.289 -46.844  1.00 31.71           C  
ATOM   1499  HB  VAL A 101      49.127  92.039 -46.036  1.00 31.71           H  
ATOM   1500  O   VAL A 101      50.349  89.392 -45.806  1.00 31.71           O  
ATOM   1501  CG1 VAL A 101      50.983  93.098 -46.262  1.00 31.71           C  
ATOM   1502 HG11 VAL A 101      50.613  94.032 -45.839  1.00 31.71           H  
ATOM   1503 HG12 VAL A 101      51.448  92.544 -45.446  1.00 31.71           H  
ATOM   1504 HG13 VAL A 101      51.716  93.321 -47.037  1.00 31.71           H  
ATOM   1505  CG2 VAL A 101      49.107  93.250 -47.810  1.00 31.71           C  
ATOM   1506 HG21 VAL A 101      49.741  93.467 -48.669  1.00 31.71           H  
ATOM   1507 HG22 VAL A 101      48.853  94.181 -47.302  1.00 31.71           H  
ATOM   1508 HG23 VAL A 101      48.175  92.809 -48.164  1.00 31.71           H  
ATOM   1509  N   PRO A 102      52.344  89.927 -46.706  1.00 34.79           N  
ATOM   1510  CA  PRO A 102      53.327  90.342 -45.684  1.00 34.79           C  
ATOM   1511  HA  PRO A 102      53.958  89.469 -45.515  1.00 34.79           H  
ATOM   1512  C   PRO A 102      52.883  90.799 -44.268  1.00 34.79           C  
ATOM   1513  CB  PRO A 102      54.189  91.407 -46.397  1.00 34.79           C  
ATOM   1514  HB2 PRO A 102      55.243  91.241 -46.176  1.00 34.79           H  
ATOM   1515  HB3 PRO A 102      53.904  92.415 -46.096  1.00 34.79           H  
ATOM   1516  O   PRO A 102      53.529  91.670 -43.685  1.00 34.79           O  
ATOM   1517  CG  PRO A 102      53.915  91.245 -47.895  1.00 34.79           C  
ATOM   1518  HG2 PRO A 102      54.839  91.136 -48.463  1.00 34.79           H  
ATOM   1519  HG3 PRO A 102      53.337  92.093 -48.265  1.00 34.79           H  
ATOM   1520  CD  PRO A 102      53.077  89.979 -47.962  1.00 34.79           C  
ATOM   1521  HD2 PRO A 102      53.735  89.112 -48.019  1.00 34.79           H  
ATOM   1522  HD3 PRO A 102      52.437  89.988 -48.845  1.00 34.79           H  
ATOM   1523  N   ALA A 103      51.786  90.276 -43.725  1.00 35.88           N  
ATOM   1524  H   ALA A 103      51.295  89.565 -44.249  1.00 35.88           H  
ATOM   1525  CA  ALA A 103      51.153  90.668 -42.470  1.00 35.88           C  
ATOM   1526  HA  ALA A 103      51.676  91.518 -42.032  1.00 35.88           H  
ATOM   1527  C   ALA A 103      51.148  89.477 -41.481  1.00 35.88           C  
ATOM   1528  CB  ALA A 103      49.725  91.137 -42.795  1.00 35.88           C  
ATOM   1529  HB1 ALA A 103      49.759  91.992 -43.470  1.00 35.88           H  
ATOM   1530  HB2 ALA A 103      49.165  90.328 -43.265  1.00 35.88           H  
ATOM   1531  HB3 ALA A 103      49.220  91.427 -41.874  1.00 35.88           H  
ATOM   1532  O   ALA A 103      50.668  88.410 -41.836  1.00 35.88           O  
ATOM   1533  N   THR A 104      51.665  89.577 -40.252  1.00 34.34           N  
ATOM   1534  H   THR A 104      51.382  88.851 -39.609  1.00 34.34           H  
ATOM   1535  CA  THR A 104      52.909  90.293 -39.926  1.00 34.34           C  
ATOM   1536  HA  THR A 104      53.065  91.036 -40.707  1.00 34.34           H  
ATOM   1537  C   THR A 104      54.151  89.394 -40.082  1.00 34.34           C  
ATOM   1538  CB  THR A 104      52.894  91.118 -38.617  1.00 34.34           C  
ATOM   1539  HB  THR A 104      53.636  90.705 -37.934  1.00 34.34           H  
ATOM   1540  O   THR A 104      54.771  89.427 -41.138  1.00 34.34           O  
ATOM   1541  CG2 THR A 104      53.302  92.572 -38.834  1.00 34.34           C  
ATOM   1542 HG21 THR A 104      54.294  92.615 -39.283  1.00 34.34           H  
ATOM   1543 HG22 THR A 104      52.580  93.062 -39.487  1.00 34.34           H  
ATOM   1544 HG23 THR A 104      53.322  93.084 -37.871  1.00 34.34           H  
ATOM   1545  OG1 THR A 104      51.647  91.147 -37.971  1.00 34.34           O  
ATOM   1546  HG1 THR A 104      51.836  91.033 -37.036  1.00 34.34           H  
ATOM   1547  N   GLU A 105      54.707  88.635 -39.128  1.00 32.61           N  
ATOM   1548  H   GLU A 105      55.665  88.437 -39.376  1.00 32.61           H  
ATOM   1549  CA  GLU A 105      54.152  87.696 -38.123  1.00 32.61           C  
ATOM   1550  HA  GLU A 105      55.035  87.261 -37.654  1.00 32.61           H  
ATOM   1551  C   GLU A 105      53.465  86.460 -38.712  1.00 32.61           C  
ATOM   1552  CB  GLU A 105      53.425  88.315 -36.916  1.00 32.61           C  
ATOM   1553  HB2 GLU A 105      53.036  87.513 -36.289  1.00 32.61           H  
ATOM   1554  HB3 GLU A 105      52.571  88.897 -37.261  1.00 32.61           H  
ATOM   1555  O   GLU A 105      52.265  86.281 -38.595  1.00 32.61           O  
ATOM   1556  CG  GLU A 105      54.418  89.128 -36.060  1.00 32.61           C  
ATOM   1557  HG2 GLU A 105      54.991  88.425 -35.455  1.00 32.61           H  
ATOM   1558  HG3 GLU A 105      55.137  89.631 -36.707  1.00 32.61           H  
ATOM   1559  CD  GLU A 105      53.785  90.196 -35.157  1.00 32.61           C  
ATOM   1560  OE1 GLU A 105      54.454  90.528 -34.152  1.00 32.61           O  
ATOM   1561  OE2 GLU A 105      52.731  90.755 -35.536  1.00 32.61           O  
ATOM   1562  N   ARG A 106      54.287  85.591 -39.320  1.00 31.62           N  
ATOM   1563  H   ARG A 106      55.020  86.056 -39.836  1.00 31.62           H  
ATOM   1564  CA  ARG A 106      54.656  84.213 -38.891  1.00 31.62           C  
ATOM   1565  HA  ARG A 106      54.984  83.691 -39.790  1.00 31.62           H  
ATOM   1566  C   ARG A 106      53.611  83.254 -38.279  1.00 31.62           C  
ATOM   1567  CB  ARG A 106      55.866  84.325 -37.922  1.00 31.62           C  
ATOM   1568  HB2 ARG A 106      56.505  85.143 -38.255  1.00 31.62           H  
ATOM   1569  HB3 ARG A 106      55.484  84.590 -36.936  1.00 31.62           H  
ATOM   1570  O   ARG A 106      53.974  82.091 -38.160  1.00 31.62           O  
ATOM   1571  CG  ARG A 106      56.766  83.068 -37.806  1.00 31.62           C  
ATOM   1572  HG2 ARG A 106      57.230  82.884 -38.775  1.00 31.62           H  
ATOM   1573  HG3 ARG A 106      56.201  82.179 -37.529  1.00 31.62           H  
ATOM   1574  CD  ARG A 106      57.867  83.224 -36.750  1.00 31.62           C  
ATOM   1575  HD2 ARG A 106      58.415  84.143 -36.956  1.00 31.62           H  
ATOM   1576  HD3 ARG A 106      58.551  82.380 -36.842  1.00 31.62           H  
ATOM   1577  NE  ARG A 106      57.307  83.237 -35.383  1.00 31.62           N  
ATOM   1578  HE  ARG A 106      56.441  82.733 -35.254  1.00 31.62           H  
ATOM   1579  NH1 ARG A 106      58.914  84.528 -34.369  1.00 31.62           N  
ATOM   1580 HH11 ARG A 106      59.219  85.054 -33.563  1.00 31.62           H  
ATOM   1581 HH12 ARG A 106      59.427  84.545 -35.239  1.00 31.62           H  
ATOM   1582  NH2 ARG A 106      57.126  83.870 -33.206  1.00 31.62           N  
ATOM   1583 HH21 ARG A 106      56.247  83.377 -33.144  1.00 31.62           H  
ATOM   1584 HH22 ARG A 106      57.442  84.404 -32.409  1.00 31.62           H  
ATOM   1585  CZ  ARG A 106      57.785  83.873 -34.329  1.00 31.62           C  
ATOM   1586  N   GLU A 107      52.449  83.689 -37.801  1.00 33.13           N  
ATOM   1587  H   GLU A 107      52.144  84.615 -38.067  1.00 33.13           H  
ATOM   1588  CA  GLU A 107      51.635  83.017 -36.773  1.00 33.13           C  
ATOM   1589  HA  GLU A 107      52.156  83.161 -35.826  1.00 33.13           H  
ATOM   1590  C   GLU A 107      51.525  81.495 -37.011  1.00 33.13           C  
ATOM   1591  CB  GLU A 107      50.290  83.758 -36.640  1.00 33.13           C  
ATOM   1592  HB2 GLU A 107      49.620  83.468 -37.449  1.00 33.13           H  
ATOM   1593  HB3 GLU A 107      50.497  84.823 -36.743  1.00 33.13           H  
ATOM   1594  O   GLU A 107      51.016  81.042 -38.032  1.00 33.13           O  
ATOM   1595  CG  GLU A 107      49.606  83.530 -35.279  1.00 33.13           C  
ATOM   1596  HG2 GLU A 107      50.325  83.090 -34.588  1.00 33.13           H  
ATOM   1597  HG3 GLU A 107      48.801  82.806 -35.404  1.00 33.13           H  
ATOM   1598  CD  GLU A 107      49.055  84.835 -34.670  1.00 33.13           C  
ATOM   1599  OE1 GLU A 107      49.370  85.076 -33.481  1.00 33.13           O  
ATOM   1600  OE2 GLU A 107      48.369  85.586 -35.396  1.00 33.13           O  
ATOM   1601  N   GLU A 108      52.161  80.715 -36.117  1.00 37.63           N  
ATOM   1602  H   GLU A 108      52.369  81.140 -35.225  1.00 37.63           H  
ATOM   1603  CA  GLU A 108      52.989  79.529 -36.469  1.00 37.63           C  
ATOM   1604  HA  GLU A 108      53.866  79.854 -37.028  1.00 37.63           H  
ATOM   1605  C   GLU A 108      52.306  78.445 -37.332  1.00 37.63           C  
ATOM   1606  CB  GLU A 108      53.453  78.818 -35.168  1.00 37.63           C  
ATOM   1607  HB2 GLU A 108      52.590  78.719 -34.509  1.00 37.63           H  
ATOM   1608  HB3 GLU A 108      53.794  77.816 -35.428  1.00 37.63           H  
ATOM   1609  O   GLU A 108      52.974  77.599 -37.932  1.00 37.63           O  
ATOM   1610  CG  GLU A 108      54.572  79.452 -34.332  1.00 37.63           C  
ATOM   1611  HG2 GLU A 108      54.228  80.414 -33.952  1.00 37.63           H  
ATOM   1612  HG3 GLU A 108      55.425  79.639 -34.983  1.00 37.63           H  
ATOM   1613  CD  GLU A 108      55.022  78.553 -33.146  1.00 37.63           C  
ATOM   1614  OE1 GLU A 108      56.132  78.798 -32.617  1.00 37.63           O  
ATOM   1615  OE2 GLU A 108      54.317  77.599 -32.733  1.00 37.63           O  
ATOM   1616  N   LEU A 109      50.984  78.352 -37.246  1.00 32.13           N  
ATOM   1617  H   LEU A 109      50.532  79.253 -37.303  1.00 32.13           H  
ATOM   1618  CA  LEU A 109      50.460  77.531 -36.148  1.00 32.13           C  
ATOM   1619  HA  LEU A 109      51.241  77.390 -35.401  1.00 32.13           H  
ATOM   1620  C   LEU A 109      50.083  76.115 -36.585  1.00 32.13           C  
ATOM   1621  CB  LEU A 109      49.307  78.311 -35.492  1.00 32.13           C  
ATOM   1622  HB2 LEU A 109      49.527  79.378 -35.514  1.00 32.13           H  
ATOM   1623  HB3 LEU A 109      48.405  78.154 -36.083  1.00 32.13           H  
ATOM   1624  O   LEU A 109      50.324  75.154 -35.852  1.00 32.13           O  
ATOM   1625  CG  LEU A 109      49.027  77.923 -34.029  1.00 32.13           C  
ATOM   1626  HG  LEU A 109      48.898  76.844 -33.952  1.00 32.13           H  
ATOM   1627  CD1 LEU A 109      50.144  78.369 -33.076  1.00 32.13           C  
ATOM   1628 HD11 LEU A 109      51.034  77.759 -33.232  1.00 32.13           H  
ATOM   1629 HD12 LEU A 109      50.373  79.423 -33.231  1.00 32.13           H  
ATOM   1630 HD13 LEU A 109      49.821  78.223 -32.045  1.00 32.13           H  
ATOM   1631  CD2 LEU A 109      47.738  78.602 -33.574  1.00 32.13           C  
ATOM   1632 HD21 LEU A 109      46.910  78.289 -34.210  1.00 32.13           H  
ATOM   1633 HD22 LEU A 109      47.502  78.314 -32.550  1.00 32.13           H  
ATOM   1634 HD23 LEU A 109      47.835  79.686 -33.632  1.00 32.13           H  
ATOM   1635  N   VAL A 110      49.618  75.984 -37.831  1.00 32.00           N  
ATOM   1636  H   VAL A 110      49.498  76.844 -38.346  1.00 32.00           H  
ATOM   1637  CA  VAL A 110      49.149  74.737 -38.469  1.00 32.00           C  
ATOM   1638  HA  VAL A 110      48.251  74.398 -37.953  1.00 32.00           H  
ATOM   1639  C   VAL A 110      50.185  73.605 -38.387  1.00 32.00           C  
ATOM   1640  CB  VAL A 110      48.791  75.023 -39.947  1.00 32.00           C  
ATOM   1641  HB  VAL A 110      49.706  75.271 -40.487  1.00 32.00           H  
ATOM   1642  O   VAL A 110      49.850  72.425 -38.402  1.00 32.00           O  
ATOM   1643  CG1 VAL A 110      48.138  73.819 -40.638  1.00 32.00           C  
ATOM   1644 HG11 VAL A 110      47.840  74.085 -41.652  1.00 32.00           H  
ATOM   1645 HG12 VAL A 110      48.834  72.983 -40.699  1.00 32.00           H  
ATOM   1646 HG13 VAL A 110      47.253  73.507 -40.082  1.00 32.00           H  
ATOM   1647  CG2 VAL A 110      47.821  76.206 -40.092  1.00 32.00           C  
ATOM   1648 HG21 VAL A 110      46.912  76.015 -39.521  1.00 32.00           H  
ATOM   1649 HG22 VAL A 110      48.272  77.135 -39.744  1.00 32.00           H  
ATOM   1650 HG23 VAL A 110      47.552  76.344 -41.139  1.00 32.00           H  
ATOM   1651  N   GLN A 111      51.470  73.945 -38.263  1.00 31.66           N  
ATOM   1652  H   GLN A 111      51.685  74.929 -38.201  1.00 31.66           H  
ATOM   1653  CA  GLN A 111      52.558  72.975 -38.200  1.00 31.66           C  
ATOM   1654  HA  GLN A 111      52.501  72.352 -39.093  1.00 31.66           H  
ATOM   1655  C   GLN A 111      52.522  72.049 -36.979  1.00 31.66           C  
ATOM   1656  CB  GLN A 111      53.894  73.740 -38.163  1.00 31.66           C  
ATOM   1657  HB2 GLN A 111      53.737  74.811 -38.295  1.00 31.66           H  
ATOM   1658  HB3 GLN A 111      54.368  73.605 -37.190  1.00 31.66           H  
ATOM   1659  O   GLN A 111      53.000  70.913 -37.051  1.00 31.66           O  
ATOM   1660  CG  GLN A 111      54.836  73.252 -39.263  1.00 31.66           C  
ATOM   1661  HG2 GLN A 111      54.810  72.164 -39.322  1.00 31.66           H  
ATOM   1662  HG3 GLN A 111      54.496  73.655 -40.217  1.00 31.66           H  
ATOM   1663  CD  GLN A 111      56.280  73.663 -39.010  1.00 31.66           C  
ATOM   1664  NE2 GLN A 111      56.988  74.126 -40.015  1.00 31.66           N  
ATOM   1665 HE21 GLN A 111      56.549  74.305 -40.907  1.00 31.66           H  
ATOM   1666 HE22 GLN A 111      57.927  74.421 -39.789  1.00 31.66           H  
ATOM   1667  OE1 GLN A 111      56.823  73.526 -37.926  1.00 31.66           O  
ATOM   1668  N   ARG A 112      52.134  72.554 -35.808  1.00 30.36           N  
ATOM   1669  H   ARG A 112      51.640  73.435 -35.804  1.00 30.36           H  
ATOM   1670  CA  ARG A 112      52.640  72.018 -34.532  1.00 30.36           C  
ATOM   1671  HA  ARG A 112      53.598  71.538 -34.731  1.00 30.36           H  
ATOM   1672  C   ARG A 112      51.746  70.925 -33.947  1.00 30.36           C  
ATOM   1673  CB  ARG A 112      52.907  73.194 -33.584  1.00 30.36           C  
ATOM   1674  HB2 ARG A 112      53.217  74.054 -34.177  1.00 30.36           H  
ATOM   1675  HB3 ARG A 112      51.988  73.462 -33.063  1.00 30.36           H  
ATOM   1676  O   ARG A 112      51.715  70.749 -32.736  1.00 30.36           O  
ATOM   1677  CG  ARG A 112      54.022  72.897 -32.573  1.00 30.36           C  
ATOM   1678  HG2 ARG A 112      53.719  72.112 -31.881  1.00 30.36           H  
ATOM   1679  HG3 ARG A 112      54.927  72.598 -33.101  1.00 30.36           H  
ATOM   1680  CD  ARG A 112      54.282  74.188 -31.801  1.00 30.36           C  
ATOM   1681  HD2 ARG A 112      54.505  74.978 -32.518  1.00 30.36           H  
ATOM   1682  HD3 ARG A 112      53.377  74.469 -31.262  1.00 30.36           H  
ATOM   1683  NE  ARG A 112      55.393  74.053 -30.849  1.00 30.36           N  
ATOM   1684  HE  ARG A 112      55.609  73.123 -30.518  1.00 30.36           H  
ATOM   1685  NH1 ARG A 112      55.788  76.317 -30.681  1.00 30.36           N  
ATOM   1686 HH11 ARG A 112      56.355  77.110 -30.416  1.00 30.36           H  
ATOM   1687 HH12 ARG A 112      55.123  76.541 -31.407  1.00 30.36           H  
ATOM   1688  NH2 ARG A 112      56.991  74.879 -29.467  1.00 30.36           N  
ATOM   1689 HH21 ARG A 112      57.193  73.940 -29.157  1.00 30.36           H  
ATOM   1690 HH22 ARG A 112      57.450  75.687 -29.072  1.00 30.36           H  
ATOM   1691  CZ  ARG A 112      56.046  75.083 -30.343  1.00 30.36           C  
ATOM   1692  N   LEU A 113      51.062  70.187 -34.821  1.00 37.32           N  
ATOM   1693  H   LEU A 113      51.386  70.256 -35.775  1.00 37.32           H  
ATOM   1694  CA  LEU A 113      49.604  70.084 -34.751  1.00 37.32           C  
ATOM   1695  HA  LEU A 113      49.238  71.106 -34.847  1.00 37.32           H  
ATOM   1696  C   LEU A 113      49.026  69.626 -33.393  1.00 37.32           C  
ATOM   1697  CB  LEU A 113      49.087  69.381 -36.032  1.00 37.32           C  
ATOM   1698  HB2 LEU A 113      49.584  69.861 -36.875  1.00 37.32           H  
ATOM   1699  HB3 LEU A 113      49.432  68.348 -36.053  1.00 37.32           H  
ATOM   1700  O   LEU A 113      48.363  70.448 -32.777  1.00 37.32           O  
ATOM   1701  CG  LEU A 113      47.582  69.387 -36.383  1.00 37.32           C  
ATOM   1702  HG  LEU A 113      47.318  70.395 -36.702  1.00 37.32           H  
ATOM   1703  CD1 LEU A 113      47.366  68.436 -37.565  1.00 37.32           C  
ATOM   1704 HD11 LEU A 113      48.038  68.697 -38.382  1.00 37.32           H  
ATOM   1705 HD12 LEU A 113      47.554  67.405 -37.265  1.00 37.32           H  
ATOM   1706 HD13 LEU A 113      46.339  68.517 -37.921  1.00 37.32           H  
ATOM   1707  CD2 LEU A 113      46.595  68.975 -35.287  1.00 37.32           C  
ATOM   1708 HD21 LEU A 113      46.574  69.731 -34.502  1.00 37.32           H  
ATOM   1709 HD22 LEU A 113      46.853  68.004 -34.866  1.00 37.32           H  
ATOM   1710 HD23 LEU A 113      45.590  68.918 -35.706  1.00 37.32           H  
ATOM   1711  N   GLU A 114      49.155  68.415 -32.828  1.00 30.66           N  
ATOM   1712  H   GLU A 114      48.520  68.354 -32.046  1.00 30.66           H  
ATOM   1713  CA  GLU A 114      50.135  67.298 -32.859  1.00 30.66           C  
ATOM   1714  HA  GLU A 114      49.628  66.474 -32.356  1.00 30.66           H  
ATOM   1715  C   GLU A 114      51.410  67.486 -32.030  1.00 30.66           C  
ATOM   1716  CB  GLU A 114      50.497  66.728 -34.233  1.00 30.66           C  
ATOM   1717  HB2 GLU A 114      50.934  67.530 -34.828  1.00 30.66           H  
ATOM   1718  HB3 GLU A 114      51.289  65.993 -34.089  1.00 30.66           H  
ATOM   1719  O   GLU A 114      51.471  67.072 -30.876  1.00 30.66           O  
ATOM   1720  CG  GLU A 114      49.376  66.003 -34.983  1.00 30.66           C  
ATOM   1721  HG2 GLU A 114      48.469  66.608 -34.963  1.00 30.66           H  
ATOM   1722  HG3 GLU A 114      49.162  65.070 -34.463  1.00 30.66           H  
ATOM   1723  CD  GLU A 114      49.772  65.709 -36.442  1.00 30.66           C  
ATOM   1724  OE1 GLU A 114      48.975  65.032 -37.121  1.00 30.66           O  
ATOM   1725  OE2 GLU A 114      50.869  66.153 -36.870  1.00 30.66           O  
ATOM   1726  N   ARG A 115      52.470  68.051 -32.624  1.00 33.45           N  
ATOM   1727  H   ARG A 115      52.297  68.400 -33.556  1.00 33.45           H  
ATOM   1728  CA  ARG A 115      53.827  68.201 -32.053  1.00 33.45           C  
ATOM   1729  HA  ARG A 115      54.126  67.215 -31.699  1.00 33.45           H  
ATOM   1730  C   ARG A 115      53.923  69.078 -30.792  1.00 33.45           C  
ATOM   1731  CB  ARG A 115      54.811  68.640 -33.149  1.00 33.45           C  
ATOM   1732  HB2 ARG A 115      54.398  69.492 -33.689  1.00 33.45           H  
ATOM   1733  HB3 ARG A 115      55.752  68.947 -32.693  1.00 33.45           H  
ATOM   1734  O   ARG A 115      55.025  69.331 -30.302  1.00 33.45           O  
ATOM   1735  CG  ARG A 115      55.113  67.489 -34.119  1.00 33.45           C  
ATOM   1736  HG2 ARG A 115      54.199  67.151 -34.607  1.00 33.45           H  
ATOM   1737  HG3 ARG A 115      55.529  66.656 -33.551  1.00 33.45           H  
ATOM   1738  CD  ARG A 115      56.138  67.912 -35.178  1.00 33.45           C  
ATOM   1739  HD2 ARG A 115      56.949  68.462 -34.700  1.00 33.45           H  
ATOM   1740  HD3 ARG A 115      56.566  67.006 -35.606  1.00 33.45           H  
ATOM   1741  NE  ARG A 115      55.523  68.748 -36.231  1.00 33.45           N  
ATOM   1742  HE  ARG A 115      55.039  69.586 -35.943  1.00 33.45           H  
ATOM   1743  NH1 ARG A 115      55.940  67.389 -38.047  1.00 33.45           N  
ATOM   1744 HH11 ARG A 115      56.369  66.710 -37.435  1.00 33.45           H  
ATOM   1745 HH12 ARG A 115      55.717  67.146 -39.001  1.00 33.45           H  
ATOM   1746  NH2 ARG A 115      54.734  69.224 -38.311  1.00 33.45           N  
ATOM   1747 HH21 ARG A 115      54.134  69.923 -37.896  1.00 33.45           H  
ATOM   1748 HH22 ARG A 115      54.511  68.920 -39.248  1.00 33.45           H  
ATOM   1749  CZ  ARG A 115      55.411  68.454 -37.516  1.00 33.45           C  
ATOM   1750  N   MET A 116      52.798  69.449 -30.195  1.00 22.97           N  
ATOM   1751  H   MET A 116      51.946  69.254 -30.702  1.00 22.97           H  
ATOM   1752  CA  MET A 116      52.654  69.593 -28.748  1.00 22.97           C  
ATOM   1753  HA  MET A 116      53.454  70.232 -28.375  1.00 22.97           H  
ATOM   1754  C   MET A 116      52.788  68.231 -28.025  1.00 22.97           C  
ATOM   1755  CB  MET A 116      51.309  70.275 -28.436  1.00 22.97           C  
ATOM   1756  HB2 MET A 116      50.500  69.735 -28.928  1.00 22.97           H  
ATOM   1757  HB3 MET A 116      51.142  70.245 -27.360  1.00 22.97           H  
ATOM   1758  O   MET A 116      51.886  67.803 -27.316  1.00 22.97           O  
ATOM   1759  CG  MET A 116      51.285  71.742 -28.874  1.00 22.97           C  
ATOM   1760  HG2 MET A 116      51.523  71.797 -29.936  1.00 22.97           H  
ATOM   1761  HG3 MET A 116      52.056  72.283 -28.325  1.00 22.97           H  
ATOM   1762  SD  MET A 116      49.702  72.595 -28.634  1.00 22.97           S  
ATOM   1763  CE  MET A 116      49.389  72.367 -26.862  1.00 22.97           C  
ATOM   1764  HE1 MET A 116      48.497  72.928 -26.583  1.00 22.97           H  
ATOM   1765  HE2 MET A 116      50.241  72.732 -26.287  1.00 22.97           H  
ATOM   1766  HE3 MET A 116      49.219  71.312 -26.648  1.00 22.97           H  
ATOM   1767  N   LEU A 117      53.966  67.591 -28.093  1.00 27.64           N  
ATOM   1768  H   LEU A 117      54.672  67.986 -28.698  1.00 27.64           H  
ATOM   1769  CA  LEU A 117      54.345  66.444 -27.236  1.00 27.64           C  
ATOM   1770  HA  LEU A 117      53.493  65.765 -27.192  1.00 27.64           H  
ATOM   1771  C   LEU A 117      54.608  66.855 -25.763  1.00 27.64           C  
ATOM   1772  CB  LEU A 117      55.547  65.698 -27.863  1.00 27.64           C  
ATOM   1773  HB2 LEU A 117      56.052  65.104 -27.101  1.00 27.64           H  
ATOM   1774  HB3 LEU A 117      56.264  66.438 -28.219  1.00 27.64           H  
ATOM   1775  O   LEU A 117      55.456  66.291 -25.072  1.00 27.64           O  
ATOM   1776  CG  LEU A 117      55.195  64.732 -29.005  1.00 27.64           C  
ATOM   1777  HG  LEU A 117      54.592  65.249 -29.752  1.00 27.64           H  
ATOM   1778  CD1 LEU A 117      56.489  64.250 -29.666  1.00 27.64           C  
ATOM   1779 HD11 LEU A 117      56.249  63.574 -30.486  1.00 27.64           H  
ATOM   1780 HD12 LEU A 117      57.040  65.103 -30.063  1.00 27.64           H  
ATOM   1781 HD13 LEU A 117      57.106  63.724 -28.938  1.00 27.64           H  
ATOM   1782  CD2 LEU A 117      54.445  63.494 -28.504  1.00 27.64           C  
ATOM   1783 HD21 LEU A 117      54.268  62.809 -29.333  1.00 27.64           H  
ATOM   1784 HD22 LEU A 117      53.476  63.780 -28.096  1.00 27.64           H  
ATOM   1785 HD23 LEU A 117      55.023  62.984 -27.732  1.00 27.64           H  
ATOM   1786  N   ALA A 118      53.936  67.898 -25.282  1.00 26.11           N  
ATOM   1787  H   ALA A 118      53.124  68.188 -25.809  1.00 26.11           H  
ATOM   1788  CA  ALA A 118      54.069  68.397 -23.920  1.00 26.11           C  
ATOM   1789  HA  ALA A 118      55.127  68.471 -23.670  1.00 26.11           H  
ATOM   1790  C   ALA A 118      53.382  67.442 -22.924  1.00 26.11           C  
ATOM   1791  CB  ALA A 118      53.444  69.799 -23.879  1.00 26.11           C  
ATOM   1792  HB1 ALA A 118      52.397  69.743 -24.177  1.00 26.11           H  
ATOM   1793  HB2 ALA A 118      53.975  70.462 -24.561  1.00 26.11           H  
ATOM   1794  HB3 ALA A 118      53.495  70.207 -22.869  1.00 26.11           H  
ATOM   1795  O   ALA A 118      52.366  66.839 -23.233  1.00 26.11           O  
ATOM   1796  N   ALA A 119      53.814  67.295 -21.674  1.00 22.90           N  
ATOM   1797  H   ALA A 119      53.139  66.819 -21.093  1.00 22.90           H  
ATOM   1798  CA  ALA A 119      55.155  67.474 -21.100  1.00 22.90           C  
ATOM   1799  HA  ALA A 119      55.903  67.273 -21.868  1.00 22.90           H  
ATOM   1800  C   ALA A 119      55.389  66.458 -19.949  1.00 22.90           C  
ATOM   1801  CB  ALA A 119      55.300  68.921 -20.601  1.00 22.90           C  
ATOM   1802  HB1 ALA A 119      54.539  69.134 -19.850  1.00 22.90           H  
ATOM   1803  HB2 ALA A 119      56.286  69.062 -20.160  1.00 22.90           H  
ATOM   1804  HB3 ALA A 119      55.194  69.620 -21.432  1.00 22.90           H  
ATOM   1805  O   ALA A 119      56.271  66.648 -19.106  1.00 22.90           O  
ATOM   1806  N   LEU A 120      54.518  65.445 -19.848  1.00 23.88           N  
ATOM   1807  H   LEU A 120      53.940  65.237 -20.650  1.00 23.88           H  
ATOM   1808  CA  LEU A 120      54.303  64.634 -18.648  1.00 23.88           C  
ATOM   1809  HA  LEU A 120      54.380  65.298 -17.787  1.00 23.88           H  
ATOM   1810  C   LEU A 120      55.419  63.587 -18.474  1.00 23.88           C  
ATOM   1811  CB  LEU A 120      52.871  64.064 -18.674  1.00 23.88           C  
ATOM   1812  HB2 LEU A 120      52.746  63.491 -19.593  1.00 23.88           H  
ATOM   1813  HB3 LEU A 120      52.742  63.377 -17.838  1.00 23.88           H  
ATOM   1814  O   LEU A 120      55.987  63.109 -19.451  1.00 23.88           O  
ATOM   1815  CG  LEU A 120      51.771  65.151 -18.600  1.00 23.88           C  
ATOM   1816  HG  LEU A 120      51.957  65.913 -19.357  1.00 23.88           H  
ATOM   1817  CD1 LEU A 120      50.399  64.547 -18.881  1.00 23.88           C  
ATOM   1818 HD11 LEU A 120      50.391  64.090 -19.871  1.00 23.88           H  
ATOM   1819 HD12 LEU A 120      49.635  65.324 -18.858  1.00 23.88           H  
ATOM   1820 HD13 LEU A 120      50.157  63.787 -18.138  1.00 23.88           H  
ATOM   1821  CD2 LEU A 120      51.720  65.828 -17.226  1.00 23.88           C  
ATOM   1822 HD21 LEU A 120      51.578  65.081 -16.446  1.00 23.88           H  
ATOM   1823 HD22 LEU A 120      52.635  66.391 -17.042  1.00 23.88           H  
ATOM   1824 HD23 LEU A 120      50.882  66.525 -17.197  1.00 23.88           H  
ATOM   1825  N   ARG A 121      55.836  63.375 -17.215  1.00 22.68           N  
ATOM   1826  H   ARG A 121      55.186  63.624 -16.483  1.00 22.68           H  
ATOM   1827  CA  ARG A 121      57.275  63.433 -16.875  1.00 22.68           C  
ATOM   1828  HA  ARG A 121      57.789  63.470 -17.836  1.00 22.68           H  
ATOM   1829  C   ARG A 121      57.863  62.102 -16.294  1.00 22.68           C  
ATOM   1830  CB  ARG A 121      57.527  64.835 -16.257  1.00 22.68           C  
ATOM   1831  HB2 ARG A 121      57.291  64.851 -15.194  1.00 22.68           H  
ATOM   1832  HB3 ARG A 121      56.783  65.505 -16.687  1.00 22.68           H  
ATOM   1833  O   ARG A 121      57.916  61.169 -17.082  1.00 22.68           O  
ATOM   1834  CG  ARG A 121      58.862  65.554 -16.523  1.00 22.68           C  
ATOM   1835  HG2 ARG A 121      58.885  65.876 -17.565  1.00 22.68           H  
ATOM   1836  HG3 ARG A 121      59.714  64.901 -16.333  1.00 22.68           H  
ATOM   1837  CD  ARG A 121      58.882  66.780 -15.584  1.00 22.68           C  
ATOM   1838  HD2 ARG A 121      59.085  66.446 -14.566  1.00 22.68           H  
ATOM   1839  HD3 ARG A 121      57.889  67.230 -15.593  1.00 22.68           H  
ATOM   1840  NE  ARG A 121      59.838  67.831 -15.970  1.00 22.68           N  
ATOM   1841  HE  ARG A 121      60.168  67.811 -16.925  1.00 22.68           H  
ATOM   1842  NH1 ARG A 121      59.773  69.000 -13.985  1.00 22.68           N  
ATOM   1843 HH11 ARG A 121      59.226  68.257 -13.573  1.00 22.68           H  
ATOM   1844 HH12 ARG A 121      59.993  69.825 -13.446  1.00 22.68           H  
ATOM   1845  NH2 ARG A 121      60.808  69.884 -15.746  1.00 22.68           N  
ATOM   1846 HH21 ARG A 121      61.080  69.858 -16.718  1.00 22.68           H  
ATOM   1847 HH22 ARG A 121      61.017  70.699 -15.185  1.00 22.68           H  
ATOM   1848  CZ  ARG A 121      60.138  68.891 -15.234  1.00 22.68           C  
ATOM   1849  N   PRO A 122      58.407  61.934 -15.056  1.00 22.97           N  
ATOM   1850  CA  PRO A 122      59.763  61.353 -14.971  1.00 22.97           C  
ATOM   1851  HA  PRO A 122      60.123  61.117 -15.972  1.00 22.97           H  
ATOM   1852  C   PRO A 122      60.050  60.090 -14.112  1.00 22.97           C  
ATOM   1853  CB  PRO A 122      60.608  62.520 -14.434  1.00 22.97           C  
ATOM   1854  HB2 PRO A 122      61.056  63.059 -15.269  1.00 22.97           H  
ATOM   1855  HB3 PRO A 122      61.395  62.177 -13.763  1.00 22.97           H  
ATOM   1856  O   PRO A 122      60.837  59.264 -14.555  1.00 22.97           O  
ATOM   1857  CG  PRO A 122      59.615  63.439 -13.704  1.00 22.97           C  
ATOM   1858  HG2 PRO A 122      59.605  64.418 -14.182  1.00 22.97           H  
ATOM   1859  HG3 PRO A 122      59.874  63.581 -12.655  1.00 22.97           H  
ATOM   1860  CD  PRO A 122      58.260  62.747 -13.867  1.00 22.97           C  
ATOM   1861  HD2 PRO A 122      57.412  63.431 -13.889  1.00 22.97           H  
ATOM   1862  HD3 PRO A 122      58.086  62.086 -13.018  1.00 22.97           H  
ATOM   1863  N   VAL A 123      59.623  60.003 -12.838  1.00 20.73           N  
ATOM   1864  H   VAL A 123      58.867  60.612 -12.556  1.00 20.73           H  
ATOM   1865  CA  VAL A 123      60.584  59.590 -11.773  1.00 20.73           C  
ATOM   1866  HA  VAL A 123      61.580  59.852 -12.132  1.00 20.73           H  
ATOM   1867  C   VAL A 123      60.681  58.101 -11.408  1.00 20.73           C  
ATOM   1868  CB  VAL A 123      60.384  60.368 -10.446  1.00 20.73           C  
ATOM   1869  HB  VAL A 123      59.479  60.009  -9.955  1.00 20.73           H  
ATOM   1870  O   VAL A 123      61.792  57.595 -11.280  1.00 20.73           O  
ATOM   1871  CG1 VAL A 123      61.566  60.185  -9.481  1.00 20.73           C  
ATOM   1872 HG11 VAL A 123      61.411  60.773  -8.576  1.00 20.73           H  
ATOM   1873 HG12 VAL A 123      62.495  60.498  -9.958  1.00 20.73           H  
ATOM   1874 HG13 VAL A 123      61.661  59.143  -9.177  1.00 20.73           H  
ATOM   1875  CG2 VAL A 123      60.228  61.876 -10.639  1.00 20.73           C  
ATOM   1876 HG21 VAL A 123      59.276  62.081 -11.129  1.00 20.73           H  
ATOM   1877 HG22 VAL A 123      60.204  62.375  -9.670  1.00 20.73           H  
ATOM   1878 HG23 VAL A 123      61.068  62.262 -11.217  1.00 20.73           H  
ATOM   1879  N   ALA A 124      59.579  57.468 -11.000  1.00 20.45           N  
ATOM   1880  H   ALA A 124      58.679  57.853 -11.249  1.00 20.45           H  
ATOM   1881  CA  ALA A 124      59.616  56.582  -9.825  1.00 20.45           C  
ATOM   1882  HA  ALA A 124      60.249  57.053  -9.073  1.00 20.45           H  
ATOM   1883  C   ALA A 124      60.216  55.178 -10.082  1.00 20.45           C  
ATOM   1884  CB  ALA A 124      58.201  56.531  -9.231  1.00 20.45           C  
ATOM   1885  HB1 ALA A 124      58.205  55.917  -8.330  1.00 20.45           H  
ATOM   1886  HB2 ALA A 124      57.861  57.534  -8.975  1.00 20.45           H  
ATOM   1887  HB3 ALA A 124      57.513  56.085  -9.949  1.00 20.45           H  
ATOM   1888  O   ALA A 124      59.516  54.281 -10.534  1.00 20.45           O  
ATOM   1889  N   GLN A 125      61.505  54.986  -9.763  1.00 23.92           N  
ATOM   1890  H   GLN A 125      62.035  55.804  -9.499  1.00 23.92           H  
ATOM   1891  CA  GLN A 125      62.281  53.790 -10.150  1.00 23.92           C  
ATOM   1892  HA  GLN A 125      61.817  53.329 -11.022  1.00 23.92           H  
ATOM   1893  C   GLN A 125      62.435  52.659  -9.108  1.00 23.92           C  
ATOM   1894  CB  GLN A 125      63.702  54.246 -10.544  1.00 23.92           C  
ATOM   1895  HB2 GLN A 125      64.379  53.393 -10.489  1.00 23.92           H  
ATOM   1896  HB3 GLN A 125      64.052  54.991  -9.830  1.00 23.92           H  
ATOM   1897  O   GLN A 125      62.605  51.517  -9.509  1.00 23.92           O  
ATOM   1898  CG  GLN A 125      63.801  54.803 -11.970  1.00 23.92           C  
ATOM   1899  HG2 GLN A 125      63.098  55.625 -12.102  1.00 23.92           H  
ATOM   1900  HG3 GLN A 125      63.527  54.014 -12.671  1.00 23.92           H  
ATOM   1901  CD  GLN A 125      65.203  55.303 -12.319  1.00 23.92           C  
ATOM   1902  NE2 GLN A 125      65.506  55.467 -13.588  1.00 23.92           N  
ATOM   1903 HE21 GLN A 125      66.450  55.775 -13.777  1.00 23.92           H  
ATOM   1904 HE22 GLN A 125      64.827  55.254 -14.303  1.00 23.92           H  
ATOM   1905  OE1 GLN A 125      66.053  55.570 -11.485  1.00 23.92           O  
ATOM   1906  N   ALA A 126      62.536  52.967  -7.809  1.00 20.84           N  
ATOM   1907  H   ALA A 126      62.179  53.873  -7.541  1.00 20.84           H  
ATOM   1908  CA  ALA A 126      63.721  52.517  -7.054  1.00 20.84           C  
ATOM   1909  HA  ALA A 126      64.549  52.599  -7.757  1.00 20.84           H  
ATOM   1910  C   ALA A 126      63.846  51.042  -6.564  1.00 20.84           C  
ATOM   1911  CB  ALA A 126      64.037  53.557  -5.969  1.00 20.84           C  
ATOM   1912  HB1 ALA A 126      64.109  54.550  -6.413  1.00 20.84           H  
ATOM   1913  HB2 ALA A 126      64.992  53.315  -5.504  1.00 20.84           H  
ATOM   1914  HB3 ALA A 126      63.256  53.558  -5.208  1.00 20.84           H  
ATOM   1915  O   ALA A 126      64.527  50.262  -7.217  1.00 20.84           O  
ATOM   1916  N   ALA A 127      63.444  50.732  -5.319  1.00 19.77           N  
ATOM   1917  H   ALA A 127      62.721  51.313  -4.920  1.00 19.77           H  
ATOM   1918  CA  ALA A 127      64.445  50.243  -4.347  1.00 19.77           C  
ATOM   1919  HA  ALA A 127      65.418  50.508  -4.760  1.00 19.77           H  
ATOM   1920  C   ALA A 127      64.603  48.723  -4.055  1.00 19.77           C  
ATOM   1921  CB  ALA A 127      64.327  51.077  -3.061  1.00 19.77           C  
ATOM   1922  HB1 ALA A 127      64.434  52.138  -3.286  1.00 19.77           H  
ATOM   1923  HB2 ALA A 127      65.114  50.787  -2.366  1.00 19.77           H  
ATOM   1924  HB3 ALA A 127      63.361  50.904  -2.586  1.00 19.77           H  
ATOM   1925  O   ALA A 127      65.580  48.135  -4.509  1.00 19.77           O  
ATOM   1926  N   ASP A 128      63.832  48.167  -3.108  1.00 20.92           N  
ATOM   1927  H   ASP A 128      62.951  48.615  -2.900  1.00 20.92           H  
ATOM   1928  CA  ASP A 128      64.466  47.478  -1.955  1.00 20.92           C  
ATOM   1929  HA  ASP A 128      65.487  47.859  -1.921  1.00 20.92           H  
ATOM   1930  C   ASP A 128      64.645  45.932  -2.025  1.00 20.92           C  
ATOM   1931  CB  ASP A 128      63.784  47.955  -0.654  1.00 20.92           C  
ATOM   1932  HB2 ASP A 128      63.249  48.885  -0.848  1.00 20.92           H  
ATOM   1933  HB3 ASP A 128      63.049  47.215  -0.337  1.00 20.92           H  
ATOM   1934  O   ASP A 128      64.203  45.278  -2.965  1.00 20.92           O  
ATOM   1935  CG  ASP A 128      64.772  48.224   0.492  1.00 20.92           C  
ATOM   1936  OD1 ASP A 128      65.914  47.713   0.425  1.00 20.92           O  
ATOM   1937  OD2 ASP A 128      64.381  48.955   1.425  1.00 20.92           O  
ATOM   1938  N   ALA A 129      65.376  45.357  -1.053  1.00 19.84           N  
ATOM   1939  H   ALA A 129      65.599  45.983  -0.292  1.00 19.84           H  
ATOM   1940  CA  ALA A 129      66.461  44.419  -1.381  1.00 19.84           C  
ATOM   1941  HA  ALA A 129      66.620  44.466  -2.458  1.00 19.84           H  
ATOM   1942  C   ALA A 129      66.380  42.903  -1.043  1.00 19.84           C  
ATOM   1943  CB  ALA A 129      67.715  45.002  -0.710  1.00 19.84           C  
ATOM   1944  HB1 ALA A 129      67.599  44.993   0.373  1.00 19.84           H  
ATOM   1945  HB2 ALA A 129      68.589  44.412  -0.988  1.00 19.84           H  
ATOM   1946  HB3 ALA A 129      67.866  46.030  -1.040  1.00 19.84           H  
ATOM   1947  O   ALA A 129      66.928  42.112  -1.812  1.00 19.84           O  
ATOM   1948  N   SER A 130      65.911  42.465   0.136  1.00 19.29           N  
ATOM   1949  H   SER A 130      65.358  43.089   0.706  1.00 19.29           H  
ATOM   1950  CA  SER A 130      66.409  41.201   0.750  1.00 19.29           C  
ATOM   1951  HA  SER A 130      67.384  40.995   0.308  1.00 19.29           H  
ATOM   1952  C   SER A 130      65.573  39.925   0.498  1.00 19.29           C  
ATOM   1953  CB  SER A 130      66.678  41.415   2.246  1.00 19.29           C  
ATOM   1954  HB2 SER A 130      67.217  40.555   2.643  1.00 19.29           H  
ATOM   1955  HB3 SER A 130      67.297  42.303   2.371  1.00 19.29           H  
ATOM   1956  O   SER A 130      64.403  39.997   0.138  1.00 19.29           O  
ATOM   1957  OG  SER A 130      65.475  41.578   2.964  1.00 19.29           O  
ATOM   1958  HG  SER A 130      65.657  41.903   3.848  1.00 19.29           H  
ATOM   1959  N   GLY A 131      66.165  38.731   0.707  1.00 19.06           N  
ATOM   1960  H   GLY A 131      67.145  38.708   0.950  1.00 19.06           H  
ATOM   1961  CA  GLY A 131      65.464  37.443   0.530  1.00 19.06           C  
ATOM   1962  HA2 GLY A 131      64.496  37.497   1.029  1.00 19.06           H  
ATOM   1963  HA3 GLY A 131      65.267  37.298  -0.532  1.00 19.06           H  
ATOM   1964  C   GLY A 131      66.206  36.194   1.043  1.00 19.06           C  
ATOM   1965  O   GLY A 131      67.048  35.635   0.345  1.00 19.06           O  
ATOM   1966  N   THR A 132      65.884  35.733   2.255  1.00 20.67           N  
ATOM   1967  H   THR A 132      65.157  36.211   2.768  1.00 20.67           H  
ATOM   1968  CA  THR A 132      66.381  34.483   2.882  1.00 20.67           C  
ATOM   1969  HA  THR A 132      67.199  34.079   2.285  1.00 20.67           H  
ATOM   1970  C   THR A 132      65.282  33.401   2.936  1.00 20.67           C  
ATOM   1971  CB  THR A 132      66.911  34.769   4.302  1.00 20.67           C  
ATOM   1972  HB  THR A 132      67.057  33.824   4.826  1.00 20.67           H  
ATOM   1973  O   THR A 132      64.107  33.740   2.838  1.00 20.67           O  
ATOM   1974  CG2 THR A 132      68.240  35.525   4.285  1.00 20.67           C  
ATOM   1975 HG21 THR A 132      68.594  35.670   5.306  1.00 20.67           H  
ATOM   1976 HG22 THR A 132      68.109  36.495   3.807  1.00 20.67           H  
ATOM   1977 HG23 THR A 132      68.981  34.950   3.729  1.00 20.67           H  
ATOM   1978  OG1 THR A 132      66.008  35.570   5.031  1.00 20.67           O  
ATOM   1979  HG1 THR A 132      66.154  35.431   5.969  1.00 20.67           H  
ATOM   1980  N   GLY A 133      65.608  32.102   3.102  1.00 19.70           N  
ATOM   1981  H   GLY A 133      66.577  31.817   3.109  1.00 19.70           H  
ATOM   1982  CA  GLY A 133      64.561  31.053   3.157  1.00 19.70           C  
ATOM   1983  HA2 GLY A 133      63.813  31.349   3.892  1.00 19.70           H  
ATOM   1984  HA3 GLY A 133      64.055  31.028   2.192  1.00 19.70           H  
ATOM   1985  C   GLY A 133      64.996  29.608   3.474  1.00 19.70           C  
ATOM   1986  O   GLY A 133      65.521  28.930   2.597  1.00 19.70           O  
ATOM   1987  N   ALA A 134      64.750  29.131   4.708  1.00 20.23           N  
ATOM   1988  H   ALA A 134      64.264  29.727   5.363  1.00 20.23           H  
ATOM   1989  CA  ALA A 134      65.039  27.763   5.199  1.00 20.23           C  
ATOM   1990  HA  ALA A 134      64.725  27.046   4.440  1.00 20.23           H  
ATOM   1991  C   ALA A 134      64.266  27.467   6.531  1.00 20.23           C  
ATOM   1992  CB  ALA A 134      66.564  27.662   5.390  1.00 20.23           C  
ATOM   1993  HB1 ALA A 134      66.845  28.027   6.378  1.00 20.23           H  
ATOM   1994  HB2 ALA A 134      67.092  28.248   4.637  1.00 20.23           H  
ATOM   1995  HB3 ALA A 134      66.883  26.628   5.255  1.00 20.23           H  
ATOM   1996  O   ALA A 134      63.817  28.421   7.161  1.00 20.23           O  
ATOM   1997  N   ASN A 135      64.099  26.240   7.069  1.00 20.42           N  
ATOM   1998  H   ASN A 135      63.518  26.238   7.895  1.00 20.42           H  
ATOM   1999  CA  ASN A 135      64.570  24.926   6.591  1.00 20.42           C  
ATOM   2000  HA  ASN A 135      64.617  24.995   5.504  1.00 20.42           H  
ATOM   2001  C   ASN A 135      63.632  23.697   6.860  1.00 20.42           C  
ATOM   2002  CB  ASN A 135      66.013  24.664   7.094  1.00 20.42           C  
ATOM   2003  HB2 ASN A 135      66.010  24.321   8.128  1.00 20.42           H  
ATOM   2004  HB3 ASN A 135      66.599  25.583   7.095  1.00 20.42           H  
ATOM   2005  O   ASN A 135      63.130  23.181   5.869  1.00 20.42           O  
ATOM   2006  CG  ASN A 135      66.756  23.644   6.246  1.00 20.42           C  
ATOM   2007  ND2 ASN A 135      67.646  22.878   6.830  1.00 20.42           N  
ATOM   2008 HD21 ASN A 135      68.072  22.186   6.230  1.00 20.42           H  
ATOM   2009 HD22 ASN A 135      67.817  22.933   7.824  1.00 20.42           H  
ATOM   2010  OD1 ASN A 135      66.591  23.546   5.048  1.00 20.42           O  
ATOM   2011  N   PRO A 136      63.452  23.138   8.093  1.00 21.06           N  
ATOM   2012  CA  PRO A 136      63.638  21.678   8.228  1.00 21.06           C  
ATOM   2013  HA  PRO A 136      63.898  21.271   7.251  1.00 21.06           H  
ATOM   2014  C   PRO A 136      62.476  20.765   8.725  1.00 21.06           C  
ATOM   2015  CB  PRO A 136      64.896  21.557   9.093  1.00 21.06           C  
ATOM   2016  HB2 PRO A 136      65.775  21.675   8.460  1.00 21.06           H  
ATOM   2017  HB3 PRO A 136      64.957  20.606   9.623  1.00 21.06           H  
ATOM   2018  O   PRO A 136      61.862  20.099   7.902  1.00 21.06           O  
ATOM   2019  CG  PRO A 136      64.792  22.748  10.052  1.00 21.06           C  
ATOM   2020  HG2 PRO A 136      65.767  23.215  10.193  1.00 21.06           H  
ATOM   2021  HG3 PRO A 136      64.396  22.422  11.014  1.00 21.06           H  
ATOM   2022  CD  PRO A 136      63.798  23.716   9.388  1.00 21.06           C  
ATOM   2023  HD2 PRO A 136      62.896  23.776   9.998  1.00 21.06           H  
ATOM   2024  HD3 PRO A 136      64.226  24.715   9.302  1.00 21.06           H  
ATOM   2025  N   SER A 137      62.293  20.573  10.043  1.00 19.65           N  
ATOM   2026  H   SER A 137      62.722  21.228  10.682  1.00 19.65           H  
ATOM   2027  CA  SER A 137      61.880  19.287  10.680  1.00 19.65           C  
ATOM   2028  HA  SER A 137      61.665  18.550   9.907  1.00 19.65           H  
ATOM   2029  C   SER A 137      60.607  19.401  11.570  1.00 19.65           C  
ATOM   2030  CB  SER A 137      63.113  18.810  11.467  1.00 19.65           C  
ATOM   2031  HB2 SER A 137      63.960  18.767  10.782  1.00 19.65           H  
ATOM   2032  HB3 SER A 137      62.981  17.802  11.859  1.00 19.65           H  
ATOM   2033  O   SER A 137      60.052  20.490  11.650  1.00 19.65           O  
ATOM   2034  OG  SER A 137      63.431  19.709  12.518  1.00 19.65           O  
ATOM   2035  HG  SER A 137      62.884  19.497  13.278  1.00 19.65           H  
ATOM   2036  N   GLY A 138      60.076  18.385  12.284  1.00 18.78           N  
ATOM   2037  H   GLY A 138      59.222  18.638  12.761  1.00 18.78           H  
ATOM   2038  CA  GLY A 138      60.457  16.962  12.393  1.00 18.78           C  
ATOM   2039  HA2 GLY A 138      60.356  16.487  11.417  1.00 18.78           H  
ATOM   2040  HA3 GLY A 138      61.497  16.892  12.712  1.00 18.78           H  
ATOM   2041  C   GLY A 138      59.706  16.079  13.424  1.00 18.78           C  
ATOM   2042  O   GLY A 138      59.613  14.887  13.168  1.00 18.78           O  
ATOM   2043  N   ASP A 139      59.239  16.610  14.565  1.00 19.11           N  
ATOM   2044  H   ASP A 139      59.341  17.605  14.709  1.00 19.11           H  
ATOM   2045  CA  ASP A 139      58.952  15.808  15.787  1.00 19.11           C  
ATOM   2046  HA  ASP A 139      59.760  15.082  15.881  1.00 19.11           H  
ATOM   2047  C   ASP A 139      57.648  14.950  15.791  1.00 19.11           C  
ATOM   2048  CB  ASP A 139      59.035  16.721  17.032  1.00 19.11           C  
ATOM   2049  HB2 ASP A 139      58.369  17.572  16.889  1.00 19.11           H  
ATOM   2050  HB3 ASP A 139      58.677  16.168  17.901  1.00 19.11           H  
ATOM   2051  O   ASP A 139      56.763  15.136  14.961  1.00 19.11           O  
ATOM   2052  CG  ASP A 139      60.447  17.231  17.374  1.00 19.11           C  
ATOM   2053  OD1 ASP A 139      61.440  16.708  16.818  1.00 19.11           O  
ATOM   2054  OD2 ASP A 139      60.531  18.168  18.199  1.00 19.11           O  
ATOM   2055  N   ASP A 140      57.537  14.013  16.757  1.00 18.72           N  
ATOM   2056  H   ASP A 140      58.168  14.164  17.530  1.00 18.72           H  
ATOM   2057  CA  ASP A 140      57.429  12.566  16.433  1.00 18.72           C  
ATOM   2058  HA  ASP A 140      57.238  12.438  15.368  1.00 18.72           H  
ATOM   2059  C   ASP A 140      56.385  11.695  17.210  1.00 18.72           C  
ATOM   2060  CB  ASP A 140      58.854  12.046  16.746  1.00 18.72           C  
ATOM   2061  HB2 ASP A 140      59.579  12.718  16.286  1.00 18.72           H  
ATOM   2062  HB3 ASP A 140      59.007  12.108  17.823  1.00 18.72           H  
ATOM   2063  O   ASP A 140      56.018  10.619  16.751  1.00 18.72           O  
ATOM   2064  CG  ASP A 140      59.222  10.635  16.273  1.00 18.72           C  
ATOM   2065  OD1 ASP A 140      58.966  10.317  15.093  1.00 18.72           O  
ATOM   2066  OD2 ASP A 140      59.892   9.937  17.074  1.00 18.72           O  
ATOM   2067  N   LEU A 141      55.949  12.068  18.425  1.00 18.93           N  
ATOM   2068  H   LEU A 141      56.137  13.020  18.703  1.00 18.93           H  
ATOM   2069  CA  LEU A 141      55.549  11.087  19.476  1.00 18.93           C  
ATOM   2070  HA  LEU A 141      56.263  10.266  19.405  1.00 18.93           H  
ATOM   2071  C   LEU A 141      54.152  10.401  19.345  1.00 18.93           C  
ATOM   2072  CB  LEU A 141      55.729  11.750  20.857  1.00 18.93           C  
ATOM   2073  HB2 LEU A 141      55.117  12.652  20.878  1.00 18.93           H  
ATOM   2074  HB3 LEU A 141      55.346  11.078  21.625  1.00 18.93           H  
ATOM   2075  O   LEU A 141      53.190  11.029  18.914  1.00 18.93           O  
ATOM   2076  CG  LEU A 141      57.188  12.117  21.206  1.00 18.93           C  
ATOM   2077  HG  LEU A 141      57.631  12.696  20.396  1.00 18.93           H  
ATOM   2078  CD1 LEU A 141      57.223  12.978  22.470  1.00 18.93           C  
ATOM   2079 HD11 LEU A 141      56.648  13.889  22.302  1.00 18.93           H  
ATOM   2080 HD12 LEU A 141      56.791  12.429  23.307  1.00 18.93           H  
ATOM   2081 HD13 LEU A 141      58.253  13.251  22.699  1.00 18.93           H  
ATOM   2082  CD2 LEU A 141      58.051  10.878  21.464  1.00 18.93           C  
ATOM   2083 HD21 LEU A 141      59.056  11.184  21.754  1.00 18.93           H  
ATOM   2084 HD22 LEU A 141      58.136  10.291  20.550  1.00 18.93           H  
ATOM   2085 HD23 LEU A 141      57.610  10.266  22.251  1.00 18.93           H  
ATOM   2086  N   GLY A 142      54.041   9.126  19.789  1.00 19.05           N  
ATOM   2087  H   GLY A 142      54.870   8.721  20.198  1.00 19.05           H  
ATOM   2088  CA  GLY A 142      52.963   8.168  19.410  1.00 19.05           C  
ATOM   2089  HA2 GLY A 142      52.321   8.647  18.671  1.00 19.05           H  
ATOM   2090  HA3 GLY A 142      53.438   7.336  18.891  1.00 19.05           H  
ATOM   2091  C   GLY A 142      52.012   7.562  20.488  1.00 19.05           C  
ATOM   2092  O   GLY A 142      51.742   8.172  21.519  1.00 19.05           O  
ATOM   2093  N   GLU A 143      51.474   6.353  20.217  1.00 20.31           N  
ATOM   2094  H   GLU A 143      51.900   5.878  19.434  1.00 20.31           H  
ATOM   2095  CA  GLU A 143      50.015   6.043  20.303  1.00 20.31           C  
ATOM   2096  HA  GLU A 143      49.452   6.976  20.319  1.00 20.31           H  
ATOM   2097  C   GLU A 143      49.443   5.158  21.457  1.00 20.31           C  
ATOM   2098  CB  GLU A 143      49.644   5.286  19.005  1.00 20.31           C  
ATOM   2099  HB2 GLU A 143      50.184   4.339  19.018  1.00 20.31           H  
ATOM   2100  HB3 GLU A 143      48.578   5.058  19.023  1.00 20.31           H  
ATOM   2101  O   GLU A 143      48.246   5.208  21.714  1.00 20.31           O  
ATOM   2102  CG  GLU A 143      49.941   6.009  17.680  1.00 20.31           C  
ATOM   2103  HG2 GLU A 143      49.318   6.901  17.620  1.00 20.31           H  
ATOM   2104  HG3 GLU A 143      50.984   6.325  17.660  1.00 20.31           H  
ATOM   2105  CD  GLU A 143      49.691   5.087  16.474  1.00 20.31           C  
ATOM   2106  OE1 GLU A 143      48.943   5.503  15.563  1.00 20.31           O  
ATOM   2107  OE2 GLU A 143      50.292   3.986  16.467  1.00 20.31           O  
ATOM   2108  N   ALA A 144      50.234   4.294  22.105  1.00 21.93           N  
ATOM   2109  H   ALA A 144      51.220   4.440  21.943  1.00 21.93           H  
ATOM   2110  CA  ALA A 144      49.852   2.879  22.348  1.00 21.93           C  
ATOM   2111  HA  ALA A 144      49.657   2.476  21.354  1.00 21.93           H  
ATOM   2112  C   ALA A 144      48.573   2.453  23.150  1.00 21.93           C  
ATOM   2113  CB  ALA A 144      51.103   2.141  22.847  1.00 21.93           C  
ATOM   2114  HB1 ALA A 144      51.920   2.277  22.139  1.00 21.93           H  
ATOM   2115  HB2 ALA A 144      50.887   1.075  22.927  1.00 21.93           H  
ATOM   2116  HB3 ALA A 144      51.401   2.523  23.823  1.00 21.93           H  
ATOM   2117  O   ALA A 144      47.618   1.975  22.547  1.00 21.93           O  
ATOM   2118  N   GLY A 145      48.623   2.348  24.493  1.00 21.97           N  
ATOM   2119  H   GLY A 145      49.376   2.828  24.965  1.00 21.97           H  
ATOM   2120  CA  GLY A 145      48.076   1.138  25.166  1.00 21.97           C  
ATOM   2121  HA2 GLY A 145      48.886   0.678  25.733  1.00 21.97           H  
ATOM   2122  HA3 GLY A 145      47.785   0.402  24.417  1.00 21.97           H  
ATOM   2123  C   GLY A 145      46.892   1.284  26.138  1.00 21.97           C  
ATOM   2124  O   GLY A 145      47.109   1.377  27.344  1.00 21.97           O  
ATOM   2125  N   VAL A 146      45.644   1.212  25.654  1.00 21.53           N  
ATOM   2126  H   VAL A 146      45.538   1.079  24.658  1.00 21.53           H  
ATOM   2127  CA  VAL A 146      44.410   1.275  26.483  1.00 21.53           C  
ATOM   2128  HA  VAL A 146      44.710   1.513  27.503  1.00 21.53           H  
ATOM   2129  C   VAL A 146      43.701  -0.096  26.580  1.00 21.53           C  
ATOM   2130  CB  VAL A 146      43.468   2.428  26.037  1.00 21.53           C  
ATOM   2131  HB  VAL A 146      42.982   2.158  25.099  1.00 21.53           H  
ATOM   2132  O   VAL A 146      42.521  -0.215  26.264  1.00 21.53           O  
ATOM   2133  CG1 VAL A 146      42.390   2.748  27.091  1.00 21.53           C  
ATOM   2134 HG11 VAL A 146      42.860   3.037  28.031  1.00 21.53           H  
ATOM   2135 HG12 VAL A 146      41.751   1.882  27.266  1.00 21.53           H  
ATOM   2136 HG13 VAL A 146      41.757   3.560  26.735  1.00 21.53           H  
ATOM   2137  CG2 VAL A 146      44.225   3.749  25.818  1.00 21.53           C  
ATOM   2138 HG21 VAL A 146      44.921   3.646  24.986  1.00 21.53           H  
ATOM   2139 HG22 VAL A 146      44.780   4.018  26.718  1.00 21.53           H  
ATOM   2140 HG23 VAL A 146      43.526   4.546  25.566  1.00 21.53           H  
ATOM   2141  N   ASP A 147      44.415  -1.142  27.017  1.00 23.49           N  
ATOM   2142  H   ASP A 147      45.402  -1.002  27.180  1.00 23.49           H  
ATOM   2143  CA  ASP A 147      43.908  -2.534  27.022  1.00 23.49           C  
ATOM   2144  HA  ASP A 147      43.125  -2.636  26.271  1.00 23.49           H  
ATOM   2145  C   ASP A 147      43.310  -3.023  28.365  1.00 23.49           C  
ATOM   2146  CB  ASP A 147      45.050  -3.492  26.627  1.00 23.49           C  
ATOM   2147  HB2 ASP A 147      45.904  -3.315  27.280  1.00 23.49           H  
ATOM   2148  HB3 ASP A 147      44.717  -4.516  26.795  1.00 23.49           H  
ATOM   2149  O   ASP A 147      42.263  -3.667  28.403  1.00 23.49           O  
ATOM   2150  CG  ASP A 147      45.488  -3.386  25.163  1.00 23.49           C  
ATOM   2151  OD1 ASP A 147      44.599  -3.425  24.285  1.00 23.49           O  
ATOM   2152  OD2 ASP A 147      46.716  -3.300  24.939  1.00 23.49           O  
ATOM   2153  N   GLU A 148      43.999  -2.788  29.487  1.00 27.10           N  
ATOM   2154  H   GLU A 148      44.822  -2.212  29.382  1.00 27.10           H  
ATOM   2155  CA  GLU A 148      44.050  -3.774  30.591  1.00 27.10           C  
ATOM   2156  HA  GLU A 148      44.132  -4.771  30.158  1.00 27.10           H  
ATOM   2157  C   GLU A 148      42.833  -3.823  31.549  1.00 27.10           C  
ATOM   2158  CB  GLU A 148      45.333  -3.515  31.411  1.00 27.10           C  
ATOM   2159  HB2 GLU A 148      45.372  -4.223  32.239  1.00 27.10           H  
ATOM   2160  HB3 GLU A 148      45.267  -2.510  31.829  1.00 27.10           H  
ATOM   2161  O   GLU A 148      42.617  -4.823  32.234  1.00 27.10           O  
ATOM   2162  CG  GLU A 148      46.640  -3.649  30.601  1.00 27.10           C  
ATOM   2163  HG2 GLU A 148      46.719  -4.675  30.240  1.00 27.10           H  
ATOM   2164  HG3 GLU A 148      46.596  -2.993  29.732  1.00 27.10           H  
ATOM   2165  CD  GLU A 148      47.896  -3.276  31.413  1.00 27.10           C  
ATOM   2166  OE1 GLU A 148      48.923  -3.981  31.276  1.00 27.10           O  
ATOM   2167  OE2 GLU A 148      47.840  -2.265  32.153  1.00 27.10           O  
ATOM   2168  N   LEU A 149      42.042  -2.750  31.669  1.00 24.43           N  
ATOM   2169  H   LEU A 149      42.206  -2.002  31.011  1.00 24.43           H  
ATOM   2170  CA  LEU A 149      41.312  -2.454  32.921  1.00 24.43           C  
ATOM   2171  HA  LEU A 149      42.036  -2.560  33.729  1.00 24.43           H  
ATOM   2172  C   LEU A 149      40.135  -3.394  33.280  1.00 24.43           C  
ATOM   2173  CB  LEU A 149      40.841  -0.985  32.873  1.00 24.43           C  
ATOM   2174  HB2 LEU A 149      41.592  -0.378  32.369  1.00 24.43           H  
ATOM   2175  HB3 LEU A 149      39.932  -0.945  32.272  1.00 24.43           H  
ATOM   2176  O   LEU A 149      39.704  -3.420  34.435  1.00 24.43           O  
ATOM   2177  CG  LEU A 149      40.566  -0.357  34.257  1.00 24.43           C  
ATOM   2178  HG  LEU A 149      39.995  -1.037  34.889  1.00 24.43           H  
ATOM   2179  CD1 LEU A 149      41.865   0.010  34.980  1.00 24.43           C  
ATOM   2180 HD11 LEU A 149      42.460  -0.887  35.151  1.00 24.43           H  
ATOM   2181 HD12 LEU A 149      42.446   0.709  34.377  1.00 24.43           H  
ATOM   2182 HD13 LEU A 149      41.637   0.464  35.945  1.00 24.43           H  
ATOM   2183  CD2 LEU A 149      39.735   0.916  34.105  1.00 24.43           C  
ATOM   2184 HD21 LEU A 149      39.544   1.353  35.085  1.00 24.43           H  
ATOM   2185 HD22 LEU A 149      38.781   0.673  33.636  1.00 24.43           H  
ATOM   2186 HD23 LEU A 149      40.267   1.635  33.482  1.00 24.43           H  
ATOM   2187  N   LEU A 150      39.577  -4.151  32.329  1.00 25.00           N  
ATOM   2188  H   LEU A 150      40.033  -4.172  31.428  1.00 25.00           H  
ATOM   2189  CA  LEU A 150      38.324  -4.911  32.522  1.00 25.00           C  
ATOM   2190  HA  LEU A 150      37.622  -4.258  33.040  1.00 25.00           H  
ATOM   2191  C   LEU A 150      38.448  -6.143  33.451  1.00 25.00           C  
ATOM   2192  CB  LEU A 150      37.724  -5.263  31.144  1.00 25.00           C  
ATOM   2193  HB2 LEU A 150      36.907  -5.971  31.281  1.00 25.00           H  
ATOM   2194  HB3 LEU A 150      38.493  -5.760  30.552  1.00 25.00           H  
ATOM   2195  O   LEU A 150      37.455  -6.810  33.734  1.00 25.00           O  
ATOM   2196  CG  LEU A 150      37.183  -4.050  30.358  1.00 25.00           C  
ATOM   2197  HG  LEU A 150      37.955  -3.283  30.288  1.00 25.00           H  
ATOM   2198  CD1 LEU A 150      36.799  -4.473  28.941  1.00 25.00           C  
ATOM   2199 HD11 LEU A 150      36.446  -3.609  28.378  1.00 25.00           H  
ATOM   2200 HD12 LEU A 150      37.675  -4.875  28.433  1.00 25.00           H  
ATOM   2201 HD13 LEU A 150      36.019  -5.235  28.971  1.00 25.00           H  
ATOM   2202  CD2 LEU A 150      35.936  -3.441  31.011  1.00 25.00           C  
ATOM   2203 HD21 LEU A 150      35.168  -4.205  31.132  1.00 25.00           H  
ATOM   2204 HD22 LEU A 150      35.551  -2.637  30.383  1.00 25.00           H  
ATOM   2205 HD23 LEU A 150      36.189  -3.020  31.984  1.00 25.00           H  
ATOM   2206  N   GLU A 151      39.648  -6.419  33.959  1.00 29.46           N  
ATOM   2207  H   GLU A 151      40.406  -5.822  33.661  1.00 29.46           H  
ATOM   2208  CA  GLU A 151      40.021  -7.585  34.769  1.00 29.46           C  
ATOM   2209  HA  GLU A 151      39.730  -8.493  34.240  1.00 29.46           H  
ATOM   2210  C   GLU A 151      39.393  -7.628  36.186  1.00 29.46           C  
ATOM   2211  CB  GLU A 151      41.561  -7.530  34.867  1.00 29.46           C  
ATOM   2212  HB2 GLU A 151      41.832  -6.809  35.638  1.00 29.46           H  
ATOM   2213  HB3 GLU A 151      41.969  -7.172  33.922  1.00 29.46           H  
ATOM   2214  O   GLU A 151      39.034  -8.689  36.698  1.00 29.46           O  
ATOM   2215  CG  GLU A 151      42.224  -8.880  35.152  1.00 29.46           C  
ATOM   2216  HG2 GLU A 151      42.018  -9.551  34.318  1.00 29.46           H  
ATOM   2217  HG3 GLU A 151      41.776  -9.312  36.047  1.00 29.46           H  
ATOM   2218  CD  GLU A 151      43.743  -8.750  35.370  1.00 29.46           C  
ATOM   2219  OE1 GLU A 151      44.479  -9.625  34.859  1.00 29.46           O  
ATOM   2220  OE2 GLU A 151      44.146  -7.838  36.129  1.00 29.46           O  
ATOM   2221  N   ALA A 152      39.284  -6.481  36.865  1.00 26.84           N  
ATOM   2222  H   ALA A 152      39.535  -5.644  36.358  1.00 26.84           H  
ATOM   2223  CA  ALA A 152      39.391  -6.446  38.333  1.00 26.84           C  
ATOM   2224  HA  ALA A 152      40.118  -7.205  38.622  1.00 26.84           H  
ATOM   2225  C   ALA A 152      38.111  -6.746  39.152  1.00 26.84           C  
ATOM   2226  CB  ALA A 152      39.979  -5.079  38.709  1.00 26.84           C  
ATOM   2227  HB1 ALA A 152      40.923  -4.930  38.185  1.00 26.84           H  
ATOM   2228  HB2 ALA A 152      40.164  -5.039  39.782  1.00 26.84           H  
ATOM   2229  HB3 ALA A 152      39.286  -4.286  38.429  1.00 26.84           H  
ATOM   2230  O   ALA A 152      38.173  -6.852  40.384  1.00 26.84           O  
ATOM   2231  N   LEU A 153      36.936  -6.832  38.524  1.00 24.70           N  
ATOM   2232  H   LEU A 153      36.952  -6.847  37.514  1.00 24.70           H  
ATOM   2233  CA  LEU A 153      35.634  -6.761  39.210  1.00 24.70           C  
ATOM   2234  HA  LEU A 153      35.800  -6.176  40.115  1.00 24.70           H  
ATOM   2235  C   LEU A 153      35.141  -8.140  39.709  1.00 24.70           C  
ATOM   2236  CB  LEU A 153      34.655  -5.944  38.329  1.00 24.70           C  
ATOM   2237  HB2 LEU A 153      34.057  -6.606  37.702  1.00 24.70           H  
ATOM   2238  HB3 LEU A 153      35.253  -5.337  37.650  1.00 24.70           H  
ATOM   2239  O   LEU A 153      34.062  -8.597  39.348  1.00 24.70           O  
ATOM   2240  CG  LEU A 153      33.745  -4.980  39.124  1.00 24.70           C  
ATOM   2241  HG  LEU A 153      34.253  -4.666  40.036  1.00 24.70           H  
ATOM   2242  CD1 LEU A 153      33.462  -3.717  38.308  1.00 24.70           C  
ATOM   2243 HD11 LEU A 153      32.968  -3.983  37.373  1.00 24.70           H  
ATOM   2244 HD12 LEU A 153      32.820  -3.043  38.875  1.00 24.70           H  
ATOM   2245 HD13 LEU A 153      34.396  -3.203  38.084  1.00 24.70           H  
ATOM   2246  CD2 LEU A 153      32.405  -5.606  39.505  1.00 24.70           C  
ATOM   2247 HD21 LEU A 153      31.862  -5.897  38.605  1.00 24.70           H  
ATOM   2248 HD22 LEU A 153      32.574  -6.494  40.113  1.00 24.70           H  
ATOM   2249 HD23 LEU A 153      31.807  -4.895  40.075  1.00 24.70           H  
ATOM   2250  N   GLY A 154      35.951  -8.815  40.539  1.00 27.57           N  
ATOM   2251  H   GLY A 154      36.855  -8.397  40.709  1.00 27.57           H  
ATOM   2252  CA  GLY A 154      35.767 -10.241  40.873  1.00 27.57           C  
ATOM   2253  HA2 GLY A 154      36.605 -10.792  40.449  1.00 27.57           H  
ATOM   2254  HA3 GLY A 154      34.868 -10.618  40.386  1.00 27.57           H  
ATOM   2255  C   GLY A 154      35.664 -10.644  42.354  1.00 27.57           C  
ATOM   2256  O   GLY A 154      35.750 -11.833  42.635  1.00 27.57           O  
ATOM   2257  N   ARG A 155      35.556  -9.712  43.318  1.00 28.14           N  
ATOM   2258  H   ARG A 155      35.432  -8.754  43.023  1.00 28.14           H  
ATOM   2259  CA  ARG A 155      35.886 -10.011  44.736  1.00 28.14           C  
ATOM   2260  HA  ARG A 155      36.559 -10.867  44.718  1.00 28.14           H  
ATOM   2261  C   ARG A 155      34.779 -10.501  45.682  1.00 28.14           C  
ATOM   2262  CB  ARG A 155      36.641  -8.832  45.386  1.00 28.14           C  
ATOM   2263  HB2 ARG A 155      36.143  -8.545  46.312  1.00 28.14           H  
ATOM   2264  HB3 ARG A 155      36.630  -7.967  44.723  1.00 28.14           H  
ATOM   2265  O   ARG A 155      35.058 -11.399  46.461  1.00 28.14           O  
ATOM   2266  CG  ARG A 155      38.093  -9.214  45.711  1.00 28.14           C  
ATOM   2267  HG2 ARG A 155      38.095 -10.154  46.264  1.00 28.14           H  
ATOM   2268  HG3 ARG A 155      38.648  -9.359  44.784  1.00 28.14           H  
ATOM   2269  CD  ARG A 155      38.791  -8.158  46.576  1.00 28.14           C  
ATOM   2270  HD2 ARG A 155      39.775  -8.542  46.844  1.00 28.14           H  
ATOM   2271  HD3 ARG A 155      38.212  -8.018  47.489  1.00 28.14           H  
ATOM   2272  NE  ARG A 155      38.945  -6.869  45.873  1.00 28.14           N  
ATOM   2273  HE  ARG A 155      38.584  -6.824  44.931  1.00 28.14           H  
ATOM   2274  NH1 ARG A 155      40.040  -5.744  47.546  1.00 28.14           N  
ATOM   2275 HH11 ARG A 155      39.940  -6.565  48.126  1.00 28.14           H  
ATOM   2276 HH12 ARG A 155      40.455  -4.896  47.903  1.00 28.14           H  
ATOM   2277  NH2 ARG A 155      39.620  -4.712  45.609  1.00 28.14           N  
ATOM   2278 HH21 ARG A 155      39.253  -4.721  44.668  1.00 28.14           H  
ATOM   2279 HH22 ARG A 155      40.059  -3.874  45.963  1.00 28.14           H  
ATOM   2280  CZ  ARG A 155      39.531  -5.784  46.345  1.00 28.14           C  
ATOM   2281  N   GLU A 156      33.643  -9.806  45.776  1.00 24.14           N  
ATOM   2282  H   GLU A 156      33.448  -9.099  45.081  1.00 24.14           H  
ATOM   2283  CA  GLU A 156      32.980  -9.671  47.097  1.00 24.14           C  
ATOM   2284  HA  GLU A 156      33.740  -9.827  47.863  1.00 24.14           H  
ATOM   2285  C   GLU A 156      31.883 -10.699  47.439  1.00 24.14           C  
ATOM   2286  CB  GLU A 156      32.460  -8.229  47.280  1.00 24.14           C  
ATOM   2287  HB2 GLU A 156      31.441  -8.171  46.898  1.00 24.14           H  
ATOM   2288  HB3 GLU A 156      33.080  -7.541  46.705  1.00 24.14           H  
ATOM   2289  O   GLU A 156      31.512 -10.805  48.604  1.00 24.14           O  
ATOM   2290  CG  GLU A 156      32.517  -7.791  48.759  1.00 24.14           C  
ATOM   2291  HG2 GLU A 156      33.566  -7.726  49.048  1.00 24.14           H  
ATOM   2292  HG3 GLU A 156      32.053  -8.544  49.396  1.00 24.14           H  
ATOM   2293  CD  GLU A 156      31.819  -6.454  49.045  1.00 24.14           C  
ATOM   2294  OE1 GLU A 156      32.395  -5.669  49.835  1.00 24.14           O  
ATOM   2295  OE2 GLU A 156      30.731  -6.213  48.475  1.00 24.14           O  
ATOM   2296  N   LEU A 157      31.346 -11.446  46.471  1.00 21.51           N  
ATOM   2297  H   LEU A 157      31.773 -11.441  45.556  1.00 21.51           H  
ATOM   2298  CA  LEU A 157      30.253 -12.390  46.746  1.00 21.51           C  
ATOM   2299  HA  LEU A 157      29.593 -11.911  47.470  1.00 21.51           H  
ATOM   2300  C   LEU A 157      30.737 -13.667  47.467  1.00 21.51           C  
ATOM   2301  CB  LEU A 157      29.433 -12.646  45.468  1.00 21.51           C  
ATOM   2302  HB2 LEU A 157      28.799 -13.520  45.617  1.00 21.51           H  
ATOM   2303  HB3 LEU A 157      30.122 -12.872  44.654  1.00 21.51           H  
ATOM   2304  O   LEU A 157      31.903 -14.039  47.365  1.00 21.51           O  
ATOM   2305  CG  LEU A 157      28.539 -11.447  45.082  1.00 21.51           C  
ATOM   2306  HG  LEU A 157      29.131 -10.532  45.081  1.00 21.51           H  
ATOM   2307  CD1 LEU A 157      27.971 -11.641  43.675  1.00 21.51           C  
ATOM   2308 HD11 LEU A 157      27.364 -10.779  43.399  1.00 21.51           H  
ATOM   2309 HD12 LEU A 157      27.363 -12.545  43.641  1.00 21.51           H  
ATOM   2310 HD13 LEU A 157      28.791 -11.734  42.963  1.00 21.51           H  
ATOM   2311  CD2 LEU A 157      27.349 -11.271  46.033  1.00 21.51           C  
ATOM   2312 HD21 LEU A 157      27.700 -11.015  47.033  1.00 21.51           H  
ATOM   2313 HD22 LEU A 157      26.768 -12.192  46.084  1.00 21.51           H  
ATOM   2314 HD23 LEU A 157      26.714 -10.457  45.684  1.00 21.51           H  
ATOM   2315  N   ASP A 158      29.819 -14.273  48.231  1.00 25.19           N  
ATOM   2316  H   ASP A 158      28.884 -13.892  48.204  1.00 25.19           H  
ATOM   2317  CA  ASP A 158      30.088 -15.180  49.362  1.00 25.19           C  
ATOM   2318  HA  ASP A 158      30.654 -14.606  50.096  1.00 25.19           H  
ATOM   2319  C   ASP A 158      30.937 -16.436  49.063  1.00 25.19           C  
ATOM   2320  CB  ASP A 158      28.754 -15.578  50.024  1.00 25.19           C  
ATOM   2321  HB2 ASP A 158      28.928 -16.415  50.700  1.00 25.19           H  
ATOM   2322  HB3 ASP A 158      28.059 -15.918  49.256  1.00 25.19           H  
ATOM   2323  O   ASP A 158      31.024 -16.915  47.935  1.00 25.19           O  
ATOM   2324  CG  ASP A 158      28.122 -14.451  50.849  1.00 25.19           C  
ATOM   2325  OD1 ASP A 158      28.830 -13.909  51.727  1.00 25.19           O  
ATOM   2326  OD2 ASP A 158      26.918 -14.175  50.634  1.00 25.19           O  
ATOM   2327  N   GLY A 159      31.582 -16.963  50.114  1.00 28.47           N  
ATOM   2328  H   GLY A 159      31.364 -16.579  51.022  1.00 28.47           H  
ATOM   2329  CA  GLY A 159      32.824 -17.741  50.000  1.00 28.47           C  
ATOM   2330  HA2 GLY A 159      33.569 -17.289  50.654  1.00 28.47           H  
ATOM   2331  HA3 GLY A 159      33.196 -17.644  48.980  1.00 28.47           H  
ATOM   2332  C   GLY A 159      32.802 -19.246  50.304  1.00 28.47           C  
ATOM   2333  O   GLY A 159      33.800 -19.716  50.850  1.00 28.47           O  
ATOM   2334  N   ASP A 160      31.730 -19.977  49.978  1.00 20.19           N  
ATOM   2335  H   ASP A 160      30.998 -19.532  49.443  1.00 20.19           H  
ATOM   2336  CA  ASP A 160      31.707 -21.461  49.942  1.00 20.19           C  
ATOM   2337  HA  ASP A 160      32.720 -21.832  50.100  1.00 20.19           H  
ATOM   2338  C   ASP A 160      31.293 -21.944  48.534  1.00 20.19           C  
ATOM   2339  CB  ASP A 160      30.822 -22.026  51.092  1.00 20.19           C  
ATOM   2340  HB2 ASP A 160      30.807 -21.294  51.899  1.00 20.19           H  
ATOM   2341  HB3 ASP A 160      29.795 -22.115  50.738  1.00 20.19           H  
ATOM   2342  O   ASP A 160      30.235 -21.475  48.049  1.00 20.19           O  
ATOM   2343  CG  ASP A 160      31.269 -23.368  51.733  1.00 20.19           C  
ATOM   2344  OD1 ASP A 160      32.472 -23.527  52.056  1.00 20.19           O  
ATOM   2345  OD2 ASP A 160      30.380 -24.196  52.063  1.00 20.19           O  
ATOM   2346  OXT ASP A 160      32.067 -22.719  47.926  1.00 20.19           O  
TER    2347      ASP A 160                                                       
ATOM   2347  N   MET B   1       3.346 -36.609  43.681  1.00 67.95           N  
ATOM   2348  H   MET B   1       4.020 -36.907  44.372  1.00 67.95           H  
ATOM   2349  H2  MET B   1       2.419 -36.614  44.082  1.00 67.95           H  
ATOM   2350  H3  MET B   1       3.392 -37.240  42.893  1.00 67.95           H  
ATOM   2351  CA  MET B   1       3.686 -35.250  43.241  1.00 67.95           C  
ATOM   2352  HA  MET B   1       4.715 -35.271  42.882  1.00 67.95           H  
ATOM   2353  C   MET B   1       3.608 -34.312  44.437  1.00 67.95           C  
ATOM   2354  CB  MET B   1       2.834 -34.797  42.049  1.00 67.95           C  
ATOM   2355  HB2 MET B   1       2.601 -35.657  41.421  1.00 67.95           H  
ATOM   2356  HB3 MET B   1       1.902 -34.344  42.385  1.00 67.95           H  
ATOM   2357  O   MET B   1       2.510 -34.018  44.909  1.00 67.95           O  
ATOM   2358  CG  MET B   1       3.638 -33.803  41.214  1.00 67.95           C  
ATOM   2359  HG2 MET B   1       4.558 -34.276  40.870  1.00 67.95           H  
ATOM   2360  HG3 MET B   1       3.904 -32.957  41.849  1.00 67.95           H  
ATOM   2361  SD  MET B   1       2.751 -33.157  39.783  1.00 67.95           S  
ATOM   2362  CE  MET B   1       2.865 -34.528  38.600  1.00 67.95           C  
ATOM   2363  HE1 MET B   1       3.913 -34.757  38.405  1.00 67.95           H  
ATOM   2364  HE2 MET B   1       2.354 -35.409  38.987  1.00 67.95           H  
ATOM   2365  HE3 MET B   1       2.401 -34.224  37.662  1.00 67.95           H  
ATOM   2366  N   THR B   2       4.761 -33.940  44.985  1.00 80.80           N  
ATOM   2367  H   THR B   2       5.606 -34.231  44.516  1.00 80.80           H  
ATOM   2368  CA  THR B   2       4.919 -32.887  45.997  1.00 80.80           C  
ATOM   2369  HA  THR B   2       4.285 -33.110  46.855  1.00 80.80           H  
ATOM   2370  C   THR B   2       4.485 -31.538  45.420  1.00 80.80           C  
ATOM   2371  CB  THR B   2       6.380 -32.787  46.479  1.00 80.80           C  
ATOM   2372  HB  THR B   2       6.428 -32.037  47.269  1.00 80.80           H  
ATOM   2373  O   THR B   2       4.351 -31.393  44.203  1.00 80.80           O  
ATOM   2374  CG2 THR B   2       6.933 -34.102  47.028  1.00 80.80           C  
ATOM   2375 HG21 THR B   2       7.002 -34.851  46.239  1.00 80.80           H  
ATOM   2376 HG22 THR B   2       6.286 -34.470  47.824  1.00 80.80           H  
ATOM   2377 HG23 THR B   2       7.929 -33.929  47.436  1.00 80.80           H  
ATOM   2378  OG1 THR B   2       7.221 -32.382  45.431  1.00 80.80           O  
ATOM   2379  HG1 THR B   2       7.609 -33.170  45.042  1.00 80.80           H  
ATOM   2380  N   ASP B   3       4.264 -30.534  46.267  1.00 69.02           N  
ATOM   2381  H   ASP B   3       4.349 -30.664  47.265  1.00 69.02           H  
ATOM   2382  CA  ASP B   3       3.938 -29.194  45.762  1.00 69.02           C  
ATOM   2383  HA  ASP B   3       3.117 -29.286  45.052  1.00 69.02           H  
ATOM   2384  C   ASP B   3       5.090 -28.593  44.943  1.00 69.02           C  
ATOM   2385  CB  ASP B   3       3.478 -28.286  46.913  1.00 69.02           C  
ATOM   2386  HB2 ASP B   3       3.921 -27.299  46.778  1.00 69.02           H  
ATOM   2387  HB3 ASP B   3       3.828 -28.676  47.868  1.00 69.02           H  
ATOM   2388  O   ASP B   3       4.836 -28.003  43.896  1.00 69.02           O  
ATOM   2389  CG  ASP B   3       1.950 -28.126  46.949  1.00 69.02           C  
ATOM   2390  OD1 ASP B   3       1.223 -29.049  46.478  1.00 69.02           O  
ATOM   2391  OD2 ASP B   3       1.513 -27.077  47.458  1.00 69.02           O  
ATOM   2392  N   SER B   4       6.348 -28.849  45.320  1.00 68.52           N  
ATOM   2393  H   SER B   4       6.517 -29.315  46.200  1.00 68.52           H  
ATOM   2394  CA  SER B   4       7.523 -28.470  44.523  1.00 68.52           C  
ATOM   2395  HA  SER B   4       7.529 -27.387  44.402  1.00 68.52           H  
ATOM   2396  C   SER B   4       7.510 -29.092  43.121  1.00 68.52           C  
ATOM   2397  CB  SER B   4       8.805 -28.884  45.253  1.00 68.52           C  
ATOM   2398  HB2 SER B   4       9.674 -28.521  44.705  1.00 68.52           H  
ATOM   2399  HB3 SER B   4       8.853 -29.972  45.306  1.00 68.52           H  
ATOM   2400  O   SER B   4       7.766 -28.391  42.146  1.00 68.52           O  
ATOM   2401  OG  SER B   4       8.815 -28.361  46.569  1.00 68.52           O  
ATOM   2402  HG  SER B   4       9.199 -27.482  46.549  1.00 68.52           H  
ATOM   2403  N   GLU B   5       7.160 -30.378  42.991  1.00 72.86           N  
ATOM   2404  H   GLU B   5       6.951 -30.909  43.824  1.00 72.86           H  
ATOM   2405  CA  GLU B   5       7.047 -31.049  41.685  1.00 72.86           C  
ATOM   2406  HA  GLU B   5       7.974 -30.911  41.129  1.00 72.86           H  
ATOM   2407  C   GLU B   5       5.924 -30.443  40.821  1.00 72.86           C  
ATOM   2408  CB  GLU B   5       6.817 -32.558  41.876  1.00 72.86           C  
ATOM   2409  HB2 GLU B   5       6.499 -32.987  40.925  1.00 72.86           H  
ATOM   2410  HB3 GLU B   5       6.011 -32.689  42.598  1.00 72.86           H  
ATOM   2411  O   GLU B   5       6.152 -30.158  39.646  1.00 72.86           O  
ATOM   2412  CG  GLU B   5       8.060 -33.336  42.345  1.00 72.86           C  
ATOM   2413  HG2 GLU B   5       8.793 -33.333  41.539  1.00 72.86           H  
ATOM   2414  HG3 GLU B   5       8.506 -32.829  43.200  1.00 72.86           H  
ATOM   2415  CD  GLU B   5       7.726 -34.785  42.750  1.00 72.86           C  
ATOM   2416  OE1 GLU B   5       8.527 -35.694  42.475  1.00 72.86           O  
ATOM   2417  OE2 GLU B   5       6.667 -34.998  43.392  1.00 72.86           O  
ATOM   2418  N   LYS B   6       4.741 -30.173  41.401  1.00 73.40           N  
ATOM   2419  H   LYS B   6       4.634 -30.395  42.381  1.00 73.40           H  
ATOM   2420  CA  LYS B   6       3.624 -29.528  40.679  1.00 73.40           C  
ATOM   2421  HA  LYS B   6       3.367 -30.117  39.799  1.00 73.40           H  
ATOM   2422  C   LYS B   6       4.002 -28.133  40.188  1.00 73.40           C  
ATOM   2423  CB  LYS B   6       2.395 -29.368  41.582  1.00 73.40           C  
ATOM   2424  HB2 LYS B   6       2.700 -28.794  42.457  1.00 73.40           H  
ATOM   2425  HB3 LYS B   6       1.650 -28.782  41.044  1.00 73.40           H  
ATOM   2426  O   LYS B   6       3.749 -27.781  39.040  1.00 73.40           O  
ATOM   2427  CG  LYS B   6       1.725 -30.666  42.044  1.00 73.40           C  
ATOM   2428  HG2 LYS B   6       1.268 -31.178  41.197  1.00 73.40           H  
ATOM   2429  HG3 LYS B   6       2.462 -31.315  42.517  1.00 73.40           H  
ATOM   2430  CD  LYS B   6       0.648 -30.287  43.063  1.00 73.40           C  
ATOM   2431  HD2 LYS B   6      -0.213 -29.863  42.546  1.00 73.40           H  
ATOM   2432  HD3 LYS B   6       1.056 -29.524  43.725  1.00 73.40           H  
ATOM   2433  CE  LYS B   6       0.215 -31.466  43.927  1.00 73.40           C  
ATOM   2434  HE2 LYS B   6      -0.479 -32.097  43.372  1.00 73.40           H  
ATOM   2435  HE3 LYS B   6       1.102 -32.050  44.175  1.00 73.40           H  
ATOM   2436  NZ  LYS B   6      -0.389 -30.940  45.176  1.00 73.40           N  
ATOM   2437  HZ1 LYS B   6       0.254 -30.306  45.629  1.00 73.40           H  
ATOM   2438  HZ2 LYS B   6      -1.212 -30.385  44.991  1.00 73.40           H  
ATOM   2439  HZ3 LYS B   6      -0.593 -31.671  45.842  1.00 73.40           H  
ATOM   2440  N   VAL B   7       4.592 -27.316  41.063  1.00 72.26           N  
ATOM   2441  H   VAL B   7       4.768 -27.657  41.997  1.00 72.26           H  
ATOM   2442  CA  VAL B   7       4.963 -25.934  40.733  1.00 72.26           C  
ATOM   2443  HA  VAL B   7       4.102 -25.443  40.280  1.00 72.26           H  
ATOM   2444  C   VAL B   7       6.072 -25.908  39.677  1.00 72.26           C  
ATOM   2445  CB  VAL B   7       5.325 -25.143  42.004  1.00 72.26           C  
ATOM   2446  HB  VAL B   7       6.118 -25.662  42.544  1.00 72.26           H  
ATOM   2447  O   VAL B   7       6.017 -25.075  38.775  1.00 72.26           O  
ATOM   2448  CG1 VAL B   7       5.790 -23.726  41.670  1.00 72.26           C  
ATOM   2449 HG11 VAL B   7       6.011 -23.187  42.591  1.00 72.26           H  
ATOM   2450 HG12 VAL B   7       5.014 -23.195  41.119  1.00 72.26           H  
ATOM   2451 HG13 VAL B   7       6.691 -23.764  41.058  1.00 72.26           H  
ATOM   2452  CG2 VAL B   7       4.104 -24.973  42.920  1.00 72.26           C  
ATOM   2453 HG21 VAL B   7       4.405 -24.485  43.847  1.00 72.26           H  
ATOM   2454 HG22 VAL B   7       3.343 -24.367  42.428  1.00 72.26           H  
ATOM   2455 HG23 VAL B   7       3.666 -25.938  43.172  1.00 72.26           H  
ATOM   2456  N   ALA B   8       7.018 -26.853  39.709  1.00 72.65           N  
ATOM   2457  H   ALA B   8       7.042 -27.503  40.482  1.00 72.65           H  
ATOM   2458  CA  ALA B   8       8.020 -27.008  38.654  1.00 72.65           C  
ATOM   2459  HA  ALA B   8       8.552 -26.063  38.543  1.00 72.65           H  
ATOM   2460  C   ALA B   8       7.395 -27.347  37.285  1.00 72.65           C  
ATOM   2461  CB  ALA B   8       9.028 -28.077  39.092  1.00 72.65           C  
ATOM   2462  HB1 ALA B   8       9.807 -28.176  38.337  1.00 72.65           H  
ATOM   2463  HB2 ALA B   8       8.527 -29.037  39.218  1.00 72.65           H  
ATOM   2464  HB3 ALA B   8       9.487 -27.787  40.037  1.00 72.65           H  
ATOM   2465  O   ALA B   8       7.856 -26.844  36.259  1.00 72.65           O  
ATOM   2466  N   GLU B   9       6.332 -28.156  37.250  1.00 77.78           N  
ATOM   2467  H   GLU B   9       6.019 -28.585  38.109  1.00 77.78           H  
ATOM   2468  CA  GLU B   9       5.607 -28.483  36.017  1.00 77.78           C  
ATOM   2469  HA  GLU B   9       6.341 -28.744  35.254  1.00 77.78           H  
ATOM   2470  C   GLU B   9       4.815 -27.281  35.467  1.00 77.78           C  
ATOM   2471  CB  GLU B   9       4.741 -29.729  36.266  1.00 77.78           C  
ATOM   2472  HB2 GLU B   9       5.377 -30.492  36.714  1.00 77.78           H  
ATOM   2473  HB3 GLU B   9       3.937 -29.491  36.962  1.00 77.78           H  
ATOM   2474  O   GLU B   9       4.924 -26.967  34.278  1.00 77.78           O  
ATOM   2475  CG  GLU B   9       4.151 -30.295  34.968  1.00 77.78           C  
ATOM   2476  HG2 GLU B   9       4.929 -30.283  34.204  1.00 77.78           H  
ATOM   2477  HG3 GLU B   9       3.342 -29.646  34.631  1.00 77.78           H  
ATOM   2478  CD  GLU B   9       3.633 -31.734  35.126  1.00 77.78           C  
ATOM   2479  OE1 GLU B   9       3.688 -32.459  34.108  1.00 77.78           O  
ATOM   2480  OE2 GLU B   9       3.225 -32.113  36.246  1.00 77.78           O  
ATOM   2481  N   TYR B  10       4.117 -26.531  36.331  1.00 75.23           N  
ATOM   2482  H   TYR B  10       4.033 -26.855  37.284  1.00 75.23           H  
ATOM   2483  CA  TYR B  10       3.458 -25.276  35.943  1.00 75.23           C  
ATOM   2484  HA  TYR B  10       2.779 -25.485  35.116  1.00 75.23           H  
ATOM   2485  C   TYR B  10       4.450 -24.219  35.444  1.00 75.23           C  
ATOM   2486  CB  TYR B  10       2.648 -24.701  37.114  1.00 75.23           C  
ATOM   2487  HB2 TYR B  10       3.288 -24.642  37.995  1.00 75.23           H  
ATOM   2488  HB3 TYR B  10       2.353 -23.682  36.862  1.00 75.23           H  
ATOM   2489  O   TYR B  10       4.200 -23.589  34.414  1.00 75.23           O  
ATOM   2490  CG  TYR B  10       1.379 -25.460  37.449  1.00 75.23           C  
ATOM   2491  CD1 TYR B  10       0.373 -25.612  36.474  1.00 75.23           C  
ATOM   2492  HD1 TYR B  10       0.507 -25.198  35.486  1.00 75.23           H  
ATOM   2493  CD2 TYR B  10       1.187 -25.985  38.742  1.00 75.23           C  
ATOM   2494  HD2 TYR B  10       1.956 -25.865  39.490  1.00 75.23           H  
ATOM   2495  CE1 TYR B  10      -0.811 -26.307  36.784  1.00 75.23           C  
ATOM   2496  HE1 TYR B  10      -1.585 -26.438  36.042  1.00 75.23           H  
ATOM   2497  CE2 TYR B  10       0.004 -26.678  39.057  1.00 75.23           C  
ATOM   2498  HE2 TYR B  10      -0.134 -27.084  40.049  1.00 75.23           H  
ATOM   2499  OH  TYR B  10      -2.141 -27.510  38.370  1.00 75.23           O  
ATOM   2500  HH  TYR B  10      -2.139 -27.836  39.273  1.00 75.23           H  
ATOM   2501  CZ  TYR B  10      -0.995 -26.844  38.073  1.00 75.23           C  
ATOM   2502  N   LEU B  11       5.588 -24.047  36.127  1.00 72.14           N  
ATOM   2503  H   LEU B  11       5.724 -24.573  36.978  1.00 72.14           H  
ATOM   2504  CA  LEU B  11       6.632 -23.112  35.709  1.00 72.14           C  
ATOM   2505  HA  LEU B  11       6.174 -22.130  35.596  1.00 72.14           H  
ATOM   2506  C   LEU B  11       7.192 -23.509  34.340  1.00 72.14           C  
ATOM   2507  CB  LEU B  11       7.721 -23.036  36.797  1.00 72.14           C  
ATOM   2508  HB2 LEU B  11       7.249 -22.833  37.758  1.00 72.14           H  
ATOM   2509  HB3 LEU B  11       8.210 -24.008  36.866  1.00 72.14           H  
ATOM   2510  O   LEU B  11       7.246 -22.668  33.447  1.00 72.14           O  
ATOM   2511  CG  LEU B  11       8.792 -21.956  36.541  1.00 72.14           C  
ATOM   2512  HG  LEU B  11       9.233 -22.101  35.555  1.00 72.14           H  
ATOM   2513  CD1 LEU B  11       8.222 -20.538  36.634  1.00 72.14           C  
ATOM   2514 HD11 LEU B  11       7.760 -20.390  37.611  1.00 72.14           H  
ATOM   2515 HD12 LEU B  11       7.486 -20.376  35.846  1.00 72.14           H  
ATOM   2516 HD13 LEU B  11       9.023 -19.811  36.505  1.00 72.14           H  
ATOM   2517  CD2 LEU B  11       9.902 -22.077  37.585  1.00 72.14           C  
ATOM   2518 HD21 LEU B  11       9.495 -21.918  38.584  1.00 72.14           H  
ATOM   2519 HD22 LEU B  11      10.352 -23.068  37.533  1.00 72.14           H  
ATOM   2520 HD23 LEU B  11      10.675 -21.334  37.390  1.00 72.14           H  
ATOM   2521  N   ARG B  12       7.501 -24.797  34.126  1.00 76.01           N  
ATOM   2522  H   ARG B  12       7.417 -25.438  34.903  1.00 76.01           H  
ATOM   2523  CA  ARG B  12       7.953 -25.317  32.826  1.00 76.01           C  
ATOM   2524  HA  ARG B  12       8.879 -24.807  32.560  1.00 76.01           H  
ATOM   2525  C   ARG B  12       6.951 -25.003  31.713  1.00 76.01           C  
ATOM   2526  CB  ARG B  12       8.221 -26.827  32.946  1.00 76.01           C  
ATOM   2527  HB2 ARG B  12       7.280 -27.346  33.131  1.00 76.01           H  
ATOM   2528  HB3 ARG B  12       8.877 -26.995  33.801  1.00 76.01           H  
ATOM   2529  O   ARG B  12       7.362 -24.539  30.650  1.00 76.01           O  
ATOM   2530  CG  ARG B  12       8.889 -27.419  31.693  1.00 76.01           C  
ATOM   2531  HG2 ARG B  12       9.881 -26.984  31.570  1.00 76.01           H  
ATOM   2532  HG3 ARG B  12       8.296 -27.175  30.812  1.00 76.01           H  
ATOM   2533  CD  ARG B  12       9.001 -28.948  31.774  1.00 76.01           C  
ATOM   2534  HD2 ARG B  12       7.993 -29.354  31.864  1.00 76.01           H  
ATOM   2535  HD3 ARG B  12       9.430 -29.314  30.841  1.00 76.01           H  
ATOM   2536  NE  ARG B  12       9.849 -29.392  32.901  1.00 76.01           N  
ATOM   2537  HE  ARG B  12      10.657 -28.823  33.106  1.00 76.01           H  
ATOM   2538  NH1 ARG B  12       8.641 -31.254  33.530  1.00 76.01           N  
ATOM   2539 HH11 ARG B  12       7.960 -31.072  32.806  1.00 76.01           H  
ATOM   2540 HH12 ARG B  12       8.475 -32.014  34.174  1.00 76.01           H  
ATOM   2541  NH2 ARG B  12      10.480 -30.697  34.656  1.00 76.01           N  
ATOM   2542 HH21 ARG B  12      10.313 -31.489  35.260  1.00 76.01           H  
ATOM   2543 HH22 ARG B  12      11.267 -30.089  34.831  1.00 76.01           H  
ATOM   2544  CZ  ARG B  12       9.651 -30.442  33.683  1.00 76.01           C  
ATOM   2545  N   ARG B  13       5.647 -25.206  31.948  1.00 80.51           N  
ATOM   2546  H   ARG B  13       5.381 -25.600  32.839  1.00 80.51           H  
ATOM   2547  CA  ARG B  13       4.603 -24.882  30.960  1.00 80.51           C  
ATOM   2548  HA  ARG B  13       4.893 -25.341  30.015  1.00 80.51           H  
ATOM   2549  C   ARG B  13       4.530 -23.380  30.675  1.00 80.51           C  
ATOM   2550  CB  ARG B  13       3.243 -25.452  31.408  1.00 80.51           C  
ATOM   2551  HB2 ARG B  13       3.353 -26.509  31.651  1.00 80.51           H  
ATOM   2552  HB3 ARG B  13       2.920 -24.934  32.311  1.00 80.51           H  
ATOM   2553  O   ARG B  13       4.509 -23.004  29.508  1.00 80.51           O  
ATOM   2554  CG  ARG B  13       2.151 -25.296  30.333  1.00 80.51           C  
ATOM   2555  HG2 ARG B  13       1.183 -25.538  30.772  1.00 80.51           H  
ATOM   2556  HG3 ARG B  13       2.108 -24.256  30.007  1.00 80.51           H  
ATOM   2557  CD  ARG B  13       2.376 -26.216  29.122  1.00 80.51           C  
ATOM   2558  HD2 ARG B  13       3.442 -26.384  28.969  1.00 80.51           H  
ATOM   2559  HD3 ARG B  13       1.908 -27.178  29.329  1.00 80.51           H  
ATOM   2560  NE  ARG B  13       1.835 -25.621  27.891  1.00 80.51           N  
ATOM   2561  HE  ARG B  13       1.934 -24.623  27.777  1.00 80.51           H  
ATOM   2562  NH1 ARG B  13       1.306 -27.524  26.700  1.00 80.51           N  
ATOM   2563 HH11 ARG B  13       0.963 -27.935  25.843  1.00 80.51           H  
ATOM   2564 HH12 ARG B  13       1.579 -28.099  27.485  1.00 80.51           H  
ATOM   2565  NH2 ARG B  13       1.053 -25.484  25.802  1.00 80.51           N  
ATOM   2566 HH21 ARG B  13       0.746 -25.864  24.918  1.00 80.51           H  
ATOM   2567 HH22 ARG B  13       1.283 -24.504  25.892  1.00 80.51           H  
ATOM   2568  CZ  ARG B  13       1.393 -26.226  26.809  1.00 80.51           C  
ATOM   2569  N   ALA B  14       4.549 -22.534  31.706  1.00 76.48           N  
ATOM   2570  H   ALA B  14       4.571 -22.913  32.642  1.00 76.48           H  
ATOM   2571  CA  ALA B  14       4.528 -21.081  31.544  1.00 76.48           C  
ATOM   2572  HA  ALA B  14       3.640 -20.807  30.973  1.00 76.48           H  
ATOM   2573  C   ALA B  14       5.750 -20.564  30.762  1.00 76.48           C  
ATOM   2574  CB  ALA B  14       4.427 -20.433  32.931  1.00 76.48           C  
ATOM   2575  HB1 ALA B  14       3.532 -20.788  33.442  1.00 76.48           H  
ATOM   2576  HB2 ALA B  14       4.367 -19.350  32.827  1.00 76.48           H  
ATOM   2577  HB3 ALA B  14       5.302 -20.686  33.530  1.00 76.48           H  
ATOM   2578  O   ALA B  14       5.603 -19.708  29.893  1.00 76.48           O  
ATOM   2579  N   THR B  15       6.947 -21.108  31.014  1.00 78.81           N  
ATOM   2580  H   THR B  15       7.036 -21.755  31.784  1.00 78.81           H  
ATOM   2581  CA  THR B  15       8.170 -20.733  30.283  1.00 78.81           C  
ATOM   2582  HA  THR B  15       8.236 -19.645  30.272  1.00 78.81           H  
ATOM   2583  C   THR B  15       8.144 -21.195  28.821  1.00 78.81           C  
ATOM   2584  CB  THR B  15       9.428 -21.280  30.979  1.00 78.81           C  
ATOM   2585  HB  THR B  15       9.498 -22.355  30.813  1.00 78.81           H  
ATOM   2586  O   THR B  15       8.593 -20.451  27.948  1.00 78.81           O  
ATOM   2587  CG2 THR B  15      10.706 -20.603  30.485  1.00 78.81           C  
ATOM   2588 HG21 THR B  15      10.864 -20.832  29.431  1.00 78.81           H  
ATOM   2589 HG22 THR B  15      10.636 -19.523  30.612  1.00 78.81           H  
ATOM   2590 HG23 THR B  15      11.557 -20.980  31.051  1.00 78.81           H  
ATOM   2591  OG1 THR B  15       9.398 -21.044  32.365  1.00 78.81           O  
ATOM   2592  HG1 THR B  15       9.285 -20.102  32.515  1.00 78.81           H  
ATOM   2593  N   LEU B  16       7.595 -22.382  28.529  1.00 83.45           N  
ATOM   2594  H   LEU B  16       7.259 -22.958  29.287  1.00 83.45           H  
ATOM   2595  CA  LEU B  16       7.407 -22.867  27.154  1.00 83.45           C  
ATOM   2596  HA  LEU B  16       8.351 -22.778  26.616  1.00 83.45           H  
ATOM   2597  C   LEU B  16       6.396 -22.010  26.381  1.00 83.45           C  
ATOM   2598  CB  LEU B  16       6.970 -24.345  27.171  1.00 83.45           C  
ATOM   2599  HB2 LEU B  16       6.572 -24.602  26.189  1.00 83.45           H  
ATOM   2600  HB3 LEU B  16       6.158 -24.458  27.890  1.00 83.45           H  
ATOM   2601  O   LEU B  16       6.715 -21.526  25.296  1.00 83.45           O  
ATOM   2602  CG  LEU B  16       8.092 -25.342  27.510  1.00 83.45           C  
ATOM   2603  HG  LEU B  16       8.603 -25.033  28.422  1.00 83.45           H  
ATOM   2604  CD1 LEU B  16       7.490 -26.730  27.735  1.00 83.45           C  
ATOM   2605 HD11 LEU B  16       6.978 -27.065  26.834  1.00 83.45           H  
ATOM   2606 HD12 LEU B  16       8.281 -27.439  27.983  1.00 83.45           H  
ATOM   2607 HD13 LEU B  16       6.781 -26.689  28.562  1.00 83.45           H  
ATOM   2608  CD2 LEU B  16       9.129 -25.450  26.389  1.00 83.45           C  
ATOM   2609 HD21 LEU B  16       9.869 -26.209  26.643  1.00 83.45           H  
ATOM   2610 HD22 LEU B  16       8.642 -25.727  25.454  1.00 83.45           H  
ATOM   2611 HD23 LEU B  16       9.645 -24.499  26.258  1.00 83.45           H  
ATOM   2612  N   ASP B  17       5.221 -21.760  26.965  1.00 82.60           N  
ATOM   2613  H   ASP B  17       5.011 -22.211  27.843  1.00 82.60           H  
ATOM   2614  CA  ASP B  17       4.193 -20.891  26.382  1.00 82.60           C  
ATOM   2615  HA  ASP B  17       3.893 -21.288  25.412  1.00 82.60           H  
ATOM   2616  C   ASP B  17       4.731 -19.460  26.152  1.00 82.60           C  
ATOM   2617  CB  ASP B  17       2.958 -20.850  27.307  1.00 82.60           C  
ATOM   2618  HB2 ASP B  17       2.396 -19.950  27.057  1.00 82.60           H  
ATOM   2619  HB3 ASP B  17       3.287 -20.740  28.341  1.00 82.60           H  
ATOM   2620  O   ASP B  17       4.427 -18.844  25.131  1.00 82.60           O  
ATOM   2621  CG  ASP B  17       1.968 -22.026  27.217  1.00 82.60           C  
ATOM   2622  OD1 ASP B  17       2.285 -23.120  26.694  1.00 82.60           O  
ATOM   2623  OD2 ASP B  17       0.814 -21.817  27.659  1.00 82.60           O  
ATOM   2624  N   LEU B  18       5.565 -18.931  27.063  1.00 84.42           N  
ATOM   2625  H   LEU B  18       5.725 -19.450  27.914  1.00 84.42           H  
ATOM   2626  CA  LEU B  18       6.202 -17.612  26.927  1.00 84.42           C  
ATOM   2627  HA  LEU B  18       5.436 -16.881  26.669  1.00 84.42           H  
ATOM   2628  C   LEU B  18       7.237 -17.581  25.798  1.00 84.42           C  
ATOM   2629  CB  LEU B  18       6.831 -17.210  28.276  1.00 84.42           C  
ATOM   2630  HB2 LEU B  18       6.033 -17.104  29.010  1.00 84.42           H  
ATOM   2631  HB3 LEU B  18       7.482 -18.020  28.607  1.00 84.42           H  
ATOM   2632  O   LEU B  18       7.291 -16.606  25.048  1.00 84.42           O  
ATOM   2633  CG  LEU B  18       7.668 -15.913  28.253  1.00 84.42           C  
ATOM   2634  HG  LEU B  18       8.521 -16.037  27.586  1.00 84.42           H  
ATOM   2635  CD1 LEU B  18       6.865 -14.695  27.804  1.00 84.42           C  
ATOM   2636 HD11 LEU B  18       6.499 -14.822  26.786  1.00 84.42           H  
ATOM   2637 HD12 LEU B  18       7.486 -13.800  27.843  1.00 84.42           H  
ATOM   2638 HD13 LEU B  18       6.017 -14.564  28.476  1.00 84.42           H  
ATOM   2639  CD2 LEU B  18       8.204 -15.628  29.657  1.00 84.42           C  
ATOM   2640 HD21 LEU B  18       8.808 -14.721  29.650  1.00 84.42           H  
ATOM   2641 HD22 LEU B  18       7.374 -15.496  30.351  1.00 84.42           H  
ATOM   2642 HD23 LEU B  18       8.821 -16.462  29.992  1.00 84.42           H  
ATOM   2643  N   ARG B  19       8.056 -18.633  25.657  1.00 85.12           N  
ATOM   2644  H   ARG B  19       7.965 -19.401  26.308  1.00 85.12           H  
ATOM   2645  CA  ARG B  19       9.012 -18.745  24.546  1.00 85.12           C  
ATOM   2646  HA  ARG B  19       9.620 -17.840  24.522  1.00 85.12           H  
ATOM   2647  C   ARG B  19       8.273 -18.778  23.207  1.00 85.12           C  
ATOM   2648  CB  ARG B  19       9.943 -19.956  24.753  1.00 85.12           C  
ATOM   2649  HB2 ARG B  19       9.344 -20.864  24.826  1.00 85.12           H  
ATOM   2650  HB3 ARG B  19      10.490 -19.828  25.687  1.00 85.12           H  
ATOM   2651  O   ARG B  19       8.661 -18.032  22.315  1.00 85.12           O  
ATOM   2652  CG  ARG B  19      10.945 -20.108  23.593  1.00 85.12           C  
ATOM   2653  HG2 ARG B  19      11.511 -19.186  23.462  1.00 85.12           H  
ATOM   2654  HG3 ARG B  19      10.386 -20.289  22.674  1.00 85.12           H  
ATOM   2655  CD  ARG B  19      11.909 -21.290  23.772  1.00 85.12           C  
ATOM   2656  HD2 ARG B  19      12.215 -21.607  22.775  1.00 85.12           H  
ATOM   2657  HD3 ARG B  19      11.382 -22.119  24.243  1.00 85.12           H  
ATOM   2658  NE  ARG B  19      13.121 -20.941  24.546  1.00 85.12           N  
ATOM   2659  HE  ARG B  19      13.144 -20.028  24.977  1.00 85.12           H  
ATOM   2660  NH1 ARG B  19      14.286 -22.876  24.114  1.00 85.12           N  
ATOM   2661 HH11 ARG B  19      15.150 -23.399  24.126  1.00 85.12           H  
ATOM   2662 HH12 ARG B  19      13.497 -23.227  23.591  1.00 85.12           H  
ATOM   2663  NH2 ARG B  19      15.289 -21.222  25.217  1.00 85.12           N  
ATOM   2664 HH21 ARG B  19      16.132 -21.778  25.226  1.00 85.12           H  
ATOM   2665 HH22 ARG B  19      15.321 -20.275  25.564  1.00 85.12           H  
ATOM   2666  CZ  ARG B  19      14.220 -21.678  24.626  1.00 85.12           C  
ATOM   2667  N   ALA B  20       7.199 -19.563  23.100  1.00 88.25           N  
ATOM   2668  H   ALA B  20       6.949 -20.150  23.883  1.00 88.25           H  
ATOM   2669  CA  ALA B  20       6.363 -19.621  21.901  1.00 88.25           C  
ATOM   2670  HA  ALA B  20       6.989 -19.882  21.047  1.00 88.25           H  
ATOM   2671  C   ALA B  20       5.708 -18.264  21.584  1.00 88.25           C  
ATOM   2672  CB  ALA B  20       5.322 -20.732  22.088  1.00 88.25           C  
ATOM   2673  HB1 ALA B  20       4.675 -20.506  22.936  1.00 88.25           H  
ATOM   2674  HB2 ALA B  20       5.823 -21.684  22.262  1.00 88.25           H  
ATOM   2675  HB3 ALA B  20       4.715 -20.813  21.187  1.00 88.25           H  
ATOM   2676  O   ALA B  20       5.780 -17.799  20.451  1.00 88.25           O  
ATOM   2677  N   ALA B  21       5.153 -17.572  22.585  1.00 88.58           N  
ATOM   2678  H   ALA B  21       5.070 -18.004  23.494  1.00 88.58           H  
ATOM   2679  CA  ALA B  21       4.551 -16.255  22.377  1.00 88.58           C  
ATOM   2680  HA  ALA B  21       3.817 -16.348  21.576  1.00 88.58           H  
ATOM   2681  C   ALA B  21       5.581 -15.197  21.923  1.00 88.58           C  
ATOM   2682  CB  ALA B  21       3.815 -15.841  23.658  1.00 88.58           C  
ATOM   2683  HB1 ALA B  21       3.073 -16.596  23.916  1.00 88.58           H  
ATOM   2684  HB2 ALA B  21       3.306 -14.891  23.492  1.00 88.58           H  
ATOM   2685  HB3 ALA B  21       4.522 -15.735  24.481  1.00 88.58           H  
ATOM   2686  O   ALA B  21       5.343 -14.473  20.963  1.00 88.58           O  
ATOM   2687  N   ARG B  22       6.763 -15.138  22.555  1.00 87.38           N  
ATOM   2688  H   ARG B  22       6.919 -15.766  23.331  1.00 87.38           H  
ATOM   2689  CA  ARG B  22       7.855 -14.238  22.124  1.00 87.38           C  
ATOM   2690  HA  ARG B  22       7.462 -13.227  22.015  1.00 87.38           H  
ATOM   2691  C   ARG B  22       8.414 -14.582  20.743  1.00 87.38           C  
ATOM   2692  CB  ARG B  22       8.994 -14.237  23.153  1.00 87.38           C  
ATOM   2693  HB2 ARG B  22       9.240 -15.262  23.430  1.00 87.38           H  
ATOM   2694  HB3 ARG B  22       9.875 -13.785  22.696  1.00 87.38           H  
ATOM   2695  O   ARG B  22       8.979 -13.708  20.097  1.00 87.38           O  
ATOM   2696  CG  ARG B  22       8.646 -13.421  24.404  1.00 87.38           C  
ATOM   2697  HG2 ARG B  22       7.786 -13.864  24.907  1.00 87.38           H  
ATOM   2698  HG3 ARG B  22       8.392 -12.405  24.103  1.00 87.38           H  
ATOM   2699  CD  ARG B  22       9.840 -13.379  25.368  1.00 87.38           C  
ATOM   2700  HD2 ARG B  22      10.037 -14.392  25.718  1.00 87.38           H  
ATOM   2701  HD3 ARG B  22      10.715 -13.009  24.832  1.00 87.38           H  
ATOM   2702  NE  ARG B  22       9.565 -12.489  26.512  1.00 87.38           N  
ATOM   2703  HE  ARG B  22       8.798 -11.843  26.395  1.00 87.38           H  
ATOM   2704  NH1 ARG B  22      11.221 -13.192  27.948  1.00 87.38           N  
ATOM   2705 HH11 ARG B  22      11.658 -13.703  27.194  1.00 87.38           H  
ATOM   2706 HH12 ARG B  22      11.669 -13.089  28.848  1.00 87.38           H  
ATOM   2707  NH2 ARG B  22       9.703 -11.707  28.638  1.00 87.38           N  
ATOM   2708 HH21 ARG B  22       9.982 -11.790  29.605  1.00 87.38           H  
ATOM   2709 HH22 ARG B  22       8.939 -11.073  28.453  1.00 87.38           H  
ATOM   2710  CZ  ARG B  22      10.170 -12.468  27.689  1.00 87.38           C  
ATOM   2711  N   GLN B  23       8.298 -15.836  20.315  1.00 90.04           N  
ATOM   2712  H   GLN B  23       7.854 -16.518  20.914  1.00 90.04           H  
ATOM   2713  CA  GLN B  23       8.664 -16.248  18.968  1.00 90.04           C  
ATOM   2714  HA  GLN B  23       9.611 -15.775  18.706  1.00 90.04           H  
ATOM   2715  C   GLN B  23       7.639 -15.737  17.950  1.00 90.04           C  
ATOM   2716  CB  GLN B  23       8.889 -17.763  18.958  1.00 90.04           C  
ATOM   2717  HB2 GLN B  23       9.636 -17.987  19.719  1.00 90.04           H  
ATOM   2718  HB3 GLN B  23       7.971 -18.283  19.230  1.00 90.04           H  
ATOM   2719  O   GLN B  23       8.041 -15.018  17.043  1.00 90.04           O  
ATOM   2720  CG  GLN B  23       9.348 -18.270  17.583  1.00 90.04           C  
ATOM   2721  HG2 GLN B  23       9.614 -17.435  16.935  1.00 90.04           H  
ATOM   2722  HG3 GLN B  23       8.504 -18.783  17.123  1.00 90.04           H  
ATOM   2723  CD  GLN B  23      10.533 -19.229  17.601  1.00 90.04           C  
ATOM   2724  NE2 GLN B  23      10.843 -19.789  16.456  1.00 90.04           N  
ATOM   2725 HE21 GLN B  23      11.641 -20.404  16.402  1.00 90.04           H  
ATOM   2726 HE22 GLN B  23      10.255 -19.593  15.658  1.00 90.04           H  
ATOM   2727  OE1 GLN B  23      11.210 -19.448  18.603  1.00 90.04           O  
ATOM   2728  N   ARG B  24       6.335 -15.957  18.178  1.00 92.25           N  
ATOM   2729  H   ARG B  24       6.076 -16.570  18.938  1.00 92.25           H  
ATOM   2730  CA  ARG B  24       5.269 -15.454  17.293  1.00 92.25           C  
ATOM   2731  HA  ARG B  24       5.449 -15.877  16.305  1.00 92.25           H  
ATOM   2732  C   ARG B  24       5.296 -13.931  17.107  1.00 92.25           C  
ATOM   2733  CB  ARG B  24       3.897 -15.944  17.793  1.00 92.25           C  
ATOM   2734  HB2 ARG B  24       3.919 -17.032  17.855  1.00 92.25           H  
ATOM   2735  HB3 ARG B  24       3.726 -15.553  18.796  1.00 92.25           H  
ATOM   2736  O   ARG B  24       5.058 -13.464  16.005  1.00 92.25           O  
ATOM   2737  CG  ARG B  24       2.707 -15.535  16.898  1.00 92.25           C  
ATOM   2738  HG2 ARG B  24       2.594 -14.451  16.911  1.00 92.25           H  
ATOM   2739  HG3 ARG B  24       1.796 -15.972  17.307  1.00 92.25           H  
ATOM   2740  CD  ARG B  24       2.873 -16.007  15.446  1.00 92.25           C  
ATOM   2741  HD2 ARG B  24       3.002 -17.089  15.428  1.00 92.25           H  
ATOM   2742  HD3 ARG B  24       3.769 -15.551  15.026  1.00 92.25           H  
ATOM   2743  NE  ARG B  24       1.723 -15.634  14.603  1.00 92.25           N  
ATOM   2744  HE  ARG B  24       0.889 -15.253  15.026  1.00 92.25           H  
ATOM   2745  NH1 ARG B  24       2.748 -15.906  12.560  1.00 92.25           N  
ATOM   2746 HH11 ARG B  24       3.596 -16.201  13.022  1.00 92.25           H  
ATOM   2747 HH12 ARG B  24       2.764 -15.641  11.585  1.00 92.25           H  
ATOM   2748  NH2 ARG B  24       0.644 -15.153  12.688  1.00 92.25           N  
ATOM   2749 HH21 ARG B  24       0.609 -14.982  11.693  1.00 92.25           H  
ATOM   2750 HH22 ARG B  24      -0.081 -14.790  13.290  1.00 92.25           H  
ATOM   2751  CZ  ARG B  24       1.716 -15.574  13.285  1.00 92.25           C  
ATOM   2752  N   ILE B  25       5.637 -13.158  18.144  1.00 92.68           N  
ATOM   2753  H   ILE B  25       5.751 -13.599  19.045  1.00 92.68           H  
ATOM   2754  CA  ILE B  25       5.815 -11.695  18.017  1.00 92.68           C  
ATOM   2755  HA  ILE B  25       4.894 -11.263  17.626  1.00 92.68           H  
ATOM   2756  C   ILE B  25       6.914 -11.355  16.999  1.00 92.68           C  
ATOM   2757  CB  ILE B  25       6.103 -11.049  19.391  1.00 92.68           C  
ATOM   2758  HB  ILE B  25       6.942 -11.574  19.847  1.00 92.68           H  
ATOM   2759  O   ILE B  25       6.683 -10.547  16.106  1.00 92.68           O  
ATOM   2760  CG1 ILE B  25       4.872 -11.177  20.310  1.00 92.68           C  
ATOM   2761 HG12 ILE B  25       4.076 -10.525  19.951  1.00 92.68           H  
ATOM   2762 HG13 ILE B  25       4.502 -12.202  20.275  1.00 92.68           H  
ATOM   2763  CG2 ILE B  25       6.477  -9.563  19.258  1.00 92.68           C  
ATOM   2764 HG21 ILE B  25       7.398  -9.445  18.686  1.00 92.68           H  
ATOM   2765 HG22 ILE B  25       5.691  -9.016  18.738  1.00 92.68           H  
ATOM   2766 HG23 ILE B  25       6.651  -9.096  20.227  1.00 92.68           H  
ATOM   2767  CD1 ILE B  25       5.173 -10.852  21.776  1.00 92.68           C  
ATOM   2768 HD11 ILE B  25       5.366  -9.787  21.905  1.00 92.68           H  
ATOM   2769 HD12 ILE B  25       4.302 -11.125  22.371  1.00 92.68           H  
ATOM   2770 HD13 ILE B  25       6.031 -11.429  22.121  1.00 92.68           H  
ATOM   2771  N   ARG B  26       8.084 -12.008  17.075  1.00 91.89           N  
ATOM   2772  H   ARG B  26       8.186 -12.743  17.759  1.00 91.89           H  
ATOM   2773  CA  ARG B  26       9.159 -11.791  16.091  1.00 91.89           C  
ATOM   2774  HA  ARG B  26       9.364 -10.723  16.016  1.00 91.89           H  
ATOM   2775  C   ARG B  26       8.743 -12.208  14.683  1.00 91.89           C  
ATOM   2776  CB  ARG B  26      10.448 -12.515  16.490  1.00 91.89           C  
ATOM   2777  HB2 ARG B  26      11.131 -12.480  15.641  1.00 91.89           H  
ATOM   2778  HB3 ARG B  26      10.226 -13.560  16.708  1.00 91.89           H  
ATOM   2779  O   ARG B  26       9.032 -11.485  13.746  1.00 91.89           O  
ATOM   2780  CG  ARG B  26      11.139 -11.849  17.687  1.00 91.89           C  
ATOM   2781  HG2 ARG B  26      10.515 -11.935  18.576  1.00 91.89           H  
ATOM   2782  HG3 ARG B  26      11.291 -10.793  17.465  1.00 91.89           H  
ATOM   2783  CD  ARG B  26      12.506 -12.496  17.939  1.00 91.89           C  
ATOM   2784  HD2 ARG B  26      13.094 -12.423  17.024  1.00 91.89           H  
ATOM   2785  HD3 ARG B  26      13.034 -11.926  18.704  1.00 91.89           H  
ATOM   2786  NE  ARG B  26      12.378 -13.919  18.320  1.00 91.89           N  
ATOM   2787  HE  ARG B  26      12.247 -14.555  17.546  1.00 91.89           H  
ATOM   2788  NH1 ARG B  26      12.516 -13.664  20.590  1.00 91.89           N  
ATOM   2789 HH11 ARG B  26      12.586 -12.671  20.417  1.00 91.89           H  
ATOM   2790 HH12 ARG B  26      12.541 -14.052  21.522  1.00 91.89           H  
ATOM   2791  NH2 ARG B  26      12.207 -15.705  19.718  1.00 91.89           N  
ATOM   2792 HH21 ARG B  26      12.151 -16.105  20.643  1.00 91.89           H  
ATOM   2793 HH22 ARG B  26      12.110 -16.299  18.907  1.00 91.89           H  
ATOM   2794  CZ  ARG B  26      12.364 -14.421  19.538  1.00 91.89           C  
ATOM   2795  N   GLU B  27       8.020 -13.316  14.543  1.00 93.21           N  
ATOM   2796  H   GLU B  27       7.828 -13.871  15.365  1.00 93.21           H  
ATOM   2797  CA  GLU B  27       7.489 -13.786  13.251  1.00 93.21           C  
ATOM   2798  HA  GLU B  27       8.308 -13.880  12.537  1.00 93.21           H  
ATOM   2799  C   GLU B  27       6.456 -12.827  12.626  1.00 93.21           C  
ATOM   2800  CB  GLU B  27       6.838 -15.165  13.438  1.00 93.21           C  
ATOM   2801  HB2 GLU B  27       6.040 -15.062  14.173  1.00 93.21           H  
ATOM   2802  HB3 GLU B  27       6.390 -15.480  12.496  1.00 93.21           H  
ATOM   2803  O   GLU B  27       6.220 -12.890  11.426  1.00 93.21           O  
ATOM   2804  CG  GLU B  27       7.818 -16.260  13.896  1.00 93.21           C  
ATOM   2805  HG2 GLU B  27       8.512 -16.475  13.083  1.00 93.21           H  
ATOM   2806  HG3 GLU B  27       8.421 -15.893  14.726  1.00 93.21           H  
ATOM   2807  CD  GLU B  27       7.125 -17.556  14.349  1.00 93.21           C  
ATOM   2808  OE1 GLU B  27       7.872 -18.492  14.733  1.00 93.21           O  
ATOM   2809  OE2 GLU B  27       5.870 -17.596  14.404  1.00 93.21           O  
ATOM   2810  N   LEU B  28       5.837 -11.946  13.418  1.00 94.51           N  
ATOM   2811  H   LEU B  28       6.034 -11.976  14.408  1.00 94.51           H  
ATOM   2812  CA  LEU B  28       4.904 -10.920  12.940  1.00 94.51           C  
ATOM   2813  HA  LEU B  28       4.443 -11.244  12.007  1.00 94.51           H  
ATOM   2814  C   LEU B  28       5.608  -9.587  12.638  1.00 94.51           C  
ATOM   2815  CB  LEU B  28       3.810 -10.736  14.005  1.00 94.51           C  
ATOM   2816  HB2 LEU B  28       3.264  -9.816  13.799  1.00 94.51           H  
ATOM   2817  HB3 LEU B  28       4.296 -10.621  14.974  1.00 94.51           H  
ATOM   2818  O   LEU B  28       5.290  -8.933  11.652  1.00 94.51           O  
ATOM   2819  CG  LEU B  28       2.808 -11.902  14.076  1.00 94.51           C  
ATOM   2820  HG  LEU B  28       3.331 -12.857  14.034  1.00 94.51           H  
ATOM   2821  CD1 LEU B  28       2.042 -11.837  15.398  1.00 94.51           C  
ATOM   2822 HD11 LEU B  28       1.474 -10.908  15.446  1.00 94.51           H  
ATOM   2823 HD12 LEU B  28       2.743 -11.884  16.232  1.00 94.51           H  
ATOM   2824 HD13 LEU B  28       1.355 -12.682  15.458  1.00 94.51           H  
ATOM   2825  CD2 LEU B  28       1.807 -11.833  12.924  1.00 94.51           C  
ATOM   2826 HD21 LEU B  28       2.316 -12.012  11.977  1.00 94.51           H  
ATOM   2827 HD22 LEU B  28       1.333 -10.852  12.894  1.00 94.51           H  
ATOM   2828 HD23 LEU B  28       1.030 -12.586  13.057  1.00 94.51           H  
ATOM   2829  N   GLU B  29       6.563  -9.176  13.477  1.00 91.50           N  
ATOM   2830  H   GLU B  29       6.730  -9.733  14.303  1.00 91.50           H  
ATOM   2831  CA  GLU B  29       7.212  -7.855  13.389  1.00 91.50           C  
ATOM   2832  HA  GLU B  29       6.523  -7.134  12.951  1.00 91.50           H  
ATOM   2833  C   GLU B  29       8.484  -7.843  12.523  1.00 91.50           C  
ATOM   2834  CB  GLU B  29       7.580  -7.381  14.811  1.00 91.50           C  
ATOM   2835  HB2 GLU B  29       8.156  -6.459  14.737  1.00 91.50           H  
ATOM   2836  HB3 GLU B  29       8.211  -8.139  15.275  1.00 91.50           H  
ATOM   2837  O   GLU B  29       8.824  -6.828  11.921  1.00 91.50           O  
ATOM   2838  CG  GLU B  29       6.359  -7.111  15.708  1.00 91.50           C  
ATOM   2839  HG2 GLU B  29       5.770  -6.315  15.251  1.00 91.50           H  
ATOM   2840  HG3 GLU B  29       5.738  -8.006  15.747  1.00 91.50           H  
ATOM   2841  CD  GLU B  29       6.721  -6.710  17.151  1.00 91.50           C  
ATOM   2842  OE1 GLU B  29       5.876  -6.046  17.807  1.00 91.50           O  
ATOM   2843  OE2 GLU B  29       7.795  -7.105  17.656  1.00 91.50           O  
ATOM   2844  N   SER B  30       9.242  -8.942  12.523  1.00 88.48           N  
ATOM   2845  H   SER B  30       8.880  -9.769  12.975  1.00 88.48           H  
ATOM   2846  CA  SER B  30      10.656  -8.979  12.110  1.00 88.48           C  
ATOM   2847  HA  SER B  30      10.793  -8.279  11.286  1.00 88.48           H  
ATOM   2848  C   SER B  30      11.083 -10.349  11.565  1.00 88.48           C  
ATOM   2849  CB  SER B  30      11.560  -8.508  13.267  1.00 88.48           C  
ATOM   2850  HB2 SER B  30      12.607  -8.713  13.042  1.00 88.48           H  
ATOM   2851  HB3 SER B  30      11.449  -7.429  13.368  1.00 88.48           H  
ATOM   2852  O   SER B  30      12.237 -10.750  11.699  1.00 88.48           O  
ATOM   2853  OG  SER B  30      11.198  -9.111  14.504  1.00 88.48           O  
ATOM   2854  HG  SER B  30      10.286  -8.854  14.656  1.00 88.48           H  
ATOM   2855  N   ASP B  31      10.155 -11.082  10.941  1.00 93.84           N  
ATOM   2856  H   ASP B  31       9.206 -10.740  10.907  1.00 93.84           H  
ATOM   2857  CA  ASP B  31      10.483 -12.333  10.253  1.00 93.84           C  
ATOM   2858  HA  ASP B  31      10.997 -12.979  10.965  1.00 93.84           H  
ATOM   2859  C   ASP B  31      11.412 -12.048   9.073  1.00 93.84           C  
ATOM   2860  CB  ASP B  31       9.207 -13.031   9.759  1.00 93.84           C  
ATOM   2861  HB2 ASP B  31       8.975 -12.696   8.748  1.00 93.84           H  
ATOM   2862  HB3 ASP B  31       8.388 -12.723  10.408  1.00 93.84           H  
ATOM   2863  O   ASP B  31      11.151 -11.138   8.276  1.00 93.84           O  
ATOM   2864  CG  ASP B  31       9.247 -14.559   9.769  1.00 93.84           C  
ATOM   2865  OD1 ASP B  31      10.157 -15.173  10.369  1.00 93.84           O  
ATOM   2866  OD2 ASP B  31       8.271 -15.181   9.290  1.00 93.84           O  
ATOM   2867  N   ASP B  32      12.473 -12.837   8.958  1.00 98.17           N  
ATOM   2868  H   ASP B  32      12.604 -13.565   9.646  1.00 98.17           H  
ATOM   2869  CA  ASP B  32      13.407 -12.775   7.841  1.00 98.17           C  
ATOM   2870  HA  ASP B  32      13.694 -11.739   7.661  1.00 98.17           H  
ATOM   2871  C   ASP B  32      12.721 -13.316   6.576  1.00 98.17           C  
ATOM   2872  CB  ASP B  32      14.665 -13.585   8.199  1.00 98.17           C  
ATOM   2873  HB2 ASP B  32      15.220 -13.788   7.283  1.00 98.17           H  
ATOM   2874  HB3 ASP B  32      14.366 -14.547   8.614  1.00 98.17           H  
ATOM   2875  O   ASP B  32      12.170 -14.421   6.586  1.00 98.17           O  
ATOM   2876  CG  ASP B  32      15.601 -12.870   9.184  1.00 98.17           C  
ATOM   2877  OD1 ASP B  32      15.760 -11.636   9.094  1.00 98.17           O  
ATOM   2878  OD2 ASP B  32      16.242 -13.552  10.017  1.00 98.17           O  
ATOM   2879  N   ILE B  33      12.751 -12.561   5.475  1.00 98.91           N  
ATOM   2880  H   ILE B  33      13.215 -11.665   5.520  1.00 98.91           H  
ATOM   2881  CA  ILE B  33      12.144 -12.962   4.196  1.00 98.91           C  
ATOM   2882  HA  ILE B  33      11.538 -13.856   4.342  1.00 98.91           H  
ATOM   2883  C   ILE B  33      13.254 -13.328   3.207  1.00 98.91           C  
ATOM   2884  CB  ILE B  33      11.197 -11.859   3.664  1.00 98.91           C  
ATOM   2885  HB  ILE B  33      11.792 -10.961   3.500  1.00 98.91           H  
ATOM   2886  O   ILE B  33      14.118 -12.513   2.906  1.00 98.91           O  
ATOM   2887  CG1 ILE B  33      10.081 -11.462   4.660  1.00 98.91           C  
ATOM   2888 HG12 ILE B  33      10.534 -10.989   5.531  1.00 98.91           H  
ATOM   2889 HG13 ILE B  33       9.446 -10.711   4.189  1.00 98.91           H  
ATOM   2890  CG2 ILE B  33      10.587 -12.244   2.305  1.00 98.91           C  
ATOM   2891 HG21 ILE B  33      10.036 -13.182   2.383  1.00 98.91           H  
ATOM   2892 HG22 ILE B  33       9.911 -11.459   1.968  1.00 98.91           H  
ATOM   2893 HG23 ILE B  33      11.370 -12.358   1.556  1.00 98.91           H  
ATOM   2894  CD1 ILE B  33       9.184 -12.607   5.147  1.00 98.91           C  
ATOM   2895 HD11 ILE B  33       8.752 -13.144   4.303  1.00 98.91           H  
ATOM   2896 HD12 ILE B  33       8.373 -12.196   5.749  1.00 98.91           H  
ATOM   2897 HD13 ILE B  33       9.759 -13.294   5.768  1.00 98.91           H  
ATOM   2898  N   ALA B  34      13.245 -14.552   2.689  1.00 98.91           N  
ATOM   2899  H   ALA B  34      12.432 -15.128   2.854  1.00 98.91           H  
ATOM   2900  CA  ALA B  34      14.166 -14.997   1.652  1.00 98.91           C  
ATOM   2901  HA  ALA B  34      15.152 -14.571   1.837  1.00 98.91           H  
ATOM   2902  C   ALA B  34      13.691 -14.540   0.266  1.00 98.91           C  
ATOM   2903  CB  ALA B  34      14.287 -16.523   1.719  1.00 98.91           C  
ATOM   2904  HB1 ALA B  34      14.906 -16.875   0.894  1.00 98.91           H  
ATOM   2905  HB2 ALA B  34      13.300 -16.978   1.633  1.00 98.91           H  
ATOM   2906  HB3 ALA B  34      14.747 -16.818   2.663  1.00 98.91           H  
ATOM   2907  O   ALA B  34      12.532 -14.747  -0.099  1.00 98.91           O  
ATOM   2908  N   ILE B  35      14.613 -13.994  -0.528  1.00 98.94           N  
ATOM   2909  H   ILE B  35      15.543 -13.865  -0.154  1.00 98.94           H  
ATOM   2910  CA  ILE B  35      14.452 -13.885  -1.979  1.00 98.94           C  
ATOM   2911  HA  ILE B  35      13.397 -13.748  -2.219  1.00 98.94           H  
ATOM   2912  C   ILE B  35      14.914 -15.218  -2.567  1.00 98.94           C  
ATOM   2913  CB  ILE B  35      15.235 -12.681  -2.551  1.00 98.94           C  
ATOM   2914  HB  ILE B  35      16.291 -12.792  -2.306  1.00 98.94           H  
ATOM   2915  O   ILE B  35      16.104 -15.531  -2.501  1.00 98.94           O  
ATOM   2916  CG1 ILE B  35      14.721 -11.352  -1.949  1.00 98.94           C  
ATOM   2917 HG12 ILE B  35      13.729 -11.141  -2.349  1.00 98.94           H  
ATOM   2918 HG13 ILE B  35      14.636 -11.450  -0.867  1.00 98.94           H  
ATOM   2919  CG2 ILE B  35      15.070 -12.676  -4.082  1.00 98.94           C  
ATOM   2920 HG21 ILE B  35      14.011 -12.705  -4.339  1.00 98.94           H  
ATOM   2921 HG22 ILE B  35      15.553 -13.551  -4.516  1.00 98.94           H  
ATOM   2922 HG23 ILE B  35      15.523 -11.789  -4.523  1.00 98.94           H  
ATOM   2923  CD1 ILE B  35      15.610 -10.133  -2.213  1.00 98.94           C  
ATOM   2924 HD11 ILE B  35      16.583 -10.285  -1.746  1.00 98.94           H  
ATOM   2925 HD12 ILE B  35      15.729  -9.962  -3.283  1.00 98.94           H  
ATOM   2926 HD13 ILE B  35      15.145  -9.251  -1.773  1.00 98.94           H  
ATOM   2927  N   VAL B  36      13.978 -16.007  -3.097  1.00 98.84           N  
ATOM   2928  H   VAL B  36      13.029 -15.664  -3.130  1.00 98.84           H  
ATOM   2929  CA  VAL B  36      14.247 -17.381  -3.564  1.00 98.84           C  
ATOM   2930  HA  VAL B  36      15.200 -17.690  -3.135  1.00 98.84           H  
ATOM   2931  C   VAL B  36      14.445 -17.489  -5.073  1.00 98.84           C  
ATOM   2932  CB  VAL B  36      13.195 -18.393  -3.066  1.00 98.84           C  
ATOM   2933  HB  VAL B  36      13.459 -19.372  -3.465  1.00 98.84           H  
ATOM   2934  O   VAL B  36      15.180 -18.342  -5.550  1.00 98.84           O  
ATOM   2935  CG1 VAL B  36      13.196 -18.484  -1.534  1.00 98.84           C  
ATOM   2936 HG11 VAL B  36      12.883 -17.539  -1.091  1.00 98.84           H  
ATOM   2937 HG12 VAL B  36      12.516 -19.276  -1.220  1.00 98.84           H  
ATOM   2938 HG13 VAL B  36      14.200 -18.736  -1.190  1.00 98.84           H  
ATOM   2939  CG2 VAL B  36      11.762 -18.079  -3.516  1.00 98.84           C  
ATOM   2940 HG21 VAL B  36      11.718 -18.040  -4.605  1.00 98.84           H  
ATOM   2941 HG22 VAL B  36      11.422 -17.135  -3.092  1.00 98.84           H  
ATOM   2942 HG23 VAL B  36      11.099 -18.879  -3.185  1.00 98.84           H  
ATOM   2943  N   GLY B  37      13.850 -16.580  -5.840  1.00 98.80           N  
ATOM   2944  H   GLY B  37      13.294 -15.867  -5.392  1.00 98.80           H  
ATOM   2945  CA  GLY B  37      14.044 -16.490  -7.284  1.00 98.80           C  
ATOM   2946  HA2 GLY B  37      15.026 -16.878  -7.554  1.00 98.80           H  
ATOM   2947  HA3 GLY B  37      13.288 -17.074  -7.808  1.00 98.80           H  
ATOM   2948  C   GLY B  37      13.942 -15.050  -7.748  1.00 98.80           C  
ATOM   2949  O   GLY B  37      13.361 -14.206  -7.065  1.00 98.80           O  
ATOM   2950  N   ALA B  38      14.528 -14.750  -8.900  1.00 98.77           N  
ATOM   2951  H   ALA B  38      14.998 -15.473  -9.426  1.00 98.77           H  
ATOM   2952  CA  ALA B  38      14.514 -13.406  -9.449  1.00 98.77           C  
ATOM   2953  HA  ALA B  38      13.545 -12.953  -9.241  1.00 98.77           H  
ATOM   2954  C   ALA B  38      14.714 -13.421 -10.967  1.00 98.77           C  
ATOM   2955  CB  ALA B  38      15.602 -12.591  -8.743  1.00 98.77           C  
ATOM   2956  HB1 ALA B  38      15.516 -12.691  -7.661  1.00 98.77           H  
ATOM   2957  HB2 ALA B  38      16.593 -12.922  -9.056  1.00 98.77           H  
ATOM   2958  HB3 ALA B  38      15.456 -11.541  -8.996  1.00 98.77           H  
ATOM   2959  O   ALA B  38      15.421 -14.276 -11.498  1.00 98.77           O  
ATOM   2960  N   ALA B  39      14.122 -12.461 -11.671  1.00 98.54           N  
ATOM   2961  H   ALA B  39      13.523 -11.805 -11.190  1.00 98.54           H  
ATOM   2962  CA  ALA B  39      14.372 -12.235 -13.090  1.00 98.54           C  
ATOM   2963  HA  ALA B  39      15.408 -12.495 -13.308  1.00 98.54           H  
ATOM   2964  C   ALA B  39      14.191 -10.757 -13.455  1.00 98.54           C  
ATOM   2965  CB  ALA B  39      13.462 -13.148 -13.923  1.00 98.54           C  
ATOM   2966  HB1 ALA B  39      13.644 -14.193 -13.669  1.00 98.54           H  
ATOM   2967  HB2 ALA B  39      13.648 -13.008 -14.988  1.00 98.54           H  
ATOM   2968  HB3 ALA B  39      12.419 -12.909 -13.716  1.00 98.54           H  
ATOM   2969  O   ALA B  39      13.580  -9.975 -12.719  1.00 98.54           O  
ATOM   2970  N   CYS B  40      14.726 -10.372 -14.613  1.00 97.91           N  
ATOM   2971  H   CYS B  40      15.180 -11.052 -15.206  1.00 97.91           H  
ATOM   2972  CA  CYS B  40      14.579  -9.031 -15.155  1.00 97.91           C  
ATOM   2973  HA  CYS B  40      13.589  -8.667 -14.878  1.00 97.91           H  
ATOM   2974  C   CYS B  40      14.658  -8.998 -16.683  1.00 97.91           C  
ATOM   2975  CB  CYS B  40      15.631  -8.100 -14.534  1.00 97.91           C  
ATOM   2976  HB2 CYS B  40      15.492  -8.082 -13.454  1.00 97.91           H  
ATOM   2977  HB3 CYS B  40      15.480  -7.088 -14.911  1.00 97.91           H  
ATOM   2978  O   CYS B  40      15.215  -9.890 -17.323  1.00 97.91           O  
ATOM   2979  SG  CYS B  40      17.323  -8.639 -14.933  1.00 97.91           S  
ATOM   2980  HG  CYS B  40      17.937  -7.532 -14.505  1.00 97.91           H  
ATOM   2981  N   ARG B  41      14.150  -7.902 -17.249  1.00 97.12           N  
ATOM   2982  H   ARG B  41      13.695  -7.249 -16.627  1.00 97.12           H  
ATOM   2983  CA  ARG B  41      14.407  -7.446 -18.618  1.00 97.12           C  
ATOM   2984  HA  ARG B  41      15.179  -8.068 -19.070  1.00 97.12           H  
ATOM   2985  C   ARG B  41      14.921  -6.014 -18.503  1.00 97.12           C  
ATOM   2986  CB  ARG B  41      13.109  -7.528 -19.453  1.00 97.12           C  
ATOM   2987  HB2 ARG B  41      12.357  -8.112 -18.922  1.00 97.12           H  
ATOM   2988  HB3 ARG B  41      12.688  -6.530 -19.572  1.00 97.12           H  
ATOM   2989  O   ARG B  41      14.159  -5.144 -18.078  1.00 97.12           O  
ATOM   2990  CG  ARG B  41      13.294  -8.127 -20.856  1.00 97.12           C  
ATOM   2991  HG2 ARG B  41      12.451  -7.803 -21.467  1.00 97.12           H  
ATOM   2992  HG3 ARG B  41      14.208  -7.750 -21.316  1.00 97.12           H  
ATOM   2993  CD  ARG B  41      13.306  -9.661 -20.828  1.00 97.12           C  
ATOM   2994  HD2 ARG B  41      12.579 -10.003 -20.092  1.00 97.12           H  
ATOM   2995  HD3 ARG B  41      14.291 -10.012 -20.520  1.00 97.12           H  
ATOM   2996  NE  ARG B  41      12.952 -10.237 -22.142  1.00 97.12           N  
ATOM   2997  HE  ARG B  41      12.977  -9.627 -22.947  1.00 97.12           H  
ATOM   2998  NH1 ARG B  41      12.455 -12.342 -21.374  1.00 97.12           N  
ATOM   2999 HH11 ARG B  41      12.933 -12.198 -20.496  1.00 97.12           H  
ATOM   3000 HH12 ARG B  41      12.017 -13.250 -21.446  1.00 97.12           H  
ATOM   3001  NH2 ARG B  41      11.790 -11.720 -23.414  1.00 97.12           N  
ATOM   3002 HH21 ARG B  41      11.670 -11.000 -24.112  1.00 97.12           H  
ATOM   3003 HH22 ARG B  41      10.988 -12.322 -23.296  1.00 97.12           H  
ATOM   3004  CZ  ARG B  41      12.420 -11.438 -22.312  1.00 97.12           C  
ATOM   3005  N   PHE B  42      16.188  -5.775 -18.839  1.00 96.99           N  
ATOM   3006  H   PHE B  42      16.740  -6.525 -19.228  1.00 96.99           H  
ATOM   3007  CA  PHE B  42      16.839  -4.464 -18.720  1.00 96.99           C  
ATOM   3008  HA  PHE B  42      16.068  -3.718 -18.525  1.00 96.99           H  
ATOM   3009  C   PHE B  42      17.532  -4.043 -20.029  1.00 96.99           C  
ATOM   3010  CB  PHE B  42      17.835  -4.462 -17.543  1.00 96.99           C  
ATOM   3011  HB2 PHE B  42      18.542  -5.277 -17.698  1.00 96.99           H  
ATOM   3012  HB3 PHE B  42      18.410  -3.536 -17.579  1.00 96.99           H  
ATOM   3013  O   PHE B  42      17.828  -4.893 -20.869  1.00 96.99           O  
ATOM   3014  CG  PHE B  42      17.261  -4.572 -16.136  1.00 96.99           C  
ATOM   3015  CD1 PHE B  42      15.979  -4.082 -15.818  1.00 96.99           C  
ATOM   3016  HD1 PHE B  42      15.368  -3.601 -16.568  1.00 96.99           H  
ATOM   3017  CD2 PHE B  42      18.052  -5.127 -15.112  1.00 96.99           C  
ATOM   3018  HD2 PHE B  42      19.048  -5.481 -15.333  1.00 96.99           H  
ATOM   3019  CE1 PHE B  42      15.475  -4.180 -14.512  1.00 96.99           C  
ATOM   3020  HE1 PHE B  42      14.489  -3.806 -14.282  1.00 96.99           H  
ATOM   3021  CE2 PHE B  42      17.558  -5.208 -13.798  1.00 96.99           C  
ATOM   3022  HE2 PHE B  42      18.169  -5.628 -13.013  1.00 96.99           H  
ATOM   3023  CZ  PHE B  42      16.270  -4.736 -13.501  1.00 96.99           C  
ATOM   3024  HZ  PHE B  42      15.889  -4.784 -12.491  1.00 96.99           H  
ATOM   3025  N   PRO B  43      17.793  -2.738 -20.236  1.00 95.01           N  
ATOM   3026  CA  PRO B  43      18.467  -2.241 -21.429  1.00 95.01           C  
ATOM   3027  HA  PRO B  43      17.852  -2.495 -22.292  1.00 95.01           H  
ATOM   3028  C   PRO B  43      19.874  -2.832 -21.622  1.00 95.01           C  
ATOM   3029  CB  PRO B  43      18.489  -0.716 -21.274  1.00 95.01           C  
ATOM   3030  HB2 PRO B  43      18.426  -0.206 -22.235  1.00 95.01           H  
ATOM   3031  HB3 PRO B  43      19.386  -0.413 -20.733  1.00 95.01           H  
ATOM   3032  O   PRO B  43      20.573  -3.182 -20.672  1.00 95.01           O  
ATOM   3033  CG  PRO B  43      17.269  -0.439 -20.400  1.00 95.01           C  
ATOM   3034  HG2 PRO B  43      16.358  -0.481 -20.997  1.00 95.01           H  
ATOM   3035  HG3 PRO B  43      17.343   0.508 -19.865  1.00 95.01           H  
ATOM   3036  CD  PRO B  43      17.317  -1.618 -19.440  1.00 95.01           C  
ATOM   3037  HD2 PRO B  43      18.019  -1.411 -18.631  1.00 95.01           H  
ATOM   3038  HD3 PRO B  43      16.320  -1.798 -19.039  1.00 95.01           H  
ATOM   3039  N   GLY B  44      20.307  -2.905 -22.882  1.00 89.36           N  
ATOM   3040  H   GLY B  44      19.674  -2.587 -23.603  1.00 89.36           H  
ATOM   3041  CA  GLY B  44      21.635  -3.389 -23.283  1.00 89.36           C  
ATOM   3042  HA2 GLY B  44      22.032  -2.734 -24.059  1.00 89.36           H  
ATOM   3043  HA3 GLY B  44      22.314  -3.338 -22.432  1.00 89.36           H  
ATOM   3044  C   GLY B  44      21.656  -4.829 -23.808  1.00 89.36           C  
ATOM   3045  O   GLY B  44      22.409  -5.112 -24.742  1.00 89.36           O  
ATOM   3046  N   GLY B  45      20.796  -5.719 -23.302  1.00 81.29           N  
ATOM   3047  H   GLY B  45      20.188  -5.453 -22.541  1.00 81.29           H  
ATOM   3048  CA  GLY B  45      20.715  -7.108 -23.763  1.00 81.29           C  
ATOM   3049  HA2 GLY B  45      21.683  -7.592 -23.636  1.00 81.29           H  
ATOM   3050  HA3 GLY B  45      20.464  -7.112 -24.824  1.00 81.29           H  
ATOM   3051  C   GLY B  45      19.662  -7.935 -23.026  1.00 81.29           C  
ATOM   3052  O   GLY B  45      19.228  -7.577 -21.937  1.00 81.29           O  
ATOM   3053  N   ASP B  46      19.263  -9.050 -23.636  1.00 69.10           N  
ATOM   3054  H   ASP B  46      19.642  -9.251 -24.550  1.00 69.10           H  
ATOM   3055  CA  ASP B  46      17.994  -9.718 -23.316  1.00 69.10           C  
ATOM   3056  HA  ASP B  46      17.388  -9.036 -22.720  1.00 69.10           H  
ATOM   3057  C   ASP B  46      18.150 -11.004 -22.467  1.00 69.10           C  
ATOM   3058  CB  ASP B  46      17.225  -9.939 -24.635  1.00 69.10           C  
ATOM   3059  HB2 ASP B  46      16.202 -10.239 -24.409  1.00 69.10           H  
ATOM   3060  HB3 ASP B  46      17.701 -10.749 -25.188  1.00 69.10           H  
ATOM   3061  O   ASP B  46      17.160 -11.650 -22.140  1.00 69.10           O  
ATOM   3062  CG  ASP B  46      17.198  -8.673 -25.515  1.00 69.10           C  
ATOM   3063  OD1 ASP B  46      16.564  -7.673 -25.111  1.00 69.10           O  
ATOM   3064  OD2 ASP B  46      17.900  -8.664 -26.557  1.00 69.10           O  
ATOM   3065  N   GLU B  47      19.374 -11.381 -22.069  1.00 73.23           N  
ATOM   3066  H   GLU B  47      20.152 -10.793 -22.331  1.00 73.23           H  
ATOM   3067  CA  GLU B  47      19.659 -12.616 -21.303  1.00 73.23           C  
ATOM   3068  HA  GLU B  47      18.921 -13.359 -21.604  1.00 73.23           H  
ATOM   3069  C   GLU B  47      19.486 -12.454 -19.772  1.00 73.23           C  
ATOM   3070  CB  GLU B  47      21.047 -13.215 -21.634  1.00 73.23           C  
ATOM   3071  HB2 GLU B  47      21.793 -12.654 -21.070  1.00 73.23           H  
ATOM   3072  HB3 GLU B  47      21.072 -14.240 -21.266  1.00 73.23           H  
ATOM   3073  O   GLU B  47      20.164 -13.122 -19.000  1.00 73.23           O  
ATOM   3074  CG  GLU B  47      21.469 -13.239 -23.114  1.00 73.23           C  
ATOM   3075  HG2 GLU B  47      21.423 -12.228 -23.520  1.00 73.23           H  
ATOM   3076  HG3 GLU B  47      20.764 -13.859 -23.668  1.00 73.23           H  
ATOM   3077  CD  GLU B  47      22.906 -13.768 -23.305  1.00 73.23           C  
ATOM   3078  OE1 GLU B  47      23.135 -14.544 -24.261  1.00 73.23           O  
ATOM   3079  OE2 GLU B  47      23.806 -13.348 -22.536  1.00 73.23           O  
ATOM   3080  N   GLY B  48      18.620 -11.550 -19.305  1.00 90.52           N  
ATOM   3081  H   GLY B  48      18.070 -11.042 -19.983  1.00 90.52           H  
ATOM   3082  CA  GLY B  48      18.301 -11.383 -17.880  1.00 90.52           C  
ATOM   3083  HA2 GLY B  48      17.617 -10.542 -17.769  1.00 90.52           H  
ATOM   3084  HA3 GLY B  48      17.782 -12.278 -17.537  1.00 90.52           H  
ATOM   3085  C   GLY B  48      19.506 -11.120 -16.957  1.00 90.52           C  
ATOM   3086  O   GLY B  48      20.336 -10.249 -17.228  1.00 90.52           O  
ATOM   3087  N   LEU B  49      19.570 -11.848 -15.834  1.00 95.54           N  
ATOM   3088  H   LEU B  49      18.912 -12.607 -15.727  1.00 95.54           H  
ATOM   3089  CA  LEU B  49      20.494 -11.603 -14.717  1.00 95.54           C  
ATOM   3090  HA  LEU B  49      20.359 -10.580 -14.367  1.00 95.54           H  
ATOM   3091  C   LEU B  49      21.980 -11.734 -15.081  1.00 95.54           C  
ATOM   3092  CB  LEU B  49      20.174 -12.580 -13.570  1.00 95.54           C  
ATOM   3093  HB2 LEU B  49      20.202 -13.597 -13.962  1.00 95.54           H  
ATOM   3094  HB3 LEU B  49      20.972 -12.504 -12.832  1.00 95.54           H  
ATOM   3095  O   LEU B  49      22.787 -10.923 -14.637  1.00 95.54           O  
ATOM   3096  CG  LEU B  49      18.835 -12.363 -12.846  1.00 95.54           C  
ATOM   3097  HG  LEU B  49      18.017 -12.506 -13.552  1.00 95.54           H  
ATOM   3098  CD1 LEU B  49      18.704 -13.394 -11.727  1.00 95.54           C  
ATOM   3099 HD11 LEU B  49      17.759 -13.257 -11.200  1.00 95.54           H  
ATOM   3100 HD12 LEU B  49      19.522 -13.285 -11.015  1.00 95.54           H  
ATOM   3101 HD13 LEU B  49      18.735 -14.401 -12.142  1.00 95.54           H  
ATOM   3102  CD2 LEU B  49      18.700 -10.978 -12.213  1.00 95.54           C  
ATOM   3103 HD21 LEU B  49      17.724 -10.906 -11.734  1.00 95.54           H  
ATOM   3104 HD22 LEU B  49      18.760 -10.201 -12.976  1.00 95.54           H  
ATOM   3105 HD23 LEU B  49      19.487 -10.827 -11.474  1.00 95.54           H  
ATOM   3106  N   GLU B  50      22.349 -12.715 -15.898  1.00 93.15           N  
ATOM   3107  H   GLU B  50      21.639 -13.344 -16.246  1.00 93.15           H  
ATOM   3108  CA  GLU B  50      23.737 -13.007 -16.265  1.00 93.15           C  
ATOM   3109  HA  GLU B  50      24.348 -13.045 -15.363  1.00 93.15           H  
ATOM   3110  C   GLU B  50      24.295 -11.896 -17.167  1.00 93.15           C  
ATOM   3111  CB  GLU B  50      23.827 -14.373 -16.982  1.00 93.15           C  
ATOM   3112  HB2 GLU B  50      23.319 -14.320 -17.945  1.00 93.15           H  
ATOM   3113  HB3 GLU B  50      24.881 -14.555 -17.191  1.00 93.15           H  
ATOM   3114  O   GLU B  50      25.419 -11.420 -16.987  1.00 93.15           O  
ATOM   3115  CG  GLU B  50      23.298 -15.594 -16.193  1.00 93.15           C  
ATOM   3116  HG2 GLU B  50      23.765 -16.482 -16.619  1.00 93.15           H  
ATOM   3117  HG3 GLU B  50      23.627 -15.514 -15.157  1.00 93.15           H  
ATOM   3118  CD  GLU B  50      21.768 -15.794 -16.238  1.00 93.15           C  
ATOM   3119  OE1 GLU B  50      21.252 -16.825 -15.746  1.00 93.15           O  
ATOM   3120  OE2 GLU B  50      21.042 -14.919 -16.760  1.00 93.15           O  
ATOM   3121  N   THR B  51      23.472 -11.416 -18.105  1.00 92.90           N  
ATOM   3122  H   THR B  51      22.551 -11.825 -18.167  1.00 92.90           H  
ATOM   3123  CA  THR B  51      23.796 -10.239 -18.918  1.00 92.90           C  
ATOM   3124  HA  THR B  51      24.815 -10.353 -19.286  1.00 92.90           H  
ATOM   3125  C   THR B  51      23.806  -8.959 -18.078  1.00 92.90           C  
ATOM   3126  CB  THR B  51      22.863 -10.164 -20.138  1.00 92.90           C  
ATOM   3127  HB  THR B  51      21.897 -10.616 -19.911  1.00 92.90           H  
ATOM   3128  O   THR B  51      24.696  -8.130 -18.263  1.00 92.90           O  
ATOM   3129  CG2 THR B  51      22.633  -8.772 -20.710  1.00 92.90           C  
ATOM   3130 HG21 THR B  51      22.029  -8.849 -21.614  1.00 92.90           H  
ATOM   3131 HG22 THR B  51      23.597  -8.324 -20.952  1.00 92.90           H  
ATOM   3132 HG23 THR B  51      22.098  -8.150 -19.992  1.00 92.90           H  
ATOM   3133  OG1 THR B  51      23.495 -10.839 -21.201  1.00 92.90           O  
ATOM   3134  HG1 THR B  51      23.332 -11.784 -21.152  1.00 92.90           H  
ATOM   3135  N   TYR B  52      22.889  -8.815 -17.117  1.00 96.46           N  
ATOM   3136  H   TYR B  52      22.170  -9.517 -17.016  1.00 96.46           H  
ATOM   3137  CA  TYR B  52      22.868  -7.669 -16.208  1.00 96.46           C  
ATOM   3138  HA  TYR B  52      22.857  -6.766 -16.819  1.00 96.46           H  
ATOM   3139  C   TYR B  52      24.126  -7.598 -15.326  1.00 96.46           C  
ATOM   3140  CB  TYR B  52      21.577  -7.706 -15.381  1.00 96.46           C  
ATOM   3141  HB2 TYR B  52      21.528  -8.664 -14.863  1.00 96.46           H  
ATOM   3142  HB3 TYR B  52      20.727  -7.658 -16.061  1.00 96.46           H  
ATOM   3143  O   TYR B  52      24.757  -6.542 -15.270  1.00 96.46           O  
ATOM   3144  CG  TYR B  52      21.415  -6.602 -14.352  1.00 96.46           C  
ATOM   3145  CD1 TYR B  52      20.826  -6.901 -13.108  1.00 96.46           C  
ATOM   3146  HD1 TYR B  52      20.517  -7.913 -12.888  1.00 96.46           H  
ATOM   3147  CD2 TYR B  52      21.824  -5.281 -14.632  1.00 96.46           C  
ATOM   3148  HD2 TYR B  52      22.290  -5.036 -15.575  1.00 96.46           H  
ATOM   3149  CE1 TYR B  52      20.645  -5.890 -12.147  1.00 96.46           C  
ATOM   3150  HE1 TYR B  52      20.215  -6.117 -11.183  1.00 96.46           H  
ATOM   3151  CE2 TYR B  52      21.636  -4.268 -13.675  1.00 96.46           C  
ATOM   3152  HE2 TYR B  52      21.953  -3.255 -13.874  1.00 96.46           H  
ATOM   3153  OH  TYR B  52      20.808  -3.579 -11.549  1.00 96.46           O  
ATOM   3154  HH  TYR B  52      20.294  -3.843 -10.782  1.00 96.46           H  
ATOM   3155  CZ  TYR B  52      21.028  -4.569 -12.443  1.00 96.46           C  
ATOM   3156  N   TRP B  53      24.556  -8.711 -14.717  1.00 96.65           N  
ATOM   3157  H   TRP B  53      23.996  -9.549 -14.774  1.00 96.65           H  
ATOM   3158  CA  TRP B  53      25.812  -8.758 -13.962  1.00 96.65           C  
ATOM   3159  HA  TRP B  53      25.770  -8.018 -13.162  1.00 96.65           H  
ATOM   3160  C   TRP B  53      27.011  -8.397 -14.836  1.00 96.65           C  
ATOM   3161  CB  TRP B  53      26.056 -10.132 -13.330  1.00 96.65           C  
ATOM   3162  HB2 TRP B  53      25.991 -10.904 -14.097  1.00 96.65           H  
ATOM   3163  HB3 TRP B  53      25.291 -10.333 -12.580  1.00 96.65           H  
ATOM   3164  O   TRP B  53      27.813  -7.551 -14.447  1.00 96.65           O  
ATOM   3165  CG  TRP B  53      27.400 -10.200 -12.672  1.00 96.65           C  
ATOM   3166  CD1 TRP B  53      28.430 -10.982 -13.064  1.00 96.65           C  
ATOM   3167  HD1 TRP B  53      28.380 -11.717 -13.854  1.00 96.65           H  
ATOM   3168  CD2 TRP B  53      27.913  -9.389 -11.567  1.00 96.65           C  
ATOM   3169  CE2 TRP B  53      29.284  -9.724 -11.361  1.00 96.65           C  
ATOM   3170  CE3 TRP B  53      27.363  -8.395 -10.726  1.00 96.65           C  
ATOM   3171  HE3 TRP B  53      26.330  -8.108 -10.854  1.00 96.65           H  
ATOM   3172  NE1 TRP B  53      29.546 -10.694 -12.303  1.00 96.65           N  
ATOM   3173  HE1 TRP B  53      30.416 -11.200 -12.380  1.00 96.65           H  
ATOM   3174  CH2 TRP B  53      29.481  -8.152  -9.536  1.00 96.65           C  
ATOM   3175  HH2 TRP B  53      30.066  -7.691  -8.753  1.00 96.65           H  
ATOM   3176  CZ2 TRP B  53      30.069  -9.114 -10.372  1.00 96.65           C  
ATOM   3177  HZ2 TRP B  53      31.104  -9.394 -10.239  1.00 96.65           H  
ATOM   3178  CZ3 TRP B  53      28.132  -7.797  -9.710  1.00 96.65           C  
ATOM   3179  HZ3 TRP B  53      27.679  -7.073  -9.049  1.00 96.65           H  
ATOM   3180  N   ARG B  54      27.109  -8.971 -16.042  1.00 95.02           N  
ATOM   3181  H   ARG B  54      26.432  -9.678 -16.291  1.00 95.02           H  
ATOM   3182  CA  ARG B  54      28.179  -8.632 -16.988  1.00 95.02           C  
ATOM   3183  HA  ARG B  54      29.138  -8.880 -16.533  1.00 95.02           H  
ATOM   3184  C   ARG B  54      28.228  -7.128 -17.274  1.00 95.02           C  
ATOM   3185  CB  ARG B  54      28.006  -9.466 -18.262  1.00 95.02           C  
ATOM   3186  HB2 ARG B  54      28.113 -10.522 -18.013  1.00 95.02           H  
ATOM   3187  HB3 ARG B  54      27.003  -9.301 -18.654  1.00 95.02           H  
ATOM   3188  O   ARG B  54      29.304  -6.547 -17.204  1.00 95.02           O  
ATOM   3189  CG  ARG B  54      29.045  -9.085 -19.328  1.00 95.02           C  
ATOM   3190  HG2 ARG B  54      28.920  -8.040 -19.611  1.00 95.02           H  
ATOM   3191  HG3 ARG B  54      30.044  -9.215 -18.911  1.00 95.02           H  
ATOM   3192  CD  ARG B  54      28.930  -9.923 -20.601  1.00 95.02           C  
ATOM   3193  HD2 ARG B  54      29.635  -9.514 -21.324  1.00 95.02           H  
ATOM   3194  HD3 ARG B  54      29.221 -10.947 -20.366  1.00 95.02           H  
ATOM   3195  NE  ARG B  54      27.558  -9.911 -21.158  1.00 95.02           N  
ATOM   3196  HE  ARG B  54      26.838  -9.482 -20.595  1.00 95.02           H  
ATOM   3197  NH1 ARG B  54      28.045 -10.967 -23.118  1.00 95.02           N  
ATOM   3198 HH11 ARG B  54      29.017 -10.776 -22.922  1.00 95.02           H  
ATOM   3199 HH12 ARG B  54      27.725 -11.402 -23.972  1.00 95.02           H  
ATOM   3200  NH2 ARG B  54      25.915 -10.676 -22.555  1.00 95.02           N  
ATOM   3201 HH21 ARG B  54      25.621 -11.391 -23.204  1.00 95.02           H  
ATOM   3202 HH22 ARG B  54      25.193 -10.405 -21.902  1.00 95.02           H  
ATOM   3203  CZ  ARG B  54      27.172 -10.505 -22.269  1.00 95.02           C  
ATOM   3204  N   HIS B  55      27.088  -6.485 -17.538  1.00 94.42           N  
ATOM   3205  H   HIS B  55      26.229  -7.015 -17.573  1.00 94.42           H  
ATOM   3206  CA  HIS B  55      27.041  -5.036 -17.771  1.00 94.42           C  
ATOM   3207  HA  HIS B  55      27.717  -4.789 -18.590  1.00 94.42           H  
ATOM   3208  C   HIS B  55      27.514  -4.229 -16.553  1.00 94.42           C  
ATOM   3209  CB  HIS B  55      25.618  -4.610 -18.163  1.00 94.42           C  
ATOM   3210  HB2 HIS B  55      24.927  -4.910 -17.376  1.00 94.42           H  
ATOM   3211  HB3 HIS B  55      25.589  -3.522 -18.227  1.00 94.42           H  
ATOM   3212  O   HIS B  55      28.235  -3.248 -16.720  1.00 94.42           O  
ATOM   3213  CG  HIS B  55      25.113  -5.154 -19.477  1.00 94.42           C  
ATOM   3214  CD2 HIS B  55      25.824  -5.823 -20.441  1.00 94.42           C  
ATOM   3215  HD2 HIS B  55      26.876  -6.068 -20.399  1.00 94.42           H  
ATOM   3216  ND1 HIS B  55      23.817  -5.059 -19.928  1.00 94.42           N  
ATOM   3217  HD1 HIS B  55      23.045  -4.621 -19.448  1.00 94.42           H  
ATOM   3218  CE1 HIS B  55      23.753  -5.665 -21.121  1.00 94.42           C  
ATOM   3219  HE1 HIS B  55      22.845  -5.796 -21.690  1.00 94.42           H  
ATOM   3220  NE2 HIS B  55      24.952  -6.143 -21.487  1.00 94.42           N  
ATOM   3221  N   LEU B  56      27.152  -4.646 -15.335  1.00 96.59           N  
ATOM   3222  H   LEU B  56      26.558  -5.460 -15.264  1.00 96.59           H  
ATOM   3223  CA  LEU B  56      27.613  -4.013 -14.096  1.00 96.59           C  
ATOM   3224  HA  LEU B  56      27.431  -2.940 -14.154  1.00 96.59           H  
ATOM   3225  C   LEU B  56      29.127  -4.192 -13.888  1.00 96.59           C  
ATOM   3226  CB  LEU B  56      26.832  -4.600 -12.907  1.00 96.59           C  
ATOM   3227  HB2 LEU B  56      26.927  -5.686 -12.929  1.00 96.59           H  
ATOM   3228  HB3 LEU B  56      27.304  -4.257 -11.987  1.00 96.59           H  
ATOM   3229  O   LEU B  56      29.829  -3.221 -13.611  1.00 96.59           O  
ATOM   3230  CG  LEU B  56      25.337  -4.237 -12.847  1.00 96.59           C  
ATOM   3231  HG  LEU B  56      24.859  -4.421 -13.809  1.00 96.59           H  
ATOM   3232  CD1 LEU B  56      24.666  -5.111 -11.787  1.00 96.59           C  
ATOM   3233 HD11 LEU B  56      24.629  -6.140 -12.144  1.00 96.59           H  
ATOM   3234 HD12 LEU B  56      23.644  -4.774 -11.611  1.00 96.59           H  
ATOM   3235 HD13 LEU B  56      25.231  -5.078 -10.856  1.00 96.59           H  
ATOM   3236  CD2 LEU B  56      25.127  -2.767 -12.480  1.00 96.59           C  
ATOM   3237 HD21 LEU B  56      25.636  -2.539 -11.543  1.00 96.59           H  
ATOM   3238 HD22 LEU B  56      25.528  -2.129 -13.268  1.00 96.59           H  
ATOM   3239 HD23 LEU B  56      24.061  -2.563 -12.380  1.00 96.59           H  
ATOM   3240  N   ALA B  57      29.639  -5.414 -14.048  1.00 96.24           N  
ATOM   3241  H   ALA B  57      29.004  -6.169 -14.267  1.00 96.24           H  
ATOM   3242  CA  ALA B  57      31.047  -5.756 -13.844  1.00 96.24           C  
ATOM   3243  HA  ALA B  57      31.358  -5.383 -12.868  1.00 96.24           H  
ATOM   3244  C   ALA B  57      31.978  -5.126 -14.897  1.00 96.24           C  
ATOM   3245  CB  ALA B  57      31.160  -7.285 -13.833  1.00 96.24           C  
ATOM   3246  HB1 ALA B  57      30.850  -7.690 -14.797  1.00 96.24           H  
ATOM   3247  HB2 ALA B  57      30.520  -7.695 -13.051  1.00 96.24           H  
ATOM   3248  HB3 ALA B  57      32.191  -7.575 -13.633  1.00 96.24           H  
ATOM   3249  O   ALA B  57      33.090  -4.716 -14.571  1.00 96.24           O  
ATOM   3250  N   GLU B  58      31.517  -5.000 -16.146  1.00 94.70           N  
ATOM   3251  H   GLU B  58      30.628  -5.425 -16.370  1.00 94.70           H  
ATOM   3252  CA  GLU B  58      32.221  -4.297 -17.229  1.00 94.70           C  
ATOM   3253  HA  GLU B  58      33.284  -4.529 -17.162  1.00 94.70           H  
ATOM   3254  C   GLU B  58      32.114  -2.760 -17.122  1.00 94.70           C  
ATOM   3255  CB  GLU B  58      31.711  -4.801 -18.598  1.00 94.70           C  
ATOM   3256  HB2 GLU B  58      32.127  -4.171 -19.385  1.00 94.70           H  
ATOM   3257  HB3 GLU B  58      30.626  -4.702 -18.628  1.00 94.70           H  
ATOM   3258  O   GLU B  58      32.733  -2.050 -17.915  1.00 94.70           O  
ATOM   3259  CG  GLU B  58      32.117  -6.259 -18.899  1.00 94.70           C  
ATOM   3260  HG2 GLU B  58      33.204  -6.305 -18.954  1.00 94.70           H  
ATOM   3261  HG3 GLU B  58      31.807  -6.899 -18.073  1.00 94.70           H  
ATOM   3262  CD  GLU B  58      31.526  -6.828 -20.208  1.00 94.70           C  
ATOM   3263  OE1 GLU B  58      31.783  -8.025 -20.491  1.00 94.70           O  
ATOM   3264  OE2 GLU B  58      30.811  -6.102 -20.937  1.00 94.70           O  
ATOM   3265  N   GLY B  59      31.344  -2.225 -16.163  1.00 94.86           N  
ATOM   3266  H   GLY B  59      30.885  -2.846 -15.512  1.00 94.86           H  
ATOM   3267  CA  GLY B  59      31.120  -0.782 -16.009  1.00 94.86           C  
ATOM   3268  HA2 GLY B  59      32.081  -0.273 -15.936  1.00 94.86           H  
ATOM   3269  HA3 GLY B  59      30.561  -0.612 -15.089  1.00 94.86           H  
ATOM   3270  C   GLY B  59      30.332  -0.162 -17.170  1.00 94.86           C  
ATOM   3271  O   GLY B  59      30.504   1.014 -17.484  1.00 94.86           O  
ATOM   3272  N   MET B  60      29.494  -0.952 -17.845  1.00 94.59           N  
ATOM   3273  H   MET B  60      29.337  -1.886 -17.492  1.00 94.59           H  
ATOM   3274  CA  MET B  60      28.774  -0.534 -19.043  1.00 94.59           C  
ATOM   3275  HA  MET B  60      29.506  -0.092 -19.720  1.00 94.59           H  
ATOM   3276  C   MET B  60      27.715   0.528 -18.712  1.00 94.59           C  
ATOM   3277  CB  MET B  60      28.166  -1.767 -19.734  1.00 94.59           C  
ATOM   3278  HB2 MET B  60      27.296  -2.105 -19.172  1.00 94.59           H  
ATOM   3279  HB3 MET B  60      28.908  -2.565 -19.739  1.00 94.59           H  
ATOM   3280  O   MET B  60      26.964   0.391 -17.743  1.00 94.59           O  
ATOM   3281  CG  MET B  60      27.755  -1.474 -21.183  1.00 94.59           C  
ATOM   3282  HG2 MET B  60      28.643  -1.182 -21.744  1.00 94.59           H  
ATOM   3283  HG3 MET B  60      27.063  -0.632 -21.184  1.00 94.59           H  
ATOM   3284  SD  MET B  60      26.945  -2.840 -22.065  1.00 94.59           S  
ATOM   3285  CE  MET B  60      28.251  -4.105 -22.041  1.00 94.59           C  
ATOM   3286  HE1 MET B  60      28.484  -4.394 -21.016  1.00 94.59           H  
ATOM   3287  HE2 MET B  60      27.915  -4.989 -22.583  1.00 94.59           H  
ATOM   3288  HE3 MET B  60      29.156  -3.719 -22.510  1.00 94.59           H  
ATOM   3289  N   VAL B  61      27.639   1.562 -19.555  1.00 95.81           N  
ATOM   3290  H   VAL B  61      28.325   1.621 -20.294  1.00 95.81           H  
ATOM   3291  CA  VAL B  61      26.610   2.612 -19.518  1.00 95.81           C  
ATOM   3292  HA  VAL B  61      25.990   2.479 -18.632  1.00 95.81           H  
ATOM   3293  C   VAL B  61      25.726   2.476 -20.752  1.00 95.81           C  
ATOM   3294  CB  VAL B  61      27.224   4.023 -19.437  1.00 95.81           C  
ATOM   3295  HB  VAL B  61      27.837   4.204 -20.320  1.00 95.81           H  
ATOM   3296  O   VAL B  61      26.188   2.635 -21.884  1.00 95.81           O  
ATOM   3297  CG1 VAL B  61      26.135   5.103 -19.362  1.00 95.81           C  
ATOM   3298 HG11 VAL B  61      26.601   6.078 -19.216  1.00 95.81           H  
ATOM   3299 HG12 VAL B  61      25.555   5.129 -20.285  1.00 95.81           H  
ATOM   3300 HG13 VAL B  61      25.473   4.907 -18.519  1.00 95.81           H  
ATOM   3301  CG2 VAL B  61      28.108   4.164 -18.199  1.00 95.81           C  
ATOM   3302 HG21 VAL B  61      28.942   3.463 -18.236  1.00 95.81           H  
ATOM   3303 HG22 VAL B  61      28.508   5.177 -18.150  1.00 95.81           H  
ATOM   3304 HG23 VAL B  61      27.512   3.976 -17.306  1.00 95.81           H  
ATOM   3305  N   VAL B  62      24.445   2.183 -20.546  1.00 94.59           N  
ATOM   3306  H   VAL B  62      24.130   2.077 -19.592  1.00 94.59           H  
ATOM   3307  CA  VAL B  62      23.456   2.050 -21.615  1.00 94.59           C  
ATOM   3308  HA  VAL B  62      23.979   1.840 -22.548  1.00 94.59           H  
ATOM   3309  C   VAL B  62      22.713   3.372 -21.775  1.00 94.59           C  
ATOM   3310  CB  VAL B  62      22.494   0.870 -21.370  1.00 94.59           C  
ATOM   3311  HB  VAL B  62      21.870   1.068 -20.499  1.00 94.59           H  
ATOM   3312  O   VAL B  62      21.839   3.710 -20.986  1.00 94.59           O  
ATOM   3313  CG1 VAL B  62      21.597   0.680 -22.603  1.00 94.59           C  
ATOM   3314 HG11 VAL B  62      20.937   1.540 -22.721  1.00 94.59           H  
ATOM   3315 HG12 VAL B  62      20.982  -0.211 -22.475  1.00 94.59           H  
ATOM   3316 HG13 VAL B  62      22.207   0.561 -23.499  1.00 94.59           H  
ATOM   3317  CG2 VAL B  62      23.251  -0.446 -21.138  1.00 94.59           C  
ATOM   3318 HG21 VAL B  62      22.542  -1.261 -20.995  1.00 94.59           H  
ATOM   3319 HG22 VAL B  62      23.900  -0.669 -21.984  1.00 94.59           H  
ATOM   3320 HG23 VAL B  62      23.856  -0.374 -20.234  1.00 94.59           H  
ATOM   3321  N   SER B  63      23.042   4.115 -22.829  1.00 95.73           N  
ATOM   3322  H   SER B  63      23.825   3.823 -23.397  1.00 95.73           H  
ATOM   3323  CA  SER B  63      22.275   5.285 -23.263  1.00 95.73           C  
ATOM   3324  HA  SER B  63      21.250   5.190 -22.904  1.00 95.73           H  
ATOM   3325  C   SER B  63      22.249   5.344 -24.787  1.00 95.73           C  
ATOM   3326  CB  SER B  63      22.850   6.564 -22.653  1.00 95.73           C  
ATOM   3327  HB2 SER B  63      23.882   6.694 -22.978  1.00 95.73           H  
ATOM   3328  HB3 SER B  63      22.828   6.482 -21.566  1.00 95.73           H  
ATOM   3329  O   SER B  63      23.286   5.421 -25.450  1.00 95.73           O  
ATOM   3330  OG  SER B  63      22.082   7.681 -23.053  1.00 95.73           O  
ATOM   3331  HG  SER B  63      21.726   8.082 -22.257  1.00 95.73           H  
ATOM   3332  N   THR B  64      21.048   5.261 -25.347  1.00 94.74           N  
ATOM   3333  H   THR B  64      20.251   5.226 -24.729  1.00 94.74           H  
ATOM   3334  CA  THR B  64      20.767   5.207 -26.785  1.00 94.74           C  
ATOM   3335  HA  THR B  64      21.679   5.417 -27.345  1.00 94.74           H  
ATOM   3336  C   THR B  64      19.740   6.266 -27.157  1.00 94.74           C  
ATOM   3337  CB  THR B  64      20.248   3.821 -27.207  1.00 94.74           C  
ATOM   3338  HB  THR B  64      19.907   3.869 -28.241  1.00 94.74           H  
ATOM   3339  O   THR B  64      18.953   6.695 -26.317  1.00 94.74           O  
ATOM   3340  CG2 THR B  64      21.328   2.745 -27.103  1.00 94.74           C  
ATOM   3341 HG21 THR B  64      20.924   1.796 -27.456  1.00 94.74           H  
ATOM   3342 HG22 THR B  64      22.186   3.021 -27.716  1.00 94.74           H  
ATOM   3343 HG23 THR B  64      21.646   2.632 -26.066  1.00 94.74           H  
ATOM   3344  OG1 THR B  64      19.178   3.406 -26.391  1.00 94.74           O  
ATOM   3345  HG1 THR B  64      18.677   4.189 -26.152  1.00 94.74           H  
ATOM   3346  N   GLU B  65      19.712   6.672 -28.424  1.00 94.98           N  
ATOM   3347  H   GLU B  65      20.336   6.243 -29.093  1.00 94.98           H  
ATOM   3348  CA  GLU B  65      18.580   7.431 -28.965  1.00 94.98           C  
ATOM   3349  HA  GLU B  65      18.428   8.317 -28.350  1.00 94.98           H  
ATOM   3350  C   GLU B  65      17.295   6.584 -28.900  1.00 94.98           C  
ATOM   3351  CB  GLU B  65      18.934   7.886 -30.388  1.00 94.98           C  
ATOM   3352  HB2 GLU B  65      19.953   8.274 -30.373  1.00 94.98           H  
ATOM   3353  HB3 GLU B  65      18.906   7.025 -31.055  1.00 94.98           H  
ATOM   3354  O   GLU B  65      17.357   5.352 -28.948  1.00 94.98           O  
ATOM   3355  CG  GLU B  65      18.024   8.997 -30.931  1.00 94.98           C  
ATOM   3356  HG2 GLU B  65      17.971   9.795 -30.189  1.00 94.98           H  
ATOM   3357  HG3 GLU B  65      17.020   8.600 -31.078  1.00 94.98           H  
ATOM   3358  CD  GLU B  65      18.546   9.574 -32.258  1.00 94.98           C  
ATOM   3359  OE1 GLU B  65      18.303  10.776 -32.505  1.00 94.98           O  
ATOM   3360  OE2 GLU B  65      19.192   8.824 -33.026  1.00 94.98           O  
ATOM   3361  N   VAL B  66      16.137   7.230 -28.749  1.00 94.66           N  
ATOM   3362  H   VAL B  66      16.152   8.237 -28.665  1.00 94.66           H  
ATOM   3363  CA  VAL B  66      14.851   6.533 -28.622  1.00 94.66           C  
ATOM   3364  HA  VAL B  66      14.947   5.895 -27.743  1.00 94.66           H  
ATOM   3365  C   VAL B  66      14.568   5.649 -29.849  1.00 94.66           C  
ATOM   3366  CB  VAL B  66      13.709   7.523 -28.332  1.00 94.66           C  
ATOM   3367  HB  VAL B  66      14.054   8.206 -27.555  1.00 94.66           H  
ATOM   3368  O   VAL B  66      14.843   6.069 -30.980  1.00 94.66           O  
ATOM   3369  CG1 VAL B  66      13.313   8.356 -29.555  1.00 94.66           C  
ATOM   3370 HG11 VAL B  66      12.831   7.733 -30.309  1.00 94.66           H  
ATOM   3371 HG12 VAL B  66      14.199   8.824 -29.985  1.00 94.66           H  
ATOM   3372 HG13 VAL B  66      12.619   9.139 -29.250  1.00 94.66           H  
ATOM   3373  CG2 VAL B  66      12.474   6.802 -27.782  1.00 94.66           C  
ATOM   3374 HG21 VAL B  66      11.779   7.540 -27.382  1.00 94.66           H  
ATOM   3375 HG22 VAL B  66      12.761   6.135 -26.969  1.00 94.66           H  
ATOM   3376 HG23 VAL B  66      11.982   6.232 -28.569  1.00 94.66           H  
ATOM   3377  N   PRO B  67      14.009   4.433 -29.679  1.00 93.43           N  
ATOM   3378  CA  PRO B  67      13.718   3.559 -30.808  1.00 93.43           C  
ATOM   3379  HA  PRO B  67      14.663   3.328 -31.300  1.00 93.43           H  
ATOM   3380  C   PRO B  67      12.771   4.224 -31.820  1.00 93.43           C  
ATOM   3381  CB  PRO B  67      13.169   2.267 -30.197  1.00 93.43           C  
ATOM   3382  HB2 PRO B  67      13.432   1.394 -30.794  1.00 93.43           H  
ATOM   3383  HB3 PRO B  67      12.089   2.338 -30.068  1.00 93.43           H  
ATOM   3384  O   PRO B  67      11.623   4.556 -31.515  1.00 93.43           O  
ATOM   3385  CG  PRO B  67      13.836   2.226 -28.826  1.00 93.43           C  
ATOM   3386  HG2 PRO B  67      14.860   1.866 -28.924  1.00 93.43           H  
ATOM   3387  HG3 PRO B  67      13.282   1.615 -28.114  1.00 93.43           H  
ATOM   3388  CD  PRO B  67      13.847   3.698 -28.430  1.00 93.43           C  
ATOM   3389  HD2 PRO B  67      14.679   3.871 -27.748  1.00 93.43           H  
ATOM   3390  HD3 PRO B  67      12.901   3.963 -27.959  1.00 93.43           H  
ATOM   3391  N   ALA B  68      13.267   4.419 -33.047  1.00 91.90           N  
ATOM   3392  H   ALA B  68      14.245   4.201 -33.179  1.00 91.90           H  
ATOM   3393  CA  ALA B  68      12.589   5.179 -34.103  1.00 91.90           C  
ATOM   3394  HA  ALA B  68      12.367   6.172 -33.714  1.00 91.90           H  
ATOM   3395  C   ALA B  68      11.257   4.559 -34.571  1.00 91.90           C  
ATOM   3396  CB  ALA B  68      13.566   5.324 -35.277  1.00 91.90           C  
ATOM   3397  HB1 ALA B  68      13.108   5.930 -36.058  1.00 91.90           H  
ATOM   3398  HB2 ALA B  68      14.477   5.816 -34.936  1.00 91.90           H  
ATOM   3399  HB3 ALA B  68      13.812   4.342 -35.680  1.00 91.90           H  
ATOM   3400  O   ALA B  68      10.464   5.212 -35.249  1.00 91.90           O  
ATOM   3401  N   ASP B  69      11.018   3.296 -34.221  1.00 87.83           N  
ATOM   3402  H   ASP B  69      11.682   2.846 -33.607  1.00 87.83           H  
ATOM   3403  CA  ASP B  69       9.780   2.559 -34.440  1.00 87.83           C  
ATOM   3404  HA  ASP B  69       9.398   2.803 -35.432  1.00 87.83           H  
ATOM   3405  C   ASP B  69       8.682   2.918 -33.414  1.00 87.83           C  
ATOM   3406  CB  ASP B  69      10.131   1.063 -34.401  1.00 87.83           C  
ATOM   3407  HB2 ASP B  69       9.312   0.490 -34.835  1.00 87.83           H  
ATOM   3408  HB3 ASP B  69      11.012   0.876 -35.016  1.00 87.83           H  
ATOM   3409  O   ASP B  69       7.516   2.583 -33.630  1.00 87.83           O  
ATOM   3410  CG  ASP B  69      10.405   0.606 -32.965  1.00 87.83           C  
ATOM   3411  OD1 ASP B  69      11.340   1.171 -32.366  1.00 87.83           O  
ATOM   3412  OD2 ASP B  69       9.614  -0.214 -32.450  1.00 87.83           O  
ATOM   3413  N   ARG B  70       9.035   3.605 -32.317  1.00 90.10           N  
ATOM   3414  H   ARG B  70      10.021   3.775 -32.180  1.00 90.10           H  
ATOM   3415  CA  ARG B  70       8.103   4.164 -31.325  1.00 90.10           C  
ATOM   3416  HA  ARG B  70       7.177   3.590 -31.345  1.00 90.10           H  
ATOM   3417  C   ARG B  70       7.750   5.607 -31.668  1.00 90.10           C  
ATOM   3418  CB  ARG B  70       8.702   4.083 -29.915  1.00 90.10           C  
ATOM   3419  HB2 ARG B  70       7.972   4.458 -29.199  1.00 90.10           H  
ATOM   3420  HB3 ARG B  70       9.581   4.726 -29.863  1.00 90.10           H  
ATOM   3421  O   ARG B  70       6.565   5.913 -31.798  1.00 90.10           O  
ATOM   3422  CG  ARG B  70       9.108   2.660 -29.510  1.00 90.10           C  
ATOM   3423  HG2 ARG B  70       8.231   2.015 -29.460  1.00 90.10           H  
ATOM   3424  HG3 ARG B  70       9.819   2.249 -30.227  1.00 90.10           H  
ATOM   3425  CD  ARG B  70       9.770   2.750 -28.140  1.00 90.10           C  
ATOM   3426  HD2 ARG B  70       9.011   3.030 -27.410  1.00 90.10           H  
ATOM   3427  HD3 ARG B  70      10.530   3.531 -28.162  1.00 90.10           H  
ATOM   3428  NE  ARG B  70      10.418   1.491 -27.735  1.00 90.10           N  
ATOM   3429  HE  ARG B  70      10.588   0.779 -28.430  1.00 90.10           H  
ATOM   3430  NH1 ARG B  70      10.757   2.196 -25.607  1.00 90.10           N  
ATOM   3431 HH11 ARG B  70      10.896   1.871 -24.661  1.00 90.10           H  
ATOM   3432 HH12 ARG B  70      10.122   2.976 -25.701  1.00 90.10           H  
ATOM   3433  NH2 ARG B  70      11.571   0.247 -26.175  1.00 90.10           N  
ATOM   3434 HH21 ARG B  70      11.912  -0.458 -26.813  1.00 90.10           H  
ATOM   3435 HH22 ARG B  70      11.907   0.231 -25.223  1.00 90.10           H  
ATOM   3436  CZ  ARG B  70      10.905   1.304 -26.525  1.00 90.10           C  
ATOM   3437  N   TRP B  71       8.760   6.461 -31.823  1.00 89.05           N  
ATOM   3438  H   TRP B  71       9.692   6.112 -31.646  1.00 89.05           H  
ATOM   3439  CA  TRP B  71       8.682   7.830 -32.343  1.00 89.05           C  
ATOM   3440  HA  TRP B  71       8.019   7.837 -33.208  1.00 89.05           H  
ATOM   3441  C   TRP B  71      10.074   8.269 -32.817  1.00 89.05           C  
ATOM   3442  CB  TRP B  71       8.115   8.799 -31.290  1.00 89.05           C  
ATOM   3443  HB2 TRP B  71       8.124   9.806 -31.708  1.00 89.05           H  
ATOM   3444  HB3 TRP B  71       7.068   8.544 -31.124  1.00 89.05           H  
ATOM   3445  O   TRP B  71      11.082   7.750 -32.345  1.00 89.05           O  
ATOM   3446  CG  TRP B  71       8.788   8.851 -29.949  1.00 89.05           C  
ATOM   3447  CD1 TRP B  71       8.488   8.058 -28.894  1.00 89.05           C  
ATOM   3448  HD1 TRP B  71       7.743   7.277 -28.900  1.00 89.05           H  
ATOM   3449  CD2 TRP B  71       9.800   9.791 -29.460  1.00 89.05           C  
ATOM   3450  CE2 TRP B  71      10.038   9.517 -28.078  1.00 89.05           C  
ATOM   3451  CE3 TRP B  71      10.500  10.885 -30.020  1.00 89.05           C  
ATOM   3452  HE3 TRP B  71      10.333  11.147 -31.054  1.00 89.05           H  
ATOM   3453  NE1 TRP B  71       9.224   8.444 -27.792  1.00 89.05           N  
ATOM   3454  HE1 TRP B  71       9.129   8.027 -26.877  1.00 89.05           H  
ATOM   3455  CH2 TRP B  71      11.597  11.358 -27.883  1.00 89.05           C  
ATOM   3456  HH2 TRP B  71      12.266  11.964 -27.289  1.00 89.05           H  
ATOM   3457  CZ2 TRP B  71      10.922  10.276 -27.297  1.00 89.05           C  
ATOM   3458  HZ2 TRP B  71      11.072  10.041 -26.253  1.00 89.05           H  
ATOM   3459  CZ3 TRP B  71      11.384  11.660 -29.240  1.00 89.05           C  
ATOM   3460  HZ3 TRP B  71      11.896  12.506 -29.675  1.00 89.05           H  
ATOM   3461  N   ARG B  72      10.161   9.200 -33.774  1.00 93.31           N  
ATOM   3462  H   ARG B  72       9.321   9.659 -34.099  1.00 93.31           H  
ATOM   3463  CA  ARG B  72      11.456   9.649 -34.311  1.00 93.31           C  
ATOM   3464  HA  ARG B  72      12.182   8.843 -34.201  1.00 93.31           H  
ATOM   3465  C   ARG B  72      11.960  10.842 -33.508  1.00 93.31           C  
ATOM   3466  CB  ARG B  72      11.362  10.003 -35.803  1.00 93.31           C  
ATOM   3467  HB2 ARG B  72      12.368  10.186 -36.182  1.00 93.31           H  
ATOM   3468  HB3 ARG B  72      10.796  10.929 -35.903  1.00 93.31           H  
ATOM   3469  O   ARG B  72      11.286  11.867 -33.468  1.00 93.31           O  
ATOM   3470  CG  ARG B  72      10.687   8.919 -36.657  1.00 93.31           C  
ATOM   3471  HG2 ARG B  72       9.664   8.780 -36.307  1.00 93.31           H  
ATOM   3472  HG3 ARG B  72      11.217   7.972 -36.559  1.00 93.31           H  
ATOM   3473  CD  ARG B  72      10.614   9.344 -38.126  1.00 93.31           C  
ATOM   3474  HD2 ARG B  72       9.804   8.787 -38.596  1.00 93.31           H  
ATOM   3475  HD3 ARG B  72      10.366  10.404 -38.172  1.00 93.31           H  
ATOM   3476  NE  ARG B  72      11.869   9.064 -38.854  1.00 93.31           N  
ATOM   3477  HE  ARG B  72      12.565   8.524 -38.360  1.00 93.31           H  
ATOM   3478  NH1 ARG B  72      11.298  10.192 -40.758  1.00 93.31           N  
ATOM   3479 HH11 ARG B  72      10.537  10.597 -40.233  1.00 93.31           H  
ATOM   3480 HH12 ARG B  72      11.527  10.558 -41.671  1.00 93.31           H  
ATOM   3481  NH2 ARG B  72      13.218   9.043 -40.689  1.00 93.31           N  
ATOM   3482 HH21 ARG B  72      13.423   9.362 -41.625  1.00 93.31           H  
ATOM   3483 HH22 ARG B  72      13.889   8.490 -40.175  1.00 93.31           H  
ATOM   3484  CZ  ARG B  72      12.123   9.431 -40.095  1.00 93.31           C  
ATOM   3485  N   ALA B  73      13.161  10.732 -32.947  1.00 92.64           N  
ATOM   3486  H   ALA B  73      13.611   9.827 -32.950  1.00 92.64           H  
ATOM   3487  CA  ALA B  73      13.824  11.797 -32.193  1.00 92.64           C  
ATOM   3488  HA  ALA B  73      13.357  11.888 -31.212  1.00 92.64           H  
ATOM   3489  C   ALA B  73      13.749  13.174 -32.883  1.00 92.64           C  
ATOM   3490  CB  ALA B  73      15.278  11.364 -31.999  1.00 92.64           C  
ATOM   3491  HB1 ALA B  73      15.844  12.157 -31.510  1.00 92.64           H  
ATOM   3492  HB2 ALA B  73      15.748  11.159 -32.961  1.00 92.64           H  
ATOM   3493  HB3 ALA B  73      15.327  10.464 -31.386  1.00 92.64           H  
ATOM   3494  O   ALA B  73      13.282  14.142 -32.290  1.00 92.64           O  
ATOM   3495  N   ALA B  74      14.118  13.240 -34.166  1.00 92.95           N  
ATOM   3496  H   ALA B  74      14.518  12.408 -34.576  1.00 92.95           H  
ATOM   3497  CA  ALA B  74      14.155  14.475 -34.957  1.00 92.95           C  
ATOM   3498  HA  ALA B  74      14.841  15.171 -34.473  1.00 92.95           H  
ATOM   3499  C   ALA B  74      12.802  15.206 -35.099  1.00 92.95           C  
ATOM   3500  CB  ALA B  74      14.717  14.117 -36.338  1.00 92.95           C  
ATOM   3501  HB1 ALA B  74      14.038  13.434 -36.849  1.00 92.95           H  
ATOM   3502  HB2 ALA B  74      15.698  13.654 -36.233  1.00 92.95           H  
ATOM   3503  HB3 ALA B  74      14.817  15.026 -36.931  1.00 92.95           H  
ATOM   3504  O   ALA B  74      12.786  16.413 -35.341  1.00 92.95           O  
ATOM   3505  N   ASP B  75      11.673  14.510 -34.932  1.00 93.61           N  
ATOM   3506  H   ASP B  75      11.723  13.534 -34.677  1.00 93.61           H  
ATOM   3507  CA  ASP B  75      10.344  15.125 -35.035  1.00 93.61           C  
ATOM   3508  HA  ASP B  75      10.363  15.860 -35.839  1.00 93.61           H  
ATOM   3509  C   ASP B  75       9.966  15.887 -33.742  1.00 93.61           C  
ATOM   3510  CB  ASP B  75       9.292  14.063 -35.421  1.00 93.61           C  
ATOM   3511  HB2 ASP B  75       9.251  13.308 -34.636  1.00 93.61           H  
ATOM   3512  HB3 ASP B  75       8.315  14.547 -35.461  1.00 93.61           H  
ATOM   3513  O   ASP B  75       9.072  16.730 -33.769  1.00 93.61           O  
ATOM   3514  CG  ASP B  75       9.524  13.354 -36.771  1.00 93.61           C  
ATOM   3515  OD1 ASP B  75      10.248  13.886 -37.645  1.00 93.61           O  
ATOM   3516  OD2 ASP B  75       8.982  12.235 -36.943  1.00 93.61           O  
ATOM   3517  N   TRP B  76      10.677  15.649 -32.628  1.00 94.11           N  
ATOM   3518  H   TRP B  76      11.417  14.965 -32.696  1.00 94.11           H  
ATOM   3519  CA  TRP B  76      10.369  16.175 -31.285  1.00 94.11           C  
ATOM   3520  HA  TRP B  76       9.563  16.906 -31.351  1.00 94.11           H  
ATOM   3521  C   TRP B  76      11.549  16.869 -30.592  1.00 94.11           C  
ATOM   3522  CB  TRP B  76       9.868  15.023 -30.407  1.00 94.11           C  
ATOM   3523  HB2 TRP B  76      10.653  14.270 -30.329  1.00 94.11           H  
ATOM   3524  HB3 TRP B  76       9.673  15.402 -29.404  1.00 94.11           H  
ATOM   3525  O   TRP B  76      11.329  17.627 -29.650  1.00 94.11           O  
ATOM   3526  CG  TRP B  76       8.619  14.372 -30.904  1.00 94.11           C  
ATOM   3527  CD1 TRP B  76       8.561  13.401 -31.841  1.00 94.11           C  
ATOM   3528  HD1 TRP B  76       9.424  12.978 -32.333  1.00 94.11           H  
ATOM   3529  CD2 TRP B  76       7.236  14.676 -30.555  1.00 94.11           C  
ATOM   3530  CE2 TRP B  76       6.383  13.854 -31.350  1.00 94.11           C  
ATOM   3531  CE3 TRP B  76       6.613  15.562 -29.650  1.00 94.11           C  
ATOM   3532  HE3 TRP B  76       7.224  16.221 -29.051  1.00 94.11           H  
ATOM   3533  NE1 TRP B  76       7.243  13.105 -32.124  1.00 94.11           N  
ATOM   3534  HE1 TRP B  76       6.962  12.475 -32.861  1.00 94.11           H  
ATOM   3535  CH2 TRP B  76       4.397  14.779 -30.321  1.00 94.11           C  
ATOM   3536  HH2 TRP B  76       3.323  14.835 -30.229  1.00 94.11           H  
ATOM   3537  CZ2 TRP B  76       4.984  13.896 -31.244  1.00 94.11           C  
ATOM   3538  HZ2 TRP B  76       4.370  13.261 -31.865  1.00 94.11           H  
ATOM   3539  CZ3 TRP B  76       5.212  15.609 -29.529  1.00 94.11           C  
ATOM   3540  HZ3 TRP B  76       4.764  16.308 -28.838  1.00 94.11           H  
ATOM   3541  N   TYR B  77      12.780  16.642 -31.049  1.00 95.12           N  
ATOM   3542  H   TYR B  77      12.909  15.965 -31.788  1.00 95.12           H  
ATOM   3543  CA  TYR B  77      13.979  17.213 -30.444  1.00 95.12           C  
ATOM   3544  HA  TYR B  77      13.897  17.064 -29.368  1.00 95.12           H  
ATOM   3545  C   TYR B  77      14.113  18.717 -30.721  1.00 95.12           C  
ATOM   3546  CB  TYR B  77      15.223  16.444 -30.907  1.00 95.12           C  
ATOM   3547  HB2 TYR B  77      15.074  15.383 -30.707  1.00 95.12           H  
ATOM   3548  HB3 TYR B  77      15.337  16.564 -31.985  1.00 95.12           H  
ATOM   3549  O   TYR B  77      14.062  19.139 -31.877  1.00 95.12           O  
ATOM   3550  CG  TYR B  77      16.504  16.877 -30.217  1.00 95.12           C  
ATOM   3551  CD1 TYR B  77      17.352  17.831 -30.817  1.00 95.12           C  
ATOM   3552  HD1 TYR B  77      17.081  18.268 -31.766  1.00 95.12           H  
ATOM   3553  CD2 TYR B  77      16.834  16.337 -28.960  1.00 95.12           C  
ATOM   3554  HD2 TYR B  77      16.166  15.633 -28.485  1.00 95.12           H  
ATOM   3555  CE1 TYR B  77      18.528  18.243 -30.159  1.00 95.12           C  
ATOM   3556  HE1 TYR B  77      19.174  18.991 -30.594  1.00 95.12           H  
ATOM   3557  CE2 TYR B  77      18.014  16.739 -28.308  1.00 95.12           C  
ATOM   3558  HE2 TYR B  77      18.273  16.319 -27.347  1.00 95.12           H  
ATOM   3559  OH  TYR B  77      19.962  18.133 -28.235  1.00 95.12           O  
ATOM   3560  HH  TYR B  77      19.953  17.833 -27.323  1.00 95.12           H  
ATOM   3561  CZ  TYR B  77      18.852  17.709 -28.894  1.00 95.12           C  
ATOM   3562  N   ASP B  78      14.342  19.498 -29.669  1.00 95.04           N  
ATOM   3563  H   ASP B  78      14.333  19.078 -28.750  1.00 95.04           H  
ATOM   3564  CA  ASP B  78      14.862  20.867 -29.731  1.00 95.04           C  
ATOM   3565  HA  ASP B  78      15.473  20.966 -30.628  1.00 95.04           H  
ATOM   3566  C   ASP B  78      15.719  21.105 -28.475  1.00 95.04           C  
ATOM   3567  CB  ASP B  78      13.716  21.887 -29.821  1.00 95.04           C  
ATOM   3568  HB2 ASP B  78      13.237  22.000 -28.848  1.00 95.04           H  
ATOM   3569  HB3 ASP B  78      12.976  21.516 -30.530  1.00 95.04           H  
ATOM   3570  O   ASP B  78      15.241  20.808 -27.379  1.00 95.04           O  
ATOM   3571  CG  ASP B  78      14.212  23.250 -30.305  1.00 95.04           C  
ATOM   3572  OD1 ASP B  78      15.145  23.791 -29.671  1.00 95.04           O  
ATOM   3573  OD2 ASP B  78      13.697  23.698 -31.358  1.00 95.04           O  
ATOM   3574  N   PRO B  79      16.984  21.556 -28.588  1.00 92.70           N  
ATOM   3575  CA  PRO B  79      17.864  21.720 -27.433  1.00 92.70           C  
ATOM   3576  HA  PRO B  79      17.909  20.784 -26.876  1.00 92.70           H  
ATOM   3577  C   PRO B  79      17.422  22.822 -26.457  1.00 92.70           C  
ATOM   3578  CB  PRO B  79      19.247  22.018 -28.021  1.00 92.70           C  
ATOM   3579  HB2 PRO B  79      19.845  22.660 -27.374  1.00 92.70           H  
ATOM   3580  HB3 PRO B  79      19.769  21.080 -28.211  1.00 92.70           H  
ATOM   3581  O   PRO B  79      17.939  22.848 -25.341  1.00 92.70           O  
ATOM   3582  CG  PRO B  79      18.918  22.697 -29.348  1.00 92.70           C  
ATOM   3583  HG2 PRO B  79      19.737  22.614 -30.063  1.00 92.70           H  
ATOM   3584  HG3 PRO B  79      18.657  23.741 -29.175  1.00 92.70           H  
ATOM   3585  CD  PRO B  79      17.683  21.929 -29.809  1.00 92.70           C  
ATOM   3586  HD2 PRO B  79      17.984  21.026 -30.341  1.00 92.70           H  
ATOM   3587  HD3 PRO B  79      17.076  22.558 -30.459  1.00 92.70           H  
ATOM   3588  N   ASP B  80      16.510  23.720 -26.843  1.00 90.79           N  
ATOM   3589  H   ASP B  80      16.091  23.646 -27.759  1.00 90.79           H  
ATOM   3590  CA  ASP B  80      15.956  24.739 -25.947  1.00 90.79           C  
ATOM   3591  HA  ASP B  80      16.736  25.045 -25.249  1.00 90.79           H  
ATOM   3592  C   ASP B  80      14.742  24.189 -25.156  1.00 90.79           C  
ATOM   3593  CB  ASP B  80      15.628  26.003 -26.755  1.00 90.79           C  
ATOM   3594  HB2 ASP B  80      14.912  25.749 -27.538  1.00 90.79           H  
ATOM   3595  HB3 ASP B  80      16.540  26.346 -27.244  1.00 90.79           H  
ATOM   3596  O   ASP B  80      13.695  23.906 -25.750  1.00 90.79           O  
ATOM   3597  CG  ASP B  80      15.080  27.155 -25.899  1.00 90.79           C  
ATOM   3598  OD1 ASP B  80      14.994  26.990 -24.658  1.00 90.79           O  
ATOM   3599  OD2 ASP B  80      14.776  28.214 -26.489  1.00 90.79           O  
ATOM   3600  N   PRO B  81      14.823  24.063 -23.810  1.00 85.65           N  
ATOM   3601  CA  PRO B  81      13.706  23.611 -22.975  1.00 85.65           C  
ATOM   3602  HA  PRO B  81      13.387  22.628 -23.324  1.00 85.65           H  
ATOM   3603  C   PRO B  81      12.488  24.549 -22.983  1.00 85.65           C  
ATOM   3604  CB  PRO B  81      14.263  23.504 -21.548  1.00 85.65           C  
ATOM   3605  HB2 PRO B  81      13.926  22.590 -21.059  1.00 85.65           H  
ATOM   3606  HB3 PRO B  81      13.957  24.372 -20.964  1.00 85.65           H  
ATOM   3607  O   PRO B  81      11.432  24.170 -22.471  1.00 85.65           O  
ATOM   3608  CG  PRO B  81      15.781  23.530 -21.706  1.00 85.65           C  
ATOM   3609  HG2 PRO B  81      16.163  22.522 -21.865  1.00 85.65           H  
ATOM   3610  HG3 PRO B  81      16.269  23.992 -20.848  1.00 85.65           H  
ATOM   3611  CD  PRO B  81      15.980  24.348 -22.973  1.00 85.65           C  
ATOM   3612  HD2 PRO B  81      15.998  25.411 -22.734  1.00 85.65           H  
ATOM   3613  HD3 PRO B  81      16.917  24.051 -23.443  1.00 85.65           H  
ATOM   3614  N   GLU B  82      12.632  25.774 -23.499  1.00 82.70           N  
ATOM   3615  H   GLU B  82      13.527  26.052 -23.875  1.00 82.70           H  
ATOM   3616  CA  GLU B  82      11.544  26.745 -23.606  1.00 82.70           C  
ATOM   3617  HA  GLU B  82      10.876  26.584 -22.761  1.00 82.70           H  
ATOM   3618  C   GLU B  82      10.670  26.570 -24.855  1.00 82.70           C  
ATOM   3619  CB  GLU B  82      12.072  28.188 -23.504  1.00 82.70           C  
ATOM   3620  HB2 GLU B  82      12.768  28.377 -24.322  1.00 82.70           H  
ATOM   3621  HB3 GLU B  82      11.236  28.876 -23.629  1.00 82.70           H  
ATOM   3622  O   GLU B  82       9.603  27.183 -24.920  1.00 82.70           O  
ATOM   3623  CG  GLU B  82      12.762  28.517 -22.169  1.00 82.70           C  
ATOM   3624  HG2 GLU B  82      13.660  27.908 -22.067  1.00 82.70           H  
ATOM   3625  HG3 GLU B  82      13.075  29.561 -22.185  1.00 82.70           H  
ATOM   3626  CD  GLU B  82      11.849  28.294 -20.956  1.00 82.70           C  
ATOM   3627  OE1 GLU B  82      12.308  27.631 -19.992  1.00 82.70           O  
ATOM   3628  OE2 GLU B  82      10.677  28.738 -20.986  1.00 82.70           O  
ATOM   3629  N   VAL B  83      11.059  25.731 -25.824  1.00 87.16           N  
ATOM   3630  H   VAL B  83      11.932  25.235 -25.717  1.00 87.16           H  
ATOM   3631  CA  VAL B  83      10.264  25.509 -27.043  1.00 87.16           C  
ATOM   3632  HA  VAL B  83       9.883  26.480 -27.357  1.00 87.16           H  
ATOM   3633  C   VAL B  83       9.083  24.567 -26.743  1.00 87.16           C  
ATOM   3634  CB  VAL B  83      11.128  25.014 -28.218  1.00 87.16           C  
ATOM   3635  HB  VAL B  83      11.601  24.066 -27.961  1.00 87.16           H  
ATOM   3636  O   VAL B  83       9.298  23.390 -26.436  1.00 87.16           O  
ATOM   3637  CG1 VAL B  83      10.281  24.838 -29.488  1.00 87.16           C  
ATOM   3638 HG11 VAL B  83       9.804  25.783 -29.751  1.00 87.16           H  
ATOM   3639 HG12 VAL B  83      10.926  24.522 -30.307  1.00 87.16           H  
ATOM   3640 HG13 VAL B  83       9.509  24.086 -29.325  1.00 87.16           H  
ATOM   3641  CG2 VAL B  83      12.203  26.050 -28.566  1.00 87.16           C  
ATOM   3642 HG21 VAL B  83      12.868  25.655 -29.334  1.00 87.16           H  
ATOM   3643 HG22 VAL B  83      11.750  26.978 -28.914  1.00 87.16           H  
ATOM   3644 HG23 VAL B  83      12.802  26.275 -27.683  1.00 87.16           H  
ATOM   3645  N   PRO B  84       7.818  25.029 -26.851  1.00 82.30           N  
ATOM   3646  CA  PRO B  84       6.657  24.213 -26.499  1.00 82.30           C  
ATOM   3647  HA  PRO B  84       6.760  23.910 -25.457  1.00 82.30           H  
ATOM   3648  C   PRO B  84       6.530  22.971 -27.385  1.00 82.30           C  
ATOM   3649  CB  PRO B  84       5.429  25.123 -26.623  1.00 82.30           C  
ATOM   3650  HB2 PRO B  84       4.699  24.927 -25.837  1.00 82.30           H  
ATOM   3651  HB3 PRO B  84       4.969  25.009 -27.605  1.00 82.30           H  
ATOM   3652  O   PRO B  84       6.846  22.992 -28.576  1.00 82.30           O  
ATOM   3653  CG  PRO B  84       6.015  26.526 -26.505  1.00 82.30           C  
ATOM   3654  HG2 PRO B  84       6.159  26.780 -25.455  1.00 82.30           H  
ATOM   3655  HG3 PRO B  84       5.394  27.272 -27.002  1.00 82.30           H  
ATOM   3656  CD  PRO B  84       7.374  26.377 -27.179  1.00 82.30           C  
ATOM   3657  HD2 PRO B  84       7.266  26.469 -28.259  1.00 82.30           H  
ATOM   3658  HD3 PRO B  84       8.042  27.151 -26.800  1.00 82.30           H  
ATOM   3659  N   GLY B  85       6.050  21.867 -26.808  1.00 84.81           N  
ATOM   3660  H   GLY B  85       5.796  21.914 -25.832  1.00 84.81           H  
ATOM   3661  CA  GLY B  85       5.850  20.611 -27.540  1.00 84.81           C  
ATOM   3662  HA2 GLY B  85       5.308  20.829 -28.460  1.00 84.81           H  
ATOM   3663  HA3 GLY B  85       5.233  19.942 -26.941  1.00 84.81           H  
ATOM   3664  C   GLY B  85       7.136  19.865 -27.933  1.00 84.81           C  
ATOM   3665  O   GLY B  85       7.042  18.820 -28.576  1.00 84.81           O  
ATOM   3666  N   ARG B  86       8.322  20.366 -27.557  1.00 90.63           N  
ATOM   3667  H   ARG B  86       8.329  21.233 -27.040  1.00 90.63           H  
ATOM   3668  CA  ARG B  86       9.632  19.760 -27.847  1.00 90.63           C  
ATOM   3669  HA  ARG B  86       9.501  18.929 -28.540  1.00 90.63           H  
ATOM   3670  C   ARG B  86      10.298  19.180 -26.600  1.00 90.63           C  
ATOM   3671  CB  ARG B  86      10.556  20.804 -28.496  1.00 90.63           C  
ATOM   3672  HB2 ARG B  86      10.672  21.644 -27.812  1.00 90.63           H  
ATOM   3673  HB3 ARG B  86      11.544  20.366 -28.637  1.00 90.63           H  
ATOM   3674  O   ARG B  86       9.889  19.429 -25.470  1.00 90.63           O  
ATOM   3675  CG  ARG B  86      10.077  21.339 -29.850  1.00 90.63           C  
ATOM   3676  HG2 ARG B  86       9.062  21.729 -29.766  1.00 90.63           H  
ATOM   3677  HG3 ARG B  86      10.739  22.159 -30.126  1.00 90.63           H  
ATOM   3678  CD  ARG B  86      10.139  20.290 -30.962  1.00 90.63           C  
ATOM   3679  HD2 ARG B  86      11.123  19.824 -30.932  1.00 90.63           H  
ATOM   3680  HD3 ARG B  86       9.371  19.535 -30.792  1.00 90.63           H  
ATOM   3681  NE  ARG B  86       9.950  20.934 -32.272  1.00 90.63           N  
ATOM   3682  HE  ARG B  86       9.669  21.903 -32.242  1.00 90.63           H  
ATOM   3683  NH1 ARG B  86      10.685  19.197 -33.575  1.00 90.63           N  
ATOM   3684 HH11 ARG B  86      10.696  18.615 -32.749  1.00 90.63           H  
ATOM   3685 HH12 ARG B  86      10.946  18.791 -34.462  1.00 90.63           H  
ATOM   3686  NH2 ARG B  86      10.231  21.165 -34.514  1.00 90.63           N  
ATOM   3687 HH21 ARG B  86      10.053  22.153 -34.405  1.00 90.63           H  
ATOM   3688 HH22 ARG B  86      10.572  20.776 -35.381  1.00 90.63           H  
ATOM   3689  CZ  ARG B  86      10.285  20.426 -33.442  1.00 90.63           C  
ATOM   3690  N   THR B  87      11.338  18.381 -26.814  1.00 93.85           N  
ATOM   3691  H   THR B  87      11.611  18.215 -27.772  1.00 93.85           H  
ATOM   3692  CA  THR B  87      12.203  17.854 -25.755  1.00 93.85           C  
ATOM   3693  HA  THR B  87      12.011  18.417 -24.841  1.00 93.85           H  
ATOM   3694  C   THR B  87      13.671  18.065 -26.107  1.00 93.85           C  
ATOM   3695  CB  THR B  87      11.885  16.379 -25.453  1.00 93.85           C  
ATOM   3696  HB  THR B  87      10.872  16.321 -25.057  1.00 93.85           H  
ATOM   3697  O   THR B  87      14.089  17.780 -27.226  1.00 93.85           O  
ATOM   3698  CG2 THR B  87      11.979  15.435 -26.657  1.00 93.85           C  
ATOM   3699 HG21 THR B  87      11.716  14.425 -26.343  1.00 93.85           H  
ATOM   3700 HG22 THR B  87      11.287  15.751 -27.437  1.00 93.85           H  
ATOM   3701 HG23 THR B  87      12.995  15.423 -27.052  1.00 93.85           H  
ATOM   3702  OG1 THR B  87      12.776  15.885 -24.483  1.00 93.85           O  
ATOM   3703  HG1 THR B  87      12.646  16.366 -23.662  1.00 93.85           H  
ATOM   3704  N   TYR B  88      14.477  18.503 -25.140  1.00 94.58           N  
ATOM   3705  H   TYR B  88      14.083  18.737 -24.239  1.00 94.58           H  
ATOM   3706  CA  TYR B  88      15.931  18.613 -25.306  1.00 94.58           C  
ATOM   3707  HA  TYR B  88      16.137  18.881 -26.342  1.00 94.58           H  
ATOM   3708  C   TYR B  88      16.659  17.276 -25.094  1.00 94.58           C  
ATOM   3709  CB  TYR B  88      16.476  19.760 -24.440  1.00 94.58           C  
ATOM   3710  HB2 TYR B  88      15.931  20.673 -24.676  1.00 94.58           H  
ATOM   3711  HB3 TYR B  88      17.518  19.935 -24.709  1.00 94.58           H  
ATOM   3712  O   TYR B  88      17.887  17.228 -25.167  1.00 94.58           O  
ATOM   3713  CG  TYR B  88      16.405  19.506 -22.949  1.00 94.58           C  
ATOM   3714  CD1 TYR B  88      15.325  19.997 -22.197  1.00 94.58           C  
ATOM   3715  HD1 TYR B  88      14.575  20.612 -22.673  1.00 94.58           H  
ATOM   3716  CD2 TYR B  88      17.435  18.790 -22.313  1.00 94.58           C  
ATOM   3717  HD2 TYR B  88      18.282  18.446 -22.888  1.00 94.58           H  
ATOM   3718  CE1 TYR B  88      15.266  19.738 -20.815  1.00 94.58           C  
ATOM   3719  HE1 TYR B  88      14.484  20.169 -20.208  1.00 94.58           H  
ATOM   3720  CE2 TYR B  88      17.355  18.498 -20.939  1.00 94.58           C  
ATOM   3721  HE2 TYR B  88      18.136  17.925 -20.461  1.00 94.58           H  
ATOM   3722  OH  TYR B  88      16.135  18.643 -18.874  1.00 94.58           O  
ATOM   3723  HH  TYR B  88      16.900  18.151 -18.568  1.00 94.58           H  
ATOM   3724  CZ  TYR B  88      16.255  18.955 -20.189  1.00 94.58           C  
ATOM   3725  N   VAL B  89      15.923  16.177 -24.861  1.00 95.51           N  
ATOM   3726  H   VAL B  89      14.918  16.275 -24.822  1.00 95.51           H  
ATOM   3727  CA  VAL B  89      16.470  14.826 -24.677  1.00 95.51           C  
ATOM   3728  HA  VAL B  89      17.499  14.814 -25.035  1.00 95.51           H  
ATOM   3729  C   VAL B  89      15.664  13.809 -25.478  1.00 95.51           C  
ATOM   3730  CB  VAL B  89      16.499  14.405 -23.192  1.00 95.51           C  
ATOM   3731  HB  VAL B  89      15.482  14.280 -22.820  1.00 95.51           H  
ATOM   3732  O   VAL B  89      14.539  13.467 -25.137  1.00 95.51           O  
ATOM   3733  CG1 VAL B  89      17.256  13.085 -23.013  1.00 95.51           C  
ATOM   3734 HG11 VAL B  89      17.330  12.843 -21.952  1.00 95.51           H  
ATOM   3735 HG12 VAL B  89      18.263  13.163 -23.423  1.00 95.51           H  
ATOM   3736 HG13 VAL B  89      16.702  12.280 -23.495  1.00 95.51           H  
ATOM   3737  CG2 VAL B  89      17.187  15.453 -22.329  1.00 95.51           C  
ATOM   3738 HG21 VAL B  89      17.369  15.069 -21.326  1.00 95.51           H  
ATOM   3739 HG22 VAL B  89      18.138  15.730 -22.785  1.00 95.51           H  
ATOM   3740 HG23 VAL B  89      16.534  16.322 -22.250  1.00 95.51           H  
ATOM   3741  N   ALA B  90      16.286  13.239 -26.509  1.00 93.59           N  
ATOM   3742  H   ALA B  90      17.190  13.600 -26.778  1.00 93.59           H  
ATOM   3743  CA  ALA B  90      15.760  12.073 -27.224  1.00 93.59           C  
ATOM   3744  HA  ALA B  90      14.750  11.866 -26.871  1.00 93.59           H  
ATOM   3745  C   ALA B  90      16.566  10.792 -26.929  1.00 93.59           C  
ATOM   3746  CB  ALA B  90      15.640  12.417 -28.709  1.00 93.59           C  
ATOM   3747  HB1 ALA B  90      15.038  13.316 -28.836  1.00 93.59           H  
ATOM   3748  HB2 ALA B  90      16.629  12.573 -29.142  1.00 93.59           H  
ATOM   3749  HB3 ALA B  90      15.145  11.591 -29.220  1.00 93.59           H  
ATOM   3750  O   ALA B  90      16.603   9.871 -27.746  1.00 93.59           O  
ATOM   3751  N   LYS B  91      17.249  10.748 -25.776  1.00 95.79           N  
ATOM   3752  H   LYS B  91      17.095  11.502 -25.121  1.00 95.79           H  
ATOM   3753  CA  LYS B  91      18.106   9.644 -25.324  1.00 95.79           C  
ATOM   3754  HA  LYS B  91      18.013   8.822 -26.034  1.00 95.79           H  
ATOM   3755  C   LYS B  91      17.674   9.093 -23.966  1.00 95.79           C  
ATOM   3756  CB  LYS B  91      19.576  10.082 -25.265  1.00 95.79           C  
ATOM   3757  HB2 LYS B  91      19.653  10.981 -24.653  1.00 95.79           H  
ATOM   3758  HB3 LYS B  91      20.159   9.295 -24.786  1.00 95.79           H  
ATOM   3759  O   LYS B  91      17.047   9.784 -23.170  1.00 95.79           O  
ATOM   3760  CG  LYS B  91      20.178  10.349 -26.648  1.00 95.79           C  
ATOM   3761  HG2 LYS B  91      19.635  11.154 -27.142  1.00 95.79           H  
ATOM   3762  HG3 LYS B  91      20.122   9.445 -27.255  1.00 95.79           H  
ATOM   3763  CD  LYS B  91      21.641  10.753 -26.469  1.00 95.79           C  
ATOM   3764  HD2 LYS B  91      21.682  11.631 -25.824  1.00 95.79           H  
ATOM   3765  HD3 LYS B  91      22.184   9.940 -25.987  1.00 95.79           H  
ATOM   3766  CE  LYS B  91      22.277  11.083 -27.817  1.00 95.79           C  
ATOM   3767  HE2 LYS B  91      21.666  11.838 -28.311  1.00 95.79           H  
ATOM   3768  HE3 LYS B  91      22.279  10.187 -28.438  1.00 95.79           H  
ATOM   3769  NZ  LYS B  91      23.651  11.591 -27.606  1.00 95.79           N  
ATOM   3770  HZ1 LYS B  91      24.208  10.893 -27.134  1.00 95.79           H  
ATOM   3771  HZ2 LYS B  91      24.080  11.849 -28.483  1.00 95.79           H  
ATOM   3772  HZ3 LYS B  91      23.615  12.403 -27.006  1.00 95.79           H  
ATOM   3773  N   GLY B  92      18.043   7.846 -23.713  1.00 96.41           N  
ATOM   3774  H   GLY B  92      18.529   7.342 -24.441  1.00 96.41           H  
ATOM   3775  CA  GLY B  92      17.747   7.105 -22.492  1.00 96.41           C  
ATOM   3776  HA2 GLY B  92      18.296   7.530 -21.652  1.00 96.41           H  
ATOM   3777  HA3 GLY B  92      16.680   7.158 -22.276  1.00 96.41           H  
ATOM   3778  C   GLY B  92      18.144   5.640 -22.654  1.00 96.41           C  
ATOM   3779  O   GLY B  92      18.746   5.264 -23.664  1.00 96.41           O  
ATOM   3780  N   ALA B  93      17.803   4.802 -21.682  1.00 97.07           N  
ATOM   3781  H   ALA B  93      17.284   5.153 -20.890  1.00 97.07           H  
ATOM   3782  CA  ALA B  93      18.092   3.372 -21.751  1.00 97.07           C  
ATOM   3783  HA  ALA B  93      18.830   3.182 -22.530  1.00 97.07           H  
ATOM   3784  C   ALA B  93      16.816   2.591 -22.100  1.00 97.07           C  
ATOM   3785  CB  ALA B  93      18.735   2.939 -20.438  1.00 97.07           C  
ATOM   3786  HB1 ALA B  93      17.963   2.849 -19.673  1.00 97.07           H  
ATOM   3787  HB2 ALA B  93      19.233   1.978 -20.560  1.00 97.07           H  
ATOM   3788  HB3 ALA B  93      19.469   3.676 -20.110  1.00 97.07           H  
ATOM   3789  O   ALA B  93      15.907   2.468 -21.281  1.00 97.07           O  
ATOM   3790  N   PHE B  94      16.743   2.070 -23.325  1.00 96.33           N  
ATOM   3791  H   PHE B  94      17.523   2.192 -23.954  1.00 96.33           H  
ATOM   3792  CA  PHE B  94      15.541   1.418 -23.849  1.00 96.33           C  
ATOM   3793  HA  PHE B  94      14.729   1.539 -23.132  1.00 96.33           H  
ATOM   3794  C   PHE B  94      15.743  -0.091 -24.039  1.00 96.33           C  
ATOM   3795  CB  PHE B  94      15.094   2.118 -25.141  1.00 96.33           C  
ATOM   3796  HB2 PHE B  94      15.853   1.961 -25.907  1.00 96.33           H  
ATOM   3797  HB3 PHE B  94      14.175   1.650 -25.493  1.00 96.33           H  
ATOM   3798  O   PHE B  94      16.826  -0.556 -24.408  1.00 96.33           O  
ATOM   3799  CG  PHE B  94      14.846   3.611 -24.984  1.00 96.33           C  
ATOM   3800  CD1 PHE B  94      13.633   4.082 -24.447  1.00 96.33           C  
ATOM   3801  HD1 PHE B  94      12.871   3.380 -24.143  1.00 96.33           H  
ATOM   3802  CD2 PHE B  94      15.834   4.535 -25.371  1.00 96.33           C  
ATOM   3803  HD2 PHE B  94      16.764   4.184 -25.794  1.00 96.33           H  
ATOM   3804  CE1 PHE B  94      13.414   5.465 -24.299  1.00 96.33           C  
ATOM   3805  HE1 PHE B  94      12.477   5.820 -23.896  1.00 96.33           H  
ATOM   3806  CE2 PHE B  94      15.619   5.915 -25.220  1.00 96.33           C  
ATOM   3807  HE2 PHE B  94      16.379   6.614 -25.536  1.00 96.33           H  
ATOM   3808  CZ  PHE B  94      14.409   6.382 -24.680  1.00 96.33           C  
ATOM   3809  HZ  PHE B  94      14.242   7.444 -24.572  1.00 96.33           H  
ATOM   3810  N   LEU B  95      14.678  -0.860 -23.819  1.00 94.94           N  
ATOM   3811  H   LEU B  95      13.818  -0.393 -23.570  1.00 94.94           H  
ATOM   3812  CA  LEU B  95      14.601  -2.272 -24.177  1.00 94.94           C  
ATOM   3813  HA  LEU B  95      15.489  -2.783 -23.803  1.00 94.94           H  
ATOM   3814  C   LEU B  95      14.579  -2.419 -25.704  1.00 94.94           C  
ATOM   3815  CB  LEU B  95      13.345  -2.894 -23.544  1.00 94.94           C  
ATOM   3816  HB2 LEU B  95      12.495  -2.270 -23.821  1.00 94.94           H  
ATOM   3817  HB3 LEU B  95      13.189  -3.888 -23.964  1.00 94.94           H  
ATOM   3818  O   LEU B  95      13.852  -1.702 -26.402  1.00 94.94           O  
ATOM   3819  CG  LEU B  95      13.363  -3.007 -22.011  1.00 94.94           C  
ATOM   3820  HG  LEU B  95      13.543  -2.026 -21.570  1.00 94.94           H  
ATOM   3821  CD1 LEU B  95      12.008  -3.520 -21.522  1.00 94.94           C  
ATOM   3822 HD11 LEU B  95      11.796  -4.498 -21.954  1.00 94.94           H  
ATOM   3823 HD12 LEU B  95      11.228  -2.817 -21.813  1.00 94.94           H  
ATOM   3824 HD13 LEU B  95      12.010  -3.599 -20.435  1.00 94.94           H  
ATOM   3825  CD2 LEU B  95      14.437  -3.971 -21.515  1.00 94.94           C  
ATOM   3826 HD21 LEU B  95      15.425  -3.613 -21.804  1.00 94.94           H  
ATOM   3827 HD22 LEU B  95      14.391  -4.016 -20.427  1.00 94.94           H  
ATOM   3828 HD23 LEU B  95      14.275  -4.966 -21.931  1.00 94.94           H  
ATOM   3829  N   ARG B  96      15.368  -3.368 -26.227  1.00 85.11           N  
ATOM   3830  H   ARG B  96      15.886  -3.956 -25.591  1.00 85.11           H  
ATOM   3831  CA  ARG B  96      15.510  -3.595 -27.677  1.00 85.11           C  
ATOM   3832  HA  ARG B  96      15.762  -2.654 -28.166  1.00 85.11           H  
ATOM   3833  C   ARG B  96      14.216  -4.061 -28.330  1.00 85.11           C  
ATOM   3834  CB  ARG B  96      16.604  -4.633 -27.950  1.00 85.11           C  
ATOM   3835  HB2 ARG B  96      16.450  -5.506 -27.316  1.00 85.11           H  
ATOM   3836  HB3 ARG B  96      16.526  -4.952 -28.990  1.00 85.11           H  
ATOM   3837  O   ARG B  96      13.910  -3.624 -29.436  1.00 85.11           O  
ATOM   3838  CG  ARG B  96      18.007  -4.067 -27.726  1.00 85.11           C  
ATOM   3839  HG2 ARG B  96      18.153  -3.192 -28.359  1.00 85.11           H  
ATOM   3840  HG3 ARG B  96      18.133  -3.788 -26.680  1.00 85.11           H  
ATOM   3841  CD  ARG B  96      19.023  -5.146 -28.095  1.00 85.11           C  
ATOM   3842  HD2 ARG B  96      18.867  -5.998 -27.434  1.00 85.11           H  
ATOM   3843  HD3 ARG B  96      18.846  -5.468 -29.122  1.00 85.11           H  
ATOM   3844  NE  ARG B  96      20.404  -4.652 -27.969  1.00 85.11           N  
ATOM   3845  HE  ARG B  96      20.526  -3.666 -27.785  1.00 85.11           H  
ATOM   3846  NH1 ARG B  96      21.408  -6.700 -28.160  1.00 85.11           N  
ATOM   3847 HH11 ARG B  96      22.223  -7.286 -28.046  1.00 85.11           H  
ATOM   3848 HH12 ARG B  96      20.489  -7.120 -28.185  1.00 85.11           H  
ATOM   3849  NH2 ARG B  96      22.655  -4.893 -27.744  1.00 85.11           N  
ATOM   3850 HH21 ARG B  96      22.701  -3.953 -27.379  1.00 85.11           H  
ATOM   3851 HH22 ARG B  96      23.417  -5.513 -27.509  1.00 85.11           H  
ATOM   3852  CZ  ARG B  96      21.482  -5.412 -27.966  1.00 85.11           C  
ATOM   3853  N   ASP B  97      13.472  -4.924 -27.648  1.00 85.00           N  
ATOM   3854  H   ASP B  97      13.812  -5.263 -26.760  1.00 85.00           H  
ATOM   3855  CA  ASP B  97      12.185  -5.427 -28.109  1.00 85.00           C  
ATOM   3856  HA  ASP B  97      11.834  -4.800 -28.929  1.00 85.00           H  
ATOM   3857  C   ASP B  97      11.144  -5.350 -26.985  1.00 85.00           C  
ATOM   3858  CB  ASP B  97      12.348  -6.846 -28.673  1.00 85.00           C  
ATOM   3859  HB2 ASP B  97      13.181  -6.852 -29.376  1.00 85.00           H  
ATOM   3860  HB3 ASP B  97      12.582  -7.537 -27.863  1.00 85.00           H  
ATOM   3861  O   ASP B  97      11.228  -6.046 -25.976  1.00 85.00           O  
ATOM   3862  CG  ASP B  97      11.097  -7.327 -29.414  1.00 85.00           C  
ATOM   3863  OD1 ASP B  97      10.056  -6.626 -29.391  1.00 85.00           O  
ATOM   3864  OD2 ASP B  97      11.166  -8.408 -30.034  1.00 85.00           O  
ATOM   3865  N   VAL B  98      10.159  -4.473 -27.183  1.00 89.14           N  
ATOM   3866  H   VAL B  98      10.206  -3.932 -28.035  1.00 89.14           H  
ATOM   3867  CA  VAL B  98       8.950  -4.321 -26.348  1.00 89.14           C  
ATOM   3868  HA  VAL B  98       9.023  -5.001 -25.500  1.00 89.14           H  
ATOM   3869  C   VAL B  98       7.683  -4.731 -27.111  1.00 89.14           C  
ATOM   3870  CB  VAL B  98       8.831  -2.887 -25.787  1.00 89.14           C  
ATOM   3871  HB  VAL B  98       7.929  -2.819 -25.178  1.00 89.14           H  
ATOM   3872  O   VAL B  98       6.562  -4.482 -26.670  1.00 89.14           O  
ATOM   3873  CG1 VAL B  98      10.016  -2.560 -24.878  1.00 89.14           C  
ATOM   3874 HG11 VAL B  98      10.084  -3.305 -24.085  1.00 89.14           H  
ATOM   3875 HG12 VAL B  98       9.882  -1.578 -24.423  1.00 89.14           H  
ATOM   3876 HG13 VAL B  98      10.942  -2.564 -25.452  1.00 89.14           H  
ATOM   3877  CG2 VAL B  98       8.742  -1.819 -26.890  1.00 89.14           C  
ATOM   3878 HG21 VAL B  98       7.873  -2.008 -27.519  1.00 89.14           H  
ATOM   3879 HG22 VAL B  98       8.626  -0.840 -26.427  1.00 89.14           H  
ATOM   3880 HG23 VAL B  98       9.647  -1.821 -27.498  1.00 89.14           H  
ATOM   3881  N   ARG B  99       7.844  -5.301 -28.311  1.00 88.33           N  
ATOM   3882  H   ARG B  99       8.781  -5.576 -28.572  1.00 88.33           H  
ATOM   3883  CA  ARG B  99       6.756  -5.698 -29.212  1.00 88.33           C  
ATOM   3884  HA  ARG B  99       5.840  -5.183 -28.923  1.00 88.33           H  
ATOM   3885  C   ARG B  99       6.467  -7.190 -29.116  1.00 88.33           C  
ATOM   3886  CB  ARG B  99       7.118  -5.320 -30.652  1.00 88.33           C  
ATOM   3887  HB2 ARG B  99       6.345  -5.705 -31.317  1.00 88.33           H  
ATOM   3888  HB3 ARG B  99       8.063  -5.792 -30.920  1.00 88.33           H  
ATOM   3889  O   ARG B  99       5.310  -7.573 -29.285  1.00 88.33           O  
ATOM   3890  CG  ARG B  99       7.228  -3.804 -30.850  1.00 88.33           C  
ATOM   3891  HG2 ARG B  99       6.261  -3.343 -30.648  1.00 88.33           H  
ATOM   3892  HG3 ARG B  99       7.974  -3.384 -30.175  1.00 88.33           H  
ATOM   3893  CD  ARG B  99       7.645  -3.522 -32.294  1.00 88.33           C  
ATOM   3894  HD2 ARG B  99       6.963  -4.052 -32.958  1.00 88.33           H  
ATOM   3895  HD3 ARG B  99       8.656  -3.900 -32.448  1.00 88.33           H  
ATOM   3896  NE  ARG B  99       7.614  -2.083 -32.584  1.00 88.33           N  
ATOM   3897  HE  ARG B  99       8.117  -1.470 -31.958  1.00 88.33           H  
ATOM   3898  NH1 ARG B  99       7.172  -2.174 -34.828  1.00 88.33           N  
ATOM   3899 HH11 ARG B  99       7.423  -3.152 -34.802  1.00 88.33           H  
ATOM   3900 HH12 ARG B  99       6.966  -1.689 -35.690  1.00 88.33           H  
ATOM   3901  NH2 ARG B  99       7.088  -0.222 -33.747  1.00 88.33           N  
ATOM   3902 HH21 ARG B  99       7.461   0.303 -32.969  1.00 88.33           H  
ATOM   3903 HH22 ARG B  99       6.893   0.294 -34.593  1.00 88.33           H  
ATOM   3904  CZ  ARG B  99       7.289  -1.502 -33.718  1.00 88.33           C  
ATOM   3905  N   SER B 100       7.484  -8.000 -28.845  1.00 89.18           N  
ATOM   3906  H   SER B 100       8.413  -7.604 -28.820  1.00 89.18           H  
ATOM   3907  CA  SER B 100       7.353  -9.446 -28.676  1.00 89.18           C  
ATOM   3908  HA  SER B 100       6.762  -9.826 -29.510  1.00 89.18           H  
ATOM   3909  C   SER B 100       6.619  -9.849 -27.389  1.00 89.18           C  
ATOM   3910  CB  SER B 100       8.727 -10.111 -28.768  1.00 89.18           C  
ATOM   3911  HB2 SER B 100       8.644 -11.163 -28.495  1.00 89.18           H  
ATOM   3912  HB3 SER B 100       9.431  -9.621 -28.096  1.00 89.18           H  
ATOM   3913  O   SER B 100       6.595  -9.121 -26.398  1.00 89.18           O  
ATOM   3914  OG  SER B 100       9.171 -10.019 -30.107  1.00 89.18           O  
ATOM   3915  HG  SER B 100       9.928  -9.429 -30.119  1.00 89.18           H  
ATOM   3916  N   LEU B 101       5.979 -11.015 -27.465  1.00 92.90           N  
ATOM   3917  H   LEU B 101       6.012 -11.493 -28.354  1.00 92.90           H  
ATOM   3918  CA  LEU B 101       5.375 -11.798 -26.385  1.00 92.90           C  
ATOM   3919  HA  LEU B 101       6.059 -11.862 -25.539  1.00 92.90           H  
ATOM   3920  C   LEU B 101       5.117 -13.197 -26.964  1.00 92.90           C  
ATOM   3921  CB  LEU B 101       4.037 -11.152 -25.950  1.00 92.90           C  
ATOM   3922  HB2 LEU B 101       3.452 -10.955 -26.848  1.00 92.90           H  
ATOM   3923  HB3 LEU B 101       4.250 -10.196 -25.471  1.00 92.90           H  
ATOM   3924  O   LEU B 101       4.546 -13.282 -28.059  1.00 92.90           O  
ATOM   3925  CG  LEU B 101       3.178 -12.010 -24.994  1.00 92.90           C  
ATOM   3926  HG  LEU B 101       3.073 -13.016 -25.400  1.00 92.90           H  
ATOM   3927  CD1 LEU B 101       3.774 -12.130 -23.593  1.00 92.90           C  
ATOM   3928 HD11 LEU B 101       4.740 -12.631 -23.646  1.00 92.90           H  
ATOM   3929 HD12 LEU B 101       3.119 -12.723 -22.955  1.00 92.90           H  
ATOM   3930 HD13 LEU B 101       3.917 -11.148 -23.141  1.00 92.90           H  
ATOM   3931  CD2 LEU B 101       1.760 -11.451 -24.881  1.00 92.90           C  
ATOM   3932 HD21 LEU B 101       1.783 -10.489 -24.369  1.00 92.90           H  
ATOM   3933 HD22 LEU B 101       1.146 -12.145 -24.307  1.00 92.90           H  
ATOM   3934 HD23 LEU B 101       1.325 -11.334 -25.874  1.00 92.90           H  
ATOM   3935  N   ASP B 102       5.419 -14.285 -26.249  1.00 93.75           N  
ATOM   3936  H   ASP B 102       5.948 -14.179 -25.395  1.00 93.75           H  
ATOM   3937  CA  ASP B 102       4.848 -15.597 -26.612  1.00 93.75           C  
ATOM   3938  HA  ASP B 102       4.861 -15.665 -27.700  1.00 93.75           H  
ATOM   3939  C   ASP B 102       3.367 -15.674 -26.195  1.00 93.75           C  
ATOM   3940  CB  ASP B 102       5.687 -16.796 -26.142  1.00 93.75           C  
ATOM   3941  HB2 ASP B 102       5.610 -16.902 -25.060  1.00 93.75           H  
ATOM   3942  HB3 ASP B 102       6.731 -16.611 -26.395  1.00 93.75           H  
ATOM   3943  O   ASP B 102       2.978 -16.261 -25.184  1.00 93.75           O  
ATOM   3944  CG  ASP B 102       5.238 -18.103 -26.835  1.00 93.75           C  
ATOM   3945  OD1 ASP B 102       4.079 -18.174 -27.324  1.00 93.75           O  
ATOM   3946  OD2 ASP B 102       6.047 -19.057 -26.885  1.00 93.75           O  
ATOM   3947  N   ALA B 103       2.507 -15.029 -26.986  1.00 93.75           N  
ATOM   3948  H   ALA B 103       2.899 -14.479 -27.737  1.00 93.75           H  
ATOM   3949  CA  ALA B 103       1.084 -14.918 -26.680  1.00 93.75           C  
ATOM   3950  HA  ALA B 103       0.978 -14.439 -25.707  1.00 93.75           H  
ATOM   3951  C   ALA B 103       0.411 -16.301 -26.586  1.00 93.75           C  
ATOM   3952  CB  ALA B 103       0.439 -14.019 -27.742  1.00 93.75           C  
ATOM   3953  HB1 ALA B 103      -0.602 -13.834 -27.478  1.00 93.75           H  
ATOM   3954  HB2 ALA B 103       0.483 -14.499 -28.719  1.00 93.75           H  
ATOM   3955  HB3 ALA B 103       0.965 -13.065 -27.783  1.00 93.75           H  
ATOM   3956  O   ALA B 103      -0.431 -16.524 -25.717  1.00 93.75           O  
ATOM   3957  N   ALA B 104       0.832 -17.261 -27.419  1.00 90.30           N  
ATOM   3958  H   ALA B 104       1.657 -17.077 -27.971  1.00 90.30           H  
ATOM   3959  CA  ALA B 104       0.309 -18.625 -27.396  1.00 90.30           C  
ATOM   3960  HA  ALA B 104      -0.779 -18.580 -27.421  1.00 90.30           H  
ATOM   3961  C   ALA B 104       0.707 -19.375 -26.114  1.00 90.30           C  
ATOM   3962  CB  ALA B 104       0.798 -19.352 -28.653  1.00 90.30           C  
ATOM   3963  HB1 ALA B 104       1.887 -19.401 -28.650  1.00 90.30           H  
ATOM   3964  HB2 ALA B 104       0.395 -20.364 -28.668  1.00 90.30           H  
ATOM   3965  HB3 ALA B 104       0.464 -18.819 -29.543  1.00 90.30           H  
ATOM   3966  O   ALA B 104      -0.099 -20.139 -25.576  1.00 90.30           O  
ATOM   3967  N   PHE B 105       1.907 -19.127 -25.579  1.00 94.55           N  
ATOM   3968  H   PHE B 105       2.560 -18.542 -26.081  1.00 94.55           H  
ATOM   3969  CA  PHE B 105       2.326 -19.661 -24.285  1.00 94.55           C  
ATOM   3970  HA  PHE B 105       2.304 -20.749 -24.344  1.00 94.55           H  
ATOM   3971  C   PHE B 105       1.383 -19.227 -23.157  1.00 94.55           C  
ATOM   3972  CB  PHE B 105       3.768 -19.251 -23.999  1.00 94.55           C  
ATOM   3973  HB2 PHE B 105       3.835 -18.174 -23.844  1.00 94.55           H  
ATOM   3974  HB3 PHE B 105       4.376 -19.514 -24.864  1.00 94.55           H  
ATOM   3975  O   PHE B 105       0.859 -20.076 -22.429  1.00 94.55           O  
ATOM   3976  CG  PHE B 105       4.358 -19.947 -22.802  1.00 94.55           C  
ATOM   3977  CD1 PHE B 105       4.195 -19.410 -21.512  1.00 94.55           C  
ATOM   3978  HD1 PHE B 105       3.656 -18.485 -21.366  1.00 94.55           H  
ATOM   3979  CD2 PHE B 105       5.096 -21.128 -22.992  1.00 94.55           C  
ATOM   3980  HD2 PHE B 105       5.254 -21.510 -23.990  1.00 94.55           H  
ATOM   3981  CE1 PHE B 105       4.773 -20.059 -20.411  1.00 94.55           C  
ATOM   3982  HE1 PHE B 105       4.677 -19.636 -19.422  1.00 94.55           H  
ATOM   3983  CE2 PHE B 105       5.684 -21.767 -21.892  1.00 94.55           C  
ATOM   3984  HE2 PHE B 105       6.300 -22.642 -22.042  1.00 94.55           H  
ATOM   3985  CZ  PHE B 105       5.522 -21.232 -20.604  1.00 94.55           C  
ATOM   3986  HZ  PHE B 105       6.009 -21.703 -19.763  1.00 94.55           H  
ATOM   3987  N   PHE B 106       1.077 -17.931 -23.077  1.00 94.17           N  
ATOM   3988  H   PHE B 106       1.557 -17.297 -23.699  1.00 94.17           H  
ATOM   3989  CA  PHE B 106       0.175 -17.364 -22.067  1.00 94.17           C  
ATOM   3990  HA  PHE B 106       0.330 -17.925 -21.145  1.00 94.17           H  
ATOM   3991  C   PHE B 106      -1.323 -17.519 -22.394  1.00 94.17           C  
ATOM   3992  CB  PHE B 106       0.595 -15.922 -21.757  1.00 94.17           C  
ATOM   3993  HB2 PHE B 106       0.560 -15.330 -22.671  1.00 94.17           H  
ATOM   3994  HB3 PHE B 106      -0.107 -15.486 -21.046  1.00 94.17           H  
ATOM   3995  O   PHE B 106      -2.172 -17.064 -21.636  1.00 94.17           O  
ATOM   3996  CG  PHE B 106       1.984 -15.859 -21.150  1.00 94.17           C  
ATOM   3997  CD1 PHE B 106       2.181 -16.232 -19.807  1.00 94.17           C  
ATOM   3998  HD1 PHE B 106       1.331 -16.491 -19.192  1.00 94.17           H  
ATOM   3999  CD2 PHE B 106       3.091 -15.505 -21.940  1.00 94.17           C  
ATOM   4000  HD2 PHE B 106       2.957 -15.212 -22.971  1.00 94.17           H  
ATOM   4001  CE1 PHE B 106       3.477 -16.270 -19.263  1.00 94.17           C  
ATOM   4002  HE1 PHE B 106       3.629 -16.549 -18.230  1.00 94.17           H  
ATOM   4003  CE2 PHE B 106       4.387 -15.549 -21.401  1.00 94.17           C  
ATOM   4004  HE2 PHE B 106       5.232 -15.293 -22.022  1.00 94.17           H  
ATOM   4005  CZ  PHE B 106       4.582 -15.935 -20.063  1.00 94.17           C  
ATOM   4006  HZ  PHE B 106       5.578 -15.972 -19.648  1.00 94.17           H  
ATOM   4007  N   SER B 107      -1.674 -18.224 -23.477  1.00 87.16           N  
ATOM   4008  H   SER B 107      -0.930 -18.573 -24.064  1.00 87.16           H  
ATOM   4009  CA  SER B 107      -3.059 -18.406 -23.962  1.00 87.16           C  
ATOM   4010  HA  SER B 107      -2.979 -18.960 -24.897  1.00 87.16           H  
ATOM   4011  C   SER B 107      -3.778 -17.093 -24.328  1.00 87.16           C  
ATOM   4012  CB  SER B 107      -3.895 -19.282 -23.012  1.00 87.16           C  
ATOM   4013  HB2 SER B 107      -4.236 -18.680 -22.170  1.00 87.16           H  
ATOM   4014  HB3 SER B 107      -4.766 -19.665 -23.544  1.00 87.16           H  
ATOM   4015  O   SER B 107      -5.005 -17.018 -24.308  1.00 87.16           O  
ATOM   4016  OG  SER B 107      -3.116 -20.362 -22.521  1.00 87.16           O  
ATOM   4017  HG  SER B 107      -2.442 -19.938 -21.985  1.00 87.16           H  
ATOM   4018  N   ILE B 108      -3.007 -16.069 -24.693  1.00 90.15           N  
ATOM   4019  H   ILE B 108      -2.017 -16.253 -24.775  1.00 90.15           H  
ATOM   4020  CA  ILE B 108      -3.453 -14.740 -25.116  1.00 90.15           C  
ATOM   4021  HA  ILE B 108      -4.425 -14.528 -24.670  1.00 90.15           H  
ATOM   4022  C   ILE B 108      -3.619 -14.738 -26.641  1.00 90.15           C  
ATOM   4023  CB  ILE B 108      -2.447 -13.680 -24.599  1.00 90.15           C  
ATOM   4024  HB  ILE B 108      -1.444 -13.979 -24.904  1.00 90.15           H  
ATOM   4025  O   ILE B 108      -2.767 -15.234 -27.383  1.00 90.15           O  
ATOM   4026  CG1 ILE B 108      -2.503 -13.636 -23.053  1.00 90.15           C  
ATOM   4027 HG12 ILE B 108      -3.492 -13.304 -22.737  1.00 90.15           H  
ATOM   4028 HG13 ILE B 108      -2.351 -14.640 -22.657  1.00 90.15           H  
ATOM   4029  CG2 ILE B 108      -2.718 -12.282 -25.178  1.00 90.15           C  
ATOM   4030 HG21 ILE B 108      -1.958 -11.576 -24.843  1.00 90.15           H  
ATOM   4031 HG22 ILE B 108      -2.685 -12.307 -26.267  1.00 90.15           H  
ATOM   4032 HG23 ILE B 108      -3.698 -11.937 -24.850  1.00 90.15           H  
ATOM   4033  CD1 ILE B 108      -1.450 -12.742 -22.391  1.00 90.15           C  
ATOM   4034 HD11 ILE B 108      -1.654 -11.692 -22.599  1.00 90.15           H  
ATOM   4035 HD12 ILE B 108      -1.488 -12.894 -21.312  1.00 90.15           H  
ATOM   4036 HD13 ILE B 108      -0.456 -13.006 -22.751  1.00 90.15           H  
ATOM   4037  N   SER B 109      -4.719 -14.174 -27.146  1.00 84.09           N  
ATOM   4038  H   SER B 109      -5.364 -13.731 -26.508  1.00 84.09           H  
ATOM   4039  CA  SER B 109      -4.931 -14.098 -28.600  1.00 84.09           C  
ATOM   4040  HA  SER B 109      -4.684 -15.080 -29.006  1.00 84.09           H  
ATOM   4041  C   SER B 109      -4.004 -13.053 -29.249  1.00 84.09           C  
ATOM   4042  CB  SER B 109      -6.400 -13.832 -28.942  1.00 84.09           C  
ATOM   4043  HB2 SER B 109      -7.044 -14.454 -28.320  1.00 84.09           H  
ATOM   4044  HB3 SER B 109      -6.567 -14.102 -29.985  1.00 84.09           H  
ATOM   4045  O   SER B 109      -3.705 -12.041 -28.617  1.00 84.09           O  
ATOM   4046  OG  SER B 109      -6.740 -12.469 -28.778  1.00 84.09           O  
ATOM   4047  HG  SER B 109      -6.899 -12.308 -27.845  1.00 84.09           H  
ATOM   4048  N   PRO B 110      -3.597 -13.189 -30.529  1.00 84.44           N  
ATOM   4049  CA  PRO B 110      -2.766 -12.173 -31.190  1.00 84.44           C  
ATOM   4050  HA  PRO B 110      -1.805 -12.128 -30.677  1.00 84.44           H  
ATOM   4051  C   PRO B 110      -3.383 -10.763 -31.199  1.00 84.44           C  
ATOM   4052  CB  PRO B 110      -2.549 -12.696 -32.614  1.00 84.44           C  
ATOM   4053  HB2 PRO B 110      -1.575 -12.400 -33.005  1.00 84.44           H  
ATOM   4054  HB3 PRO B 110      -3.345 -12.345 -33.270  1.00 84.44           H  
ATOM   4055  O   PRO B 110      -2.663  -9.769 -31.140  1.00 84.44           O  
ATOM   4056  CG  PRO B 110      -2.658 -14.212 -32.452  1.00 84.44           C  
ATOM   4057  HG2 PRO B 110      -2.945 -14.701 -33.383  1.00 84.44           H  
ATOM   4058  HG3 PRO B 110      -1.711 -14.609 -32.084  1.00 84.44           H  
ATOM   4059  CD  PRO B 110      -3.730 -14.366 -31.374  1.00 84.44           C  
ATOM   4060  HD2 PRO B 110      -4.720 -14.378 -31.831  1.00 84.44           H  
ATOM   4061  HD3 PRO B 110      -3.557 -15.285 -30.815  1.00 84.44           H  
ATOM   4062  N   ARG B 111      -4.721 -10.667 -31.241  1.00 81.32           N  
ATOM   4063  H   ARG B 111      -5.250 -11.527 -31.204  1.00 81.32           H  
ATOM   4064  CA  ARG B 111      -5.460  -9.392 -31.244  1.00 81.32           C  
ATOM   4065  HA  ARG B 111      -4.913  -8.685 -31.867  1.00 81.32           H  
ATOM   4066  C   ARG B 111      -5.517  -8.757 -29.849  1.00 81.32           C  
ATOM   4067  CB  ARG B 111      -6.849  -9.631 -31.866  1.00 81.32           C  
ATOM   4068  HB2 ARG B 111      -6.740 -10.364 -32.665  1.00 81.32           H  
ATOM   4069  HB3 ARG B 111      -7.521 -10.046 -31.115  1.00 81.32           H  
ATOM   4070  O   ARG B 111      -5.420  -7.539 -29.725  1.00 81.32           O  
ATOM   4071  CG  ARG B 111      -7.474  -8.366 -32.482  1.00 81.32           C  
ATOM   4072  HG2 ARG B 111      -7.747  -7.664 -31.694  1.00 81.32           H  
ATOM   4073  HG3 ARG B 111      -6.751  -7.892 -33.147  1.00 81.32           H  
ATOM   4074  CD  ARG B 111      -8.718  -8.757 -33.295  1.00 81.32           C  
ATOM   4075  HD2 ARG B 111      -8.435  -9.516 -34.024  1.00 81.32           H  
ATOM   4076  HD3 ARG B 111      -9.447  -9.186 -32.607  1.00 81.32           H  
ATOM   4077  NE  ARG B 111      -9.326  -7.618 -34.014  1.00 81.32           N  
ATOM   4078  HE  ARG B 111      -8.859  -6.723 -33.987  1.00 81.32           H  
ATOM   4079  NH1 ARG B 111     -11.319  -8.639 -34.543  1.00 81.32           N  
ATOM   4080 HH11 ARG B 111     -12.268  -8.543 -34.875  1.00 81.32           H  
ATOM   4081 HH12 ARG B 111     -10.981  -9.496 -34.131  1.00 81.32           H  
ATOM   4082  NH2 ARG B 111     -11.054  -6.490 -34.989  1.00 81.32           N  
ATOM   4083 HH21 ARG B 111     -10.566  -5.608 -34.922  1.00 81.32           H  
ATOM   4084 HH22 ARG B 111     -11.999  -6.411 -35.336  1.00 81.32           H  
ATOM   4085  CZ  ARG B 111     -10.548  -7.585 -34.519  1.00 81.32           C  
ATOM   4086  N   GLU B 112      -5.576  -9.579 -28.802  1.00 85.23           N  
ATOM   4087  H   GLU B 112      -5.644 -10.574 -28.965  1.00 85.23           H  
ATOM   4088  CA  GLU B 112      -5.373  -9.127 -27.424  1.00 85.23           C  
ATOM   4089  HA  GLU B 112      -6.005  -8.259 -27.240  1.00 85.23           H  
ATOM   4090  C   GLU B 112      -3.919  -8.685 -27.202  1.00 85.23           C  
ATOM   4091  CB  GLU B 112      -5.794 -10.234 -26.449  1.00 85.23           C  
ATOM   4092  HB2 GLU B 112      -5.170 -11.111 -26.617  1.00 85.23           H  
ATOM   4093  HB3 GLU B 112      -6.829 -10.504 -26.658  1.00 85.23           H  
ATOM   4094  O   GLU B 112      -3.696  -7.575 -26.735  1.00 85.23           O  
ATOM   4095  CG  GLU B 112      -5.678  -9.801 -24.978  1.00 85.23           C  
ATOM   4096  HG2 GLU B 112      -6.278  -8.904 -24.824  1.00 85.23           H  
ATOM   4097  HG3 GLU B 112      -4.640  -9.548 -24.761  1.00 85.23           H  
ATOM   4098  CD  GLU B 112      -6.127 -10.891 -23.996  1.00 85.23           C  
ATOM   4099  OE1 GLU B 112      -6.188 -10.566 -22.783  1.00 85.23           O  
ATOM   4100  OE2 GLU B 112      -6.357 -12.036 -24.452  1.00 85.23           O  
ATOM   4101  N   ALA B 113      -2.932  -9.481 -27.627  1.00 90.83           N  
ATOM   4102  H   ALA B 113      -3.183 -10.386 -27.999  1.00 90.83           H  
ATOM   4103  CA  ALA B 113      -1.504  -9.186 -27.464  1.00 90.83           C  
ATOM   4104  HA  ALA B 113      -1.291  -9.106 -26.398  1.00 90.83           H  
ATOM   4105  C   ALA B 113      -1.063  -7.861 -28.120  1.00 90.83           C  
ATOM   4106  CB  ALA B 113      -0.703 -10.365 -28.029  1.00 90.83           C  
ATOM   4107  HB1 ALA B 113       0.362 -10.182 -27.889  1.00 90.83           H  
ATOM   4108  HB2 ALA B 113      -0.974 -11.283 -27.507  1.00 90.83           H  
ATOM   4109  HB3 ALA B 113      -0.906 -10.481 -29.093  1.00 90.83           H  
ATOM   4110  O   ALA B 113      -0.204  -7.169 -27.578  1.00 90.83           O  
ATOM   4111  N   MET B 114      -1.664  -7.471 -29.251  1.00 86.96           N  
ATOM   4112  H   MET B 114      -2.304  -8.113 -29.696  1.00 86.96           H  
ATOM   4113  CA  MET B 114      -1.455  -6.142 -29.852  1.00 86.96           C  
ATOM   4114  HA  MET B 114      -0.387  -5.975 -29.995  1.00 86.96           H  
ATOM   4115  C   MET B 114      -1.975  -4.992 -28.972  1.00 86.96           C  
ATOM   4116  CB  MET B 114      -2.165  -6.070 -31.212  1.00 86.96           C  
ATOM   4117  HB2 MET B 114      -2.289  -5.019 -31.473  1.00 86.96           H  
ATOM   4118  HB3 MET B 114      -3.154  -6.522 -31.139  1.00 86.96           H  
ATOM   4119  O   MET B 114      -1.380  -3.914 -28.936  1.00 86.96           O  
ATOM   4120  CG  MET B 114      -1.369  -6.745 -32.333  1.00 86.96           C  
ATOM   4121  HG2 MET B 114      -0.405  -6.244 -32.422  1.00 86.96           H  
ATOM   4122  HG3 MET B 114      -1.182  -7.783 -32.057  1.00 86.96           H  
ATOM   4123  SD  MET B 114      -2.172  -6.728 -33.966  1.00 86.96           S  
ATOM   4124  CE  MET B 114      -2.542  -4.962 -34.177  1.00 86.96           C  
ATOM   4125  HE1 MET B 114      -2.914  -4.789 -35.187  1.00 86.96           H  
ATOM   4126  HE2 MET B 114      -1.639  -4.373 -34.019  1.00 86.96           H  
ATOM   4127  HE3 MET B 114      -3.309  -4.654 -33.466  1.00 86.96           H  
ATOM   4128  N   SER B 115      -3.086  -5.222 -28.275  1.00 87.97           N  
ATOM   4129  H   SER B 115      -3.469  -6.156 -28.294  1.00 87.97           H  
ATOM   4130  CA  SER B 115      -3.803  -4.227 -27.464  1.00 87.97           C  
ATOM   4131  HA  SER B 115      -3.689  -3.241 -27.915  1.00 87.97           H  
ATOM   4132  C   SER B 115      -3.281  -4.150 -26.021  1.00 87.97           C  
ATOM   4133  CB  SER B 115      -5.296  -4.570 -27.456  1.00 87.97           C  
ATOM   4134  HB2 SER B 115      -5.850  -3.717 -27.067  1.00 87.97           H  
ATOM   4135  HB3 SER B 115      -5.465  -5.429 -26.806  1.00 87.97           H  
ATOM   4136  O   SER B 115      -3.502  -3.161 -25.327  1.00 87.97           O  
ATOM   4137  OG  SER B 115      -5.762  -4.874 -28.762  1.00 87.97           O  
ATOM   4138  HG  SER B 115      -5.579  -5.792 -28.978  1.00 87.97           H  
ATOM   4139  N   LEU B 116      -2.571  -5.194 -25.593  1.00 92.81           N  
ATOM   4140  H   LEU B 116      -2.512  -5.982 -26.221  1.00 92.81           H  
ATOM   4141  CA  LEU B 116      -1.953  -5.374 -24.285  1.00 92.81           C  
ATOM   4142  HA  LEU B 116      -2.683  -5.129 -23.515  1.00 92.81           H  
ATOM   4143  C   LEU B 116      -0.729  -4.464 -24.112  1.00 92.81           C  
ATOM   4144  CB  LEU B 116      -1.590  -6.871 -24.204  1.00 92.81           C  
ATOM   4145  HB2 LEU B 116      -2.478  -7.451 -24.454  1.00 92.81           H  
ATOM   4146  HB3 LEU B 116      -0.833  -7.082 -24.959  1.00 92.81           H  
ATOM   4147  O   LEU B 116       0.171  -4.473 -24.956  1.00 92.81           O  
ATOM   4148  CG  LEU B 116      -1.073  -7.387 -22.856  1.00 92.81           C  
ATOM   4149  HG  LEU B 116      -0.143  -6.884 -22.593  1.00 92.81           H  
ATOM   4150  CD1 LEU B 116      -2.106  -7.186 -21.758  1.00 92.81           C  
ATOM   4151 HD11 LEU B 116      -2.164  -6.128 -21.502  1.00 92.81           H  
ATOM   4152 HD12 LEU B 116      -1.788  -7.730 -20.869  1.00 92.81           H  
ATOM   4153 HD13 LEU B 116      -3.082  -7.551 -22.079  1.00 92.81           H  
ATOM   4154  CD2 LEU B 116      -0.822  -8.892 -22.963  1.00 92.81           C  
ATOM   4155 HD21 LEU B 116      -0.338  -9.250 -22.054  1.00 92.81           H  
ATOM   4156 HD22 LEU B 116      -0.182  -9.106 -23.819  1.00 92.81           H  
ATOM   4157 HD23 LEU B 116      -1.770  -9.414 -23.099  1.00 92.81           H  
ATOM   4158  N   ASP B 117      -0.659  -3.720 -23.012  1.00 95.58           N  
ATOM   4159  H   ASP B 117      -1.427  -3.727 -22.357  1.00 95.58           H  
ATOM   4160  CA  ASP B 117       0.505  -2.911 -22.639  1.00 95.58           C  
ATOM   4161  HA  ASP B 117       0.633  -2.116 -23.373  1.00 95.58           H  
ATOM   4162  C   ASP B 117       1.769  -3.793 -22.579  1.00 95.58           C  
ATOM   4163  CB  ASP B 117       0.229  -2.245 -21.279  1.00 95.58           C  
ATOM   4164  HB2 ASP B 117       0.136  -3.018 -20.516  1.00 95.58           H  
ATOM   4165  HB3 ASP B 117      -0.722  -1.716 -21.337  1.00 95.58           H  
ATOM   4166  O   ASP B 117       1.747  -4.828 -21.901  1.00 95.58           O  
ATOM   4167  CG  ASP B 117       1.300  -1.247 -20.833  1.00 95.58           C  
ATOM   4168  OD1 ASP B 117       2.456  -1.335 -21.288  1.00 95.58           O  
ATOM   4169  OD2 ASP B 117       0.983  -0.380 -19.994  1.00 95.58           O  
ATOM   4170  N   PRO B 118       2.877  -3.424 -23.255  1.00 96.12           N  
ATOM   4171  CA  PRO B 118       4.172  -4.082 -23.085  1.00 96.12           C  
ATOM   4172  HA  PRO B 118       4.152  -5.039 -23.607  1.00 96.12           H  
ATOM   4173  C   PRO B 118       4.588  -4.321 -21.626  1.00 96.12           C  
ATOM   4174  CB  PRO B 118       5.173  -3.160 -23.774  1.00 96.12           C  
ATOM   4175  HB2 PRO B 118       6.028  -3.716 -24.159  1.00 96.12           H  
ATOM   4176  HB3 PRO B 118       5.494  -2.391 -23.071  1.00 96.12           H  
ATOM   4177  O   PRO B 118       5.218  -5.335 -21.347  1.00 96.12           O  
ATOM   4178  CG  PRO B 118       4.351  -2.513 -24.885  1.00 96.12           C  
ATOM   4179  HG2 PRO B 118       4.262  -3.202 -25.725  1.00 96.12           H  
ATOM   4180  HG3 PRO B 118       4.779  -1.564 -25.207  1.00 96.12           H  
ATOM   4181  CD  PRO B 118       2.991  -2.333 -24.217  1.00 96.12           C  
ATOM   4182  HD2 PRO B 118       2.966  -1.375 -23.697  1.00 96.12           H  
ATOM   4183  HD3 PRO B 118       2.197  -2.374 -24.963  1.00 96.12           H  
ATOM   4184  N   GLN B 119       4.194  -3.462 -20.682  1.00 97.54           N  
ATOM   4185  H   GLN B 119       3.669  -2.646 -20.961  1.00 97.54           H  
ATOM   4186  CA  GLN B 119       4.441  -3.658 -19.249  1.00 97.54           C  
ATOM   4187  HA  GLN B 119       5.514  -3.769 -19.090  1.00 97.54           H  
ATOM   4188  C   GLN B 119       3.767  -4.936 -18.720  1.00 97.54           C  
ATOM   4189  CB  GLN B 119       3.966  -2.423 -18.467  1.00 97.54           C  
ATOM   4190  HB2 GLN B 119       4.113  -2.605 -17.402  1.00 97.54           H  
ATOM   4191  HB3 GLN B 119       2.901  -2.269 -18.644  1.00 97.54           H  
ATOM   4192  O   GLN B 119       4.416  -5.738 -18.050  1.00 97.54           O  
ATOM   4193  CG  GLN B 119       4.745  -1.158 -18.861  1.00 97.54           C  
ATOM   4194  HG2 GLN B 119       4.645  -0.975 -19.931  1.00 97.54           H  
ATOM   4195  HG3 GLN B 119       5.798  -1.310 -18.626  1.00 97.54           H  
ATOM   4196  CD  GLN B 119       4.270   0.085 -18.126  1.00 97.54           C  
ATOM   4197  NE2 GLN B 119       3.112   0.619 -18.436  1.00 97.54           N  
ATOM   4198 HE21 GLN B 119       2.819   1.421 -17.897  1.00 97.54           H  
ATOM   4199 HE22 GLN B 119       2.500   0.196 -19.120  1.00 97.54           H  
ATOM   4200  OE1 GLN B 119       4.935   0.586 -17.238  1.00 97.54           O  
ATOM   4201  N   GLN B 120       2.503  -5.197 -19.090  1.00 97.44           N  
ATOM   4202  H   GLN B 120       2.052  -4.561 -19.733  1.00 97.44           H  
ATOM   4203  CA  GLN B 120       1.812  -6.450 -18.741  1.00 97.44           C  
ATOM   4204  HA  GLN B 120       1.904  -6.607 -17.666  1.00 97.44           H  
ATOM   4205  C   GLN B 120       2.460  -7.668 -19.428  1.00 97.44           C  
ATOM   4206  CB  GLN B 120       0.307  -6.388 -19.087  1.00 97.44           C  
ATOM   4207  HB2 GLN B 120       0.187  -6.220 -20.158  1.00 97.44           H  
ATOM   4208  HB3 GLN B 120      -0.114  -7.365 -18.851  1.00 97.44           H  
ATOM   4209  O   GLN B 120       2.514  -8.749 -18.842  1.00 97.44           O  
ATOM   4210  CG  GLN B 120      -0.499  -5.317 -18.322  1.00 97.44           C  
ATOM   4211  HG2 GLN B 120      -0.266  -4.333 -18.727  1.00 97.44           H  
ATOM   4212  HG3 GLN B 120      -0.179  -5.321 -17.280  1.00 97.44           H  
ATOM   4213  CD  GLN B 120      -2.026  -5.517 -18.359  1.00 97.44           C  
ATOM   4214  NE2 GLN B 120      -2.817  -4.573 -17.899  1.00 97.44           N  
ATOM   4215 HE21 GLN B 120      -2.461  -3.738 -17.456  1.00 97.44           H  
ATOM   4216 HE22 GLN B 120      -3.812  -4.734 -17.956  1.00 97.44           H  
ATOM   4217  OE1 GLN B 120      -2.564  -6.540 -18.768  1.00 97.44           O  
ATOM   4218  N   ARG B 121       2.986  -7.505 -20.653  1.00 96.85           N  
ATOM   4219  H   ARG B 121       2.920  -6.585 -21.064  1.00 96.85           H  
ATOM   4220  CA  ARG B 121       3.696  -8.574 -21.391  1.00 96.85           C  
ATOM   4221  HA  ARG B 121       3.083  -9.475 -21.394  1.00 96.85           H  
ATOM   4222  C   ARG B 121       5.008  -8.962 -20.713  1.00 96.85           C  
ATOM   4223  CB  ARG B 121       3.987  -8.157 -22.840  1.00 96.85           C  
ATOM   4224  HB2 ARG B 121       4.694  -7.327 -22.853  1.00 96.85           H  
ATOM   4225  HB3 ARG B 121       4.461  -8.992 -23.356  1.00 96.85           H  
ATOM   4226  O   ARG B 121       5.255 -10.142 -20.486  1.00 96.85           O  
ATOM   4227  CG  ARG B 121       2.731  -7.742 -23.604  1.00 96.85           C  
ATOM   4228  HG2 ARG B 121       2.337  -6.827 -23.162  1.00 96.85           H  
ATOM   4229  HG3 ARG B 121       1.969  -8.516 -23.513  1.00 96.85           H  
ATOM   4230  CD  ARG B 121       3.055  -7.496 -25.079  1.00 96.85           C  
ATOM   4231  HD2 ARG B 121       4.133  -7.392 -25.198  1.00 96.85           H  
ATOM   4232  HD3 ARG B 121       2.724  -8.353 -25.665  1.00 96.85           H  
ATOM   4233  NE  ARG B 121       2.403  -6.273 -25.566  1.00 96.85           N  
ATOM   4234  HE  ARG B 121       1.710  -5.829 -24.980  1.00 96.85           H  
ATOM   4235  NH1 ARG B 121       3.456  -6.171 -27.598  1.00 96.85           N  
ATOM   4236 HH11 ARG B 121       3.975  -7.009 -27.378  1.00 96.85           H  
ATOM   4237 HH12 ARG B 121       3.599  -5.732 -28.496  1.00 96.85           H  
ATOM   4238  NH2 ARG B 121       2.000  -4.583 -27.008  1.00 96.85           N  
ATOM   4239 HH21 ARG B 121       1.289  -4.287 -26.355  1.00 96.85           H  
ATOM   4240 HH22 ARG B 121       2.100  -4.132 -27.906  1.00 96.85           H  
ATOM   4241  CZ  ARG B 121       2.626  -5.685 -26.721  1.00 96.85           C  
ATOM   4242  N   LEU B 122       5.815  -7.963 -20.355  1.00 96.86           N  
ATOM   4243  H   LEU B 122       5.537  -7.022 -20.594  1.00 96.86           H  
ATOM   4244  CA  LEU B 122       7.072  -8.153 -19.636  1.00 96.86           C  
ATOM   4245  HA  LEU B 122       7.699  -8.852 -20.190  1.00 96.86           H  
ATOM   4246  C   LEU B 122       6.828  -8.775 -18.259  1.00 96.86           C  
ATOM   4247  CB  LEU B 122       7.793  -6.802 -19.502  1.00 96.86           C  
ATOM   4248  HB2 LEU B 122       8.615  -6.921 -18.797  1.00 96.86           H  
ATOM   4249  HB3 LEU B 122       7.094  -6.080 -19.079  1.00 96.86           H  
ATOM   4250  O   LEU B 122       7.544  -9.698 -17.887  1.00 96.86           O  
ATOM   4251  CG  LEU B 122       8.365  -6.242 -20.817  1.00 96.86           C  
ATOM   4252  HG  LEU B 122       7.602  -6.249 -21.595  1.00 96.86           H  
ATOM   4253  CD1 LEU B 122       8.818  -4.800 -20.592  1.00 96.86           C  
ATOM   4254 HD11 LEU B 122       9.623  -4.762 -19.858  1.00 96.86           H  
ATOM   4255 HD12 LEU B 122       9.162  -4.373 -21.533  1.00 96.86           H  
ATOM   4256 HD13 LEU B 122       7.977  -4.208 -20.232  1.00 96.86           H  
ATOM   4257  CD2 LEU B 122       9.567  -7.050 -21.310  1.00 96.86           C  
ATOM   4258 HD21 LEU B 122       9.257  -8.063 -21.566  1.00 96.86           H  
ATOM   4259 HD22 LEU B 122      10.330  -7.090 -20.533  1.00 96.86           H  
ATOM   4260 HD23 LEU B 122       9.980  -6.585 -22.205  1.00 96.86           H  
ATOM   4261  N   LEU B 123       5.799  -8.331 -17.530  1.00 98.14           N  
ATOM   4262  H   LEU B 123       5.270  -7.537 -17.862  1.00 98.14           H  
ATOM   4263  CA  LEU B 123       5.440  -8.918 -16.237  1.00 98.14           C  
ATOM   4264  HA  LEU B 123       6.309  -8.859 -15.582  1.00 98.14           H  
ATOM   4265  C   LEU B 123       5.098 -10.411 -16.348  1.00 98.14           C  
ATOM   4266  CB  LEU B 123       4.283  -8.122 -15.607  1.00 98.14           C  
ATOM   4267  HB2 LEU B 123       3.799  -8.735 -14.847  1.00 98.14           H  
ATOM   4268  HB3 LEU B 123       3.540  -7.917 -16.378  1.00 98.14           H  
ATOM   4269  O   LEU B 123       5.537 -11.171 -15.489  1.00 98.14           O  
ATOM   4270  CG  LEU B 123       4.726  -6.801 -14.949  1.00 98.14           C  
ATOM   4271  HG  LEU B 123       5.398  -6.261 -15.616  1.00 98.14           H  
ATOM   4272  CD1 LEU B 123       3.502  -5.928 -14.680  1.00 98.14           C  
ATOM   4273 HD11 LEU B 123       3.013  -5.687 -15.624  1.00 98.14           H  
ATOM   4274 HD12 LEU B 123       3.811  -4.996 -14.207  1.00 98.14           H  
ATOM   4275 HD13 LEU B 123       2.800  -6.453 -14.033  1.00 98.14           H  
ATOM   4276  CD2 LEU B 123       5.437  -7.032 -13.611  1.00 98.14           C  
ATOM   4277 HD21 LEU B 123       6.330  -7.640 -13.755  1.00 98.14           H  
ATOM   4278 HD22 LEU B 123       4.769  -7.538 -12.914  1.00 98.14           H  
ATOM   4279 HD23 LEU B 123       5.739  -6.074 -13.188  1.00 98.14           H  
ATOM   4280  N   LEU B 124       4.376 -10.850 -17.389  1.00 97.76           N  
ATOM   4281  H   LEU B 124       4.037 -10.170 -18.054  1.00 97.76           H  
ATOM   4282  CA  LEU B 124       4.076 -12.272 -17.625  1.00 97.76           C  
ATOM   4283  HA  LEU B 124       3.571 -12.680 -16.749  1.00 97.76           H  
ATOM   4284  C   LEU B 124       5.350 -13.110 -17.815  1.00 97.76           C  
ATOM   4285  CB  LEU B 124       3.154 -12.417 -18.852  1.00 97.76           C  
ATOM   4286  HB2 LEU B 124       3.197 -13.445 -19.212  1.00 97.76           H  
ATOM   4287  HB3 LEU B 124       3.537 -11.786 -19.653  1.00 97.76           H  
ATOM   4288  O   LEU B 124       5.545 -14.095 -17.101  1.00 97.76           O  
ATOM   4289  CG  LEU B 124       1.683 -12.065 -18.586  1.00 97.76           C  
ATOM   4290  HG  LEU B 124       1.617 -11.159 -17.983  1.00 97.76           H  
ATOM   4291  CD1 LEU B 124       0.975 -11.825 -19.920  1.00 97.76           C  
ATOM   4292 HD11 LEU B 124      -0.082 -11.625 -19.742  1.00 97.76           H  
ATOM   4293 HD12 LEU B 124       1.084 -12.701 -20.559  1.00 97.76           H  
ATOM   4294 HD13 LEU B 124       1.421 -10.961 -20.411  1.00 97.76           H  
ATOM   4295  CD2 LEU B 124       0.949 -13.199 -17.864  1.00 97.76           C  
ATOM   4296 HD21 LEU B 124       0.878 -14.073 -18.513  1.00 97.76           H  
ATOM   4297 HD22 LEU B 124      -0.053 -12.876 -17.582  1.00 97.76           H  
ATOM   4298 HD23 LEU B 124       1.490 -13.485 -16.962  1.00 97.76           H  
ATOM   4299  N   GLU B 125       6.223 -12.710 -18.746  1.00 97.41           N  
ATOM   4300  H   GLU B 125       6.005 -11.887 -19.289  1.00 97.41           H  
ATOM   4301  CA  GLU B 125       7.465 -13.440 -19.043  1.00 97.41           C  
ATOM   4302  HA  GLU B 125       7.228 -14.490 -19.214  1.00 97.41           H  
ATOM   4303  C   GLU B 125       8.431 -13.424 -17.850  1.00 97.41           C  
ATOM   4304  CB  GLU B 125       8.133 -12.893 -20.324  1.00 97.41           C  
ATOM   4305  HB2 GLU B 125       9.130 -13.326 -20.403  1.00 97.41           H  
ATOM   4306  HB3 GLU B 125       8.227 -11.809 -20.259  1.00 97.41           H  
ATOM   4307  O   GLU B 125       8.869 -14.478 -17.393  1.00 97.41           O  
ATOM   4308  CG  GLU B 125       7.332 -13.279 -21.581  1.00 97.41           C  
ATOM   4309  HG2 GLU B 125       7.207 -14.362 -21.567  1.00 97.41           H  
ATOM   4310  HG3 GLU B 125       6.342 -12.827 -21.522  1.00 97.41           H  
ATOM   4311  CD  GLU B 125       7.977 -12.900 -22.931  1.00 97.41           C  
ATOM   4312  OE1 GLU B 125       7.321 -13.184 -23.964  1.00 97.41           O  
ATOM   4313  OE2 GLU B 125       9.118 -12.369 -22.956  1.00 97.41           O  
ATOM   4314  N   VAL B 126       8.699 -12.247 -17.277  1.00 97.68           N  
ATOM   4315  H   VAL B 126       8.259 -11.420 -17.654  1.00 97.68           H  
ATOM   4316  CA  VAL B 126       9.660 -12.086 -16.175  1.00 97.68           C  
ATOM   4317  HA  VAL B 126      10.579 -12.601 -16.455  1.00 97.68           H  
ATOM   4318  C   VAL B 126       9.163 -12.754 -14.885  1.00 97.68           C  
ATOM   4319  CB  VAL B 126      10.005 -10.595 -15.972  1.00 97.68           C  
ATOM   4320  HB  VAL B 126       9.093 -10.038 -15.759  1.00 97.68           H  
ATOM   4321  O   VAL B 126       9.974 -13.305 -14.145  1.00 97.68           O  
ATOM   4322  CG1 VAL B 126      10.991 -10.355 -14.825  1.00 97.68           C  
ATOM   4323 HG11 VAL B 126      10.573 -10.709 -13.882  1.00 97.68           H  
ATOM   4324 HG12 VAL B 126      11.912 -10.900 -15.028  1.00 97.68           H  
ATOM   4325 HG13 VAL B 126      11.207  -9.291 -14.728  1.00 97.68           H  
ATOM   4326  CG2 VAL B 126      10.687 -10.008 -17.220  1.00 97.68           C  
ATOM   4327 HG21 VAL B 126      10.905  -8.952 -17.062  1.00 97.68           H  
ATOM   4328 HG22 VAL B 126      10.040 -10.101 -18.093  1.00 97.68           H  
ATOM   4329 HG23 VAL B 126      11.614 -10.545 -17.424  1.00 97.68           H  
ATOM   4330  N   SER B 127       7.851 -12.789 -14.616  1.00 98.62           N  
ATOM   4331  H   SER B 127       7.204 -12.339 -15.247  1.00 98.62           H  
ATOM   4332  CA  SER B 127       7.321 -13.544 -13.465  1.00 98.62           C  
ATOM   4333  HA  SER B 127       7.876 -13.257 -12.572  1.00 98.62           H  
ATOM   4334  C   SER B 127       7.489 -15.052 -13.644  1.00 98.62           C  
ATOM   4335  CB  SER B 127       5.843 -13.253 -13.206  1.00 98.62           C  
ATOM   4336  HB2 SER B 127       5.252 -13.540 -14.077  1.00 98.62           H  
ATOM   4337  HB3 SER B 127       5.512 -13.841 -12.350  1.00 98.62           H  
ATOM   4338  O   SER B 127       7.895 -15.731 -12.703  1.00 98.62           O  
ATOM   4339  OG  SER B 127       5.647 -11.885 -12.935  1.00 98.62           O  
ATOM   4340  HG  SER B 127       5.600 -11.457 -13.793  1.00 98.62           H  
ATOM   4341  N   TRP B 128       7.226 -15.582 -14.846  1.00 98.35           N  
ATOM   4342  H   TRP B 128       6.931 -14.976 -15.599  1.00 98.35           H  
ATOM   4343  CA  TRP B 128       7.451 -17.000 -15.148  1.00 98.35           C  
ATOM   4344  HA  TRP B 128       6.893 -17.609 -14.437  1.00 98.35           H  
ATOM   4345  C   TRP B 128       8.933 -17.371 -14.990  1.00 98.35           C  
ATOM   4346  CB  TRP B 128       6.939 -17.314 -16.562  1.00 98.35           C  
ATOM   4347  HB2 TRP B 128       7.511 -16.743 -17.293  1.00 98.35           H  
ATOM   4348  HB3 TRP B 128       5.900 -16.993 -16.635  1.00 98.35           H  
ATOM   4349  O   TRP B 128       9.265 -18.334 -14.299  1.00 98.35           O  
ATOM   4350  CG  TRP B 128       7.010 -18.764 -16.930  1.00 98.35           C  
ATOM   4351  CD1 TRP B 128       8.132 -19.429 -17.293  1.00 98.35           C  
ATOM   4352  HD1 TRP B 128       9.114 -18.988 -17.373  1.00 98.35           H  
ATOM   4353  CD2 TRP B 128       5.949 -19.766 -16.898  1.00 98.35           C  
ATOM   4354  CE2 TRP B 128       6.521 -21.034 -17.216  1.00 98.35           C  
ATOM   4355  CE3 TRP B 128       4.568 -19.740 -16.595  1.00 98.35           C  
ATOM   4356  HE3 TRP B 128       4.115 -18.800 -16.318  1.00 98.35           H  
ATOM   4357  NE1 TRP B 128       7.852 -20.771 -17.448  1.00 98.35           N  
ATOM   4358  HE1 TRP B 128       8.570 -21.472 -17.562  1.00 98.35           H  
ATOM   4359  CH2 TRP B 128       4.395 -22.152 -16.941  1.00 98.35           C  
ATOM   4360  HH2 TRP B 128       3.810 -23.060 -16.937  1.00 98.35           H  
ATOM   4361  CZ2 TRP B 128       5.770 -22.216 -17.216  1.00 98.35           C  
ATOM   4362  HZ2 TRP B 128       6.255 -23.162 -17.404  1.00 98.35           H  
ATOM   4363  CZ3 TRP B 128       3.795 -20.919 -16.629  1.00 98.35           C  
ATOM   4364  HZ3 TRP B 128       2.746 -20.887 -16.372  1.00 98.35           H  
ATOM   4365  N   GLU B 129       9.830 -16.566 -15.567  1.00 97.73           N  
ATOM   4366  H   GLU B 129       9.486 -15.802 -16.131  1.00 97.73           H  
ATOM   4367  CA  GLU B 129      11.285 -16.733 -15.457  1.00 97.73           C  
ATOM   4368  HA  GLU B 129      11.564 -17.712 -15.845  1.00 97.73           H  
ATOM   4369  C   GLU B 129      11.778 -16.664 -14.000  1.00 97.73           C  
ATOM   4370  CB  GLU B 129      11.989 -15.648 -16.296  1.00 97.73           C  
ATOM   4371  HB2 GLU B 129      13.049 -15.646 -16.040  1.00 97.73           H  
ATOM   4372  HB3 GLU B 129      11.575 -14.676 -16.026  1.00 97.73           H  
ATOM   4373  O   GLU B 129      12.658 -17.438 -13.616  1.00 97.73           O  
ATOM   4374  CG  GLU B 129      11.868 -15.856 -17.818  1.00 97.73           C  
ATOM   4375  HG2 GLU B 129      10.825 -16.035 -18.080  1.00 97.73           H  
ATOM   4376  HG3 GLU B 129      12.426 -16.754 -18.083  1.00 97.73           H  
ATOM   4377  CD  GLU B 129      12.400 -14.669 -18.649  1.00 97.73           C  
ATOM   4378  OE1 GLU B 129      12.203 -14.684 -19.888  1.00 97.73           O  
ATOM   4379  OE2 GLU B 129      13.049 -13.758 -18.081  1.00 97.73           O  
ATOM   4380  N   ALA B 130      11.212 -15.778 -13.171  1.00 98.66           N  
ATOM   4381  H   ALA B 130      10.527 -15.137 -13.545  1.00 98.66           H  
ATOM   4382  CA  ALA B 130      11.575 -15.652 -11.759  1.00 98.66           C  
ATOM   4383  HA  ALA B 130      12.658 -15.548 -11.691  1.00 98.66           H  
ATOM   4384  C   ALA B 130      11.187 -16.898 -10.942  1.00 98.66           C  
ATOM   4385  CB  ALA B 130      10.937 -14.378 -11.186  1.00 98.66           C  
ATOM   4386  HB1 ALA B 130      11.263 -14.233 -10.157  1.00 98.66           H  
ATOM   4387  HB2 ALA B 130       9.850 -14.460 -11.210  1.00 98.66           H  
ATOM   4388  HB3 ALA B 130      11.242 -13.509 -11.769  1.00 98.66           H  
ATOM   4389  O   ALA B 130      11.972 -17.338 -10.101  1.00 98.66           O  
ATOM   4390  N   ILE B 131      10.019 -17.495 -11.215  1.00 98.73           N  
ATOM   4391  H   ILE B 131       9.424 -17.076 -11.915  1.00 98.73           H  
ATOM   4392  CA  ILE B 131       9.564 -18.737 -10.566  1.00 98.73           C  
ATOM   4393  HA  ILE B 131       9.723 -18.652  -9.491  1.00 98.73           H  
ATOM   4394  C   ILE B 131      10.401 -19.938 -11.039  1.00 98.73           C  
ATOM   4395  CB  ILE B 131       8.053 -18.953 -10.801  1.00 98.73           C  
ATOM   4396  HB  ILE B 131       7.884 -19.018 -11.876  1.00 98.73           H  
ATOM   4397  O   ILE B 131      10.874 -20.719 -10.214  1.00 98.73           O  
ATOM   4398  CG1 ILE B 131       7.183 -17.805 -10.236  1.00 98.73           C  
ATOM   4399 HG12 ILE B 131       7.055 -17.932  -9.161  1.00 98.73           H  
ATOM   4400 HG13 ILE B 131       7.674 -16.844 -10.390  1.00 98.73           H  
ATOM   4401  CG2 ILE B 131       7.608 -20.266 -10.133  1.00 98.73           C  
ATOM   4402 HG21 ILE B 131       6.529 -20.393 -10.221  1.00 98.73           H  
ATOM   4403 HG22 ILE B 131       7.864 -20.248  -9.074  1.00 98.73           H  
ATOM   4404 HG23 ILE B 131       8.088 -21.126 -10.600  1.00 98.73           H  
ATOM   4405  CD1 ILE B 131       5.804 -17.729 -10.910  1.00 98.73           C  
ATOM   4406 HD11 ILE B 131       5.247 -18.656 -10.772  1.00 98.73           H  
ATOM   4407 HD12 ILE B 131       5.233 -16.911 -10.470  1.00 98.73           H  
ATOM   4408 HD13 ILE B 131       5.922 -17.543 -11.977  1.00 98.73           H  
ATOM   4409  N   GLU B 132      10.693 -20.049 -12.341  1.00 97.95           N  
ATOM   4410  H   GLU B 132      10.269 -19.405 -12.994  1.00 97.95           H  
ATOM   4411  CA  GLU B 132      11.599 -21.090 -12.850  1.00 97.95           C  
ATOM   4412  HA  GLU B 132      11.207 -22.064 -12.557  1.00 97.95           H  
ATOM   4413  C   GLU B 132      13.019 -20.981 -12.257  1.00 97.95           C  
ATOM   4414  CB  GLU B 132      11.699 -21.034 -14.385  1.00 97.95           C  
ATOM   4415  HB2 GLU B 132      11.806 -20.000 -14.714  1.00 97.95           H  
ATOM   4416  HB3 GLU B 132      12.605 -21.568 -14.672  1.00 97.95           H  
ATOM   4417  O   GLU B 132      13.684 -22.005 -12.049  1.00 97.95           O  
ATOM   4418  CG  GLU B 132      10.516 -21.693 -15.112  1.00 97.95           C  
ATOM   4419  HG2 GLU B 132       9.638 -21.053 -15.019  1.00 97.95           H  
ATOM   4420  HG3 GLU B 132      10.295 -22.640 -14.620  1.00 97.95           H  
ATOM   4421  CD  GLU B 132      10.798 -21.981 -16.602  1.00 97.95           C  
ATOM   4422  OE1 GLU B 132       9.947 -22.652 -17.235  1.00 97.95           O  
ATOM   4423  OE2 GLU B 132      11.876 -21.607 -17.123  1.00 97.95           O  
ATOM   4424  N   ARG B 133      13.492 -19.758 -11.968  1.00 97.47           N  
ATOM   4425  H   ARG B 133      12.929 -18.966 -12.244  1.00 97.47           H  
ATOM   4426  CA  ARG B 133      14.760 -19.501 -11.259  1.00 97.47           C  
ATOM   4427  HA  ARG B 133      15.514 -20.200 -11.621  1.00 97.47           H  
ATOM   4428  C   ARG B 133      14.702 -19.771  -9.756  1.00 97.47           C  
ATOM   4429  CB  ARG B 133      15.253 -18.071 -11.529  1.00 97.47           C  
ATOM   4430  HB2 ARG B 133      14.412 -17.379 -11.558  1.00 97.47           H  
ATOM   4431  HB3 ARG B 133      15.911 -17.767 -10.715  1.00 97.47           H  
ATOM   4432  O   ARG B 133      15.744 -20.078  -9.191  1.00 97.47           O  
ATOM   4433  CG  ARG B 133      16.055 -18.000 -12.834  1.00 97.47           C  
ATOM   4434  HG2 ARG B 133      16.881 -18.710 -12.779  1.00 97.47           H  
ATOM   4435  HG3 ARG B 133      15.418 -18.254 -13.681  1.00 97.47           H  
ATOM   4436  CD  ARG B 133      16.619 -16.590 -13.016  1.00 97.47           C  
ATOM   4437  HD2 ARG B 133      15.785 -15.932 -13.260  1.00 97.47           H  
ATOM   4438  HD3 ARG B 133      17.060 -16.257 -12.077  1.00 97.47           H  
ATOM   4439  NE  ARG B 133      17.659 -16.544 -14.061  1.00 97.47           N  
ATOM   4440  HE  ARG B 133      18.415 -17.209 -13.989  1.00 97.47           H  
ATOM   4441  NH1 ARG B 133      16.893 -14.728 -15.248  1.00 97.47           N  
ATOM   4442 HH11 ARG B 133      16.855 -14.280 -16.152  1.00 97.47           H  
ATOM   4443 HH12 ARG B 133      16.125 -14.658 -14.595  1.00 97.47           H  
ATOM   4444  NH2 ARG B 133      18.695 -15.848 -15.932  1.00 97.47           N  
ATOM   4445 HH21 ARG B 133      19.487 -16.442 -15.732  1.00 97.47           H  
ATOM   4446 HH22 ARG B 133      18.999 -15.128 -16.571  1.00 97.47           H  
ATOM   4447  CZ  ARG B 133      17.745 -15.699 -15.067  1.00 97.47           C  
ATOM   4448  N   ALA B 134      13.523 -19.751  -9.134  1.00 98.18           N  
ATOM   4449  H   ALA B 134      12.703 -19.468  -9.652  1.00 98.18           H  
ATOM   4450  CA  ALA B 134      13.332 -20.240  -7.765  1.00 98.18           C  
ATOM   4451  HA  ALA B 134      14.134 -19.840  -7.144  1.00 98.18           H  
ATOM   4452  C   ALA B 134      13.420 -21.777  -7.653  1.00 98.18           C  
ATOM   4453  CB  ALA B 134      11.994 -19.719  -7.215  1.00 98.18           C  
ATOM   4454  HB1 ALA B 134      11.160 -20.190  -7.735  1.00 98.18           H  
ATOM   4455  HB2 ALA B 134      11.921 -19.968  -6.156  1.00 98.18           H  
ATOM   4456  HB3 ALA B 134      11.919 -18.637  -7.328  1.00 98.18           H  
ATOM   4457  O   ALA B 134      13.258 -22.319  -6.567  1.00 98.18           O  
ATOM   4458  N   GLY B 135      13.633 -22.502  -8.759  1.00 97.77           N  
ATOM   4459  H   GLY B 135      13.759 -22.017  -9.636  1.00 97.77           H  
ATOM   4460  CA  GLY B 135      13.596 -23.966  -8.765  1.00 97.77           C  
ATOM   4461  HA2 GLY B 135      14.195 -24.349  -7.939  1.00 97.77           H  
ATOM   4462  HA3 GLY B 135      14.021 -24.329  -9.701  1.00 97.77           H  
ATOM   4463  C   GLY B 135      12.178 -24.532  -8.630  1.00 97.77           C  
ATOM   4464  O   GLY B 135      12.011 -25.669  -8.203  1.00 97.77           O  
ATOM   4465  N   GLN B 136      11.152 -23.760  -8.996  1.00 97.74           N  
ATOM   4466  H   GLN B 136      11.340 -22.836  -9.359  1.00 97.74           H  
ATOM   4467  CA  GLN B 136       9.746 -24.134  -8.844  1.00 97.74           C  
ATOM   4468  HA  GLN B 136       9.669 -25.079  -8.306  1.00 97.74           H  
ATOM   4469  C   GLN B 136       9.074 -24.317 -10.212  1.00 97.74           C  
ATOM   4470  CB  GLN B 136       9.034 -23.058  -8.012  1.00 97.74           C  
ATOM   4471  HB2 GLN B 136       7.975 -23.308  -7.945  1.00 97.74           H  
ATOM   4472  HB3 GLN B 136       9.131 -22.104  -8.530  1.00 97.74           H  
ATOM   4473  O   GLN B 136       9.358 -23.576 -11.152  1.00 97.74           O  
ATOM   4474  CG  GLN B 136       9.599 -22.902  -6.586  1.00 97.74           C  
ATOM   4475  HG2 GLN B 136      10.662 -22.663  -6.629  1.00 97.74           H  
ATOM   4476  HG3 GLN B 136       9.484 -23.841  -6.045  1.00 97.74           H  
ATOM   4477  CD  GLN B 136       8.907 -21.795  -5.799  1.00 97.74           C  
ATOM   4478  NE2 GLN B 136       9.280 -21.563  -4.562  1.00 97.74           N  
ATOM   4479 HE21 GLN B 136      10.051 -22.064  -4.145  1.00 97.74           H  
ATOM   4480 HE22 GLN B 136       8.761 -20.849  -4.071  1.00 97.74           H  
ATOM   4481  OE1 GLN B 136       8.004 -21.120  -6.275  1.00 97.74           O  
ATOM   4482  N   ASP B 137       8.148 -25.277 -10.318  1.00 97.23           N  
ATOM   4483  H   ASP B 137       7.951 -25.846  -9.507  1.00 97.23           H  
ATOM   4484  CA  ASP B 137       7.218 -25.367 -11.452  1.00 97.23           C  
ATOM   4485  HA  ASP B 137       7.775 -25.218 -12.377  1.00 97.23           H  
ATOM   4486  C   ASP B 137       6.136 -24.273 -11.308  1.00 97.23           C  
ATOM   4487  CB  ASP B 137       6.601 -26.782 -11.522  1.00 97.23           C  
ATOM   4488  HB2 ASP B 137       7.397 -27.495 -11.738  1.00 97.23           H  
ATOM   4489  HB3 ASP B 137       6.185 -27.036 -10.547  1.00 97.23           H  
ATOM   4490  O   ASP B 137       5.329 -24.352 -10.376  1.00 97.23           O  
ATOM   4491  CG  ASP B 137       5.500 -26.948 -12.586  1.00 97.23           C  
ATOM   4492  OD1 ASP B 137       5.200 -25.975 -13.319  1.00 97.23           O  
ATOM   4493  OD2 ASP B 137       4.954 -28.060 -12.730  1.00 97.23           O  
ATOM   4494  N   PRO B 138       6.042 -23.284 -12.221  1.00 97.77           N  
ATOM   4495  CA  PRO B 138       5.042 -22.220 -12.112  1.00 97.77           C  
ATOM   4496  HA  PRO B 138       5.194 -21.702 -11.165  1.00 97.77           H  
ATOM   4497  C   PRO B 138       3.590 -22.715 -12.139  1.00 97.77           C  
ATOM   4498  CB  PRO B 138       5.337 -21.260 -13.271  1.00 97.77           C  
ATOM   4499  HB2 PRO B 138       4.726 -21.528 -14.133  1.00 97.77           H  
ATOM   4500  HB3 PRO B 138       5.165 -20.221 -12.990  1.00 97.77           H  
ATOM   4501  O   PRO B 138       2.723 -22.099 -11.524  1.00 97.77           O  
ATOM   4502  CG  PRO B 138       6.806 -21.520 -13.597  1.00 97.77           C  
ATOM   4503  HG2 PRO B 138       7.056 -21.266 -14.627  1.00 97.77           H  
ATOM   4504  HG3 PRO B 138       7.450 -20.972 -12.909  1.00 97.77           H  
ATOM   4505  CD  PRO B 138       6.942 -23.012 -13.334  1.00 97.77           C  
ATOM   4506  HD2 PRO B 138       7.983 -23.244 -13.106  1.00 97.77           H  
ATOM   4507  HD3 PRO B 138       6.618 -23.571 -14.211  1.00 97.77           H  
ATOM   4508  N   MET B 139       3.311 -23.848 -12.794  1.00 94.45           N  
ATOM   4509  H   MET B 139       4.081 -24.379 -13.175  1.00 94.45           H  
ATOM   4510  CA  MET B 139       1.973 -24.453 -12.815  1.00 94.45           C  
ATOM   4511  HA  MET B 139       1.232 -23.658 -12.896  1.00 94.45           H  
ATOM   4512  C   MET B 139       1.639 -25.216 -11.528  1.00 94.45           C  
ATOM   4513  CB  MET B 139       1.827 -25.382 -14.028  1.00 94.45           C  
ATOM   4514  HB2 MET B 139       0.927 -25.987 -13.917  1.00 94.45           H  
ATOM   4515  HB3 MET B 139       2.675 -26.067 -14.063  1.00 94.45           H  
ATOM   4516  O   MET B 139       0.458 -25.428 -11.250  1.00 94.45           O  
ATOM   4517  CG  MET B 139       1.745 -24.616 -15.352  1.00 94.45           C  
ATOM   4518  HG2 MET B 139       2.668 -24.047 -15.459  1.00 94.45           H  
ATOM   4519  HG3 MET B 139       1.713 -25.348 -16.159  1.00 94.45           H  
ATOM   4520  SD  MET B 139       0.347 -23.467 -15.576  1.00 94.45           S  
ATOM   4521  CE  MET B 139      -1.068 -24.513 -15.141  1.00 94.45           C  
ATOM   4522  HE1 MET B 139      -1.991 -23.966 -15.334  1.00 94.45           H  
ATOM   4523  HE2 MET B 139      -1.022 -24.768 -14.082  1.00 94.45           H  
ATOM   4524  HE3 MET B 139      -1.051 -25.425 -15.739  1.00 94.45           H  
ATOM   4525  N   ALA B 140       2.639 -25.597 -10.727  1.00 95.51           N  
ATOM   4526  H   ALA B 140       3.587 -25.365 -10.985  1.00 95.51           H  
ATOM   4527  CA  ALA B 140       2.426 -26.213  -9.418  1.00 95.51           C  
ATOM   4528  HA  ALA B 140       1.612 -26.933  -9.504  1.00 95.51           H  
ATOM   4529  C   ALA B 140       2.001 -25.193  -8.342  1.00 95.51           C  
ATOM   4530  CB  ALA B 140       3.687 -26.986  -9.018  1.00 95.51           C  
ATOM   4531  HB1 ALA B 140       4.517 -26.297  -8.862  1.00 95.51           H  
ATOM   4532  HB2 ALA B 140       3.503 -27.526  -8.090  1.00 95.51           H  
ATOM   4533  HB3 ALA B 140       3.947 -27.702  -9.799  1.00 95.51           H  
ATOM   4534  O   ALA B 140       1.493 -25.591  -7.298  1.00 95.51           O  
ATOM   4535  N   LEU B 141       2.142 -23.885  -8.607  1.00 97.19           N  
ATOM   4536  H   LEU B 141       2.607 -23.622  -9.464  1.00 97.19           H  
ATOM   4537  CA  LEU B 141       1.633 -22.809  -7.744  1.00 97.19           C  
ATOM   4538  HA  LEU B 141       1.785 -23.100  -6.705  1.00 97.19           H  
ATOM   4539  C   LEU B 141       0.121 -22.559  -7.895  1.00 97.19           C  
ATOM   4540  CB  LEU B 141       2.416 -21.509  -8.009  1.00 97.19           C  
ATOM   4541  HB2 LEU B 141       2.234 -21.201  -9.039  1.00 97.19           H  
ATOM   4542  HB3 LEU B 141       2.014 -20.732  -7.359  1.00 97.19           H  
ATOM   4543  O   LEU B 141      -0.432 -21.710  -7.193  1.00 97.19           O  
ATOM   4544  CG  LEU B 141       3.934 -21.580  -7.775  1.00 97.19           C  
ATOM   4545  HG  LEU B 141       4.382 -22.294  -8.466  1.00 97.19           H  
ATOM   4546  CD1 LEU B 141       4.525 -20.198  -8.050  1.00 97.19           C  
ATOM   4547 HD11 LEU B 141       4.299 -19.910  -9.077  1.00 97.19           H  
ATOM   4548 HD12 LEU B 141       5.606 -20.233  -7.918  1.00 97.19           H  
ATOM   4549 HD13 LEU B 141       4.096 -19.465  -7.367  1.00 97.19           H  
ATOM   4550  CD2 LEU B 141       4.289 -21.976  -6.340  1.00 97.19           C  
ATOM   4551 HD21 LEU B 141       3.821 -21.292  -5.632  1.00 97.19           H  
ATOM   4552 HD22 LEU B 141       5.370 -21.943  -6.210  1.00 97.19           H  
ATOM   4553 HD23 LEU B 141       3.958 -22.996  -6.142  1.00 97.19           H  
ATOM   4554  N   ARG B 142      -0.568 -23.264  -8.797  1.00 95.57           N  
ATOM   4555  H   ARG B 142      -0.074 -23.968  -9.327  1.00 95.57           H  
ATOM   4556  CA  ARG B 142      -2.015 -23.118  -8.992  1.00 95.57           C  
ATOM   4557  HA  ARG B 142      -2.214 -22.070  -9.215  1.00 95.57           H  
ATOM   4558  C   ARG B 142      -2.790 -23.486  -7.719  1.00 95.57           C  
ATOM   4559  CB  ARG B 142      -2.433 -23.975 -10.188  1.00 95.57           C  
ATOM   4560  HB2 ARG B 142      -2.409 -25.027  -9.903  1.00 95.57           H  
ATOM   4561  HB3 ARG B 142      -1.724 -23.816 -11.000  1.00 95.57           H  
ATOM   4562  O   ARG B 142      -2.431 -24.431  -7.026  1.00 95.57           O  
ATOM   4563  CG  ARG B 142      -3.827 -23.598 -10.692  1.00 95.57           C  
ATOM   4564  HG2 ARG B 142      -3.807 -22.568 -11.047  1.00 95.57           H  
ATOM   4565  HG3 ARG B 142      -4.568 -23.687  -9.898  1.00 95.57           H  
ATOM   4566  CD  ARG B 142      -4.208 -24.537 -11.834  1.00 95.57           C  
ATOM   4567  HD2 ARG B 142      -4.351 -25.537 -11.425  1.00 95.57           H  
ATOM   4568  HD3 ARG B 142      -3.393 -24.581 -12.556  1.00 95.57           H  
ATOM   4569  NE  ARG B 142      -5.446 -24.101 -12.499  1.00 95.57           N  
ATOM   4570  HE  ARG B 142      -6.307 -24.466 -12.118  1.00 95.57           H  
ATOM   4571  NH1 ARG B 142      -4.513 -22.474 -13.836  1.00 95.57           N  
ATOM   4572 HH11 ARG B 142      -4.609 -21.720 -14.500  1.00 95.57           H  
ATOM   4573 HH12 ARG B 142      -3.679 -22.492 -13.266  1.00 95.57           H  
ATOM   4574  NH2 ARG B 142      -6.651 -23.064 -14.115  1.00 95.57           N  
ATOM   4575 HH21 ARG B 142      -7.478 -23.526 -13.765  1.00 95.57           H  
ATOM   4576 HH22 ARG B 142      -6.738 -22.316 -14.788  1.00 95.57           H  
ATOM   4577  CZ  ARG B 142      -5.527 -23.217 -13.477  1.00 95.57           C  
ATOM   4578  N   GLU B 143      -3.859 -22.745  -7.438  1.00 95.64           N  
ATOM   4579  H   GLU B 143      -4.042 -21.960  -8.047  1.00 95.64           H  
ATOM   4580  CA  GLU B 143      -4.664 -22.791  -6.205  1.00 95.64           C  
ATOM   4581  HA  GLU B 143      -5.456 -22.053  -6.335  1.00 95.64           H  
ATOM   4582  C   GLU B 143      -3.904 -22.361  -4.923  1.00 95.64           C  
ATOM   4583  CB  GLU B 143      -5.381 -24.147  -6.016  1.00 95.64           C  
ATOM   4584  HB2 GLU B 143      -4.640 -24.876  -5.686  1.00 95.64           H  
ATOM   4585  HB3 GLU B 143      -6.102 -24.050  -5.204  1.00 95.64           H  
ATOM   4586  O   GLU B 143      -4.456 -22.440  -3.825  1.00 95.64           O  
ATOM   4587  CG  GLU B 143      -6.104 -24.748  -7.235  1.00 95.64           C  
ATOM   4588  HG2 GLU B 143      -6.366 -25.776  -6.984  1.00 95.64           H  
ATOM   4589  HG3 GLU B 143      -5.416 -24.812  -8.079  1.00 95.64           H  
ATOM   4590  CD  GLU B 143      -7.395 -24.025  -7.646  1.00 95.64           C  
ATOM   4591  OE1 GLU B 143      -7.499 -23.690  -8.852  1.00 95.64           O  
ATOM   4592  OE2 GLU B 143      -8.309 -23.934  -6.796  1.00 95.64           O  
ATOM   4593  N   SER B 144      -2.653 -21.883  -5.017  1.00 97.10           N  
ATOM   4594  H   SER B 144      -2.221 -21.827  -5.928  1.00 97.10           H  
ATOM   4595  CA  SER B 144      -1.872 -21.473  -3.838  1.00 97.10           C  
ATOM   4596  HA  SER B 144      -2.114 -22.169  -3.035  1.00 97.10           H  
ATOM   4597  C   SER B 144      -2.211 -20.066  -3.331  1.00 97.10           C  
ATOM   4598  CB  SER B 144      -0.361 -21.599  -4.074  1.00 97.10           C  
ATOM   4599  HB2 SER B 144      -0.138 -22.571  -4.515  1.00 97.10           H  
ATOM   4600  HB3 SER B 144       0.152 -21.528  -3.115  1.00 97.10           H  
ATOM   4601  O   SER B 144      -2.599 -19.168  -4.087  1.00 97.10           O  
ATOM   4602  OG  SER B 144       0.116 -20.569  -4.917  1.00 97.10           O  
ATOM   4603  HG  SER B 144      -0.089 -20.850  -5.811  1.00 97.10           H  
ATOM   4604  N   ALA B 145      -1.953 -19.838  -2.040  1.00 97.87           N  
ATOM   4605  H   ALA B 145      -1.650 -20.613  -1.468  1.00 97.87           H  
ATOM   4606  CA  ALA B 145      -1.945 -18.517  -1.413  1.00 97.87           C  
ATOM   4607  HA  ALA B 145      -2.781 -17.943  -1.815  1.00 97.87           H  
ATOM   4608  C   ALA B 145      -0.657 -17.733  -1.753  1.00 97.87           C  
ATOM   4609  CB  ALA B 145      -2.184 -18.687   0.094  1.00 97.87           C  
ATOM   4610  HB1 ALA B 145      -3.119 -19.220   0.267  1.00 97.87           H  
ATOM   4611  HB2 ALA B 145      -1.363 -19.242   0.548  1.00 97.87           H  
ATOM   4612  HB3 ALA B 145      -2.250 -17.707   0.568  1.00 97.87           H  
ATOM   4613  O   ALA B 145       0.055 -17.266  -0.863  1.00 97.87           O  
ATOM   4614  N   THR B 146      -0.334 -17.611  -3.045  1.00 98.81           N  
ATOM   4615  H   THR B 146      -0.943 -18.039  -3.728  1.00 98.81           H  
ATOM   4616  CA  THR B 146       0.757 -16.750  -3.527  1.00 98.81           C  
ATOM   4617  HA  THR B 146       1.515 -16.695  -2.745  1.00 98.81           H  
ATOM   4618  C   THR B 146       0.220 -15.346  -3.804  1.00 98.81           C  
ATOM   4619  CB  THR B 146       1.451 -17.322  -4.769  1.00 98.81           C  
ATOM   4620  HB  THR B 146       0.721 -17.420  -5.573  1.00 98.81           H  
ATOM   4621  O   THR B 146      -0.735 -15.199  -4.565  1.00 98.81           O  
ATOM   4622  CG2 THR B 146       2.621 -16.459  -5.247  1.00 98.81           C  
ATOM   4623 HG21 THR B 146       3.124 -16.956  -6.077  1.00 98.81           H  
ATOM   4624 HG22 THR B 146       3.330 -16.312  -4.432  1.00 98.81           H  
ATOM   4625 HG23 THR B 146       2.263 -15.489  -5.592  1.00 98.81           H  
ATOM   4626  OG1 THR B 146       2.007 -18.584  -4.484  1.00 98.81           O  
ATOM   4627  HG1 THR B 146       1.317 -19.246  -4.564  1.00 98.81           H  
ATOM   4628  N   GLY B 147       0.805 -14.321  -3.181  1.00 98.88           N  
ATOM   4629  H   GLY B 147       1.598 -14.526  -2.590  1.00 98.88           H  
ATOM   4630  CA  GLY B 147       0.459 -12.912  -3.421  1.00 98.88           C  
ATOM   4631  HA2 GLY B 147       0.672 -12.322  -2.530  1.00 98.88           H  
ATOM   4632  HA3 GLY B 147      -0.610 -12.834  -3.623  1.00 98.88           H  
ATOM   4633  C   GLY B 147       1.214 -12.298  -4.606  1.00 98.88           C  
ATOM   4634  O   GLY B 147       2.277 -12.787  -4.987  1.00 98.88           O  
ATOM   4635  N   VAL B 148       0.689 -11.213  -5.178  1.00 98.94           N  
ATOM   4636  H   VAL B 148      -0.166 -10.845  -4.787  1.00 98.94           H  
ATOM   4637  CA  VAL B 148       1.274 -10.494  -6.323  1.00 98.94           C  
ATOM   4638  HA  VAL B 148       2.327 -10.759  -6.410  1.00 98.94           H  
ATOM   4639  C   VAL B 148       1.192  -8.984  -6.094  1.00 98.94           C  
ATOM   4640  CB  VAL B 148       0.585 -10.894  -7.643  1.00 98.94           C  
ATOM   4641  HB  VAL B 148      -0.481 -10.676  -7.574  1.00 98.94           H  
ATOM   4642  O   VAL B 148       0.111  -8.397  -6.089  1.00 98.94           O  
ATOM   4643  CG1 VAL B 148       1.163 -10.127  -8.839  1.00 98.94           C  
ATOM   4644 HG11 VAL B 148       1.005  -9.056  -8.715  1.00 98.94           H  
ATOM   4645 HG12 VAL B 148       2.229 -10.332  -8.943  1.00 98.94           H  
ATOM   4646 HG13 VAL B 148       0.639 -10.433  -9.744  1.00 98.94           H  
ATOM   4647  CG2 VAL B 148       0.755 -12.392  -7.931  1.00 98.94           C  
ATOM   4648 HG21 VAL B 148       1.805 -12.674  -7.853  1.00 98.94           H  
ATOM   4649 HG22 VAL B 148       0.178 -12.973  -7.212  1.00 98.94           H  
ATOM   4650 HG23 VAL B 148       0.385 -12.627  -8.929  1.00 98.94           H  
ATOM   4651  N   PHE B 149       2.350  -8.347  -5.941  1.00 98.93           N  
ATOM   4652  H   PHE B 149       3.200  -8.891  -5.966  1.00 98.93           H  
ATOM   4653  CA  PHE B 149       2.483  -6.925  -5.630  1.00 98.93           C  
ATOM   4654  HA  PHE B 149       1.501  -6.452  -5.610  1.00 98.93           H  
ATOM   4655  C   PHE B 149       3.322  -6.251  -6.718  1.00 98.93           C  
ATOM   4656  CB  PHE B 149       3.115  -6.767  -4.237  1.00 98.93           C  
ATOM   4657  HB2 PHE B 149       4.123  -7.180  -4.254  1.00 98.93           H  
ATOM   4658  HB3 PHE B 149       3.205  -5.703  -4.017  1.00 98.93           H  
ATOM   4659  O   PHE B 149       4.495  -6.583  -6.896  1.00 98.93           O  
ATOM   4660  CG  PHE B 149       2.342  -7.433  -3.111  1.00 98.93           C  
ATOM   4661  CD1 PHE B 149       1.463  -6.678  -2.311  1.00 98.93           C  
ATOM   4662  HD1 PHE B 149       1.333  -5.622  -2.495  1.00 98.93           H  
ATOM   4663  CD2 PHE B 149       2.509  -8.810  -2.855  1.00 98.93           C  
ATOM   4664  HD2 PHE B 149       3.187  -9.392  -3.462  1.00 98.93           H  
ATOM   4665  CE1 PHE B 149       0.760  -7.294  -1.261  1.00 98.93           C  
ATOM   4666  HE1 PHE B 149       0.101  -6.711  -0.636  1.00 98.93           H  
ATOM   4667  CE2 PHE B 149       1.797  -9.428  -1.812  1.00 98.93           C  
ATOM   4668  HE2 PHE B 149       1.928 -10.481  -1.612  1.00 98.93           H  
ATOM   4669  CZ  PHE B 149       0.924  -8.668  -1.016  1.00 98.93           C  
ATOM   4670  HZ  PHE B 149       0.381  -9.137  -0.209  1.00 98.93           H  
ATOM   4671  N   VAL B 150       2.733  -5.313  -7.461  1.00 98.85           N  
ATOM   4672  H   VAL B 150       1.761  -5.102  -7.288  1.00 98.85           H  
ATOM   4673  CA  VAL B 150       3.378  -4.685  -8.627  1.00 98.85           C  
ATOM   4674  HA  VAL B 150       4.399  -5.055  -8.718  1.00 98.85           H  
ATOM   4675  C   VAL B 150       3.463  -3.168  -8.459  1.00 98.85           C  
ATOM   4676  CB  VAL B 150       2.645  -5.077  -9.927  1.00 98.85           C  
ATOM   4677  HB  VAL B 150       1.600  -4.776  -9.855  1.00 98.85           H  
ATOM   4678  O   VAL B 150       2.461  -2.509  -8.207  1.00 98.85           O  
ATOM   4679  CG1 VAL B 150       3.259  -4.400 -11.157  1.00 98.85           C  
ATOM   4680 HG11 VAL B 150       4.315  -4.654 -11.247  1.00 98.85           H  
ATOM   4681 HG12 VAL B 150       3.142  -3.319 -11.075  1.00 98.85           H  
ATOM   4682 HG13 VAL B 150       2.726  -4.720 -12.052  1.00 98.85           H  
ATOM   4683  CG2 VAL B 150       2.707  -6.593 -10.168  1.00 98.85           C  
ATOM   4684 HG21 VAL B 150       2.194  -7.117  -9.361  1.00 98.85           H  
ATOM   4685 HG22 VAL B 150       2.208  -6.842 -11.105  1.00 98.85           H  
ATOM   4686 HG23 VAL B 150       3.743  -6.928 -10.210  1.00 98.85           H  
ATOM   4687  N   GLY B 151       4.654  -2.598  -8.644  1.00 98.76           N  
ATOM   4688  H   GLY B 151       5.453  -3.203  -8.776  1.00 98.76           H  
ATOM   4689  CA  GLY B 151       4.857  -1.153  -8.743  1.00 98.76           C  
ATOM   4690  HA2 GLY B 151       4.114  -0.632  -8.139  1.00 98.76           H  
ATOM   4691  HA3 GLY B 151       5.844  -0.910  -8.349  1.00 98.76           H  
ATOM   4692  C   GLY B 151       4.789  -0.653 -10.189  1.00 98.76           C  
ATOM   4693  O   GLY B 151       5.634  -1.036 -11.002  1.00 98.76           O  
ATOM   4694  N   MET B 152       3.830   0.223 -10.506  1.00 97.60           N  
ATOM   4695  H   MET B 152       3.201   0.527  -9.777  1.00 97.60           H  
ATOM   4696  CA  MET B 152       3.658   0.859 -11.826  1.00 97.60           C  
ATOM   4697  HA  MET B 152       4.626   0.964 -12.316  1.00 97.60           H  
ATOM   4698  C   MET B 152       3.040   2.259 -11.682  1.00 97.60           C  
ATOM   4699  CB  MET B 152       2.738   0.020 -12.729  1.00 97.60           C  
ATOM   4700  HB2 MET B 152       1.854  -0.276 -12.164  1.00 97.60           H  
ATOM   4701  HB3 MET B 152       2.417   0.645 -13.563  1.00 97.60           H  
ATOM   4702  O   MET B 152       2.254   2.487 -10.772  1.00 97.60           O  
ATOM   4703  CG  MET B 152       3.403  -1.226 -13.320  1.00 97.60           C  
ATOM   4704  HG2 MET B 152       4.244  -0.919 -13.943  1.00 97.60           H  
ATOM   4705  HG3 MET B 152       3.795  -1.837 -12.507  1.00 97.60           H  
ATOM   4706  SD  MET B 152       2.291  -2.268 -14.306  1.00 97.60           S  
ATOM   4707  CE  MET B 152       2.018  -1.178 -15.725  1.00 97.60           C  
ATOM   4708  HE1 MET B 152       2.988  -0.889 -16.129  1.00 97.60           H  
ATOM   4709  HE2 MET B 152       1.440  -1.698 -16.489  1.00 97.60           H  
ATOM   4710  HE3 MET B 152       1.485  -0.278 -15.417  1.00 97.60           H  
ATOM   4711  N   ILE B 153       3.356   3.174 -12.607  1.00 92.84           N  
ATOM   4712  H   ILE B 153       4.007   2.908 -13.332  1.00 92.84           H  
ATOM   4713  CA  ILE B 153       2.897   4.582 -12.562  1.00 92.84           C  
ATOM   4714  HA  ILE B 153       2.527   4.808 -11.562  1.00 92.84           H  
ATOM   4715  C   ILE B 153       1.729   4.848 -13.526  1.00 92.84           C  
ATOM   4716  CB  ILE B 153       4.092   5.528 -12.838  1.00 92.84           C  
ATOM   4717  HB  ILE B 153       4.526   5.261 -13.801  1.00 92.84           H  
ATOM   4718  O   ILE B 153       0.815   5.610 -13.223  1.00 92.84           O  
ATOM   4719  CG1 ILE B 153       5.172   5.366 -11.744  1.00 92.84           C  
ATOM   4720 HG12 ILE B 153       4.791   5.784 -10.813  1.00 92.84           H  
ATOM   4721 HG13 ILE B 153       5.358   4.309 -11.554  1.00 92.84           H  
ATOM   4722  CG2 ILE B 153       3.650   7.003 -12.897  1.00 92.84           C  
ATOM   4723 HG21 ILE B 153       2.956   7.166 -13.722  1.00 92.84           H  
ATOM   4724 HG22 ILE B 153       3.155   7.270 -11.963  1.00 92.84           H  
ATOM   4725 HG23 ILE B 153       4.505   7.661 -13.055  1.00 92.84           H  
ATOM   4726  CD1 ILE B 153       6.521   6.015 -12.087  1.00 92.84           C  
ATOM   4727 HD11 ILE B 153       6.844   5.688 -13.076  1.00 92.84           H  
ATOM   4728 HD12 ILE B 153       7.266   5.709 -11.353  1.00 92.84           H  
ATOM   4729 HD13 ILE B 153       6.441   7.102 -12.069  1.00 92.84           H  
ATOM   4730  N   GLY B 154       1.747   4.240 -14.714  1.00 88.17           N  
ATOM   4731  H   GLY B 154       2.498   3.599 -14.931  1.00 88.17           H  
ATOM   4732  CA  GLY B 154       0.760   4.497 -15.762  1.00 88.17           C  
ATOM   4733  HA2 GLY B 154      -0.239   4.278 -15.384  1.00 88.17           H  
ATOM   4734  HA3 GLY B 154       0.796   5.551 -16.034  1.00 88.17           H  
ATOM   4735  C   GLY B 154       1.009   3.659 -17.013  1.00 88.17           C  
ATOM   4736  O   GLY B 154       1.938   2.853 -17.054  1.00 88.17           O  
ATOM   4737  N   SER B 155       0.185   3.864 -18.042  1.00 82.04           N  
ATOM   4738  H   SER B 155      -0.554   4.546 -17.944  1.00 82.04           H  
ATOM   4739  CA  SER B 155       0.313   3.192 -19.338  1.00 82.04           C  
ATOM   4740  HA  SER B 155       1.250   2.637 -19.375  1.00 82.04           H  
ATOM   4741  C   SER B 155       0.315   4.204 -20.482  1.00 82.04           C  
ATOM   4742  CB  SER B 155      -0.818   2.182 -19.532  1.00 82.04           C  
ATOM   4743  HB2 SER B 155      -1.779   2.695 -19.564  1.00 82.04           H  
ATOM   4744  HB3 SER B 155      -0.822   1.464 -18.713  1.00 82.04           H  
ATOM   4745  O   SER B 155      -0.718   4.769 -20.834  1.00 82.04           O  
ATOM   4746  OG  SER B 155      -0.591   1.508 -20.749  1.00 82.04           O  
ATOM   4747  HG  SER B 155      -0.033   0.761 -20.519  1.00 82.04           H  
ATOM   4748  N   GLU B 156       1.473   4.405 -21.112  1.00 88.95           N  
ATOM   4749  H   GLU B 156       2.308   3.967 -20.750  1.00 88.95           H  
ATOM   4750  CA  GLU B 156       1.568   5.198 -22.347  1.00 88.95           C  
ATOM   4751  HA  GLU B 156       0.962   6.098 -22.240  1.00 88.95           H  
ATOM   4752  C   GLU B 156       1.026   4.438 -23.574  1.00 88.95           C  
ATOM   4753  CB  GLU B 156       3.022   5.630 -22.586  1.00 88.95           C  
ATOM   4754  HB2 GLU B 156       3.063   6.160 -23.537  1.00 88.95           H  
ATOM   4755  HB3 GLU B 156       3.649   4.741 -22.658  1.00 88.95           H  
ATOM   4756  O   GLU B 156       0.806   5.033 -24.630  1.00 88.95           O  
ATOM   4757  CG  GLU B 156       3.573   6.557 -21.488  1.00 88.95           C  
ATOM   4758  HG2 GLU B 156       2.882   7.389 -21.358  1.00 88.95           H  
ATOM   4759  HG3 GLU B 156       3.631   6.008 -20.547  1.00 88.95           H  
ATOM   4760  CD  GLU B 156       4.963   7.112 -21.832  1.00 88.95           C  
ATOM   4761  OE1 GLU B 156       5.431   8.041 -21.137  1.00 88.95           O  
ATOM   4762  OE2 GLU B 156       5.559   6.674 -22.842  1.00 88.95           O  
ATOM   4763  N   HIS B 157       0.794   3.122 -23.458  1.00 89.47           N  
ATOM   4764  H   HIS B 157       0.941   2.687 -22.559  1.00 89.47           H  
ATOM   4765  CA  HIS B 157       0.188   2.316 -24.524  1.00 89.47           C  
ATOM   4766  HA  HIS B 157       0.634   2.608 -25.475  1.00 89.47           H  
ATOM   4767  C   HIS B 157      -1.318   2.588 -24.653  1.00 89.47           C  
ATOM   4768  CB  HIS B 157       0.513   0.830 -24.306  1.00 89.47           C  
ATOM   4769  HB2 HIS B 157       0.007   0.471 -23.410  1.00 89.47           H  
ATOM   4770  HB3 HIS B 157       1.581   0.716 -24.122  1.00 89.47           H  
ATOM   4771  O   HIS B 157      -1.833   2.603 -25.772  1.00 89.47           O  
ATOM   4772  CG  HIS B 157       0.161  -0.043 -25.490  1.00 89.47           C  
ATOM   4773  CD2 HIS B 157      -0.695  -1.105 -25.475  1.00 89.47           C  
ATOM   4774  HD2 HIS B 157      -1.258  -1.456 -24.623  1.00 89.47           H  
ATOM   4775  ND1 HIS B 157       0.686   0.093 -26.782  1.00 89.47           N  
ATOM   4776  CE1 HIS B 157       0.115  -0.883 -27.506  1.00 89.47           C  
ATOM   4777  HE1 HIS B 157       0.289  -1.048 -28.559  1.00 89.47           H  
ATOM   4778  NE2 HIS B 157      -0.703  -1.627 -26.748  1.00 89.47           N  
ATOM   4779  HE2 HIS B 157      -1.248  -2.414 -27.072  1.00 89.47           H  
ATOM   4780  N   ALA B 158      -2.000   2.935 -23.553  1.00 84.82           N  
ATOM   4781  H   ALA B 158      -1.530   2.864 -22.662  1.00 84.82           H  
ATOM   4782  CA  ALA B 158      -3.417   3.312 -23.552  1.00 84.82           C  
ATOM   4783  HA  ALA B 158      -3.992   2.441 -23.866  1.00 84.82           H  
ATOM   4784  C   ALA B 158      -3.740   4.442 -24.552  1.00 84.82           C  
ATOM   4785  CB  ALA B 158      -3.851   3.677 -22.121  1.00 84.82           C  
ATOM   4786  HB1 ALA B 158      -4.381   4.629 -22.112  1.00 84.82           H  
ATOM   4787  HB2 ALA B 158      -4.523   2.908 -21.739  1.00 84.82           H  
ATOM   4788  HB3 ALA B 158      -2.994   3.752 -21.453  1.00 84.82           H  
ATOM   4789  O   ALA B 158      -4.659   4.291 -25.359  1.00 84.82           O  
ATOM   4790  N   GLU B 159      -2.958   5.532 -24.574  1.00 77.68           N  
ATOM   4791  H   GLU B 159      -2.224   5.606 -23.884  1.00 77.68           H  
ATOM   4792  CA  GLU B 159      -3.124   6.630 -25.549  1.00 77.68           C  
ATOM   4793  HA  GLU B 159      -4.111   7.077 -25.430  1.00 77.68           H  
ATOM   4794  C   GLU B 159      -3.023   6.136 -27.002  1.00 77.68           C  
ATOM   4795  CB  GLU B 159      -2.051   7.723 -25.345  1.00 77.68           C  
ATOM   4796  HB2 GLU B 159      -1.090   7.253 -25.133  1.00 77.68           H  
ATOM   4797  HB3 GLU B 159      -1.950   8.271 -26.282  1.00 77.68           H  
ATOM   4798  O   GLU B 159      -3.775   6.581 -27.872  1.00 77.68           O  
ATOM   4799  CG  GLU B 159      -2.376   8.747 -24.247  1.00 77.68           C  
ATOM   4800  HG2 GLU B 159      -2.458   8.224 -23.295  1.00 77.68           H  
ATOM   4801  HG3 GLU B 159      -3.342   9.203 -24.468  1.00 77.68           H  
ATOM   4802  CD  GLU B 159      -1.305   9.857 -24.156  1.00 77.68           C  
ATOM   4803  OE1 GLU B 159      -0.816  10.111 -23.033  1.00 77.68           O  
ATOM   4804  OE2 GLU B 159      -0.959  10.459 -25.208  1.00 77.68           O  
ATOM   4805  N   ARG B 160      -2.105   5.196 -27.276  1.00 80.67           N  
ATOM   4806  H   ARG B 160      -1.591   4.809 -26.498  1.00 80.67           H  
ATOM   4807  CA  ARG B 160      -1.884   4.655 -28.627  1.00 80.67           C  
ATOM   4808  HA  ARG B 160      -1.858   5.488 -29.329  1.00 80.67           H  
ATOM   4809  C   ARG B 160      -3.047   3.773 -29.066  1.00 80.67           C  
ATOM   4810  CB  ARG B 160      -0.557   3.879 -28.714  1.00 80.67           C  
ATOM   4811  HB2 ARG B 160      -0.395   3.592 -29.752  1.00 80.67           H  
ATOM   4812  HB3 ARG B 160      -0.625   2.970 -28.117  1.00 80.67           H  
ATOM   4813  O   ARG B 160      -3.461   3.862 -30.218  1.00 80.67           O  
ATOM   4814  CG  ARG B 160       0.643   4.701 -28.223  1.00 80.67           C  
ATOM   4815  HG2 ARG B 160       0.657   5.675 -28.711  1.00 80.67           H  
ATOM   4816  HG3 ARG B 160       0.534   4.862 -27.150  1.00 80.67           H  
ATOM   4817  CD  ARG B 160       1.979   3.984 -28.456  1.00 80.67           C  
ATOM   4818  HD2 ARG B 160       1.869   2.921 -28.240  1.00 80.67           H  
ATOM   4819  HD3 ARG B 160       2.685   4.405 -27.740  1.00 80.67           H  
ATOM   4820  NE  ARG B 160       2.475   4.190 -29.836  1.00 80.67           N  
ATOM   4821  HE  ARG B 160       1.768   4.243 -30.556  1.00 80.67           H  
ATOM   4822  NH1 ARG B 160       4.714   4.382 -29.363  1.00 80.67           N  
ATOM   4823 HH11 ARG B 160       4.508   4.163 -28.398  1.00 80.67           H  
ATOM   4824 HH12 ARG B 160       5.556   4.908 -29.548  1.00 80.67           H  
ATOM   4825  NH2 ARG B 160       3.987   4.902 -31.386  1.00 80.67           N  
ATOM   4826 HH21 ARG B 160       4.926   5.206 -31.599  1.00 80.67           H  
ATOM   4827 HH22 ARG B 160       3.249   5.044 -32.060  1.00 80.67           H  
ATOM   4828  CZ  ARG B 160       3.717   4.477 -30.187  1.00 80.67           C  
ATOM   4829  N   VAL B 161      -3.578   2.951 -28.160  1.00 80.12           N  
ATOM   4830  H   VAL B 161      -3.162   2.935 -27.240  1.00 80.12           H  
ATOM   4831  CA  VAL B 161      -4.694   2.038 -28.445  1.00 80.12           C  
ATOM   4832  HA  VAL B 161      -4.504   1.559 -29.405  1.00 80.12           H  
ATOM   4833  C   VAL B 161      -6.016   2.794 -28.598  1.00 80.12           C  
ATOM   4834  CB  VAL B 161      -4.779   0.923 -27.385  1.00 80.12           C  
ATOM   4835  HB  VAL B 161      -4.894   1.362 -26.395  1.00 80.12           H  
ATOM   4836  O   VAL B 161      -6.753   2.519 -29.539  1.00 80.12           O  
ATOM   4837  CG1 VAL B 161      -5.956  -0.016 -27.658  1.00 80.12           C  
ATOM   4838 HG11 VAL B 161      -6.901   0.490 -27.460  1.00 80.12           H  
ATOM   4839 HG12 VAL B 161      -5.939  -0.348 -28.696  1.00 80.12           H  
ATOM   4840 HG13 VAL B 161      -5.889  -0.891 -27.012  1.00 80.12           H  
ATOM   4841  CG2 VAL B 161      -3.518   0.049 -27.405  1.00 80.12           C  
ATOM   4842 HG21 VAL B 161      -3.409  -0.438 -28.374  1.00 80.12           H  
ATOM   4843 HG22 VAL B 161      -3.585  -0.708 -26.624  1.00 80.12           H  
ATOM   4844 HG23 VAL B 161      -2.631   0.651 -27.206  1.00 80.12           H  
ATOM   4845  N   GLN B 162      -6.289   3.812 -27.773  1.00 72.84           N  
ATOM   4846  H   GLN B 162      -5.652   4.006 -27.013  1.00 72.84           H  
ATOM   4847  CA  GLN B 162      -7.471   4.678 -27.932  1.00 72.84           C  
ATOM   4848  HA  GLN B 162      -8.374   4.069 -27.895  1.00 72.84           H  
ATOM   4849  C   GLN B 162      -7.503   5.473 -29.256  1.00 72.84           C  
ATOM   4850  CB  GLN B 162      -7.513   5.720 -26.814  1.00 72.84           C  
ATOM   4851  HB2 GLN B 162      -8.253   6.460 -27.120  1.00 72.84           H  
ATOM   4852  HB3 GLN B 162      -6.548   6.224 -26.762  1.00 72.84           H  
ATOM   4853  O   GLN B 162      -8.543   6.029 -29.621  1.00 72.84           O  
ATOM   4854  CG  GLN B 162      -7.911   5.257 -25.402  1.00 72.84           C  
ATOM   4855  HG2 GLN B 162      -8.850   4.705 -25.446  1.00 72.84           H  
ATOM   4856  HG3 GLN B 162      -7.141   4.611 -24.981  1.00 72.84           H  
ATOM   4857  CD  GLN B 162      -8.103   6.488 -24.513  1.00 72.84           C  
ATOM   4858  NE2 GLN B 162      -8.178   6.370 -23.211  1.00 72.84           N  
ATOM   4859 HE21 GLN B 162      -8.228   7.255 -22.726  1.00 72.84           H  
ATOM   4860 HE22 GLN B 162      -8.018   5.497 -22.728  1.00 72.84           H  
ATOM   4861  OE1 GLN B 162      -8.218   7.600 -25.002  1.00 72.84           O  
ATOM   4862  N   GLY B 163      -6.364   5.596 -29.945  1.00 69.21           N  
ATOM   4863  H   GLY B 163      -5.531   5.176 -29.558  1.00 69.21           H  
ATOM   4864  CA  GLY B 163      -6.263   6.216 -31.267  1.00 69.21           C  
ATOM   4865  HA2 GLY B 163      -5.239   6.560 -31.410  1.00 69.21           H  
ATOM   4866  HA3 GLY B 163      -6.928   7.078 -31.319  1.00 69.21           H  
ATOM   4867  C   GLY B 163      -6.608   5.281 -32.433  1.00 69.21           C  
ATOM   4868  O   GLY B 163      -6.609   5.737 -33.576  1.00 69.21           O  
ATOM   4869  N   LEU B 164      -6.867   3.993 -32.177  1.00 72.91           N  
ATOM   4870  H   LEU B 164      -6.899   3.684 -31.216  1.00 72.91           H  
ATOM   4871  CA  LEU B 164      -7.171   2.994 -33.202  1.00 72.91           C  
ATOM   4872  HA  LEU B 164      -6.734   3.314 -34.148  1.00 72.91           H  
ATOM   4873  C   LEU B 164      -8.681   2.856 -33.420  1.00 72.91           C  
ATOM   4874  CB  LEU B 164      -6.555   1.633 -32.822  1.00 72.91           C  
ATOM   4875  HB2 LEU B 164      -6.995   1.312 -31.878  1.00 72.91           H  
ATOM   4876  HB3 LEU B 164      -6.841   0.900 -33.576  1.00 72.91           H  
ATOM   4877  O   LEU B 164      -9.432   2.571 -32.491  1.00 72.91           O  
ATOM   4878  CG  LEU B 164      -5.023   1.626 -32.681  1.00 72.91           C  
ATOM   4879  HG  LEU B 164      -4.717   2.376 -31.952  1.00 72.91           H  
ATOM   4880  CD1 LEU B 164      -4.555   0.259 -32.181  1.00 72.91           C  
ATOM   4881 HD11 LEU B 164      -3.474   0.267 -32.038  1.00 72.91           H  
ATOM   4882 HD12 LEU B 164      -5.031   0.046 -31.223  1.00 72.91           H  
ATOM   4883 HD13 LEU B 164      -4.831  -0.517 -32.894  1.00 72.91           H  
ATOM   4884  CD2 LEU B 164      -4.316   1.909 -34.011  1.00 72.91           C  
ATOM   4885 HD21 LEU B 164      -3.238   1.831 -33.873  1.00 72.91           H  
ATOM   4886 HD22 LEU B 164      -4.547   2.923 -34.338  1.00 72.91           H  
ATOM   4887 HD23 LEU B 164      -4.644   1.195 -34.767  1.00 72.91           H  
ATOM   4888  N   ASP B 165      -9.103   2.966 -34.677  1.00 67.91           N  
ATOM   4889  H   ASP B 165      -8.434   3.228 -35.388  1.00 67.91           H  
ATOM   4890  CA  ASP B 165     -10.479   2.712 -35.124  1.00 67.91           C  
ATOM   4891  HA  ASP B 165     -11.155   2.994 -34.318  1.00 67.91           H  
ATOM   4892  C   ASP B 165     -10.690   1.197 -35.380  1.00 67.91           C  
ATOM   4893  CB  ASP B 165     -10.772   3.642 -36.323  1.00 67.91           C  
ATOM   4894  HB2 ASP B 165     -10.306   3.235 -37.220  1.00 67.91           H  
ATOM   4895  HB3 ASP B 165     -10.306   4.608 -36.130  1.00 67.91           H  
ATOM   4896  O   ASP B 165     -10.947   0.756 -36.500  1.00 67.91           O  
ATOM   4897  CG  ASP B 165     -12.260   3.919 -36.589  1.00 67.91           C  
ATOM   4898  OD1 ASP B 165     -13.087   3.680 -35.682  1.00 67.91           O  
ATOM   4899  OD2 ASP B 165     -12.543   4.458 -37.686  1.00 67.91           O  
ATOM   4900  N   ASP B 166     -10.465   0.377 -34.342  1.00 69.61           N  
ATOM   4901  H   ASP B 166     -10.234   0.816 -33.462  1.00 69.61           H  
ATOM   4902  CA  ASP B 166     -10.725  -1.075 -34.324  1.00 69.61           C  
ATOM   4903  HA  ASP B 166     -11.403  -1.314 -35.144  1.00 69.61           H  
ATOM   4904  C   ASP B 166     -11.410  -1.488 -33.011  1.00 69.61           C  
ATOM   4905  CB  ASP B 166      -9.434  -1.901 -34.531  1.00 69.61           C  
ATOM   4906  HB2 ASP B 166      -8.999  -1.646 -35.498  1.00 69.61           H  
ATOM   4907  HB3 ASP B 166      -8.710  -1.647 -33.757  1.00 69.61           H  
ATOM   4908  O   ASP B 166     -10.833  -1.376 -31.929  1.00 69.61           O  
ATOM   4909  CG  ASP B 166      -9.716  -3.417 -34.498  1.00 69.61           C  
ATOM   4910  OD1 ASP B 166     -10.694  -3.861 -35.135  1.00 69.61           O  
ATOM   4911  OD2 ASP B 166      -9.003  -4.213 -33.841  1.00 69.61           O  
ATOM   4912  N   ASP B 167     -12.624  -2.035 -33.094  1.00 65.26           N  
ATOM   4913  H   ASP B 167     -13.065  -2.074 -34.001  1.00 65.26           H  
ATOM   4914  CA  ASP B 167     -13.431  -2.383 -31.914  1.00 65.26           C  
ATOM   4915  HA  ASP B 167     -13.637  -1.480 -31.339  1.00 65.26           H  
ATOM   4916  C   ASP B 167     -12.753  -3.384 -30.969  1.00 65.26           C  
ATOM   4917  CB  ASP B 167     -14.757  -2.993 -32.376  1.00 65.26           C  
ATOM   4918  HB2 ASP B 167     -15.216  -3.517 -31.538  1.00 65.26           H  
ATOM   4919  HB3 ASP B 167     -14.570  -3.726 -33.161  1.00 65.26           H  
ATOM   4920  O   ASP B 167     -12.902  -3.300 -29.750  1.00 65.26           O  
ATOM   4921  CG  ASP B 167     -15.753  -1.945 -32.853  1.00 65.26           C  
ATOM   4922  OD1 ASP B 167     -16.106  -1.061 -32.043  1.00 65.26           O  
ATOM   4923  OD2 ASP B 167     -16.310  -2.133 -33.954  1.00 65.26           O  
ATOM   4924  N   ALA B 168     -11.987  -4.339 -31.503  1.00 65.26           N  
ATOM   4925  H   ALA B 168     -11.814  -4.314 -32.498  1.00 65.26           H  
ATOM   4926  CA  ALA B 168     -11.282  -5.298 -30.656  1.00 65.26           C  
ATOM   4927  HA  ALA B 168     -11.962  -5.652 -29.881  1.00 65.26           H  
ATOM   4928  C   ALA B 168     -10.069  -4.673 -29.960  1.00 65.26           C  
ATOM   4929  CB  ALA B 168     -10.857  -6.487 -31.495  1.00 65.26           C  
ATOM   4930  HB1 ALA B 168     -10.113  -6.119 -32.201  1.00 65.26           H  
ATOM   4931  HB2 ALA B 168     -10.409  -7.246 -30.853  1.00 65.26           H  
ATOM   4932  HB3 ALA B 168     -11.722  -6.904 -32.012  1.00 65.26           H  
ATOM   4933  O   ALA B 168      -9.766  -5.061 -28.831  1.00 65.26           O  
ATOM   4934  N   ALA B 169      -9.408  -3.702 -30.600  1.00 72.07           N  
ATOM   4935  H   ALA B 169      -9.708  -3.420 -31.523  1.00 72.07           H  
ATOM   4936  CA  ALA B 169      -8.393  -2.888 -29.946  1.00 72.07           C  
ATOM   4937  HA  ALA B 169      -7.648  -3.554 -29.511  1.00 72.07           H
[truncated: 1,849,159 more chars]
