# Supplementary material for: Module-Based Polyketide Synthase Engineering for de Novo Polyketide Biosynthesis
Source: ACS Synth Biol. 2023 Oct 23;12(11):3148–55. doi: 10.1021/acssynbio.3c00282 (PMC10661043; doi:10.1021/acssynbio.3c00282)
Supplement: Supplementary file 2 — sb3c00282_si_002.zip [file sb3c00282_si_002.zip › Final_PKS_Structures/menzella_pdbs/rapM2_ACP_rapM2_KSAT_dimer.pdb]

ATOM      1  N   LEU A   1     -22.233 -20.530 -45.185  1.00 74.57           N  
ATOM      2  H   LEU A   1     -21.335 -20.068 -45.212  1.00 74.57           H  
ATOM      3  H2  LEU A   1     -22.954 -19.824 -45.240  1.00 74.57           H  
ATOM      4  H3  LEU A   1     -22.298 -21.147 -45.981  1.00 74.57           H  
ATOM      5  CA  LEU A   1     -22.354 -21.302 -43.925  1.00 74.57           C  
ATOM      6  HA  LEU A   1     -21.558 -22.048 -43.911  1.00 74.57           H  
ATOM      7  C   LEU A   1     -23.642 -22.120 -43.871  1.00 74.57           C  
ATOM      8  CB  LEU A   1     -22.143 -20.410 -42.692  1.00 74.57           C  
ATOM      9  HB2 LEU A   1     -22.568 -19.425 -42.882  1.00 74.57           H  
ATOM     10  HB3 LEU A   1     -22.657 -20.832 -41.829  1.00 74.57           H  
ATOM     11  O   LEU A   1     -23.539 -23.337 -43.885  1.00 74.57           O  
ATOM     12  CG  LEU A   1     -20.637 -20.293 -42.373  1.00 74.57           C  
ATOM     13  HG  LEU A   1     -20.079 -20.255 -43.308  1.00 74.57           H  
ATOM     14  CD1 LEU A   1     -20.341 -19.013 -41.604  1.00 74.57           C  
ATOM     15 HD11 LEU A   1     -20.878 -19.009 -40.655  1.00 74.57           H  
ATOM     16 HD12 LEU A   1     -19.273 -18.946 -41.394  1.00 74.57           H  
ATOM     17 HD13 LEU A   1     -20.632 -18.134 -42.179  1.00 74.57           H  
ATOM     18  CD2 LEU A   1     -20.162 -21.497 -41.560  1.00 74.57           C  
ATOM     19 HD21 LEU A   1     -20.303 -22.428 -42.109  1.00 74.57           H  
ATOM     20 HD22 LEU A   1     -20.707 -21.553 -40.617  1.00 74.57           H  
ATOM     21 HD23 LEU A   1     -19.101 -21.393 -41.332  1.00 74.57           H  
ATOM     22  N   ALA A   2     -24.830 -21.503 -43.903  1.00 67.76           N  
ATOM     23  H   ALA A   2     -24.887 -20.504 -43.762  1.00 67.76           H  
ATOM     24  CA  ALA A   2     -26.111 -22.229 -43.836  1.00 67.76           C  
ATOM     25  HA  ALA A   2     -26.159 -22.760 -42.885  1.00 67.76           H  
ATOM     26  C   ALA A   2     -26.321 -23.280 -44.949  1.00 67.76           C  
ATOM     27  CB  ALA A   2     -27.241 -21.193 -43.854  1.00 67.76           C  
ATOM     28  HB1 ALA A   2     -27.137 -20.508 -43.012  1.00 67.76           H  
ATOM     29  HB2 ALA A   2     -27.232 -20.627 -44.786  1.00 67.76           H  
ATOM     30  HB3 ALA A   2     -28.202 -21.699 -43.762  1.00 67.76           H  
ATOM     31  O   ALA A   2     -26.963 -24.298 -44.719  1.00 67.76           O  
ATOM     32  N   ALA A   3     -25.737 -23.066 -46.133  1.00 73.68           N  
ATOM     33  H   ALA A   3     -25.315 -22.164 -46.303  1.00 73.68           H  
ATOM     34  CA  ALA A   3     -25.819 -24.002 -47.256  1.00 73.68           C  
ATOM     35  HA  ALA A   3     -26.832 -24.400 -47.305  1.00 73.68           H  
ATOM     36  C   ALA A   3     -24.874 -25.220 -47.151  1.00 73.68           C  
ATOM     37  CB  ALA A   3     -25.561 -23.210 -48.545  1.00 73.68           C  
ATOM     38  HB1 ALA A   3     -24.544 -22.816 -48.551  1.00 73.68           H  
ATOM     39  HB2 ALA A   3     -25.686 -23.869 -49.403  1.00 73.68           H  
ATOM     40  HB3 ALA A   3     -26.276 -22.392 -48.631  1.00 73.68           H  
ATOM     41  O   ALA A   3     -25.003 -26.146 -47.944  1.00 73.68           O  
ATOM     42  N   LEU A   4     -23.915 -25.226 -46.216  1.00 81.45           N  
ATOM     43  H   LEU A   4     -23.921 -24.512 -45.501  1.00 81.45           H  
ATOM     44  CA  LEU A   4     -22.966 -26.336 -46.071  1.00 81.45           C  
ATOM     45  HA  LEU A   4     -22.644 -26.662 -47.060  1.00 81.45           H  
ATOM     46  C   LEU A   4     -23.635 -27.539 -45.406  1.00 81.45           C  
ATOM     47  CB  LEU A   4     -21.729 -25.896 -45.266  1.00 81.45           C  
ATOM     48  HB2 LEU A   4     -21.140 -26.778 -45.015  1.00 81.45           H  
ATOM     49  HB3 LEU A   4     -22.066 -25.454 -44.328  1.00 81.45           H  
ATOM     50  O   LEU A   4     -24.463 -27.361 -44.502  1.00 81.45           O  
ATOM     51  CG  LEU A   4     -20.817 -24.903 -46.002  1.00 81.45           C  
ATOM     52  HG  LEU A   4     -21.412 -24.068 -46.372  1.00 81.45           H  
ATOM     53  CD1 LEU A   4     -19.779 -24.341 -45.031  1.00 81.45           C  
ATOM     54 HD11 LEU A   4     -19.131 -25.148 -44.689  1.00 81.45           H  
ATOM     55 HD12 LEU A   4     -20.269 -23.899 -44.164  1.00 81.45           H  
ATOM     56 HD13 LEU A   4     -19.164 -23.593 -45.531  1.00 81.45           H  
ATOM     57  CD2 LEU A   4     -20.085 -25.556 -47.174  1.00 81.45           C  
ATOM     58 HD21 LEU A   4     -19.543 -26.439 -46.836  1.00 81.45           H  
ATOM     59 HD22 LEU A   4     -19.375 -24.857 -47.616  1.00 81.45           H  
ATOM     60 HD23 LEU A   4     -20.790 -25.865 -47.946  1.00 81.45           H  
ATOM     61  N   ALA A   5     -23.228 -28.745 -45.808  1.00 76.08           N  
ATOM     62  H   ALA A   5     -22.505 -28.813 -46.510  1.00 76.08           H  
ATOM     63  CA  ALA A   5     -23.598 -29.969 -45.110  1.00 76.08           C  
ATOM     64  HA  ALA A   5     -24.685 -30.047 -45.143  1.00 76.08           H  
ATOM     65  C   ALA A   5     -23.124 -29.906 -43.644  1.00 76.08           C  
ATOM     66  CB  ALA A   5     -22.998 -31.168 -45.851  1.00 76.08           C  
ATOM     67  HB1 ALA A   5     -23.360 -31.186 -46.879  1.00 76.08           H  
ATOM     68  HB2 ALA A   5     -21.911 -31.089 -45.866  1.00 76.08           H  
ATOM     69  HB3 ALA A   5     -23.281 -32.098 -45.359  1.00 76.08           H  
ATOM     70  O   ALA A   5     -22.126 -29.240 -43.363  1.00 76.08           O  
ATOM     71  N   PRO A   6     -23.797 -30.580 -42.696  1.00 73.97           N  
ATOM     72  CA  PRO A   6     -23.515 -30.426 -41.266  1.00 73.97           C  
ATOM     73  HA  PRO A   6     -23.818 -29.424 -40.964  1.00 73.97           H  
ATOM     74  C   PRO A   6     -22.036 -30.608 -40.883  1.00 73.97           C  
ATOM     75  CB  PRO A   6     -24.426 -31.441 -40.570  1.00 73.97           C  
ATOM     76  HB2 PRO A   6     -23.933 -32.410 -40.496  1.00 73.97           H  
ATOM     77  HB3 PRO A   6     -24.730 -31.096 -39.582  1.00 73.97           H  
ATOM     78  O   PRO A   6     -21.463 -29.720 -40.260  1.00 73.97           O  
ATOM     79  CG  PRO A   6     -25.616 -31.553 -41.522  1.00 73.97           C  
ATOM     80  HG2 PRO A   6     -26.132 -32.507 -41.414  1.00 73.97           H  
ATOM     81  HG3 PRO A   6     -26.302 -30.724 -41.346  1.00 73.97           H  
ATOM     82  CD  PRO A   6     -24.978 -31.406 -42.900  1.00 73.97           C  
ATOM     83  HD2 PRO A   6     -25.695 -30.945 -43.579  1.00 73.97           H  
ATOM     84  HD3 PRO A   6     -24.676 -32.385 -43.273  1.00 73.97           H  
ATOM     85  N   ALA A   7     -21.392 -31.690 -41.333  1.00 76.07           N  
ATOM     86  H   ALA A   7     -21.914 -32.398 -41.829  1.00 76.07           H  
ATOM     87  CA  ALA A   7     -19.988 -31.974 -41.012  1.00 76.07           C  
ATOM     88  HA  ALA A   7     -19.858 -31.941 -39.931  1.00 76.07           H  
ATOM     89  C   ALA A   7     -19.008 -30.953 -41.625  1.00 76.07           C  
ATOM     90  CB  ALA A   7     -19.678 -33.395 -41.499  1.00 76.07           C  
ATOM     91  HB1 ALA A   7     -19.797 -33.464 -42.581  1.00 76.07           H  
ATOM     92  HB2 ALA A   7     -20.342 -34.108 -41.010  1.00 76.07           H  
ATOM     93  HB3 ALA A   7     -18.650 -33.648 -41.237  1.00 76.07           H  
ATOM     94  O   ALA A   7     -18.028 -30.549 -41.000  1.00 76.07           O  
ATOM     95  N   GLU A   8     -19.278 -30.492 -42.850  1.00 83.80           N  
ATOM     96  H   GLU A   8     -20.108 -30.817 -43.324  1.00 83.80           H  
ATOM     97  CA  GLU A   8     -18.478 -29.434 -43.482  1.00 83.80           C  
ATOM     98  HA  GLU A   8     -17.419 -29.681 -43.415  1.00 83.80           H  
ATOM     99  C   GLU A   8     -18.682 -28.086 -42.785  1.00 83.80           C  
ATOM    100  CB  GLU A   8     -18.863 -29.288 -44.956  1.00 83.80           C  
ATOM    101  HB2 GLU A   8     -18.351 -28.415 -45.363  1.00 83.80           H  
ATOM    102  HB3 GLU A   8     -19.937 -29.116 -45.021  1.00 83.80           H  
ATOM    103  O   GLU A   8     -17.741 -27.305 -42.638  1.00 83.80           O  
ATOM    104  CG  GLU A   8     -18.479 -30.508 -45.802  1.00 83.80           C  
ATOM    105  HG2 GLU A   8     -19.001 -31.387 -45.425  1.00 83.80           H  
ATOM    106  HG3 GLU A   8     -17.407 -30.676 -45.706  1.00 83.80           H  
ATOM    107  CD  GLU A   8     -18.853 -30.298 -47.276  1.00 83.80           C  
ATOM    108  OE1 GLU A   8     -18.093 -30.792 -48.137  1.00 83.80           O  
ATOM    109  OE2 GLU A   8     -19.900 -29.650 -47.523  1.00 83.80           O  
ATOM    110  N   ARG A   9     -19.910 -27.814 -42.331  1.00 84.74           N  
ATOM    111  H   ARG A   9     -20.626 -28.510 -42.483  1.00 84.74           H  
ATOM    112  CA  ARG A   9     -20.260 -26.601 -41.592  1.00 84.74           C  
ATOM    113  HA  ARG A   9     -19.940 -25.736 -42.171  1.00 84.74           H  
ATOM    114  C   ARG A   9     -19.523 -26.536 -40.263  1.00 84.74           C  
ATOM    115  CB  ARG A   9     -21.775 -26.556 -41.380  1.00 84.74           C  
ATOM    116  HB2 ARG A   9     -22.261 -26.731 -42.339  1.00 84.74           H  
ATOM    117  HB3 ARG A   9     -22.073 -27.350 -40.695  1.00 84.74           H  
ATOM    118  O   ARG A   9     -19.001 -25.478 -39.941  1.00 84.74           O  
ATOM    119  CG  ARG A   9     -22.243 -25.210 -40.804  1.00 84.74           C  
ATOM    120  HG2 ARG A   9     -22.049 -24.419 -41.528  1.00 84.74           H  
ATOM    121  HG3 ARG A   9     -21.701 -24.985 -39.886  1.00 84.74           H  
ATOM    122  CD  ARG A   9     -23.737 -25.249 -40.477  1.00 84.74           C  
ATOM    123  HD2 ARG A   9     -24.049 -24.261 -40.139  1.00 84.74           H  
ATOM    124  HD3 ARG A   9     -23.892 -25.958 -39.663  1.00 84.74           H  
ATOM    125  NE  ARG A   9     -24.537 -25.658 -41.647  1.00 84.74           N  
ATOM    126  HE  ARG A   9     -24.039 -25.891 -42.495  1.00 84.74           H  
ATOM    127  NH1 ARG A   9     -26.600 -25.637 -40.646  1.00 84.74           N  
ATOM    128 HH11 ARG A   9     -26.177 -25.344 -39.777  1.00 84.74           H  
ATOM    129 HH12 ARG A   9     -27.594 -25.805 -40.693  1.00 84.74           H  
ATOM    130  NH2 ARG A   9     -26.384 -26.292 -42.771  1.00 84.74           N  
ATOM    131 HH21 ARG A   9     -27.384 -26.258 -42.906  1.00 84.74           H  
ATOM    132 HH22 ARG A   9     -25.796 -26.550 -43.550  1.00 84.74           H  
ATOM    133  CZ  ARG A   9     -25.836 -25.858 -41.679  1.00 84.74           C  
ATOM    134  N   GLU A  10     -19.458 -27.637 -39.526  1.00 84.21           N  
ATOM    135  H   GLU A  10     -19.955 -28.460 -39.836  1.00 84.21           H  
ATOM    136  CA  GLU A  10     -18.754 -27.709 -38.245  1.00 84.21           C  
ATOM    137  HA  GLU A  10     -19.165 -26.962 -37.566  1.00 84.21           H  
ATOM    138  C   GLU A  10     -17.257 -27.414 -38.407  1.00 84.21           C  
ATOM    139  CB  GLU A  10     -19.010 -29.089 -37.645  1.00 84.21           C  
ATOM    140  HB2 GLU A  10     -20.083 -29.280 -37.678  1.00 84.21           H  
ATOM    141  HB3 GLU A  10     -18.502 -29.844 -38.245  1.00 84.21           H  
ATOM    142  O   GLU A  10     -16.728 -26.533 -37.731  1.00 84.21           O  
ATOM    143  CG  GLU A  10     -18.545 -29.180 -36.188  1.00 84.21           C  
ATOM    144  HG2 GLU A  10     -17.468 -29.023 -36.150  1.00 84.21           H  
ATOM    145  HG3 GLU A  10     -19.029 -28.387 -35.618  1.00 84.21           H  
ATOM    146  CD  GLU A  10     -18.883 -30.540 -35.562  1.00 84.21           C  
ATOM    147  OE1 GLU A  10     -18.608 -30.682 -34.354  1.00 84.21           O  
ATOM    148  OE2 GLU A  10     -19.409 -31.413 -36.294  1.00 84.21           O  
ATOM    149  N   LYS A  11     -16.594 -28.030 -39.398  1.00 87.98           N  
ATOM    150  H   LYS A  11     -17.074 -28.760 -39.903  1.00 87.98           H  
ATOM    151  CA  LYS A  11     -15.199 -27.696 -39.745  1.00 87.98           C  
ATOM    152  HA  LYS A  11     -14.580 -27.842 -38.860  1.00 87.98           H  
ATOM    153  C   LYS A  11     -15.019 -26.227 -40.130  1.00 87.98           C  
ATOM    154  CB  LYS A  11     -14.700 -28.597 -40.886  1.00 87.98           C  
ATOM    155  HB2 LYS A  11     -14.020 -28.028 -41.520  1.00 87.98           H  
ATOM    156  HB3 LYS A  11     -15.536 -28.930 -41.501  1.00 87.98           H  
ATOM    157  O   LYS A  11     -14.045 -25.600 -39.718  1.00 87.98           O  
ATOM    158  CG  LYS A  11     -13.930 -29.802 -40.338  1.00 87.98           C  
ATOM    159  HG2 LYS A  11     -13.109 -29.446 -39.715  1.00 87.98           H  
ATOM    160  HG3 LYS A  11     -14.598 -30.411 -39.729  1.00 87.98           H  
ATOM    161  CD  LYS A  11     -13.359 -30.652 -41.479  1.00 87.98           C  
ATOM    162  HD2 LYS A  11     -14.184 -31.076 -42.053  1.00 87.98           H  
ATOM    163  HD3 LYS A  11     -12.747 -30.027 -42.129  1.00 87.98           H  
ATOM    164  CE  LYS A  11     -12.503 -31.772 -40.881  1.00 87.98           C  
ATOM    165  HE2 LYS A  11     -13.115 -32.331 -40.174  1.00 87.98           H  
ATOM    166  HE3 LYS A  11     -11.685 -31.324 -40.317  1.00 87.98           H  
ATOM    167  NZ  LYS A  11     -11.970 -32.687 -41.921  1.00 87.98           N  
ATOM    168  HZ1 LYS A  11     -12.728 -33.107 -42.439  1.00 87.98           H  
ATOM    169  HZ2 LYS A  11     -11.441 -33.427 -41.483  1.00 87.98           H  
ATOM    170  HZ3 LYS A  11     -11.361 -32.190 -42.556  1.00 87.98           H  
ATOM    171  N   ALA A  12     -15.939 -25.674 -40.919  1.00 89.39           N  
ATOM    172  H   ALA A  12     -16.695 -26.253 -41.258  1.00 89.39           H  
ATOM    173  CA  ALA A  12     -15.883 -24.272 -41.321  1.00 89.39           C  
ATOM    174  HA  ALA A  12     -14.896 -24.069 -41.736  1.00 89.39           H  
ATOM    175  C   ALA A  12     -16.077 -23.318 -40.129  1.00 89.39           C  
ATOM    176  CB  ALA A  12     -16.926 -24.031 -42.419  1.00 89.39           C  
ATOM    177  HB1 ALA A  12     -17.927 -24.214 -42.031  1.00 89.39           H  
ATOM    178  HB2 ALA A  12     -16.738 -24.701 -43.258  1.00 89.39           H  
ATOM    179  HB3 ALA A  12     -16.857 -22.999 -42.764  1.00 89.39           H  
ATOM    180  O   ALA A  12     -15.409 -22.289 -40.060  1.00 89.39           O  
ATOM    181  N   LEU A  13     -16.959 -23.663 -39.186  1.00 90.77           N  
ATOM    182  H   LEU A  13     -17.478 -24.522 -39.305  1.00 90.77           H  
ATOM    183  CA  LEU A  13     -17.183 -22.899 -37.959  1.00 90.77           C  
ATOM    184  HA  LEU A  13     -17.306 -21.846 -38.213  1.00 90.77           H  
ATOM    185  C   LEU A  13     -15.978 -22.972 -37.022  1.00 90.77           C  
ATOM    186  CB  LEU A  13     -18.449 -23.404 -37.248  1.00 90.77           C  
ATOM    187  HB2 LEU A  13     -18.417 -24.492 -37.202  1.00 90.77           H  
ATOM    188  HB3 LEU A  13     -18.447 -23.038 -36.222  1.00 90.77           H  
ATOM    189  O   LEU A  13     -15.550 -21.935 -36.530  1.00 90.77           O  
ATOM    190  CG  LEU A  13     -19.764 -22.961 -37.911  1.00 90.77           C  
ATOM    191  HG  LEU A  13     -19.753 -23.206 -38.973  1.00 90.77           H  
ATOM    192  CD1 LEU A  13     -20.931 -23.696 -37.257  1.00 90.77           C  
ATOM    193 HD11 LEU A  13     -21.876 -23.375 -37.694  1.00 90.77           H  
ATOM    194 HD12 LEU A  13     -20.812 -24.770 -37.399  1.00 90.77           H  
ATOM    195 HD13 LEU A  13     -20.936 -23.489 -36.187  1.00 90.77           H  
ATOM    196  CD2 LEU A  13     -20.007 -21.454 -37.765  1.00 90.77           C  
ATOM    197 HD21 LEU A  13     -20.998 -21.198 -38.138  1.00 90.77           H  
ATOM    198 HD22 LEU A  13     -19.262 -20.895 -38.332  1.00 90.77           H  
ATOM    199 HD23 LEU A  13     -19.941 -21.172 -36.714  1.00 90.77           H  
ATOM    200  N   LEU A  14     -15.388 -24.152 -36.828  1.00 90.05           N  
ATOM    201  H   LEU A  14     -15.819 -24.982 -37.210  1.00 90.05           H  
ATOM    202  CA  LEU A  14     -14.180 -24.307 -36.018  1.00 90.05           C  
ATOM    203  HA  LEU A  14     -14.389 -23.944 -35.012  1.00 90.05           H  
ATOM    204  C   LEU A  14     -13.030 -23.467 -36.571  1.00 90.05           C  
ATOM    205  CB  LEU A  14     -13.817 -25.797 -35.957  1.00 90.05           C  
ATOM    206  HB2 LEU A  14     -13.608 -26.154 -36.966  1.00 90.05           H  
ATOM    207  HB3 LEU A  14     -14.680 -26.345 -35.581  1.00 90.05           H  
ATOM    208  O   LEU A  14     -12.396 -22.719 -35.831  1.00 90.05           O  
ATOM    209  CG  LEU A  14     -12.605 -26.108 -35.060  1.00 90.05           C  
ATOM    210  HG  LEU A  14     -11.712 -25.622 -35.455  1.00 90.05           H  
ATOM    211  CD1 LEU A  14     -12.836 -25.642 -33.624  1.00 90.05           C  
ATOM    212 HD11 LEU A  14     -12.066 -26.044 -32.966  1.00 90.05           H  
ATOM    213 HD12 LEU A  14     -13.812 -25.988 -33.284  1.00 90.05           H  
ATOM    214 HD13 LEU A  14     -12.794 -24.554 -33.567  1.00 90.05           H  
ATOM    215  CD2 LEU A  14     -12.383 -27.619 -35.078  1.00 90.05           C  
ATOM    216 HD21 LEU A  14     -12.100 -27.941 -36.081  1.00 90.05           H  
ATOM    217 HD22 LEU A  14     -13.293 -28.135 -34.771  1.00 90.05           H  
ATOM    218 HD23 LEU A  14     -11.592 -27.893 -34.380  1.00 90.05           H  
ATOM    219  N   LYS A  15     -12.823 -23.516 -37.893  1.00 89.73           N  
ATOM    220  H   LYS A  15     -13.369 -24.167 -38.440  1.00 89.73           H  
ATOM    221  CA  LYS A  15     -11.839 -22.662 -38.556  1.00 89.73           C  
ATOM    222  HA  LYS A  15     -10.873 -22.833 -38.079  1.00 89.73           H  
ATOM    223  C   LYS A  15     -12.140 -21.175 -38.348  1.00 89.73           C  
ATOM    224  CB  LYS A  15     -11.726 -23.044 -40.038  1.00 89.73           C  
ATOM    225  HB2 LYS A  15     -11.398 -24.081 -40.109  1.00 89.73           H  
ATOM    226  HB3 LYS A  15     -12.689 -22.936 -40.536  1.00 89.73           H  
ATOM    227  O   LYS A  15     -11.233 -20.426 -38.010  1.00 89.73           O  
ATOM    228  CG  LYS A  15     -10.693 -22.127 -40.700  1.00 89.73           C  
ATOM    229  HG2 LYS A  15     -11.140 -21.145 -40.854  1.00 89.73           H  
ATOM    230  HG3 LYS A  15      -9.853 -22.025 -40.012  1.00 89.73           H  
ATOM    231  CD  LYS A  15     -10.166 -22.641 -42.041  1.00 89.73           C  
ATOM    232  HD2 LYS A  15     -10.999 -22.802 -42.725  1.00 89.73           H  
ATOM    233  HD3 LYS A  15      -9.652 -23.589 -41.881  1.00 89.73           H  
ATOM    234  CE  LYS A  15      -9.187 -21.626 -42.660  1.00 89.73           C  
ATOM    235  HE2 LYS A  15      -9.760 -20.768 -43.011  1.00 89.73           H  
ATOM    236  HE3 LYS A  15      -8.696 -22.088 -43.517  1.00 89.73           H  
ATOM    237  NZ  LYS A  15      -8.168 -21.131 -41.691  1.00 89.73           N  
ATOM    238  HZ1 LYS A  15      -8.595 -20.501 -41.027  1.00 89.73           H  
ATOM    239  HZ2 LYS A  15      -7.732 -21.847 -41.129  1.00 89.73           H  
ATOM    240  HZ3 LYS A  15      -7.459 -20.545 -42.109  1.00 89.73           H  
ATOM    241  N   LEU A  16     -13.397 -20.752 -38.498  1.00 90.51           N  
ATOM    242  H   LEU A  16     -14.099 -21.422 -38.778  1.00 90.51           H  
ATOM    243  CA  LEU A  16     -13.800 -19.362 -38.268  1.00 90.51           C  
ATOM    244  HA  LEU A  16     -13.212 -18.726 -38.930  1.00 90.51           H  
ATOM    245  C   LEU A  16     -13.515 -18.906 -36.828  1.00 90.51           C  
ATOM    246  CB  LEU A  16     -15.293 -19.218 -38.616  1.00 90.51           C  
ATOM    247  HB2 LEU A  16     -15.861 -19.912 -37.996  1.00 90.51           H  
ATOM    248  HB3 LEU A  16     -15.443 -19.501 -39.658  1.00 90.51           H  
ATOM    249  O   LEU A  16     -13.065 -17.777 -36.629  1.00 90.51           O  
ATOM    250  CG  LEU A  16     -15.866 -17.807 -38.391  1.00 90.51           C  
ATOM    251  HG  LEU A  16     -15.671 -17.484 -37.369  1.00 90.51           H  
ATOM    252  CD1 LEU A  16     -15.262 -16.789 -39.360  1.00 90.51           C  
ATOM    253 HD11 LEU A  16     -15.466 -17.075 -40.392  1.00 90.51           H  
ATOM    254 HD12 LEU A  16     -15.681 -15.803 -39.158  1.00 90.51           H  
ATOM    255 HD13 LEU A  16     -14.185 -16.723 -39.206  1.00 90.51           H  
ATOM    256  CD2 LEU A  16     -17.383 -17.837 -38.582  1.00 90.51           C  
ATOM    257 HD21 LEU A  16     -17.796 -16.850 -38.375  1.00 90.51           H  
ATOM    258 HD22 LEU A  16     -17.626 -18.131 -39.604  1.00 90.51           H  
ATOM    259 HD23 LEU A  16     -17.823 -18.547 -37.882  1.00 90.51           H  
ATOM    260  N   VAL A  17     -13.767 -19.766 -35.837  1.00 91.20           N  
ATOM    261  H   VAL A  17     -14.159 -20.666 -36.072  1.00 91.20           H  
ATOM    262  CA  VAL A  17     -13.493 -19.479 -34.423  1.00 91.20           C  
ATOM    263  HA  VAL A  17     -13.915 -18.505 -34.175  1.00 91.20           H  
ATOM    264  C   VAL A  17     -11.993 -19.356 -34.169  1.00 91.20           C  
ATOM    265  CB  VAL A  17     -14.154 -20.521 -33.498  1.00 91.20           C  
ATOM    266  HB  VAL A  17     -13.853 -21.524 -33.798  1.00 91.20           H  
ATOM    267  O   VAL A  17     -11.576 -18.349 -33.601  1.00 91.20           O  
ATOM    268  CG1 VAL A  17     -13.757 -20.299 -32.037  1.00 91.20           C  
ATOM    269 HG11 VAL A  17     -14.333 -20.972 -31.401  1.00 91.20           H  
ATOM    270 HG12 VAL A  17     -12.698 -20.510 -31.892  1.00 91.20           H  
ATOM    271 HG13 VAL A  17     -13.954 -19.266 -31.748  1.00 91.20           H  
ATOM    272  CG2 VAL A  17     -15.686 -20.420 -33.545  1.00 91.20           C  
ATOM    273 HG21 VAL A  17     -16.048 -20.497 -34.570  1.00 91.20           H  
ATOM    274 HG22 VAL A  17     -16.013 -19.467 -33.129  1.00 91.20           H  
ATOM    275 HG23 VAL A  17     -16.120 -21.232 -32.962  1.00 91.20           H  
ATOM    276  N   CYS A  18     -11.181 -20.310 -34.634  1.00 90.43           N  
ATOM    277  H   CYS A  18     -11.582 -21.127 -35.073  1.00 90.43           H  
ATOM    278  CA  CYS A  18      -9.722 -20.252 -34.502  1.00 90.43           C  
ATOM    279  HA  CYS A  18      -9.460 -20.172 -33.447  1.00 90.43           H  
ATOM    280  C   CYS A  18      -9.129 -19.019 -35.202  1.00 90.43           C  
ATOM    281  CB  CYS A  18      -9.108 -21.545 -35.058  1.00 90.43           C  
ATOM    282  HB2 CYS A  18      -8.028 -21.427 -35.143  1.00 90.43           H  
ATOM    283  HB3 CYS A  18      -9.515 -21.745 -36.049  1.00 90.43           H  
ATOM    284  O   CYS A  18      -8.364 -18.283 -34.584  1.00 90.43           O  
ATOM    285  SG  CYS A  18      -9.458 -22.942 -33.951  1.00 90.43           S  
ATOM    286  HG  CYS A  18      -8.269 -22.967 -33.342  1.00 90.43           H  
ATOM    287  N   ASP A  19      -9.531 -18.741 -36.448  1.00 89.86           N  
ATOM    288  H   ASP A  19     -10.122 -19.408 -36.923  1.00 89.86           H  
ATOM    289  CA  ASP A  19      -9.049 -17.586 -37.217  1.00 89.86           C  
ATOM    290  HA  ASP A  19      -7.960 -17.628 -37.263  1.00 89.86           H  
ATOM    291  C   ASP A  19      -9.439 -16.255 -36.531  1.00 89.86           C  
ATOM    292  CB  ASP A  19      -9.601 -17.631 -38.664  1.00 89.86           C  
ATOM    293  HB2 ASP A  19     -10.689 -17.680 -38.620  1.00 89.86           H  
ATOM    294  HB3 ASP A  19      -9.342 -16.689 -39.147  1.00 89.86           H  
ATOM    295  O   ASP A  19      -8.633 -15.322 -36.447  1.00 89.86           O  
ATOM    296  CG  ASP A  19      -9.092 -18.770 -39.579  1.00 89.86           C  
ATOM    297  OD1 ASP A  19      -8.183 -19.549 -39.227  1.00 89.86           O  
ATOM    298  OD2 ASP A  19      -9.596 -18.911 -40.720  1.00 89.86           O  
ATOM    299  N   SER A  20     -10.662 -16.170 -35.987  1.00 90.80           N  
ATOM    300  H   SER A  20     -11.271 -16.971 -36.068  1.00 90.80           H  
ATOM    301  CA  SER A  20     -11.139 -14.984 -35.257  1.00 90.80           C  
ATOM    302  HA  SER A  20     -10.948 -14.100 -35.866  1.00 90.80           H  
ATOM    303  C   SER A  20     -10.403 -14.793 -33.932  1.00 90.80           C  
ATOM    304  CB  SER A  20     -12.644 -15.054 -34.979  1.00 90.80           C  
ATOM    305  HB2 SER A  20     -12.943 -14.165 -34.423  1.00 90.80           H  
ATOM    306  HB3 SER A  20     -12.869 -15.936 -34.379  1.00 90.80           H  
ATOM    307  O   SER A  20      -9.998 -13.675 -33.621  1.00 90.80           O  
ATOM    308  OG  SER A  20     -13.379 -15.105 -36.183  1.00 90.80           O  
ATOM    309  HG  SER A  20     -13.272 -15.999 -36.517  1.00 90.80           H  
ATOM    310  N   ALA A  21     -10.201 -15.868 -33.166  1.00 89.46           N  
ATOM    311  H   ALA A  21     -10.542 -16.766 -33.478  1.00 89.46           H  
ATOM    312  CA  ALA A  21      -9.471 -15.824 -31.902  1.00 89.46           C  
ATOM    313  HA  ALA A  21      -9.915 -15.064 -31.258  1.00 89.46           H  
ATOM    314  C   ALA A  21      -8.005 -15.429 -32.122  1.00 89.46           C  
ATOM    315  CB  ALA A  21      -9.609 -17.183 -31.208  1.00 89.46           C  
ATOM    316  HB1 ALA A  21      -9.085 -17.161 -30.253  1.00 89.46           H  
ATOM    317  HB2 ALA A  21     -10.664 -17.397 -31.031  1.00 89.46           H  
ATOM    318  HB3 ALA A  21      -9.184 -17.969 -31.832  1.00 89.46           H  
ATOM    319  O   ALA A  21      -7.512 -14.530 -31.447  1.00 89.46           O  
ATOM    320  N   ALA A  22      -7.342 -16.016 -33.124  1.00 89.63           N  
ATOM    321  H   ALA A  22      -7.796 -16.753 -33.644  1.00 89.63           H  
ATOM    322  CA  ALA A  22      -5.970 -15.674 -33.493  1.00 89.63           C  
ATOM    323  HA  ALA A  22      -5.317 -15.881 -32.645  1.00 89.63           H  
ATOM    324  C   ALA A  22      -5.829 -14.186 -33.844  1.00 89.63           C  
ATOM    325  CB  ALA A  22      -5.548 -16.564 -34.667  1.00 89.63           C  
ATOM    326  HB1 ALA A  22      -6.206 -16.393 -35.519  1.00 89.63           H  
ATOM    327  HB2 ALA A  22      -4.523 -16.332 -34.958  1.00 89.63           H  
ATOM    328  HB3 ALA A  22      -5.606 -17.614 -34.381  1.00 89.63           H  
ATOM    329  O   ALA A  22      -4.923 -13.518 -33.349  1.00 89.63           O  
ATOM    330  N   THR A  23      -6.766 -13.649 -34.635  1.00 88.15           N  
ATOM    331  H   THR A  23      -7.474 -14.264 -35.011  1.00 88.15           H  
ATOM    332  CA  THR A  23      -6.771 -12.231 -35.029  1.00 88.15           C  
ATOM    333  HA  THR A  23      -5.814 -11.993 -35.494  1.00 88.15           H  
ATOM    334  C   THR A  23      -6.939 -11.309 -33.822  1.00 88.15           C  
ATOM    335  CB  THR A  23      -7.888 -11.945 -36.045  1.00 88.15           C  
ATOM    336  HB  THR A  23      -8.858 -12.126 -35.581  1.00 88.15           H  
ATOM    337  O   THR A  23      -6.204 -10.335 -33.681  1.00 88.15           O  
ATOM    338  CG2 THR A  23      -7.849 -10.506 -36.565  1.00 88.15           C  
ATOM    339 HG21 THR A  23      -8.597 -10.384 -37.349  1.00 88.15           H  
ATOM    340 HG22 THR A  23      -8.071  -9.807 -35.759  1.00 88.15           H  
ATOM    341 HG23 THR A  23      -6.862 -10.288 -36.972  1.00 88.15           H  
ATOM    342  OG1 THR A  23      -7.771 -12.780 -37.176  1.00 88.15           O  
ATOM    343  HG1 THR A  23      -7.987 -13.679 -36.918  1.00 88.15           H  
ATOM    344  N   VAL A  24      -7.888 -11.615 -32.933  1.00 88.14           N  
ATOM    345  H   VAL A  24      -8.443 -12.445 -33.083  1.00 88.14           H  
ATOM    346  CA  VAL A  24      -8.185 -10.785 -31.755  1.00 88.14           C  
ATOM    347  HA  VAL A  24      -8.294  -9.748 -32.072  1.00 88.14           H  
ATOM    348  C   VAL A  24      -7.032 -10.804 -30.739  1.00 88.14           C  
ATOM    349  CB  VAL A  24      -9.526 -11.234 -31.146  1.00 88.14           C  
ATOM    350  HB  VAL A  24      -9.520 -12.317 -31.015  1.00 88.14           H  
ATOM    351  O   VAL A  24      -6.696  -9.760 -30.176  1.00 88.14           O  
ATOM    352  CG1 VAL A  24      -9.787 -10.591 -29.794  1.00 88.14           C  
ATOM    353 HG11 VAL A  24      -9.048 -10.955 -29.081  1.00 88.14           H  
ATOM    354 HG12 VAL A  24      -9.716  -9.505 -29.868  1.00 88.14           H  
ATOM    355 HG13 VAL A  24     -10.781 -10.871 -29.444  1.00 88.14           H  
ATOM    356  CG2 VAL A  24     -10.699 -10.850 -32.061  1.00 88.14           C  
ATOM    357 HG21 VAL A  24     -11.626 -11.247 -31.648  1.00 88.14           H  
ATOM    358 HG22 VAL A  24     -10.557 -11.258 -33.061  1.00 88.14           H  
ATOM    359 HG23 VAL A  24     -10.773  -9.764 -32.128  1.00 88.14           H  
ATOM    360  N   LEU A  25      -6.380 -11.957 -30.557  1.00 87.66           N  
ATOM    361  H   LEU A  25      -6.727 -12.778 -31.032  1.00 87.66           H  
ATOM    362  CA  LEU A  25      -5.220 -12.135 -29.672  1.00 87.66           C  
ATOM    363  HA  LEU A  25      -5.377 -11.558 -28.760  1.00 87.66           H  
ATOM    364  C   LEU A  25      -3.895 -11.624 -30.273  1.00 87.66           C  
ATOM    365  CB  LEU A  25      -5.118 -13.627 -29.310  1.00 87.66           C  
ATOM    366  HB2 LEU A  25      -5.091 -14.197 -30.239  1.00 87.66           H  
ATOM    367  HB3 LEU A  25      -4.178 -13.803 -28.788  1.00 87.66           H  
ATOM    368  O   LEU A  25      -2.899 -11.498 -29.560  1.00 87.66           O  
ATOM    369  CG  LEU A  25      -6.266 -14.156 -28.430  1.00 87.66           C  
ATOM    370  HG  LEU A  25      -7.231 -13.905 -28.870  1.00 87.66           H  
ATOM    371  CD1 LEU A  25      -6.158 -15.677 -28.338  1.00 87.66           C  
ATOM    372 HD11 LEU A  25      -6.257 -16.116 -29.331  1.00 87.66           H  
ATOM    373 HD12 LEU A  25      -5.185 -15.943 -27.923  1.00 87.66           H  
ATOM    374 HD13 LEU A  25      -6.943 -16.068 -27.691  1.00 87.66           H  
ATOM    375  CD2 LEU A  25      -6.203 -13.562 -27.024  1.00 87.66           C  
ATOM    376 HD21 LEU A  25      -6.961 -14.017 -26.386  1.00 87.66           H  
ATOM    377 HD22 LEU A  25      -6.378 -12.487 -27.044  1.00 87.66           H  
ATOM    378 HD23 LEU A  25      -5.229 -13.763 -26.577  1.00 87.66           H  
ATOM    379  N   GLY A  26      -3.870 -11.308 -31.572  1.00 85.28           N  
ATOM    380  H   GLY A  26      -4.715 -11.442 -32.108  1.00 85.28           H  
ATOM    381  CA  GLY A  26      -2.689 -10.792 -32.269  1.00 85.28           C  
ATOM    382  HA2 GLY A  26      -2.174 -10.073 -31.632  1.00 85.28           H  
ATOM    383  HA3 GLY A  26      -3.023 -10.276 -33.169  1.00 85.28           H  
ATOM    384  C   GLY A  26      -1.678 -11.863 -32.697  1.00 85.28           C  
ATOM    385  O   GLY A  26      -0.493 -11.560 -32.839  1.00 85.28           O  
ATOM    386  N   HIS A  27      -2.111 -13.109 -32.907  1.00 84.29           N  
ATOM    387  H   HIS A  27      -3.104 -13.283 -32.841  1.00 84.29           H  
ATOM    388  CA  HIS A  27      -1.262 -14.155 -33.479  1.00 84.29           C  
ATOM    389  HA  HIS A  27      -0.279 -14.093 -33.012  1.00 84.29           H  
ATOM    390  C   HIS A  27      -1.079 -13.950 -34.991  1.00 84.29           C  
ATOM    391  CB  HIS A  27      -1.837 -15.544 -33.175  1.00 84.29           C  
ATOM    392  HB2 HIS A  27      -2.878 -15.580 -33.495  1.00 84.29           H  
ATOM    393  HB3 HIS A  27      -1.288 -16.287 -33.753  1.00 84.29           H  
ATOM    394  O   HIS A  27      -2.042 -13.718 -35.719  1.00 84.29           O  
ATOM    395  CG  HIS A  27      -1.747 -15.926 -31.720  1.00 84.29           C  
ATOM    396  CD2 HIS A  27      -2.786 -16.044 -30.839  1.00 84.29           C  
ATOM    397  HD2 HIS A  27      -3.830 -15.871 -31.056  1.00 84.29           H  
ATOM    398  ND1 HIS A  27      -0.598 -16.260 -31.035  1.00 84.29           N  
ATOM    399  HD1 HIS A  27       0.335 -16.302 -31.417  1.00 84.29           H  
ATOM    400  CE1 HIS A  27      -0.939 -16.559 -29.770  1.00 84.29           C  
ATOM    401  HE1 HIS A  27      -0.256 -16.864 -28.991  1.00 84.29           H  
ATOM    402  NE2 HIS A  27      -2.264 -16.451 -29.611  1.00 84.29           N  
ATOM    403  N   ALA A  28       0.161 -14.067 -35.476  1.00 74.08           N  
ATOM    404  H   ALA A  28       0.924 -14.203 -34.828  1.00 74.08           H  
ATOM    405  CA  ALA A  28       0.477 -13.939 -36.903  1.00 74.08           C  
ATOM    406  HA  ALA A  28      -0.054 -13.075 -37.302  1.00 74.08           H  
ATOM    407  C   ALA A  28       0.040 -15.162 -37.733  1.00 74.08           C  
ATOM    408  CB  ALA A  28       1.984 -13.690 -37.040  1.00 74.08           C  
ATOM    409  HB1 ALA A  28       2.262 -12.792 -36.489  1.00 74.08           H  
ATOM    410  HB2 ALA A  28       2.233 -13.551 -38.092  1.00 74.08           H  
ATOM    411  HB3 ALA A  28       2.542 -14.542 -36.653  1.00 74.08           H  
ATOM    412  O   ALA A  28      -0.270 -15.019 -38.914  1.00 74.08           O  
ATOM    413  N   ASP A  29       0.015 -16.349 -37.119  1.00 75.91           N  
ATOM    414  H   ASP A  29       0.226 -16.389 -36.132  1.00 75.91           H  
ATOM    415  CA  ASP A  29      -0.436 -17.593 -37.740  1.00 75.91           C  
ATOM    416  HA  ASP A  29      -0.721 -17.398 -38.774  1.00 75.91           H  
ATOM    417  C   ASP A  29      -1.663 -18.127 -37.001  1.00 75.91           C  
ATOM    418  CB  ASP A  29       0.702 -18.625 -37.773  1.00 75.91           C  
ATOM    419  HB2 ASP A  29       1.587 -18.149 -38.197  1.00 75.91           H  
ATOM    420  HB3 ASP A  29       0.943 -18.938 -36.758  1.00 75.91           H  
ATOM    421  O   ASP A  29      -1.632 -18.372 -35.799  1.00 75.91           O  
ATOM    422  CG  ASP A  29       0.365 -19.860 -38.623  1.00 75.91           C  
ATOM    423  OD1 ASP A  29      -0.822 -20.018 -39.015  1.00 75.91           O  
ATOM    424  OD2 ASP A  29       1.320 -20.607 -38.920  1.00 75.91           O  
ATOM    425  N   THR A  30      -2.753 -18.333 -37.734  1.00 68.08           N  
ATOM    426  H   THR A  30      -2.685 -18.151 -38.725  1.00 68.08           H  
ATOM    427  CA  THR A  30      -3.994 -18.911 -37.206  1.00 68.08           C  
ATOM    428  HA  THR A  30      -4.347 -18.291 -36.383  1.00 68.08           H  
ATOM    429  C   THR A  30      -3.820 -20.323 -36.641  1.00 68.08           C  
ATOM    430  CB  THR A  30      -5.071 -18.932 -38.298  1.00 68.08           C  
ATOM    431  HB  THR A  30      -5.944 -19.470 -37.929  1.00 68.08           H  
ATOM    432  O   THR A  30      -4.622 -20.740 -35.806  1.00 68.08           O  
ATOM    433  CG2 THR A  30      -5.489 -17.512 -38.689  1.00 68.08           C  
ATOM    434 HG21 THR A  30      -5.813 -16.963 -37.804  1.00 68.08           H  
ATOM    435 HG22 THR A  30      -4.657 -16.982 -39.153  1.00 68.08           H  
ATOM    436 HG23 THR A  30      -6.317 -17.564 -39.396  1.00 68.08           H  
ATOM    437  OG1 THR A  30      -4.575 -19.563 -39.468  1.00 68.08           O  
ATOM    438  HG1 THR A  30      -3.664 -19.815 -39.303  1.00 68.08           H  
ATOM    439  N   SER A  31      -2.779 -21.064 -37.050  1.00 69.51           N  
ATOM    440  H   SER A  31      -2.100 -20.669 -37.686  1.00 69.51           H  
ATOM    441  CA  SER A  31      -2.539 -22.429 -36.568  1.00 69.51           C  
ATOM    442  HA  SER A  31      -3.482 -22.973 -36.623  1.00 69.51           H  
ATOM    443  C   SER A  31      -2.079 -22.500 -35.109  1.00 69.51           C  
ATOM    444  CB  SER A  31      -1.535 -23.154 -37.468  1.00 69.51           C  
ATOM    445  HB2 SER A  31      -1.781 -22.965 -38.513  1.00 69.51           H  
ATOM    446  HB3 SER A  31      -1.597 -24.227 -37.282  1.00 69.51           H  
ATOM    447  O   SER A  31      -2.008 -23.598 -34.561  1.00 69.51           O  
ATOM    448  OG  SER A  31      -0.217 -22.725 -37.213  1.00 69.51           O  
ATOM    449  HG  SER A  31       0.089 -23.084 -36.377  1.00 69.51           H  
ATOM    450  N   THR A  32      -1.750 -21.371 -34.470  1.00 70.49           N  
ATOM    451  H   THR A  32      -1.790 -20.489 -34.962  1.00 70.49           H  
ATOM    452  CA  THR A  32      -1.321 -21.350 -33.062  1.00 70.49           C  
ATOM    453  HA  THR A  32      -0.618 -22.167 -32.900  1.00 70.49           H  
ATOM    454  C   THR A  32      -2.471 -21.568 -32.082  1.00 70.49           C  
ATOM    455  CB  THR A  32      -0.603 -20.042 -32.702  1.00 70.49           C  
ATOM    456  HB  THR A  32      -0.323 -20.071 -31.649  1.00 70.49           H  
ATOM    457  O   THR A  32      -2.232 -21.934 -30.934  1.00 70.49           O  
ATOM    458  CG2 THR A  32       0.669 -19.838 -33.525  1.00 70.49           C  
ATOM    459 HG21 THR A  32       1.164 -18.921 -33.206  1.00 70.49           H  
ATOM    460 HG22 THR A  32       0.424 -19.758 -34.584  1.00 70.49           H  
ATOM    461 HG23 THR A  32       1.345 -20.680 -33.375  1.00 70.49           H  
ATOM    462  OG1 THR A  32      -1.442 -18.933 -32.913  1.00 70.49           O  
ATOM    463  HG1 THR A  32      -1.756 -18.624 -32.060  1.00 70.49           H  
ATOM    464  N   VAL A  33      -3.721 -21.366 -32.509  1.00 80.87           N  
ATOM    465  H   VAL A  33      -3.860 -21.091 -33.471  1.00 80.87           H  
ATOM    466  CA  VAL A  33      -4.901 -21.575 -31.663  1.00 80.87           C  
ATOM    467  HA  VAL A  33      -4.637 -21.354 -30.629  1.00 80.87           H  
ATOM    468  C   VAL A  33      -5.321 -23.042 -31.729  1.00 80.87           C  
ATOM    469  CB  VAL A  33      -6.042 -20.614 -32.046  1.00 80.87           C  
ATOM    470  HB  VAL A  33      -6.312 -20.758 -33.092  1.00 80.87           H  
ATOM    471  O   VAL A  33      -6.040 -23.460 -32.639  1.00 80.87           O  
ATOM    472  CG1 VAL A  33      -7.287 -20.848 -31.179  1.00 80.87           C  
ATOM    473 HG11 VAL A  33      -7.717 -21.827 -31.391  1.00 80.87           H  
ATOM    474 HG12 VAL A  33      -7.021 -20.801 -30.123  1.00 80.87           H  
ATOM    475 HG13 VAL A  33      -8.041 -20.090 -31.395  1.00 80.87           H  
ATOM    476  CG2 VAL A  33      -5.606 -19.155 -31.849  1.00 80.87           C  
ATOM    477 HG21 VAL A  33      -5.323 -18.983 -30.810  1.00 80.87           H  
ATOM    478 HG22 VAL A  33      -4.756 -18.925 -32.492  1.00 80.87           H  
ATOM    479 HG23 VAL A  33      -6.428 -18.490 -32.112  1.00 80.87           H  
ATOM    480  N   SER A  34      -4.883 -23.830 -30.745  1.00 76.85           N  
ATOM    481  H   SER A  34      -4.241 -23.438 -30.070  1.00 76.85           H  
ATOM    482  CA  SER A  34      -5.332 -25.217 -30.593  1.00 76.85           C  
ATOM    483  HA  SER A  34      -5.095 -25.752 -31.513  1.00 76.85           H  
ATOM    484  C   SER A  34      -6.846 -25.278 -30.376  1.00 76.85           C  
ATOM    485  CB  SER A  34      -4.595 -25.917 -29.449  1.00 76.85           C  
ATOM    486  HB2 SER A  34      -3.546 -26.041 -29.718  1.00 76.85           H  
ATOM    487  HB3 SER A  34      -4.656 -25.302 -28.551  1.00 76.85           H  
ATOM    488  O   SER A  34      -7.407 -24.560 -29.551  1.00 76.85           O  
ATOM    489  OG  SER A  34      -5.177 -27.185 -29.192  1.00 76.85           O  
ATOM    490  HG  SER A  34      -4.640 -27.632 -28.533  1.00 76.85           H  
ATOM    491  N   VAL A  35      -7.511 -26.183 -31.093  1.00 79.27           N  
ATOM    492  H   VAL A  35      -6.975 -26.750 -31.735  1.00 79.27           H  
ATOM    493  CA  VAL A  35      -8.972 -26.370 -31.061  1.00 79.27           C  
ATOM    494  HA  VAL A  35      -9.437 -25.410 -31.288  1.00 79.27           H  
ATOM    495  C   VAL A  35      -9.505 -26.805 -29.689  1.00 79.27           C  
ATOM    496  CB  VAL A  35      -9.402 -27.376 -32.147  1.00 79.27           C  
ATOM    497  HB  VAL A  35     -10.479 -27.528 -32.077  1.00 79.27           H  
ATOM    498  O   VAL A  35     -10.688 -26.605 -29.397  1.00 79.27           O  
ATOM    499  CG1 VAL A  35      -9.102 -26.818 -33.545  1.00 79.27           C  
ATOM    500 HG11 VAL A  35      -8.040 -26.603 -33.657  1.00 79.27           H  
ATOM    501 HG12 VAL A  35      -9.383 -27.545 -34.307  1.00 79.27           H  
ATOM    502 HG13 VAL A  35      -9.666 -25.899 -33.702  1.00 79.27           H  
ATOM    503  CG2 VAL A  35      -8.718 -28.744 -32.009  1.00 79.27           C  
ATOM    504 HG21 VAL A  35      -7.636 -28.659 -32.110  1.00 79.27           H  
ATOM    505 HG22 VAL A  35      -8.957 -29.187 -31.043  1.00 79.27           H  
ATOM    506 HG23 VAL A  35      -9.091 -29.416 -32.783  1.00 79.27           H  
ATOM    507  N   ALA A  36      -8.636 -27.385 -28.856  1.00 76.91           N  
ATOM    508  H   ALA A  36      -7.684 -27.495 -29.176  1.00 76.91           H  
ATOM    509  CA  ALA A  36      -8.937 -27.843 -27.502  1.00 76.91           C  
ATOM    510  HA  ALA A  36     -10.018 -27.899 -27.371  1.00 76.91           H  
ATOM    511  C   ALA A  36      -8.409 -26.899 -26.407  1.00 76.91           C  
ATOM    512  CB  ALA A  36      -8.374 -29.262 -27.347  1.00 76.91           C  
ATOM    513  HB1 ALA A  36      -7.289 -29.250 -27.450  1.00 76.91           H  
ATOM    514  HB2 ALA A  36      -8.803 -29.920 -28.103  1.00 76.91           H  
ATOM    515  HB3 ALA A  36      -8.628 -29.651 -26.361  1.00 76.91           H  
ATOM    516  O   ALA A  36      -8.734 -27.097 -25.239  1.00 76.91           O  
ATOM    517  N   ALA A  37      -7.618 -25.875 -26.755  1.00 78.85           N  
ATOM    518  H   ALA A  37      -7.464 -25.669 -27.732  1.00 78.85           H  
ATOM    519  CA  ALA A  37      -7.095 -24.939 -25.765  1.00 78.85           C  
ATOM    520  HA  ALA A  37      -6.652 -25.516 -24.952  1.00 78.85           H  
ATOM    521  C   ALA A  37      -8.220 -24.090 -25.169  1.00 78.85           C  
ATOM    522  CB  ALA A  37      -5.992 -24.068 -26.370  1.00 78.85           C  
ATOM    523  HB1 ALA A  37      -5.117 -24.683 -26.579  1.00 78.85           H  
ATOM    524  HB2 ALA A  37      -5.702 -23.298 -25.655  1.00 78.85           H  
ATOM    525  HB3 ALA A  37      -6.347 -23.588 -27.283  1.00 78.85           H  
ATOM    526  O   ALA A  37      -9.118 -23.626 -25.877  1.00 78.85           O  
ATOM    527  N   VAL A  38      -8.149 -23.867 -23.859  1.00 81.94           N  
ATOM    528  H   VAL A  38      -7.379 -24.252 -23.332  1.00 81.94           H  
ATOM    529  CA  VAL A  38      -9.077 -22.977 -23.168  1.00 81.94           C  
ATOM    530  HA  VAL A  38     -10.079 -23.203 -23.532  1.00 81.94           H  
ATOM    531  C   VAL A  38      -8.735 -21.531 -23.529  1.00 81.94           C  
ATOM    532  CB  VAL A  38      -9.066 -23.231 -21.651  1.00 81.94           C  
ATOM    533  HB  VAL A  38      -8.052 -23.096 -21.275  1.00 81.94           H  
ATOM    534  O   VAL A  38      -7.581 -21.122 -23.442  1.00 81.94           O  
ATOM    535  CG1 VAL A  38      -9.988 -22.257 -20.907  1.00 81.94           C  
ATOM    536 HG11 VAL A  38     -10.966 -22.218 -21.388  1.00 81.94           H  
ATOM    537 HG12 VAL A  38      -9.543 -21.262 -20.914  1.00 81.94           H  
ATOM    538 HG13 VAL A  38     -10.098 -22.570 -19.869  1.00 81.94           H  
ATOM    539  CG2 VAL A  38      -9.521 -24.664 -21.338  1.00 81.94           C  
ATOM    540 HG21 VAL A  38     -10.534 -24.827 -21.707  1.00 81.94           H  
ATOM    541 HG22 VAL A  38      -8.848 -25.384 -21.802  1.00 81.94           H  
ATOM    542 HG23 VAL A  38      -9.494 -24.830 -20.261  1.00 81.94           H  
ATOM    543  N   PHE A  39      -9.729 -20.727 -23.906  1.00 84.47           N  
ATOM    544  H   PHE A  39     -10.646 -21.139 -24.005  1.00 84.47           H  
ATOM    545  CA  PHE A  39      -9.558 -19.330 -24.316  1.00 84.47           C  
ATOM    546  HA  PHE A  39      -8.970 -19.300 -25.234  1.00 84.47           H  
ATOM    547  C   PHE A  39      -8.793 -18.495 -23.290  1.00 84.47           C  
ATOM    548  CB  PHE A  39     -10.940 -18.718 -24.579  1.00 84.47           C  
ATOM    549  HB2 PHE A  39     -11.612 -18.977 -23.761  1.00 84.47           H  
ATOM    550  HB3 PHE A  39     -10.859 -17.631 -24.587  1.00 84.47           H  
ATOM    551  O   PHE A  39      -7.928 -17.705 -23.658  1.00 84.47           O  
ATOM    552  CG  PHE A  39     -11.553 -19.124 -25.901  1.00 84.47           C  
ATOM    553  CD1 PHE A  39     -10.887 -18.827 -27.106  1.00 84.47           C  
ATOM    554  HD1 PHE A  39      -9.928 -18.330 -27.090  1.00 84.47           H  
ATOM    555  CD2 PHE A  39     -12.797 -19.778 -25.935  1.00 84.47           C  
ATOM    556  HD2 PHE A  39     -13.321 -20.000 -25.017  1.00 84.47           H  
ATOM    557  CE1 PHE A  39     -11.466 -19.177 -28.336  1.00 84.47           C  
ATOM    558  HE1 PHE A  39     -10.948 -18.955 -29.258  1.00 84.47           H  
ATOM    559  CE2 PHE A  39     -13.374 -20.131 -27.165  1.00 84.47           C  
ATOM    560  HE2 PHE A  39     -14.327 -20.640 -27.179  1.00 84.47           H  
ATOM    561  CZ  PHE A  39     -12.713 -19.821 -28.365  1.00 84.47           C  
ATOM    562  HZ  PHE A  39     -13.160 -20.089 -29.311  1.00 84.47           H  
ATOM    563  N   ARG A  40      -9.055 -18.714 -22.000  1.00 74.07           N  
ATOM    564  H   ARG A  40      -9.775 -19.384 -21.772  1.00 74.07           H  
ATOM    565  CA  ARG A  40      -8.331 -18.040 -20.919  1.00 74.07           C  
ATOM    566  HA  ARG A  40      -8.439 -16.962 -21.040  1.00 74.07           H  
ATOM    567  C   ARG A  40      -6.826 -18.330 -20.954  1.00 74.07           C  
ATOM    568  CB  ARG A  40      -8.949 -18.459 -19.583  1.00 74.07           C  
ATOM    569  HB2 ARG A  40      -8.748 -19.519 -19.426  1.00 74.07           H  
ATOM    570  HB3 ARG A  40     -10.028 -18.312 -19.624  1.00 74.07           H  
ATOM    571  O   ARG A  40      -6.037 -17.423 -20.730  1.00 74.07           O  
ATOM    572  CG  ARG A  40      -8.389 -17.633 -18.412  1.00 74.07           C  
ATOM    573  HG2 ARG A  40      -8.667 -16.588 -18.544  1.00 74.07           H  
ATOM    574  HG3 ARG A  40      -7.302 -17.701 -18.384  1.00 74.07           H  
ATOM    575  CD  ARG A  40      -8.937 -18.132 -17.073  1.00 74.07           C  
ATOM    576  HD2 ARG A  40      -8.552 -17.491 -16.279  1.00 74.07           H  
ATOM    577  HD3 ARG A  40     -10.023 -18.049 -17.091  1.00 74.07           H  
ATOM    578  NE  ARG A  40      -8.521 -19.526 -16.826  1.00 74.07           N  
ATOM    579  HE  ARG A  40      -7.717 -19.853 -17.342  1.00 74.07           H  
ATOM    580  NH1 ARG A  40     -10.162 -20.093 -15.321  1.00 74.07           N  
ATOM    581 HH11 ARG A  40     -10.624 -20.775 -14.737  1.00 74.07           H  
ATOM    582 HH12 ARG A  40     -10.463 -19.129 -15.289  1.00 74.07           H  
ATOM    583  NH2 ARG A  40      -8.701 -21.638 -16.049  1.00 74.07           N  
ATOM    584 HH21 ARG A  40      -7.939 -21.892 -16.660  1.00 74.07           H  
ATOM    585 HH22 ARG A  40      -9.179 -22.349 -15.514  1.00 74.07           H  
ATOM    586  CZ  ARG A  40      -9.133 -20.408 -16.062  1.00 74.07           C  
ATOM    587  N   ASP A  41      -6.425 -19.557 -21.279  1.00 73.74           N  
ATOM    588  H   ASP A  41      -7.112 -20.246 -21.550  1.00 73.74           H  
ATOM    589  CA  ASP A  41      -5.010 -19.952 -21.335  1.00 73.74           C  
ATOM    590  HA  ASP A  41      -4.493 -19.529 -20.474  1.00 73.74           H  
ATOM    591  C   ASP A  41      -4.310 -19.408 -22.594  1.00 73.74           C  
ATOM    592  CB  ASP A  41      -4.885 -21.482 -21.252  1.00 73.74           C  
ATOM    593  HB2 ASP A  41      -5.360 -21.924 -22.128  1.00 73.74           H  
ATOM    594  HB3 ASP A  41      -3.828 -21.745 -21.281  1.00 73.74           H  
ATOM    595  O   ASP A  41      -3.087 -19.289 -22.627  1.00 73.74           O  
ATOM    596  CG  ASP A  41      -5.495 -22.102 -19.984  1.00 73.74           C  
ATOM    597  OD1 ASP A  41      -5.693 -21.389 -18.967  1.00 73.74           O  
ATOM    598  OD2 ASP A  41      -5.796 -23.312 -20.037  1.00 73.74           O  
ATOM    599  N   LEU A  42      -5.093 -19.024 -23.609  1.00 80.48           N  
ATOM    600  H   LEU A  42      -6.086 -19.180 -23.510  1.00 80.48           H  
ATOM    601  CA  LEU A  42      -4.636 -18.275 -24.784  1.00 80.48           C  
ATOM    602  HA  LEU A  42      -3.633 -18.612 -25.045  1.00 80.48           H  
ATOM    603  C   LEU A  42      -4.522 -16.759 -24.517  1.00 80.48           C  
ATOM    604  CB  LEU A  42      -5.582 -18.563 -25.967  1.00 80.48           C  
ATOM    605  HB2 LEU A  42      -6.584 -18.223 -25.703  1.00 80.48           H  
ATOM    606  HB3 LEU A  42      -5.255 -17.969 -26.821  1.00 80.48           H  
ATOM    607  O   LEU A  42      -4.138 -16.010 -25.414  1.00 80.48           O  
ATOM    608  CG  LEU A  42      -5.653 -20.033 -26.415  1.00 80.48           C  
ATOM    609  HG  LEU A  42      -5.835 -20.685 -25.561  1.00 80.48           H  
ATOM    610  CD1 LEU A  42      -6.808 -20.205 -27.402  1.00 80.48           C  
ATOM    611 HD11 LEU A  42      -7.753 -19.995 -26.901  1.00 80.48           H  
ATOM    612 HD12 LEU A  42      -6.837 -21.235 -27.759  1.00 80.48           H  
ATOM    613 HD13 LEU A  42      -6.682 -19.519 -28.240  1.00 80.48           H  
ATOM    614  CD2 LEU A  42      -4.365 -20.469 -27.115  1.00 80.48           C  
ATOM    615 HD21 LEU A  42      -3.533 -20.420 -26.413  1.00 80.48           H  
ATOM    616 HD22 LEU A  42      -4.461 -21.499 -27.461  1.00 80.48           H  
ATOM    617 HD23 LEU A  42      -4.156 -19.817 -27.964  1.00 80.48           H  
ATOM    618  N   GLY A  43      -4.865 -16.299 -23.310  1.00 78.15           N  
ATOM    619  H   GLY A  43      -5.116 -16.961 -22.590  1.00 78.15           H  
ATOM    620  CA  GLY A  43      -4.858 -14.884 -22.943  1.00 78.15           C  
ATOM    621  HA2 GLY A  43      -4.784 -14.810 -21.858  1.00 78.15           H  
ATOM    622  HA3 GLY A  43      -3.984 -14.395 -23.374  1.00 78.15           H  
ATOM    623  C   GLY A  43      -6.109 -14.120 -23.378  1.00 78.15           C  
ATOM    624  O   GLY A  43      -6.043 -12.903 -23.540  1.00 78.15           O  
ATOM    625  N   VAL A  44      -7.243 -14.805 -23.595  1.00 82.05           N  
ATOM    626  H   VAL A  44      -7.238 -15.807 -23.471  1.00 82.05           H  
ATOM    627  CA  VAL A  44      -8.531 -14.123 -23.795  1.00 82.05           C  
ATOM    628  HA  VAL A  44      -8.360 -13.309 -24.500  1.00 82.05           H  
ATOM    629  C   VAL A  44      -8.994 -13.525 -22.467  1.00 82.05           C  
ATOM    630  CB  VAL A  44      -9.624 -15.022 -24.400  1.00 82.05           C  
ATOM    631  HB  VAL A  44      -9.787 -15.871 -23.737  1.00 82.05           H  
ATOM    632  O   VAL A  44      -9.333 -14.239 -21.523  1.00 82.05           O  
ATOM    633  CG1 VAL A  44     -10.964 -14.291 -24.569  1.00 82.05           C  
ATOM    634 HG11 VAL A  44     -10.827 -13.411 -25.198  1.00 82.05           H  
ATOM    635 HG12 VAL A  44     -11.343 -13.976 -23.597  1.00 82.05           H  
ATOM    636 HG13 VAL A  44     -11.698 -14.956 -25.025  1.00 82.05           H  
ATOM    637  CG2 VAL A  44      -9.235 -15.531 -25.796  1.00 82.05           C  
ATOM    638 HG21 VAL A  44      -9.105 -14.686 -26.472  1.00 82.05           H  
ATOM    639 HG22 VAL A  44      -8.307 -16.098 -25.737  1.00 82.05           H  
ATOM    640 HG23 VAL A  44     -10.021 -16.174 -26.191  1.00 82.05           H  
ATOM    641  N   ASP A  45      -9.033 -12.204 -22.427  1.00 68.76           N  
ATOM    642  H   ASP A  45      -8.727 -11.724 -23.261  1.00 68.76           H  
ATOM    643  CA  ASP A  45      -9.576 -11.368 -21.365  1.00 68.76           C  
ATOM    644  HA  ASP A  45      -9.694 -11.970 -20.464  1.00 68.76           H  
ATOM    645  C   ASP A  45     -10.961 -10.804 -21.743  1.00 68.76           C  
ATOM    646  CB  ASP A  45      -8.552 -10.264 -21.064  1.00 68.76           C  
ATOM    647  HB2 ASP A  45      -8.818  -9.811 -20.108  1.00 68.76           H  
ATOM    648  HB3 ASP A  45      -7.563 -10.707 -20.948  1.00 68.76           H  
ATOM    649  O   ASP A  45     -11.523 -11.128 -22.787  1.00 68.76           O  
ATOM    650  CG  ASP A  45      -8.487  -9.155 -22.123  1.00 68.76           C  
ATOM    651  OD1 ASP A  45      -9.004  -9.328 -23.254  1.00 68.76           O  
ATOM    652  OD2 ASP A  45      -8.019  -8.065 -21.758  1.00 68.76           O  
ATOM    653  N   SER A  46     -11.541  -9.937 -20.910  1.00 64.83           N  
ATOM    654  H   SER A  46     -11.081  -9.712 -20.039  1.00 64.83           H  
ATOM    655  CA  SER A  46     -12.867  -9.354 -21.171  1.00 64.83           C  
ATOM    656  HA  SER A  46     -13.595 -10.163 -21.236  1.00 64.83           H  
ATOM    657  C   SER A  46     -12.938  -8.557 -22.481  1.00 64.83           C  
ATOM    658  CB  SER A  46     -13.270  -8.442 -20.012  1.00 64.83           C  
ATOM    659  HB2 SER A  46     -14.248  -8.004 -20.216  1.00 64.83           H  
ATOM    660  HB3 SER A  46     -12.537  -7.643 -19.906  1.00 64.83           H  
ATOM    661  O   SER A  46     -13.952  -8.623 -23.181  1.00 64.83           O  
ATOM    662  OG  SER A  46     -13.333  -9.191 -18.814  1.00 64.83           O  
ATOM    663  HG  SER A  46     -13.365  -8.589 -18.068  1.00 64.83           H  
ATOM    664  N   LEU A  47     -11.876  -7.825 -22.839  1.00 67.41           N  
ATOM    665  H   LEU A  47     -11.025  -7.901 -22.300  1.00 67.41           H  
ATOM    666  CA  LEU A  47     -11.829  -7.046 -24.078  1.00 67.41           C  
ATOM    667  HA  LEU A  47     -12.721  -6.422 -24.136  1.00 67.41           H  
ATOM    668  C   LEU A  47     -11.831  -7.978 -25.291  1.00 67.41           C  
ATOM    669  CB  LEU A  47     -10.582  -6.142 -24.059  1.00 67.41           C  
ATOM    670  HB2 LEU A  47     -10.679  -5.421 -23.247  1.00 67.41           H  
ATOM    671  HB3 LEU A  47      -9.706  -6.756 -23.849  1.00 67.41           H  
ATOM    672  O   LEU A  47     -12.695  -7.882 -26.165  1.00 67.41           O  
ATOM    673  CG  LEU A  47     -10.332  -5.389 -25.380  1.00 67.41           C  
ATOM    674  HG  LEU A  47     -10.239  -6.100 -26.201  1.00 67.41           H  
ATOM    675  CD1 LEU A  47     -11.454  -4.400 -25.711  1.00 67.41           C  
ATOM    676 HD11 LEU A  47     -12.398  -4.931 -25.839  1.00 67.41           H  
ATOM    677 HD12 LEU A  47     -11.552  -3.660 -24.917  1.00 67.41           H  
ATOM    678 HD13 LEU A  47     -11.223  -3.897 -26.650  1.00 67.41           H  
ATOM    679  CD2 LEU A  47      -9.022  -4.616 -25.289  1.00 67.41           C  
ATOM    680 HD21 LEU A  47      -8.849  -4.084 -26.224  1.00 67.41           H  
ATOM    681 HD22 LEU A  47      -9.065  -3.909 -24.460  1.00 67.41           H  
ATOM    682 HD23 LEU A  47      -8.198  -5.308 -25.114  1.00 67.41           H  
ATOM    683  N   THR A  48     -10.890  -8.915 -25.322  1.00 81.24           N  
ATOM    684  H   THR A  48     -10.238  -8.962 -24.552  1.00 81.24           H  
ATOM    685  CA  THR A  48     -10.747  -9.873 -26.420  1.00 81.24           C  
ATOM    686  HA  THR A  48     -10.740  -9.317 -27.357  1.00 81.24           H  
ATOM    687  C   THR A  48     -11.926 -10.848 -26.486  1.00 81.24           C  
ATOM    688  CB  THR A  48      -9.413 -10.618 -26.327  1.00 81.24           C  
ATOM    689  HB  THR A  48      -9.399 -11.427 -27.058  1.00 81.24           H  
ATOM    690  O   THR A  48     -12.342 -11.225 -27.578  1.00 81.24           O  
ATOM    691  CG2 THR A  48      -8.207  -9.706 -26.555  1.00 81.24           C  
ATOM    692 HG21 THR A  48      -8.271  -9.239 -27.538  1.00 81.24           H  
ATOM    693 HG22 THR A  48      -8.171  -8.926 -25.794  1.00 81.24           H  
ATOM    694 HG23 THR A  48      -7.291 -10.294 -26.497  1.00 81.24           H  
ATOM    695  OG1 THR A  48      -9.271 -11.181 -25.065  1.00 81.24           O  
ATOM    696  HG1 THR A  48      -9.138 -10.463 -24.442  1.00 81.24           H  
ATOM    697  N   ALA A  49     -12.573 -11.177 -25.365  1.00 80.23           N  
ATOM    698  H   ALA A  49     -12.143 -10.928 -24.485  1.00 80.23           H  
ATOM    699  CA  ALA A  49     -13.832 -11.921 -25.326  1.00 80.23           C  
ATOM    700  HA  ALA A  49     -13.686 -12.894 -25.794  1.00 80.23           H  
ATOM    701  C   ALA A  49     -14.959 -11.190 -26.074  1.00 80.23           C  
ATOM    702  CB  ALA A  49     -14.230 -12.122 -23.858  1.00 80.23           C  
ATOM    703  HB1 ALA A  49     -15.213 -12.589 -23.793  1.00 80.23           H  
ATOM    704  HB2 ALA A  49     -14.278 -11.161 -23.346  1.00 80.23           H  
ATOM    705  HB3 ALA A  49     -13.493 -12.745 -23.352  1.00 80.23           H  
ATOM    706  O   ALA A  49     -15.680 -11.787 -26.882  1.00 80.23           O  
ATOM    707  N   VAL A  50     -15.110  -9.886 -25.820  1.00 75.93           N  
ATOM    708  H   VAL A  50     -14.488  -9.461 -25.148  1.00 75.93           H  
ATOM    709  CA  VAL A  50     -16.105  -9.032 -26.483  1.00 75.93           C  
ATOM    710  HA  VAL A  50     -17.076  -9.523 -26.432  1.00 75.93           H  
ATOM    711  C   VAL A  50     -15.776  -8.859 -27.964  1.00 75.93           C  
ATOM    712  CB  VAL A  50     -16.208  -7.675 -25.758  1.00 75.93           C  
ATOM    713  HB  VAL A  50     -15.210  -7.295 -25.540  1.00 75.93           H  
ATOM    714  O   VAL A  50     -16.668  -8.984 -28.807  1.00 75.93           O  
ATOM    715  CG1 VAL A  50     -16.949  -6.613 -26.582  1.00 75.93           C  
ATOM    716 HG11 VAL A  50     -17.139  -5.736 -25.963  1.00 75.93           H  
ATOM    717 HG12 VAL A  50     -16.322  -6.300 -27.417  1.00 75.93           H  
ATOM    718 HG13 VAL A  50     -17.888  -7.022 -26.956  1.00 75.93           H  
ATOM    719  CG2 VAL A  50     -16.967  -7.853 -24.437  1.00 75.93           C  
ATOM    720 HG21 VAL A  50     -16.964  -6.914 -23.884  1.00 75.93           H  
ATOM    721 HG22 VAL A  50     -16.472  -8.604 -23.821  1.00 75.93           H  
ATOM    722 HG23 VAL A  50     -17.995  -8.167 -24.624  1.00 75.93           H  
ATOM    723  N   GLU A  51     -14.512  -8.614 -28.303  1.00 82.10           N  
ATOM    724  H   GLU A  51     -13.830  -8.490 -27.568  1.00 82.10           H  
ATOM    725  CA  GLU A  51     -14.066  -8.490 -29.692  1.00 82.10           C  
ATOM    726  HA  GLU A  51     -14.666  -7.730 -30.192  1.00 82.10           H  
ATOM    727  C   GLU A  51     -14.261  -9.799 -30.473  1.00 82.10           C  
ATOM    728  CB  GLU A  51     -12.601  -8.047 -29.743  1.00 82.10           C  
ATOM    729  HB2 GLU A  51     -12.016  -8.693 -29.089  1.00 82.10           H  
ATOM    730  HB3 GLU A  51     -12.246  -8.177 -30.766  1.00 82.10           H  
ATOM    731  O   GLU A  51     -14.786  -9.768 -31.589  1.00 82.10           O  
ATOM    732  CG  GLU A  51     -12.390  -6.572 -29.348  1.00 82.10           C  
ATOM    733  HG2 GLU A  51     -12.986  -5.949 -30.014  1.00 82.10           H  
ATOM    734  HG3 GLU A  51     -12.743  -6.408 -28.330  1.00 82.10           H  
ATOM    735  CD  GLU A  51     -10.913  -6.154 -29.453  1.00 82.10           C  
ATOM    736  OE1 GLU A  51     -10.581  -4.957 -29.303  1.00 82.10           O  
ATOM    737  OE2 GLU A  51     -10.062  -7.019 -29.743  1.00 82.10           O  
ATOM    738  N   LEU A  52     -13.942 -10.952 -29.874  1.00 87.20           N  
ATOM    739  H   LEU A  52     -13.486 -10.912 -28.974  1.00 87.20           H  
ATOM    740  CA  LEU A  52     -14.167 -12.270 -30.468  1.00 87.20           C  
ATOM    741  HA  LEU A  52     -13.669 -12.294 -31.438  1.00 87.20           H  
ATOM    742  C   LEU A  52     -15.656 -12.518 -30.711  1.00 87.20           C  
ATOM    743  CB  LEU A  52     -13.541 -13.352 -29.568  1.00 87.20           C  
ATOM    744  HB2 LEU A  52     -12.470 -13.160 -29.493  1.00 87.20           H  
ATOM    745  HB3 LEU A  52     -13.964 -13.270 -28.567  1.00 87.20           H  
ATOM    746  O   LEU A  52     -16.049 -12.866 -31.826  1.00 87.20           O  
ATOM    747  CG  LEU A  52     -13.749 -14.794 -30.068  1.00 87.20           C  
ATOM    748  HG  LEU A  52     -14.813 -15.034 -30.053  1.00 87.20           H  
ATOM    749  CD1 LEU A  52     -13.212 -15.001 -31.484  1.00 87.20           C  
ATOM    750 HD11 LEU A  52     -12.190 -14.625 -31.542  1.00 87.20           H  
ATOM    751 HD12 LEU A  52     -13.222 -16.062 -31.734  1.00 87.20           H  
ATOM    752 HD13 LEU A  52     -13.838 -14.467 -32.199  1.00 87.20           H  
ATOM    753  CD2 LEU A  52     -13.031 -15.770 -29.143  1.00 87.20           C  
ATOM    754 HD21 LEU A  52     -13.279 -16.797 -29.409  1.00 87.20           H  
ATOM    755 HD22 LEU A  52     -13.342 -15.583 -28.115  1.00 87.20           H  
ATOM    756 HD23 LEU A  52     -11.952 -15.628 -29.207  1.00 87.20           H  
ATOM    757  N   ARG A  53     -16.507 -12.265 -29.710  1.00 84.15           N  
ATOM    758  H   ARG A  53     -16.117 -11.988 -28.821  1.00 84.15           H  
ATOM    759  CA  ARG A  53     -17.967 -12.340 -29.859  1.00 84.15           C  
ATOM    760  HA  ARG A  53     -18.254 -13.363 -30.101  1.00 84.15           H  
ATOM    761  C   ARG A  53     -18.460 -11.449 -30.999  1.00 84.15           C  
ATOM    762  CB  ARG A  53     -18.611 -11.930 -28.531  1.00 84.15           C  
ATOM    763  HB2 ARG A  53     -18.286 -12.614 -27.747  1.00 84.15           H  
ATOM    764  HB3 ARG A  53     -18.247 -10.937 -28.269  1.00 84.15           H  
ATOM    765  O   ARG A  53     -19.260 -11.899 -31.814  1.00 84.15           O  
ATOM    766  CG  ARG A  53     -20.148 -11.925 -28.576  1.00 84.15           C  
ATOM    767  HG2 ARG A  53     -20.532 -11.533 -29.518  1.00 84.15           H  
ATOM    768  HG3 ARG A  53     -20.505 -12.948 -28.464  1.00 84.15           H  
ATOM    769  CD  ARG A  53     -20.686 -11.042 -27.451  1.00 84.15           C  
ATOM    770  HD2 ARG A  53     -20.202 -11.328 -26.517  1.00 84.15           H  
ATOM    771  HD3 ARG A  53     -21.758 -11.211 -27.344  1.00 84.15           H  
ATOM    772  NE  ARG A  53     -20.457  -9.614 -27.732  1.00 84.15           N  
ATOM    773  HE  ARG A  53     -20.180  -9.352 -28.668  1.00 84.15           H  
ATOM    774  NH1 ARG A  53     -20.886  -8.815 -25.617  1.00 84.15           N  
ATOM    775 HH11 ARG A  53     -20.961  -9.757 -25.260  1.00 84.15           H  
ATOM    776 HH12 ARG A  53     -20.940  -8.040 -24.972  1.00 84.15           H  
ATOM    777  NH2 ARG A  53     -20.400  -7.411 -27.293  1.00 84.15           N  
ATOM    778 HH21 ARG A  53     -20.456  -6.631 -26.654  1.00 84.15           H  
ATOM    779 HH22 ARG A  53     -20.139  -7.287 -28.261  1.00 84.15           H  
ATOM    780  CZ  ARG A  53     -20.584  -8.626 -26.873  1.00 84.15           C  
ATOM    781  N   ASN A  54     -17.998 -10.202 -31.072  1.00 81.55           N  
ATOM    782  H   ASN A  54     -17.346  -9.897 -30.363  1.00 81.55           H  
ATOM    783  CA  ASN A  54     -18.417  -9.255 -32.106  1.00 81.55           C  
ATOM    784  HA  ASN A  54     -19.506  -9.213 -32.128  1.00 81.55           H  
ATOM    785  C   ASN A  54     -17.955  -9.698 -33.504  1.00 81.55           C  
ATOM    786  CB  ASN A  54     -17.878  -7.857 -31.762  1.00 81.55           C  
ATOM    787  HB2 ASN A  54     -18.068  -7.186 -32.600  1.00 81.55           H  
ATOM    788  HB3 ASN A  54     -16.800  -7.915 -31.616  1.00 81.55           H  
ATOM    789  O   ASN A  54     -18.724  -9.596 -34.462  1.00 81.55           O  
ATOM    790  CG  ASN A  54     -18.502  -7.226 -30.527  1.00 81.55           C  
ATOM    791  ND2 ASN A  54     -17.899  -6.167 -30.037  1.00 81.55           N  
ATOM    792 HD21 ASN A  54     -18.244  -5.764 -29.178  1.00 81.55           H  
ATOM    793 HD22 ASN A  54     -17.007  -5.877 -30.412  1.00 81.55           H  
ATOM    794  OD1 ASN A  54     -19.534  -7.638 -30.004  1.00 81.55           O  
ATOM    795  N   SER A  55     -16.733 -10.225 -33.620  1.00 87.98           N  
ATOM    796  H   SER A  55     -16.138 -10.244 -32.803  1.00 87.98           H  
ATOM    797  CA  SER A  55     -16.204 -10.787 -34.866  1.00 87.98           C  
ATOM    798  HA  SER A  55     -16.226 -10.018 -35.639  1.00 87.98           H  
ATOM    799  C   SER A  55     -17.057 -11.965 -35.345  1.00 87.98           C  
ATOM    800  CB  SER A  55     -14.749 -11.228 -34.672  1.00 87.98           C  
ATOM    801  HB2 SER A  55     -14.705 -12.086 -34.002  1.00 87.98           H  
ATOM    802  HB3 SER A  55     -14.168 -10.411 -34.243  1.00 87.98           H  
ATOM    803  O   SER A  55     -17.516 -11.985 -36.490  1.00 87.98           O  
ATOM    804  OG  SER A  55     -14.212 -11.571 -35.933  1.00 87.98           O  
ATOM    805  HG  SER A  55     -13.548 -12.255 -35.817  1.00 87.98           H  
ATOM    806  N   LEU A  56     -17.375 -12.897 -34.441  1.00 88.93           N  
ATOM    807  H   LEU A  56     -16.973 -12.822 -33.517  1.00 88.93           H  
ATOM    808  CA  LEU A  56     -18.217 -14.055 -34.737  1.00 88.93           C  
ATOM    809  HA  LEU A  56     -17.823 -14.554 -35.622  1.00 88.93           H  
ATOM    810  C   LEU A  56     -19.653 -13.653 -35.074  1.00 88.93           C  
ATOM    811  CB  LEU A  56     -18.182 -15.029 -33.548  1.00 88.93           C  
ATOM    812  HB2 LEU A  56     -18.931 -15.806 -33.703  1.00 88.93           H  
ATOM    813  HB3 LEU A  56     -18.450 -14.485 -32.642  1.00 88.93           H  
ATOM    814  O   LEU A  56     -20.210 -14.164 -36.044  1.00 88.93           O  
ATOM    815  CG  LEU A  56     -16.815 -15.704 -33.341  1.00 88.93           C  
ATOM    816  HG  LEU A  56     -16.029 -14.952 -33.283  1.00 88.93           H  
ATOM    817  CD1 LEU A  56     -16.830 -16.487 -32.031  1.00 88.93           C  
ATOM    818 HD11 LEU A  56     -15.863 -16.969 -31.882  1.00 88.93           H  
ATOM    819 HD12 LEU A  56     -17.001 -15.802 -31.201  1.00 88.93           H  
ATOM    820 HD13 LEU A  56     -17.614 -17.244 -32.042  1.00 88.93           H  
ATOM    821  CD2 LEU A  56     -16.470 -16.656 -34.486  1.00 88.93           C  
ATOM    822 HD21 LEU A  56     -15.521 -17.145 -34.265  1.00 88.93           H  
ATOM    823 HD22 LEU A  56     -16.341 -16.101 -35.415  1.00 88.93           H  
ATOM    824 HD23 LEU A  56     -17.247 -17.412 -34.604  1.00 88.93           H  
ATOM    825  N   ALA A  57     -20.244 -12.706 -34.346  1.00 86.73           N  
ATOM    826  H   ALA A  57     -19.757 -12.351 -33.535  1.00 86.73           H  
ATOM    827  CA  ALA A  57     -21.577 -12.179 -34.634  1.00 86.73           C  
ATOM    828  HA  ALA A  57     -22.301 -12.994 -34.609  1.00 86.73           H  
ATOM    829  C   ALA A  57     -21.633 -11.543 -36.030  1.00 86.73           C  
ATOM    830  CB  ALA A  57     -21.947 -11.167 -33.545  1.00 86.73           C  
ATOM    831  HB1 ALA A  57     -21.215 -10.360 -33.512  1.00 86.73           H  
ATOM    832  HB2 ALA A  57     -22.930 -10.746 -33.756  1.00 86.73           H  
ATOM    833  HB3 ALA A  57     -21.979 -11.665 -32.576  1.00 86.73           H  
ATOM    834  O   ALA A  57     -22.554 -11.805 -36.799  1.00 86.73           O  
ATOM    835  N   LYS A  58     -20.607 -10.773 -36.411  1.00 87.57           N  
ATOM    836  H   LYS A  58     -19.876 -10.588 -35.739  1.00 87.57           H  
ATOM    837  CA  LYS A  58     -20.509 -10.176 -37.749  1.00 87.57           C  
ATOM    838  HA  LYS A  58     -21.448  -9.667 -37.966  1.00 87.57           H  
ATOM    839  C   LYS A  58     -20.328 -11.230 -38.846  1.00 87.57           C  
ATOM    840  CB  LYS A  58     -19.371  -9.149 -37.743  1.00 87.57           C  
ATOM    841  HB2 LYS A  58     -18.423  -9.659 -37.571  1.00 87.57           H  
ATOM    842  HB3 LYS A  58     -19.538  -8.451 -36.922  1.00 87.57           H  
ATOM    843  O   LYS A  58     -20.924 -11.099 -39.910  1.00 87.57           O  
ATOM    844  CG  LYS A  58     -19.298  -8.358 -39.056  1.00 87.57           C  
ATOM    845  HG2 LYS A  58     -20.251  -7.858 -39.233  1.00 87.57           H  
ATOM    846  HG3 LYS A  58     -19.089  -9.035 -39.885  1.00 87.57           H  
ATOM    847  CD  LYS A  58     -18.181  -7.316 -38.973  1.00 87.57           C  
ATOM    848  HD2 LYS A  58     -17.237  -7.825 -38.778  1.00 87.57           H  
ATOM    849  HD3 LYS A  58     -18.391  -6.633 -38.151  1.00 87.57           H  
ATOM    850  CE  LYS A  58     -18.085  -6.534 -40.286  1.00 87.57           C  
ATOM    851  HE2 LYS A  58     -17.912  -7.242 -41.097  1.00 87.57           H  
ATOM    852  HE3 LYS A  58     -19.039  -6.039 -40.467  1.00 87.57           H  
ATOM    853  NZ  LYS A  58     -16.985  -5.540 -40.226  1.00 87.57           N  
ATOM    854  HZ1 LYS A  58     -16.911  -5.027 -41.093  1.00 87.57           H  
ATOM    855  HZ2 LYS A  58     -16.105  -6.004 -40.051  1.00 87.57           H  
ATOM    856  HZ3 LYS A  58     -17.142  -4.886 -39.473  1.00 87.57           H  
ATOM    857  N   ALA A  59     -19.518 -12.259 -38.602  1.00 88.64           N  
ATOM    858  H   ALA A  59     -19.006 -12.270 -37.731  1.00 88.64           H  
ATOM    859  CA  ALA A  59     -19.248 -13.315 -39.576  1.00 88.64           C  
ATOM    860  HA  ALA A  59     -19.071 -12.859 -40.550  1.00 88.64           H  
ATOM    861  C   ALA A  59     -20.417 -14.303 -39.745  1.00 88.64           C  
ATOM    862  CB  ALA A  59     -17.968 -14.035 -39.145  1.00 88.64           C  
ATOM    863  HB1 ALA A  59     -17.732 -14.815 -39.867  1.00 88.64           H  
ATOM    864  HB2 ALA A  59     -18.103 -14.480 -38.159  1.00 88.64           H  
ATOM    865  HB3 ALA A  59     -17.139 -13.328 -39.101  1.00 88.64           H  
ATOM    866  O   ALA A  59     -20.607 -14.858 -40.827  1.00 88.64           O  
ATOM    867  N   THR A  60     -21.200 -14.528 -38.687  1.00 85.45           N  
ATOM    868  H   THR A  60     -20.952 -14.083 -37.815  1.00 85.45           H  
ATOM    869  CA  THR A  60     -22.327 -15.476 -38.682  1.00 85.45           C  
ATOM    870  HA  THR A  60     -22.203 -16.178 -39.507  1.00 85.45           H  
ATOM    871  C   THR A  60     -23.687 -14.811 -38.896  1.00 85.45           C  
ATOM    872  CB  THR A  60     -22.361 -16.306 -37.391  1.00 85.45           C  
ATOM    873  HB  THR A  60     -23.221 -16.974 -37.435  1.00 85.45           H  
ATOM    874  O   THR A  60     -24.611 -15.480 -39.343  1.00 85.45           O  
ATOM    875  CG2 THR A  60     -21.101 -17.154 -37.199  1.00 85.45           C  
ATOM    876 HG21 THR A  60     -20.961 -17.809 -38.059  1.00 85.45           H  
ATOM    877 HG22 THR A  60     -20.218 -16.524 -37.090  1.00 85.45           H  
ATOM    878 HG23 THR A  60     -21.213 -17.766 -36.304  1.00 85.45           H  
ATOM    879  OG1 THR A  60     -22.508 -15.472 -36.269  1.00 85.45           O  
ATOM    880  HG1 THR A  60     -21.660 -15.050 -36.112  1.00 85.45           H  
ATOM    881  N   GLY A  61     -23.819 -13.513 -38.607  1.00 82.76           N  
ATOM    882  H   GLY A  61     -23.027 -13.028 -38.210  1.00 82.76           H  
ATOM    883  CA  GLY A  61     -25.098 -12.796 -38.563  1.00 82.76           C  
ATOM    884  HA2 GLY A  61     -25.716 -13.103 -39.407  1.00 82.76           H  
ATOM    885  HA3 GLY A  61     -24.904 -11.726 -38.643  1.00 82.76           H  
ATOM    886  C   GLY A  61     -25.902 -13.033 -37.279  1.00 82.76           C  
ATOM    887  O   GLY A  61     -26.969 -12.445 -37.118  1.00 82.76           O  
ATOM    888  N   LEU A  62     -25.399 -13.863 -36.360  1.00 81.29           N  
ATOM    889  H   LEU A  62     -24.488 -14.267 -36.526  1.00 81.29           H  
ATOM    890  CA  LEU A  62     -26.084 -14.229 -35.124  1.00 81.29           C  
ATOM    891  HA  LEU A  62     -27.145 -14.354 -35.338  1.00 81.29           H  
ATOM    892  C   LEU A  62     -25.945 -13.131 -34.062  1.00 81.29           C  
ATOM    893  CB  LEU A  62     -25.523 -15.564 -34.600  1.00 81.29           C  
ATOM    894  HB2 LEU A  62     -24.452 -15.437 -34.438  1.00 81.29           H  
ATOM    895  HB3 LEU A  62     -25.977 -15.780 -33.633  1.00 81.29           H  
ATOM    896  O   LEU A  62     -24.898 -12.493 -33.928  1.00 81.29           O  
ATOM    897  CG  LEU A  62     -25.745 -16.781 -35.522  1.00 81.29           C  
ATOM    898  HG  LEU A  62     -25.391 -16.557 -36.528  1.00 81.29           H  
ATOM    899  CD1 LEU A  62     -24.947 -17.974 -34.990  1.00 81.29           C  
ATOM    900 HD11 LEU A  62     -25.217 -18.172 -33.953  1.00 81.29           H  
ATOM    901 HD12 LEU A  62     -25.157 -18.858 -35.592  1.00 81.29           H  
ATOM    902 HD13 LEU A  62     -23.882 -17.751 -35.049  1.00 81.29           H  
ATOM    903  CD2 LEU A  62     -27.218 -17.180 -35.593  1.00 81.29           C  
ATOM    904 HD21 LEU A  62     -27.806 -16.389 -36.057  1.00 81.29           H  
ATOM    905 HD22 LEU A  62     -27.335 -18.068 -36.213  1.00 81.29           H  
ATOM    906 HD23 LEU A  62     -27.615 -17.383 -34.598  1.00 81.29           H  
ATOM    907  N   ARG A  63     -26.976 -12.963 -33.226  1.00 78.52           N  
ATOM    908  H   ARG A  63     -27.793 -13.537 -33.375  1.00 78.52           H  
ATOM    909  CA  ARG A  63     -26.844 -12.237 -31.954  1.00 78.52           C  
ATOM    910  HA  ARG A  63     -26.125 -11.428 -32.079  1.00 78.52           H  
ATOM    911  C   ARG A  63     -26.285 -13.177 -30.898  1.00 78.52           C  
ATOM    912  CB  ARG A  63     -28.181 -11.642 -31.505  1.00 78.52           C  
ATOM    913  HB2 ARG A  63     -28.152 -11.496 -30.425  1.00 78.52           H  
ATOM    914  HB3 ARG A  63     -28.994 -12.331 -31.735  1.00 78.52           H  
ATOM    915  O   ARG A  63     -26.923 -14.161 -30.539  1.00 78.52           O  
ATOM    916  CG  ARG A  63     -28.427 -10.282 -32.162  1.00 78.52           C  
ATOM    917  HG2 ARG A  63     -28.493 -10.398 -33.243  1.00 78.52           H  
ATOM    918  HG3 ARG A  63     -27.603  -9.611 -31.919  1.00 78.52           H  
ATOM    919  CD  ARG A  63     -29.732  -9.694 -31.623  1.00 78.52           C  
ATOM    920  HD2 ARG A  63     -30.558 -10.323 -31.956  1.00 78.52           H  
ATOM    921  HD3 ARG A  63     -29.700  -9.705 -30.533  1.00 78.52           H  
ATOM    922  NE  ARG A  63     -29.933  -8.310 -32.085  1.00 78.52           N  
ATOM    923  HE  ARG A  63     -29.190  -7.903 -32.634  1.00 78.52           H  
ATOM    924  NH1 ARG A  63     -32.016  -8.018 -31.168  1.00 78.52           N  
ATOM    925 HH11 ARG A  63     -31.986  -8.969 -30.831  1.00 78.52           H  
ATOM    926 HH12 ARG A  63     -32.818  -7.436 -30.974  1.00 78.52           H  
ATOM    927  NH2 ARG A  63     -31.045  -6.331 -32.263  1.00 78.52           N  
ATOM    928 HH21 ARG A  63     -31.851  -5.760 -32.051  1.00 78.52           H  
ATOM    929 HH22 ARG A  63     -30.266  -5.940 -32.773  1.00 78.52           H  
ATOM    930  CZ  ARG A  63     -30.994  -7.563 -31.839  1.00 78.52           C  
ATOM    931  N   LEU A  64     -25.099 -12.852 -30.402  1.00 77.47           N  
ATOM    932  H   LEU A  64     -24.650 -12.010 -30.734  1.00 77.47           H  
ATOM    933  CA  LEU A  64     -24.343 -13.695 -29.487  1.00 77.47           C  
ATOM    934  HA  LEU A  64     -24.861 -14.646 -29.360  1.00 77.47           H  
ATOM    935  C   LEU A  64     -24.216 -13.014 -28.113  1.00 77.47           C  
ATOM    936  CB  LEU A  64     -22.975 -13.976 -30.127  1.00 77.47           C  
ATOM    937  HB2 LEU A  64     -22.486 -13.021 -30.320  1.00 77.47           H  
ATOM    938  HB3 LEU A  64     -22.354 -14.492 -29.394  1.00 77.47           H  
ATOM    939  O   LEU A  64     -23.909 -11.820 -28.076  1.00 77.47           O  
ATOM    940  CG  LEU A  64     -23.019 -14.765 -31.457  1.00 77.47           C  
ATOM    941  HG  LEU A  64     -23.501 -14.133 -32.203  1.00 77.47           H  
ATOM    942  CD1 LEU A  64     -21.599 -15.032 -31.952  1.00 77.47           C  
ATOM    943 HD11 LEU A  64     -21.637 -15.455 -32.955  1.00 77.47           H  
ATOM    944 HD12 LEU A  64     -21.087 -15.727 -31.286  1.00 77.47           H  
ATOM    945 HD13 LEU A  64     -21.041 -14.096 -31.986  1.00 77.47           H  
ATOM    946  CD2 LEU A  64     -23.789 -16.093 -31.422  1.00 77.47           C  
ATOM    947 HD21 LEU A  64     -24.838 -15.915 -31.183  1.00 77.47           H  
ATOM    948 HD22 LEU A  64     -23.368 -16.796 -30.704  1.00 77.47           H  
ATOM    949 HD23 LEU A  64     -23.746 -16.556 -32.408  1.00 77.47           H  
ATOM    950  N   PRO A  65     -24.428 -13.732 -26.993  1.00 66.57           N  
ATOM    951  CA  PRO A  65     -24.032 -13.263 -25.666  1.00 66.57           C  
ATOM    952  HA  PRO A  65     -24.345 -12.230 -25.510  1.00 66.57           H  
ATOM    953  C   PRO A  65     -22.504 -13.345 -25.505  1.00 66.57           C  
ATOM    954  CB  PRO A  65     -24.793 -14.173 -24.696  1.00 66.57           C  
ATOM    955  HB2 PRO A  65     -25.803 -13.789 -24.555  1.00 66.57           H  
ATOM    956  HB3 PRO A  65     -24.295 -14.279 -23.732  1.00 66.57           H  
ATOM    957  O   PRO A  65     -21.786 -13.701 -26.440  1.00 66.57           O  
ATOM    958  CG  PRO A  65     -24.856 -15.502 -25.445  1.00 66.57           C  
ATOM    959  HG2 PRO A  65     -25.706 -16.106 -25.127  1.00 66.57           H  
ATOM    960  HG3 PRO A  65     -23.924 -16.048 -25.293  1.00 66.57           H  
ATOM    961  CD  PRO A  65     -24.972 -15.082 -26.910  1.00 66.57           C  
ATOM    962  HD2 PRO A  65     -26.021 -15.069 -27.207  1.00 66.57           H  
ATOM    963  HD3 PRO A  65     -24.411 -15.775 -27.537  1.00 66.57           H  
ATOM    964  N   THR A  66     -21.962 -13.004 -24.338  1.00 60.92           N  
ATOM    965  H   THR A  66     -22.555 -12.732 -23.567  1.00 60.92           H  
ATOM    966  CA  THR A  66     -20.544 -13.273 -24.051  1.00 60.92           C  
ATOM    967  HA  THR A  66     -19.934 -12.922 -24.883  1.00 60.92           H  
ATOM    968  C   THR A  66     -20.349 -14.786 -23.912  1.00 60.92           C  
ATOM    969  CB  THR A  66     -20.082 -12.523 -22.794  1.00 60.92           C  
ATOM    970  HB  THR A  66     -20.562 -12.941 -21.909  1.00 60.92           H  
ATOM    971  O   THR A  66     -20.777 -15.365 -22.928  1.00 60.92           O  
ATOM    972  CG2 THR A  66     -18.563 -12.570 -22.637  1.00 60.92           C  
ATOM    973 HG21 THR A  66     -18.233 -13.601 -22.511  1.00 60.92           H  
ATOM    974 HG22 THR A  66     -18.075 -12.138 -23.511  1.00 60.92           H  
ATOM    975 HG23 THR A  66     -18.268 -12.010 -21.750  1.00 60.92           H  
ATOM    976  OG1 THR A  66     -20.439 -11.159 -22.915  1.00 60.92           O  
ATOM    977  HG1 THR A  66     -20.227 -10.755 -22.071  1.00 60.92           H  
ATOM    978  N   LEU A  67     -19.759 -15.429 -24.926  1.00 68.61           N  
ATOM    979  H   LEU A  67     -19.515 -14.881 -25.739  1.00 68.61           H  
ATOM    980  CA  LEU A  67     -19.779 -16.894 -25.081  1.00 68.61           C  
ATOM    981  HA  LEU A  67     -20.644 -17.306 -24.561  1.00 68.61           H  
ATOM    982  C   LEU A  67     -18.550 -17.622 -24.528  1.00 68.61           C  
ATOM    983  CB  LEU A  67     -19.887 -17.221 -26.577  1.00 68.61           C  
ATOM    984  HB2 LEU A  67     -19.673 -18.281 -26.712  1.00 68.61           H  
ATOM    985  HB3 LEU A  67     -19.116 -16.661 -27.107  1.00 68.61           H  
ATOM    986  O   LEU A  67     -18.633 -18.811 -24.250  1.00 68.61           O  
ATOM    987  CG  LEU A  67     -21.259 -16.942 -27.197  1.00 68.61           C  
ATOM    988  HG  LEU A  67     -21.700 -16.048 -26.758  1.00 68.61           H  
ATOM    989  CD1 LEU A  67     -21.104 -16.725 -28.693  1.00 68.61           C  
ATOM    990 HD11 LEU A  67     -20.454 -15.871 -28.885  1.00 68.61           H  
ATOM    991 HD12 LEU A  67     -22.101 -16.543 -29.093  1.00 68.61           H  
ATOM    992 HD13 LEU A  67     -20.712 -17.622 -29.173  1.00 68.61           H  
ATOM    993  CD2 LEU A  67     -22.242 -18.092 -26.992  1.00 68.61           C  
ATOM    994 HD21 LEU A  67     -23.202 -17.855 -27.450  1.00 68.61           H  
ATOM    995 HD22 LEU A  67     -21.846 -19.009 -27.429  1.00 68.61           H  
ATOM    996 HD23 LEU A  67     -22.392 -18.246 -25.924  1.00 68.61           H  
ATOM    997  N   VAL A  68     -17.397 -16.959 -24.424  1.00 74.15           N  
ATOM    998  H   VAL A  68     -17.381 -15.973 -24.638  1.00 74.15           H  
ATOM    999  CA  VAL A  68     -16.112 -17.648 -24.185  1.00 74.15           C  
ATOM   1000  HA  VAL A  68     -16.054 -18.503 -24.857  1.00 74.15           H  
ATOM   1001  C   VAL A  68     -15.967 -18.251 -22.792  1.00 74.15           C  
ATOM   1002  CB  VAL A  68     -14.895 -16.748 -24.463  1.00 74.15           C  
ATOM   1003  HB  VAL A  68     -14.041 -17.117 -23.895  1.00 74.15           H  
ATOM   1004  O   VAL A  68     -15.153 -19.149 -22.624  1.00 74.15           O  
ATOM   1005  CG1 VAL A  68     -14.496 -16.787 -25.933  1.00 74.15           C  
ATOM   1006 HG11 VAL A  68     -15.214 -16.238 -26.542  1.00 74.15           H  
ATOM   1007 HG12 VAL A  68     -13.502 -16.352 -26.038  1.00 74.15           H  
ATOM   1008 HG13 VAL A  68     -14.464 -17.818 -26.286  1.00 74.15           H  
ATOM   1009  CG2 VAL A  68     -15.120 -15.283 -24.094  1.00 74.15           C  
ATOM   1010 HG21 VAL A  68     -15.845 -14.805 -24.753  1.00 74.15           H  
ATOM   1011 HG22 VAL A  68     -15.442 -15.207 -23.055  1.00 74.15           H  
ATOM   1012 HG23 VAL A  68     -14.160 -14.776 -24.190  1.00 74.15           H  
ATOM   1013  N   PHE A  69     -16.743 -17.802 -21.807  1.00 65.23           N  
ATOM   1014  H   PHE A  69     -17.402 -17.060 -21.992  1.00 65.23           H  
ATOM   1015  CA  PHE A  69     -16.723 -18.411 -20.474  1.00 65.23           C  
ATOM   1016  HA  PHE A  69     -15.724 -18.801 -20.277  1.00 65.23           H  
ATOM   1017  C   PHE A  69     -17.665 -19.620 -20.379  1.00 65.23           C  
ATOM   1018  CB  PHE A  69     -17.002 -17.335 -19.419  1.00 65.23           C  
ATOM   1019  HB2 PHE A  69     -18.006 -16.939 -19.572  1.00 65.23           H  
ATOM   1020  HB3 PHE A  69     -16.980 -17.802 -18.434  1.00 65.23           H  
ATOM   1021  O   PHE A  69     -17.326 -20.593 -19.712  1.00 65.23           O  
ATOM   1022  CG  PHE A  69     -15.991 -16.199 -19.432  1.00 65.23           C  
ATOM   1023  CD1 PHE A  69     -14.641 -16.451 -19.117  1.00 65.23           C  
ATOM   1024  HD1 PHE A  69     -14.324 -17.449 -18.851  1.00 65.23           H  
ATOM   1025  CD2 PHE A  69     -16.392 -14.891 -19.769  1.00 65.23           C  
ATOM   1026  HD2 PHE A  69     -17.427 -14.686 -19.999  1.00 65.23           H  
ATOM   1027  CE1 PHE A  69     -13.700 -15.405 -19.137  1.00 65.23           C  
ATOM   1028  HE1 PHE A  69     -12.668 -15.593 -18.881  1.00 65.23           H  
ATOM   1029  CE2 PHE A  69     -15.450 -13.846 -19.792  1.00 65.23           C  
ATOM   1030  HE2 PHE A  69     -15.756 -12.840 -20.039  1.00 65.23           H  
ATOM   1031  CZ  PHE A  69     -14.104 -14.103 -19.476  1.00 65.23           C  
ATOM   1032  HZ  PHE A  69     -13.380 -13.302 -19.484  1.00 65.23           H  
ATOM   1033  N   ASP A  70     -18.785 -19.599 -21.110  1.00 70.89           N  
ATOM   1034  H   ASP A  70     -19.030 -18.751 -21.602  1.00 70.89           H  
ATOM   1035  CA  ASP A  70     -19.723 -20.727 -21.203  1.00 70.89           C  
ATOM   1036  HA  ASP A  70     -19.869 -21.161 -20.213  1.00 70.89           H  
ATOM   1037  C   ASP A  70     -19.204 -21.835 -22.140  1.00 70.89           C  
ATOM   1038  CB  ASP A  70     -21.082 -20.224 -21.720  1.00 70.89           C  
ATOM   1039  HB2 ASP A  70     -21.753 -21.077 -21.822  1.00 70.89           H  
ATOM   1040  HB3 ASP A  70     -20.939 -19.796 -22.713  1.00 70.89           H  
ATOM   1041  O   ASP A  70     -19.444 -23.021 -21.919  1.00 70.89           O  
ATOM   1042  CG  ASP A  70     -21.765 -19.184 -20.827  1.00 70.89           C  
ATOM   1043  OD1 ASP A  70     -21.578 -19.238 -19.593  1.00 70.89           O  
ATOM   1044  OD2 ASP A  70     -22.489 -18.345 -21.410  1.00 70.89           O  
ATOM   1045  N   TYR A  71     -18.469 -21.445 -23.188  1.00 84.96           N  
ATOM   1046  H   TYR A  71     -18.356 -20.450 -23.317  1.00 84.96           H  
ATOM   1047  CA  TYR A  71     -17.882 -22.322 -24.203  1.00 84.96           C  
ATOM   1048  HA  TYR A  71     -18.075 -23.361 -23.934  1.00 84.96           H  
ATOM   1049  C   TYR A  71     -16.360 -22.101 -24.254  1.00 84.96           C  
ATOM   1050  CB  TYR A  71     -18.568 -22.087 -25.555  1.00 84.96           C  
ATOM   1051  HB2 TYR A  71     -18.345 -21.077 -25.899  1.00 84.96           H  
ATOM   1052  HB3 TYR A  71     -18.150 -22.789 -26.277  1.00 84.96           H  
ATOM   1053  O   TYR A  71     -15.864 -21.403 -25.143  1.00 84.96           O  
ATOM   1054  CG  TYR A  71     -20.070 -22.271 -25.508  1.00 84.96           C  
ATOM   1055  CD1 TYR A  71     -20.628 -23.563 -25.524  1.00 84.96           C  
ATOM   1056  HD1 TYR A  71     -19.989 -24.426 -25.634  1.00 84.96           H  
ATOM   1057  CD2 TYR A  71     -20.901 -21.147 -25.344  1.00 84.96           C  
ATOM   1058  HD2 TYR A  71     -20.463 -20.162 -25.278  1.00 84.96           H  
ATOM   1059  CE1 TYR A  71     -22.015 -23.733 -25.350  1.00 84.96           C  
ATOM   1060  HE1 TYR A  71     -22.434 -24.728 -25.342  1.00 84.96           H  
ATOM   1061  CE2 TYR A  71     -22.284 -21.311 -25.158  1.00 84.96           C  
ATOM   1062  HE2 TYR A  71     -22.913 -20.458 -24.953  1.00 84.96           H  
ATOM   1063  OH  TYR A  71     -24.176 -22.767 -24.974  1.00 84.96           O  
ATOM   1064  HH  TYR A  71     -24.377 -23.694 -24.831  1.00 84.96           H  
ATOM   1065  CZ  TYR A  71     -22.840 -22.606 -25.153  1.00 84.96           C  
ATOM   1066  N   PRO A  72     -15.610 -22.675 -23.294  1.00 83.09           N  
ATOM   1067  CA  PRO A  72     -14.233 -22.289 -22.988  1.00 83.09           C  
ATOM   1068  HA  PRO A  72     -14.170 -21.207 -22.873  1.00 83.09           H  
ATOM   1069  C   PRO A  72     -13.202 -22.665 -24.045  1.00 83.09           C  
ATOM   1070  CB  PRO A  72     -13.920 -22.929 -21.630  1.00 83.09           C  
ATOM   1071  HB2 PRO A  72     -12.881 -23.249 -21.544  1.00 83.09           H  
ATOM   1072  HB3 PRO A  72     -14.173 -22.229 -20.834  1.00 83.09           H  
ATOM   1073  O   PRO A  72     -12.085 -22.173 -23.965  1.00 83.09           O  
ATOM   1074  CG  PRO A  72     -14.856 -24.128 -21.571  1.00 83.09           C  
ATOM   1075  HG2 PRO A  72     -14.426 -24.961 -22.127  1.00 83.09           H  
ATOM   1076  HG3 PRO A  72     -15.078 -24.421 -20.545  1.00 83.09           H  
ATOM   1077  CD  PRO A  72     -16.094 -23.613 -22.291  1.00 83.09           C  
ATOM   1078  HD2 PRO A  72     -16.730 -23.088 -21.579  1.00 83.09           H  
ATOM   1079  HD3 PRO A  72     -16.636 -24.445 -22.740  1.00 83.09           H  
ATOM   1080  N   THR A  73     -13.537 -23.499 -25.028  1.00 89.09           N  
ATOM   1081  H   THR A  73     -14.494 -23.814 -25.088  1.00 89.09           H  
ATOM   1082  CA  THR A  73     -12.618 -23.916 -26.096  1.00 89.09           C  
ATOM   1083  HA  THR A  73     -11.675 -23.384 -25.972  1.00 89.09           H  
ATOM   1084  C   THR A  73     -13.186 -23.572 -27.474  1.00 89.09           C  
ATOM   1085  CB  THR A  73     -12.298 -25.418 -26.023  1.00 89.09           C  
ATOM   1086  HB  THR A  73     -11.534 -25.651 -26.765  1.00 89.09           H  
ATOM   1087  O   THR A  73     -14.412 -23.513 -27.641  1.00 89.09           O  
ATOM   1088  CG2 THR A  73     -11.780 -25.852 -24.652  1.00 89.09           C  
ATOM   1089 HG21 THR A  73     -11.466 -26.895 -24.689  1.00 89.09           H  
ATOM   1090 HG22 THR A  73     -12.551 -25.734 -23.890  1.00 89.09           H  
ATOM   1091 HG23 THR A  73     -10.915 -25.246 -24.384  1.00 89.09           H  
ATOM   1092  OG1 THR A  73     -13.444 -26.198 -26.299  1.00 89.09           O  
ATOM   1093  HG1 THR A  73     -13.274 -27.056 -25.905  1.00 89.09           H  
ATOM   1094  N   PRO A  74     -12.336 -23.406 -28.504  1.00 88.12           N  
ATOM   1095  CA  PRO A  74     -12.795 -23.199 -29.875  1.00 88.12           C  
ATOM   1096  HA  PRO A  74     -13.280 -22.225 -29.925  1.00 88.12           H  
ATOM   1097  C   PRO A  74     -13.781 -24.265 -30.367  1.00 88.12           C  
ATOM   1098  CB  PRO A  74     -11.522 -23.182 -30.723  1.00 88.12           C  
ATOM   1099  HB2 PRO A  74     -11.624 -22.545 -31.602  1.00 88.12           H  
ATOM   1100  HB3 PRO A  74     -11.264 -24.196 -31.026  1.00 88.12           H  
ATOM   1101  O   PRO A  74     -14.755 -23.926 -31.040  1.00 88.12           O  
ATOM   1102  CG  PRO A  74     -10.461 -22.657 -29.759  1.00 88.12           C  
ATOM   1103  HG2 PRO A  74      -9.461 -22.983 -30.042  1.00 88.12           H  
ATOM   1104  HG3 PRO A  74     -10.510 -21.568 -29.717  1.00 88.12           H  
ATOM   1105  CD  PRO A  74     -10.890 -23.243 -28.418  1.00 88.12           C  
ATOM   1106  HD2 PRO A  74     -10.615 -22.549 -27.624  1.00 88.12           H  
ATOM   1107  HD3 PRO A  74     -10.411 -24.210 -28.263  1.00 88.12           H  
ATOM   1108  N   THR A  75     -13.575 -25.535 -29.995  1.00 88.02           N  
ATOM   1109  H   THR A  75     -12.737 -25.744 -29.471  1.00 88.02           H  
ATOM   1110  CA  THR A  75     -14.474 -26.644 -30.362  1.00 88.02           C  
ATOM   1111  HA  THR A  75     -14.620 -26.638 -31.442  1.00 88.02           H  
ATOM   1112  C   THR A  75     -15.857 -26.485 -29.737  1.00 88.02           C  
ATOM   1113  CB  THR A  75     -13.870 -28.007 -29.991  1.00 88.02           C  
ATOM   1114  HB  THR A  75     -13.763 -28.084 -28.909  1.00 88.02           H  
ATOM   1115  O   THR A  75     -16.857 -26.533 -30.454  1.00 88.02           O  
ATOM   1116  CG2 THR A  75     -14.715 -29.174 -30.502  1.00 88.02           C  
ATOM   1117 HG21 THR A  75     -14.866 -29.086 -31.578  1.00 88.02           H  
ATOM   1118 HG22 THR A  75     -14.202 -30.112 -30.291  1.00 88.02           H  
ATOM   1119 HG23 THR A  75     -15.684 -29.192 -30.003  1.00 88.02           H  
ATOM   1120  OG1 THR A  75     -12.603 -28.138 -30.589  1.00 88.02           O  
ATOM   1121  HG1 THR A  75     -11.969 -27.633 -30.073  1.00 88.02           H  
ATOM   1122  N   ALA A  76     -15.932 -26.219 -28.428  1.00 89.92           N  
ATOM   1123  H   ALA A  76     -15.082 -26.114 -27.892  1.00 89.92           H  
ATOM   1124  CA  ALA A  76     -17.208 -26.010 -27.744  1.00 89.92           C  
ATOM   1125  HA  ALA A  76     -17.828 -26.898 -27.867  1.00 89.92           H  
ATOM   1126  C   ALA A  76     -17.977 -24.818 -28.338  1.00 89.92           C  
ATOM   1127  CB  ALA A  76     -16.926 -25.810 -26.249  1.00 89.92           C  
ATOM   1128  HB1 ALA A  76     -16.414 -26.684 -25.848  1.00 89.92           H  
ATOM   1129  HB2 ALA A  76     -16.301 -24.929 -26.097  1.00 89.92           H  
ATOM   1130  HB3 ALA A  76     -17.865 -25.677 -25.712  1.00 89.92           H  
ATOM   1131  O   ALA A  76     -19.184 -24.895 -28.576  1.00 89.92           O  
ATOM   1132  N   LEU A  77     -17.262 -23.730 -28.641  1.00 90.01           N  
ATOM   1133  H   LEU A  77     -16.282 -23.716 -28.400  1.00 90.01           H  
ATOM   1134  CA  LEU A  77     -17.856 -22.536 -29.230  1.00 90.01           C  
ATOM   1135  HA  LEU A  77     -18.723 -22.269 -28.625  1.00 90.01           H  
ATOM   1136  C   LEU A  77     -18.357 -22.784 -30.662  1.00 90.01           C  
ATOM   1137  CB  LEU A  77     -16.819 -21.405 -29.139  1.00 90.01           C  
ATOM   1138  HB2 LEU A  77     -16.505 -21.316 -28.099  1.00 90.01           H  
ATOM   1139  HB3 LEU A  77     -15.942 -21.676 -29.727  1.00 90.01           H  
ATOM   1140  O   LEU A  77     -19.439 -22.323 -31.026  1.00 90.01           O  
ATOM   1141  CG  LEU A  77     -17.330 -20.036 -29.612  1.00 90.01           C  
ATOM   1142  HG  LEU A  77     -17.531 -20.063 -30.684  1.00 90.01           H  
ATOM   1143  CD1 LEU A  77     -18.596 -19.615 -28.876  1.00 90.01           C  
ATOM   1144 HD11 LEU A  77     -18.447 -19.752 -27.805  1.00 90.01           H  
ATOM   1145 HD12 LEU A  77     -18.793 -18.564 -29.088  1.00 90.01           H  
ATOM   1146 HD13 LEU A  77     -19.446 -20.212 -29.208  1.00 90.01           H  
ATOM   1147  CD2 LEU A  77     -16.273 -18.966 -29.339  1.00 90.01           C  
ATOM   1148 HD21 LEU A  77     -16.057 -18.921 -28.272  1.00 90.01           H  
ATOM   1149 HD22 LEU A  77     -15.354 -19.213 -29.871  1.00 90.01           H  
ATOM   1150 HD23 LEU A  77     -16.624 -17.989 -29.672  1.00 90.01           H  
ATOM   1151  N   ALA A  78     -17.618 -23.548 -31.471  1.00 88.56           N  
ATOM   1152  H   ALA A  78     -16.732 -23.894 -31.132  1.00 88.56           H  
ATOM   1153  CA  ALA A  78     -18.027 -23.911 -32.826  1.00 88.56           C  
ATOM   1154  HA  ALA A  78     -18.264 -22.997 -33.372  1.00 88.56           H  
ATOM   1155  C   ALA A  78     -19.285 -24.795 -32.846  1.00 88.56           C  
ATOM   1156  CB  ALA A  78     -16.850 -24.592 -33.525  1.00 88.56           C  
ATOM   1157  HB1 ALA A  78     -15.993 -23.917 -33.525  1.00 88.56           H  
ATOM   1158  HB2 ALA A  78     -17.120 -24.838 -34.552  1.00 88.56           H  
ATOM   1159  HB3 ALA A  78     -16.579 -25.508 -33.001  1.00 88.56           H  
ATOM   1160  O   ALA A  78     -20.199 -24.524 -33.631  1.00 88.56           O  
ATOM   1161  N   VAL A  79     -19.369 -25.793 -31.953  1.00 86.80           N  
ATOM   1162  H   VAL A  79     -18.568 -25.980 -31.366  1.00 86.80           H  
ATOM   1163  CA  VAL A  79     -20.570 -26.631 -31.774  1.00 86.80           C  
ATOM   1164  HA  VAL A  79     -20.791 -27.141 -32.712  1.00 86.80           H  
ATOM   1165  C   VAL A  79     -21.771 -25.752 -31.440  1.00 86.80           C  
ATOM   1166  CB  VAL A  79     -20.349 -27.704 -30.686  1.00 86.80           C  
ATOM   1167  HB  VAL A  79     -19.955 -27.229 -29.788  1.00 86.80           H  
ATOM   1168  O   VAL A  79     -22.805 -25.837 -32.106  1.00 86.80           O  
ATOM   1169  CG1 VAL A  79     -21.642 -28.444 -30.312  1.00 86.80           C  
ATOM   1170 HG11 VAL A  79     -22.355 -27.770 -29.839  1.00 86.80           H  
ATOM   1171 HG12 VAL A  79     -22.095 -28.883 -31.201  1.00 86.80           H  
ATOM   1172 HG13 VAL A  79     -21.418 -29.239 -29.600  1.00 86.80           H  
ATOM   1173  CG2 VAL A  79     -19.343 -28.754 -31.170  1.00 86.80           C  
ATOM   1174 HG21 VAL A  79     -18.401 -28.288 -31.457  1.00 86.80           H  
ATOM   1175 HG22 VAL A  79     -19.736 -29.290 -32.034  1.00 86.80           H  
ATOM   1176 HG23 VAL A  79     -19.141 -29.471 -30.374  1.00 86.80           H  
ATOM   1177  N   ARG A  80     -21.610 -24.817 -30.494  1.00 87.88           N  
ATOM   1178  H   ARG A  80     -20.745 -24.804 -29.973  1.00 87.88           H  
ATOM   1179  CA  ARG A  80     -22.689 -23.904 -30.112  1.00 87.88           C  
ATOM   1180  HA  ARG A  80     -23.531 -24.528 -29.811  1.00 87.88           H  
ATOM   1181  C   ARG A  80     -23.177 -23.030 -31.267  1.00 87.88           C  
ATOM   1182  CB  ARG A  80     -22.232 -23.036 -28.932  1.00 87.88           C  
ATOM   1183  HB2 ARG A  80     -21.950 -23.687 -28.104  1.00 87.88           H  
ATOM   1184  HB3 ARG A  80     -21.357 -22.450 -29.214  1.00 87.88           H  
ATOM   1185  O   ARG A  80     -24.381 -22.857 -31.454  1.00 87.88           O  
ATOM   1186  CG  ARG A  80     -23.341 -22.080 -28.474  1.00 87.88           C  
ATOM   1187  HG2 ARG A  80     -23.571 -21.358 -29.258  1.00 87.88           H  
ATOM   1188  HG3 ARG A  80     -22.989 -21.515 -27.611  1.00 87.88           H  
ATOM   1189  CD  ARG A  80     -24.604 -22.870 -28.119  1.00 87.88           C  
ATOM   1190  HD2 ARG A  80     -24.341 -23.688 -27.447  1.00 87.88           H  
ATOM   1191  HD3 ARG A  80     -25.030 -23.302 -29.024  1.00 87.88           H  
ATOM   1192  NE  ARG A  80     -25.624 -22.029 -27.494  1.00 87.88           N  
ATOM   1193  HE  ARG A  80     -25.319 -21.154 -27.093  1.00 87.88           H  
ATOM   1194  NH1 ARG A  80     -27.263 -23.646 -27.534  1.00 87.88           N  
ATOM   1195 HH11 ARG A  80     -26.646 -24.312 -27.977  1.00 87.88           H  
ATOM   1196 HH12 ARG A  80     -28.184 -23.981 -27.291  1.00 87.88           H  
ATOM   1197  NH2 ARG A  80     -27.676 -21.640 -26.627  1.00 87.88           N  
ATOM   1198 HH21 ARG A  80     -27.341 -20.749 -26.290  1.00 87.88           H  
ATOM   1199 HH22 ARG A  80     -28.594 -21.977 -26.374  1.00 87.88           H  
ATOM   1200  CZ  ARG A  80     -26.845 -22.445 -27.228  1.00 87.88           C  
ATOM   1201  N   LEU A  81     -22.261 -22.472 -32.055  1.00 86.66           N  
ATOM   1202  H   LEU A  81     -21.287 -22.621 -31.832  1.00 86.66           H  
ATOM   1203  CA  LEU A  81     -22.629 -21.694 -33.241  1.00 86.66           C  
ATOM   1204  HA  LEU A  81     -23.318 -20.902 -32.949  1.00 86.66           H  
ATOM   1205  C   LEU A  81     -23.375 -22.559 -34.271  1.00 86.66           C  
ATOM   1206  CB  LEU A  81     -21.366 -21.070 -33.854  1.00 86.66           C  
ATOM   1207  HB2 LEU A  81     -20.636 -21.863 -34.019  1.00 86.66           H  
ATOM   1208  HB3 LEU A  81     -21.622 -20.648 -34.826  1.00 86.66           H  
ATOM   1209  O   LEU A  81     -24.306 -22.079 -34.921  1.00 86.66           O  
ATOM   1210  CG  LEU A  81     -20.717 -19.964 -33.002  1.00 86.66           C  
ATOM   1211  HG  LEU A  81     -20.546 -20.318 -31.985  1.00 86.66           H  
ATOM   1212  CD1 LEU A  81     -19.373 -19.586 -33.623  1.00 86.66           C  
ATOM   1213 HD11 LEU A  81     -18.891 -18.826 -33.008  1.00 86.66           H  
ATOM   1214 HD12 LEU A  81     -18.726 -20.463 -33.646  1.00 86.66           H  
ATOM   1215 HD13 LEU A  81     -19.511 -19.206 -34.635  1.00 86.66           H  
ATOM   1216  CD2 LEU A  81     -21.579 -18.703 -32.922  1.00 86.66           C  
ATOM   1217 HD21 LEU A  81     -21.781 -18.316 -33.921  1.00 86.66           H  
ATOM   1218 HD22 LEU A  81     -21.053 -17.947 -32.340  1.00 86.66           H  
ATOM   1219 HD23 LEU A  81     -22.520 -18.923 -32.417  1.00 86.66           H  
ATOM   1220  N   GLY A  82     -23.001 -23.835 -34.401  1.00 82.68           N  
ATOM   1221  H   GLY A  82     -22.229 -24.166 -33.840  1.00 82.68           H  
ATOM   1222  CA  GLY A  82     -23.675 -24.806 -35.264  1.00 82.68           C  
ATOM   1223  HA2 GLY A  82     -23.659 -24.451 -36.294  1.00 82.68           H  
ATOM   1224  HA3 GLY A  82     -23.137 -25.751 -35.203  1.00 82.68           H  
ATOM   1225  C   GLY A  82     -25.128 -25.062 -34.857  1.00 82.68           C  
ATOM   1226  O   GLY A  82     -26.010 -25.072 -35.721  1.00 82.68           O  
ATOM   1227  N   GLU A  83     -25.385 -25.201 -33.554  1.00 81.63           N  
ATOM   1228  H   GLU A  83     -24.603 -25.239 -32.916  1.00 81.63           H  
ATOM   1229  CA  GLU A  83     -26.735 -25.352 -32.996  1.00 81.63           C  
ATOM   1230  HA  GLU A  83     -27.213 -26.233 -33.426  1.00 81.63           H  
ATOM   1231  C   GLU A  83     -27.618 -24.140 -33.311  1.00 81.63           C  
ATOM   1232  CB  GLU A  83     -26.673 -25.520 -31.474  1.00 81.63           C  
ATOM   1233  HB2 GLU A  83     -26.127 -24.676 -31.054  1.00 81.63           H  
ATOM   1234  HB3 GLU A  83     -27.690 -25.493 -31.082  1.00 81.63           H  
ATOM   1235  O   GLU A  83     -28.732 -24.306 -33.814  1.00 81.63           O  
ATOM   1236  CG  GLU A  83     -26.022 -26.830 -31.017  1.00 81.63           C  
ATOM   1237  HG2 GLU A  83     -26.633 -27.659 -31.374  1.00 81.63           H  
ATOM   1238  HG3 GLU A  83     -25.032 -26.925 -31.464  1.00 81.63           H  
ATOM   1239  CD  GLU A  83     -25.892 -26.900 -29.487  1.00 81.63           C  
ATOM   1240  OE1 GLU A  83     -25.644 -28.021 -28.999  1.00 81.63           O  
ATOM   1241  OE2 GLU A  83     -26.070 -25.849 -28.810  1.00 81.63           O  
ATOM   1242  N   LEU A  84     -27.098 -22.926 -33.086  1.00 79.94           N  
ATOM   1243  H   LEU A  84     -26.177 -22.881 -32.674  1.00 79.94           H  
ATOM   1244  CA  LEU A  84     -27.827 -21.676 -33.324  1.00 79.94           C  
ATOM   1245  HA  LEU A  84     -28.744 -21.692 -32.734  1.00 79.94           H  
ATOM   1246  C   LEU A  84     -28.266 -21.541 -34.793  1.00 79.94           C  
ATOM   1247  CB  LEU A  84     -26.954 -20.486 -32.878  1.00 79.94           C  
ATOM   1248  HB2 LEU A  84     -27.396 -19.565 -33.259  1.00 79.94           H  
ATOM   1249  HB3 LEU A  84     -25.969 -20.592 -33.333  1.00 79.94           H  
ATOM   1250  O   LEU A  84     -29.424 -21.212 -35.066  1.00 79.94           O  
ATOM   1251  CG  LEU A  84     -26.794 -20.354 -31.351  1.00 79.94           C  
ATOM   1252  HG  LEU A  84     -26.499 -21.312 -30.922  1.00 79.94           H  
ATOM   1253  CD1 LEU A  84     -25.709 -19.326 -31.024  1.00 79.94           C  
ATOM   1254 HD11 LEU A  84     -25.980 -18.353 -31.433  1.00 79.94           H  
ATOM   1255 HD12 LEU A  84     -24.762 -19.651 -31.454  1.00 79.94           H  
ATOM   1256 HD13 LEU A  84     -25.589 -19.246 -29.944  1.00 79.94           H  
ATOM   1257  CD2 LEU A  84     -28.091 -19.896 -30.677  1.00 79.94           C  
ATOM   1258 HD21 LEU A  84     -27.924 -19.766 -29.608  1.00 79.94           H  
ATOM   1259 HD22 LEU A  84     -28.423 -18.951 -31.107  1.00 79.94           H  
ATOM   1260 HD23 LEU A  84     -28.869 -20.647 -30.813  1.00 79.94           H  
ATOM   1261  N   PHE A  85     -27.387 -21.896 -35.738  1.00 72.23           N  
ATOM   1262  H   PHE A  85     -26.457 -22.153 -35.443  1.00 72.23           H  
ATOM   1263  CA  PHE A  85     -27.721 -21.938 -37.168  1.00 72.23           C  
ATOM   1264  HA  PHE A  85     -28.105 -20.962 -37.464  1.00 72.23           H  
ATOM   1265  C   PHE A  85     -28.811 -22.966 -37.511  1.00 72.23           C  
ATOM   1266  CB  PHE A  85     -26.455 -22.256 -37.986  1.00 72.23           C  
ATOM   1267  HB2 PHE A  85     -26.723 -22.906 -38.818  1.00 72.23           H  
ATOM   1268  HB3 PHE A  85     -25.746 -22.812 -37.373  1.00 72.23           H  
ATOM   1269  O   PHE A  85     -29.587 -22.753 -38.443  1.00 72.23           O  
ATOM   1270  CG  PHE A  85     -25.778 -21.043 -38.585  1.00 72.23           C  
ATOM   1271  CD1 PHE A  85     -26.390 -20.360 -39.654  1.00 72.23           C  
ATOM   1272  HD1 PHE A  85     -27.363 -20.669 -40.005  1.00 72.23           H  
ATOM   1273  CD2 PHE A  85     -24.543 -20.596 -38.085  1.00 72.23           C  
ATOM   1274  HD2 PHE A  85     -24.080 -21.100 -37.249  1.00 72.23           H  
ATOM   1275  CE1 PHE A  85     -25.772 -19.228 -40.214  1.00 72.23           C  
ATOM   1276  HE1 PHE A  85     -26.279 -18.657 -40.978  1.00 72.23           H  
ATOM   1277  CE2 PHE A  85     -23.920 -19.472 -38.653  1.00 72.23           C  
ATOM   1278  HE2 PHE A  85     -22.983 -19.122 -38.245  1.00 72.23           H  
ATOM   1279  CZ  PHE A  85     -24.535 -18.785 -39.714  1.00 72.23           C  
ATOM   1280  HZ  PHE A  85     -24.085 -17.887 -40.111  1.00 72.23           H  
ATOM   1281  N   GLY A  86     -28.860 -24.107 -36.816  1.00 62.14           N  
ATOM   1282  H   GLY A  86     -28.227 -24.219 -36.036  1.00 62.14           H  
ATOM   1283  CA  GLY A  86     -29.845 -25.162 -37.070  1.00 62.14           C  
ATOM   1284  HA2 GLY A  86     -29.577 -26.033 -36.472  1.00 62.14           H  
ATOM   1285  HA3 GLY A  86     -29.827 -25.435 -38.125  1.00 62.14           H  
ATOM   1286  C   GLY A  86     -31.274 -24.757 -36.697  1.00 62.14           C  
ATOM   1287  O   GLY A  86     -32.225 -25.140 -37.384  1.00 62.14           O  
ATOM   1288  N   THR A  87     -31.426 -23.964 -35.636  1.00 58.16           N  
ATOM   1289  H   THR A  87     -30.615 -23.742 -35.077  1.00 58.16           H  
ATOM   1290  CA  THR A  87     -32.726 -23.467 -35.167  1.00 58.16           C  
ATOM   1291  HA  THR A  87     -33.434 -24.294 -35.200  1.00 58.16           H  
ATOM   1292  C   THR A  87     -33.327 -22.385 -36.060  1.00 58.16           C  
ATOM   1293  CB  THR A  87     -32.653 -22.971 -33.712  1.00 58.16           C  
ATOM   1294  HB  THR A  87     -33.363 -22.158 -33.562  1.00 58.16           H  
ATOM   1295  O   THR A  87     -34.518 -22.466 -36.355  1.00 58.16           O  
ATOM   1296  CG2 THR A  87     -33.008 -24.107 -32.753  1.00 58.16           C  
ATOM   1297 HG21 THR A  87     -34.028 -24.445 -32.936  1.00 58.16           H  
ATOM   1298 HG22 THR A  87     -32.935 -23.746 -31.727  1.00 58.16           H  
ATOM   1299 HG23 THR A  87     -32.312 -24.935 -32.887  1.00 58.16           H  
ATOM   1300  OG1 THR A  87     -31.360 -22.540 -33.343  1.00 58.16           O  
ATOM   1301  HG1 THR A  87     -31.036 -21.865 -33.944  1.00 58.16           H  
ATOM   1302  N   GLU A  88     -32.544 -21.413 -36.541  1.00 47.56           N  
ATOM   1303  H   GLU A  88     -31.570 -21.372 -36.276  1.00 47.56           H  
ATOM   1304  CA  GLU A  88     -33.087 -20.324 -37.373  1.00 47.56           C  
ATOM   1305  HA  GLU A  88     -33.962 -19.900 -36.880  1.00 47.56           H  
ATOM   1306  C   GLU A  88     -33.576 -20.811 -38.744  1.00 47.56           C  
ATOM   1307  CB  GLU A  88     -32.055 -19.199 -37.552  1.00 47.56           C  
ATOM   1308  HB2 GLU A  88     -31.060 -19.630 -37.665  1.00 47.56           H  
ATOM   1309  HB3 GLU A  88     -32.296 -18.652 -38.463  1.00 47.56           H  
ATOM   1310  O   GLU A  88     -34.668 -20.447 -39.174  1.00 47.56           O  
ATOM   1311  CG  GLU A  88     -32.081 -18.199 -36.387  1.00 47.56           C  
ATOM   1312  HG2 GLU A  88     -33.109 -17.869 -36.236  1.00 47.56           H  
ATOM   1313  HG3 GLU A  88     -31.754 -18.707 -35.479  1.00 47.56           H  
ATOM   1314  CD  GLU A  88     -31.189 -16.972 -36.642  1.00 47.56           C  
ATOM   1315  OE1 GLU A  88     -31.483 -15.912 -36.043  1.00 47.56           O  
ATOM   1316  OE2 GLU A  88     -30.212 -17.105 -37.414  1.00 47.56           O  
ATOM   1317  N   VAL A  89     -32.831 -21.698 -39.414  1.00 40.78           N  
ATOM   1318  H   VAL A  89     -31.941 -21.965 -39.019  1.00 40.78           H  
ATOM   1319  CA  VAL A  89     -33.183 -22.147 -40.777  1.00 40.78           C  
ATOM   1320  HA  VAL A  89     -33.367 -21.261 -41.385  1.00 40.78           H  
ATOM   1321  C   VAL A  89     -34.482 -22.965 -40.814  1.00 40.78           C  
ATOM   1322  CB  VAL A  89     -32.010 -22.919 -41.415  1.00 40.78           C  
ATOM   1323  HB  VAL A  89     -31.763 -23.774 -40.785  1.00 40.78           H  
ATOM   1324  O   VAL A  89     -35.170 -22.982 -41.831  1.00 40.78           O  
ATOM   1325  CG1 VAL A  89     -32.320 -23.433 -42.830  1.00 40.78           C  
ATOM   1326 HG11 VAL A  89     -31.428 -23.871 -43.277  1.00 40.78           H  
ATOM   1327 HG12 VAL A  89     -32.671 -22.611 -43.453  1.00 40.78           H  
ATOM   1328 HG13 VAL A  89     -33.092 -24.202 -42.792  1.00 40.78           H  
ATOM   1329  CG2 VAL A  89     -30.765 -22.029 -41.542  1.00 40.78           C  
ATOM   1330 HG21 VAL A  89     -30.978 -21.189 -42.203  1.00 40.78           H  
ATOM   1331 HG22 VAL A  89     -29.931 -22.606 -41.941  1.00 40.78           H  
ATOM   1332 HG23 VAL A  89     -30.474 -21.633 -40.569  1.00 40.78           H  
ATOM   1333  N   ARG A  90     -34.868 -23.631 -39.716  1.00 37.71           N  
ATOM   1334  H   ARG A  90     -34.311 -23.527 -38.880  1.00 37.71           H  
ATOM   1335  CA  ARG A  90     -36.158 -24.347 -39.648  1.00 37.71           C  
ATOM   1336  HA  ARG A  90     -36.314 -24.888 -40.582  1.00 37.71           H  
ATOM   1337  C   ARG A  90     -37.370 -23.417 -39.547  1.00 37.71           C  
ATOM   1338  CB  ARG A  90     -36.163 -25.338 -38.474  1.00 37.71           C  
ATOM   1339  HB2 ARG A  90     -35.655 -24.898 -37.617  1.00 37.71           H  
ATOM   1340  HB3 ARG A  90     -37.196 -25.536 -38.186  1.00 37.71           H  
ATOM   1341  O   ARG A  90     -38.477 -23.874 -39.820  1.00 37.71           O  
ATOM   1342  CG  ARG A  90     -35.517 -26.678 -38.842  1.00 37.71           C  
ATOM   1343  HG2 ARG A  90     -34.462 -26.527 -39.070  1.00 37.71           H  
ATOM   1344  HG3 ARG A  90     -36.021 -27.094 -39.714  1.00 37.71           H  
ATOM   1345  CD  ARG A  90     -35.661 -27.644 -37.661  1.00 37.71           C  
ATOM   1346  HD2 ARG A  90     -36.712 -27.700 -37.380  1.00 37.71           H  
ATOM   1347  HD3 ARG A  90     -35.093 -27.242 -36.821  1.00 37.71           H  
ATOM   1348  NE  ARG A  90     -35.173 -28.997 -37.991  1.00 37.71           N  
ATOM   1349  HE  ARG A  90     -34.829 -29.135 -38.930  1.00 37.71           H  
ATOM   1350  NH1 ARG A  90     -35.512 -29.925 -35.918  1.00 37.71           N  
ATOM   1351 HH11 ARG A  90     -35.422 -30.700 -35.277  1.00 37.71           H  
ATOM   1352 HH12 ARG A  90     -35.840 -29.029 -35.588  1.00 37.71           H  
ATOM   1353  NH2 ARG A  90     -34.648 -31.172 -37.554  1.00 37.71           N  
ATOM   1354 HH21 ARG A  90     -34.306 -31.282 -38.498  1.00 37.71           H  
ATOM   1355 HH22 ARG A  90     -34.578 -31.938 -36.899  1.00 37.71           H  
ATOM   1356  CZ  ARG A  90     -35.115 -30.021 -37.157  1.00 37.71           C  
ATOM   1357  N   GLY A  91     -37.186 -22.168 -39.117  1.00 38.00           N  
ATOM   1358  H   GLY A  91     -36.243 -21.838 -38.964  1.00 38.00           H  
ATOM   1359  CA  GLY A  91     -38.287 -21.248 -38.830  1.00 38.00           C  
ATOM   1360  HA2 GLY A  91     -39.025 -21.745 -38.200  1.00 38.00           H  
ATOM   1361  HA3 GLY A  91     -37.888 -20.391 -38.288  1.00 38.00           H  
ATOM   1362  C   GLY A  91     -38.996 -20.719 -40.077  1.00 38.00           C  
ATOM   1363  O   GLY A  91     -40.216 -20.568 -40.064  1.00 38.00           O  
ATOM   1364  N   GLU A  92     -38.268 -20.481 -41.170  1.00 37.46           N  
ATOM   1365  H   GLU A  92     -37.267 -20.611 -41.132  1.00 37.46           H  
ATOM   1366  CA  GLU A  92     -38.859 -20.055 -42.445  1.00 37.46           C  
ATOM   1367  HA  GLU A  92     -39.705 -19.400 -42.234  1.00 37.46           H  
ATOM   1368  C   GLU A  92     -39.446 -21.257 -43.200  1.00 37.46           C  
ATOM   1369  CB  GLU A  92     -37.868 -19.235 -43.287  1.00 37.46           C  
ATOM   1370  HB2 GLU A  92     -36.914 -19.760 -43.339  1.00 37.46           H  
ATOM   1371  HB3 GLU A  92     -38.271 -19.135 -44.295  1.00 37.46           H  
ATOM   1372  O   GLU A  92     -39.029 -21.610 -44.302  1.00 37.46           O  
ATOM   1373  CG  GLU A  92     -37.665 -17.816 -42.731  1.00 37.46           C  
ATOM   1374  HG2 GLU A  92     -38.644 -17.357 -42.592  1.00 37.46           H  
ATOM   1375  HG3 GLU A  92     -37.183 -17.884 -41.756  1.00 37.46           H  
ATOM   1376  CD  GLU A  92     -36.818 -16.928 -43.660  1.00 37.46           C  
ATOM   1377  OE1 GLU A  92     -36.942 -15.688 -43.534  1.00 37.46           O  
ATOM   1378  OE2 GLU A  92     -36.068 -17.479 -44.499  1.00 37.46           O  
ATOM   1379  N   ALA A  93     -40.436 -21.919 -42.597  1.00 38.28           N  
ATOM   1380  H   ALA A  93     -40.717 -21.611 -41.677  1.00 38.28           H  
ATOM   1381  CA  ALA A  93     -41.287 -22.840 -43.331  1.00 38.28           C  
ATOM   1382  HA  ALA A  93     -40.653 -23.610 -43.770  1.00 38.28           H  
ATOM   1383  C   ALA A  93     -42.012 -22.036 -44.431  1.00 38.28           C  
ATOM   1384  CB  ALA A  93     -42.259 -23.530 -42.368  1.00 38.28           C  
ATOM   1385  HB1 ALA A  93     -42.888 -22.785 -41.881  1.00 38.28           H  
ATOM   1386  HB2 ALA A  93     -41.697 -24.074 -41.610  1.00 38.28           H  
ATOM   1387  HB3 ALA A  93     -42.889 -24.226 -42.921  1.00 38.28           H  
ATOM   1388  O   ALA A  93     -42.730 -21.084 -44.103  1.00 38.28           O  
ATOM   1389  N   PRO A  94     -41.845 -22.375 -45.724  1.00 40.68           N  
ATOM   1390  CA  PRO A  94     -42.505 -21.654 -46.803  1.00 40.68           C  
ATOM   1391  HA  PRO A  94     -42.116 -20.636 -46.831  1.00 40.68           H  
ATOM   1392  C   PRO A  94     -44.015 -21.642 -46.565  1.00 40.68           C  
ATOM   1393  CB  PRO A  94     -42.130 -22.384 -48.098  1.00 40.68           C  
ATOM   1394  HB2 PRO A  94     -41.970 -21.685 -48.920  1.00 40.68           H  
ATOM   1395  HB3 PRO A  94     -42.899 -23.109 -48.363  1.00 40.68           H  
ATOM   1396  O   PRO A  94     -44.626 -22.692 -46.360  1.00 40.68           O  
ATOM   1397  CG  PRO A  94     -40.848 -23.130 -47.737  1.00 40.68           C  
ATOM   1398  HG2 PRO A  94     -39.993 -22.468 -47.874  1.00 40.68           H  
ATOM   1399  HG3 PRO A  94     -40.726 -24.039 -48.327  1.00 40.68           H  
ATOM   1400  CD  PRO A  94     -41.010 -23.438 -46.253  1.00 40.68           C  
ATOM   1401  HD2 PRO A  94     -40.028 -23.461 -45.780  1.00 40.68           H  
ATOM   1402  HD3 PRO A  94     -41.518 -24.394 -46.124  1.00 40.68           H  
ATOM   1403  N   SER A  95     -44.616 -20.451 -46.562  1.00 47.98           N  
ATOM   1404  H   SER A  95     -44.036 -19.630 -46.665  1.00 47.98           H  
ATOM   1405  CA  SER A  95     -46.054 -20.286 -46.345  1.00 47.98           C  
ATOM   1406  HA  SER A  95     -46.292 -20.592 -45.326  1.00 47.98           H  
ATOM   1407  C   SER A  95     -46.849 -21.153 -47.326  1.00 47.98           C  
ATOM   1408  CB  SER A  95     -46.430 -18.812 -46.514  1.00 47.98           C  
ATOM   1409  HB2 SER A  95     -45.990 -18.435 -47.437  1.00 47.98           H  
ATOM   1410  HB3 SER A  95     -46.033 -18.240 -45.675  1.00 47.98           H  
ATOM   1411  O   SER A  95     -46.663 -21.055 -48.540  1.00 47.98           O  
ATOM   1412  OG  SER A  95     -47.833 -18.647 -46.587  1.00 47.98           O  
ATOM   1413  HG  SER A  95     -48.012 -17.707 -46.665  1.00 47.98           H  
ATOM   1414  N   ALA A  96     -47.775 -21.965 -46.807  1.00 55.64           N  
ATOM   1415  H   ALA A  96     -47.830 -22.041 -45.801  1.00 55.64           H  
ATOM   1416  CA  ALA A  96     -48.644 -22.820 -47.617  1.00 55.64           C  
ATOM   1417  HA  ALA A  96     -48.026 -23.543 -48.149  1.00 55.64           H  
ATOM   1418  C   ALA A  96     -49.445 -22.029 -48.674  1.00 55.64           C  
ATOM   1419  CB  ALA A  96     -49.583 -23.574 -46.666  1.00 55.64           C  
ATOM   1420  HB1 ALA A  96     -50.220 -24.244 -47.242  1.00 55.64           H  
ATOM   1421  HB2 ALA A  96     -50.211 -22.869 -46.120  1.00 55.64           H  
ATOM   1422  HB3 ALA A  96     -48.999 -24.164 -45.960  1.00 55.64           H  
ATOM   1423  O   ALA A  96     -49.749 -22.561 -49.740  1.00 55.64           O  
ATOM   1424  N   LEU A  97     -49.747 -20.753 -48.399  1.00 61.09           N  
ATOM   1425  H   LEU A  97     -49.392 -20.361 -47.538  1.00 61.09           H  
ATOM   1426  CA  LEU A  97     -50.479 -19.864 -49.307  1.00 61.09           C  
ATOM   1427  HA  LEU A  97     -51.390 -20.363 -49.637  1.00 61.09           H  
ATOM   1428  C   LEU A  97     -49.685 -19.538 -50.580  1.00 61.09           C  
ATOM   1429  CB  LEU A  97     -50.855 -18.570 -48.561  1.00 61.09           C  
ATOM   1430  HB2 LEU A  97     -49.961 -18.174 -48.079  1.00 61.09           H  
ATOM   1431  HB3 LEU A  97     -51.180 -17.827 -49.289  1.00 61.09           H  
ATOM   1432  O   LEU A  97     -50.262 -19.529 -51.659  1.00 61.09           O  
ATOM   1433  CG  LEU A  97     -51.971 -18.747 -47.516  1.00 61.09           C  
ATOM   1434  HG  LEU A  97     -51.787 -19.646 -46.928  1.00 61.09           H  
ATOM   1435  CD1 LEU A  97     -51.995 -17.553 -46.561  1.00 61.09           C  
ATOM   1436 HD11 LEU A  97     -51.042 -17.483 -46.037  1.00 61.09           H  
ATOM   1437 HD12 LEU A  97     -52.168 -16.634 -47.121  1.00 61.09           H  
ATOM   1438 HD13 LEU A  97     -52.790 -17.683 -45.827  1.00 61.09           H  
ATOM   1439  CD2 LEU A  97     -53.346 -18.856 -48.181  1.00 61.09           C  
ATOM   1440 HD21 LEU A  97     -53.546 -17.966 -48.777  1.00 61.09           H  
ATOM   1441 HD22 LEU A  97     -54.119 -18.962 -47.420  1.00 61.09           H  
ATOM   1442 HD23 LEU A  97     -53.379 -19.729 -48.834  1.00 61.09           H  
ATOM   1443  N   ALA A  98     -48.363 -19.360 -50.493  1.00 56.53           N  
ATOM   1444  H   ALA A  98     -47.902 -19.487 -49.603  1.00 56.53           H  
ATOM   1445  CA  ALA A  98     -47.546 -19.039 -51.669  1.00 56.53           C  
ATOM   1446  HA  ALA A  98     -47.988 -18.183 -52.179  1.00 56.53           H  
ATOM   1447  C   ALA A  98     -47.501 -20.199 -52.687  1.00 56.53           C  
ATOM   1448  CB  ALA A  98     -46.144 -18.650 -51.187  1.00 56.53           C  
ATOM   1449  HB1 ALA A  98     -45.677 -19.489 -50.672  1.00 56.53           H  
ATOM   1450  HB2 ALA A  98     -46.210 -17.797 -50.511  1.00 56.53           H  
ATOM   1451  HB3 ALA A  98     -45.533 -18.371 -52.045  1.00 56.53           H  
ATOM   1452  O   ALA A  98     -47.344 -19.980 -53.888  1.00 56.53           O  
ATOM   1453  N   GLY A  99     -47.680 -21.442 -52.222  1.00 59.08           N  
ATOM   1454  H   GLY A  99     -47.819 -21.562 -51.229  1.00 59.08           H  
ATOM   1455  CA  GLY A  99     -47.828 -22.605 -53.100  1.00 59.08           C  
ATOM   1456  HA2 GLY A  99     -47.784 -23.509 -52.492  1.00 59.08           H  
ATOM   1457  HA3 GLY A  99     -47.008 -22.625 -53.818  1.00 59.08           H  
ATOM   1458  C   GLY A  99     -49.151 -22.623 -53.878  1.00 59.08           C  
ATOM   1459  O   GLY A  99     -49.189 -23.148 -54.991  1.00 59.08           O  
ATOM   1460  N   LEU A 100     -50.220 -22.036 -53.324  1.00 64.52           N  
ATOM   1461  H   LEU A 100     -50.094 -21.535 -52.456  1.00 64.52           H  
ATOM   1462  CA  LEU A 100     -51.530 -21.921 -53.979  1.00 64.52           C  
ATOM   1463  HA  LEU A 100     -51.787 -22.885 -54.419  1.00 64.52           H  
ATOM   1464  C   LEU A 100     -51.496 -20.924 -55.148  1.00 64.52           C  
ATOM   1465  CB  LEU A 100     -52.607 -21.549 -52.936  1.00 64.52           C  
ATOM   1466  HB2 LEU A 100     -53.355 -20.908 -53.401  1.00 64.52           H  
ATOM   1467  HB3 LEU A 100     -52.153 -20.963 -52.137  1.00 64.52           H  
ATOM   1468  O   LEU A 100     -51.999 -21.260 -56.218  1.00 64.52           O  
ATOM   1469  CG  LEU A 100     -53.311 -22.772 -52.325  1.00 64.52           C  
ATOM   1470  HG  LEU A 100     -52.611 -23.606 -52.262  1.00 64.52           H  
ATOM   1471  CD1 LEU A 100     -53.812 -22.471 -50.912  1.00 64.52           C  
ATOM   1472 HD11 LEU A 100     -52.961 -22.242 -50.271  1.00 64.52           H  
ATOM   1473 HD12 LEU A 100     -54.486 -21.614 -50.934  1.00 64.52           H  
ATOM   1474 HD13 LEU A 100     -54.334 -23.339 -50.509  1.00 64.52           H  
ATOM   1475  CD2 LEU A 100     -54.510 -23.187 -53.182  1.00 64.52           C  
ATOM   1476 HD21 LEU A 100     -54.176 -23.400 -54.198  1.00 64.52           H  
ATOM   1477 HD22 LEU A 100     -54.974 -24.081 -52.764  1.00 64.52           H  
ATOM   1478 HD23 LEU A 100     -55.241 -22.379 -53.217  1.00 64.52           H  
ATOM   1479  N   ASP A 101     -50.843 -19.768 -54.989  1.00 61.65           N  
ATOM   1480  H   ASP A 101     -50.537 -19.513 -54.061  1.00 61.65           H  
ATOM   1481  CA  ASP A 101     -50.745 -18.741 -56.044  1.00 61.65           C  
ATOM   1482  HA  ASP A 101     -51.746 -18.405 -56.314  1.00 61.65           H  
ATOM   1483  C   ASP A 101     -50.061 -19.278 -57.317  1.00 61.65           C  
ATOM   1484  CB  ASP A 101     -49.943 -17.530 -55.528  1.00 61.65           C  
ATOM   1485  HB2 ASP A 101     -48.960 -17.872 -55.204  1.00 61.65           H  
ATOM   1486  HB3 ASP A 101     -49.794 -16.839 -56.358  1.00 61.65           H  
ATOM   1487  O   ASP A 101     -50.508 -19.040 -58.442  1.00 61.65           O  
ATOM   1488  CG  ASP A 101     -50.604 -16.750 -54.385  1.00 61.65           C  
ATOM   1489  OD1 ASP A 101     -51.846 -16.786 -54.272  1.00 61.65           O  
ATOM   1490  OD2 ASP A 101     -49.841 -16.105 -53.628  1.00 61.65           O  
ATOM   1491  N   ALA A 102     -48.986 -20.058 -57.149  1.00 63.85           N  
ATOM   1492  H   ALA A 102     -48.654 -20.207 -56.207  1.00 63.85           H  
ATOM   1493  CA  ALA A 102     -48.264 -20.667 -58.268  1.00 63.85           C  
ATOM   1494  HA  ALA A 102     -48.000 -19.883 -58.978  1.00 63.85           H  
ATOM   1495  C   ALA A 102     -49.119 -21.700 -59.021  1.00 63.85           C  
ATOM   1496  CB  ALA A 102     -46.975 -21.297 -57.729  1.00 63.85           C  
ATOM   1497  HB1 ALA A 102     -46.407 -21.728 -58.553  1.00 63.85           H  
ATOM   1498  HB2 ALA A 102     -47.216 -22.080 -57.010  1.00 63.85           H  
ATOM   1499  HB3 ALA A 102     -46.371 -20.535 -57.237  1.00 63.85           H  
ATOM   1500  O   ALA A 102     -49.050 -21.788 -60.250  1.00 63.85           O  
ATOM   1501  N   LEU A 103     -49.944 -22.464 -58.295  1.00 67.67           N  
ATOM   1502  H   LEU A 103     -49.990 -22.305 -57.299  1.00 67.67           H  
ATOM   1503  CA  LEU A 103     -50.898 -23.392 -58.896  1.00 67.67           C  
ATOM   1504  HA  LEU A 103     -50.355 -24.045 -59.581  1.00 67.67           H  
ATOM   1505  C   LEU A 103     -51.942 -22.622 -59.713  1.00 67.67           C  
ATOM   1506  CB  LEU A 103     -51.544 -24.236 -57.782  1.00 67.67           C  
ATOM   1507  HB2 LEU A 103     -52.191 -23.586 -57.193  1.00 67.67           H  
ATOM   1508  HB3 LEU A 103     -50.764 -24.609 -57.118  1.00 67.67           H  
ATOM   1509  O   LEU A 103     -52.200 -22.989 -60.856  1.00 67.67           O  
ATOM   1510  CG  LEU A 103     -52.380 -25.427 -58.284  1.00 67.67           C  
ATOM   1511  HG  LEU A 103     -53.053 -25.109 -59.080  1.00 67.67           H  
ATOM   1512  CD1 LEU A 103     -51.497 -26.570 -58.792  1.00 67.67           C  
ATOM   1513 HD11 LEU A 103     -50.916 -26.229 -59.649  1.00 67.67           H  
ATOM   1514 HD12 LEU A 103     -52.123 -27.405 -59.110  1.00 67.67           H  
ATOM   1515 HD13 LEU A 103     -50.819 -26.898 -58.004  1.00 67.67           H  
ATOM   1516  CD2 LEU A 103     -53.223 -25.958 -57.123  1.00 67.67           C  
ATOM   1517 HD21 LEU A 103     -53.749 -26.866 -57.418  1.00 67.67           H  
ATOM   1518 HD22 LEU A 103     -53.952 -25.202 -56.831  1.00 67.67           H  
ATOM   1519 HD23 LEU A 103     -52.581 -26.180 -56.271  1.00 67.67           H  
ATOM   1520  N   GLU A 104     -52.488 -21.535 -59.160  1.00 68.69           N  
ATOM   1521  H   GLU A 104     -52.203 -21.279 -58.225  1.00 68.69           H  
ATOM   1522  CA  GLU A 104     -53.526 -20.713 -59.791  1.00 68.69           C  
ATOM   1523  HA  GLU A 104     -54.362 -21.375 -60.020  1.00 68.69           H  
ATOM   1524  C   GLU A 104     -53.060 -20.092 -61.119  1.00 68.69           C  
ATOM   1525  CB  GLU A 104     -54.013 -19.639 -58.796  1.00 68.69           C  
ATOM   1526  HB2 GLU A 104     -53.556 -18.680 -59.038  1.00 68.69           H  
ATOM   1527  HB3 GLU A 104     -53.715 -19.913 -57.784  1.00 68.69           H  
ATOM   1528  O   GLU A 104     -53.795 -20.116 -62.109  1.00 68.69           O  
ATOM   1529  CG  GLU A 104     -55.545 -19.515 -58.812  1.00 68.69           C  
ATOM   1530  HG2 GLU A 104     -55.862 -19.219 -59.812  1.00 68.69           H  
ATOM   1531  HG3 GLU A 104     -55.969 -20.498 -58.609  1.00 68.69           H  
ATOM   1532  CD  GLU A 104     -56.099 -18.511 -57.785  1.00 68.69           C  
ATOM   1533  OE1 GLU A 104     -57.305 -18.639 -57.463  1.00 68.69           O  
ATOM   1534  OE2 GLU A 104     -55.352 -17.601 -57.371  1.00 68.69           O  
ATOM   1535  N   ALA A 105     -51.809 -19.622 -61.177  1.00 64.40           N  
ATOM   1536  H   ALA A 105     -51.282 -19.588 -60.316  1.00 64.40           H  
ATOM   1537  CA  ALA A 105     -51.206 -19.063 -62.387  1.00 64.40           C  
ATOM   1538  HA  ALA A 105     -51.896 -18.332 -62.810  1.00 64.40           H  
ATOM   1539  C   ALA A 105     -50.923 -20.109 -63.480  1.00 64.40           C  
ATOM   1540  CB  ALA A 105     -49.918 -18.336 -61.987  1.00 64.40           C  
ATOM   1541  HB1 ALA A 105     -50.144 -17.568 -61.247  1.00 64.40           H  
ATOM   1542  HB2 ALA A 105     -49.472 -17.867 -62.864  1.00 64.40           H  
ATOM   1543  HB3 ALA A 105     -49.210 -19.044 -61.558  1.00 64.40           H  
ATOM   1544  O   ALA A 105     -50.940 -19.772 -64.663  1.00 64.40           O  
ATOM   1545  N   ALA A 106     -50.674 -21.369 -63.109  1.00 69.91           N  
ATOM   1546  H   ALA A 106     -50.646 -21.580 -62.121  1.00 69.91           H  
ATOM   1547  CA  ALA A 106     -50.421 -22.454 -64.059  1.00 69.91           C  
ATOM   1548  HA  ALA A 106     -49.839 -22.060 -64.892  1.00 69.91           H  
ATOM   1549  C   ALA A 106     -51.714 -23.046 -64.657  1.00 69.91           C  
ATOM   1550  CB  ALA A 106     -49.573 -23.518 -63.355  1.00 69.91           C  
ATOM   1551  HB1 ALA A 106     -49.325 -24.313 -64.058  1.00 69.91           H  
ATOM   1552  HB2 ALA A 106     -50.125 -23.939 -62.515  1.00 69.91           H  
ATOM   1553  HB3 ALA A 106     -48.651 -23.069 -62.985  1.00 69.91           H  
ATOM   1554  O   ALA A 106     -51.681 -23.609 -65.753  1.00 69.91           O  
ATOM   1555  N   LEU A 107     -52.864 -22.896 -63.981  1.00 70.52           N  
ATOM   1556  H   LEU A 107     -52.816 -22.434 -63.084  1.00 70.52           H  
ATOM   1557  CA  LEU A 107     -54.165 -23.424 -64.426  1.00 70.52           C  
ATOM   1558  HA  LEU A 107     -54.101 -24.512 -64.409  1.00 70.52           H  
ATOM   1559  C   LEU A 107     -54.579 -23.056 -65.866  1.00 70.52           C  
ATOM   1560  CB  LEU A 107     -55.288 -22.967 -63.468  1.00 70.52           C  
ATOM   1561  HB2 LEU A 107     -56.252 -23.154 -63.940  1.00 70.52           H  
ATOM   1562  HB3 LEU A 107     -55.210 -21.890 -63.319  1.00 70.52           H  
ATOM   1563  O   LEU A 107     -55.115 -23.932 -66.553  1.00 70.52           O  
ATOM   1564  CG  LEU A 107     -55.301 -23.651 -62.099  1.00 70.52           C  
ATOM   1565  HG  LEU A 107     -54.306 -23.602 -61.655  1.00 70.52           H  
ATOM   1566  CD1 LEU A 107     -56.289 -22.980 -61.148  1.00 70.52           C  
ATOM   1567 HD11 LEU A 107     -56.155 -23.371 -60.139  1.00 70.52           H  
ATOM   1568 HD12 LEU A 107     -57.313 -23.154 -61.477  1.00 70.52           H  
ATOM   1569 HD13 LEU A 107     -56.113 -21.905 -61.131  1.00 70.52           H  
ATOM   1570  CD2 LEU A 107     -55.704 -25.111 -62.203  1.00 70.52           C  
ATOM   1571 HD21 LEU A 107     -56.702 -25.208 -62.632  1.00 70.52           H  
ATOM   1572 HD22 LEU A 107     -55.680 -25.511 -61.189  1.00 70.52           H  
ATOM   1573 HD23 LEU A 107     -54.977 -25.653 -62.806  1.00 70.52           H  
ATOM   1574  N   PRO A 108     -54.393 -21.812 -66.363  1.00 69.30           N  
ATOM   1575  CA  PRO A 108     -54.898 -21.410 -67.675  1.00 69.30           C  
ATOM   1576  HA  PRO A 108     -55.976 -21.571 -67.694  1.00 69.30           H  
ATOM   1577  C   PRO A 108     -54.260 -22.183 -68.833  1.00 69.30           C  
ATOM   1578  CB  PRO A 108     -54.608 -19.907 -67.799  1.00 69.30           C  
ATOM   1579  HB2 PRO A 108     -55.425 -19.380 -68.293  1.00 69.30           H  
ATOM   1580  HB3 PRO A 108     -53.675 -19.745 -68.339  1.00 69.30           H  
ATOM   1581  O   PRO A 108     -54.953 -22.492 -69.808  1.00 69.30           O  
ATOM   1582  CG  PRO A 108     -54.430 -19.439 -66.358  1.00 69.30           C  
ATOM   1583  HG2 PRO A 108     -55.402 -19.236 -65.909  1.00 69.30           H  
ATOM   1584  HG3 PRO A 108     -53.778 -18.568 -66.288  1.00 69.30           H  
ATOM   1585  CD  PRO A 108     -53.809 -20.660 -65.698  1.00 69.30           C  
ATOM   1586  HD2 PRO A 108     -54.001 -20.637 -64.626  1.00 69.30           H  
ATOM   1587  HD3 PRO A 108     -52.738 -20.667 -65.898  1.00 69.30           H  
ATOM   1588  N   GLU A 109     -52.968 -22.510 -68.715  1.00 64.68           N  
ATOM   1589  H   GLU A 109     -52.487 -22.276 -67.858  1.00 64.68           H  
ATOM   1590  CA  GLU A 109     -52.174 -23.151 -69.770  1.00 64.68           C  
ATOM   1591  HA  GLU A 109     -52.530 -22.794 -70.736  1.00 64.68           H  
ATOM   1592  C   GLU A 109     -52.327 -24.676 -69.818  1.00 64.68           C  
ATOM   1593  CB  GLU A 109     -50.690 -22.758 -69.666  1.00 64.68           C  
ATOM   1594  HB2 GLU A 109     -50.160 -23.313 -70.440  1.00 64.68           H  
ATOM   1595  HB3 GLU A 109     -50.290 -23.054 -68.696  1.00 64.68           H  
ATOM   1596  O   GLU A 109     -51.791 -25.318 -70.722  1.00 64.68           O  
ATOM   1597  CG  GLU A 109     -50.459 -21.251 -69.887  1.00 64.68           C  
ATOM   1598  HG2 GLU A 109     -50.501 -20.742 -68.924  1.00 64.68           H  
ATOM   1599  HG3 GLU A 109     -51.274 -20.862 -70.497  1.00 64.68           H  
ATOM   1600  CD  GLU A 109     -49.133 -20.921 -70.602  1.00 64.68           C  
ATOM   1601  OE1 GLU A 109     -49.061 -19.803 -71.163  1.00 64.68           O  
ATOM   1602  OE2 GLU A 109     -48.221 -21.778 -70.633  1.00 64.68           O  
ATOM   1603  N   VAL A 110     -53.090 -25.277 -68.895  1.00 68.27           N  
ATOM   1604  H   VAL A 110     -53.498 -24.716 -68.161  1.00 68.27           H  
ATOM   1605  CA  VAL A 110     -53.272 -26.732 -68.879  1.00 68.27           C  
ATOM   1606  HA  VAL A 110     -52.270 -27.159 -68.845  1.00 68.27           H  
ATOM   1607  C   VAL A 110     -53.994 -27.180 -70.164  1.00 68.27           C  
ATOM   1608  CB  VAL A 110     -53.980 -27.239 -67.614  1.00 68.27           C  
ATOM   1609  HB  VAL A 110     -54.970 -26.789 -67.539  1.00 68.27           H  
ATOM   1610  O   VAL A 110     -55.115 -26.708 -70.425  1.00 68.27           O  
ATOM   1611  CG1 VAL A 110     -54.117 -28.772 -67.694  1.00 68.27           C  
ATOM   1612 HG11 VAL A 110     -54.786 -29.058 -68.506  1.00 68.27           H  
ATOM   1613 HG12 VAL A 110     -53.141 -29.227 -67.861  1.00 68.27           H  
ATOM   1614 HG13 VAL A 110     -54.520 -29.196 -66.774  1.00 68.27           H  
ATOM   1615  CG2 VAL A 110     -53.152 -26.864 -66.374  1.00 68.27           C  
ATOM   1616 HG21 VAL A 110     -53.733 -27.004 -65.462  1.00 68.27           H  
ATOM   1617 HG22 VAL A 110     -52.863 -25.814 -66.402  1.00 68.27           H  
ATOM   1618 HG23 VAL A 110     -52.248 -27.472 -66.323  1.00 68.27           H  
ATOM   1619  N   PRO A 111     -53.393 -28.090 -70.964  1.00 72.16           N  
ATOM   1620  CA  PRO A 111     -53.960 -28.560 -72.225  1.00 72.16           C  
ATOM   1621  HA  PRO A 111     -53.999 -27.716 -72.914  1.00 72.16           H  
ATOM   1622  C   PRO A 111     -55.363 -29.153 -72.048  1.00 72.16           C  
ATOM   1623  CB  PRO A 111     -52.989 -29.617 -72.770  1.00 72.16           C  
ATOM   1624  HB2 PRO A 111     -53.327 -30.615 -72.491  1.00 72.16           H  
ATOM   1625  HB3 PRO A 111     -52.885 -29.546 -73.852  1.00 72.16           H  
ATOM   1626  O   PRO A 111     -55.652 -29.824 -71.059  1.00 72.16           O  
ATOM   1627  CG  PRO A 111     -51.668 -29.332 -72.064  1.00 72.16           C  
ATOM   1628  HG2 PRO A 111     -51.089 -30.243 -71.910  1.00 72.16           H  
ATOM   1629  HG3 PRO A 111     -51.093 -28.604 -72.637  1.00 72.16           H  
ATOM   1630  CD  PRO A 111     -52.091 -28.714 -70.739  1.00 72.16           C  
ATOM   1631  HD2 PRO A 111     -52.187 -29.497 -69.987  1.00 72.16           H  
ATOM   1632  HD3 PRO A 111     -51.335 -27.989 -70.438  1.00 72.16           H  
ATOM   1633  N   ALA A 112     -56.244 -28.967 -73.038  1.00 68.19           N  
ATOM   1634  H   ALA A 112     -55.952 -28.414 -73.832  1.00 68.19           H  
ATOM   1635  CA  ALA A 112     -57.650 -29.382 -72.954  1.00 68.19           C  
ATOM   1636  HA  ALA A 112     -58.117 -28.835 -72.135  1.00 68.19           H  
ATOM   1637  C   ALA A 112     -57.857 -30.882 -72.664  1.00 68.19           C  
ATOM   1638  CB  ALA A 112     -58.349 -28.994 -74.263  1.00 68.19           C  
ATOM   1639  HB1 ALA A 112     -59.405 -29.257 -74.200  1.00 68.19           H  
ATOM   1640  HB2 ALA A 112     -58.261 -27.920 -74.428  1.00 68.19           H  
ATOM   1641  HB3 ALA A 112     -57.900 -29.529 -75.100  1.00 68.19           H  
ATOM   1642  O   ALA A 112     -58.818 -31.238 -71.991  1.00 68.19           O  
ATOM   1643  N   THR A 113     -56.965 -31.746 -73.158  1.00 69.38           N  
ATOM   1644  H   THR A 113     -56.166 -31.390 -73.662  1.00 69.38           H  
ATOM   1645  CA  THR A 113     -57.005 -33.205 -72.951  1.00 69.38           C  
ATOM   1646  HA  THR A 113     -58.003 -33.581 -73.177  1.00 69.38           H  
ATOM   1647  C   THR A 113     -56.696 -33.618 -71.519  1.00 69.38           C  
ATOM   1648  CB  THR A 113     -55.984 -33.896 -73.868  1.00 69.38           C  
ATOM   1649  HB  THR A 113     -55.811 -34.919 -73.532  1.00 69.38           H  
ATOM   1650  O   THR A 113     -57.220 -34.619 -71.050  1.00 69.38           O  
ATOM   1651  CG2 THR A 113     -56.484 -33.938 -75.312  1.00 69.38           C  
ATOM   1652 HG21 THR A 113     -55.744 -34.442 -75.933  1.00 69.38           H  
ATOM   1653 HG22 THR A 113     -57.421 -34.493 -75.357  1.00 69.38           H  
ATOM   1654 HG23 THR A 113     -56.640 -32.927 -75.687  1.00 69.38           H  
ATOM   1655  OG1 THR A 113     -54.762 -33.182 -73.878  1.00 69.38           O  
ATOM   1656  HG1 THR A 113     -54.191 -33.559 -73.204  1.00 69.38           H  
ATOM   1657  N   GLU A 114     -55.855 -32.854 -70.826  1.00 69.88           N  
ATOM   1658  H   GLU A 114     -55.472 -32.027 -71.261  1.00 69.88           H  
ATOM   1659  CA  GLU A 114     -55.467 -33.121 -69.438  1.00 69.88           C  
ATOM   1660  HA  GLU A 114     -55.587 -34.180 -69.210  1.00 69.88           H  
ATOM   1661  C   GLU A 114     -56.345 -32.352 -68.452  1.00 69.88           C  
ATOM   1662  CB  GLU A 114     -53.992 -32.761 -69.240  1.00 69.88           C  
ATOM   1663  HB2 GLU A 114     -53.827 -31.736 -69.572  1.00 69.88           H  
ATOM   1664  HB3 GLU A 114     -53.754 -32.829 -68.179  1.00 69.88           H  
ATOM   1665  O   GLU A 114     -56.427 -32.731 -67.288  1.00 69.88           O  
ATOM   1666  CG  GLU A 114     -53.071 -33.714 -70.017  1.00 69.88           C  
ATOM   1667  HG2 GLU A 114     -53.221 -34.729 -69.647  1.00 69.88           H  
ATOM   1668  HG3 GLU A 114     -53.348 -33.697 -71.071  1.00 69.88           H  
ATOM   1669  CD  GLU A 114     -51.588 -33.342 -69.894  1.00 69.88           C  
ATOM   1670  OE1 GLU A 114     -50.811 -33.868 -70.723  1.00 69.88           O  
ATOM   1671  OE2 GLU A 114     -51.246 -32.511 -69.024  1.00 69.88           O  
ATOM   1672  N   ARG A 115     -57.049 -31.303 -68.906  1.00 68.11           N  
ATOM   1673  H   ARG A 115     -56.875 -31.010 -69.857  1.00 68.11           H  
ATOM   1674  CA  ARG A 115     -57.950 -30.499 -68.068  1.00 68.11           C  
ATOM   1675  HA  ARG A 115     -57.360 -29.989 -67.307  1.00 68.11           H  
ATOM   1676  C   ARG A 115     -58.961 -31.334 -67.308  1.00 68.11           C  
ATOM   1677  CB  ARG A 115     -58.734 -29.471 -68.894  1.00 68.11           C  
ATOM   1678  HB2 ARG A 115     -59.700 -29.295 -68.422  1.00 68.11           H  
ATOM   1679  HB3 ARG A 115     -58.919 -29.853 -69.898  1.00 68.11           H  
ATOM   1680  O   ARG A 115     -59.250 -30.988 -66.179  1.00 68.11           O  
ATOM   1681  CG  ARG A 115     -58.010 -28.131 -68.960  1.00 68.11           C  
ATOM   1682  HG2 ARG A 115     -57.794 -27.774 -67.953  1.00 68.11           H  
ATOM   1683  HG3 ARG A 115     -57.072 -28.256 -69.502  1.00 68.11           H  
ATOM   1684  CD  ARG A 115     -58.894 -27.114 -69.678  1.00 68.11           C  
ATOM   1685  HD2 ARG A 115     -59.785 -26.939 -69.075  1.00 68.11           H  
ATOM   1686  HD3 ARG A 115     -59.190 -27.519 -70.646  1.00 68.11           H  
ATOM   1687  NE  ARG A 115     -58.167 -25.853 -69.876  1.00 68.11           N  
ATOM   1688  HE  ARG A 115     -57.181 -25.863 -69.660  1.00 68.11           H  
ATOM   1689  NH1 ARG A 115     -59.881 -24.662 -70.814  1.00 68.11           N  
ATOM   1690 HH11 ARG A 115     -60.244 -23.784 -71.157  1.00 68.11           H  
ATOM   1691 HH12 ARG A 115     -60.459 -25.486 -70.734  1.00 68.11           H  
ATOM   1692  NH2 ARG A 115     -57.904 -23.669 -70.429  1.00 68.11           N  
ATOM   1693 HH21 ARG A 115     -58.242 -22.788 -70.789  1.00 68.11           H  
ATOM   1694 HH22 ARG A 115     -56.946 -23.707 -70.110  1.00 68.11           H  
ATOM   1695  CZ  ARG A 115     -58.653 -24.734 -70.369  1.00 68.11           C  
ATOM   1696  N   GLU A 116     -59.516 -32.384 -67.900  1.00 72.38           N  
ATOM   1697  H   GLU A 116     -59.224 -32.626 -68.836  1.00 72.38           H  
ATOM   1698  CA  GLU A 116     -60.540 -33.202 -67.241  1.00 72.38           C  
ATOM   1699  HA  GLU A 116     -61.314 -32.542 -66.848  1.00 72.38           H  
ATOM   1700  C   GLU A 116     -59.952 -33.978 -66.055  1.00 72.38           C  
ATOM   1701  CB  GLU A 116     -61.164 -34.120 -68.303  1.00 72.38           C  
ATOM   1702  HB2 GLU A 116     -60.576 -35.032 -68.405  1.00 72.38           H  
ATOM   1703  HB3 GLU A 116     -61.133 -33.594 -69.258  1.00 72.38           H  
ATOM   1704  O   GLU A 116     -60.518 -33.994 -64.963  1.00 72.38           O  
ATOM   1705  CG  GLU A 116     -62.630 -34.467 -68.026  1.00 72.38           C  
ATOM   1706  HG2 GLU A 116     -62.684 -35.172 -67.196  1.00 72.38           H  
ATOM   1707  HG3 GLU A 116     -63.153 -33.557 -67.730  1.00 72.38           H  
ATOM   1708  CD  GLU A 116     -63.318 -35.058 -69.270  1.00 72.38           C  
ATOM   1709  OE1 GLU A 116     -64.549 -34.864 -69.396  1.00 72.38           O  
ATOM   1710  OE2 GLU A 116     -62.623 -35.693 -70.095  1.00 72.38           O  
ATOM   1711  N   GLU A 117     -58.755 -34.537 -66.236  1.00 72.05           N  
ATOM   1712  H   GLU A 117     -58.306 -34.441 -67.135  1.00 72.05           H  
ATOM   1713  CA  GLU A 117     -58.026 -35.244 -65.185  1.00 72.05           C  
ATOM   1714  HA  GLU A 117     -58.719 -35.917 -64.680  1.00 72.05           H  
ATOM   1715  C   GLU A 117     -57.464 -34.272 -64.140  1.00 72.05           C  
ATOM   1716  CB  GLU A 117     -56.922 -36.088 -65.837  1.00 72.05           C  
ATOM   1717  HB2 GLU A 117     -57.324 -36.562 -66.733  1.00 72.05           H  
ATOM   1718  HB3 GLU A 117     -56.088 -35.446 -66.122  1.00 72.05           H  
ATOM   1719  O   GLU A 117     -57.532 -34.537 -62.938  1.00 72.05           O  
ATOM   1720  CG  GLU A 117     -56.447 -37.194 -64.887  1.00 72.05           C  
ATOM   1721  HG2 GLU A 117     -57.314 -37.775 -64.573  1.00 72.05           H  
ATOM   1722  HG3 GLU A 117     -56.016 -36.736 -63.997  1.00 72.05           H  
ATOM   1723  CD  GLU A 117     -55.412 -38.142 -65.511  1.00 72.05           C  
ATOM   1724  OE1 GLU A 117     -55.131 -39.166 -64.845  1.00 72.05           O  
ATOM   1725  OE2 GLU A 117     -54.888 -37.835 -66.602  1.00 72.05           O  
ATOM   1726  N   LEU A 118     -56.979 -33.108 -64.579  1.00 69.71           N  
ATOM   1727  H   LEU A 118     -56.916 -32.979 -65.579  1.00 69.71           H  
ATOM   1728  CA  LEU A 118     -56.519 -32.027 -63.718  1.00 69.71           C  
ATOM   1729  HA  LEU A 118     -55.785 -32.435 -63.022  1.00 69.71           H  
ATOM   1730  C   LEU A 118     -57.671 -31.444 -62.903  1.00 69.71           C  
ATOM   1731  CB  LEU A 118     -55.845 -30.940 -64.563  1.00 69.71           C  
ATOM   1732  HB2 LEU A 118     -56.612 -30.434 -65.150  1.00 69.71           H  
ATOM   1733  HB3 LEU A 118     -55.152 -31.404 -65.265  1.00 69.71           H  
ATOM   1734  O   LEU A 118     -57.501 -31.260 -61.709  1.00 69.71           O  
ATOM   1735  CG  LEU A 118     -55.086 -29.924 -63.685  1.00 69.71           C  
ATOM   1736  HG  LEU A 118     -55.342 -30.063 -62.635  1.00 69.71           H  
ATOM   1737  CD1 LEU A 118     -53.575 -30.118 -63.805  1.00 69.71           C  
ATOM   1738 HD11 LEU A 118     -53.313 -31.140 -63.533  1.00 69.71           H  
ATOM   1739 HD12 LEU A 118     -53.251 -29.928 -64.829  1.00 69.71           H  
ATOM   1740 HD13 LEU A 118     -53.060 -29.429 -63.137  1.00 69.71           H  
ATOM   1741  CD2 LEU A 118     -55.473 -28.497 -64.064  1.00 69.71           C  
ATOM   1742 HD21 LEU A 118     -56.512 -28.312 -63.791  1.00 69.71           H  
ATOM   1743 HD22 LEU A 118     -54.823 -27.792 -63.546  1.00 69.71           H  
ATOM   1744 HD23 LEU A 118     -55.404 -28.339 -65.140  1.00 69.71           H  
ATOM   1745  N   VAL A 119     -58.845 -31.213 -63.496  1.00 69.04           N  
ATOM   1746  H   VAL A 119     -58.914 -31.381 -64.490  1.00 69.04           H  
ATOM   1747  CA  VAL A 119     -60.066 -30.809 -62.788  1.00 69.04           C  
ATOM   1748  HA  VAL A 119     -59.845 -29.922 -62.195  1.00 69.04           H  
ATOM   1749  C   VAL A 119     -60.460 -31.898 -61.813  1.00 69.04           C  
ATOM   1750  CB  VAL A 119     -61.229 -30.457 -63.736  1.00 69.04           C  
ATOM   1751  HB  VAL A 119     -61.315 -31.222 -64.508  1.00 69.04           H  
ATOM   1752  O   VAL A 119     -60.632 -31.567 -60.661  1.00 69.04           O  
ATOM   1753  CG1 VAL A 119     -62.581 -30.341 -63.019  1.00 69.04           C  
ATOM   1754 HG11 VAL A 119     -62.518 -29.631 -62.193  1.00 69.04           H  
ATOM   1755 HG12 VAL A 119     -62.894 -31.311 -62.632  1.00 69.04           H  
ATOM   1756 HG13 VAL A 119     -63.349 -30.007 -63.717  1.00 69.04           H  
ATOM   1757  CG2 VAL A 119     -60.976 -29.091 -64.391  1.00 69.04           C  
ATOM   1758 HG21 VAL A 119     -61.710 -28.923 -65.179  1.00 69.04           H  
ATOM   1759 HG22 VAL A 119     -61.060 -28.302 -63.644  1.00 69.04           H  
ATOM   1760 HG23 VAL A 119     -59.976 -29.049 -64.822  1.00 69.04           H  
ATOM   1761  N   GLN A 120     -60.478 -33.185 -62.168  1.00 71.35           N  
ATOM   1762  H   GLN A 120     -60.360 -33.431 -63.140  1.00 71.35           H  
ATOM   1763  CA  GLN A 120     -60.748 -34.244 -61.182  1.00 71.35           C  
ATOM   1764  HA  GLN A 120     -61.733 -34.084 -60.742  1.00 71.35           H  
ATOM   1765  C   GLN A 120     -59.724 -34.283 -60.047  1.00 71.35           C  
ATOM   1766  CB  GLN A 120     -60.699 -35.618 -61.849  1.00 71.35           C  
ATOM   1767  HB2 GLN A 120     -59.838 -35.674 -62.515  1.00 71.35           H  
ATOM   1768  HB3 GLN A 120     -60.580 -36.377 -61.076  1.00 71.35           H  
ATOM   1769  O   GLN A 120     -60.031 -34.689 -58.925  1.00 71.35           O  
ATOM   1770  CG  GLN A 120     -61.968 -35.957 -62.625  1.00 71.35           C  
ATOM   1771  HG2 GLN A 120     -62.823 -35.950 -61.950  1.00 71.35           H  
ATOM   1772  HG3 GLN A 120     -62.140 -35.211 -63.401  1.00 71.35           H  
ATOM   1773  CD  GLN A 120     -61.859 -37.332 -63.271  1.00 71.35           C  
ATOM   1774  NE2 GLN A 120     -62.786 -37.685 -64.130  1.00 71.35           N  
ATOM   1775 HE21 GLN A 120     -62.628 -38.553 -64.622  1.00 71.35           H  
ATOM   1776 HE22 GLN A 120     -63.471 -37.008 -64.433  1.00 71.35           H  
ATOM   1777  OE1 GLN A 120     -60.962 -38.121 -63.003  1.00 71.35           O  
ATOM   1778  N   ARG A 121     -58.463 -33.960 -60.331  1.00 72.07           N  
ATOM   1779  H   ARG A 121     -58.243 -33.722 -61.288  1.00 72.07           H  
ATOM   1780  CA  ARG A 121     -57.388 -33.989 -59.341  1.00 72.07           C  
ATOM   1781  HA  ARG A 121     -57.555 -34.833 -58.671  1.00 72.07           H  
ATOM   1782  C   ARG A 121     -57.421 -32.746 -58.458  1.00 72.07           C  
ATOM   1783  CB  ARG A 121     -56.056 -34.211 -60.061  1.00 72.07           C  
ATOM   1784  HB2 ARG A 121     -56.212 -34.932 -60.863  1.00 72.07           H  
ATOM   1785  HB3 ARG A 121     -55.703 -33.277 -60.500  1.00 72.07           H  
ATOM   1786  O   ARG A 121     -57.314 -32.889 -57.249  1.00 72.07           O  
ATOM   1787  CG  ARG A 121     -54.996 -34.800 -59.129  1.00 72.07           C  
ATOM   1788  HG2 ARG A 121     -54.706 -34.058 -58.387  1.00 72.07           H  
ATOM   1789  HG3 ARG A 121     -55.396 -35.681 -58.627  1.00 72.07           H  
ATOM   1790  CD  ARG A 121     -53.783 -35.208 -59.968  1.00 72.07           C  
ATOM   1791  HD2 ARG A 121     -54.101 -35.930 -60.720  1.00 72.07           H  
ATOM   1792  HD3 ARG A 121     -53.397 -34.324 -60.476  1.00 72.07           H  
ATOM   1793  NE  ARG A 121     -52.723 -35.799 -59.135  1.00 72.07           N  
ATOM   1794  HE  ARG A 121     -52.852 -35.765 -58.134  1.00 72.07           H  
ATOM   1795  NH1 ARG A 121     -51.297 -36.322 -60.858  1.00 72.07           N  
ATOM   1796 HH11 ARG A 121     -51.972 -35.972 -61.523  1.00 72.07           H  
ATOM   1797 HH12 ARG A 121     -50.422 -36.693 -61.199  1.00 72.07           H  
ATOM   1798  NH2 ARG A 121     -50.694 -36.756 -58.753  1.00 72.07           N  
ATOM   1799 HH21 ARG A 121     -50.853 -36.708 -57.756  1.00 72.07           H  
ATOM   1800 HH22 ARG A 121     -49.815 -37.105 -59.107  1.00 72.07           H  
ATOM   1801  CZ  ARG A 121     -51.581 -36.289 -59.585  1.00 72.07           C  
ATOM   1802  N   LEU A 122     -57.673 -31.575 -59.029  1.00 68.51           N  
ATOM   1803  H   LEU A 122     -57.761 -31.561 -60.035  1.00 68.51           H  
ATOM   1804  CA  LEU A 122     -57.914 -30.318 -58.329  1.00 68.51           C  
ATOM   1805  HA  LEU A 122     -57.114 -30.138 -57.612  1.00 68.51           H  
ATOM   1806  C   LEU A 122     -59.224 -30.347 -57.573  1.00 68.51           C  
ATOM   1807  CB  LEU A 122     -57.984 -29.157 -59.318  1.00 68.51           C  
ATOM   1808  HB2 LEU A 122     -58.438 -28.292 -58.834  1.00 68.51           H  
ATOM   1809  HB3 LEU A 122     -58.638 -29.447 -60.141  1.00 68.51           H  
ATOM   1810  O   LEU A 122     -59.246 -29.889 -56.456  1.00 68.51           O  
ATOM   1811  CG  LEU A 122     -56.612 -28.747 -59.845  1.00 68.51           C  
ATOM   1812  HG  LEU A 122     -56.031 -29.625 -60.126  1.00 68.51           H  
ATOM   1813  CD1 LEU A 122     -56.851 -27.901 -61.076  1.00 68.51           C  
ATOM   1814 HD11 LEU A 122     -57.383 -26.988 -60.812  1.00 68.51           H  
ATOM   1815 HD12 LEU A 122     -57.445 -28.465 -61.796  1.00 68.51           H  
ATOM   1816 HD13 LEU A 122     -55.879 -27.673 -61.514  1.00 68.51           H  
ATOM   1817  CD2 LEU A 122     -55.822 -27.922 -58.830  1.00 68.51           C  
ATOM   1818 HD21 LEU A 122     -56.388 -27.039 -58.531  1.00 68.51           H  
ATOM   1819 HD22 LEU A 122     -54.886 -27.601 -59.288  1.00 68.51           H  
ATOM   1820 HD23 LEU A 122     -55.593 -28.523 -57.950  1.00 68.51           H  
ATOM   1821  N   GLU A 123     -60.293 -30.910 -58.118  1.00 67.72           N  
ATOM   1822  H   GLU A 123     -60.236 -31.191 -59.087  1.00 67.72           H  
ATOM   1823  CA  GLU A 123     -61.551 -31.166 -57.425  1.00 67.72           C  
ATOM   1824  HA  GLU A 123     -61.917 -30.242 -56.977  1.00 67.72           H  
ATOM   1825  C   GLU A 123     -61.326 -32.164 -56.311  1.00 67.72           C  
ATOM   1826  CB  GLU A 123     -62.637 -31.733 -58.345  1.00 67.72           C  
ATOM   1827  HB2 GLU A 123     -63.419 -32.170 -57.724  1.00 67.72           H  
ATOM   1828  HB3 GLU A 123     -62.213 -32.534 -58.950  1.00 67.72           H  
ATOM   1829  O   GLU A 123     -61.875 -31.958 -55.248  1.00 67.72           O  
ATOM   1830  CG  GLU A 123     -63.301 -30.665 -59.222  1.00 67.72           C  
ATOM   1831  HG2 GLU A 123     -62.550 -30.148 -59.819  1.00 67.72           H  
ATOM   1832  HG3 GLU A 123     -63.758 -29.926 -58.564  1.00 67.72           H  
ATOM   1833  CD  GLU A 123     -64.378 -31.263 -60.142  1.00 67.72           C  
ATOM   1834  OE1 GLU A 123     -65.282 -30.487 -60.527  1.00 67.72           O  
ATOM   1835  OE2 GLU A 123     -64.312 -32.481 -60.432  1.00 67.72           O  
ATOM   1836  N   ARG A 124     -60.488 -33.195 -56.474  1.00 65.88           N  
ATOM   1837  H   ARG A 124     -60.125 -33.379 -57.399  1.00 65.88           H  
ATOM   1838  CA  ARG A 124     -60.090 -34.048 -55.344  1.00 65.88           C  
ATOM   1839  HA  ARG A 124     -60.991 -34.371 -54.822  1.00 65.88           H  
ATOM   1840  C   ARG A 124     -59.293 -33.275 -54.301  1.00 65.88           C  
ATOM   1841  CB  ARG A 124     -59.318 -35.286 -55.816  1.00 65.88           C  
ATOM   1842  HB2 ARG A 124     -58.679 -35.638 -55.006  1.00 65.88           H  
ATOM   1843  HB3 ARG A 124     -58.680 -35.033 -56.664  1.00 65.88           H  
ATOM   1844  O   ARG A 124     -59.552 -33.451 -53.120  1.00 65.88           O  
ATOM   1845  CG  ARG A 124     -60.283 -36.419 -56.180  1.00 65.88           C  
ATOM   1846  HG2 ARG A 124     -60.839 -36.700 -55.285  1.00 65.88           H  
ATOM   1847  HG3 ARG A 124     -60.999 -36.085 -56.930  1.00 65.88           H  
ATOM   1848  CD  ARG A 124     -59.535 -37.654 -56.690  1.00 65.88           C  
ATOM   1849  HD2 ARG A 124     -60.236 -38.489 -56.684  1.00 65.88           H  
ATOM   1850  HD3 ARG A 124     -58.711 -37.883 -56.015  1.00 65.88           H  
ATOM   1851  NE  ARG A 124     -59.033 -37.454 -58.062  1.00 65.88           N  
ATOM   1852  HE  ARG A 124     -59.183 -36.537 -58.456  1.00 65.88           H  
ATOM   1853  NH1 ARG A 124     -58.490 -39.644 -58.492  1.00 65.88           N  
ATOM   1854 HH11 ARG A 124     -58.797 -39.893 -57.563  1.00 65.88           H  
ATOM   1855 HH12 ARG A 124     -58.169 -40.344 -59.146  1.00 65.88           H  
ATOM   1856  NH2 ARG A 124     -58.217 -38.111 -60.090  1.00 65.88           N  
ATOM   1857 HH21 ARG A 124     -58.355 -37.181 -60.457  1.00 65.88           H  
ATOM   1858 HH22 ARG A 124     -57.967 -38.835 -60.749  1.00 65.88           H  
ATOM   1859  CZ  ARG A 124     -58.580 -38.398 -58.872  1.00 65.88           C  
ATOM   1860  N   MET A 125     -58.371 -32.407 -54.707  1.00 61.66           N  
ATOM   1861  H   MET A 125     -58.185 -32.343 -55.698  1.00 61.66           H  
ATOM   1862  CA  MET A 125     -57.583 -31.572 -53.791  1.00 61.66           C  
ATOM   1863  HA  MET A 125     -57.166 -32.198 -53.003  1.00 61.66           H  
ATOM   1864  C   MET A 125     -58.443 -30.502 -53.102  1.00 61.66           C  
ATOM   1865  CB  MET A 125     -56.424 -30.912 -54.554  1.00 61.66           C  
ATOM   1866  HB2 MET A 125     -55.980 -30.145 -53.919  1.00 61.66           H  
ATOM   1867  HB3 MET A 125     -56.807 -30.424 -55.451  1.00 61.66           H  
ATOM   1868  O   MET A 125     -58.287 -30.249 -51.916  1.00 61.66           O  
ATOM   1869  CG  MET A 125     -55.327 -31.912 -54.940  1.00 61.66           C  
ATOM   1870  HG2 MET A 125     -54.844 -32.266 -54.029  1.00 61.66           H  
ATOM   1871  HG3 MET A 125     -55.779 -32.779 -55.422  1.00 61.66           H  
ATOM   1872  SD  MET A 125     -54.053 -31.251 -56.050  1.00 61.66           S  
ATOM   1873  CE  MET A 125     -53.204 -30.117 -54.916  1.00 61.66           C  
ATOM   1874  HE1 MET A 125     -52.849 -30.662 -54.041  1.00 61.66           H  
ATOM   1875  HE2 MET A 125     -52.354 -29.664 -55.426  1.00 61.66           H  
ATOM   1876  HE3 MET A 125     -53.885 -29.326 -54.601  1.00 61.66           H  
ATOM   1877  N   LEU A 126     -59.390 -29.909 -53.822  1.00 58.49           N  
ATOM   1878  H   LEU A 126     -59.439 -30.165 -54.797  1.00 58.49           H  
ATOM   1879  CA  LEU A 126     -60.289 -28.848 -53.386  1.00 58.49           C  
ATOM   1880  HA  LEU A 126     -59.736 -28.197 -52.709  1.00 58.49           H  
ATOM   1881  C   LEU A 126     -61.475 -29.428 -52.620  1.00 58.49           C  
ATOM   1882  CB  LEU A 126     -60.695 -28.011 -54.614  1.00 58.49           C  
ATOM   1883  HB2 LEU A 126     -59.779 -27.829 -55.175  1.00 58.49           H  
ATOM   1884  HB3 LEU A 126     -61.365 -28.582 -55.257  1.00 58.49           H  
ATOM   1885  O   LEU A 126     -61.946 -28.789 -51.696  1.00 58.49           O  
ATOM   1886  CG  LEU A 126     -61.303 -26.630 -54.300  1.00 58.49           C  
ATOM   1887  HG  LEU A 126     -60.971 -26.296 -53.317  1.00 58.49           H  
ATOM   1888  CD1 LEU A 126     -60.828 -25.612 -55.338  1.00 58.49           C  
ATOM   1889 HD11 LEU A 126     -61.259 -24.633 -55.129  1.00 58.49           H  
ATOM   1890 HD12 LEU A 126     -59.743 -25.517 -55.292  1.00 58.49           H  
ATOM   1891 HD13 LEU A 126     -61.113 -25.930 -56.341  1.00 58.49           H  
ATOM   1892  CD2 LEU A 126     -62.833 -26.640 -54.335  1.00 58.49           C  
ATOM   1893 HD21 LEU A 126     -63.203 -27.368 -53.612  1.00 58.49           H  
ATOM   1894 HD22 LEU A 126     -63.178 -26.913 -55.332  1.00 58.49           H  
ATOM   1895 HD23 LEU A 126     -63.202 -25.648 -54.074  1.00 58.49           H  
ATOM   1896  N   ALA A 127     -61.925 -30.643 -52.937  1.00 51.52           N  
ATOM   1897  H   ALA A 127     -61.551 -31.089 -53.762  1.00 51.52           H  
ATOM   1898  CA  ALA A 127     -62.835 -31.438 -52.113  1.00 51.52           C  
ATOM   1899  HA  ALA A 127     -63.679 -30.814 -51.821  1.00 51.52           H  
ATOM   1900  C   ALA A 127     -62.140 -31.911 -50.837  1.00 51.52           C  
ATOM   1901  CB  ALA A 127     -63.388 -32.642 -52.887  1.00 51.52           C  
ATOM   1902  HB1 ALA A 127     -62.576 -33.308 -53.179  1.00 51.52           H  
ATOM   1903  HB2 ALA A 127     -64.077 -33.194 -52.248  1.00 51.52           H  
ATOM   1904  HB3 ALA A 127     -63.929 -32.303 -53.770  1.00 51.52           H  
ATOM   1905  O   ALA A 127     -62.781 -31.932 -49.796  1.00 51.52           O  
ATOM   1906  N   ALA A 128     -60.844 -32.237 -50.898  1.00 45.76           N  
ATOM   1907  H   ALA A 128     -60.392 -32.311 -51.798  1.00 45.76           H  
ATOM   1908  CA  ALA A 128     -60.051 -32.539 -49.710  1.00 45.76           C  
ATOM   1909  HA  ALA A 128     -60.599 -33.260 -49.103  1.00 45.76           H  
ATOM   1910  C   ALA A 128     -59.832 -31.298 -48.829  1.00 45.76           C  
ATOM   1911  CB  ALA A 128     -58.723 -33.182 -50.128  1.00 45.76           C  
ATOM   1912  HB1 ALA A 128     -58.144 -32.500 -50.751  1.00 45.76           H  
ATOM   1913  HB2 ALA A 128     -58.914 -34.106 -50.673  1.00 45.76           H  
ATOM   1914  HB3 ALA A 128     -58.143 -33.418 -49.235  1.00 45.76           H  
ATOM   1915  O   ALA A 128     -59.809 -31.422 -47.609  1.00 45.76           O  
ATOM   1916  N   LEU A 129     -59.699 -30.107 -49.428  1.00 45.60           N  
ATOM   1917  H   LEU A 129     -59.565 -30.098 -50.429  1.00 45.60           H  
ATOM   1918  CA  LEU A 129     -59.669 -28.828 -48.708  1.00 45.60           C  
ATOM   1919  HA  LEU A 129     -59.059 -28.934 -47.811  1.00 45.60           H  
ATOM   1920  C   LEU A 129     -61.053 -28.370 -48.242  1.00 45.60           C  
ATOM   1921  CB  LEU A 129     -59.074 -27.737 -49.617  1.00 45.60           C  
ATOM   1922  HB2 LEU A 129     -59.464 -27.877 -50.625  1.00 45.60           H  
ATOM   1923  HB3 LEU A 129     -59.417 -26.760 -49.278  1.00 45.60           H  
ATOM   1924  O   LEU A 129     -61.159 -27.677 -47.230  1.00 45.60           O  
ATOM   1925  CG  LEU A 129     -57.540 -27.709 -49.654  1.00 45.60           C  
ATOM   1926  HG  LEU A 129     -57.151 -28.721 -49.764  1.00 45.60           H  
ATOM   1927  CD1 LEU A 129     -57.074 -26.872 -50.846  1.00 45.60           C  
ATOM   1928 HD11 LEU A 129     -57.425 -27.328 -51.772  1.00 45.60           H  
ATOM   1929 HD12 LEU A 129     -55.985 -26.839 -50.867  1.00 45.60           H  
ATOM   1930 HD13 LEU A 129     -57.462 -25.856 -50.770  1.00 45.60           H  
ATOM   1931  CD2 LEU A 129     -56.972 -27.080 -48.378  1.00 45.60           C  
ATOM   1932 HD21 LEU A 129     -57.258 -27.670 -47.508  1.00 45.60           H  
ATOM   1933 HD22 LEU A 129     -57.343 -26.062 -48.259  1.00 45.60           H  
ATOM   1934 HD23 LEU A 129     -55.883 -27.058 -48.436  1.00 45.60           H  
ATOM   1935  N   ARG A 130     -62.116 -28.676 -48.995  1.00 41.11           N  
ATOM   1936  H   ARG A 130     -61.973 -29.219 -49.834  1.00 41.11           H  
ATOM   1937  CA  ARG A 130     -63.465 -28.241 -48.643  1.00 41.11           C  
ATOM   1938  HA  ARG A 130     -63.398 -27.169 -48.459  1.00 41.11           H  
ATOM   1939  C   ARG A 130     -63.864 -28.934 -47.349  1.00 41.11           C  
ATOM   1940  CB  ARG A 130     -64.504 -28.506 -49.744  1.00 41.11           C  
ATOM   1941  HB2 ARG A 130     -64.222 -29.393 -50.311  1.00 41.11           H  
ATOM   1942  HB3 ARG A 130     -65.471 -28.702 -49.279  1.00 41.11           H  
ATOM   1943  O   ARG A 130     -63.699 -30.147 -47.231  1.00 41.11           O  
ATOM   1944  CG  ARG A 130     -64.666 -27.293 -50.669  1.00 41.11           C  
ATOM   1945  HG2 ARG A 130     -63.707 -27.042 -51.121  1.00 41.11           H  
ATOM   1946  HG3 ARG A 130     -65.008 -26.440 -50.083  1.00 41.11           H  
ATOM   1947  CD  ARG A 130     -65.691 -27.592 -51.767  1.00 41.11           C  
ATOM   1948  HD2 ARG A 130     -66.650 -27.822 -51.302  1.00 41.11           H  
ATOM   1949  HD3 ARG A 130     -65.348 -28.464 -52.323  1.00 41.11           H  
ATOM   1950  NE  ARG A 130     -65.844 -26.446 -52.685  1.00 41.11           N  
ATOM   1951  HE  ARG A 130     -65.340 -25.606 -52.439  1.00 41.11           H  
ATOM   1952  NH1 ARG A 130     -67.141 -27.496 -54.260  1.00 41.11           N  
ATOM   1953 HH11 ARG A 130     -67.559 -27.513 -55.180  1.00 41.11           H  
ATOM   1954 HH12 ARG A 130     -67.122 -28.333 -53.695  1.00 41.11           H  
ATOM   1955  NH2 ARG A 130     -66.468 -25.397 -54.608  1.00 41.11           N  
ATOM   1956 HH21 ARG A 130     -65.927 -24.587 -54.343  1.00 41.11           H  
ATOM   1957 HH22 ARG A 130     -66.913 -25.426 -55.515  1.00 41.11           H  
ATOM   1958  CZ  ARG A 130     -66.484 -26.450 -53.840  1.00 41.11           C  
ATOM   1959  N   PRO A 131     -64.438 -28.185 -46.396  1.00 35.24           N  
ATOM   1960  CA  PRO A 131     -64.965 -28.793 -45.193  1.00 35.24           C  
ATOM   1961  HA  PRO A 131     -64.156 -29.258 -44.630  1.00 35.24           H  
ATOM   1962  C   PRO A 131     -65.982 -29.860 -45.600  1.00 35.24           C  
ATOM   1963  CB  PRO A 131     -65.566 -27.646 -44.374  1.00 35.24           C  
ATOM   1964  HB2 PRO A 131     -64.822 -27.290 -43.662  1.00 35.24           H  
ATOM   1965  HB3 PRO A 131     -66.474 -27.946 -43.851  1.00 35.24           H  
ATOM   1966  O   PRO A 131     -66.890 -29.593 -46.393  1.00 35.24           O  
ATOM   1967  CG  PRO A 131     -65.839 -26.550 -45.404  1.00 35.24           C  
ATOM   1968  HG2 PRO A 131     -66.817 -26.715 -45.856  1.00 35.24           H  
ATOM   1969  HG3 PRO A 131     -65.783 -25.555 -44.963  1.00 35.24           H  
ATOM   1970  CD  PRO A 131     -64.755 -26.767 -46.452  1.00 35.24           C  
ATOM   1971  HD2 PRO A 131     -63.867 -26.191 -46.192  1.00 35.24           H  
ATOM   1972  HD3 PRO A 131     -65.133 -26.469 -47.430  1.00 35.24           H  
ATOM   1973  N   VAL A 132     -65.799 -31.073 -45.072  1.00 28.14           N  
ATOM   1974  H   VAL A 132     -64.976 -31.229 -44.508  1.00 28.14           H  
ATOM   1975  CA  VAL A 132     -66.795 -32.142 -45.149  1.00 28.14           C  
ATOM   1976  HA  VAL A 132     -66.938 -32.424 -46.192  1.00 28.14           H  
ATOM   1977  C   VAL A 132     -68.089 -31.556 -44.597  1.00 28.14           C  
ATOM   1978  CB  VAL A 132     -66.346 -33.386 -44.355  1.00 28.14           C  
ATOM   1979  HB  VAL A 132     -66.152 -33.106 -43.320  1.00 28.14           H  
ATOM   1980  O   VAL A 132     -68.184 -31.236 -43.413  1.00 28.14           O  
ATOM   1981  CG1 VAL A 132     -67.415 -34.486 -44.375  1.00 28.14           C  
ATOM   1982 HG11 VAL A 132     -67.053 -35.360 -43.834  1.00 28.14           H  
ATOM   1983 HG12 VAL A 132     -68.322 -34.139 -43.881  1.00 28.14           H  
ATOM   1984 HG13 VAL A 132     -67.647 -34.771 -45.401  1.00 28.14           H  
ATOM   1985  CG2 VAL A 132     -65.057 -33.972 -44.948  1.00 28.14           C  
ATOM   1986 HG21 VAL A 132     -64.246 -33.246 -44.893  1.00 28.14           H  
ATOM   1987 HG22 VAL A 132     -64.760 -34.857 -44.385  1.00 28.14           H  
ATOM   1988 HG23 VAL A 132     -65.214 -34.247 -45.992  1.00 28.14           H  
ATOM   1989  N   ALA A 133     -69.040 -31.302 -45.491  1.00 25.59           N  
ATOM   1990  H   ALA A 133     -68.831 -31.468 -46.465  1.00 25.59           H  
ATOM   1991  CA  ALA A 133     -70.298 -30.668 -45.141  1.00 25.59           C  
ATOM   1992  HA  ALA A 133     -70.092 -29.840 -44.462  1.00 25.59           H  
ATOM   1993  C   ALA A 133     -71.216 -31.655 -44.394  1.00 25.59           C  
ATOM   1994  CB  ALA A 133     -70.907 -30.086 -46.429  1.00 25.59           C  
ATOM   1995  HB1 ALA A 133     -71.198 -30.892 -47.102  1.00 25.59           H  
ATOM   1996  HB2 ALA A 133     -70.169 -29.455 -46.926  1.00 25.59           H  
ATOM   1997  HB3 ALA A 133     -71.776 -29.470 -46.196  1.00 25.59           H  
ATOM   1998  O   ALA A 133     -70.780 -32.663 -43.847  1.00 25.59           O  
ATOM   1999  N   GLN A 134     -72.513 -31.351 -44.407  1.00 24.88           N  
ATOM   2000  H   GLN A 134     -72.762 -30.546 -44.965  1.00 24.88           H  
ATOM   2001  CA  GLN A 134     -73.621 -31.949 -43.655  1.00 24.88           C  
ATOM   2002  HA  GLN A 134     -73.408 -31.862 -42.589  1.00 24.88           H  
ATOM   2003  C   GLN A 134     -73.906 -33.441 -43.940  1.00 24.88           C  
ATOM   2004  CB  GLN A 134     -74.886 -31.129 -43.985  1.00 24.88           C  
ATOM   2005  HB2 GLN A 134     -75.744 -31.570 -43.477  1.00 24.88           H  
ATOM   2006  HB3 GLN A 134     -75.057 -31.199 -45.059  1.00 24.88           H  
ATOM   2007  O   GLN A 134     -75.047 -33.785 -44.236  1.00 24.88           O  
ATOM   2008  CG  GLN A 134     -74.862 -29.655 -43.576  1.00 24.88           C  
ATOM   2009  HG2 GLN A 134     -73.973 -29.163 -43.970  1.00 24.88           H  
ATOM   2010  HG3 GLN A 134     -74.842 -29.588 -42.489  1.00 24.88           H  
ATOM   2011  CD  GLN A 134     -76.084 -28.908 -44.110  1.00 24.88           C  
ATOM   2012  NE2 GLN A 134     -76.439 -27.790 -43.520  1.00 24.88           N  
ATOM   2013 HE21 GLN A 134     -77.257 -27.338 -43.905  1.00 24.88           H  
ATOM   2014 HE22 GLN A 134     -75.951 -27.454 -42.703  1.00 24.88           H  
ATOM   2015  OE1 GLN A 134     -76.723 -29.278 -45.080  1.00 24.88           O  
ATOM   2016  N   ALA A 135     -72.925 -34.343 -43.886  1.00 24.11           N  
ATOM   2017  H   ALA A 135     -71.990 -34.033 -43.663  1.00 24.11           H  
ATOM   2018  CA  ALA A 135     -73.173 -35.775 -44.036  1.00 24.11           C  
ATOM   2019  HA  ALA A 135     -73.690 -35.937 -44.982  1.00 24.11           H  
ATOM   2020  C   ALA A 135     -74.101 -36.272 -42.904  1.00 24.11           C  
ATOM   2021  CB  ALA A 135     -71.836 -36.519 -44.122  1.00 24.11           C  
ATOM   2022  HB1 ALA A 135     -72.019 -37.586 -44.257  1.00 24.11           H  
ATOM   2023  HB2 ALA A 135     -71.269 -36.374 -43.203  1.00 24.11           H  
ATOM   2024  HB3 ALA A 135     -71.256 -36.146 -44.966  1.00 24.11           H  
ATOM   2025  O   ALA A 135     -73.673 -36.558 -41.787  1.00 24.11           O  
ATOM   2026  N   ALA A 136     -75.400 -36.293 -43.210  1.00 25.21           N  
ATOM   2027  H   ALA A 136     -75.654 -35.908 -44.109  1.00 25.21           H  
ATOM   2028  CA  ALA A 136     -76.506 -36.659 -42.342  1.00 25.21           C  
ATOM   2029  HA  ALA A 136     -76.296 -36.315 -41.329  1.00 25.21           H  
ATOM   2030  C   ALA A 136     -76.639 -38.182 -42.315  1.00 25.21           C  
ATOM   2031  CB  ALA A 136     -77.772 -35.947 -42.839  1.00 25.21           C  
ATOM   2032  HB1 ALA A 136     -78.612 -36.209 -42.196  1.00 25.21           H  
ATOM   2033  HB2 ALA A 136     -77.998 -36.256 -43.860  1.00 25.21           H  
ATOM   2034  HB3 ALA A 136     -77.623 -34.868 -42.814  1.00 25.21           H  
ATOM   2035  O   ALA A 136     -77.386 -38.773 -43.090  1.00 25.21           O  
ATOM   2036  N   ASP A 137     -75.845 -38.786 -41.442  1.00 22.00           N  
ATOM   2037  H   ASP A 137     -75.145 -38.217 -40.988  1.00 22.00           H  
ATOM   2038  CA  ASP A 137     -75.789 -40.226 -41.229  1.00 22.00           C  
ATOM   2039  HA  ASP A 137     -76.224 -40.740 -42.087  1.00 22.00           H  
ATOM   2040  C   ASP A 137     -76.597 -40.644 -39.983  1.00 22.00           C  
ATOM   2041  CB  ASP A 137     -74.291 -40.588 -41.161  1.00 22.00           C  
ATOM   2042  HB2 ASP A 137     -73.770 -40.027 -41.937  1.00 22.00           H  
ATOM   2043  HB3 ASP A 137     -73.875 -40.261 -40.209  1.00 22.00           H  
ATOM   2044  O   ASP A 137     -77.599 -41.345 -40.077  1.00 22.00           O  
ATOM   2045  CG  ASP A 137     -73.957 -42.059 -41.407  1.00 22.00           C  
ATOM   2046  OD1 ASP A 137     -74.678 -42.704 -42.196  1.00 22.00           O  
ATOM   2047  OD2 ASP A 137     -72.931 -42.497 -40.842  1.00 22.00           O  
ATOM   2048  N   ALA A 138     -76.155 -40.220 -38.791  1.00 22.09           N  
ATOM   2049  H   ALA A 138     -75.427 -39.522 -38.834  1.00 22.09           H  
ATOM   2050  CA  ALA A 138     -75.997 -41.203 -37.718  1.00 22.09           C  
ATOM   2051  HA  ALA A 138     -76.219 -42.182 -38.145  1.00 22.09           H  
ATOM   2052  C   ALA A 138     -76.944 -41.116 -36.498  1.00 22.09           C  
ATOM   2053  CB  ALA A 138     -74.501 -41.251 -37.355  1.00 22.09           C  
ATOM   2054  HB1 ALA A 138     -73.917 -41.505 -38.240  1.00 22.09           H  
ATOM   2055  HB2 ALA A 138     -74.323 -42.029 -36.613  1.00 22.09           H  
ATOM   2056  HB3 ALA A 138     -74.166 -40.287 -36.972  1.00 22.09           H  
ATOM   2057  O   ALA A 138     -78.056 -41.621 -36.512  1.00 22.09           O  
ATOM   2058  N   SER A 139     -76.409 -40.750 -35.334  1.00 23.74           N  
ATOM   2059  H   SER A 139     -75.591 -40.159 -35.380  1.00 23.74           H  
ATOM   2060  CA  SER A 139     -76.355 -41.795 -34.301  1.00 23.74           C  
ATOM   2061  HA  SER A 139     -76.014 -42.712 -34.782  1.00 23.74           H  
ATOM   2062  C   SER A 139     -77.671 -42.168 -33.616  1.00 23.74           C  
ATOM   2063  CB  SER A 139     -75.299 -41.441 -33.247  1.00 23.74           C  
ATOM   2064  HB2 SER A 139     -74.321 -41.404 -33.728  1.00 23.74           H  
ATOM   2065  HB3 SER A 139     -75.278 -42.217 -32.482  1.00 23.74           H  
ATOM   2066  O   SER A 139     -78.031 -43.342 -33.572  1.00 23.74           O  
ATOM   2067  OG  SER A 139     -75.564 -40.184 -32.644  1.00 23.74           O  
ATOM   2068  HG  SER A 139     -74.827 -39.952 -32.075  1.00 23.74           H  
ATOM   2069  N   GLY A 140     -78.267 -41.207 -32.915  1.00 20.67           N  
ATOM   2070  H   GLY A 140     -77.949 -40.267 -33.105  1.00 20.67           H  
ATOM   2071  CA  GLY A 140     -78.763 -41.467 -31.565  1.00 20.67           C  
ATOM   2072  HA2 GLY A 140     -78.856 -42.541 -31.404  1.00 20.67           H  
ATOM   2073  HA3 GLY A 140     -78.024 -41.093 -30.856  1.00 20.67           H  
ATOM   2074  C   GLY A 140     -80.110 -40.843 -31.226  1.00 20.67           C  
ATOM   2075  O   GLY A 140     -80.860 -40.380 -32.076  1.00 20.67           O  
ATOM   2076  N   THR A 141     -80.409 -40.859 -29.931  1.00 22.82           N  
ATOM   2077  H   THR A 141     -79.635 -40.974 -29.293  1.00 22.82           H  
ATOM   2078  CA  THR A 141     -81.702 -41.197 -29.303  1.00 22.82           C  
ATOM   2079  HA  THR A 141     -82.004 -42.176 -29.676  1.00 22.82           H  
ATOM   2080  C   THR A 141     -82.911 -40.295 -29.553  1.00 22.82           C  
ATOM   2081  CB  THR A 141     -81.497 -41.300 -27.769  1.00 22.82           C  
ATOM   2082  HB  THR A 141     -82.362 -40.919 -27.227  1.00 22.82           H  
ATOM   2083  O   THR A 141     -83.948 -40.568 -28.958  1.00 22.82           O  
ATOM   2084  CG2 THR A 141     -81.281 -42.745 -27.338  1.00 22.82           C  
ATOM   2085 HG21 THR A 141     -81.124 -42.792 -26.261  1.00 22.82           H  
ATOM   2086 HG22 THR A 141     -82.165 -43.332 -27.587  1.00 22.82           H  
ATOM   2087 HG23 THR A 141     -80.414 -43.164 -27.850  1.00 22.82           H  
ATOM   2088  OG1 THR A 141     -80.358 -40.579 -27.334  1.00 22.82           O  
ATOM   2089  HG1 THR A 141     -80.377 -40.562 -26.374  1.00 22.82           H  
ATOM   2090  N   GLY A 142     -82.779 -39.234 -30.352  1.00 21.46           N  
ATOM   2091  H   GLY A 142     -81.968 -39.243 -30.954  1.00 21.46           H  
ATOM   2092  CA  GLY A 142     -83.564 -37.995 -30.312  1.00 21.46           C  
ATOM   2093  HA2 GLY A 142     -83.709 -37.653 -31.337  1.00 21.46           H  
ATOM   2094  HA3 GLY A 142     -82.977 -37.234 -29.797  1.00 21.46           H  
ATOM   2095  C   GLY A 142     -84.951 -38.072 -29.667  1.00 21.46           C  
ATOM   2096  O   GLY A 142     -85.831 -38.790 -30.134  1.00 21.46           O  
ATOM   2097  N   ALA A 143     -85.132 -37.288 -28.603  1.00 23.12           N  
ATOM   2098  H   ALA A 143     -84.368 -36.688 -28.327  1.00 23.12           H  
ATOM   2099  CA  ALA A 143     -86.300 -37.292 -27.732  1.00 23.12           C  
ATOM   2100  HA  ALA A 143     -86.391 -38.268 -27.254  1.00 23.12           H  
ATOM   2101  C   ALA A 143     -87.582 -37.010 -28.512  1.00 23.12           C  
ATOM   2102  CB  ALA A 143     -86.067 -36.221 -26.653  1.00 23.12           C  
ATOM   2103  HB1 ALA A 143     -86.935 -36.172 -25.995  1.00 23.12           H  
ATOM   2104  HB2 ALA A 143     -85.192 -36.477 -26.056  1.00 23.12           H  
ATOM   2105  HB3 ALA A 143     -85.919 -35.243 -27.110  1.00 23.12           H  
ATOM   2106  O   ALA A 143     -87.887 -35.848 -28.740  1.00 23.12           O  
ATOM   2107  N   ASN A 144     -88.317 -38.040 -28.935  1.00 22.00           N  
ATOM   2108  H   ASN A 144     -87.956 -38.977 -28.832  1.00 22.00           H  
ATOM   2109  CA  ASN A 144     -89.559 -37.827 -29.666  1.00 22.00           C  
ATOM   2110  HA  ASN A 144     -89.401 -37.004 -30.362  1.00 22.00           H  
ATOM   2111  C   ASN A 144     -90.624 -37.421 -28.635  1.00 22.00           C  
ATOM   2112  CB  ASN A 144     -89.888 -39.087 -30.492  1.00 22.00           C  
ATOM   2113  HB2 ASN A 144     -88.957 -39.535 -30.840  1.00 22.00           H  
ATOM   2114  HB3 ASN A 144     -90.415 -39.821 -29.883  1.00 22.00           H  
ATOM   2115  O   ASN A 144     -91.194 -38.303 -27.988  1.00 22.00           O  
ATOM   2116  CG  ASN A 144     -90.707 -38.769 -31.729  1.00 22.00           C  
ATOM   2117  ND2 ASN A 144     -91.090 -39.774 -32.480  1.00 22.00           N  
ATOM   2118 HD21 ASN A 144     -90.882 -40.723 -32.205  1.00 22.00           H  
ATOM   2119 HD22 ASN A 144     -91.635 -39.531 -33.295  1.00 22.00           H  
ATOM   2120  OD1 ASN A 144     -90.989 -37.633 -32.066  1.00 22.00           O  
ATOM   2121  N   PRO A 145     -90.844 -36.120 -28.361  1.00 26.37           N  
ATOM   2122  CA  PRO A 145     -91.487 -35.680 -27.130  1.00 26.37           C  
ATOM   2123  HA  PRO A 145     -91.252 -36.364 -26.315  1.00 26.37           H  
ATOM   2124  C   PRO A 145     -93.009 -35.669 -27.313  1.00 26.37           C  
ATOM   2125  CB  PRO A 145     -90.855 -34.309 -26.834  1.00 26.37           C  
ATOM   2126  HB2 PRO A 145     -90.008 -34.451 -26.163  1.00 26.37           H  
ATOM   2127  HB3 PRO A 145     -91.553 -33.605 -26.381  1.00 26.37           H  
ATOM   2128  O   PRO A 145     -93.675 -34.737 -26.893  1.00 26.37           O  
ATOM   2129  CG  PRO A 145     -90.335 -33.793 -28.181  1.00 26.37           C  
ATOM   2130  HG2 PRO A 145     -89.270 -33.571 -28.107  1.00 26.37           H  
ATOM   2131  HG3 PRO A 145     -90.883 -32.905 -28.495  1.00 26.37           H  
ATOM   2132  CD  PRO A 145     -90.573 -34.937 -29.171  1.00 26.37           C  
ATOM   2133  HD2 PRO A 145     -91.466 -34.713 -29.754  1.00 26.37           H  
ATOM   2134  HD3 PRO A 145     -89.738 -35.037 -29.864  1.00 26.37           H  
ATOM   2135  N   SER A 146     -93.547 -36.638 -28.056  1.00 20.92           N  
ATOM   2136  H   SER A 146     -92.985 -37.455 -28.245  1.00 20.92           H  
ATOM   2137  CA  SER A 146     -94.673 -36.365 -28.946  1.00 20.92           C  
ATOM   2138  HA  SER A 146     -94.400 -35.520 -29.578  1.00 20.92           H  
ATOM   2139  C   SER A 146     -95.974 -35.971 -28.255  1.00 20.92           C  
ATOM   2140  CB  SER A 146     -94.929 -37.563 -29.867  1.00 20.92           C  
ATOM   2141  HB2 SER A 146     -95.753 -37.331 -30.541  1.00 20.92           H  
ATOM   2142  HB3 SER A 146     -94.034 -37.739 -30.465  1.00 20.92           H  
ATOM   2143  O   SER A 146     -96.614 -35.027 -28.705  1.00 20.92           O  
ATOM   2144  OG  SER A 146     -95.231 -38.742 -29.140  1.00 20.92           O  
ATOM   2145  HG  SER A 146     -96.131 -38.674 -28.812  1.00 20.92           H  
ATOM   2146  N   GLY A 147     -96.423 -36.771 -27.285  1.00 21.81           N  
ATOM   2147  H   GLY A 147     -95.788 -37.443 -26.881  1.00 21.81           H  
ATOM   2148  CA  GLY A 147     -97.834 -36.786 -26.866  1.00 21.81           C  
ATOM   2149  HA2 GLY A 147     -98.486 -36.588 -27.717  1.00 21.81           H  
ATOM   2150  HA3 GLY A 147     -98.096 -37.768 -26.472  1.00 21.81           H  
ATOM   2151  C   GLY A 147     -98.128 -35.743 -25.790  1.00 21.81           C  
ATOM   2152  O   GLY A 147     -97.275 -34.934 -25.452  1.00 21.81           O  
ATOM   2153  N   ASP A 148     -99.256 -35.744 -25.089  1.00 22.64           N  
ATOM   2154  H   ASP A 148     -99.180 -35.104 -24.312  1.00 22.64           H  
ATOM   2155  CA  ASP A 148    -100.644 -35.929 -25.532  1.00 22.64           C  
ATOM   2156  HA  ASP A 148    -100.721 -35.790 -26.610  1.00 22.64           H  
ATOM   2157  C   ASP A 148    -101.421 -34.760 -24.877  1.00 22.64           C  
ATOM   2158  CB  ASP A 148    -101.255 -37.311 -25.154  1.00 22.64           C  
ATOM   2159  HB2 ASP A 148    -102.334 -37.193 -25.054  1.00 22.64           H  
ATOM   2160  HB3 ASP A 148    -100.869 -37.631 -24.186  1.00 22.64           H  
ATOM   2161  O   ASP A 148    -101.320 -33.613 -25.299  1.00 22.64           O  
ATOM   2162  CG  ASP A 148    -101.101 -38.432 -26.184  1.00 22.64           C  
ATOM   2163  OD1 ASP A 148    -100.889 -38.121 -27.378  1.00 22.64           O  
ATOM   2164  OD2 ASP A 148    -101.207 -39.609 -25.770  1.00 22.64           O  
ATOM   2165  N   ASP A 149    -102.100 -35.005 -23.757  1.00 21.47           N  
ATOM   2166  H   ASP A 149    -101.890 -35.900 -23.339  1.00 21.47           H  
ATOM   2167  CA  ASP A 149    -103.530 -34.680 -23.634  1.00 21.47           C  
ATOM   2168  HA  ASP A 149    -103.918 -34.553 -24.644  1.00 21.47           H  
ATOM   2169  C   ASP A 149    -103.878 -33.384 -22.874  1.00 21.47           C  
ATOM   2170  CB  ASP A 149    -104.197 -35.918 -22.998  1.00 21.47           C  
ATOM   2171  HB2 ASP A 149    -104.217 -35.802 -21.914  1.00 21.47           H  
ATOM   2172  HB3 ASP A 149    -103.590 -36.801 -23.200  1.00 21.47           H  
ATOM   2173  O   ASP A 149    -104.974 -33.230 -22.336  1.00 21.47           O  
ATOM   2174  CG  ASP A 149    -105.602 -36.237 -23.515  1.00 21.47           C  
ATOM   2175  OD1 ASP A 149    -106.061 -35.579 -24.477  1.00 21.47           O  
ATOM   2176  OD2 ASP A 149    -106.174 -37.215 -22.983  1.00 21.47           O  
ATOM   2177  N   LEU A 150    -102.939 -32.440 -22.774  1.00 22.13           N  
ATOM   2178  H   LEU A 150    -102.091 -32.583 -23.303  1.00 22.13           H  
ATOM   2179  CA  LEU A 150    -103.143 -31.168 -22.064  1.00 22.13           C  
ATOM   2180  HA  LEU A 150    -103.726 -31.365 -21.165  1.00 22.13           H  
ATOM   2181  C   LEU A 150    -103.992 -30.203 -22.909  1.00 22.13           C  
ATOM   2182  CB  LEU A 150    -101.784 -30.581 -21.637  1.00 22.13           C  
ATOM   2183  HB2 LEU A 150    -101.089 -30.681 -22.472  1.00 22.13           H  
ATOM   2184  HB3 LEU A 150    -101.895 -29.516 -21.433  1.00 22.13           H  
ATOM   2185  O   LEU A 150    -103.510 -29.181 -23.393  1.00 22.13           O  
ATOM   2186  CG  LEU A 150    -101.193 -31.245 -20.381  1.00 22.13           C  
ATOM   2187  HG  LEU A 150    -101.321 -32.326 -20.438  1.00 22.13           H  
ATOM   2188  CD1 LEU A 150     -99.697 -30.945 -20.289  1.00 22.13           C  
ATOM   2189 HD11 LEU A 150     -99.188 -31.358 -21.160  1.00 22.13           H  
ATOM   2190 HD12 LEU A 150     -99.283 -31.407 -19.392  1.00 22.13           H  
ATOM   2191 HD13 LEU A 150     -99.533 -29.868 -20.252  1.00 22.13           H  
ATOM   2192  CD2 LEU A 150    -101.861 -30.720 -19.106  1.00 22.13           C  
ATOM   2193 HD21 LEU A 150    -102.926 -30.953 -19.122  1.00 22.13           H  
ATOM   2194 HD22 LEU A 150    -101.736 -29.640 -19.030  1.00 22.13           H  
ATOM   2195 HD23 LEU A 150    -101.420 -31.199 -18.232  1.00 22.13           H  
ATOM   2196  N   GLY A 151    -105.258 -30.556 -23.126  1.00 25.36           N  
ATOM   2197  H   GLY A 151    -105.540 -31.467 -22.792  1.00 25.36           H  
ATOM   2198  CA  GLY A 151    -106.244 -29.705 -23.780  1.00 25.36           C  
ATOM   2199  HA2 GLY A 151    -105.750 -29.061 -24.508  1.00 25.36           H  
ATOM   2200  HA3 GLY A 151    -106.952 -30.340 -24.313  1.00 25.36           H  
ATOM   2201  C   GLY A 151    -107.024 -28.820 -22.806  1.00 25.36           C  
ATOM   2202  O   GLY A 151    -106.954 -27.593 -22.880  1.00 25.36           O  
ATOM   2203  N   GLU A 152    -107.868 -29.437 -21.973  1.00 28.70           N  
ATOM   2204  H   GLU A 152    -107.818 -30.443 -21.892  1.00 28.70           H  
ATOM   2205  CA  GLU A 152    -109.074 -28.777 -21.457  1.00 28.70           C  
ATOM   2206  HA  GLU A 152    -109.340 -28.018 -22.192  1.00 28.70           H  
ATOM   2207  C   GLU A 152    -108.898 -28.011 -20.144  1.00 28.70           C  
ATOM   2208  CB  GLU A 152    -110.271 -29.737 -21.399  1.00 28.70           C  
ATOM   2209  HB2 GLU A 152    -109.994 -30.647 -20.867  1.00 28.70           H  
ATOM   2210  HB3 GLU A 152    -111.077 -29.243 -20.856  1.00 28.70           H  
ATOM   2211  O   GLU A 152    -108.203 -28.412 -19.217  1.00 28.70           O  
ATOM   2212  CG  GLU A 152    -110.777 -30.074 -22.812  1.00 28.70           C  
ATOM   2213  HG2 GLU A 152    -110.044 -30.707 -23.311  1.00 28.70           H  
ATOM   2214  HG3 GLU A 152    -110.858 -29.147 -23.380  1.00 28.70           H  
ATOM   2215  CD  GLU A 152    -112.148 -30.771 -22.823  1.00 28.70           C  
ATOM   2216  OE1 GLU A 152    -112.806 -30.713 -23.889  1.00 28.70           O  
ATOM   2217  OE2 GLU A 152    -112.558 -31.314 -21.774  1.00 28.70           O  
ATOM   2218  N   ALA A 153    -109.595 -26.874 -20.095  1.00 25.93           N  
ATOM   2219  H   ALA A 153    -110.211 -26.693 -20.875  1.00 25.93           H  
ATOM   2220  CA  ALA A 153    -109.299 -25.731 -19.243  1.00 25.93           C  
ATOM   2221  HA  ALA A 153    -108.243 -25.483 -19.351  1.00 25.93           H  
ATOM   2222  C   ALA A 153    -109.565 -25.917 -17.749  1.00 25.93           C  
ATOM   2223  CB  ALA A 153    -110.151 -24.564 -19.772  1.00 25.93           C  
ATOM   2224  HB1 ALA A 153    -111.210 -24.786 -19.645  1.00 25.93           H  
ATOM   2225  HB2 ALA A 153    -109.911 -23.654 -19.221  1.00 25.93           H  
ATOM   2226  HB3 ALA A 153    -109.934 -24.396 -20.827  1.00 25.93           H  
ATOM   2227  O   ALA A 153    -109.331 -24.952 -17.026  1.00 25.93           O  
ATOM   2228  N   GLY A 154    -110.144 -27.060 -17.350  1.00 31.37           N  
ATOM   2229  H   GLY A 154    -110.071 -27.841 -17.987  1.00 31.37           H  
ATOM   2230  CA  GLY A 154    -110.978 -27.232 -16.159  1.00 31.37           C  
ATOM   2231  HA2 GLY A 154    -112.030 -27.140 -16.430  1.00 31.37           H  
ATOM   2232  HA3 GLY A 154    -110.813 -28.230 -15.754  1.00 31.37           H  
ATOM   2233  C   GLY A 154    -110.647 -26.230 -15.063  1.00 31.37           C  
ATOM   2234  O   GLY A 154    -109.707 -26.442 -14.309  1.00 31.37           O  
ATOM   2235  N   VAL A 155    -111.391 -25.114 -15.045  1.00 30.85           N  
ATOM   2236  H   VAL A 155    -112.144 -25.044 -15.714  1.00 30.85           H  
ATOM   2237  CA  VAL A 155    -111.035 -23.889 -14.297  1.00 30.85           C  
ATOM   2238  HA  VAL A 155    -110.106 -23.474 -14.688  1.00 30.85           H  
ATOM   2239  C   VAL A 155    -110.834 -24.181 -12.820  1.00 30.85           C  
ATOM   2240  CB  VAL A 155    -112.180 -22.854 -14.422  1.00 30.85           C  
ATOM   2241  HB  VAL A 155    -113.114 -23.322 -14.110  1.00 30.85           H  
ATOM   2242  O   VAL A 155    -110.078 -23.501 -12.131  1.00 30.85           O  
ATOM   2243  CG1 VAL A 155    -111.983 -21.586 -13.575  1.00 30.85           C  
ATOM   2244 HG11 VAL A 155    -111.004 -21.151 -13.778  1.00 30.85           H  
ATOM   2245 HG12 VAL A 155    -112.766 -20.861 -13.794  1.00 30.85           H  
ATOM   2246 HG13 VAL A 155    -112.052 -21.834 -12.515  1.00 30.85           H  
ATOM   2247  CG2 VAL A 155    -112.353 -22.401 -15.879  1.00 30.85           C  
ATOM   2248 HG21 VAL A 155    -113.169 -21.683 -15.950  1.00 30.85           H  
ATOM   2249 HG22 VAL A 155    -112.592 -23.254 -16.514  1.00 30.85           H  
ATOM   2250 HG23 VAL A 155    -111.429 -21.944 -16.233  1.00 30.85           H  
ATOM   2251  N   ASP A 156    -111.629 -25.137 -12.361  1.00 23.86           N  
ATOM   2252  H   ASP A 156    -112.095 -25.706 -13.053  1.00 23.86           H  
ATOM   2253  CA  ASP A 156    -112.295 -25.031 -11.085  1.00 23.86           C  
ATOM   2254  HA  ASP A 156    -112.641 -24.007 -10.940  1.00 23.86           H  
ATOM   2255  C   ASP A 156    -111.406 -25.366  -9.910  1.00 23.86           C  
ATOM   2256  CB  ASP A 156    -113.510 -25.970 -11.082  1.00 23.86           C  
ATOM   2257  HB2 ASP A 156    -113.197 -26.969 -11.387  1.00 23.86           H  
ATOM   2258  HB3 ASP A 156    -113.899 -26.041 -10.066  1.00 23.86           H  
ATOM   2259  O   ASP A 156    -111.698 -24.867  -8.822  1.00 23.86           O  
ATOM   2260  CG  ASP A 156    -114.651 -25.485 -11.976  1.00 23.86           C  
ATOM   2261  OD1 ASP A 156    -114.890 -24.256 -12.025  1.00 23.86           O  
ATOM   2262  OD2 ASP A 156    -115.301 -26.349 -12.606  1.00 23.86           O  
ATOM   2263  N   GLU A 157    -110.408 -26.243 -10.085  1.00 27.94           N  
ATOM   2264  H   GLU A 157    -110.158 -26.542 -11.017  1.00 27.94           H  
ATOM   2265  CA  GLU A 157    -109.765 -26.846  -8.922  1.00 27.94           C  
ATOM   2266  HA  GLU A 157    -110.575 -27.309  -8.358  1.00 27.94           H  
ATOM   2267  C   GLU A 157    -109.199 -25.760  -7.995  1.00 27.94           C  
ATOM   2268  CB  GLU A 157    -108.803 -27.995  -9.266  1.00 27.94           C  
ATOM   2269  HB2 GLU A 157    -108.206 -27.739 -10.142  1.00 27.94           H  
ATOM   2270  HB3 GLU A 157    -108.140 -28.154  -8.415  1.00 27.94           H  
ATOM   2271  O   GLU A 157    -108.410 -24.891  -8.371  1.00 27.94           O  
ATOM   2272  CG  GLU A 157    -109.604 -29.293  -9.508  1.00 27.94           C  
ATOM   2273  HG2 GLU A 157    -110.291 -29.436  -8.673  1.00 27.94           H  
ATOM   2274  HG3 GLU A 157    -110.204 -29.171 -10.410  1.00 27.94           H  
ATOM   2275  CD  GLU A 157    -108.745 -30.563  -9.637  1.00 27.94           C  
ATOM   2276  OE1 GLU A 157    -109.338 -31.663  -9.526  1.00 27.94           O  
ATOM   2277  OE2 GLU A 157    -107.515 -30.444  -9.832  1.00 27.94           O  
ATOM   2278  N   LEU A 158    -109.786 -25.769  -6.793  1.00 23.45           N  
ATOM   2279  H   LEU A 158    -110.350 -26.581  -6.588  1.00 23.45           H  
ATOM   2280  CA  LEU A 158    -110.004 -24.624  -5.918  1.00 23.45           C  
ATOM   2281  HA  LEU A 158    -110.469 -23.827  -6.498  1.00 23.45           H  
ATOM   2282  C   LEU A 158    -108.691 -24.090  -5.326  1.00 23.45           C  
ATOM   2283  CB  LEU A 158    -110.941 -25.059  -4.767  1.00 23.45           C  
ATOM   2284  HB2 LEU A 158    -110.738 -24.369  -3.949  1.00 23.45           H  
ATOM   2285  HB3 LEU A 158    -110.654 -26.046  -4.403  1.00 23.45           H  
ATOM   2286  O   LEU A 158    -107.783 -24.857  -5.032  1.00 23.45           O  
ATOM   2287  CG  LEU A 158    -112.463 -25.015  -5.013  1.00 23.45           C  
ATOM   2288  HG  LEU A 158    -112.697 -24.193  -5.689  1.00 23.45           H  
ATOM   2289  CD1 LEU A 158    -113.045 -26.314  -5.572  1.00 23.45           C  
ATOM   2290 HD11 LEU A 158    -112.831 -27.141  -4.895  1.00 23.45           H  
ATOM   2291 HD12 LEU A 158    -114.122 -26.214  -5.703  1.00 23.45           H  
ATOM   2292 HD13 LEU A 158    -112.597 -26.516  -6.545  1.00 23.45           H  
ATOM   2293  CD2 LEU A 158    -113.163 -24.742  -3.677  1.00 23.45           C  
ATOM   2294 HD21 LEU A 158    -112.831 -23.788  -3.267  1.00 23.45           H  
ATOM   2295 HD22 LEU A 158    -114.242 -24.704  -3.827  1.00 23.45           H  
ATOM   2296 HD23 LEU A 158    -112.930 -25.536  -2.967  1.00 23.45           H  
ATOM   2297  N   LEU A 159    -108.623 -22.794  -4.989  1.00 28.08           N  
ATOM   2298  H   LEU A 159    -109.401 -22.210  -5.260  1.00 28.08           H  
ATOM   2299  CA  LEU A 159    -107.473 -22.160  -4.299  1.00 28.08           C  
ATOM   2300  HA  LEU A 159    -106.573 -22.378  -4.875  1.00 28.08           H  
ATOM   2301  C   LEU A 159    -107.189 -22.690  -2.862  1.00 28.08           C  
ATOM   2302  CB  LEU A 159    -107.709 -20.627  -4.263  1.00 28.08           C  
ATOM   2303  HB2 LEU A 159    -107.034 -20.164  -3.543  1.00 28.08           H  
ATOM   2304  HB3 LEU A 159    -108.722 -20.454  -3.900  1.00 28.08           H  
ATOM   2305  O   LEU A 159    -106.512 -22.011  -2.094  1.00 28.08           O  
ATOM   2306  CG  LEU A 159    -107.511 -19.876  -5.589  1.00 28.08           C  
ATOM   2307  HG  LEU A 159    -108.064 -20.376  -6.384  1.00 28.08           H  
ATOM   2308  CD1 LEU A 159    -108.047 -18.448  -5.441  1.00 28.08           C  
ATOM   2309 HD11 LEU A 159    -107.919 -17.914  -6.382  1.00 28.08           H  
ATOM   2310 HD12 LEU A 159    -107.509 -17.927  -4.649  1.00 28.08           H  
ATOM   2311 HD13 LEU A 159    -109.110 -18.481  -5.200  1.00 28.08           H  
ATOM   2312  CD2 LEU A 159    -106.032 -19.779  -5.972  1.00 28.08           C  
ATOM   2313 HD21 LEU A 159    -105.927 -19.213  -6.898  1.00 28.08           H  
ATOM   2314 HD22 LEU A 159    -105.464 -19.295  -5.178  1.00 28.08           H  
ATOM   2315 HD23 LEU A 159    -105.632 -20.779  -6.140  1.00 28.08           H  
ATOM   2316  N   GLU A 160    -107.777 -23.818  -2.451  1.00 27.49           N  
ATOM   2317  H   GLU A 160    -108.080 -24.451  -3.177  1.00 27.49           H  
ATOM   2318  CA  GLU A 160    -108.091 -24.187  -1.061  1.00 27.49           C  
ATOM   2319  HA  GLU A 160    -108.843 -23.470  -0.734  1.00 27.49           H  
ATOM   2320  C   GLU A 160    -106.921 -24.039  -0.064  1.00 27.49           C  
ATOM   2321  CB  GLU A 160    -108.745 -25.582  -1.008  1.00 27.49           C  
ATOM   2322  HB2 GLU A 160    -108.480 -26.150  -1.901  1.00 27.49           H  
ATOM   2323  HB3 GLU A 160    -108.380 -26.121  -0.133  1.00 27.49           H  
ATOM   2324  O   GLU A 160    -105.807 -24.512  -0.266  1.00 27.49           O  
ATOM   2325  CG  GLU A 160    -110.274 -25.454  -0.894  1.00 27.49           C  
ATOM   2326  HG2 GLU A 160    -110.640 -24.852  -1.726  1.00 27.49           H  
ATOM   2327  HG3 GLU A 160    -110.498 -24.909   0.023  1.00 27.49           H  
ATOM   2328  CD  GLU A 160    -111.029 -26.795  -0.874  1.00 27.49           C  
ATOM   2329  OE1 GLU A 160    -112.224 -26.756  -0.499  1.00 27.49           O  
ATOM   2330  OE2 GLU A 160    -110.427 -27.835  -1.212  1.00 27.49           O  
ATOM   2331  N   ALA A 161    -107.193 -23.308   1.025  1.00 25.86           N  
ATOM   2332  H   ALA A 161    -108.176 -23.143   1.190  1.00 25.86           H  
ATOM   2333  CA  ALA A 161    -106.326 -22.192   1.424  1.00 25.86           C  
ATOM   2334  HA  ALA A 161    -105.571 -22.030   0.655  1.00 25.86           H  
ATOM   2335  C   ALA A 161    -105.600 -22.301   2.778  1.00 25.86           C  
ATOM   2336  CB  ALA A 161    -107.257 -20.969   1.480  1.00 25.86           C  
ATOM   2337  HB1 ALA A 161    -108.018 -21.104   2.249  1.00 25.86           H  
ATOM   2338  HB2 ALA A 161    -106.672 -20.078   1.710  1.00 25.86           H  
ATOM   2339  HB3 ALA A 161    -107.734 -20.826   0.511  1.00 25.86           H  
ATOM   2340  O   ALA A 161    -104.729 -21.482   3.066  1.00 25.86           O  
ATOM   2341  N   LEU A 162    -106.089 -23.181   3.653  1.00 23.45           N  
ATOM   2342  H   LEU A 162    -106.631 -23.932   3.251  1.00 23.45           H  
ATOM   2343  CA  LEU A 162    -106.356 -22.867   5.069  1.00 23.45           C  
ATOM   2344  HA  LEU A 162    -106.879 -21.911   5.088  1.00 23.45           H  
ATOM   2345  C   LEU A 162    -105.134 -22.650   5.991  1.00 23.45           C  
ATOM   2346  CB  LEU A 162    -107.319 -23.951   5.603  1.00 23.45           C  
ATOM   2347  HB2 LEU A 162    -107.154 -24.875   5.049  1.00 23.45           H  
ATOM   2348  HB3 LEU A 162    -107.101 -24.183   6.645  1.00 23.45           H  
ATOM   2349  O   LEU A 162    -103.985 -22.852   5.605  1.00 23.45           O  
ATOM   2350  CG  LEU A 162    -108.795 -23.528   5.482  1.00 23.45           C  
ATOM   2351  HG  LEU A 162    -108.933 -22.932   4.579  1.00 23.45           H  
ATOM   2352  CD1 LEU A 162    -109.707 -24.748   5.378  1.00 23.45           C  
ATOM   2353 HD11 LEU A 162    -109.590 -25.379   6.259  1.00 23.45           H  
ATOM   2354 HD12 LEU A 162    -110.746 -24.430   5.293  1.00 23.45           H  
ATOM   2355 HD13 LEU A 162    -109.449 -25.325   4.490  1.00 23.45           H  
ATOM   2356  CD2 LEU A 162    -109.224 -22.703   6.699  1.00 23.45           C  
ATOM   2357 HD21 LEU A 162    -109.120 -23.294   7.609  1.00 23.45           H  
ATOM   2358 HD22 LEU A 162    -108.608 -21.807   6.778  1.00 23.45           H  
ATOM   2359 HD23 LEU A 162    -110.266 -22.401   6.587  1.00 23.45           H  
ATOM   2360  N   GLY A 163    -105.415 -22.218   7.235  1.00 24.75           N  
ATOM   2361  H   GLY A 163    -106.387 -22.149   7.499  1.00 24.75           H  
ATOM   2362  CA  GLY A 163    -104.425 -21.951   8.293  1.00 24.75           C  
ATOM   2363  HA2 GLY A 163    -104.925 -21.773   9.245  1.00 24.75           H  
ATOM   2364  HA3 GLY A 163    -103.840 -21.069   8.033  1.00 24.75           H  
ATOM   2365  C   GLY A 163    -103.498 -23.148   8.456  1.00 24.75           C  
ATOM   2366  O   GLY A 163    -103.972 -24.264   8.646  1.00 24.75           O  
ATOM   2367  N   ARG A 164    -102.193 -22.966   8.255  1.00 30.32           N  
ATOM   2368  H   ARG A 164    -101.841 -22.024   8.162  1.00 30.32           H  
ATOM   2369  CA  ARG A 164    -101.379 -24.085   7.750  1.00 30.32           C  
ATOM   2370  HA  ARG A 164    -102.005 -24.619   7.035  1.00 30.32           H  
ATOM   2371  C   ARG A 164    -100.998 -25.211   8.723  1.00 30.32           C  
ATOM   2372  CB  ARG A 164    -100.171 -23.574   6.964  1.00 30.32           C  
ATOM   2373  HB2 ARG A 164     -99.527 -24.419   6.721  1.00 30.32           H  
ATOM   2374  HB3 ARG A 164     -99.603 -22.872   7.575  1.00 30.32           H  
ATOM   2375  O   ARG A 164    -100.657 -26.280   8.240  1.00 30.32           O  
ATOM   2376  CG  ARG A 164    -100.613 -22.912   5.654  1.00 30.32           C  
ATOM   2377  HG2 ARG A 164    -101.137 -21.984   5.885  1.00 30.32           H  
ATOM   2378  HG3 ARG A 164    -101.281 -23.570   5.097  1.00 30.32           H  
ATOM   2379  CD  ARG A 164     -99.378 -22.615   4.807  1.00 30.32           C  
ATOM   2380  HD2 ARG A 164     -99.068 -23.527   4.296  1.00 30.32           H  
ATOM   2381  HD3 ARG A 164     -98.576 -22.294   5.472  1.00 30.32           H  
ATOM   2382  NE  ARG A 164     -99.649 -21.547   3.834  1.00 30.32           N  
ATOM   2383  HE  ARG A 164    -100.621 -21.320   3.679  1.00 30.32           H  
ATOM   2384  NH1 ARG A 164     -97.462 -21.126   3.294  1.00 30.32           N  
ATOM   2385 HH11 ARG A 164     -97.192 -21.901   3.883  1.00 30.32           H  
ATOM   2386 HH12 ARG A 164     -96.758 -20.562   2.840  1.00 30.32           H  
ATOM   2387  NH2 ARG A 164     -99.079 -19.819   2.472  1.00 30.32           N  
ATOM   2388 HH21 ARG A 164     -98.376 -19.284   1.982  1.00 30.32           H  
ATOM   2389 HH22 ARG A 164    -100.059 -19.595   2.378  1.00 30.32           H  
ATOM   2390  CZ  ARG A 164     -98.732 -20.839   3.205  1.00 30.32           C  
ATOM   2391  N   GLU A 165    -101.029 -25.113  10.046  1.00 24.99           N  
ATOM   2392  H   GLU A 165    -100.828 -25.988  10.509  1.00 24.99           H  
ATOM   2393  CA  GLU A 165    -100.931 -23.908  10.870  1.00 24.99           C  
ATOM   2394  HA  GLU A 165    -100.656 -23.049  10.257  1.00 24.99           H  
ATOM   2395  C   GLU A 165     -99.799 -24.068  11.889  1.00 24.99           C  
ATOM   2396  CB  GLU A 165    -102.279 -23.615  11.564  1.00 24.99           C  
ATOM   2397  HB2 GLU A 165    -103.096 -23.691  10.847  1.00 24.99           H  
ATOM   2398  HB3 GLU A 165    -102.491 -24.385  12.306  1.00 24.99           H  
ATOM   2399  O   GLU A 165     -98.747 -23.470  11.729  1.00 24.99           O  
ATOM   2400  CG  GLU A 165    -102.349 -22.214  12.182  1.00 24.99           C  
ATOM   2401  HG2 GLU A 165    -101.602 -22.133  12.971  1.00 24.99           H  
ATOM   2402  HG3 GLU A 165    -102.110 -21.486  11.407  1.00 24.99           H  
ATOM   2403  CD  GLU A 165    -103.740 -21.913  12.764  1.00 24.99           C  
ATOM   2404  OE1 GLU A 165    -104.242 -20.791  12.521  1.00 24.99           O  
ATOM   2405  OE2 GLU A 165    -104.319 -22.809  13.420  1.00 24.99           O  
ATOM   2406  N   LEU A 166    -100.049 -24.892  12.910  1.00 24.59           N  
ATOM   2407  H   LEU A 166    -100.917 -25.404  12.843  1.00 24.59           H  
ATOM   2408  CA  LEU A 166     -99.556 -24.737  14.289  1.00 24.59           C  
ATOM   2409  HA  LEU A 166     -99.537 -23.685  14.577  1.00 24.59           H  
ATOM   2410  C   LEU A 166     -98.181 -25.326  14.571  1.00 24.59           C  
ATOM   2411  CB  LEU A 166    -100.534 -25.532  15.174  1.00 24.59           C  
ATOM   2412  HB2 LEU A 166    -100.105 -25.652  16.169  1.00 24.59           H  
ATOM   2413  HB3 LEU A 166    -100.632 -26.535  14.758  1.00 24.59           H  
ATOM   2414  O   LEU A 166     -97.467 -24.897  15.471  1.00 24.59           O  
ATOM   2415  CG  LEU A 166    -101.924 -24.900  15.318  1.00 24.59           C  
ATOM   2416  HG  LEU A 166    -102.194 -24.370  14.404  1.00 24.59           H  
ATOM   2417  CD1 LEU A 166    -102.972 -25.985  15.568  1.00 24.59           C  
ATOM   2418 HD11 LEU A 166    -102.730 -26.531  16.480  1.00 24.59           H  
ATOM   2419 HD12 LEU A 166    -103.952 -25.517  15.657  1.00 24.59           H  
ATOM   2420 HD13 LEU A 166    -102.990 -26.673  14.723  1.00 24.59           H  
ATOM   2421  CD2 LEU A 166    -101.943 -23.899  16.469  1.00 24.59           C  
ATOM   2422 HD21 LEU A 166    -102.917 -23.411  16.502  1.00 24.59           H  
ATOM   2423 HD22 LEU A 166    -101.741 -24.402  17.415  1.00 24.59           H  
ATOM   2424 HD23 LEU A 166    -101.183 -23.137  16.295  1.00 24.59           H  
ATOM   2425  N   ASP A 167     -97.892 -26.408  13.866  1.00 41.02           N  
ATOM   2426  H   ASP A 167     -98.545 -26.680  13.145  1.00 41.02           H  
ATOM   2427  CA  ASP A 167     -96.848 -27.350  14.227  1.00 41.02           C  
ATOM   2428  HA  ASP A 167     -96.814 -27.401  15.315  1.00 41.02           H  
ATOM   2429  C   ASP A 167     -95.406 -26.972  13.808  1.00 41.02           C  
ATOM   2430  CB  ASP A 167     -97.273 -28.741  13.724  1.00 41.02           C  
ATOM   2431  HB2 ASP A 167     -97.559 -28.675  12.675  1.00 41.02           H  
ATOM   2432  HB3 ASP A 167     -96.420 -29.417  13.788  1.00 41.02           H  
ATOM   2433  O   ASP A 167     -94.480 -27.662  14.225  1.00 41.02           O  
ATOM   2434  CG  ASP A 167     -98.413 -29.372  14.543  1.00 41.02           C  
ATOM   2435  OD1 ASP A 167     -98.348 -29.331  15.793  1.00 41.02           O  
ATOM   2436  OD2 ASP A 167     -99.329 -29.948  13.912  1.00 41.02           O  
ATOM   2437  N   GLY A 168     -95.059 -25.929  13.042  1.00 26.91           N  
ATOM   2438  H   GLY A 168     -94.058 -25.797  13.001  1.00 26.91           H  
ATOM   2439  CA  GLY A 168     -95.818 -24.977  12.220  1.00 26.91           C  
ATOM   2440  HA2 GLY A 168     -96.079 -25.432  11.264  1.00 26.91           H  
ATOM   2441  HA3 GLY A 168     -96.728 -24.646  12.719  1.00 26.91           H  
ATOM   2442  C   GLY A 168     -95.041 -23.687  11.962  1.00 26.91           C  
ATOM   2443  O   GLY A 168     -94.821 -23.336  10.802  1.00 26.91           O  
ATOM   2444  N   ASP A 169     -94.665 -23.029  13.066  1.00 23.09           N  
ATOM   2445  H   ASP A 169     -94.865 -23.491  13.942  1.00 23.09           H  
ATOM   2446  CA  ASP A 169     -94.422 -21.575  13.200  1.00 23.09           C  
ATOM   2447  HA  ASP A 169     -95.173 -21.056  12.605  1.00 23.09           H  
ATOM   2448  C   ASP A 169     -93.075 -21.034  12.680  1.00 23.09           C  
ATOM   2449  CB  ASP A 169     -94.639 -21.166  14.683  1.00 23.09           C  
ATOM   2450  HB2 ASP A 169     -94.052 -20.268  14.875  1.00 23.09           H  
ATOM   2451  HB3 ASP A 169     -94.236 -21.946  15.329  1.00 23.09           H  
ATOM   2452  O   ASP A 169     -92.008 -21.609  13.009  1.00 23.09           O  
ATOM   2453  CG  ASP A 169     -96.086 -20.838  15.119  1.00 23.09           C  
ATOM   2454  OD1 ASP A 169     -96.938 -20.509  14.260  1.00 23.09           O  
ATOM   2455  OD2 ASP A 169     -96.319 -20.827  16.354  1.00 23.09           O  
ATOM   2456  OXT ASP A 169     -93.129 -19.986  11.994  1.00 23.09           O  
TER    2457      ASP A 169                                                       
ATOM   2457  N   MET B   1       4.647 -12.374  58.267  1.00 72.20           N  
ATOM   2458  H   MET B   1       4.109 -12.796  59.010  1.00 72.20           H  
ATOM   2459  H2  MET B   1       5.611 -12.668  58.338  1.00 72.20           H  
ATOM   2460  H3  MET B   1       4.580 -11.370  58.348  1.00 72.20           H  
ATOM   2461  CA  MET B   1       4.095 -12.801  56.975  1.00 72.20           C  
ATOM   2462  HA  MET B   1       3.039 -12.529  56.962  1.00 72.20           H  
ATOM   2463  C   MET B   1       4.202 -14.310  56.883  1.00 72.20           C  
ATOM   2464  CB  MET B   1       4.761 -12.080  55.794  1.00 72.20           C  
ATOM   2465  HB2 MET B   1       5.347 -12.780  55.198  1.00 72.20           H  
ATOM   2466  HB3 MET B   1       5.422 -11.288  56.146  1.00 72.20           H  
ATOM   2467  O   MET B   1       5.318 -14.826  56.825  1.00 72.20           O  
ATOM   2468  CG  MET B   1       3.675 -11.459  54.921  1.00 72.20           C  
ATOM   2469  HG2 MET B   1       3.139 -10.690  55.477  1.00 72.20           H  
ATOM   2470  HG3 MET B   1       2.974 -12.255  54.669  1.00 72.20           H  
ATOM   2471  SD  MET B   1       4.271 -10.775  53.364  1.00 72.20           S  
ATOM   2472  CE  MET B   1       4.632  -9.062  53.833  1.00 72.20           C  
ATOM   2473  HE1 MET B   1       5.418  -9.034  54.588  1.00 72.20           H  
ATOM   2474  HE2 MET B   1       3.728  -8.587  54.213  1.00 72.20           H  
ATOM   2475  HE3 MET B   1       4.960  -8.519  52.947  1.00 72.20           H  
ATOM   2476  N   THR B   2       3.074 -15.004  56.987  1.00 82.61           N  
ATOM   2477  H   THR B   2       2.206 -14.486  56.998  1.00 82.61           H  
ATOM   2478  CA  THR B   2       2.987 -16.444  56.727  1.00 82.61           C  
ATOM   2479  HA  THR B   2       3.667 -16.969  57.397  1.00 82.61           H  
ATOM   2480  C   THR B   2       3.422 -16.734  55.292  1.00 82.61           C  
ATOM   2481  CB  THR B   2       1.567 -16.989  56.960  1.00 82.61           C  
ATOM   2482  HB  THR B   2       1.581 -18.067  56.801  1.00 82.61           H  
ATOM   2483  O   THR B   2       3.437 -15.840  54.443  1.00 82.61           O  
ATOM   2484  CG2 THR B   2       1.043 -16.714  58.369  1.00 82.61           C  
ATOM   2485 HG21 THR B   2       0.070 -17.190  58.489  1.00 82.61           H  
ATOM   2486 HG22 THR B   2       0.934 -15.643  58.539  1.00 82.61           H  
ATOM   2487 HG23 THR B   2       1.730 -17.132  59.106  1.00 82.61           H  
ATOM   2488  OG1 THR B   2       0.664 -16.420  56.049  1.00 82.61           O  
ATOM   2489  HG1 THR B   2       0.286 -15.636  56.455  1.00 82.61           H  
ATOM   2490  N   ASP B   3       3.792 -17.980  55.011  1.00 75.57           N  
ATOM   2491  H   ASP B   3       3.810 -18.689  55.730  1.00 75.57           H  
ATOM   2492  CA  ASP B   3       4.159 -18.373  53.649  1.00 75.57           C  
ATOM   2493  HA  ASP B   3       4.987 -17.741  53.328  1.00 75.57           H  
ATOM   2494  C   ASP B   3       2.998 -18.114  52.672  1.00 75.57           C  
ATOM   2495  CB  ASP B   3       4.608 -19.845  53.666  1.00 75.57           C  
ATOM   2496  HB2 ASP B   3       4.783 -20.169  54.692  1.00 75.57           H  
ATOM   2497  HB3 ASP B   3       3.817 -20.474  53.257  1.00 75.57           H  
ATOM   2498  O   ASP B   3       3.198 -17.560  51.594  1.00 75.57           O  
ATOM   2499  CG  ASP B   3       5.909 -20.066  52.892  1.00 75.57           C  
ATOM   2500  OD1 ASP B   3       6.809 -19.198  53.013  1.00 75.57           O  
ATOM   2501  OD2 ASP B   3       5.998 -21.127  52.240  1.00 75.57           O  
ATOM   2502  N   SER B   4       1.761 -18.371  53.112  1.00 75.92           N  
ATOM   2503  H   SER B   4       1.649 -18.846  53.996  1.00 75.92           H  
ATOM   2504  CA  SER B   4       0.540 -18.057  52.365  1.00 75.92           C  
ATOM   2505  HA  SER B   4       0.574 -18.580  51.409  1.00 75.92           H  
ATOM   2506  C   SER B   4       0.383 -16.561  52.062  1.00 75.92           C  
ATOM   2507  CB  SER B   4      -0.684 -18.551  53.143  1.00 75.92           C  
ATOM   2508  HB2 SER B   4      -0.763 -17.996  54.078  1.00 75.92           H  
ATOM   2509  HB3 SER B   4      -1.587 -18.381  52.557  1.00 75.92           H  
ATOM   2510  O   SER B   4       0.031 -16.213  50.939  1.00 75.92           O  
ATOM   2511  OG  SER B   4      -0.557 -19.931  53.437  1.00 75.92           O  
ATOM   2512  HG  SER B   4      -0.790 -20.439  52.657  1.00 75.92           H  
ATOM   2513  N   GLU B   5       0.673 -15.665  53.014  1.00 79.95           N  
ATOM   2514  H   GLU B   5       0.972 -15.996  53.920  1.00 79.95           H  
ATOM   2515  CA  GLU B   5       0.597 -14.211  52.785  1.00 79.95           C  
ATOM   2516  HA  GLU B   5      -0.381 -13.958  52.375  1.00 79.95           H  
ATOM   2517  C   GLU B   5       1.643 -13.731  51.767  1.00 79.95           C  
ATOM   2518  CB  GLU B   5       0.785 -13.452  54.104  1.00 79.95           C  
ATOM   2519  HB2 GLU B   5       1.649 -13.887  54.606  1.00 79.95           H  
ATOM   2520  HB3 GLU B   5       0.993 -12.407  53.871  1.00 79.95           H  
ATOM   2521  O   GLU B   5       1.319 -12.928  50.893  1.00 79.95           O  
ATOM   2522  CG  GLU B   5      -0.420 -13.466  55.054  1.00 79.95           C  
ATOM   2523  HG2 GLU B   5      -0.786 -14.487  55.166  1.00 79.95           H  
ATOM   2524  HG3 GLU B   5      -1.221 -12.878  54.605  1.00 79.95           H  
ATOM   2525  CD  GLU B   5      -0.067 -12.904  56.444  1.00 79.95           C  
ATOM   2526  OE1 GLU B   5      -0.949 -12.312  57.090  1.00 79.95           O  
ATOM   2527  OE2 GLU B   5       1.082 -13.126  56.908  1.00 79.95           O  
ATOM   2528  N   LYS B   6       2.875 -14.261  51.818  1.00 83.95           N  
ATOM   2529  H   LYS B   6       3.067 -14.948  52.533  1.00 83.95           H  
ATOM   2530  CA  LYS B   6       3.919 -13.927  50.831  1.00 83.95           C  
ATOM   2531  HA  LYS B   6       4.032 -12.845  50.774  1.00 83.95           H  
ATOM   2532  C   LYS B   6       3.534 -14.398  49.431  1.00 83.95           C  
ATOM   2533  CB  LYS B   6       5.257 -14.567  51.213  1.00 83.95           C  
ATOM   2534  HB2 LYS B   6       5.117 -15.641  51.334  1.00 83.95           H  
ATOM   2535  HB3 LYS B   6       5.959 -14.407  50.394  1.00 83.95           H  
ATOM   2536  O   LYS B   6       3.636 -13.648  48.463  1.00 83.95           O  
ATOM   2537  CG  LYS B   6       5.866 -13.987  52.490  1.00 83.95           C  
ATOM   2538  HG2 LYS B   6       5.181 -14.139  53.323  1.00 83.95           H  
ATOM   2539  HG3 LYS B   6       6.058 -12.922  52.358  1.00 83.95           H  
ATOM   2540  CD  LYS B   6       7.180 -14.716  52.768  1.00 83.95           C  
ATOM   2541  HD2 LYS B   6       7.879 -14.518  51.955  1.00 83.95           H  
ATOM   2542  HD3 LYS B   6       6.982 -15.788  52.807  1.00 83.95           H  
ATOM   2543  CE  LYS B   6       7.788 -14.274  54.096  1.00 83.95           C  
ATOM   2544  HE2 LYS B   6       8.033 -13.213  54.036  1.00 83.95           H  
ATOM   2545  HE3 LYS B   6       7.042 -14.420  54.876  1.00 83.95           H  
ATOM   2546  NZ  LYS B   6       8.993 -15.086  54.382  1.00 83.95           N  
ATOM   2547  HZ1 LYS B   6       9.398 -14.849  55.276  1.00 83.95           H  
ATOM   2548  HZ2 LYS B   6       8.740 -16.064  54.386  1.00 83.95           H  
ATOM   2549  HZ3 LYS B   6       9.681 -14.960  53.653  1.00 83.95           H  
ATOM   2550  N   VAL B   7       3.073 -15.644  49.313  1.00 84.12           N  
ATOM   2551  H   VAL B   7       3.028 -16.222  50.140  1.00 84.12           H  
ATOM   2552  CA  VAL B   7       2.664 -16.210  48.021  1.00 84.12           C  
ATOM   2553  HA  VAL B   7       3.470 -16.052  47.304  1.00 84.12           H  
ATOM   2554  C   VAL B   7       1.440 -15.473  47.462  1.00 84.12           C  
ATOM   2555  CB  VAL B   7       2.447 -17.730  48.131  1.00 84.12           C  
ATOM   2556  HB  VAL B   7       1.684 -17.938  48.882  1.00 84.12           H  
ATOM   2557  O   VAL B   7       1.360 -15.274  46.249  1.00 84.12           O  
ATOM   2558  CG1 VAL B   7       2.015 -18.323  46.790  1.00 84.12           C  
ATOM   2559 HG11 VAL B   7       1.866 -19.398  46.896  1.00 84.12           H  
ATOM   2560 HG12 VAL B   7       2.781 -18.140  46.036  1.00 84.12           H  
ATOM   2561 HG13 VAL B   7       1.085 -17.863  46.456  1.00 84.12           H  
ATOM   2562  CG2 VAL B   7       3.747 -18.462  48.498  1.00 84.12           C  
ATOM   2563 HG21 VAL B   7       3.543 -19.522  48.653  1.00 84.12           H  
ATOM   2564 HG22 VAL B   7       4.483 -18.352  47.701  1.00 84.12           H  
ATOM   2565 HG23 VAL B   7       4.181 -18.064  49.415  1.00 84.12           H  
ATOM   2566  N   ALA B   8       0.530 -14.989  48.314  1.00 81.00           N  
ATOM   2567  H   ALA B   8       0.614 -15.204  49.297  1.00 81.00           H  
ATOM   2568  CA  ALA B   8      -0.610 -14.181  47.883  1.00 81.00           C  
ATOM   2569  HA  ALA B   8      -1.166 -14.750  47.138  1.00 81.00           H  
ATOM   2570  C   ALA B   8      -0.189 -12.855  47.218  1.00 81.00           C  
ATOM   2571  CB  ALA B   8      -1.534 -13.941  49.083  1.00 81.00           C  
ATOM   2572  HB1 ALA B   8      -2.413 -13.384  48.760  1.00 81.00           H  
ATOM   2573  HB2 ALA B   8      -1.855 -14.896  49.499  1.00 81.00           H  
ATOM   2574  HB3 ALA B   8      -1.013 -13.371  49.852  1.00 81.00           H  
ATOM   2575  O   ALA B   8      -0.810 -12.450  46.232  1.00 81.00           O  
ATOM   2576  N   GLU B   9       0.873 -12.193  47.693  1.00 86.10           N  
ATOM   2577  H   GLU B   9       1.341 -12.539  48.519  1.00 86.10           H  
ATOM   2578  CA  GLU B   9       1.414 -10.994  47.034  1.00 86.10           C  
ATOM   2579  HA  GLU B   9       0.598 -10.296  46.845  1.00 86.10           H  
ATOM   2580  C   GLU B   9       2.032 -11.310  45.667  1.00 86.10           C  
ATOM   2581  CB  GLU B   9       2.449 -10.283  47.916  1.00 86.10           C  
ATOM   2582  HB2 GLU B   9       3.183 -10.999  48.284  1.00 86.10           H  
ATOM   2583  HB3 GLU B   9       2.961  -9.545  47.298  1.00 86.10           H  
ATOM   2584  O   GLU B   9       1.750 -10.608  44.690  1.00 86.10           O  
ATOM   2585  CG  GLU B   9       1.793  -9.547  49.090  1.00 86.10           C  
ATOM   2586  HG2 GLU B   9       0.960  -8.959  48.706  1.00 86.10           H  
ATOM   2587  HG3 GLU B   9       1.387 -10.279  49.789  1.00 86.10           H  
ATOM   2588  CD  GLU B   9       2.761  -8.610  49.830  1.00 86.10           C  
ATOM   2589  OE1 GLU B   9       2.233  -7.765  50.587  1.00 86.10           O  
ATOM   2590  OE2 GLU B   9       3.990  -8.711  49.614  1.00 86.10           O  
ATOM   2591  N   TYR B  10       2.805 -12.396  45.562  1.00 86.85           N  
ATOM   2592  H   TYR B  10       3.033 -12.909  46.402  1.00 86.85           H  
ATOM   2593  CA  TYR B  10       3.363 -12.838  44.280  1.00 86.85           C  
ATOM   2594  HA  TYR B  10       3.926 -12.012  43.847  1.00 86.85           H  
ATOM   2595  C   TYR B  10       2.272 -13.202  43.271  1.00 86.85           C  
ATOM   2596  CB  TYR B  10       4.308 -14.029  44.481  1.00 86.85           C  
ATOM   2597  HB2 TYR B  10       4.539 -14.455  43.504  1.00 86.85           H  
ATOM   2598  HB3 TYR B  10       3.798 -14.801  45.057  1.00 86.85           H  
ATOM   2599  O   TYR B  10       2.354 -12.796  42.109  1.00 86.85           O  
ATOM   2600  CG  TYR B  10       5.626 -13.678  45.140  1.00 86.85           C  
ATOM   2601  CD1 TYR B  10       6.480 -12.732  44.539  1.00 86.85           C  
ATOM   2602  HD1 TYR B  10       6.193 -12.252  43.615  1.00 86.85           H  
ATOM   2603  CD2 TYR B  10       6.015 -14.314  46.334  1.00 86.85           C  
ATOM   2604  HD2 TYR B  10       5.364 -15.037  46.802  1.00 86.85           H  
ATOM   2605  CE1 TYR B  10       7.710 -12.405  45.139  1.00 86.85           C  
ATOM   2606  HE1 TYR B  10       8.358 -11.672  44.682  1.00 86.85           H  
ATOM   2607  CE2 TYR B  10       7.248 -13.999  46.932  1.00 86.85           C  
ATOM   2608  HE2 TYR B  10       7.553 -14.477  47.851  1.00 86.85           H  
ATOM   2609  OH  TYR B  10       9.283 -12.738  46.925  1.00 86.85           O  
ATOM   2610  HH  TYR B  10       9.752 -12.054  46.440  1.00 86.85           H  
ATOM   2611  CZ  TYR B  10       8.095 -13.040  46.340  1.00 86.85           C  
ATOM   2612  N   LEU B  11       1.225 -13.913  43.707  1.00 84.24           N  
ATOM   2613  H   LEU B  11       1.231 -14.240  44.663  1.00 84.24           H  
ATOM   2614  CA  LEU B  11       0.093 -14.257  42.851  1.00 84.24           C  
ATOM   2615  HA  LEU B  11       0.485 -14.769  41.972  1.00 84.24           H  
ATOM   2616  C   LEU B  11      -0.611 -12.992  42.359  1.00 84.24           C  
ATOM   2617  CB  LEU B  11      -0.864 -15.199  43.603  1.00 84.24           C  
ATOM   2618  HB2 LEU B  11      -0.293 -16.026  44.023  1.00 84.24           H  
ATOM   2619  HB3 LEU B  11      -1.314 -14.651  44.430  1.00 84.24           H  
ATOM   2620  O   LEU B  11      -0.834 -12.859  41.157  1.00 84.24           O  
ATOM   2621  CG  LEU B  11      -1.983 -15.773  42.710  1.00 84.24           C  
ATOM   2622  HG  LEU B  11      -2.505 -14.962  42.204  1.00 84.24           H  
ATOM   2623  CD1 LEU B  11      -1.436 -16.748  41.663  1.00 84.24           C  
ATOM   2624 HD11 LEU B  11      -0.788 -16.225  40.960  1.00 84.24           H  
ATOM   2625 HD12 LEU B  11      -0.881 -17.548  42.155  1.00 84.24           H  
ATOM   2626 HD13 LEU B  11      -2.261 -17.183  41.099  1.00 84.24           H  
ATOM   2627  CD2 LEU B  11      -2.996 -16.527  43.568  1.00 84.24           C  
ATOM   2628 HD21 LEU B  11      -2.511 -17.363  44.071  1.00 84.24           H  
ATOM   2629 HD22 LEU B  11      -3.803 -16.905  42.940  1.00 84.24           H  
ATOM   2630 HD23 LEU B  11      -3.421 -15.855  44.314  1.00 84.24           H  
ATOM   2631  N   ARG B  12      -0.871 -12.029  43.258  1.00 87.38           N  
ATOM   2632  H   ARG B  12      -0.638 -12.212  44.224  1.00 87.38           H  
ATOM   2633  CA  ARG B  12      -1.486 -10.741  42.910  1.00 87.38           C  
ATOM   2634  HA  ARG B  12      -2.468 -10.946  42.483  1.00 87.38           H  
ATOM   2635  C   ARG B  12      -0.676 -10.017  41.834  1.00 87.38           C  
ATOM   2636  CB  ARG B  12      -1.658  -9.893  44.180  1.00 87.38           C  
ATOM   2637  HB2 ARG B  12      -0.681  -9.564  44.537  1.00 87.38           H  
ATOM   2638  HB3 ARG B  12      -2.111 -10.515  44.952  1.00 87.38           H  
ATOM   2639  O   ARG B  12      -1.259  -9.591  40.835  1.00 87.38           O  
ATOM   2640  CG  ARG B  12      -2.559  -8.668  43.952  1.00 87.38           C  
ATOM   2641  HG2 ARG B  12      -2.159  -8.070  43.133  1.00 87.38           H  
ATOM   2642  HG3 ARG B  12      -3.561  -9.001  43.678  1.00 87.38           H  
ATOM   2643  CD  ARG B  12      -2.639  -7.775  45.200  1.00 87.38           C  
ATOM   2644  HD2 ARG B  12      -1.633  -7.425  45.427  1.00 87.38           H  
ATOM   2645  HD3 ARG B  12      -3.252  -6.905  44.965  1.00 87.38           H  
ATOM   2646  NE  ARG B  12      -3.228  -8.477  46.362  1.00 87.38           N  
ATOM   2647  HE  ARG B  12      -4.022  -9.072  46.175  1.00 87.38           H  
ATOM   2648  NH1 ARG B  12      -1.791  -7.711  47.999  1.00 87.38           N  
ATOM   2649 HH11 ARG B  12      -1.438  -7.757  48.945  1.00 87.38           H  
ATOM   2650 HH12 ARG B  12      -1.285  -7.158  47.323  1.00 87.38           H  
ATOM   2651  NH2 ARG B  12      -3.407  -9.142  48.534  1.00 87.38           N  
ATOM   2652 HH21 ARG B  12      -3.055  -9.121  49.481  1.00 87.38           H  
ATOM   2653 HH22 ARG B  12      -4.181  -9.746  48.299  1.00 87.38           H  
ATOM   2654  CZ  ARG B  12      -2.807  -8.436  47.618  1.00 87.38           C  
ATOM   2655  N   ARG B  13       0.652  -9.930  41.992  1.00 88.97           N  
ATOM   2656  H   ARG B  13       1.051 -10.320  42.834  1.00 88.97           H  
ATOM   2657  CA  ARG B  13       1.546  -9.306  41.003  1.00 88.97           C  
ATOM   2658  HA  ARG B  13       1.177  -8.298  40.813  1.00 88.97           H  
ATOM   2659  C   ARG B  13       1.499 -10.024  39.654  1.00 88.97           C  
ATOM   2660  CB  ARG B  13       2.982  -9.233  41.560  1.00 88.97           C  
ATOM   2661  HB2 ARG B  13       3.362 -10.245  41.697  1.00 88.97           H  
ATOM   2662  HB3 ARG B  13       2.970  -8.747  42.536  1.00 88.97           H  
ATOM   2663  O   ARG B  13       1.302  -9.362  38.640  1.00 88.97           O  
ATOM   2664  CG  ARG B  13       3.948  -8.471  40.635  1.00 88.97           C  
ATOM   2665  HG2 ARG B  13       4.969  -8.612  40.991  1.00 88.97           H  
ATOM   2666  HG3 ARG B  13       3.892  -8.887  39.629  1.00 88.97           H  
ATOM   2667  CD  ARG B  13       3.652  -6.966  40.596  1.00 88.97           C  
ATOM   2668  HD2 ARG B  13       2.576  -6.793  40.637  1.00 88.97           H  
ATOM   2669  HD3 ARG B  13       4.111  -6.500  41.468  1.00 88.97           H  
ATOM   2670  NE  ARG B  13       4.152  -6.357  39.358  1.00 88.97           N  
ATOM   2671  HE  ARG B  13       4.218  -6.954  38.546  1.00 88.97           H  
ATOM   2672  NH1 ARG B  13       4.170  -4.150  40.029  1.00 88.97           N  
ATOM   2673 HH11 ARG B  13       4.319  -3.181  39.789  1.00 88.97           H  
ATOM   2674 HH12 ARG B  13       3.977  -4.431  40.980  1.00 88.97           H  
ATOM   2675  NH2 ARG B  13       4.592  -4.708  37.905  1.00 88.97           N  
ATOM   2676 HH21 ARG B  13       4.698  -3.738  37.643  1.00 88.97           H  
ATOM   2677 HH22 ARG B  13       4.380  -5.393  37.194  1.00 88.97           H  
ATOM   2678  CZ  ARG B  13       4.313  -5.072  39.115  1.00 88.97           C  
ATOM   2679  N   ALA B  14       1.592 -11.354  39.642  1.00 89.00           N  
ATOM   2680  H   ALA B  14       1.744 -11.836  40.517  1.00 89.00           H  
ATOM   2681  CA  ALA B  14       1.537 -12.146  38.413  1.00 89.00           C  
ATOM   2682  HA  ALA B  14       2.341 -11.816  37.754  1.00 89.00           H  
ATOM   2683  C   ALA B  14       0.213 -11.949  37.652  1.00 89.00           C  
ATOM   2684  CB  ALA B  14       1.773 -13.620  38.764  1.00 89.00           C  
ATOM   2685  HB1 ALA B  14       2.734 -13.732  39.266  1.00 89.00           H  
ATOM   2686  HB2 ALA B  14       1.778 -14.217  37.852  1.00 89.00           H  
ATOM   2687  HB3 ALA B  14       0.984 -13.983  39.423  1.00 89.00           H  
ATOM   2688  O   ALA B  14       0.229 -11.755  36.437  1.00 89.00           O  
ATOM   2689  N   THR B  15      -0.931 -11.927  38.348  1.00 89.35           N  
ATOM   2690  H   THR B  15      -0.913 -12.167  39.329  1.00 89.35           H  
ATOM   2691  CA  THR B  15      -2.230 -11.636  37.714  1.00 89.35           C  
ATOM   2692  HA  THR B  15      -2.334 -12.287  36.846  1.00 89.35           H  
ATOM   2693  C   THR B  15      -2.340 -10.209  37.180  1.00 89.35           C  
ATOM   2694  CB  THR B  15      -3.431 -11.893  38.641  1.00 89.35           C  
ATOM   2695  HB  THR B  15      -4.240 -11.215  38.372  1.00 89.35           H  
ATOM   2696  O   THR B  15      -2.948 -10.010  36.129  1.00 89.35           O  
ATOM   2697  CG2 THR B  15      -3.957 -13.315  38.483  1.00 89.35           C  
ATOM   2698 HG21 THR B  15      -4.284 -13.480  37.457  1.00 89.35           H  
ATOM   2699 HG22 THR B  15      -3.172 -14.028  38.735  1.00 89.35           H  
ATOM   2700 HG23 THR B  15      -4.803 -13.465  39.154  1.00 89.35           H  
ATOM   2701  OG1 THR B  15      -3.129 -11.703  40.003  1.00 89.35           O  
ATOM   2702  HG1 THR B  15      -2.538 -10.952  40.097  1.00 89.35           H  
ATOM   2703  N   LEU B  16      -1.758  -9.216  37.863  1.00 91.73           N  
ATOM   2704  H   LEU B  16      -1.245  -9.432  38.706  1.00 91.73           H  
ATOM   2705  CA  LEU B  16      -1.747  -7.831  37.379  1.00 91.73           C  
ATOM   2706  HA  LEU B  16      -2.758  -7.556  37.078  1.00 91.73           H  
ATOM   2707  C   LEU B  16      -0.883  -7.682  36.122  1.00 91.73           C  
ATOM   2708  CB  LEU B  16      -1.269  -6.880  38.491  1.00 91.73           C  
ATOM   2709  HB2 LEU B  16      -0.989  -5.928  38.039  1.00 91.73           H  
ATOM   2710  HB3 LEU B  16      -0.371  -7.298  38.946  1.00 91.73           H  
ATOM   2711  O   LEU B  16      -1.346  -7.101  35.141  1.00 91.73           O  
ATOM   2712  CG  LEU B  16      -2.314  -6.604  39.585  1.00 91.73           C  
ATOM   2713  HG  LEU B  16      -2.692  -7.545  39.985  1.00 91.73           H  
ATOM   2714  CD1 LEU B  16      -1.662  -5.818  40.724  1.00 91.73           C  
ATOM   2715 HD11 LEU B  16      -2.393  -5.628  41.510  1.00 91.73           H  
ATOM   2716 HD12 LEU B  16      -0.840  -6.399  41.142  1.00 91.73           H  
ATOM   2717 HD13 LEU B  16      -1.277  -4.868  40.352  1.00 91.73           H  
ATOM   2718  CD2 LEU B  16      -3.496  -5.784  39.062  1.00 91.73           C  
ATOM   2719 HD21 LEU B  16      -4.053  -6.360  38.322  1.00 91.73           H  
ATOM   2720 HD22 LEU B  16      -3.134  -4.859  38.614  1.00 91.73           H  
ATOM   2721 HD23 LEU B  16      -4.168  -5.546  39.886  1.00 91.73           H  
ATOM   2722  N   ASP B  17       0.318  -8.263  36.121  1.00 92.47           N  
ATOM   2723  H   ASP B  17       0.652  -8.692  36.972  1.00 92.47           H  
ATOM   2724  CA  ASP B  17       1.211  -8.248  34.959  1.00 92.47           C  
ATOM   2725  HA  ASP B  17       1.358  -7.216  34.639  1.00 92.47           H  
ATOM   2726  C   ASP B  17       0.590  -9.014  33.771  1.00 92.47           C  
ATOM   2727  CB  ASP B  17       2.586  -8.832  35.341  1.00 92.47           C  
ATOM   2728  HB2 ASP B  17       3.169  -8.952  34.428  1.00 92.47           H  
ATOM   2729  HB3 ASP B  17       2.439  -9.825  35.767  1.00 92.47           H  
ATOM   2730  O   ASP B  17       0.694  -8.571  32.628  1.00 92.47           O  
ATOM   2731  CG  ASP B  17       3.427  -7.985  36.318  1.00 92.47           C  
ATOM   2732  OD1 ASP B  17       3.216  -6.759  36.467  1.00 92.47           O  
ATOM   2733  OD2 ASP B  17       4.369  -8.547  36.917  1.00 92.47           O  
ATOM   2734  N   LEU B  18      -0.121 -10.124  34.022  1.00 91.73           N  
ATOM   2735  H   LEU B  18      -0.122 -10.485  34.965  1.00 91.73           H  
ATOM   2736  CA  LEU B  18      -0.864 -10.861  32.988  1.00 91.73           C  
ATOM   2737  HA  LEU B  18      -0.184 -11.092  32.169  1.00 91.73           H  
ATOM   2738  C   LEU B  18      -2.003 -10.024  32.400  1.00 91.73           C  
ATOM   2739  CB  LEU B  18      -1.395 -12.180  33.583  1.00 91.73           C  
ATOM   2740  HB2 LEU B  18      -1.966 -11.949  34.483  1.00 91.73           H  
ATOM   2741  HB3 LEU B  18      -0.545 -12.794  33.877  1.00 91.73           H  
ATOM   2742  O   LEU B  18      -2.208 -10.023  31.185  1.00 91.73           O  
ATOM   2743  CG  LEU B  18      -2.303 -12.997  32.640  1.00 91.73           C  
ATOM   2744  HG  LEU B  18      -3.188 -12.415  32.382  1.00 91.73           H  
ATOM   2745  CD1 LEU B  18      -1.593 -13.409  31.352  1.00 91.73           C  
ATOM   2746 HD11 LEU B  18      -1.303 -12.534  30.771  1.00 91.73           H  
ATOM   2747 HD12 LEU B  18      -2.249 -14.029  30.742  1.00 91.73           H  
ATOM   2748 HD13 LEU B  18      -0.703 -13.986  31.605  1.00 91.73           H  
ATOM   2749  CD2 LEU B  18      -2.772 -14.266  33.351  1.00 91.73           C  
ATOM   2750 HD21 LEU B  18      -3.421 -14.846  32.696  1.00 91.73           H  
ATOM   2751 HD22 LEU B  18      -3.322 -14.003  34.254  1.00 91.73           H  
ATOM   2752 HD23 LEU B  18      -1.911 -14.877  33.623  1.00 91.73           H  
ATOM   2753  N   ARG B  19      -2.751  -9.307  33.246  1.00 91.68           N  
ATOM   2754  H   ARG B  19      -2.541  -9.362  34.232  1.00 91.68           H  
ATOM   2755  CA  ARG B  19      -3.829  -8.423  32.791  1.00 91.68           C  
ATOM   2756  HA  ARG B  19      -4.508  -9.003  32.166  1.00 91.68           H  
ATOM   2757  C   ARG B  19      -3.285  -7.306  31.900  1.00 91.68           C  
ATOM   2758  CB  ARG B  19      -4.602  -7.883  34.002  1.00 91.68           C  
ATOM   2759  HB2 ARG B  19      -3.952  -7.231  34.586  1.00 91.68           H  
ATOM   2760  HB3 ARG B  19      -4.904  -8.721  34.629  1.00 91.68           H  
ATOM   2761  O   ARG B  19      -3.869  -7.065  30.849  1.00 91.68           O  
ATOM   2762  CG  ARG B  19      -5.861  -7.115  33.569  1.00 91.68           C  
ATOM   2763  HG2 ARG B  19      -6.494  -7.779  32.981  1.00 91.68           H  
ATOM   2764  HG3 ARG B  19      -5.589  -6.260  32.950  1.00 91.68           H  
ATOM   2765  CD  ARG B  19      -6.663  -6.622  34.777  1.00 91.68           C  
ATOM   2766  HD2 ARG B  19      -6.868  -7.466  35.435  1.00 91.68           H  
ATOM   2767  HD3 ARG B  19      -7.610  -6.222  34.415  1.00 91.68           H  
ATOM   2768  NE  ARG B  19      -5.946  -5.564  35.512  1.00 91.68           N  
ATOM   2769  HE  ARG B  19      -5.120  -5.187  35.069  1.00 91.68           H  
ATOM   2770  NH1 ARG B  19      -7.418  -5.360  37.263  1.00 91.68           N  
ATOM   2771 HH11 ARG B  19      -7.734  -4.861  38.082  1.00 91.68           H  
ATOM   2772 HH12 ARG B  19      -7.999  -6.073  36.844  1.00 91.68           H  
ATOM   2773  NH2 ARG B  19      -5.644  -4.010  37.144  1.00 91.68           N  
ATOM   2774 HH21 ARG B  19      -5.972  -3.525  37.967  1.00 91.68           H  
ATOM   2775 HH22 ARG B  19      -4.847  -3.645  36.642  1.00 91.68           H  
ATOM   2776  CZ  ARG B  19      -6.336  -4.988  36.635  1.00 91.68           C  
ATOM   2777  N   ALA B  20      -2.167  -6.690  32.289  1.00 94.94           N  
ATOM   2778  H   ALA B  20      -1.751  -6.953  33.171  1.00 94.94           H  
ATOM   2779  CA  ALA B  20      -1.494  -5.667  31.491  1.00 94.94           C  
ATOM   2780  HA  ALA B  20      -2.200  -4.867  31.268  1.00 94.94           H  
ATOM   2781  C   ALA B  20      -1.001  -6.225  30.144  1.00 94.94           C  
ATOM   2782  CB  ALA B  20      -0.347  -5.079  32.322  1.00 94.94           C  
ATOM   2783  HB1 ALA B  20       0.141  -4.287  31.754  1.00 94.94           H  
ATOM   2784  HB2 ALA B  20      -0.737  -4.658  33.248  1.00 94.94           H  
ATOM   2785  HB3 ALA B  20       0.386  -5.850  32.558  1.00 94.94           H  
ATOM   2786  O   ALA B  20      -1.271  -5.635  29.104  1.00 94.94           O  
ATOM   2787  N   ALA B  21      -0.373  -7.407  30.135  1.00 95.00           N  
ATOM   2788  H   ALA B  21      -0.134  -7.840  31.015  1.00 95.00           H  
ATOM   2789  CA  ALA B  21       0.085  -8.040  28.897  1.00 95.00           C  
ATOM   2790  HA  ALA B  21       0.740  -7.341  28.377  1.00 95.00           H  
ATOM   2791  C   ALA B  21      -1.076  -8.369  27.939  1.00 95.00           C  
ATOM   2792  CB  ALA B  21       0.899  -9.289  29.258  1.00 95.00           C  
ATOM   2793  HB1 ALA B  21       1.299  -9.735  28.347  1.00 95.00           H  
ATOM   2794  HB2 ALA B  21       0.269 -10.016  29.771  1.00 95.00           H  
ATOM   2795  HB3 ALA B  21       1.730  -9.012  29.907  1.00 95.00           H  
ATOM   2796  O   ALA B  21      -1.005  -8.076  26.751  1.00 95.00           O  
ATOM   2797  N   ARG B  22      -2.187  -8.923  28.447  1.00 93.14           N  
ATOM   2798  H   ARG B  22      -2.195  -9.148  29.432  1.00 93.14           H  
ATOM   2799  CA  ARG B  22      -3.386  -9.190  27.629  1.00 93.14           C  
ATOM   2800  HA  ARG B  22      -3.102  -9.761  26.745  1.00 93.14           H  
ATOM   2801  C   ARG B  22      -4.034  -7.920  27.087  1.00 93.14           C  
ATOM   2802  CB  ARG B  22      -4.423  -9.972  28.441  1.00 93.14           C  
ATOM   2803  HB2 ARG B  22      -4.545  -9.511  29.421  1.00 93.14           H  
ATOM   2804  HB3 ARG B  22      -5.379  -9.929  27.918  1.00 93.14           H  
ATOM   2805  O   ARG B  22      -4.653  -7.964  26.031  1.00 93.14           O  
ATOM   2806  CG  ARG B  22      -4.037 -11.445  28.595  1.00 93.14           C  
ATOM   2807  HG2 ARG B  22      -3.084 -11.531  29.117  1.00 93.14           H  
ATOM   2808  HG3 ARG B  22      -3.944 -11.895  27.607  1.00 93.14           H  
ATOM   2809  CD  ARG B  22      -5.127 -12.173  29.388  1.00 93.14           C  
ATOM   2810  HD2 ARG B  22      -6.087 -12.011  28.898  1.00 93.14           H  
ATOM   2811  HD3 ARG B  22      -5.160 -11.755  30.394  1.00 93.14           H  
ATOM   2812  NE  ARG B  22      -4.862 -13.620  29.456  1.00 93.14           N  
ATOM   2813  HE  ARG B  22      -4.140 -13.975  28.847  1.00 93.14           H  
ATOM   2814  NH1 ARG B  22      -6.469 -14.168  31.004  1.00 93.14           N  
ATOM   2815 HH11 ARG B  22      -6.813 -13.219  30.974  1.00 93.14           H  
ATOM   2816 HH12 ARG B  22      -6.959 -14.884  31.523  1.00 93.14           H  
ATOM   2817  NH2 ARG B  22      -5.103 -15.750  30.219  1.00 93.14           N  
ATOM   2818 HH21 ARG B  22      -5.507 -16.429  30.848  1.00 93.14           H  
ATOM   2819 HH22 ARG B  22      -4.349 -16.059  29.622  1.00 93.14           H  
ATOM   2820  CZ  ARG B  22      -5.480 -14.503  30.221  1.00 93.14           C  
ATOM   2821  N   GLN B  23      -3.945  -6.820  27.827  1.00 93.51           N  
ATOM   2822  H   GLN B  23      -3.426  -6.849  28.693  1.00 93.51           H  
ATOM   2823  CA  GLN B  23      -4.431  -5.534  27.355  1.00 93.51           C  
ATOM   2824  HA  GLN B  23      -5.421  -5.673  26.921  1.00 93.51           H  
ATOM   2825  C   GLN B  23      -3.549  -4.996  26.224  1.00 93.51           C  
ATOM   2826  CB  GLN B  23      -4.569  -4.587  28.549  1.00 93.51           C  
ATOM   2827  HB2 GLN B  23      -3.596  -4.405  29.004  1.00 93.51           H  
ATOM   2828  HB3 GLN B  23      -5.228  -5.045  29.287  1.00 93.51           H  
ATOM   2829  O   GLN B  23      -4.095  -4.655  25.182  1.00 93.51           O  
ATOM   2830  CG  GLN B  23      -5.167  -3.259  28.091  1.00 93.51           C  
ATOM   2831  HG2 GLN B  23      -6.081  -3.428  27.523  1.00 93.51           H  
ATOM   2832  HG3 GLN B  23      -4.444  -2.776  27.433  1.00 93.51           H  
ATOM   2833  CD  GLN B  23      -5.483  -2.307  29.232  1.00 93.51           C  
ATOM   2834  NE2 GLN B  23      -5.614  -1.044  28.907  1.00 93.51           N  
ATOM   2835 HE21 GLN B  23      -5.289  -0.767  27.992  1.00 93.51           H  
ATOM   2836 HE22 GLN B  23      -5.755  -0.355  29.632  1.00 93.51           H  
ATOM   2837  OE1 GLN B  23      -5.644  -2.691  30.388  1.00 93.51           O  
ATOM   2838  N   ARG B  24      -2.219  -5.054  26.371  1.00 94.04           N  
ATOM   2839  H   ARG B  24      -1.841  -5.305  27.274  1.00 94.04           H  
ATOM   2840  CA  ARG B  24      -1.280  -4.655  25.313  1.00 94.04           C  
ATOM   2841  HA  ARG B  24      -1.480  -3.610  25.076  1.00 94.04           H  
ATOM   2842  C   ARG B  24      -1.491  -5.431  24.009  1.00 94.04           C  
ATOM   2843  CB  ARG B  24       0.167  -4.790  25.825  1.00 94.04           C  
ATOM   2844  HB2 ARG B  24       0.351  -5.826  26.110  1.00 94.04           H  
ATOM   2845  HB3 ARG B  24       0.279  -4.171  26.715  1.00 94.04           H  
ATOM   2846  O   ARG B  24      -1.464  -4.834  22.946  1.00 94.04           O  
ATOM   2847  CG  ARG B  24       1.245  -4.372  24.805  1.00 94.04           C  
ATOM   2848  HG2 ARG B  24       2.224  -4.461  25.277  1.00 94.04           H  
ATOM   2849  HG3 ARG B  24       1.223  -5.043  23.946  1.00 94.04           H  
ATOM   2850  CD  ARG B  24       1.059  -2.929  24.326  1.00 94.04           C  
ATOM   2851  HD2 ARG B  24       1.059  -2.261  25.187  1.00 94.04           H  
ATOM   2852  HD3 ARG B  24       0.094  -2.842  23.827  1.00 94.04           H  
ATOM   2853  NE  ARG B  24       2.108  -2.508  23.379  1.00 94.04           N  
ATOM   2854  HE  ARG B  24       2.862  -3.133  23.130  1.00 94.04           H  
ATOM   2855  NH1 ARG B  24       1.088  -0.551  22.720  1.00 94.04           N  
ATOM   2856 HH11 ARG B  24       1.047   0.198  22.045  1.00 94.04           H  
ATOM   2857 HH12 ARG B  24       0.285  -0.752  23.298  1.00 94.04           H  
ATOM   2858  NH2 ARG B  24       3.036  -1.174  21.814  1.00 94.04           N  
ATOM   2859 HH21 ARG B  24       3.707  -1.916  21.672  1.00 94.04           H  
ATOM   2860 HH22 ARG B  24       2.981  -0.445  21.116  1.00 94.04           H  
ATOM   2861  CZ  ARG B  24       2.070  -1.410  22.648  1.00 94.04           C  
ATOM   2862  N   ILE B  25      -1.755  -6.739  24.083  1.00 94.80           N  
ATOM   2863  H   ILE B  25      -1.688  -7.185  24.987  1.00 94.80           H  
ATOM   2864  CA  ILE B  25      -2.070  -7.552  22.891  1.00 94.80           C  
ATOM   2865  HA  ILE B  25      -1.248  -7.470  22.180  1.00 94.80           H  
ATOM   2866  C   ILE B  25      -3.315  -7.015  22.171  1.00 94.80           C  
ATOM   2867  CB  ILE B  25      -2.236  -9.041  23.270  1.00 94.80           C  
ATOM   2868  HB  ILE B  25      -2.958  -9.109  24.084  1.00 94.80           H  
ATOM   2869  O   ILE B  25      -3.282  -6.811  20.964  1.00 94.80           O  
ATOM   2870  CG1 ILE B  25      -0.889  -9.623  23.746  1.00 94.80           C  
ATOM   2871 HG12 ILE B  25      -0.215  -9.725  22.895  1.00 94.80           H  
ATOM   2872 HG13 ILE B  25      -0.423  -8.935  24.451  1.00 94.80           H  
ATOM   2873  CG2 ILE B  25      -2.764  -9.875  22.089  1.00 94.80           C  
ATOM   2874 HG21 ILE B  25      -3.756  -9.545  21.782  1.00 94.80           H  
ATOM   2875 HG22 ILE B  25      -2.105  -9.773  21.226  1.00 94.80           H  
ATOM   2876 HG23 ILE B  25      -2.848 -10.931  22.343  1.00 94.80           H  
ATOM   2877  CD1 ILE B  25      -1.019 -10.978  24.451  1.00 94.80           C  
ATOM   2878 HD11 ILE B  25      -0.050 -11.249  24.870  1.00 94.80           H  
ATOM   2879 HD12 ILE B  25      -1.322 -11.753  23.747  1.00 94.80           H  
ATOM   2880 HD13 ILE B  25      -1.746 -10.911  25.261  1.00 94.80           H  
ATOM   2881  N   ARG B  26      -4.398  -6.724  22.908  1.00 93.20           N  
ATOM   2882  H   ARG B  26      -4.346  -6.837  23.910  1.00 93.20           H  
ATOM   2883  CA  ARG B  26      -5.622  -6.173  22.303  1.00 93.20           C  
ATOM   2884  HA  ARG B  26      -5.930  -6.817  21.479  1.00 93.20           H  
ATOM   2885  C   ARG B  26      -5.404  -4.803  21.672  1.00 93.20           C  
ATOM   2886  CB  ARG B  26      -6.752  -6.074  23.328  1.00 93.20           C  
ATOM   2887  HB2 ARG B  26      -7.540  -5.449  22.907  1.00 93.20           H  
ATOM   2888  HB3 ARG B  26      -6.383  -5.593  24.234  1.00 93.20           H  
ATOM   2889  O   ARG B  26      -6.012  -4.539  20.642  1.00 93.20           O  
ATOM   2890  CG  ARG B  26      -7.356  -7.444  23.653  1.00 93.20           C  
ATOM   2891  HG2 ARG B  26      -7.655  -7.929  22.724  1.00 93.20           H  
ATOM   2892  HG3 ARG B  26      -6.619  -8.071  24.154  1.00 93.20           H  
ATOM   2893  CD  ARG B  26      -8.595  -7.270  24.537  1.00 93.20           C  
ATOM   2894  HD2 ARG B  26      -9.289  -6.600  24.028  1.00 93.20           H  
ATOM   2895  HD3 ARG B  26      -9.098  -8.231  24.638  1.00 93.20           H  
ATOM   2896  NE  ARG B  26      -8.250  -6.701  25.856  1.00 93.20           N  
ATOM   2897  HE  ARG B  26      -8.155  -5.696  25.876  1.00 93.20           H  
ATOM   2898  NH1 ARG B  26      -8.036  -8.676  26.989  1.00 93.20           N  
ATOM   2899 HH11 ARG B  26      -7.880  -9.195  27.842  1.00 93.20           H  
ATOM   2900 HH12 ARG B  26      -8.217  -9.136  26.108  1.00 93.20           H  
ATOM   2901  NH2 ARG B  26      -7.669  -6.739  28.055  1.00 93.20           N  
ATOM   2902 HH21 ARG B  26      -7.628  -5.730  28.028  1.00 93.20           H  
ATOM   2903 HH22 ARG B  26      -7.392  -7.241  28.886  1.00 93.20           H  
ATOM   2904  CZ  ARG B  26      -7.984  -7.373  26.958  1.00 93.20           C  
ATOM   2905  N   GLU B  27      -4.566  -3.964  22.278  1.00 93.01           N  
ATOM   2906  H   GLU B  27      -4.138  -4.249  23.147  1.00 93.01           H  
ATOM   2907  CA  GLU B  27      -4.190  -2.657  21.725  1.00 93.01           C  
ATOM   2908  HA  GLU B  27      -5.096  -2.092  21.501  1.00 93.01           H  
ATOM   2909  C   GLU B  27      -3.406  -2.819  20.404  1.00 93.01           C  
ATOM   2910  CB  GLU B  27      -3.383  -1.866  22.776  1.00 93.01           C  
ATOM   2911  HB2 GLU B  27      -2.947  -0.986  22.304  1.00 93.01           H  
ATOM   2912  HB3 GLU B  27      -2.569  -2.499  23.129  1.00 93.01           H  
ATOM   2913  O   GLU B  27      -3.679  -2.140  19.420  1.00 93.01           O  
ATOM   2914  CG  GLU B  27      -4.238  -1.402  23.977  1.00 93.01           C  
ATOM   2915  HG2 GLU B  27      -4.890  -2.219  24.287  1.00 93.01           H  
ATOM   2916  HG3 GLU B  27      -4.881  -0.584  23.651  1.00 93.01           H  
ATOM   2917  CD  GLU B  27      -3.425  -0.956  25.212  1.00 93.01           C  
ATOM   2918  OE1 GLU B  27      -4.071  -0.681  26.262  1.00 93.01           O  
ATOM   2919  OE2 GLU B  27      -2.170  -0.995  25.167  1.00 93.01           O  
ATOM   2920  N   LEU B  28      -2.491  -3.786  20.328  1.00 93.30           N  
ATOM   2921  H   LEU B  28      -2.285  -4.326  21.157  1.00 93.30           H  
ATOM   2922  CA  LEU B  28      -1.713  -4.053  19.111  1.00 93.30           C  
ATOM   2923  HA  LEU B  28      -1.312  -3.113  18.733  1.00 93.30           H  
ATOM   2924  C   LEU B  28      -2.549  -4.656  17.967  1.00 93.30           C  
ATOM   2925  CB  LEU B  28      -0.553  -4.989  19.481  1.00 93.30           C  
ATOM   2926  HB2 LEU B  28      -0.107  -5.378  18.565  1.00 93.30           H  
ATOM   2927  HB3 LEU B  28      -0.958  -5.838  20.031  1.00 93.30           H  
ATOM   2928  O   LEU B  28      -2.315  -4.346  16.799  1.00 93.30           O  
ATOM   2929  CG  LEU B  28       0.550  -4.315  20.315  1.00 93.30           C  
ATOM   2930  HG  LEU B  28       0.116  -3.746  21.136  1.00 93.30           H  
ATOM   2931  CD1 LEU B  28       1.455  -5.396  20.908  1.00 93.30           C  
ATOM   2932 HD11 LEU B  28       0.867  -6.065  21.535  1.00 93.30           H  
ATOM   2933 HD12 LEU B  28       1.921  -5.963  20.102  1.00 93.30           H  
ATOM   2934 HD13 LEU B  28       2.235  -4.926  21.506  1.00 93.30           H  
ATOM   2935  CD2 LEU B  28       1.392  -3.376  19.456  1.00 93.30           C  
ATOM   2936 HD21 LEU B  28       2.258  -3.021  20.014  1.00 93.30           H  
ATOM   2937 HD22 LEU B  28       1.755  -3.906  18.575  1.00 93.30           H  
ATOM   2938 HD23 LEU B  28       0.801  -2.518  19.136  1.00 93.30           H  
ATOM   2939  N   GLU B  29      -3.514  -5.523  18.280  1.00 91.32           N  
ATOM   2940  H   GLU B  29      -3.580  -5.819  19.244  1.00 91.32           H  
ATOM   2941  CA  GLU B  29      -4.281  -6.273  17.269  1.00 91.32           C  
ATOM   2942  HA  GLU B  29      -3.693  -6.374  16.357  1.00 91.32           H  
ATOM   2943  C   GLU B  29      -5.600  -5.584  16.873  1.00 91.32           C  
ATOM   2944  CB  GLU B  29      -4.560  -7.695  17.799  1.00 91.32           C  
ATOM   2945  HB2 GLU B  29      -5.043  -7.615  18.773  1.00 91.32           H  
ATOM   2946  HB3 GLU B  29      -5.250  -8.194  17.118  1.00 91.32           H  
ATOM   2947  O   GLU B  29      -6.024  -5.649  15.718  1.00 91.32           O  
ATOM   2948  CG  GLU B  29      -3.290  -8.562  17.916  1.00 91.32           C  
ATOM   2949  HG2 GLU B  29      -2.569  -8.051  18.554  1.00 91.32           H  
ATOM   2950  HG3 GLU B  29      -2.847  -8.660  16.925  1.00 91.32           H  
ATOM   2951  CD  GLU B  29      -3.538  -9.970  18.499  1.00 91.32           C  
ATOM   2952  OE1 GLU B  29      -2.691 -10.877  18.276  1.00 91.32           O  
ATOM   2953  OE2 GLU B  29      -4.521 -10.161  19.251  1.00 91.32           O  
ATOM   2954  N   SER B  30      -6.274  -4.937  17.829  1.00 87.81           N  
ATOM   2955  H   SER B  30      -5.829  -4.842  18.731  1.00 87.81           H  
ATOM   2956  CA  SER B  30      -7.708  -4.620  17.728  1.00 87.81           C  
ATOM   2957  HA  SER B  30      -7.966  -4.508  16.675  1.00 87.81           H  
ATOM   2958  C   SER B  30      -8.121  -3.304  18.400  1.00 87.81           C  
ATOM   2959  CB  SER B  30      -8.531  -5.800  18.274  1.00 87.81           C  
ATOM   2960  HB2 SER B  30      -9.595  -5.608  18.134  1.00 87.81           H  
ATOM   2961  HB3 SER B  30      -8.275  -6.700  17.715  1.00 87.81           H  
ATOM   2962  O   SER B  30      -9.304  -3.124  18.695  1.00 87.81           O  
ATOM   2963  OG  SER B  30      -8.256  -6.011  19.654  1.00 87.81           O  
ATOM   2964  HG  SER B  30      -7.498  -5.463  19.871  1.00 87.81           H  
ATOM   2965  N   ASP B  31      -7.187  -2.380  18.672  1.00 93.12           N  
ATOM   2966  H   ASP B  31      -6.213  -2.563  18.473  1.00 93.12           H  
ATOM   2967  CA  ASP B  31      -7.564  -1.088  19.266  1.00 93.12           C  
ATOM   2968  HA  ASP B  31      -8.050  -1.325  20.212  1.00 93.12           H  
ATOM   2969  C   ASP B  31      -8.536  -0.348  18.326  1.00 93.12           C  
ATOM   2970  CB  ASP B  31      -6.356  -0.193  19.598  1.00 93.12           C  
ATOM   2971  HB2 ASP B  31      -6.047   0.362  18.712  1.00 93.12           H  
ATOM   2972  HB3 ASP B  31      -5.528  -0.833  19.902  1.00 93.12           H  
ATOM   2973  O   ASP B  31      -8.228  -0.203  17.128  1.00 93.12           O  
ATOM   2974  CG  ASP B  31      -6.584   0.782  20.767  1.00 93.12           C  
ATOM   2975  OD1 ASP B  31      -7.655   0.722  21.414  1.00 93.12           O  
ATOM   2976  OD2 ASP B  31      -5.659   1.569  21.061  1.00 93.12           O  
ATOM   2977  N   PRO B  32      -9.711   0.092  18.819  1.00 96.64           N  
ATOM   2978  CA  PRO B  32     -10.635   0.890  18.031  1.00 96.64           C  
ATOM   2979  HA  PRO B  32     -10.856   0.358  17.105  1.00 96.64           H  
ATOM   2980  C   PRO B  32     -10.042   2.261  17.714  1.00 96.64           C  
ATOM   2981  CB  PRO B  32     -11.913   1.013  18.865  1.00 96.64           C  
ATOM   2982  HB2 PRO B  32     -12.798   0.898  18.238  1.00 96.64           H  
ATOM   2983  HB3 PRO B  32     -11.934   1.968  19.390  1.00 96.64           H  
ATOM   2984  O   PRO B  32      -9.457   2.919  18.579  1.00 96.64           O  
ATOM   2985  CG  PRO B  32     -11.813  -0.120  19.881  1.00 96.64           C  
ATOM   2986  HG2 PRO B  32     -12.344   0.112  20.805  1.00 96.64           H  
ATOM   2987  HG3 PRO B  32     -12.188  -1.043  19.439  1.00 96.64           H  
ATOM   2988  CD  PRO B  32     -10.313  -0.237  20.102  1.00 96.64           C  
ATOM   2989  HD2 PRO B  32     -10.001   0.491  20.850  1.00 96.64           H  
ATOM   2990  HD3 PRO B  32     -10.076  -1.250  20.427  1.00 96.64           H  
ATOM   2991  N   LEU B  33     -10.255   2.734  16.491  1.00 98.58           N  
ATOM   2992  H   LEU B  33     -10.782   2.174  15.837  1.00 98.58           H  
ATOM   2993  CA  LEU B  33      -9.750   4.032  16.041  1.00 98.58           C  
ATOM   2994  HA  LEU B  33      -9.026   4.414  16.761  1.00 98.58           H  
ATOM   2995  C   LEU B  33     -10.900   5.033  15.970  1.00 98.58           C  
ATOM   2996  CB  LEU B  33      -9.014   3.888  14.703  1.00 98.58           C  
ATOM   2997  HB2 LEU B  33      -8.516   4.832  14.484  1.00 98.58           H  
ATOM   2998  HB3 LEU B  33      -9.751   3.718  13.918  1.00 98.58           H  
ATOM   2999  O   LEU B  33     -11.975   4.708  15.477  1.00 98.58           O  
ATOM   3000  CG  LEU B  33      -7.971   2.758  14.663  1.00 98.58           C  
ATOM   3001  HG  LEU B  33      -8.437   1.810  14.934  1.00 98.58           H  
ATOM   3002  CD1 LEU B  33      -7.455   2.597  13.241  1.00 98.58           C  
ATOM   3003 HD11 LEU B  33      -6.879   3.474  12.946  1.00 98.58           H  
ATOM   3004 HD12 LEU B  33      -6.835   1.701  13.205  1.00 98.58           H  
ATOM   3005 HD13 LEU B  33      -8.288   2.464  12.550  1.00 98.58           H  
ATOM   3006  CD2 LEU B  33      -6.798   3.020  15.609  1.00 98.58           C  
ATOM   3007 HD21 LEU B  33      -6.378   4.009  15.425  1.00 98.58           H  
ATOM   3008 HD22 LEU B  33      -6.026   2.266  15.457  1.00 98.58           H  
ATOM   3009 HD23 LEU B  33      -7.140   2.957  16.642  1.00 98.58           H  
ATOM   3010  N   ALA B  34     -10.697   6.242  16.472  1.00 98.66           N  
ATOM   3011  H   ALA B  34      -9.754   6.488  16.736  1.00 98.66           H  
ATOM   3012  CA  ALA B  34     -11.662   7.326  16.400  1.00 98.66           C  
ATOM   3013  HA  ALA B  34     -12.674   6.924  16.373  1.00 98.66           H  
ATOM   3014  C   ALA B  34     -11.435   8.149  15.131  1.00 98.66           C  
ATOM   3015  CB  ALA B  34     -11.521   8.188  17.657  1.00 98.66           C  
ATOM   3016  HB1 ALA B  34     -12.112   9.097  17.543  1.00 98.66           H  
ATOM   3017  HB2 ALA B  34     -10.478   8.474  17.795  1.00 98.66           H  
ATOM   3018  HB3 ALA B  34     -11.872   7.635  18.528  1.00 98.66           H  
ATOM   3019  O   ALA B  34     -10.325   8.614  14.885  1.00 98.66           O  
ATOM   3020  N   ILE B  35     -12.500   8.381  14.365  1.00 98.82           N  
ATOM   3021  H   ILE B  35     -13.382   7.969  14.635  1.00 98.82           H  
ATOM   3022  CA  ILE B  35     -12.533   9.448  13.362  1.00 98.82           C  
ATOM   3023  HA  ILE B  35     -11.544   9.571  12.921  1.00 98.82           H  
ATOM   3024  C   ILE B  35     -12.904  10.728  14.110  1.00 98.82           C  
ATOM   3025  CB  ILE B  35     -13.533   9.122  12.229  1.00 98.82           C  
ATOM   3026  HB  ILE B  35     -14.525   9.005  12.663  1.00 98.82           H  
ATOM   3027  O   ILE B  35     -14.005  10.811  14.660  1.00 98.82           O  
ATOM   3028  CG1 ILE B  35     -13.151   7.802  11.519  1.00 98.82           C  
ATOM   3029 HG12 ILE B  35     -13.035   7.011  12.261  1.00 98.82           H  
ATOM   3030 HG13 ILE B  35     -12.195   7.926  11.011  1.00 98.82           H  
ATOM   3031  CG2 ILE B  35     -13.573  10.287  11.222  1.00 98.82           C  
ATOM   3032 HG21 ILE B  35     -12.594  10.426  10.764  1.00 98.82           H  
ATOM   3033 HG22 ILE B  35     -14.311  10.092  10.443  1.00 98.82           H  
ATOM   3034 HG23 ILE B  35     -13.863  11.215  11.715  1.00 98.82           H  
ATOM   3035  CD1 ILE B  35     -14.193   7.308  10.505  1.00 98.82           C  
ATOM   3036 HD11 ILE B  35     -14.268   7.996   9.663  1.00 98.82           H  
ATOM   3037 HD12 ILE B  35     -13.889   6.333  10.125  1.00 98.82           H  
ATOM   3038 HD13 ILE B  35     -15.165   7.211  10.988  1.00 98.82           H  
ATOM   3039  N   VAL B  36     -11.997  11.702  14.153  1.00 98.25           N  
ATOM   3040  H   VAL B  36     -11.109  11.542  13.701  1.00 98.25           H  
ATOM   3041  CA  VAL B  36     -12.178  12.961  14.902  1.00 98.25           C  
ATOM   3042  HA  VAL B  36     -13.089  12.890  15.497  1.00 98.25           H  
ATOM   3043  C   VAL B  36     -12.393  14.174  14.000  1.00 98.25           C  
ATOM   3044  CB  VAL B  36     -11.028  13.206  15.897  1.00 98.25           C  
ATOM   3045  HB  VAL B  36     -11.218  14.149  16.409  1.00 98.25           H  
ATOM   3046  O   VAL B  36     -12.964  15.170  14.425  1.00 98.25           O  
ATOM   3047  CG1 VAL B  36     -10.995  12.098  16.955  1.00 98.25           C  
ATOM   3048 HG11 VAL B  36     -10.714  11.145  16.507  1.00 98.25           H  
ATOM   3049 HG12 VAL B  36     -10.261  12.356  17.719  1.00 98.25           H  
ATOM   3050 HG13 VAL B  36     -11.973  12.011  17.430  1.00 98.25           H  
ATOM   3051  CG2 VAL B  36      -9.652  13.295  15.226  1.00 98.25           C  
ATOM   3052 HG21 VAL B  36      -8.903  13.544  15.978  1.00 98.25           H  
ATOM   3053 HG22 VAL B  36      -9.656  14.080  14.469  1.00 98.25           H  
ATOM   3054 HG23 VAL B  36      -9.380  12.342  14.773  1.00 98.25           H  
ATOM   3055  N   GLY B  37     -12.003  14.075  12.731  1.00 98.50           N  
ATOM   3056  H   GLY B  37     -11.542  13.224  12.440  1.00 98.50           H  
ATOM   3057  CA  GLY B  37     -12.233  15.098  11.716  1.00 98.50           C  
ATOM   3058  HA2 GLY B  37     -13.087  15.717  11.993  1.00 98.50           H  
ATOM   3059  HA3 GLY B  37     -11.356  15.739  11.626  1.00 98.50           H  
ATOM   3060  C   GLY B  37     -12.488  14.470  10.357  1.00 98.50           C  
ATOM   3061  O   GLY B  37     -12.023  13.366  10.080  1.00 98.50           O  
ATOM   3062  N   MET B  38     -13.242  15.164   9.508  1.00 98.64           N  
ATOM   3063  H   MET B  38     -13.571  16.077   9.789  1.00 98.64           H  
ATOM   3064  CA  MET B  38     -13.495  14.754   8.126  1.00 98.64           C  
ATOM   3065  HA  MET B  38     -12.638  14.186   7.766  1.00 98.64           H  
ATOM   3066  C   MET B  38     -13.693  15.987   7.254  1.00 98.64           C  
ATOM   3067  CB  MET B  38     -14.763  13.894   7.986  1.00 98.64           C  
ATOM   3068  HB2 MET B  38     -15.631  14.553   8.008  1.00 98.64           H  
ATOM   3069  HB3 MET B  38     -14.739  13.404   7.013  1.00 98.64           H  
ATOM   3070  O   MET B  38     -14.365  16.928   7.685  1.00 98.64           O  
ATOM   3071  CG  MET B  38     -14.970  12.835   9.067  1.00 98.64           C  
ATOM   3072  HG2 MET B  38     -15.091  13.331  10.030  1.00 98.64           H  
ATOM   3073  HG3 MET B  38     -14.076  12.212   9.111  1.00 98.64           H  
ATOM   3074  SD  MET B  38     -16.394  11.747   8.798  1.00 98.64           S  
ATOM   3075  CE  MET B  38     -17.785  12.916   8.826  1.00 98.64           C  
ATOM   3076  HE1 MET B  38     -17.814  13.439   9.782  1.00 98.64           H  
ATOM   3077  HE2 MET B  38     -18.720  12.372   8.688  1.00 98.64           H  
ATOM   3078  HE3 MET B  38     -17.684  13.638   8.016  1.00 98.64           H  
ATOM   3079  N   ALA B  39     -13.203  15.945   6.022  1.00 98.82           N  
ATOM   3080  H   ALA B  39     -12.660  15.140   5.745  1.00 98.82           H  
ATOM   3081  CA  ALA B  39     -13.492  16.930   4.988  1.00 98.82           C  
ATOM   3082  HA  ALA B  39     -14.467  17.378   5.176  1.00 98.82           H  
ATOM   3083  C   ALA B  39     -13.550  16.247   3.615  1.00 98.82           C  
ATOM   3084  CB  ALA B  39     -12.442  18.041   5.051  1.00 98.82           C  
ATOM   3085  HB1 ALA B  39     -12.636  18.792   4.285  1.00 98.82           H  
ATOM   3086  HB2 ALA B  39     -12.471  18.527   6.026  1.00 98.82           H  
ATOM   3087  HB3 ALA B  39     -11.452  17.612   4.896  1.00 98.82           H  
ATOM   3088  O   ALA B  39     -13.000  15.159   3.418  1.00 98.82           O  
ATOM   3089  N   CYS B  40     -14.249  16.861   2.666  1.00 98.79           N  
ATOM   3090  H   CYS B  40     -14.627  17.783   2.832  1.00 98.79           H  
ATOM   3091  CA  CYS B  40     -14.370  16.328   1.316  1.00 98.79           C  
ATOM   3092  HA  CYS B  40     -13.399  15.934   1.016  1.00 98.79           H  
ATOM   3093  C   CYS B  40     -14.757  17.408   0.312  1.00 98.79           C  
ATOM   3094  CB  CYS B  40     -15.403  15.186   1.283  1.00 98.79           C  
ATOM   3095  HB2 CYS B  40     -15.493  14.821   0.260  1.00 98.79           H  
ATOM   3096  HB3 CYS B  40     -15.045  14.364   1.902  1.00 98.79           H  
ATOM   3097  O   CYS B  40     -15.509  18.322   0.642  1.00 98.79           O  
ATOM   3098  SG  CYS B  40     -17.038  15.727   1.874  1.00 98.79           S  
ATOM   3099  HG  CYS B  40     -17.059  16.891   1.219  1.00 98.79           H  
ATOM   3100  N   ARG B  41     -14.344  17.210  -0.941  1.00 98.65           N  
ATOM   3101  H   ARG B  41     -13.767  16.399  -1.115  1.00 98.65           H  
ATOM   3102  CA  ARG B  41     -14.977  17.831  -2.105  1.00 98.65           C  
ATOM   3103  HA  ARG B  41     -15.862  18.372  -1.770  1.00 98.65           H  
ATOM   3104  C   ARG B  41     -15.444  16.751  -3.056  1.00 98.65           C  
ATOM   3105  CB  ARG B  41     -14.065  18.833  -2.814  1.00 98.65           C  
ATOM   3106  HB2 ARG B  41     -13.091  18.388  -3.015  1.00 98.65           H  
ATOM   3107  HB3 ARG B  41     -14.526  19.099  -3.765  1.00 98.65           H  
ATOM   3108  O   ARG B  41     -14.662  15.874  -3.426  1.00 98.65           O  
ATOM   3109  CG  ARG B  41     -13.897  20.106  -1.985  1.00 98.65           C  
ATOM   3110  HG2 ARG B  41     -14.873  20.488  -1.688  1.00 98.65           H  
ATOM   3111  HG3 ARG B  41     -13.308  19.891  -1.094  1.00 98.65           H  
ATOM   3112  CD  ARG B  41     -13.193  21.161  -2.829  1.00 98.65           C  
ATOM   3113  HD2 ARG B  41     -13.829  21.425  -3.674  1.00 98.65           H  
ATOM   3114  HD3 ARG B  41     -12.272  20.730  -3.220  1.00 98.65           H  
ATOM   3115  NE  ARG B  41     -12.921  22.369  -2.032  1.00 98.65           N  
ATOM   3116  HE  ARG B  41     -13.696  22.814  -1.563  1.00 98.65           H  
ATOM   3117  NH1 ARG B  41     -10.663  22.437  -2.360  1.00 98.65           N  
ATOM   3118 HH11 ARG B  41     -10.670  21.566  -2.870  1.00 98.65           H  
ATOM   3119 HH12 ARG B  41      -9.838  23.017  -2.295  1.00 98.65           H  
ATOM   3120  NH2 ARG B  41     -11.613  24.058  -1.221  1.00 98.65           N  
ATOM   3121 HH21 ARG B  41     -10.682  24.450  -1.245  1.00 98.65           H  
ATOM   3122 HH22 ARG B  41     -12.217  24.267  -0.439  1.00 98.65           H  
ATOM   3123  CZ  ARG B  41     -11.748  22.945  -1.869  1.00 98.65           C  
ATOM   3124  N   LEU B  42     -16.718  16.794  -3.414  1.00 98.81           N  
ATOM   3125  H   LEU B  42     -17.259  17.607  -3.152  1.00 98.81           H  
ATOM   3126  CA  LEU B  42     -17.377  15.797  -4.253  1.00 98.81           C  
ATOM   3127  HA  LEU B  42     -16.613  15.259  -4.814  1.00 98.81           H  
ATOM   3128  C   LEU B  42     -18.280  16.503  -5.282  1.00 98.81           C  
ATOM   3129  CB  LEU B  42     -18.141  14.789  -3.360  1.00 98.81           C  
ATOM   3130  HB2 LEU B  42     -18.872  15.336  -2.764  1.00 98.81           H  
ATOM   3131  HB3 LEU B  42     -18.702  14.099  -3.991  1.00 98.81           H  
ATOM   3132  O   LEU B  42     -18.584  17.687  -5.112  1.00 98.81           O  
ATOM   3133  CG  LEU B  42     -17.254  13.970  -2.401  1.00 98.81           C  
ATOM   3134  HG  LEU B  42     -16.563  14.631  -1.877  1.00 98.81           H  
ATOM   3135  CD1 LEU B  42     -18.086  13.272  -1.329  1.00 98.81           C  
ATOM   3136 HD11 LEU B  42     -18.800  12.587  -1.786  1.00 98.81           H  
ATOM   3137 HD12 LEU B  42     -18.620  14.024  -0.748  1.00 98.81           H  
ATOM   3138 HD13 LEU B  42     -17.430  12.718  -0.657  1.00 98.81           H  
ATOM   3139  CD2 LEU B  42     -16.447  12.906  -3.142  1.00 98.81           C  
ATOM   3140 HD21 LEU B  42     -15.704  12.480  -2.468  1.00 98.81           H  
ATOM   3141 HD22 LEU B  42     -17.107  12.123  -3.516  1.00 98.81           H  
ATOM   3142 HD23 LEU B  42     -15.923  13.363  -3.981  1.00 98.81           H  
ATOM   3143  N   PRO B  43     -18.693  15.814  -6.359  1.00 98.41           N  
ATOM   3144  CA  PRO B  43     -19.556  16.396  -7.381  1.00 98.41           C  
ATOM   3145  HA  PRO B  43     -19.021  17.219  -7.856  1.00 98.41           H  
ATOM   3146  C   PRO B  43     -20.883  16.921  -6.824  1.00 98.41           C  
ATOM   3147  CB  PRO B  43     -19.783  15.283  -8.408  1.00 98.41           C  
ATOM   3148  HB2 PRO B  43     -20.660  14.695  -8.139  1.00 98.41           H  
ATOM   3149  HB3 PRO B  43     -19.889  15.681  -9.418  1.00 98.41           H  
ATOM   3150  O   PRO B  43     -21.367  16.456  -5.790  1.00 98.41           O  
ATOM   3151  CG  PRO B  43     -18.536  14.415  -8.262  1.00 98.41           C  
ATOM   3152  HG2 PRO B  43     -18.715  13.390  -8.585  1.00 98.41           H  
ATOM   3153  HG3 PRO B  43     -17.707  14.859  -8.813  1.00 98.41           H  
ATOM   3154  CD  PRO B  43     -18.252  14.489  -6.767  1.00 98.41           C  
ATOM   3155  HD2 PRO B  43     -18.829  13.725  -6.246  1.00 98.41           H  
ATOM   3156  HD3 PRO B  43     -17.186  14.348  -6.589  1.00 98.41           H  
ATOM   3157  N   GLY B  44     -21.496  17.861  -7.545  1.00 97.61           N  
ATOM   3158  H   GLY B  44     -21.026  18.220  -8.363  1.00 97.61           H  
ATOM   3159  CA  GLY B  44     -22.787  18.445  -7.169  1.00 97.61           C  
ATOM   3160  HA2 GLY B  44     -23.242  18.884  -8.056  1.00 97.61           H  
ATOM   3161  HA3 GLY B  44     -23.448  17.666  -6.788  1.00 97.61           H  
ATOM   3162  C   GLY B  44     -22.675  19.541  -6.107  1.00 97.61           C  
ATOM   3163  O   GLY B  44     -23.570  19.667  -5.272  1.00 97.61           O  
ATOM   3164  N   GLY B  45     -21.580  20.312  -6.108  1.00 96.46           N  
ATOM   3165  H   GLY B  45     -20.923  20.239  -6.872  1.00 96.46           H  
ATOM   3166  CA  GLY B  45     -21.365  21.405  -5.155  1.00 96.46           C  
ATOM   3167  HA2 GLY B  45     -22.242  22.053  -5.145  1.00 96.46           H  
ATOM   3168  HA3 GLY B  45     -20.510  21.995  -5.486  1.00 96.46           H  
ATOM   3169  C   GLY B  45     -21.066  20.966  -3.723  1.00 96.46           C  
ATOM   3170  O   GLY B  45     -21.226  21.754  -2.791  1.00 96.46           O  
ATOM   3171  N   VAL B  46     -20.642  19.717  -3.513  1.00 98.23           N  
ATOM   3172  H   VAL B  46     -20.470  19.124  -4.312  1.00 98.23           H  
ATOM   3173  CA  VAL B  46     -20.304  19.217  -2.177  1.00 98.23           C  
ATOM   3174  HA  VAL B  46     -21.032  19.609  -1.467  1.00 98.23           H  
ATOM   3175  C   VAL B  46     -18.928  19.730  -1.777  1.00 98.23           C  
ATOM   3176  CB  VAL B  46     -20.379  17.686  -2.120  1.00 98.23           C  
ATOM   3177  HB  VAL B  46     -19.787  17.278  -2.939  1.00 98.23           H  
ATOM   3178  O   VAL B  46     -17.911  19.270  -2.293  1.00 98.23           O  
ATOM   3179  CG1 VAL B  46     -19.841  17.114  -0.802  1.00 98.23           C  
ATOM   3180 HG11 VAL B  46     -18.773  17.312  -0.705  1.00 98.23           H  
ATOM   3181 HG12 VAL B  46     -20.368  17.554   0.044  1.00 98.23           H  
ATOM   3182 HG13 VAL B  46     -19.982  16.034  -0.802  1.00 98.23           H  
ATOM   3183  CG2 VAL B  46     -21.820  17.207  -2.292  1.00 98.23           C  
ATOM   3184 HG21 VAL B  46     -21.852  16.117  -2.279  1.00 98.23           H  
ATOM   3185 HG22 VAL B  46     -22.199  17.551  -3.254  1.00 98.23           H  
ATOM   3186 HG23 VAL B  46     -22.454  17.604  -1.499  1.00 98.23           H  
ATOM   3187  N   SER B  47     -18.901  20.650  -0.814  1.00 96.20           N  
ATOM   3188  H   SER B  47     -19.780  21.051  -0.519  1.00 96.20           H  
ATOM   3189  CA  SER B  47     -17.674  21.237  -0.258  1.00 96.20           C  
ATOM   3190  HA  SER B  47     -16.821  20.887  -0.840  1.00 96.20           H  
ATOM   3191  C   SER B  47     -17.392  20.832   1.192  1.00 96.20           C  
ATOM   3192  CB  SER B  47     -17.742  22.755  -0.415  1.00 96.20           C  
ATOM   3193  HB2 SER B  47     -18.015  22.991  -1.444  1.00 96.20           H  
ATOM   3194  HB3 SER B  47     -16.756  23.174  -0.218  1.00 96.20           H  
ATOM   3195  O   SER B  47     -16.394  21.233   1.779  1.00 96.20           O  
ATOM   3196  OG  SER B  47     -18.680  23.358   0.463  1.00 96.20           O  
ATOM   3197  HG  SER B  47     -19.437  22.795   0.640  1.00 96.20           H  
ATOM   3198  N   SER B  48     -18.292  20.049   1.790  1.00 97.15           N  
ATOM   3199  H   SER B  48     -19.110  19.782   1.262  1.00 97.15           H  
ATOM   3200  CA  SER B  48     -18.215  19.614   3.181  1.00 97.15           C  
ATOM   3201  HA  SER B  48     -17.167  19.452   3.430  1.00 97.15           H  
ATOM   3202  C   SER B  48     -19.004  18.314   3.410  1.00 97.15           C  
ATOM   3203  CB  SER B  48     -18.769  20.723   4.085  1.00 97.15           C  
ATOM   3204  HB2 SER B  48     -18.637  20.439   5.129  1.00 97.15           H  
ATOM   3205  HB3 SER B  48     -18.224  21.650   3.906  1.00 97.15           H  
ATOM   3206  O   SER B  48     -19.895  17.983   2.620  1.00 97.15           O  
ATOM   3207  OG  SER B  48     -20.147  20.934   3.844  1.00 97.15           O  
ATOM   3208  HG  SER B  48     -20.239  21.430   3.027  1.00 97.15           H  
ATOM   3209  N   PRO B  49     -18.750  17.580   4.510  1.00 98.52           N  
ATOM   3210  CA  PRO B  49     -19.574  16.437   4.909  1.00 98.52           C  
ATOM   3211  HA  PRO B  49     -19.479  15.661   4.149  1.00 98.52           H  
ATOM   3212  C   PRO B  49     -21.065  16.771   5.091  1.00 98.52           C  
ATOM   3213  CB  PRO B  49     -18.956  15.936   6.219  1.00 98.52           C  
ATOM   3214  HB2 PRO B  49     -19.411  16.444   7.070  1.00 98.52           H  
ATOM   3215  HB3 PRO B  49     -19.061  14.856   6.324  1.00 98.52           H  
ATOM   3216  O   PRO B  49     -21.920  15.940   4.787  1.00 98.52           O  
ATOM   3217  CG  PRO B  49     -17.493  16.358   6.106  1.00 98.52           C  
ATOM   3218  HG2 PRO B  49     -16.949  15.639   5.492  1.00 98.52           H  
ATOM   3219  HG3 PRO B  49     -17.025  16.463   7.085  1.00 98.52           H  
ATOM   3220  CD  PRO B  49     -17.585  17.694   5.372  1.00 98.52           C  
ATOM   3221  HD2 PRO B  49     -17.750  18.505   6.081  1.00 98.52           H  
ATOM   3222  HD3 PRO B  49     -16.674  17.865   4.799  1.00 98.52           H  
ATOM   3223  N   GLU B  50     -21.411  17.979   5.556  1.00 96.11           N  
ATOM   3224  H   GLU B  50     -20.693  18.629   5.843  1.00 96.11           H  
ATOM   3225  CA  GLU B  50     -22.808  18.422   5.657  1.00 96.11           C  
ATOM   3226  HA  GLU B  50     -23.392  17.647   6.153  1.00 96.11           H  
ATOM   3227  C   GLU B  50     -23.455  18.648   4.289  1.00 96.11           C  
ATOM   3228  CB  GLU B  50     -22.942  19.721   6.467  1.00 96.11           C  
ATOM   3229  HB2 GLU B  50     -22.326  20.505   6.025  1.00 96.11           H  
ATOM   3230  HB3 GLU B  50     -23.979  20.049   6.394  1.00 96.11           H  
ATOM   3231  O   GLU B  50     -24.640  18.348   4.123  1.00 96.11           O  
ATOM   3232  CG  GLU B  50     -22.630  19.570   7.959  1.00 96.11           C  
ATOM   3233  HG2 GLU B  50     -22.996  20.459   8.473  1.00 96.11           H  
ATOM   3234  HG3 GLU B  50     -23.182  18.715   8.349  1.00 96.11           H  
ATOM   3235  CD  GLU B  50     -21.138  19.417   8.260  1.00 96.11           C  
ATOM   3236  OE1 GLU B  50     -20.803  18.869   9.327  1.00 96.11           O  
ATOM   3237  OE2 GLU B  50     -20.282  19.835   7.449  1.00 96.11           O  
ATOM   3238  N   ASP B  51     -22.703  19.151   3.307  1.00 97.42           N  
ATOM   3239  H   ASP B  51     -21.749  19.418   3.504  1.00 97.42           H  
ATOM   3240  CA  ASP B  51     -23.187  19.254   1.926  1.00 97.42           C  
ATOM   3241  HA  ASP B  51     -24.141  19.780   1.920  1.00 97.42           H  
ATOM   3242  C   ASP B  51     -23.431  17.866   1.337  1.00 97.42           C  
ATOM   3243  CB  ASP B  51     -22.217  20.036   1.032  1.00 97.42           C  
ATOM   3244  HB2 ASP B  51     -21.260  19.514   0.988  1.00 97.42           H  
ATOM   3245  HB3 ASP B  51     -22.632  20.069   0.025  1.00 97.42           H  
ATOM   3246  O   ASP B  51     -24.488  17.638   0.749  1.00 97.42           O  
ATOM   3247  CG  ASP B  51     -21.990  21.467   1.496  1.00 97.42           C  
ATOM   3248  OD1 ASP B  51     -22.933  22.050   2.080  1.00 97.42           O  
ATOM   3249  OD2 ASP B  51     -20.836  21.931   1.341  1.00 97.42           O  
ATOM   3250  N   LEU B  52     -22.516  16.914   1.572  1.00 98.66           N  
ATOM   3251  H   LEU B  52     -21.663  17.179   2.044  1.00 98.66           H  
ATOM   3252  CA  LEU B  52     -22.703  15.522   1.163  1.00 98.66           C  
ATOM   3253  HA  LEU B  52     -22.826  15.504   0.080  1.00 98.66           H  
ATOM   3254  C   LEU B  52     -23.975  14.941   1.788  1.00 98.66           C  
ATOM   3255  CB  LEU B  52     -21.475  14.675   1.551  1.00 98.66           C  
ATOM   3256  HB2 LEU B  52     -21.338  14.724   2.631  1.00 98.66           H  
ATOM   3257  HB3 LEU B  52     -20.580  15.096   1.092  1.00 98.66           H  
ATOM   3258  O   LEU B  52     -24.777  14.325   1.091  1.00 98.66           O  
ATOM   3259  CG  LEU B  52     -21.601  13.191   1.151  1.00 98.66           C  
ATOM   3260  HG  LEU B  52     -22.454  12.751   1.668  1.00 98.66           H  
ATOM   3261  CD1 LEU B  52     -21.792  12.989  -0.354  1.00 98.66           C  
ATOM   3262 HD11 LEU B  52     -22.760  13.383  -0.665  1.00 98.66           H  
ATOM   3263 HD12 LEU B  52     -21.773  11.925  -0.590  1.00 98.66           H  
ATOM   3264 HD13 LEU B  52     -21.005  13.500  -0.906  1.00 98.66           H  
ATOM   3265  CD2 LEU B  52     -20.361  12.423   1.604  1.00 98.66           C  
ATOM   3266 HD21 LEU B  52     -20.433  11.378   1.302  1.00 98.66           H  
ATOM   3267 HD22 LEU B  52     -20.295  12.469   2.691  1.00 98.66           H  
ATOM   3268 HD23 LEU B  52     -19.463  12.866   1.171  1.00 98.66           H  
ATOM   3269  N   TRP B  53     -24.189  15.159   3.089  1.00 98.12           N  
ATOM   3270  H   TRP B  53     -23.481  15.647   3.619  1.00 98.12           H  
ATOM   3271  CA  TRP B  53     -25.404  14.697   3.757  1.00 98.12           C  
ATOM   3272  HA  TRP B  53     -25.476  13.616   3.634  1.00 98.12           H  
ATOM   3273  C   TRP B  53     -26.668  15.287   3.124  1.00 98.12           C  
ATOM   3274  CB  TRP B  53     -25.358  15.005   5.256  1.00 98.12           C  
ATOM   3275  HB2 TRP B  53     -25.226  16.076   5.407  1.00 98.12           H  
ATOM   3276  HB3 TRP B  53     -24.503  14.488   5.692  1.00 98.12           H  
ATOM   3277  O   TRP B  53     -27.592  14.538   2.820  1.00 98.12           O  
ATOM   3278  CG  TRP B  53     -26.604  14.559   5.957  1.00 98.12           C  
ATOM   3279  CD1 TRP B  53     -27.645  15.348   6.309  1.00 98.12           C  
ATOM   3280  HD1 TRP B  53     -27.699  16.412   6.131  1.00 98.12           H  
ATOM   3281  CD2 TRP B  53     -27.052  13.190   6.179  1.00 98.12           C  
ATOM   3282  CE2 TRP B  53     -28.381  13.228   6.697  1.00 98.12           C  
ATOM   3283  CE3 TRP B  53     -26.486  11.921   5.927  1.00 98.12           C  
ATOM   3284  HE3 TRP B  53     -25.504  11.856   5.482  1.00 98.12           H  
ATOM   3285  NE1 TRP B  53     -28.705  14.569   6.735  1.00 98.12           N  
ATOM   3286  HE1 TRP B  53     -29.653  14.917   6.751  1.00 98.12           H  
ATOM   3287  CH2 TRP B  53     -28.489  10.814   6.769  1.00 98.12           C  
ATOM   3288  HH2 TRP B  53     -29.032   9.902   6.970  1.00 98.12           H  
ATOM   3289  CZ2 TRP B  53     -29.094  12.062   7.001  1.00 98.12           C  
ATOM   3290  HZ2 TRP B  53     -30.110  12.128   7.362  1.00 98.12           H  
ATOM   3291  CZ3 TRP B  53     -27.197  10.745   6.221  1.00 98.12           C  
ATOM   3292  HZ3 TRP B  53     -26.756   9.782   6.010  1.00 98.12           H  
ATOM   3293  N   ARG B  54     -26.702  16.602   2.864  1.00 97.69           N  
ATOM   3294  H   ARG B  54     -25.889  17.153   3.100  1.00 97.69           H  
ATOM   3295  CA  ARG B  54     -27.843  17.252   2.196  1.00 97.69           C  
ATOM   3296  HA  ARG B  54     -28.753  17.038   2.756  1.00 97.69           H  
ATOM   3297  C   ARG B  54     -28.088  16.696   0.793  1.00 97.69           C  
ATOM   3298  CB  ARG B  54     -27.621  18.770   2.126  1.00 97.69           C  
ATOM   3299  HB2 ARG B  54     -26.593  18.986   1.832  1.00 97.69           H  
ATOM   3300  HB3 ARG B  54     -28.286  19.186   1.369  1.00 97.69           H  
ATOM   3301  O   ARG B  54     -29.242  16.478   0.418  1.00 97.69           O  
ATOM   3302  CG  ARG B  54     -27.943  19.442   3.464  1.00 97.69           C  
ATOM   3303  HG2 ARG B  54     -28.964  19.182   3.743  1.00 97.69           H  
ATOM   3304  HG3 ARG B  54     -27.272  19.077   4.242  1.00 97.69           H  
ATOM   3305  CD  ARG B  54     -27.848  20.969   3.369  1.00 97.69           C  
ATOM   3306  HD2 ARG B  54     -28.361  21.306   2.468  1.00 97.69           H  
ATOM   3307  HD3 ARG B  54     -28.371  21.376   4.234  1.00 97.69           H  
ATOM   3308  NE  ARG B  54     -26.455  21.461   3.367  1.00 97.69           N  
ATOM   3309  HE  ARG B  54     -25.724  20.820   3.092  1.00 97.69           H  
ATOM   3310  NH1 ARG B  54     -26.905  23.588   4.109  1.00 97.69           N  
ATOM   3311 HH11 ARG B  54     -27.892  23.378   4.085  1.00 97.69           H  
ATOM   3312 HH12 ARG B  54     -26.559  24.507   4.348  1.00 97.69           H  
ATOM   3313  NH2 ARG B  54     -24.808  23.007   3.710  1.00 97.69           N  
ATOM   3314 HH21 ARG B  54     -24.137  22.447   3.204  1.00 97.69           H  
ATOM   3315 HH22 ARG B  54     -24.491  23.942   3.925  1.00 97.69           H  
ATOM   3316  CZ  ARG B  54     -26.059  22.671   3.723  1.00 97.69           C  
ATOM   3317  N   LEU B  55     -27.026  16.441   0.031  1.00 98.39           N  
ATOM   3318  H   LEU B  55     -26.112  16.683   0.388  1.00 98.39           H  
ATOM   3319  CA  LEU B  55     -27.107  15.848  -1.305  1.00 98.39           C  
ATOM   3320  HA  LEU B  55     -27.753  16.473  -1.922  1.00 98.39           H  
ATOM   3321  C   LEU B  55     -27.740  14.447  -1.253  1.00 98.39           C  
ATOM   3322  CB  LEU B  55     -25.693  15.867  -1.920  1.00 98.39           C  
ATOM   3323  HB2 LEU B  55     -25.012  15.245  -1.339  1.00 98.39           H  
ATOM   3324  HB3 LEU B  55     -25.329  16.893  -1.855  1.00 98.39           H  
ATOM   3325  O   LEU B  55     -28.642  14.139  -2.032  1.00 98.39           O  
ATOM   3326  CG  LEU B  55     -25.658  15.432  -3.396  1.00 98.39           C  
ATOM   3327  HG  LEU B  55     -26.602  15.713  -3.864  1.00 98.39           H  
ATOM   3328  CD1 LEU B  55     -24.567  16.160  -4.170  1.00 98.39           C  
ATOM   3329 HD11 LEU B  55     -24.605  17.232  -3.978  1.00 98.39           H  
ATOM   3330 HD12 LEU B  55     -23.583  15.772  -3.905  1.00 98.39           H  
ATOM   3331 HD13 LEU B  55     -24.721  16.015  -5.240  1.00 98.39           H  
ATOM   3332  CD2 LEU B  55     -25.430  13.926  -3.567  1.00 98.39           C  
ATOM   3333 HD21 LEU B  55     -26.260  13.358  -3.146  1.00 98.39           H  
ATOM   3334 HD22 LEU B  55     -24.498  13.628  -3.086  1.00 98.39           H  
ATOM   3335 HD23 LEU B  55     -25.373  13.694  -4.631  1.00 98.39           H  
ATOM   3336  N   LEU B  56     -27.323  13.626  -0.288  1.00 98.38           N  
ATOM   3337  H   LEU B  56     -26.573  13.947   0.307  1.00 98.38           H  
ATOM   3338  CA  LEU B  56     -27.832  12.268  -0.092  1.00 98.38           C  
ATOM   3339  HA  LEU B  56     -27.838  11.747  -1.050  1.00 98.38           H  
ATOM   3340  C   LEU B  56     -29.271  12.240   0.433  1.00 98.38           C  
ATOM   3341  CB  LEU B  56     -26.902  11.538   0.886  1.00 98.38           C  
ATOM   3342  HB2 LEU B  56     -27.353  10.580   1.146  1.00 98.38           H  
ATOM   3343  HB3 LEU B  56     -26.833  12.129   1.799  1.00 98.38           H  
ATOM   3344  O   LEU B  56     -30.103  11.507  -0.093  1.00 98.38           O  
ATOM   3345  CG  LEU B  56     -25.487  11.282   0.347  1.00 98.38           C  
ATOM   3346  HG  LEU B  56     -25.052  12.189  -0.072  1.00 98.38           H  
ATOM   3347  CD1 LEU B  56     -24.625  10.801   1.508  1.00 98.38           C  
ATOM   3348 HD11 LEU B  56     -23.641  10.507   1.144  1.00 98.38           H  
ATOM   3349 HD12 LEU B  56     -24.509  11.614   2.225  1.00 98.38           H  
ATOM   3350 HD13 LEU B  56     -25.129   9.966   1.994  1.00 98.38           H  
ATOM   3351  CD2 LEU B  56     -25.480  10.219  -0.746  1.00 98.38           C  
ATOM   3352 HD21 LEU B  56     -24.463  10.079  -1.113  1.00 98.38           H  
ATOM   3353 HD22 LEU B  56     -25.885   9.277  -0.377  1.00 98.38           H  
ATOM   3354 HD23 LEU B  56     -26.085  10.564  -1.584  1.00 98.38           H  
ATOM   3355  N   GLU B  57     -29.582  13.049   1.447  1.00 97.03           N  
ATOM   3356  H   GLU B  57     -28.846  13.615   1.846  1.00 97.03           H  
ATOM   3357  CA  GLU B  57     -30.909  13.123   2.069  1.00 97.03           C  
ATOM   3358  HA  GLU B  57     -31.206  12.127   2.395  1.00 97.03           H  
ATOM   3359  C   GLU B  57     -31.970  13.622   1.079  1.00 97.03           C  
ATOM   3360  CB  GLU B  57     -30.813  14.035   3.303  1.00 97.03           C  
ATOM   3361  HB2 GLU B  57     -30.482  15.024   2.986  1.00 97.03           H  
ATOM   3362  HB3 GLU B  57     -30.062  13.620   3.975  1.00 97.03           H  
ATOM   3363  O   GLU B  57     -33.073  13.079   1.026  1.00 97.03           O  
ATOM   3364  CG  GLU B  57     -32.132  14.173   4.078  1.00 97.03           C  
ATOM   3365  HG2 GLU B  57     -32.859  14.703   3.462  1.00 97.03           H  
ATOM   3366  HG3 GLU B  57     -32.522  13.176   4.285  1.00 97.03           H  
ATOM   3367  CD  GLU B  57     -31.932  14.940   5.396  1.00 97.03           C  
ATOM   3368  OE1 GLU B  57     -32.456  14.480   6.434  1.00 97.03           O  
ATOM   3369  OE2 GLU B  57     -31.211  15.965   5.401  1.00 97.03           O  
ATOM   3370  N   SER B  58     -31.620  14.596   0.234  1.00 97.62           N  
ATOM   3371  H   SER B  58     -30.699  14.998   0.326  1.00 97.62           H  
ATOM   3372  CA  SER B  58     -32.484  15.051  -0.865  1.00 97.62           C  
ATOM   3373  HA  SER B  58     -33.491  15.189  -0.472  1.00 97.62           H  
ATOM   3374  C   SER B  58     -32.597  14.040  -2.014  1.00 97.62           C  
ATOM   3375  CB  SER B  58     -32.008  16.404  -1.402  1.00 97.62           C  
ATOM   3376  HB2 SER B  58     -32.670  16.721  -2.208  1.00 97.62           H  
ATOM   3377  HB3 SER B  58     -32.052  17.146  -0.606  1.00 97.62           H  
ATOM   3378  O   SER B  58     -33.470  14.179  -2.871  1.00 97.62           O  
ATOM   3379  OG  SER B  58     -30.684  16.326  -1.892  1.00 97.62           O  
ATOM   3380  HG  SER B  58     -30.095  16.345  -1.134  1.00 97.62           H  
ATOM   3381  N   GLY B  59     -31.742  13.012  -2.037  1.00 97.94           N  
ATOM   3382  H   GLY B  59     -31.079  12.921  -1.280  1.00 97.94           H  
ATOM   3383  CA  GLY B  59     -31.705  12.008  -3.091  1.00 97.94           C  
ATOM   3384  HA2 GLY B  59     -32.695  11.562  -3.185  1.00 97.94           H  
ATOM   3385  HA3 GLY B  59     -30.988  11.238  -2.806  1.00 97.94           H  
ATOM   3386  C   GLY B  59     -31.282  12.579  -4.445  1.00 97.94           C  
ATOM   3387  O   GLY B  59     -31.830  12.150  -5.464  1.00 97.94           O  
ATOM   3388  N   THR B  60     -30.360  13.546  -4.439  1.00 98.24           N  
ATOM   3389  H   THR B  60     -29.952  13.800  -3.551  1.00 98.24           H  
ATOM   3390  CA  THR B  60     -29.862  14.249  -5.629  1.00 98.24           C  
ATOM   3391  HA  THR B  60     -30.705  14.462  -6.286  1.00 98.24           H  
ATOM   3392  C   THR B  60     -28.855  13.388  -6.407  1.00 98.24           C  
ATOM   3393  CB  THR B  60     -29.254  15.598  -5.207  1.00 98.24           C  
ATOM   3394  HB  THR B  60     -28.500  15.413  -4.442  1.00 98.24           H  
ATOM   3395  O   THR B  60     -27.981  12.759  -5.804  1.00 98.24           O  
ATOM   3396  CG2 THR B  60     -28.631  16.390  -6.357  1.00 98.24           C  
ATOM   3397 HG21 THR B  60     -29.358  16.523  -7.159  1.00 98.24           H  
ATOM   3398 HG22 THR B  60     -27.757  15.866  -6.745  1.00 98.24           H  
ATOM   3399 HG23 THR B  60     -28.309  17.366  -5.996  1.00 98.24           H  
ATOM   3400  OG1 THR B  60     -30.249  16.430  -4.651  1.00 98.24           O  
ATOM   3401  HG1 THR B  60     -30.320  16.247  -3.711  1.00 98.24           H  
ATOM   3402  N   ASP B  61     -28.993  13.368  -7.739  1.00 98.29           N  
ATOM   3403  H   ASP B  61     -29.723  13.937  -8.143  1.00 98.29           H  
ATOM   3404  CA  ASP B  61     -28.031  12.815  -8.711  1.00 98.29           C  
ATOM   3405  HA  ASP B  61     -27.452  12.014  -8.251  1.00 98.29           H  
ATOM   3406  C   ASP B  61     -27.066  13.938  -9.131  1.00 98.29           C  
ATOM   3407  CB  ASP B  61     -28.801  12.214  -9.915  1.00 98.29           C  
ATOM   3408  HB2 ASP B  61     -29.467  12.977 -10.317  1.00 98.29           H  
ATOM   3409  HB3 ASP B  61     -29.422  11.395  -9.551  1.00 98.29           H  
ATOM   3410  O   ASP B  61     -27.499  14.976  -9.635  1.00 98.29           O  
ATOM   3411  CG  ASP B  61     -27.927  11.682 -11.071  1.00 98.29           C  
ATOM   3412  OD1 ASP B  61     -26.685  11.727 -10.941  1.00 98.29           O  
ATOM   3413  OD2 ASP B  61     -28.512  11.281 -12.115  1.00 98.29           O  
ATOM   3414  N   ALA B  62     -25.773  13.751  -8.866  1.00 98.23           N  
ATOM   3415  H   ALA B  62     -25.497  12.845  -8.516  1.00 98.23           H  
ATOM   3416  CA  ALA B  62     -24.707  14.720  -9.109  1.00 98.23           C  
ATOM   3417  HA  ALA B  62     -25.151  15.714  -9.171  1.00 98.23           H  
ATOM   3418  C   ALA B  62     -23.956  14.484 -10.433  1.00 98.23           C  
ATOM   3419  CB  ALA B  62     -23.760  14.698  -7.907  1.00 98.23           C  
ATOM   3420  HB1 ALA B  62     -24.331  14.754  -6.981  1.00 98.23           H  
ATOM   3421  HB2 ALA B  62     -23.181  13.775  -7.917  1.00 98.23           H  
ATOM   3422  HB3 ALA B  62     -23.076  15.545  -7.969  1.00 98.23           H  
ATOM   3423  O   ALA B  62     -22.966  15.168 -10.712  1.00 98.23           O  
ATOM   3424  N   VAL B  63     -24.393  13.519 -11.249  1.00 97.63           N  
ATOM   3425  H   VAL B  63     -25.205  12.981 -10.983  1.00 97.63           H  
ATOM   3426  CA  VAL B  63     -23.841  13.293 -12.588  1.00 97.63           C  
ATOM   3427  HA  VAL B  63     -22.754  13.290 -12.510  1.00 97.63           H  
ATOM   3428  C   VAL B  63     -24.243  14.445 -13.511  1.00 97.63           C  
ATOM   3429  CB  VAL B  63     -24.273  11.922 -13.144  1.00 97.63           C  
ATOM   3430  HB  VAL B  63     -25.361  11.853 -13.150  1.00 97.63           H  
ATOM   3431  O   VAL B  63     -25.403  14.850 -13.587  1.00 97.63           O  
ATOM   3432  CG1 VAL B  63     -23.791  11.700 -14.584  1.00 97.63           C  
ATOM   3433 HG11 VAL B  63     -24.078  10.701 -14.913  1.00 97.63           H  
ATOM   3434 HG12 VAL B  63     -24.256  12.423 -15.254  1.00 97.63           H  
ATOM   3435 HG13 VAL B  63     -22.706  11.793 -14.631  1.00 97.63           H  
ATOM   3436  CG2 VAL B  63     -23.692  10.790 -12.281  1.00 97.63           C  
ATOM   3437 HG21 VAL B  63     -23.946   9.823 -12.715  1.00 97.63           H  
ATOM   3438 HG22 VAL B  63     -22.609  10.883 -12.209  1.00 97.63           H  
ATOM   3439 HG23 VAL B  63     -24.125  10.833 -11.281  1.00 97.63           H  
ATOM   3440  N   SER B  64     -23.274  14.973 -14.254  1.00 96.33           N  
ATOM   3441  H   SER B  64     -22.353  14.563 -14.197  1.00 96.33           H  
ATOM   3442  CA  SER B  64     -23.449  16.100 -15.172  1.00 96.33           C  
ATOM   3443  HA  SER B  64     -24.507  16.208 -15.409  1.00 96.33           H  
ATOM   3444  C   SER B  64     -22.719  15.859 -16.499  1.00 96.33           C  
ATOM   3445  CB  SER B  64     -23.003  17.393 -14.476  1.00 96.33           C  
ATOM   3446  HB2 SER B  64     -23.538  17.497 -13.532  1.00 96.33           H  
ATOM   3447  HB3 SER B  64     -23.243  18.250 -15.105  1.00 96.33           H  
ATOM   3448  O   SER B  64     -22.173  14.780 -16.738  1.00 96.33           O  
ATOM   3449  OG  SER B  64     -21.618  17.380 -14.227  1.00 96.33           O  
ATOM   3450  HG  SER B  64     -21.437  16.702 -13.571  1.00 96.33           H  
ATOM   3451  N   GLY B  65     -22.766  16.837 -17.408  1.00 95.01           N  
ATOM   3452  H   GLY B  65     -23.144  17.727 -17.117  1.00 95.01           H  
ATOM   3453  CA  GLY B  65     -21.963  16.810 -18.633  1.00 95.01           C  
ATOM   3454  HA2 GLY B  65     -22.296  17.598 -19.309  1.00 95.01           H  
ATOM   3455  HA3 GLY B  65     -22.090  15.850 -19.132  1.00 95.01           H  
ATOM   3456  C   GLY B  65     -20.472  17.019 -18.352  1.00 95.01           C  
ATOM   3457  O   GLY B  65     -20.085  17.432 -17.262  1.00 95.01           O  
ATOM   3458  N   PHE B  66     -19.626  16.745 -19.344  1.00 95.65           N  
ATOM   3459  H   PHE B  66     -19.982  16.360 -20.207  1.00 95.65           H  
ATOM   3460  CA  PHE B  66     -18.183  16.963 -19.214  1.00 95.65           C  
ATOM   3461  HA  PHE B  66     -17.857  16.411 -18.333  1.00 95.65           H  
ATOM   3462  C   PHE B  66     -17.822  18.447 -18.994  1.00 95.65           C  
ATOM   3463  CB  PHE B  66     -17.449  16.394 -20.437  1.00 95.65           C  
ATOM   3464  HB2 PHE B  66     -17.966  16.712 -21.343  1.00 95.65           H  
ATOM   3465  HB3 PHE B  66     -16.454  16.837 -20.465  1.00 95.65           H  
ATOM   3466  O   PHE B  66     -18.489  19.323 -19.554  1.00 95.65           O  
ATOM   3467  CG  PHE B  66     -17.263  14.886 -20.476  1.00 95.65           C  
ATOM   3468  CD1 PHE B  66     -17.903  14.023 -19.560  1.00 95.65           C  
ATOM   3469  HD1 PHE B  66     -18.593  14.403 -18.821  1.00 95.65           H  
ATOM   3470  CD2 PHE B  66     -16.388  14.340 -21.433  1.00 95.65           C  
ATOM   3471  HD2 PHE B  66     -15.883  14.987 -22.135  1.00 95.65           H  
ATOM   3472  CE1 PHE B  66     -17.657  12.641 -19.588  1.00 95.65           C  
ATOM   3473  HE1 PHE B  66     -18.127  11.985 -18.870  1.00 95.65           H  
ATOM   3474  CE2 PHE B  66     -16.156  12.955 -21.471  1.00 95.65           C  
ATOM   3475  HE2 PHE B  66     -15.475  12.533 -22.194  1.00 95.65           H  
ATOM   3476  CZ  PHE B  66     -16.796  12.108 -20.555  1.00 95.65           C  
ATOM   3477  HZ  PHE B  66     -16.630  11.041 -20.600  1.00 95.65           H  
ATOM   3478  N   PRO B  67     -16.744  18.743 -18.239  1.00 94.47           N  
ATOM   3479  CA  PRO B  67     -16.229  20.099 -18.079  1.00 94.47           C  
ATOM   3480  HA  PRO B  67     -17.007  20.724 -17.641  1.00 94.47           H  
ATOM   3481  C   PRO B  67     -15.777  20.680 -19.421  1.00 94.47           C  
ATOM   3482  CB  PRO B  67     -15.043  20.002 -17.109  1.00 94.47           C  
ATOM   3483  HB2 PRO B  67     -15.044  20.820 -16.389  1.00 94.47           H  
ATOM   3484  HB3 PRO B  67     -14.105  19.989 -17.664  1.00 94.47           H  
ATOM   3485  O   PRO B  67     -15.108  20.009 -20.207  1.00 94.47           O  
ATOM   3486  CG  PRO B  67     -15.228  18.651 -16.426  1.00 94.47           C  
ATOM   3487  HG2 PRO B  67     -15.889  18.766 -15.567  1.00 94.47           H  
ATOM   3488  HG3 PRO B  67     -14.281  18.201 -16.128  1.00 94.47           H  
ATOM   3489  CD  PRO B  67     -15.919  17.813 -17.489  1.00 94.47           C  
ATOM   3490  HD2 PRO B  67     -16.508  17.040 -16.997  1.00 94.47           H  
ATOM   3491  HD3 PRO B  67     -15.176  17.368 -18.152  1.00 94.47           H  
ATOM   3492  N   THR B  68     -16.095  21.948 -19.673  1.00 93.11           N  
ATOM   3493  H   THR B  68     -16.673  22.444 -19.010  1.00 93.11           H  
ATOM   3494  CA  THR B  68     -15.754  22.638 -20.932  1.00 93.11           C  
ATOM   3495  HA  THR B  68     -15.551  21.896 -21.704  1.00 93.11           H  
ATOM   3496  C   THR B  68     -14.499  23.507 -20.834  1.00 93.11           C  
ATOM   3497  CB  THR B  68     -16.938  23.485 -21.415  1.00 93.11           C  
ATOM   3498  HB  THR B  68     -16.647  24.036 -22.309  1.00 93.11           H  
ATOM   3499  O   THR B  68     -14.053  24.072 -21.826  1.00 93.11           O  
ATOM   3500  CG2 THR B  68     -18.151  22.618 -21.756  1.00 93.11           C  
ATOM   3501 HG21 THR B  68     -18.512  22.100 -20.867  1.00 93.11           H  
ATOM   3502 HG22 THR B  68     -17.877  21.883 -22.512  1.00 93.11           H  
ATOM   3503 HG23 THR B  68     -18.948  23.252 -22.146  1.00 93.11           H  
ATOM   3504  OG1 THR B  68     -17.334  24.398 -20.413  1.00 93.11           O  
ATOM   3505  HG1 THR B  68     -16.608  25.007 -20.261  1.00 93.11           H  
ATOM   3506  N   ASP B  69     -13.928  23.646 -19.642  1.00 92.66           N  
ATOM   3507  H   ASP B  69     -14.320  23.156 -18.851  1.00 92.66           H  
ATOM   3508  CA  ASP B  69     -12.827  24.554 -19.304  1.00 92.66           C  
ATOM   3509  HA  ASP B  69     -12.687  25.260 -20.123  1.00 92.66           H  
ATOM   3510  C   ASP B  69     -11.473  23.843 -19.113  1.00 92.66           C  
ATOM   3511  CB  ASP B  69     -13.239  25.371 -18.068  1.00 92.66           C  
ATOM   3512  HB2 ASP B  69     -14.151  25.920 -18.303  1.00 92.66           H  
ATOM   3513  HB3 ASP B  69     -12.461  26.104 -17.857  1.00 92.66           H  
ATOM   3514  O   ASP B  69     -10.472  24.483 -18.799  1.00 92.66           O  
ATOM   3515  CG  ASP B  69     -13.489  24.525 -16.810  1.00 92.66           C  
ATOM   3516  OD1 ASP B  69     -13.651  23.284 -16.938  1.00 92.66           O  
ATOM   3517  OD2 ASP B  69     -13.545  25.141 -15.728  1.00 92.66           O  
ATOM   3518  N   ARG B  70     -11.413  22.525 -19.356  1.00 92.65           N  
ATOM   3519  H   ARG B  70     -12.294  22.070 -19.543  1.00 92.65           H  
ATOM   3520  CA  ARG B  70     -10.200  21.691 -19.204  1.00 92.65           C  
ATOM   3521  HA  ARG B  70      -9.498  22.224 -18.563  1.00 92.65           H  
ATOM   3522  C   ARG B  70      -9.430  21.442 -20.503  1.00 92.65           C  
ATOM   3523  CB  ARG B  70     -10.560  20.375 -18.505  1.00 92.65           C  
ATOM   3524  HB2 ARG B  70      -9.661  19.768 -18.398  1.00 92.65           H  
ATOM   3525  HB3 ARG B  70     -11.281  19.823 -19.108  1.00 92.65           H  
ATOM   3526  O   ARG B  70      -8.483  20.662 -20.518  1.00 92.65           O  
ATOM   3527  CG  ARG B  70     -11.140  20.633 -17.113  1.00 92.65           C  
ATOM   3528  HG2 ARG B  70     -12.092  21.157 -17.197  1.00 92.65           H  
ATOM   3529  HG3 ARG B  70     -10.449  21.243 -16.530  1.00 92.65           H  
ATOM   3530  CD  ARG B  70     -11.360  19.305 -16.403  1.00 92.65           C  
ATOM   3531  HD2 ARG B  70     -11.959  18.653 -17.039  1.00 92.65           H  
ATOM   3532  HD3 ARG B  70     -10.391  18.835 -16.233  1.00 92.65           H  
ATOM   3533  NE  ARG B  70     -12.056  19.511 -15.125  1.00 92.65           N  
ATOM   3534  HE  ARG B  70     -12.484  20.412 -14.964  1.00 92.65           H  
ATOM   3535  NH1 ARG B  70     -11.747  17.388 -14.384  1.00 92.65           N  
ATOM   3536 HH11 ARG B  70     -11.173  17.122 -15.171  1.00 92.65           H  
ATOM   3537 HH12 ARG B  70     -11.813  16.725 -13.624  1.00 92.65           H  
ATOM   3538  NH2 ARG B  70     -12.931  18.791 -13.144  1.00 92.65           N  
ATOM   3539 HH21 ARG B  70     -13.427  19.656 -12.980  1.00 92.65           H  
ATOM   3540 HH22 ARG B  70     -13.089  18.014 -12.518  1.00 92.65           H  
ATOM   3541  CZ  ARG B  70     -12.240  18.572 -14.222  1.00 92.65           C  
ATOM   3542  N   GLY B  71      -9.848  22.071 -21.603  1.00 91.92           N  
ATOM   3543  H   GLY B  71     -10.617  22.718 -21.505  1.00 91.92           H  
ATOM   3544  CA  GLY B  71      -9.230  21.891 -22.923  1.00 91.92           C  
ATOM   3545  HA2 GLY B  71      -8.148  21.977 -22.830  1.00 91.92           H  
ATOM   3546  HA3 GLY B  71      -9.583  22.681 -23.586  1.00 91.92           H  
ATOM   3547  C   GLY B  71      -9.542  20.549 -23.594  1.00 91.92           C  
ATOM   3548  O   GLY B  71      -8.838  20.152 -24.518  1.00 91.92           O  
ATOM   3549  N   TRP B  72     -10.571  19.834 -23.133  1.00 91.10           N  
ATOM   3550  H   TRP B  72     -11.127  20.210 -22.379  1.00 91.10           H  
ATOM   3551  CA  TRP B  72     -11.024  18.593 -23.761  1.00 91.10           C  
ATOM   3552  HA  TRP B  72     -10.159  17.981 -24.014  1.00 91.10           H  
ATOM   3553  C   TRP B  72     -11.787  18.905 -25.048  1.00 91.10           C  
ATOM   3554  CB  TRP B  72     -11.912  17.810 -22.785  1.00 91.10           C  
ATOM   3555  HB2 TRP B  72     -12.259  16.909 -23.289  1.00 91.10           H  
ATOM   3556  HB3 TRP B  72     -12.790  18.413 -22.555  1.00 91.10           H  
ATOM   3557  O   TRP B  72     -12.636  19.795 -25.062  1.00 91.10           O  
ATOM   3558  CG  TRP B  72     -11.290  17.395 -21.486  1.00 91.10           C  
ATOM   3559  CD1 TRP B  72     -10.014  17.618 -21.086  1.00 91.10           C  
ATOM   3560  HD1 TRP B  72      -9.258  18.147 -21.646  1.00 91.10           H  
ATOM   3561  CD2 TRP B  72     -11.925  16.656 -20.399  1.00 91.10           C  
ATOM   3562  CE2 TRP B  72     -10.945  16.428 -19.394  1.00 91.10           C  
ATOM   3563  CE3 TRP B  72     -13.216  16.127 -20.169  1.00 91.10           C  
ATOM   3564  HE3 TRP B  72     -13.990  16.299 -20.902  1.00 91.10           H  
ATOM   3565  NE1 TRP B  72      -9.816  17.071 -19.840  1.00 91.10           N  
ATOM   3566  HE1 TRP B  72      -8.943  17.137 -19.336  1.00 91.10           H  
ATOM   3567  CH2 TRP B  72     -12.490  15.135 -18.060  1.00 91.10           C  
ATOM   3568  HH2 TRP B  72     -12.684  14.525 -17.190  1.00 91.10           H  
ATOM   3569  CZ2 TRP B  72     -11.208  15.662 -18.262  1.00 91.10           C  
ATOM   3570  HZ2 TRP B  72     -10.400  15.440 -17.580  1.00 91.10           H  
ATOM   3571  CZ3 TRP B  72     -13.499  15.378 -19.009  1.00 91.10           C  
ATOM   3572  HZ3 TRP B  72     -14.487  14.969 -18.858  1.00 91.10           H  
ATOM   3573  N   ASP B  73     -11.542  18.144 -26.114  1.00 90.54           N  
ATOM   3574  H   ASP B  73     -10.815  17.445 -26.073  1.00 90.54           H  
ATOM   3575  CA  ASP B  73     -12.315  18.250 -27.357  1.00 90.54           C  
ATOM   3576  HA  ASP B  73     -12.550  19.299 -27.534  1.00 90.54           H  
ATOM   3577  C   ASP B  73     -13.656  17.509 -27.227  1.00 90.54           C  
ATOM   3578  CB  ASP B  73     -11.474  17.781 -28.552  1.00 90.54           C  
ATOM   3579  HB2 ASP B  73     -10.526  18.320 -28.545  1.00 90.54           H  
ATOM   3580  HB3 ASP B  73     -11.260  16.717 -28.456  1.00 90.54           H  
ATOM   3581  O   ASP B  73     -13.873  16.449 -27.811  1.00 90.54           O  
ATOM   3582  CG  ASP B  73     -12.170  18.046 -29.895  1.00 90.54           C  
ATOM   3583  OD1 ASP B  73     -13.321  18.538 -29.911  1.00 90.54           O  
ATOM   3584  OD2 ASP B  73     -11.545  17.763 -30.940  1.00 90.54           O  
ATOM   3585  N   VAL B  74     -14.550  18.040 -26.389  1.00 90.59           N  
ATOM   3586  H   VAL B  74     -14.280  18.885 -25.906  1.00 90.59           H  
ATOM   3587  CA  VAL B  74     -15.826  17.392 -26.039  1.00 90.59           C  
ATOM   3588  HA  VAL B  74     -15.595  16.409 -25.627  1.00 90.59           H  
ATOM   3589  C   VAL B  74     -16.711  17.154 -27.275  1.00 90.59           C  
ATOM   3590  CB  VAL B  74     -16.582  18.201 -24.958  1.00 90.59           C  
ATOM   3591  HB  VAL B  74     -16.941  19.132 -25.395  1.00 90.59           H  
ATOM   3592  O   VAL B  74     -17.464  16.183 -27.294  1.00 90.59           O  
ATOM   3593  CG1 VAL B  74     -17.784  17.427 -24.401  1.00 90.59           C  
ATOM   3594 HG11 VAL B  74     -18.258  17.997 -23.602  1.00 90.59           H  
ATOM   3595 HG12 VAL B  74     -17.462  16.459 -24.016  1.00 90.59           H  
ATOM   3596 HG13 VAL B  74     -18.523  17.279 -25.189  1.00 90.59           H  
ATOM   3597  CG2 VAL B  74     -15.693  18.549 -23.753  1.00 90.59           C  
ATOM   3598 HG21 VAL B  74     -16.284  19.025 -22.970  1.00 90.59           H  
ATOM   3599 HG22 VAL B  74     -14.917  19.256 -24.046  1.00 90.59           H  
ATOM   3600 HG23 VAL B  74     -15.231  17.648 -23.352  1.00 90.59           H  
ATOM   3601  N   GLU B  75     -16.608  17.988 -28.319  1.00 87.25           N  
ATOM   3602  H   GLU B  75     -15.883  18.691 -28.305  1.00 87.25           H  
ATOM   3603  CA  GLU B  75     -17.397  17.842 -29.553  1.00 87.25           C  
ATOM   3604  HA  GLU B  75     -18.443  17.692 -29.286  1.00 87.25           H  
ATOM   3605  C   GLU B  75     -16.986  16.614 -30.374  1.00 87.25           C  
ATOM   3606  CB  GLU B  75     -17.305  19.103 -30.434  1.00 87.25           C  
ATOM   3607  HB2 GLU B  75     -17.744  18.861 -31.402  1.00 87.25           H  
ATOM   3608  HB3 GLU B  75     -16.259  19.368 -30.588  1.00 87.25           H  
ATOM   3609  O   GLU B  75     -17.858  15.872 -30.831  1.00 87.25           O  
ATOM   3610  CG  GLU B  75     -18.068  20.306 -29.856  1.00 87.25           C  
ATOM   3611  HG2 GLU B  75     -17.540  20.670 -28.975  1.00 87.25           H  
ATOM   3612  HG3 GLU B  75     -19.053  19.964 -29.537  1.00 87.25           H  
ATOM   3613  CD  GLU B  75     -18.251  21.463 -30.861  1.00 87.25           C  
ATOM   3614  OE1 GLU B  75     -19.135  22.313 -30.600  1.00 87.25           O  
ATOM   3615  OE2 GLU B  75     -17.540  21.506 -31.891  1.00 87.25           O  
ATOM   3616  N   ASN B  76     -15.682  16.365 -30.540  1.00 88.56           N  
ATOM   3617  H   ASN B  76     -15.008  17.016 -30.163  1.00 88.56           H  
ATOM   3618  CA  ASN B  76     -15.195  15.239 -31.348  1.00 88.56           C  
ATOM   3619  HA  ASN B  76     -15.961  14.976 -32.077  1.00 88.56           H  
ATOM   3620  C   ASN B  76     -14.932  13.964 -30.535  1.00 88.56           C  
ATOM   3621  CB  ASN B  76     -13.953  15.668 -32.134  1.00 88.56           C  
ATOM   3622  HB2 ASN B  76     -13.595  14.832 -32.735  1.00 88.56           H  
ATOM   3623  HB3 ASN B  76     -13.163  15.938 -31.433  1.00 88.56           H  
ATOM   3624  O   ASN B  76     -14.780  12.888 -31.117  1.00 88.56           O  
ATOM   3625  CG  ASN B  76     -14.241  16.820 -33.075  1.00 88.56           C  
ATOM   3626  ND2 ASN B  76     -13.474  17.877 -33.000  1.00 88.56           N  
ATOM   3627 HD21 ASN B  76     -13.809  18.715 -33.453  1.00 88.56           H  
ATOM   3628 HD22 ASN B  76     -12.821  17.931 -32.231  1.00 88.56           H  
ATOM   3629  OD1 ASN B  76     -15.144  16.774 -33.898  1.00 88.56           O  
ATOM   3630  N   LEU B  77     -14.908  14.057 -29.201  1.00 90.64           N  
ATOM   3631  H   LEU B  77     -14.922  14.980 -28.791  1.00 90.64           H  
ATOM   3632  CA  LEU B  77     -14.704  12.905 -28.324  1.00 90.64           C  
ATOM   3633  HA  LEU B  77     -13.833  12.357 -28.685  1.00 90.64           H  
ATOM   3634  C   LEU B  77     -15.898  11.938 -28.337  1.00 90.64           C  
ATOM   3635  CB  LEU B  77     -14.424  13.415 -26.901  1.00 90.64           C  
ATOM   3636  HB2 LEU B  77     -13.714  14.241 -26.944  1.00 90.64           H  
ATOM   3637  HB3 LEU B  77     -15.358  13.793 -26.485  1.00 90.64           H  
ATOM   3638  O   LEU B  77     -15.726  10.758 -28.036  1.00 90.64           O  
ATOM   3639  CG  LEU B  77     -13.812  12.359 -25.970  1.00 90.64           C  
ATOM   3640  HG  LEU B  77     -14.316  11.400 -26.088  1.00 90.64           H  
ATOM   3641  CD1 LEU B  77     -12.316  12.181 -26.232  1.00 90.64           C  
ATOM   3642 HD11 LEU B  77     -11.794  13.133 -26.140  1.00 90.64           H  
ATOM   3643 HD12 LEU B  77     -11.897  11.470 -25.520  1.00 90.64           H  
ATOM   3644 HD13 LEU B  77     -12.159  11.784 -27.235  1.00 90.64           H  
ATOM   3645  CD2 LEU B  77     -14.000  12.793 -24.523  1.00 90.64           C  
ATOM   3646 HD21 LEU B  77     -13.390  13.670 -24.307  1.00 90.64           H  
ATOM   3647 HD22 LEU B  77     -15.050  13.031 -24.350  1.00 90.64           H  
ATOM   3648 HD23 LEU B  77     -13.719  11.959 -23.879  1.00 90.64           H  
ATOM   3649  N   PHE B  78     -17.110  12.396 -28.678  1.00 85.72           N  
ATOM   3650  H   PHE B  78     -17.202  13.361 -28.959  1.00 85.72           H  
ATOM   3651  CA  PHE B  78     -18.264  11.502 -28.781  1.00 85.72           C  
ATOM   3652  HA  PHE B  78     -18.265  10.863 -27.898  1.00 85.72           H  
ATOM   3653  C   PHE B  78     -18.178  10.624 -30.026  1.00 85.72           C  
ATOM   3654  CB  PHE B  78     -19.591  12.262 -28.787  1.00 85.72           C  
ATOM   3655  HB2 PHE B  78     -19.637  12.919 -27.919  1.00 85.72           H  
ATOM   3656  HB3 PHE B  78     -19.636  12.896 -29.673  1.00 85.72           H  
ATOM   3657  O   PHE B  78     -18.055  11.110 -31.149  1.00 85.72           O  
ATOM   3658  CG  PHE B  78     -20.807  11.353 -28.743  1.00 85.72           C  
ATOM   3659  CD1 PHE B  78     -21.575  11.148 -29.903  1.00 85.72           C  
ATOM   3660  HD1 PHE B  78     -21.288  11.632 -30.824  1.00 85.72           H  
ATOM   3661  CD2 PHE B  78     -21.172  10.706 -27.547  1.00 85.72           C  
ATOM   3662  HD2 PHE B  78     -20.567  10.830 -26.661  1.00 85.72           H  
ATOM   3663  CE1 PHE B  78     -22.708  10.316 -29.866  1.00 85.72           C  
ATOM   3664  HE1 PHE B  78     -23.292  10.163 -30.761  1.00 85.72           H  
ATOM   3665  CE2 PHE B  78     -22.324   9.902 -27.503  1.00 85.72           C  
ATOM   3666  HE2 PHE B  78     -22.631   9.444 -26.574  1.00 85.72           H  
ATOM   3667  CZ  PHE B  78     -23.087   9.697 -28.663  1.00 85.72           C  
ATOM   3668  HZ  PHE B  78     -23.963   9.066 -28.627  1.00 85.72           H  
ATOM   3669  N   GLY B  79     -18.317   9.312 -29.865  1.00 83.29           N  
ATOM   3670  H   GLY B  79     -18.333   8.931 -28.930  1.00 83.29           H  
ATOM   3671  CA  GLY B  79     -18.519   8.431 -31.008  1.00 83.29           C  
ATOM   3672  HA2 GLY B  79     -17.939   8.790 -31.857  1.00 83.29           H  
ATOM   3673  HA3 GLY B  79     -19.574   8.468 -31.279  1.00 83.29           H  
ATOM   3674  C   GLY B  79     -18.128   6.980 -30.763  1.00 83.29           C  
ATOM   3675  O   GLY B  79     -17.698   6.620 -29.672  1.00 83.29           O  
ATOM   3676  N   PRO B  80     -18.280   6.136 -31.795  1.00 72.12           N  
ATOM   3677  CA  PRO B  80     -17.956   4.714 -31.726  1.00 72.12           C  
ATOM   3678  HA  PRO B  80     -18.137   4.329 -30.723  1.00 72.12           H  
ATOM   3679  C   PRO B  80     -16.496   4.394 -32.100  1.00 72.12           C  
ATOM   3680  CB  PRO B  80     -18.947   4.078 -32.705  1.00 72.12           C  
ATOM   3681  HB2 PRO B  80     -19.912   3.956 -32.214  1.00 72.12           H  
ATOM   3682  HB3 PRO B  80     -18.599   3.121 -33.092  1.00 72.12           H  
ATOM   3683  O   PRO B  80     -16.119   3.225 -32.104  1.00 72.12           O  
ATOM   3684  CG  PRO B  80     -19.065   5.131 -33.810  1.00 72.12           C  
ATOM   3685  HG2 PRO B  80     -20.012   5.053 -34.343  1.00 72.12           H  
ATOM   3686  HG3 PRO B  80     -18.227   5.033 -34.500  1.00 72.12           H  
ATOM   3687  CD  PRO B  80     -18.950   6.452 -33.052  1.00 72.12           C  
ATOM   3688  HD2 PRO B  80     -18.379   7.176 -33.633  1.00 72.12           H  
ATOM   3689  HD3 PRO B  80     -19.950   6.837 -32.847  1.00 72.12           H  
ATOM   3690  N   ALA B  81     -15.700   5.391 -32.504  1.00 71.91           N  
ATOM   3691  H   ALA B  81     -16.020   6.342 -32.389  1.00 71.91           H  
ATOM   3692  CA  ALA B  81     -14.332   5.195 -32.982  1.00 71.91           C  
ATOM   3693  HA  ALA B  81     -14.321   4.325 -33.638  1.00 71.91           H  
ATOM   3694  C   ALA B  81     -13.341   4.915 -31.837  1.00 71.91           C  
ATOM   3695  CB  ALA B  81     -13.919   6.420 -33.810  1.00 71.91           C  
ATOM   3696  HB1 ALA B  81     -14.623   6.576 -34.628  1.00 71.91           H  
ATOM   3697  HB2 ALA B  81     -12.921   6.271 -34.222  1.00 71.91           H  
ATOM   3698  HB3 ALA B  81     -13.900   7.305 -33.175  1.00 71.91           H  
ATOM   3699  O   ALA B  81     -13.589   5.241 -30.679  1.00 71.91           O  
ATOM   3700  N   VAL B  82     -12.183   4.340 -32.173  1.00 76.28           N  
ATOM   3701  H   VAL B  82     -12.006   4.150 -33.149  1.00 76.28           H  
ATOM   3702  CA  VAL B  82     -11.047   4.263 -31.243  1.00 76.28           C  
ATOM   3703  HA  VAL B  82     -11.363   3.737 -30.342  1.00 76.28           H  
ATOM   3704  C   VAL B  82     -10.625   5.681 -30.851  1.00 76.28           C  
ATOM   3705  CB  VAL B  82      -9.867   3.503 -31.877  1.00 76.28           C  
ATOM   3706  HB  VAL B  82      -9.609   3.963 -32.831  1.00 76.28           H  
ATOM   3707  O   VAL B  82     -10.520   6.542 -31.720  1.00 76.28           O  
ATOM   3708  CG1 VAL B  82      -8.631   3.531 -30.975  1.00 76.28           C  
ATOM   3709 HG11 VAL B  82      -7.869   2.850 -31.356  1.00 76.28           H  
ATOM   3710 HG12 VAL B  82      -8.196   4.530 -30.961  1.00 76.28           H  
ATOM   3711 HG13 VAL B  82      -8.902   3.247 -29.958  1.00 76.28           H  
ATOM   3712  CG2 VAL B  82     -10.245   2.038 -32.135  1.00 76.28           C  
ATOM   3713 HG21 VAL B  82     -10.521   1.555 -31.197  1.00 76.28           H  
ATOM   3714 HG22 VAL B  82     -11.083   1.978 -32.830  1.00 76.28           H  
ATOM   3715 HG23 VAL B  82      -9.396   1.513 -32.572  1.00 76.28           H  
ATOM   3716  N   GLY B  83     -10.385   5.916 -29.560  1.00 80.71           N  
ATOM   3717  H   GLY B  83     -10.512   5.166 -28.894  1.00 80.71           H  
ATOM   3718  CA  GLY B  83     -10.076   7.247 -29.027  1.00 80.71           C  
ATOM   3719  HA2 GLY B  83      -9.559   7.833 -29.787  1.00 80.71           H  
ATOM   3720  HA3 GLY B  83      -9.405   7.146 -28.174  1.00 80.71           H  
ATOM   3721  C   GLY B  83     -11.307   8.051 -28.591  1.00 80.71           C  
ATOM   3722  O   GLY B  83     -11.152   9.067 -27.919  1.00 80.71           O  
ATOM   3723  N   ASN B  84     -12.517   7.577 -28.905  1.00 86.73           N  
ATOM   3724  H   ASN B  84     -12.586   6.727 -29.446  1.00 86.73           H  
ATOM   3725  CA  ASN B  84     -13.765   8.235 -28.532  1.00 86.73           C  
ATOM   3726  HA  ASN B  84     -13.549   9.263 -28.242  1.00 86.73           H  
ATOM   3727  C   ASN B  84     -14.416   7.561 -27.317  1.00 86.73           C  
ATOM   3728  CB  ASN B  84     -14.714   8.293 -29.746  1.00 86.73           C  
ATOM   3729  HB2 ASN B  84     -14.852   7.296 -30.166  1.00 86.73           H  
ATOM   3730  HB3 ASN B  84     -15.692   8.634 -29.406  1.00 86.73           H  
ATOM   3731  O   ASN B  84     -14.139   6.409 -26.982  1.00 86.73           O  
ATOM   3732  CG  ASN B  84     -14.245   9.235 -30.844  1.00 86.73           C  
ATOM   3733  ND2 ASN B  84     -15.146   9.793 -31.616  1.00 86.73           N  
ATOM   3734 HD21 ASN B  84     -16.102   9.843 -31.294  1.00 86.73           H  
ATOM   3735 HD22 ASN B  84     -14.777  10.598 -32.100  1.00 86.73           H  
ATOM   3736  OD1 ASN B  84     -13.075   9.492 -31.048  1.00 86.73           O  
ATOM   3737  N   SER B  85     -15.336   8.285 -26.683  1.00 88.22           N  
ATOM   3738  H   SER B  85     -15.519   9.211 -27.044  1.00 88.22           H  
ATOM   3739  CA  SER B  85     -16.269   7.752 -25.694  1.00 88.22           C  
ATOM   3740  HA  SER B  85     -16.019   6.713 -25.480  1.00 88.22           H  
ATOM   3741  C   SER B  85     -17.693   7.803 -26.246  1.00 88.22           C  
ATOM   3742  CB  SER B  85     -16.164   8.533 -24.383  1.00 88.22           C  
ATOM   3743  HB2 SER B  85     -16.371   9.586 -24.571  1.00 88.22           H  
ATOM   3744  HB3 SER B  85     -15.160   8.428 -23.972  1.00 88.22           H  
ATOM   3745  O   SER B  85     -18.115   8.804 -26.825  1.00 88.22           O  
ATOM   3746  OG  SER B  85     -17.114   8.018 -23.470  1.00 88.22           O  
ATOM   3747  HG  SER B  85     -17.346   8.702 -22.838  1.00 88.22           H  
ATOM   3748  N   TYR B  86     -18.489   6.759 -26.015  1.00 84.70           N  
ATOM   3749  H   TYR B  86     -18.111   5.956 -25.533  1.00 84.70           H  
ATOM   3750  CA  TYR B  86     -19.930   6.804 -26.294  1.00 84.70           C  
ATOM   3751  HA  TYR B  86     -20.090   7.395 -27.195  1.00 84.70           H  
ATOM   3752  C   TYR B  86     -20.731   7.491 -25.181  1.00 84.70           C  
ATOM   3753  CB  TYR B  86     -20.465   5.401 -26.582  1.00 84.70           C  
ATOM   3754  HB2 TYR B  86     -19.985   5.035 -27.490  1.00 84.70           H  
ATOM   3755  HB3 TYR B  86     -21.534   5.458 -26.789  1.00 84.70           H  
ATOM   3756  O   TYR B  86     -21.958   7.583 -25.275  1.00 84.70           O  
ATOM   3757  CG  TYR B  86     -20.239   4.411 -25.460  1.00 84.70           C  
ATOM   3758  CD1 TYR B  86     -19.300   3.386 -25.647  1.00 84.70           C  
ATOM   3759  HD1 TYR B  86     -18.763   3.293 -26.580  1.00 84.70           H  
ATOM   3760  CD2 TYR B  86     -20.970   4.485 -24.254  1.00 84.70           C  
ATOM   3761  HD2 TYR B  86     -21.734   5.236 -24.119  1.00 84.70           H  
ATOM   3762  CE1 TYR B  86     -19.096   2.444 -24.633  1.00 84.70           C  
ATOM   3763  HE1 TYR B  86     -18.462   1.590 -24.817  1.00 84.70           H  
ATOM   3764  CE2 TYR B  86     -20.709   3.576 -23.209  1.00 84.70           C  
ATOM   3765  HE2 TYR B  86     -21.245   3.627 -22.273  1.00 84.70           H  
ATOM   3766  OH  TYR B  86     -19.434   1.688 -22.411  1.00 84.70           O  
ATOM   3767  HH  TYR B  86     -18.755   1.075 -22.701  1.00 84.70           H  
ATOM   3768  CZ  TYR B  86     -19.749   2.563 -23.395  1.00 84.70           C  
ATOM   3769  N   ARG B  87     -20.077   7.969 -24.113  1.00 84.57           N  
ATOM   3770  H   ARG B  87     -19.078   7.831 -24.057  1.00 84.57           H  
ATOM   3771  CA  ARG B  87     -20.737   8.731 -23.053  1.00 84.57           C  
ATOM   3772  HA  ARG B  87     -21.639   9.137 -23.511  1.00 84.57           H  
ATOM   3773  C   ARG B  87     -19.917   9.928 -22.595  1.00 84.57           C  
ATOM   3774  CB  ARG B  87     -21.114   7.797 -21.881  1.00 84.57           C  
ATOM   3775  HB2 ARG B  87     -21.448   6.836 -22.274  1.00 84.57           H  
ATOM   3776  HB3 ARG B  87     -20.232   7.608 -21.268  1.00 84.57           H  
ATOM   3777  O   ARG B  87     -18.749   9.799 -22.247  1.00 84.57           O  
ATOM   3778  CG  ARG B  87     -22.236   8.359 -20.992  1.00 84.57           C  
ATOM   3779  HG2 ARG B  87     -21.930   9.311 -20.559  1.00 84.57           H  
ATOM   3780  HG3 ARG B  87     -22.430   7.652 -20.185  1.00 84.57           H  
ATOM   3781  CD  ARG B  87     -23.515   8.541 -21.818  1.00 84.57           C  
ATOM   3782  HD2 ARG B  87     -23.355   9.278 -22.606  1.00 84.57           H  
ATOM   3783  HD3 ARG B  87     -23.747   7.586 -22.289  1.00 84.57           H  
ATOM   3784  NE  ARG B  87     -24.658   9.015 -21.030  1.00 84.57           N  
ATOM   3785  HE  ARG B  87     -24.522   9.203 -20.047  1.00 84.57           H  
ATOM   3786  NH1 ARG B  87     -26.199   8.861 -22.724  1.00 84.57           N  
ATOM   3787 HH11 ARG B  87     -27.166   8.896 -23.015  1.00 84.57           H  
ATOM   3788 HH12 ARG B  87     -25.602   8.148 -23.119  1.00 84.57           H  
ATOM   3789  NH2 ARG B  87     -26.804   9.698 -20.751  1.00 84.57           N  
ATOM   3790 HH21 ARG B  87     -27.765   9.743 -21.057  1.00 84.57           H  
ATOM   3791 HH22 ARG B  87     -26.560   9.940 -19.801  1.00 84.57           H  
ATOM   3792  CZ  ARG B  87     -25.870   9.208 -21.513  1.00 84.57           C  
ATOM   3793  N   LEU B  88     -20.574  11.087 -22.571  1.00 88.96           N  
ATOM   3794  H   LEU B  88     -21.529  11.094 -22.898  1.00 88.96           H  
ATOM   3795  CA  LEU B  88     -19.999  12.373 -22.165  1.00 88.96           C  
ATOM   3796  HA  LEU B  88     -18.940  12.237 -21.946  1.00 88.96           H  
ATOM   3797  C   LEU B  88     -20.634  12.899 -20.869  1.00 88.96           C  
ATOM   3798  CB  LEU B  88     -20.102  13.389 -23.312  1.00 88.96           C  
ATOM   3799  HB2 LEU B  88     -19.638  14.314 -22.967  1.00 88.96           H  
ATOM   3800  HB3 LEU B  88     -21.155  13.596 -23.501  1.00 88.96           H  
ATOM   3801  O   LEU B  88     -20.954  14.082 -20.753  1.00 88.96           O  
ATOM   3802  CG  LEU B  88     -19.436  12.995 -24.638  1.00 88.96           C  
ATOM   3803  HG  LEU B  88     -19.936  12.116 -25.046  1.00 88.96           H  
ATOM   3804  CD1 LEU B  88     -19.626  14.167 -25.597  1.00 88.96           C  
ATOM   3805 HD11 LEU B  88     -18.891  14.128 -26.401  1.00 88.96           H  
ATOM   3806 HD12 LEU B  88     -19.456  15.113 -25.083  1.00 88.96           H  
ATOM   3807 HD13 LEU B  88     -20.634  14.161 -26.010  1.00 88.96           H  
ATOM   3808  CD2 LEU B  88     -17.946  12.687 -24.510  1.00 88.96           C  
ATOM   3809 HD21 LEU B  88     -17.426  13.562 -24.119  1.00 88.96           H  
ATOM   3810 HD22 LEU B  88     -17.537  12.438 -25.490  1.00 88.96           H  
ATOM   3811 HD23 LEU B  88     -17.784  11.838 -23.847  1.00 88.96           H  
ATOM   3812  N   GLN B  89     -20.901  11.995 -19.925  1.00 94.87           N  
ATOM   3813  H   GLN B  89     -20.514  11.068 -20.029  1.00 94.87           H  
ATOM   3814  CA  GLN B  89     -21.479  12.317 -18.621  1.00 94.87           C  
ATOM   3815  HA  GLN B  89     -21.391  13.391 -18.458  1.00 94.87           H  
ATOM   3816  C   GLN B  89     -20.686  11.628 -17.510  1.00 94.87           C  
ATOM   3817  CB  GLN B  89     -22.969  11.931 -18.566  1.00 94.87           C  
ATOM   3818  HB2 GLN B  89     -23.082  10.881 -18.833  1.00 94.87           H  
ATOM   3819  HB3 GLN B  89     -23.334  12.070 -17.549  1.00 94.87           H  
ATOM   3820  O   GLN B  89     -20.200  10.514 -17.704  1.00 94.87           O  
ATOM   3821  CG  GLN B  89     -23.814  12.800 -19.510  1.00 94.87           C  
ATOM   3822  HG2 GLN B  89     -23.749  13.839 -19.188  1.00 94.87           H  
ATOM   3823  HG3 GLN B  89     -23.411  12.734 -20.520  1.00 94.87           H  
ATOM   3824  CD  GLN B  89     -25.285  12.408 -19.579  1.00 94.87           C  
ATOM   3825  NE2 GLN B  89     -25.999  12.885 -20.572  1.00 94.87           N  
ATOM   3826 HE21 GLN B  89     -26.989  12.686 -20.538  1.00 94.87           H  
ATOM   3827 HE22 GLN B  89     -25.588  13.564 -21.197  1.00 94.87           H  
ATOM   3828  OE1 GLN B  89     -25.837  11.649 -18.805  1.00 94.87           O  
ATOM   3829  N   GLY B  90     -20.561  12.298 -16.368  1.00 96.83           N  
ATOM   3830  H   GLY B  90     -21.012  13.198 -16.290  1.00 96.83           H  
ATOM   3831  CA  GLY B  90     -19.838  11.830 -15.184  1.00 96.83           C  
ATOM   3832  HA2 GLY B  90     -18.777  11.728 -15.412  1.00 96.83           H  
ATOM   3833  HA3 GLY B  90     -20.218  10.855 -14.877  1.00 96.83           H  
ATOM   3834  C   GLY B  90     -19.996  12.808 -14.018  1.00 96.83           C  
ATOM   3835  O   GLY B  90     -20.632  13.854 -14.165  1.00 96.83           O  
ATOM   3836  N   GLY B  91     -19.442  12.486 -12.853  1.00 98.37           N  
ATOM   3837  H   GLY B  91     -18.942  11.612 -12.768  1.00 98.37           H  
ATOM   3838  CA  GLY B  91     -19.403  13.413 -11.719  1.00 98.37           C  
ATOM   3839  HA2 GLY B  91     -20.246  14.103 -11.760  1.00 98.37           H  
ATOM   3840  HA3 GLY B  91     -19.490  12.865 -10.781  1.00 98.37           H  
ATOM   3841  C   GLY B  91     -18.099  14.206 -11.700  1.00 98.37           C  
ATOM   3842  O   GLY B  91     -17.021  13.634 -11.566  1.00 98.37           O  
ATOM   3843  N   PHE B  92     -18.176  15.529 -11.789  1.00 98.25           N  
ATOM   3844  H   PHE B  92     -19.083  15.970 -11.834  1.00 98.25           H  
ATOM   3845  CA  PHE B  92     -16.999  16.400 -11.824  1.00 98.25           C  
ATOM   3846  HA  PHE B  92     -16.091  15.806 -11.714  1.00 98.25           H  
ATOM   3847  C   PHE B  92     -17.017  17.390 -10.669  1.00 98.25           C  
ATOM   3848  CB  PHE B  92     -16.914  17.102 -13.183  1.00 98.25           C  
ATOM   3849  HB2 PHE B  92     -17.806  17.711 -13.331  1.00 98.25           H  
ATOM   3850  HB3 PHE B  92     -16.054  17.771 -13.179  1.00 98.25           H  
ATOM   3851  O   PHE B  92     -18.085  17.785 -10.204  1.00 98.25           O  
ATOM   3852  CG  PHE B  92     -16.766  16.129 -14.333  1.00 98.25           C  
ATOM   3853  CD1 PHE B  92     -15.502  15.589 -14.636  1.00 98.25           C  
ATOM   3854  HD1 PHE B  92     -14.636  15.890 -14.066  1.00 98.25           H  
ATOM   3855  CD2 PHE B  92     -17.896  15.717 -15.062  1.00 98.25           C  
ATOM   3856  HD2 PHE B  92     -18.871  16.122 -14.833  1.00 98.25           H  
ATOM   3857  CE1 PHE B  92     -15.371  14.644 -15.668  1.00 98.25           C  
ATOM   3858  HE1 PHE B  92     -14.403  14.216 -15.884  1.00 98.25           H  
ATOM   3859  CE2 PHE B  92     -17.764  14.765 -16.085  1.00 98.25           C  
ATOM   3860  HE2 PHE B  92     -18.647  14.442 -16.617  1.00 98.25           H  
ATOM   3861  CZ  PHE B  92     -16.500  14.234 -16.396  1.00 98.25           C  
ATOM   3862  HZ  PHE B  92     -16.398  13.500 -17.182  1.00 98.25           H  
ATOM   3863  N   LEU B  93     -15.831  17.790 -10.211  1.00 97.77           N  
ATOM   3864  H   LEU B  93     -14.997  17.431 -10.653  1.00 97.77           H  
ATOM   3865  CA  LEU B  93     -15.698  18.868  -9.237  1.00 97.77           C  
ATOM   3866  HA  LEU B  93     -16.504  18.792  -8.507  1.00 97.77           H  
ATOM   3867  C   LEU B  93     -15.834  20.224  -9.934  1.00 97.77           C  
ATOM   3868  CB  LEU B  93     -14.350  18.766  -8.506  1.00 97.77           C  
ATOM   3869  HB2 LEU B  93     -14.252  19.622  -7.838  1.00 97.77           H  
ATOM   3870  HB3 LEU B  93     -13.557  18.825  -9.251  1.00 97.77           H  
ATOM   3871  O   LEU B  93     -15.100  20.513 -10.882  1.00 97.77           O  
ATOM   3872  CG  LEU B  93     -14.134  17.480  -7.697  1.00 97.77           C  
ATOM   3873  HG  LEU B  93     -14.178  16.618  -8.362  1.00 97.77           H  
ATOM   3874  CD1 LEU B  93     -12.751  17.509  -7.049  1.00 97.77           C  
ATOM   3875 HD11 LEU B  93     -12.672  18.354  -6.366  1.00 97.77           H  
ATOM   3876 HD12 LEU B  93     -11.992  17.594  -7.827  1.00 97.77           H  
ATOM   3877 HD13 LEU B  93     -12.582  16.581  -6.503  1.00 97.77           H  
ATOM   3878  CD2 LEU B  93     -15.186  17.306  -6.606  1.00 97.77           C  
ATOM   3879 HD21 LEU B  93     -15.229  18.192  -5.972  1.00 97.77           H  
ATOM   3880 HD22 LEU B  93     -16.160  17.143  -7.066  1.00 97.77           H  
ATOM   3881 HD23 LEU B  93     -14.941  16.431  -6.004  1.00 97.77           H  
ATOM   3882  N   ASP B  94     -16.712  21.069  -9.399  1.00 84.87           N  
ATOM   3883  H   ASP B  94     -17.403  20.678  -8.775  1.00 84.87           H  
ATOM   3884  CA  ASP B  94     -17.064  22.392  -9.925  1.00 84.87           C  
ATOM   3885  HA  ASP B  94     -17.564  22.271 -10.886  1.00 84.87           H  
ATOM   3886  C   ASP B  94     -15.838  23.304 -10.117  1.00 84.87           C  
ATOM   3887  CB  ASP B  94     -18.027  23.091  -8.941  1.00 84.87           C  
ATOM   3888  HB2 ASP B  94     -17.446  23.434  -8.084  1.00 84.87           H  
ATOM   3889  HB3 ASP B  94     -18.426  23.977  -9.433  1.00 84.87           H  
ATOM   3890  O   ASP B  94     -15.755  24.063 -11.077  1.00 84.87           O  
ATOM   3891  CG  ASP B  94     -19.206  22.275  -8.380  1.00 84.87           C  
ATOM   3892  OD1 ASP B  94     -19.332  21.057  -8.646  1.00 84.87           O  
ATOM   3893  OD2 ASP B  94     -19.966  22.881  -7.601  1.00 84.87           O  
ATOM   3894  N   ALA B  95     -14.874  23.225  -9.195  1.00 86.96           N  
ATOM   3895  H   ALA B  95     -15.032  22.580  -8.433  1.00 86.96           H  
ATOM   3896  CA  ALA B  95     -13.700  24.091  -9.145  1.00 86.96           C  
ATOM   3897  HA  ALA B  95     -13.610  24.608 -10.100  1.00 86.96           H  
ATOM   3898  C   ALA B  95     -12.398  23.291  -8.971  1.00 86.96           C  
ATOM   3899  CB  ALA B  95     -13.919  25.161  -8.065  1.00 86.96           C  
ATOM   3900  HB1 ALA B  95     -14.839  25.708  -8.272  1.00 86.96           H  
ATOM   3901  HB2 ALA B  95     -13.993  24.692  -7.084  1.00 86.96           H  
ATOM   3902  HB3 ALA B  95     -13.086  25.863  -8.063  1.00 86.96           H  
ATOM   3903  O   ALA B  95     -11.534  23.674  -8.187  1.00 86.96           O  
ATOM   3904  N   ALA B  96     -12.226  22.187  -9.711  1.00 92.48           N  
ATOM   3905  H   ALA B  96     -12.989  21.886 -10.300  1.00 92.48           H  
ATOM   3906  CA  ALA B  96     -11.009  21.360  -9.644  1.00 92.48           C  
ATOM   3907  HA  ALA B  96     -10.941  20.922  -8.648  1.00 92.48           H  
ATOM   3908  C   ALA B  96      -9.702  22.145  -9.894  1.00 92.48           C  
ATOM   3909  CB  ALA B  96     -11.127  20.230 -10.673  1.00 92.48           C  
ATOM   3910  HB1 ALA B  96     -10.285  19.546 -10.564  1.00 92.48           H  
ATOM   3911  HB2 ALA B  96     -11.121  20.642 -11.683  1.00 92.48           H  
ATOM   3912  HB3 ALA B  96     -12.052  19.672 -10.525  1.00 92.48           H  
ATOM   3913  O   ALA B  96      -8.640  21.760  -9.409  1.00 92.48           O  
ATOM   3914  N   ALA B  97      -9.769  23.238 -10.663  1.00 92.70           N  
ATOM   3915  H   ALA B  97     -10.667  23.486 -11.053  1.00 92.70           H  
ATOM   3916  CA  ALA B  97      -8.630  24.108 -10.947  1.00 92.70           C  
ATOM   3917  HA  ALA B  97      -7.728  23.497 -10.972  1.00 92.70           H  
ATOM   3918  C   ALA B  97      -8.398  25.205  -9.887  1.00 92.70           C  
ATOM   3919  CB  ALA B  97      -8.832  24.710 -12.344  1.00 92.70           C  
ATOM   3920  HB1 ALA B  97      -9.728  25.331 -12.358  1.00 92.70           H  
ATOM   3921  HB2 ALA B  97      -8.939  23.914 -13.081  1.00 92.70           H  
ATOM   3922  HB3 ALA B  97      -7.972  25.324 -12.610  1.00 92.70           H  
ATOM   3923  O   ALA B  97      -7.336  25.832  -9.908  1.00 92.70           O  
ATOM   3924  N   GLY B  98      -9.361  25.453  -8.993  1.00 94.59           N  
ATOM   3925  H   GLY B  98     -10.134  24.806  -8.928  1.00 94.59           H  
ATOM   3926  CA  GLY B  98      -9.266  26.460  -7.935  1.00 94.59           C  
ATOM   3927  HA2 GLY B  98     -10.252  26.626  -7.502  1.00 94.59           H  
ATOM   3928  HA3 GLY B  98      -8.910  27.399  -8.359  1.00 94.59           H  
ATOM   3929  C   GLY B  98      -8.326  26.018  -6.815  1.00 94.59           C  
ATOM   3930  O   GLY B  98      -8.330  24.851  -6.429  1.00 94.59           O  
ATOM   3931  N   PHE B  99      -7.488  26.938  -6.328  1.00 96.17           N  
ATOM   3932  H   PHE B  99      -7.521  27.880  -6.691  1.00 96.17           H  
ATOM   3933  CA  PHE B  99      -6.549  26.679  -5.235  1.00 96.17           C  
ATOM   3934  HA  PHE B  99      -7.061  26.119  -4.453  1.00 96.17           H  
ATOM   3935  C   PHE B  99      -6.000  27.983  -4.641  1.00 96.17           C  
ATOM   3936  CB  PHE B  99      -5.385  25.842  -5.785  1.00 96.17           C  
ATOM   3937  HB2 PHE B  99      -5.793  24.913  -6.185  1.00 96.17           H  
ATOM   3938  HB3 PHE B  99      -4.919  26.384  -6.608  1.00 96.17           H  
ATOM   3939  O   PHE B  99      -5.532  28.842  -5.396  1.00 96.17           O  
ATOM   3940  CG  PHE B  99      -4.329  25.467  -4.768  1.00 96.17           C  
ATOM   3941  CD1 PHE B  99      -2.980  25.813  -4.974  1.00 96.17           C  
ATOM   3942  HD1 PHE B  99      -2.693  26.378  -5.848  1.00 96.17           H  
ATOM   3943  CD2 PHE B  99      -4.695  24.734  -3.626  1.00 96.17           C  
ATOM   3944  HD2 PHE B  99      -5.727  24.457  -3.465  1.00 96.17           H  
ATOM   3945  CE1 PHE B  99      -2.004  25.425  -4.038  1.00 96.17           C  
ATOM   3946  HE1 PHE B  99      -0.969  25.692  -4.193  1.00 96.17           H  
ATOM   3947  CE2 PHE B  99      -3.726  24.364  -2.684  1.00 96.17           C  
ATOM   3948  HE2 PHE B  99      -4.018  23.819  -1.799  1.00 96.17           H  
ATOM   3949  CZ  PHE B  99      -2.383  24.712  -2.887  1.00 96.17           C  
ATOM   3950  HZ  PHE B  99      -1.654  24.434  -2.140  1.00 96.17           H  
ATOM   3951  N   ASP B 100      -5.974  28.120  -3.314  1.00 95.23           N  
ATOM   3952  H   ASP B 100      -6.395  27.398  -2.746  1.00 95.23           H  
ATOM   3953  CA  ASP B 100      -5.296  29.242  -2.647  1.00 95.23           C  
ATOM   3954  HA  ASP B 100      -5.399  30.118  -3.287  1.00 95.23           H  
ATOM   3955  C   ASP B 100      -3.790  28.978  -2.504  1.00 95.23           C  
ATOM   3956  CB  ASP B 100      -5.961  29.631  -1.321  1.00 95.23           C  
ATOM   3957  HB2 ASP B 100      -5.791  28.852  -0.578  1.00 95.23           H  
ATOM   3958  HB3 ASP B 100      -7.036  29.716  -1.484  1.00 95.23           H  
ATOM   3959  O   ASP B 100      -3.263  28.664  -1.434  1.00 95.23           O  
ATOM   3960  CG  ASP B 100      -5.440  30.984  -0.792  1.00 95.23           C  
ATOM   3961  OD1 ASP B 100      -4.359  31.467  -1.241  1.00 95.23           O  
ATOM   3962  OD2 ASP B 100      -6.119  31.553   0.088  1.00 95.23           O  
ATOM   3963  N   ALA B 101      -3.065  29.133  -3.613  1.00 95.13           N  
ATOM   3964  H   ALA B 101      -3.568  29.314  -4.470  1.00 95.13           H  
ATOM   3965  CA  ALA B 101      -1.621  28.917  -3.648  1.00 95.13           C  
ATOM   3966  HA  ALA B 101      -1.424  27.871  -3.412  1.00 95.13           H  
ATOM   3967  C   ALA B 101      -0.869  29.758  -2.598  1.00 95.13           C  
ATOM   3968  CB  ALA B 101      -1.136  29.209  -5.073  1.00 95.13           C  
ATOM   3969  HB1 ALA B 101      -0.092  28.911  -5.170  1.00 95.13           H  
ATOM   3970  HB2 ALA B 101      -1.229  30.273  -5.292  1.00 95.13           H  
ATOM   3971  HB3 ALA B 101      -1.730  28.642  -5.790  1.00 95.13           H  
ATOM   3972  O   ALA B 101       0.050  29.263  -1.942  1.00 95.13           O  
ATOM   3973  N   SER B 102      -1.296  31.008  -2.387  1.00 90.31           N  
ATOM   3974  H   SER B 102      -2.168  31.284  -2.815  1.00 90.31           H  
ATOM   3975  CA  SER B 102      -0.648  31.938  -1.457  1.00 90.31           C  
ATOM   3976  HA  SER B 102       0.414  31.976  -1.700  1.00 90.31           H  
ATOM   3977  C   SER B 102      -0.769  31.492  -0.001  1.00 90.31           C  
ATOM   3978  CB  SER B 102      -1.229  33.342  -1.645  1.00 90.31           C  
ATOM   3979  HB2 SER B 102      -0.560  34.058  -1.169  1.00 90.31           H  
ATOM   3980  HB3 SER B 102      -1.265  33.575  -2.710  1.00 90.31           H  
ATOM   3981  O   SER B 102       0.186  31.623   0.771  1.00 90.31           O  
ATOM   3982  OG  SER B 102      -2.522  33.510  -1.088  1.00 90.31           O  
ATOM   3983  HG  SER B 102      -3.119  32.777  -1.259  1.00 90.31           H  
ATOM   3984  N   PHE B 103      -1.904  30.893   0.364  1.00 94.70           N  
ATOM   3985  H   PHE B 103      -2.663  30.834  -0.299  1.00 94.70           H  
ATOM   3986  CA  PHE B 103      -2.139  30.368   1.701  1.00 94.70           C  
ATOM   3987  HA  PHE B 103      -2.000  31.179   2.415  1.00 94.70           H  
ATOM   3988  C   PHE B 103      -1.158  29.259   2.081  1.00 94.70           C  
ATOM   3989  CB  PHE B 103      -3.586  29.898   1.789  1.00 94.70           C  
ATOM   3990  HB2 PHE B 103      -3.766  29.097   1.071  1.00 94.70           H  
ATOM   3991  HB3 PHE B 103      -4.230  30.741   1.535  1.00 94.70           H  
ATOM   3992  O   PHE B 103      -0.663  29.228   3.215  1.00 94.70           O  
ATOM   3993  CG  PHE B 103      -3.974  29.426   3.163  1.00 94.70           C  
ATOM   3994  CD1 PHE B 103      -3.803  28.077   3.519  1.00 94.70           C  
ATOM   3995  HD1 PHE B 103      -3.405  27.372   2.805  1.00 94.70           H  
ATOM   3996  CD2 PHE B 103      -4.511  30.345   4.081  1.00 94.70           C  
ATOM   3997  HD2 PHE B 103      -4.673  31.370   3.783  1.00 94.70           H  
ATOM   3998  CE1 PHE B 103      -4.184  27.642   4.796  1.00 94.70           C  
ATOM   3999  HE1 PHE B 103      -4.093  26.598   5.059  1.00 94.70           H  
ATOM   4000  CE2 PHE B 103      -4.888  29.911   5.360  1.00 94.70           C  
ATOM   4001  HE2 PHE B 103      -5.343  30.600   6.056  1.00 94.70           H  
ATOM   4002  CZ  PHE B 103      -4.732  28.560   5.707  1.00 94.70           C  
ATOM   4003  HZ  PHE B 103      -5.081  28.220   6.671  1.00 94.70           H  
ATOM   4004  N   PHE B 104      -0.824  28.401   1.115  1.00 95.18           N  
ATOM   4005  H   PHE B 104      -1.300  28.489   0.228  1.00 95.18           H  
ATOM   4006  CA  PHE B 104       0.125  27.302   1.285  1.00 95.18           C  
ATOM   4007  HA  PHE B 104       0.084  27.006   2.334  1.00 95.18           H  
ATOM   4008  C   PHE B 104       1.585  27.689   1.003  1.00 95.18           C  
ATOM   4009  CB  PHE B 104      -0.338  26.084   0.477  1.00 95.18           C  
ATOM   4010  HB2 PHE B 104      -0.429  26.361  -0.573  1.00 95.18           H  
ATOM   4011  HB3 PHE B 104       0.411  25.295   0.551  1.00 95.18           H  
ATOM   4012  O   PHE B 104       2.471  26.843   1.104  1.00 95.18           O  
ATOM   4013  CG  PHE B 104      -1.656  25.533   0.982  1.00 95.18           C  
ATOM   4014  CD1 PHE B 104      -1.691  24.719   2.128  1.00 95.18           C  
ATOM   4015  HD1 PHE B 104      -0.765  24.421   2.598  1.00 95.18           H  
ATOM   4016  CD2 PHE B 104      -2.856  25.885   0.347  1.00 95.18           C  
ATOM   4017  HD2 PHE B 104      -2.843  26.492  -0.546  1.00 95.18           H  
ATOM   4018  CE1 PHE B 104      -2.921  24.293   2.661  1.00 95.18           C  
ATOM   4019  HE1 PHE B 104      -2.947  23.669   3.542  1.00 95.18           H  
ATOM   4020  CE2 PHE B 104      -4.084  25.470   0.879  1.00 95.18           C  
ATOM   4021  HE2 PHE B 104      -4.997  25.791   0.398  1.00 95.18           H  
ATOM   4022  CZ  PHE B 104      -4.120  24.681   2.041  1.00 95.18           C  
ATOM   4023  HZ  PHE B 104      -5.067  24.382   2.465  1.00 95.18           H  
ATOM   4024  N   GLY B 105       1.862  28.955   0.671  1.00 90.67           N  
ATOM   4025  H   GLY B 105       1.098  29.613   0.604  1.00 90.67           H  
ATOM   4026  CA  GLY B 105       3.208  29.413   0.312  1.00 90.67           C  
ATOM   4027  HA2 GLY B 105       3.204  30.501   0.259  1.00 90.67           H  
ATOM   4028  HA3 GLY B 105       3.915  29.101   1.081  1.00 90.67           H  
ATOM   4029  C   GLY B 105       3.707  28.879  -1.037  1.00 90.67           C  
ATOM   4030  O   GLY B 105       4.912  28.802  -1.255  1.00 90.67           O  
ATOM   4031  N   ILE B 106       2.795  28.506  -1.937  1.00 93.35           N  
ATOM   4032  H   ILE B 106       1.822  28.665  -1.715  1.00 93.35           H  
ATOM   4033  CA  ILE B 106       3.089  27.959  -3.265  1.00 93.35           C  
ATOM   4034  HA  ILE B 106       4.106  27.566  -3.269  1.00 93.35           H  
ATOM   4035  C   ILE B 106       3.020  29.088  -4.295  1.00 93.35           C  
ATOM   4036  CB  ILE B 106       2.139  26.778  -3.570  1.00 93.35           C  
ATOM   4037  HB  ILE B 106       1.112  27.110  -3.420  1.00 93.35           H  
ATOM   4038  O   ILE B 106       2.081  29.885  -4.322  1.00 93.35           O  
ATOM   4039  CG1 ILE B 106       2.448  25.621  -2.589  1.00 93.35           C  
ATOM   4040 HG12 ILE B 106       2.461  25.999  -1.566  1.00 93.35           H  
ATOM   4041 HG13 ILE B 106       3.437  25.218  -2.804  1.00 93.35           H  
ATOM   4042  CG2 ILE B 106       2.281  26.288  -5.023  1.00 93.35           C  
ATOM   4043 HG21 ILE B 106       2.063  27.095  -5.722  1.00 93.35           H  
ATOM   4044 HG22 ILE B 106       1.579  25.480  -5.228  1.00 93.35           H  
ATOM   4045 HG23 ILE B 106       3.295  25.923  -5.187  1.00 93.35           H  
ATOM   4046  CD1 ILE B 106       1.430  24.482  -2.617  1.00 93.35           C  
ATOM   4047 HD11 ILE B 106       1.444  23.982  -3.585  1.00 93.35           H  
ATOM   4048 HD12 ILE B 106       0.438  24.887  -2.415  1.00 93.35           H  
ATOM   4049 HD13 ILE B 106       1.682  23.757  -1.843  1.00 93.35           H  
ATOM   4050  N   SER B 107       4.025  29.175  -5.168  1.00 88.46           N  
ATOM   4051  H   SER B 107       4.752  28.476  -5.124  1.00 88.46           H  
ATOM   4052  CA  SER B 107       4.038  30.206  -6.213  1.00 88.46           C  
ATOM   4053  HA  SER B 107       3.818  31.155  -5.724  1.00 88.46           H  
ATOM   4054  C   SER B 107       2.964  29.935  -7.279  1.00 88.46           C  
ATOM   4055  CB  SER B 107       5.421  30.330  -6.859  1.00 88.46           C  
ATOM   4056  HB2 SER B 107       5.460  31.261  -7.425  1.00 88.46           H  
ATOM   4057  HB3 SER B 107       6.186  30.369  -6.083  1.00 88.46           H  
ATOM   4058  O   SER B 107       2.681  28.773  -7.568  1.00 88.46           O  
ATOM   4059  OG  SER B 107       5.687  29.255  -7.742  1.00 88.46           O  
ATOM   4060  HG  SER B 107       5.830  28.467  -7.214  1.00 88.46           H  
ATOM   4061  N   PRO B 108       2.429  30.960  -7.972  1.00 90.12           N  
ATOM   4062  CA  PRO B 108       1.493  30.739  -9.078  1.00 90.12           C  
ATOM   4063  HA  PRO B 108       0.583  30.290  -8.682  1.00 90.12           H  
ATOM   4064  C   PRO B 108       2.056  29.831 -10.184  1.00 90.12           C  
ATOM   4065  CB  PRO B 108       1.174  32.137  -9.618  1.00 90.12           C  
ATOM   4066  HB2 PRO B 108       1.879  32.410 -10.403  1.00 90.12           H  
ATOM   4067  HB3 PRO B 108       0.151  32.199  -9.989  1.00 90.12           H  
ATOM   4068  O   PRO B 108       1.315  29.061 -10.788  1.00 90.12           O  
ATOM   4069  CG  PRO B 108       1.392  33.044  -8.409  1.00 90.12           C  
ATOM   4070  HG2 PRO B 108       1.629  34.067  -8.704  1.00 90.12           H  
ATOM   4071  HG3 PRO B 108       0.507  33.024  -7.773  1.00 90.12           H  
ATOM   4072  CD  PRO B 108       2.558  32.379  -7.680  1.00 90.12           C  
ATOM   4073  HD2 PRO B 108       2.482  32.580  -6.611  1.00 90.12           H  
ATOM   4074  HD3 PRO B 108       3.505  32.751  -8.072  1.00 90.12           H  
ATOM   4075  N   ARG B 109       3.376  29.886 -10.430  1.00 88.49           N  
ATOM   4076  H   ARG B 109       3.937  30.485  -9.841  1.00 88.49           H  
ATOM   4077  CA  ARG B 109       4.048  29.047 -11.436  1.00 88.49           C  
ATOM   4078  HA  ARG B 109       3.468  29.091 -12.358  1.00 88.49           H  
ATOM   4079  C   ARG B 109       4.069  27.576 -11.026  1.00 88.49           C  
ATOM   4080  CB  ARG B 109       5.471  29.572 -11.700  1.00 88.49           C  
ATOM   4081  HB2 ARG B 109       5.441  30.659 -11.765  1.00 88.49           H  
ATOM   4082  HB3 ARG B 109       6.127  29.292 -10.876  1.00 88.49           H  
ATOM   4083  O   ARG B 109       3.814  26.716 -11.859  1.00 88.49           O  
ATOM   4084  CG  ARG B 109       6.030  29.026 -13.025  1.00 88.49           C  
ATOM   4085  HG2 ARG B 109       6.007  27.936 -13.029  1.00 88.49           H  
ATOM   4086  HG3 ARG B 109       5.385  29.372 -13.832  1.00 88.49           H  
ATOM   4087  CD  ARG B 109       7.458  29.524 -13.304  1.00 88.49           C  
ATOM   4088  HD2 ARG B 109       7.663  30.396 -12.683  1.00 88.49           H  
ATOM   4089  HD3 ARG B 109       7.508  29.830 -14.349  1.00 88.49           H  
ATOM   4090  NE  ARG B 109       8.479  28.478 -13.079  1.00 88.49           N  
ATOM   4091  HE  ARG B 109       8.158  27.522 -13.027  1.00 88.49           H  
ATOM   4092  NH1 ARG B 109      10.336  29.828 -13.070  1.00 88.49           N  
ATOM   4093 HH11 ARG B 109      11.338  29.924 -12.981  1.00 88.49           H  
ATOM   4094 HH12 ARG B 109       9.733  30.635 -13.142  1.00 88.49           H  
ATOM   4095  NH2 ARG B 109      10.575  27.614 -12.904  1.00 88.49           N  
ATOM   4096 HH21 ARG B 109      10.208  26.683 -13.038  1.00 88.49           H  
ATOM   4097 HH22 ARG B 109      11.574  27.713 -12.792  1.00 88.49           H  
ATOM   4098  CZ  ARG B 109       9.788  28.644 -13.014  1.00 88.49           C  
ATOM   4099  N   GLU B 110       4.359  27.301  -9.757  1.00 89.69           N  
ATOM   4100  H   GLU B 110       4.519  28.063  -9.115  1.00 89.69           H  
ATOM   4101  CA  GLU B 110       4.298  25.942  -9.214  1.00 89.69           C  
ATOM   4102  HA  GLU B 110       4.841  25.263  -9.871  1.00 89.69           H  
ATOM   4103  C   GLU B 110       2.851  25.449  -9.148  1.00 89.69           C  
ATOM   4104  CB  GLU B 110       4.961  25.900  -7.834  1.00 89.69           C  
ATOM   4105  HB2 GLU B 110       5.977  26.286  -7.922  1.00 89.69           H  
ATOM   4106  HB3 GLU B 110       4.406  26.549  -7.157  1.00 89.69           H  
ATOM   4107  O   GLU B 110       2.589  24.335  -9.574  1.00 89.69           O  
ATOM   4108  CG  GLU B 110       5.016  24.470  -7.265  1.00 89.69           C  
ATOM   4109  HG2 GLU B 110       5.568  23.838  -7.960  1.00 89.69           H  
ATOM   4110  HG3 GLU B 110       4.002  24.078  -7.181  1.00 89.69           H  
ATOM   4111  CD  GLU B 110       5.672  24.397  -5.881  1.00 89.69           C  
ATOM   4112  OE1 GLU B 110       5.832  23.254  -5.380  1.00 89.69           O  
ATOM   4113  OE2 GLU B 110       5.978  25.476  -5.321  1.00 89.69           O  
ATOM   4114  N   ALA B 111       1.901  26.282  -8.711  1.00 94.43           N  
ATOM   4115  H   ALA B 111       2.181  27.182  -8.349  1.00 94.43           H  
ATOM   4116  CA  ALA B 111       0.484  25.925  -8.636  1.00 94.43           C  
ATOM   4117  HA  ALA B 111       0.379  25.058  -7.983  1.00 94.43           H  
ATOM   4118  C   ALA B 111      -0.110  25.549 -10.003  1.00 94.43           C  
ATOM   4119  CB  ALA B 111      -0.284  27.096  -8.017  1.00 94.43           C  
ATOM   4120  HB1 ALA B 111      -1.339  26.836  -7.932  1.00 94.43           H  
ATOM   4121  HB2 ALA B 111       0.109  27.309  -7.023  1.00 94.43           H  
ATOM   4122  HB3 ALA B 111      -0.186  27.983  -8.643  1.00 94.43           H  
ATOM   4123  O   ALA B 111      -0.926  24.633 -10.079  1.00 94.43           O  
ATOM   4124  N   LEU B 112       0.311  26.232 -11.076  1.00 92.82           N  
ATOM   4125  H   LEU B 112       0.923  27.022 -10.933  1.00 92.82           H  
ATOM   4126  CA  LEU B 112      -0.083  25.892 -12.444  1.00 92.82           C  
ATOM   4127  HA  LEU B 112      -1.166  25.770 -12.464  1.00 92.82           H  
ATOM   4128  C   LEU B 112       0.539  24.567 -12.903  1.00 92.82           C  
ATOM   4129  CB  LEU B 112       0.324  27.042 -13.384  1.00 92.82           C  
ATOM   4130  HB2 LEU B 112       0.028  27.993 -12.940  1.00 92.82           H  
ATOM   4131  HB3 LEU B 112       1.410  27.041 -13.476  1.00 92.82           H  
ATOM   4132  O   LEU B 112      -0.105  23.804 -13.614  1.00 92.82           O  
ATOM   4133  CG  LEU B 112      -0.306  26.940 -14.787  1.00 92.82           C  
ATOM   4134  HG  LEU B 112      -0.186  25.932 -15.184  1.00 92.82           H  
ATOM   4135  CD1 LEU B 112      -1.795  27.298 -14.757  1.00 92.82           C  
ATOM   4136 HD11 LEU B 112      -2.200  27.258 -15.768  1.00 92.82           H  
ATOM   4137 HD12 LEU B 112      -2.340  26.576 -14.150  1.00 92.82           H  
ATOM   4138 HD13 LEU B 112      -1.938  28.298 -14.348  1.00 92.82           H  
ATOM   4139  CD2 LEU B 112       0.395  27.905 -15.744  1.00 92.82           C  
ATOM   4140 HD21 LEU B 112       0.294  28.928 -15.384  1.00 92.82           H  
ATOM   4141 HD22 LEU B 112      -0.050  27.820 -16.735  1.00 92.82           H  
ATOM   4142 HD23 LEU B 112       1.450  27.642 -15.815  1.00 92.82           H  
ATOM   4143  N   ALA B 113       1.778  24.279 -12.507  1.00 93.04           N  
ATOM   4144  H   ALA B 113       2.273  24.933 -11.917  1.00 93.04           H  
ATOM   4145  CA  ALA B 113       2.421  23.011 -12.829  1.00 93.04           C  
ATOM   4146  HA  ALA B 113       2.212  22.769 -13.871  1.00 93.04           H  
ATOM   4147  C   ALA B 113       1.891  21.844 -11.977  1.00 93.04           C  
ATOM   4148  CB  ALA B 113       3.932  23.184 -12.676  1.00 93.04           C  
ATOM   4149  HB1 ALA B 113       4.182  23.425 -11.643  1.00 93.04           H  
ATOM   4150  HB2 ALA B 113       4.421  22.249 -12.952  1.00 93.04           H  
ATOM   4151  HB3 ALA B 113       4.285  23.978 -13.334  1.00 93.04           H  
ATOM   4152  O   ALA B 113       1.868  20.716 -12.448  1.00 93.04           O  
ATOM   4153  N   MET B 114       1.459  22.104 -10.743  1.00 95.05           N  
ATOM   4154  H   MET B 114       1.542  23.056 -10.416  1.00 95.05           H  
ATOM   4155  CA  MET B 114       1.019  21.101  -9.776  1.00 95.05           C  
ATOM   4156  HA  MET B 114       1.805  20.351  -9.689  1.00 95.05           H  
ATOM   4157  C   MET B 114      -0.258  20.381 -10.213  1.00 95.05           C  
ATOM   4158  CB  MET B 114       0.796  21.762  -8.401  1.00 95.05           C  
ATOM   4159  HB2 MET B 114       0.910  22.844  -8.472  1.00 95.05           H  
ATOM   4160  HB3 MET B 114      -0.222  21.570  -8.063  1.00 95.05           H  
ATOM   4161  O   MET B 114      -1.267  21.019 -10.539  1.00 95.05           O  
ATOM   4162  CG  MET B 114       1.764  21.230  -7.342  1.00 95.05           C  
ATOM   4163  HG2 MET B 114       1.513  20.190  -7.136  1.00 95.05           H  
ATOM   4164  HG3 MET B 114       2.775  21.260  -7.750  1.00 95.05           H  
ATOM   4165  SD  MET B 114       1.776  22.151  -5.778  1.00 95.05           S  
ATOM   4166  CE  MET B 114       0.027  22.129  -5.346  1.00 95.05           C  
ATOM   4167  HE1 MET B 114      -0.378  21.124  -5.467  1.00 95.05           H  
ATOM   4168  HE2 MET B 114      -0.110  22.455  -4.315  1.00 95.05           H  
ATOM   4169  HE3 MET B 114      -0.472  22.830  -6.015  1.00 95.05           H  
ATOM   4170  N   ASP B 115      -0.246  19.050 -10.095  1.00 96.57           N  
ATOM   4171  H   ASP B 115       0.608  18.571  -9.847  1.00 96.57           H  
ATOM   4172  CA  ASP B 115      -1.446  18.232 -10.245  1.00 96.57           C  
ATOM   4173  HA  ASP B 115      -1.757  18.321 -11.286  1.00 96.57           H  
ATOM   4174  C   ASP B 115      -2.553  18.767  -9.305  1.00 96.57           C  
ATOM   4175  CB  ASP B 115      -1.110  16.744  -9.993  1.00 96.57           C  
ATOM   4176  HB2 ASP B 115      -0.329  16.449 -10.694  1.00 96.57           H  
ATOM   4177  HB3 ASP B 115      -0.718  16.635  -8.981  1.00 96.57           H  
ATOM   4178  O   ASP B 115      -2.313  18.933  -8.099  1.00 96.57           O  
ATOM   4179  CG  ASP B 115      -2.290  15.771 -10.168  1.00 96.57           C  
ATOM   4180  OD1 ASP B 115      -3.440  16.240 -10.292  1.00 96.57           O  
ATOM   4181  OD2 ASP B 115      -2.078  14.539 -10.122  1.00 96.57           O  
ATOM   4182  N   PRO B 116      -3.764  19.074  -9.817  1.00 97.62           N  
ATOM   4183  CA  PRO B 116      -4.909  19.458  -8.991  1.00 97.62           C  
ATOM   4184  HA  PRO B 116      -4.723  20.434  -8.545  1.00 97.62           H  
ATOM   4185  C   PRO B 116      -5.207  18.480  -7.845  1.00 97.62           C  
ATOM   4186  CB  PRO B 116      -6.094  19.579  -9.956  1.00 97.62           C  
ATOM   4187  HB2 PRO B 116      -7.021  19.202  -9.523  1.00 97.62           H  
ATOM   4188  HB3 PRO B 116      -6.219  20.623 -10.243  1.00 97.62           H  
ATOM   4189  O   PRO B 116      -5.708  18.915  -6.810  1.00 97.62           O  
ATOM   4190  CG  PRO B 116      -5.672  18.768 -11.179  1.00 97.62           C  
ATOM   4191  HG2 PRO B 116      -5.878  17.711 -11.012  1.00 97.62           H  
ATOM   4192  HG3 PRO B 116      -6.155  19.119 -12.091  1.00 97.62           H  
ATOM   4193  CD  PRO B 116      -4.169  18.983 -11.214  1.00 97.62           C  
ATOM   4194  HD2 PRO B 116      -3.711  18.148 -11.744  1.00 97.62           H  
ATOM   4195  HD3 PRO B 116      -3.934  19.918 -11.723  1.00 97.62           H  
ATOM   4196  N   GLN B 117      -4.839  17.200  -7.953  1.00 98.32           N  
ATOM   4197  H   GLN B 117      -4.425  16.880  -8.817  1.00 98.32           H  
ATOM   4198  CA  GLN B 117      -4.953  16.254  -6.839  1.00 98.32           C  
ATOM   4199  HA  GLN B 117      -5.996  16.210  -6.527  1.00 98.32           H  
ATOM   4200  C   GLN B 117      -4.132  16.693  -5.614  1.00 98.32           C  
ATOM   4201  CB  GLN B 117      -4.523  14.851  -7.289  1.00 98.32           C  
ATOM   4202  HB2 GLN B 117      -4.595  14.174  -6.437  1.00 98.32           H  
ATOM   4203  HB3 GLN B 117      -3.485  14.874  -7.619  1.00 98.32           H  
ATOM   4204  O   GLN B 117      -4.643  16.666  -4.496  1.00 98.32           O  
ATOM   4205  CG  GLN B 117      -5.411  14.308  -8.416  1.00 98.32           C  
ATOM   4206  HG2 GLN B 117      -6.457  14.413  -8.129  1.00 98.32           H  
ATOM   4207  HG3 GLN B 117      -5.249  14.876  -9.332  1.00 98.32           H  
ATOM   4208  CD  GLN B 117      -5.143  12.844  -8.712  1.00 98.32           C  
ATOM   4209  NE2 GLN B 117      -3.959  12.489  -9.159  1.00 98.32           N  
ATOM   4210 HE21 GLN B 117      -3.825  11.504  -9.338  1.00 98.32           H  
ATOM   4211 HE22 GLN B 117      -3.271  13.188  -9.401  1.00 98.32           H  
ATOM   4212  OE1 GLN B 117      -6.022  12.012  -8.553  1.00 98.32           O  
ATOM   4213  N   GLN B 118      -2.894  17.172  -5.807  1.00 97.97           N  
ATOM   4214  H   GLN B 118      -2.560  17.273  -6.754  1.00 97.97           H  
ATOM   4215  CA  GLN B 118      -2.063  17.685  -4.707  1.00 97.97           C  
ATOM   4216  HA  GLN B 118      -2.023  16.935  -3.917  1.00 97.97           H  
ATOM   4217  C   GLN B 118      -2.664  18.963  -4.098  1.00 97.97           C  
ATOM   4218  CB  GLN B 118      -0.625  17.972  -5.183  1.00 97.97           C  
ATOM   4219  HB2 GLN B 118      -0.643  18.753  -5.944  1.00 97.97           H  
ATOM   4220  HB3 GLN B 118      -0.067  18.350  -4.327  1.00 97.97           H  
ATOM   4221  O   GLN B 118      -2.648  19.139  -2.880  1.00 97.97           O  
ATOM   4222  CG  GLN B 118       0.126  16.753  -5.749  1.00 97.97           C  
ATOM   4223  HG2 GLN B 118       0.050  15.922  -5.048  1.00 97.97           H  
ATOM   4224  HG3 GLN B 118      -0.347  16.442  -6.681  1.00 97.97           H  
ATOM   4225  CD  GLN B 118       1.610  17.026  -6.026  1.00 97.97           C  
ATOM   4226  NE2 GLN B 118       2.315  16.106  -6.643  1.00 97.97           N  
ATOM   4227 HE21 GLN B 118       1.921  15.215  -6.910  1.00 97.97           H  
ATOM   4228 HE22 GLN B 118       3.259  16.333  -6.921  1.00 97.97           H  
ATOM   4229  OE1 GLN B 118       2.176  18.056  -5.668  1.00 97.97           O  
ATOM   4230  N   ARG B 119      -3.224  19.842  -4.942  1.00 98.13           N  
ATOM   4231  H   ARG B 119      -3.229  19.596  -5.922  1.00 98.13           H  
ATOM   4232  CA  ARG B 119      -3.882  21.095  -4.525  1.00 98.13           C  
ATOM   4233  HA  ARG B 119      -3.201  21.681  -3.908  1.00 98.13           H  
ATOM   4234  C   ARG B 119      -5.097  20.831  -3.641  1.00 98.13           C  
ATOM   4235  CB  ARG B 119      -4.280  21.916  -5.767  1.00 98.13           C  
ATOM   4236  HB2 ARG B 119      -4.930  22.735  -5.459  1.00 98.13           H  
ATOM   4237  HB3 ARG B 119      -4.834  21.300  -6.475  1.00 98.13           H  
ATOM   4238  O   ARG B 119      -5.188  21.360  -2.536  1.00 98.13           O  
ATOM   4239  CG  ARG B 119      -3.033  22.495  -6.439  1.00 98.13           C  
ATOM   4240  HG2 ARG B 119      -2.390  21.688  -6.791  1.00 98.13           H  
ATOM   4241  HG3 ARG B 119      -2.515  23.065  -5.668  1.00 98.13           H  
ATOM   4242  CD  ARG B 119      -3.302  23.463  -7.591  1.00 98.13           C  
ATOM   4243  HD2 ARG B 119      -4.126  24.117  -7.306  1.00 98.13           H  
ATOM   4244  HD3 ARG B 119      -2.413  24.078  -7.730  1.00 98.13           H  
ATOM   4245  NE  ARG B 119      -3.594  22.792  -8.868  1.00 98.13           N  
ATOM   4246  HE  ARG B 119      -3.076  21.952  -9.081  1.00 98.13           H  
ATOM   4247  NH1 ARG B 119      -4.845  24.491  -9.761  1.00 98.13           N  
ATOM   4248 HH11 ARG B 119      -5.503  24.834 -10.447  1.00 98.13           H  
ATOM   4249 HH12 ARG B 119      -4.848  24.943  -8.857  1.00 98.13           H  
ATOM   4250  NH2 ARG B 119      -4.349  22.699 -11.004  1.00 98.13           N  
ATOM   4251 HH21 ARG B 119      -3.735  21.909 -11.145  1.00 98.13           H  
ATOM   4252 HH22 ARG B 119      -4.755  23.161 -11.805  1.00 98.13           H  
ATOM   4253  CZ  ARG B 119      -4.266  23.328  -9.869  1.00 98.13           C  
ATOM   4254  N   LEU B 120      -5.992  19.961  -4.102  1.00 98.28           N  
ATOM   4255  H   LEU B 120      -5.843  19.568  -5.020  1.00 98.28           H  
ATOM   4256  CA  LEU B 120      -7.202  19.592  -3.374  1.00 98.28           C  
ATOM   4257  HA  LEU B 120      -7.765  20.493  -3.132  1.00 98.28           H  
ATOM   4258  C   LEU B 120      -6.888  18.904  -2.046  1.00 98.28           C  
ATOM   4259  CB  LEU B 120      -8.044  18.666  -4.261  1.00 98.28           C  
ATOM   4260  HB2 LEU B 120      -8.798  18.180  -3.642  1.00 98.28           H  
ATOM   4261  HB3 LEU B 120      -7.397  17.885  -4.659  1.00 98.28           H  
ATOM   4262  O   LEU B 120      -7.515  19.216  -1.037  1.00 98.28           O  
ATOM   4263  CG  LEU B 120      -8.761  19.376  -5.421  1.00 98.28           C  
ATOM   4264  HG  LEU B 120      -8.045  19.933  -6.025  1.00 98.28           H  
ATOM   4265  CD1 LEU B 120      -9.419  18.311  -6.289  1.00 98.28           C  
ATOM   4266 HD11 LEU B 120     -10.193  17.788  -5.727  1.00 98.28           H  
ATOM   4267 HD12 LEU B 120      -8.659  17.593  -6.595  1.00 98.28           H  
ATOM   4268 HD13 LEU B 120      -9.850  18.775  -7.176  1.00 98.28           H  
ATOM   4269  CD2 LEU B 120      -9.854  20.325  -4.929  1.00 98.28           C  
ATOM   4270 HD21 LEU B 120      -9.393  21.178  -4.432  1.00 98.28           H  
ATOM   4271 HD22 LEU B 120     -10.526  19.793  -4.256  1.00 98.28           H  
ATOM   4272 HD23 LEU B 120     -10.414  20.705  -5.784  1.00 98.28           H  
ATOM   4273  N   VAL B 121      -5.907  17.999  -2.021  1.00 98.37           N  
ATOM   4274  H   VAL B 121      -5.438  17.756  -2.882  1.00 98.37           H  
ATOM   4275  CA  VAL B 121      -5.532  17.298  -0.787  1.00 98.37           C  
ATOM   4276  HA  VAL B 121      -6.434  16.866  -0.354  1.00 98.37           H  
ATOM   4277  C   VAL B 121      -4.988  18.264   0.266  1.00 98.37           C  
ATOM   4278  CB  VAL B 121      -4.565  16.140  -1.092  1.00 98.37           C  
ATOM   4279  HB  VAL B 121      -3.770  16.490  -1.750  1.00 98.37           H  
ATOM   4280  O   VAL B 121      -5.304  18.083   1.439  1.00 98.37           O  
ATOM   4281  CG1 VAL B 121      -3.928  15.542   0.164  1.00 98.37           C  
ATOM   4282 HG11 VAL B 121      -3.296  14.695  -0.105  1.00 98.37           H  
ATOM   4283 HG12 VAL B 121      -3.303  16.294   0.645  1.00 98.37           H  
ATOM   4284 HG13 VAL B 121      -4.699  15.212   0.860  1.00 98.37           H  
ATOM   4285  CG2 VAL B 121      -5.343  15.012  -1.779  1.00 98.37           C  
ATOM   4286 HG21 VAL B 121      -4.660  14.211  -2.064  1.00 98.37           H  
ATOM   4287 HG22 VAL B 121      -5.836  15.380  -2.679  1.00 98.37           H  
ATOM   4288 HG23 VAL B 121      -6.100  14.610  -1.105  1.00 98.37           H  
ATOM   4289  N   LEU B 122      -4.242  19.310  -0.109  1.00 98.19           N  
ATOM   4290  H   LEU B 122      -4.018  19.422  -1.087  1.00 98.19           H  
ATOM   4291  CA  LEU B 122      -3.776  20.329   0.843  1.00 98.19           C  
ATOM   4292  HA  LEU B 122      -3.227  19.834   1.644  1.00 98.19           H  
ATOM   4293  C   LEU B 122      -4.934  21.072   1.520  1.00 98.19           C  
ATOM   4294  CB  LEU B 122      -2.854  21.332   0.128  1.00 98.19           C  
ATOM   4295  HB2 LEU B 122      -3.298  21.601  -0.830  1.00 98.19           H  
ATOM   4296  HB3 LEU B 122      -2.804  22.244   0.724  1.00 98.19           H  
ATOM   4297  O   LEU B 122      -4.982  21.138   2.750  1.00 98.19           O  
ATOM   4298  CG  LEU B 122      -1.418  20.843  -0.102  1.00 98.19           C  
ATOM   4299  HG  LEU B 122      -1.422  19.886  -0.623  1.00 98.19           H  
ATOM   4300  CD1 LEU B 122      -0.691  21.877  -0.963  1.00 98.19           C  
ATOM   4301 HD11 LEU B 122      -0.740  22.855  -0.485  1.00 98.19           H  
ATOM   4302 HD12 LEU B 122      -1.166  21.925  -1.943  1.00 98.19           H  
ATOM   4303 HD13 LEU B 122       0.354  21.590  -1.080  1.00 98.19           H  
ATOM   4304  CD2 LEU B 122      -0.648  20.689   1.215  1.00 98.19           C  
ATOM   4305 HD21 LEU B 122      -0.671  21.625   1.773  1.00 98.19           H  
ATOM   4306 HD22 LEU B 122      -1.090  19.898   1.820  1.00 98.19           H  
ATOM   4307 HD23 LEU B 122       0.389  20.419   1.015  1.00 98.19           H  
ATOM   4308  N   GLU B 123      -5.877  21.592   0.732  1.00 98.28           N  
ATOM   4309  H   GLU B 123      -5.779  21.494  -0.268  1.00 98.28           H  
ATOM   4310  CA  GLU B 123      -7.036  22.328   1.254  1.00 98.28           C  
ATOM   4311  HA  GLU B 123      -6.699  23.135   1.905  1.00 98.28           H  
ATOM   4312  C   GLU B 123      -7.926  21.442   2.123  1.00 98.28           C  
ATOM   4313  CB  GLU B 123      -7.838  22.944   0.100  1.00 98.28           C  
ATOM   4314  HB2 GLU B 123      -8.809  23.265   0.477  1.00 98.28           H  
ATOM   4315  HB3 GLU B 123      -7.990  22.200  -0.682  1.00 98.28           H  
ATOM   4316  O   GLU B 123      -8.217  21.782   3.269  1.00 98.28           O  
ATOM   4317  CG  GLU B 123      -7.103  24.168  -0.465  1.00 98.28           C  
ATOM   4318  HG2 GLU B 123      -6.974  24.878   0.352  1.00 98.28           H  
ATOM   4319  HG3 GLU B 123      -6.120  23.860  -0.822  1.00 98.28           H  
ATOM   4320  CD  GLU B 123      -7.849  24.877  -1.600  1.00 98.28           C  
ATOM   4321  OE1 GLU B 123      -7.333  25.902  -2.093  1.00 98.28           O  
ATOM   4322  OE2 GLU B 123      -8.936  24.398  -1.987  1.00 98.28           O  
ATOM   4323  N   VAL B 124      -8.277  20.255   1.631  1.00 98.46           N  
ATOM   4324  H   VAL B 124      -7.988  20.014   0.694  1.00 98.46           H  
ATOM   4325  CA  VAL B 124      -9.168  19.343   2.356  1.00 98.46           C  
ATOM   4326  HA  VAL B 124     -10.030  19.916   2.698  1.00 98.46           H  
ATOM   4327  C   VAL B 124      -8.494  18.782   3.616  1.00 98.46           C  
ATOM   4328  CB  VAL B 124      -9.687  18.264   1.390  1.00 98.46           C  
ATOM   4329  HB  VAL B 124      -8.850  17.722   0.951  1.00 98.46           H  
ATOM   4330  O   VAL B 124      -9.158  18.572   4.630  1.00 98.46           O  
ATOM   4331  CG1 VAL B 124     -10.621  17.262   2.065  1.00 98.46           C  
ATOM   4332 HG11 VAL B 124     -10.117  16.807   2.918  1.00 98.46           H  
ATOM   4333 HG12 VAL B 124     -10.908  16.479   1.363  1.00 98.46           H  
ATOM   4334 HG13 VAL B 124     -11.511  17.786   2.412  1.00 98.46           H  
ATOM   4335  CG2 VAL B 124     -10.524  18.924   0.283  1.00 98.46           C  
ATOM   4336 HG21 VAL B 124     -11.293  19.554   0.731  1.00 98.46           H  
ATOM   4337 HG22 VAL B 124      -9.902  19.550  -0.356  1.00 98.46           H  
ATOM   4338 HG23 VAL B 124     -11.012  18.164  -0.327  1.00 98.46           H  
ATOM   4339  N   SER B 125      -7.166  18.616   3.622  1.00 98.57           N  
ATOM   4340  H   SER B 125      -6.649  18.803   2.776  1.00 98.57           H  
ATOM   4341  CA  SER B 125      -6.426  18.275   4.847  1.00 98.57           C  
ATOM   4342  HA  SER B 125      -6.876  17.390   5.296  1.00 98.57           H  
ATOM   4343  C   SER B 125      -6.493  19.396   5.888  1.00 98.57           C  
ATOM   4344  CB  SER B 125      -4.957  17.962   4.552  1.00 98.57           C  
ATOM   4345  HB2 SER B 125      -4.480  18.822   4.082  1.00 98.57           H  
ATOM   4346  HB3 SER B 125      -4.441  17.749   5.489  1.00 98.57           H  
ATOM   4347  O   SER B 125      -6.692  19.116   7.069  1.00 98.57           O  
ATOM   4348  OG  SER B 125      -4.848  16.840   3.702  1.00 98.57           O  
ATOM   4349  HG  SER B 125      -5.054  17.156   2.820  1.00 98.57           H  
ATOM   4350  N   TRP B 126      -6.368  20.664   5.472  1.00 98.18           N  
ATOM   4351  H   TRP B 126      -6.259  20.844   4.484  1.00 98.18           H  
ATOM   4352  CA  TRP B 126      -6.509  21.813   6.375  1.00 98.18           C  
ATOM   4353  HA  TRP B 126      -5.803  21.710   7.199  1.00 98.18           H  
ATOM   4354  C   TRP B 126      -7.909  21.867   6.993  1.00 98.18           C  
ATOM   4355  CB  TRP B 126      -6.199  23.118   5.625  1.00 98.18           C  
ATOM   4356  HB2 TRP B 126      -6.901  23.248   4.801  1.00 98.18           H  
ATOM   4357  HB3 TRP B 126      -5.200  23.053   5.193  1.00 98.18           H  
ATOM   4358  O   TRP B 126      -8.056  21.973   8.213  1.00 98.18           O  
ATOM   4359  CG  TRP B 126      -6.268  24.338   6.488  1.00 98.18           C  
ATOM   4360  CD1 TRP B 126      -7.393  25.021   6.807  1.00 98.18           C  
ATOM   4361  HD1 TRP B 126      -8.386  24.775   6.462  1.00 98.18           H  
ATOM   4362  CD2 TRP B 126      -5.187  25.000   7.204  1.00 98.18           C  
ATOM   4363  CE2 TRP B 126      -5.742  26.062   7.978  1.00 98.18           C  
ATOM   4364  CE3 TRP B 126      -3.794  24.799   7.288  1.00 98.18           C  
ATOM   4365  HE3 TRP B 126      -3.353  24.000   6.711  1.00 98.18           H  
ATOM   4366  NE1 TRP B 126      -7.090  26.031   7.699  1.00 98.18           N  
ATOM   4367  HE1 TRP B 126      -7.800  26.583   8.158  1.00 98.18           H  
ATOM   4368  CH2 TRP B 126      -3.558  26.681   8.828  1.00 98.18           C  
ATOM   4369  HH2 TRP B 126      -2.919  27.330   9.409  1.00 98.18           H  
ATOM   4370  CZ2 TRP B 126      -4.952  26.879   8.801  1.00 98.18           C  
ATOM   4371  HZ2 TRP B 126      -5.433  27.670   9.357  1.00 98.18           H  
ATOM   4372  CZ3 TRP B 126      -2.985  25.637   8.079  1.00 98.18           C  
ATOM   4373  HZ3 TRP B 126      -1.917  25.478   8.103  1.00 98.18           H  
ATOM   4374  N   GLU B 127      -8.938  21.726   6.159  1.00 97.98           N  
ATOM   4375  H   GLU B 127      -8.744  21.667   5.169  1.00 97.98           H  
ATOM   4376  CA  GLU B 127     -10.338  21.710   6.582  1.00 97.98           C  
ATOM   4377  HA  GLU B 127     -10.577  22.645   7.088  1.00 97.98           H  
ATOM   4378  C   GLU B 127     -10.627  20.562   7.564  1.00 97.98           C  
ATOM   4379  CB  GLU B 127     -11.233  21.574   5.342  1.00 97.98           C  
ATOM   4380  HB2 GLU B 127     -10.890  20.707   4.778  1.00 97.98           H  
ATOM   4381  HB3 GLU B 127     -12.256  21.386   5.667  1.00 97.98           H  
ATOM   4382  O   GLU B 127     -11.347  20.758   8.544  1.00 97.98           O  
ATOM   4383  CG  GLU B 127     -11.233  22.819   4.431  1.00 97.98           C  
ATOM   4384  HG2 GLU B 127     -11.757  23.621   4.950  1.00 97.98           H  
ATOM   4385  HG3 GLU B 127     -10.209  23.152   4.265  1.00 97.98           H  
ATOM   4386  CD  GLU B 127     -11.904  22.564   3.065  1.00 97.98           C  
ATOM   4387  OE1 GLU B 127     -11.917  23.500   2.228  1.00 97.98           O  
ATOM   4388  OE2 GLU B 127     -12.410  21.436   2.855  1.00 97.98           O  
ATOM   4389  N   ALA B 128     -10.040  19.375   7.363  1.00 98.44           N  
ATOM   4390  H   ALA B 128      -9.490  19.244   6.527  1.00 98.44           H  
ATOM   4391  CA  ALA B 128     -10.223  18.237   8.267  1.00 98.44           C  
ATOM   4392  HA  ALA B 128     -11.290  18.030   8.337  1.00 98.44           H  
ATOM   4393  C   ALA B 128      -9.722  18.531   9.695  1.00 98.44           C  
ATOM   4394  CB  ALA B 128      -9.539  17.002   7.668  1.00 98.44           C  
ATOM   4395  HB1 ALA B 128      -8.465  17.169   7.585  1.00 98.44           H  
ATOM   4396  HB2 ALA B 128      -9.715  16.137   8.307  1.00 98.44           H  
ATOM   4397  HB3 ALA B 128      -9.943  16.796   6.677  1.00 98.44           H  
ATOM   4398  O   ALA B 128     -10.399  18.165  10.659  1.00 98.44           O  
ATOM   4399  N   PHE B 129      -8.594  19.235   9.846  1.00 97.69           N  
ATOM   4400  H   PHE B 129      -8.088  19.512   9.017  1.00 97.69           H  
ATOM   4401  CA  PHE B 129      -8.105  19.693  11.154  1.00 97.69           C  
ATOM   4402  HA  PHE B 129      -8.057  18.845  11.838  1.00 97.69           H  
ATOM   4403  C   PHE B 129      -9.033  20.726  11.791  1.00 97.69           C  
ATOM   4404  CB  PHE B 129      -6.708  20.301  11.019  1.00 97.69           C  
ATOM   4405  HB2 PHE B 129      -6.670  20.931  10.130  1.00 97.69           H  
ATOM   4406  HB3 PHE B 129      -6.516  20.941  11.880  1.00 97.69           H  
ATOM   4407  O   PHE B 129      -9.417  20.582  12.954  1.00 97.69           O  
ATOM   4408  CG  PHE B 129      -5.597  19.287  10.975  1.00 97.69           C  
ATOM   4409  CD1 PHE B 129      -5.257  18.573  12.137  1.00 97.69           C  
ATOM   4410  HD1 PHE B 129      -5.800  18.743  13.055  1.00 97.69           H  
ATOM   4411  CD2 PHE B 129      -4.881  19.079   9.788  1.00 97.69           C  
ATOM   4412  HD2 PHE B 129      -5.119  19.645   8.899  1.00 97.69           H  
ATOM   4413  CE1 PHE B 129      -4.218  17.632  12.107  1.00 97.69           C  
ATOM   4414  HE1 PHE B 129      -3.948  17.092  13.002  1.00 97.69           H  
ATOM   4415  CE2 PHE B 129      -3.850  18.134   9.757  1.00 97.69           C  
ATOM   4416  HE2 PHE B 129      -3.297  17.998   8.840  1.00 97.69           H  
ATOM   4417  CZ  PHE B 129      -3.526  17.395  10.909  1.00 97.69           C  
ATOM   4418  HZ  PHE B 129      -2.737  16.658  10.884  1.00 97.69           H  
ATOM   4419  N   GLU B 130      -9.447  21.741  11.028  1.00 95.71           N  
ATOM   4420  H   GLU B 130      -9.108  21.809  10.079  1.00 95.71           H  
ATOM   4421  CA  GLU B 130     -10.352  22.772  11.541  1.00 95.71           C  
ATOM   4422  HA  GLU B 130      -9.886  23.246  12.405  1.00 95.71           H  
ATOM   4423  C   GLU B 130     -11.685  22.180  12.013  1.00 95.71           C  
ATOM   4424  CB  GLU B 130     -10.621  23.837  10.472  1.00 95.71           C  
ATOM   4425  HB2 GLU B 130     -11.452  24.455  10.812  1.00 95.71           H  
ATOM   4426  HB3 GLU B 130     -10.910  23.361   9.535  1.00 95.71           H  
ATOM   4427  O   GLU B 130     -12.241  22.620  13.027  1.00 95.71           O  
ATOM   4428  CG  GLU B 130      -9.409  24.749  10.245  1.00 95.71           C  
ATOM   4429  HG2 GLU B 130      -9.023  25.055  11.218  1.00 95.71           H  
ATOM   4430  HG3 GLU B 130      -8.624  24.194   9.732  1.00 95.71           H  
ATOM   4431  CD  GLU B 130      -9.766  26.008   9.444  1.00 95.71           C  
ATOM   4432  OE1 GLU B 130      -9.039  27.018   9.616  1.00 95.71           O  
ATOM   4433  OE2 GLU B 130     -10.770  25.996   8.702  1.00 95.71           O  
ATOM   4434  N   ARG B 131     -12.184  21.162  11.309  1.00 96.46           N  
ATOM   4435  H   ARG B 131     -11.690  20.895  10.469  1.00 96.46           H  
ATOM   4436  CA  ARG B 131     -13.414  20.440  11.652  1.00 96.46           C  
ATOM   4437  HA  ARG B 131     -14.169  21.154  11.978  1.00 96.46           H  
ATOM   4438  C   ARG B 131     -13.245  19.481  12.831  1.00 96.46           C  
ATOM   4439  CB  ARG B 131     -13.931  19.724  10.400  1.00 96.46           C  
ATOM   4440  HB2 ARG B 131     -14.758  19.075  10.686  1.00 96.46           H  
ATOM   4441  HB3 ARG B 131     -13.137  19.110   9.975  1.00 96.46           H  
ATOM   4442  O   ARG B 131     -14.229  19.221  13.513  1.00 96.46           O  
ATOM   4443  CG  ARG B 131     -14.424  20.747   9.358  1.00 96.46           C  
ATOM   4444  HG2 ARG B 131     -15.264  21.304   9.773  1.00 96.46           H  
ATOM   4445  HG3 ARG B 131     -13.641  21.468   9.121  1.00 96.46           H  
ATOM   4446  CD  ARG B 131     -14.862  20.070   8.061  1.00 96.46           C  
ATOM   4447  HD2 ARG B 131     -15.108  20.830   7.320  1.00 96.46           H  
ATOM   4448  HD3 ARG B 131     -14.031  19.484   7.670  1.00 96.46           H  
ATOM   4449  NE  ARG B 131     -16.015  19.202   8.320  1.00 96.46           N  
ATOM   4450  HE  ARG B 131     -15.785  18.233   8.489  1.00 96.46           H  
ATOM   4451  NH1 ARG B 131     -17.731  20.686   7.925  1.00 96.46           N  
ATOM   4452 HH11 ARG B 131     -17.114  21.326   7.445  1.00 96.46           H  
ATOM   4453 HH12 ARG B 131     -18.731  20.709   7.788  1.00 96.46           H  
ATOM   4454  NH2 ARG B 131     -18.132  18.729   8.890  1.00 96.46           N  
ATOM   4455 HH21 ARG B 131     -19.112  18.972   8.898  1.00 96.46           H  
ATOM   4456 HH22 ARG B 131     -17.845  17.874   9.343  1.00 96.46           H  
ATOM   4457  CZ  ARG B 131     -17.279  19.557   8.382  1.00 96.46           C  
ATOM   4458  N   ALA B 132     -12.026  19.024  13.117  1.00 96.65           N  
ATOM   4459  H   ALA B 132     -11.270  19.235  12.481  1.00 96.65           H  
ATOM   4460  CA  ALA B 132     -11.700  18.286  14.341  1.00 96.65           C  
ATOM   4461  HA  ALA B 132     -12.508  17.585  14.551  1.00 96.65           H  
ATOM   4462  C   ALA B 132     -11.561  19.190  15.583  1.00 96.65           C  
ATOM   4463  CB  ALA B 132     -10.412  17.486  14.107  1.00 96.65           C  
ATOM   4464  HB1 ALA B 132     -10.504  16.867  13.215  1.00 96.65           H  
ATOM   4465  HB2 ALA B 132     -10.226  16.840  14.965  1.00 96.65           H  
ATOM   4466  HB3 ALA B 132      -9.564  18.161  13.984  1.00 96.65           H  
ATOM   4467  O   ALA B 132     -11.389  18.692  16.693  1.00 96.65           O  
ATOM   4468  N   GLY B 133     -11.590  20.519  15.410  1.00 95.38           N  
ATOM   4469  H   GLY B 133     -11.730  20.877  14.476  1.00 95.38           H  
ATOM   4470  CA  GLY B 133     -11.267  21.465  16.481  1.00 95.38           C  
ATOM   4471  HA2 GLY B 133     -11.586  22.462  16.177  1.00 95.38           H  
ATOM   4472  HA3 GLY B 133     -11.805  21.187  17.387  1.00 95.38           H  
ATOM   4473  C   GLY B 133      -9.770  21.517  16.808  1.00 95.38           C  
ATOM   4474  O   GLY B 133      -9.395  21.984  17.880  1.00 95.38           O  
ATOM   4475  N   ILE B 134      -8.910  21.063  15.891  1.00 95.25           N  
ATOM   4476  H   ILE B 134      -9.273  20.746  15.003  1.00 95.25           H  
ATOM   4477  CA  ILE B 134      -7.458  21.029  16.070  1.00 95.25           C  
ATOM   4478  HA  ILE B 134      -7.220  21.207  17.118  1.00 95.25           H  
ATOM   4479  C   ILE B 134      -6.836  22.148  15.241  1.00 95.25           C  
ATOM   4480  CB  ILE B 134      -6.893  19.640  15.707  1.00 95.25           C  
ATOM   4481  HB  ILE B 134      -7.190  19.411  14.684  1.00 95.25           H  
ATOM   4482  O   ILE B 134      -7.026  22.230  14.030  1.00 95.25           O  
ATOM   4483  CG1 ILE B 134      -7.492  18.564  16.642  1.00 95.25           C  
ATOM   4484 HG12 ILE B 134      -7.179  18.752  17.669  1.00 95.25           H  
ATOM   4485 HG13 ILE B 134      -8.581  18.617  16.609  1.00 95.25           H  
ATOM   4486  CG2 ILE B 134      -5.351  19.639  15.788  1.00 95.25           C  
ATOM   4487 HG21 ILE B 134      -4.923  20.353  15.084  1.00 95.25           H  
ATOM   4488 HG22 ILE B 134      -5.025  19.881  16.799  1.00 95.25           H  
ATOM   4489 HG23 ILE B 134      -4.959  18.658  15.522  1.00 95.25           H  
ATOM   4490  CD1 ILE B 134      -7.112  17.131  16.258  1.00 95.25           C  
ATOM   4491 HD11 ILE B 134      -7.736  16.430  16.813  1.00 95.25           H  
ATOM   4492 HD12 ILE B 134      -6.066  16.933  16.492  1.00 95.25           H  
ATOM   4493 HD13 ILE B 134      -7.288  16.988  15.192  1.00 95.25           H  
ATOM   4494  N   LYS B 135      -6.044  23.005  15.889  1.00 94.20           N  
ATOM   4495  H   LYS B 135      -5.917  22.870  16.882  1.00 94.20           H  
ATOM   4496  CA  LYS B 135      -5.317  24.081  15.210  1.00 94.20           C  
ATOM   4497  HA  LYS B 135      -6.018  24.592  14.550  1.00 94.20           H  
ATOM   4498  C   LYS B 135      -4.168  23.474  14.393  1.00 94.20           C  
ATOM   4499  CB  LYS B 135      -4.838  25.079  16.270  1.00 94.20           C  
ATOM   4500  HB2 LYS B 135      -4.118  24.594  16.929  1.00 94.20           H  
ATOM   4501  HB3 LYS B 135      -5.700  25.367  16.872  1.00 94.20           H  
ATOM   4502  O   LYS B 135      -3.255  22.924  15.007  1.00 94.20           O  
ATOM   4503  CG  LYS B 135      -4.215  26.349  15.677  1.00 94.20           C  
ATOM   4504  HG2 LYS B 135      -4.924  26.808  14.987  1.00 94.20           H  
ATOM   4505  HG3 LYS B 135      -3.299  26.102  15.141  1.00 94.20           H  
ATOM   4506  CD  LYS B 135      -3.901  27.315  16.828  1.00 94.20           C  
ATOM   4507  HD2 LYS B 135      -3.162  26.862  17.488  1.00 94.20           H  
ATOM   4508  HD3 LYS B 135      -4.817  27.479  17.397  1.00 94.20           H  
ATOM   4509  CE  LYS B 135      -3.387  28.667  16.333  1.00 94.20           C  
ATOM   4510  HE2 LYS B 135      -4.114  29.033  15.608  1.00 94.20           H  
ATOM   4511  HE3 LYS B 135      -2.416  28.541  15.855  1.00 94.20           H  
ATOM   4512  NZ  LYS B 135      -3.336  29.662  17.426  1.00 94.20           N  
ATOM   4513  HZ1 LYS B 135      -2.756  29.338  18.187  1.00 94.20           H  
ATOM   4514  HZ2 LYS B 135      -4.271  29.799  17.783  1.00 94.20           H  
ATOM   4515  HZ3 LYS B 135      -2.998  30.556  17.101  1.00 94.20           H  
ATOM   4516  N   PRO B 136      -4.115  23.619  13.058  1.00 91.90           N  
ATOM   4517  CA  PRO B 136      -3.082  22.978  12.237  1.00 91.90           C  
ATOM   4518  HA  PRO B 136      -3.245  21.900  12.244  1.00 91.90           H  
ATOM   4519  C   PRO B 136      -1.635  23.263  12.659  1.00 91.90           C  
ATOM   4520  CB  PRO B 136      -3.334  23.512  10.834  1.00 91.90           C  
ATOM   4521  HB2 PRO B 136      -2.855  24.483  10.703  1.00 91.90           H  
ATOM   4522  HB3 PRO B 136      -2.976  22.804  10.087  1.00 91.90           H  
ATOM   4523  O   PRO B 136      -0.785  22.383  12.623  1.00 91.90           O  
ATOM   4524  CG  PRO B 136      -4.847  23.685  10.803  1.00 91.90           C  
ATOM   4525  HG2 PRO B 136      -5.171  24.387  10.034  1.00 91.90           H  
ATOM   4526  HG3 PRO B 136      -5.324  22.716  10.658  1.00 91.90           H  
ATOM   4527  CD  PRO B 136      -5.140  24.208  12.203  1.00 91.90           C  
ATOM   4528  HD2 PRO B 136      -6.148  23.913  12.494  1.00 91.90           H  
ATOM   4529  HD3 PRO B 136      -5.053  25.295  12.220  1.00 91.90           H  
ATOM   4530  N   GLY B 137      -1.339  24.481  13.121  1.00 92.03           N  
ATOM   4531  H   GLY B 137      -2.057  25.192  13.102  1.00 92.03           H  
ATOM   4532  CA  GLY B 137       0.003  24.820  13.609  1.00 92.03           C  
ATOM   4533  HA2 GLY B 137       0.051  25.890  13.810  1.00 92.03           H  
ATOM   4534  HA3 GLY B 137       0.734  24.583  12.836  1.00 92.03           H  
ATOM   4535  C   GLY B 137       0.419  24.081  14.890  1.00 92.03           C  
ATOM   4536  O   GLY B 137       1.610  23.988  15.163  1.00 92.03           O  
ATOM   4537  N   SER B 138      -0.533  23.547  15.667  1.00 92.76           N  
ATOM   4538  H   SER B 138      -1.485  23.548  15.329  1.00 92.76           H  
ATOM   4539  CA  SER B 138      -0.258  22.841  16.932  1.00 92.76           C  
ATOM   4540  HA  SER B 138       0.509  23.395  17.473  1.00 92.76           H  
ATOM   4541  C   SER B 138       0.287  21.424  16.747  1.00 92.76           C  
ATOM   4542  CB  SER B 138      -1.507  22.799  17.822  1.00 92.76           C  
ATOM   4543  HB2 SER B 138      -1.908  23.807  17.932  1.00 92.76           H  
ATOM   4544  HB3 SER B 138      -1.217  22.438  18.809  1.00 92.76           H  
ATOM   4545  O   SER B 138       0.883  20.879  17.669  1.00 92.76           O  
ATOM   4546  OG  SER B 138      -2.512  21.943  17.314  1.00 92.76           O  
ATOM   4547  HG  SER B 138      -2.782  22.228  16.438  1.00 92.76           H  
ATOM   4548  N   VAL B 139       0.119  20.847  15.555  1.00 93.33           N  
ATOM   4549  H   VAL B 139      -0.388  21.354  14.844  1.00 93.33           H  
ATOM   4550  CA  VAL B 139       0.570  19.488  15.214  1.00 93.33           C  
ATOM   4551  HA  VAL B 139       0.804  18.962  16.140  1.00 93.33           H  
ATOM   4552  C   VAL B 139       1.876  19.478  14.409  1.00 93.33           C  
ATOM   4553  CB  VAL B 139      -0.557  18.688  14.530  1.00 93.33           C  
ATOM   4554  HB  VAL B 139      -0.151  17.750  14.152  1.00 93.33           H  
ATOM   4555  O   VAL B 139       2.345  18.420  13.985  1.00 93.33           O  
ATOM   4556  CG1 VAL B 139      -1.670  18.348  15.526  1.00 93.33           C  
ATOM   4557 HG11 VAL B 139      -2.438  17.755  15.029  1.00 93.33           H  
ATOM   4558 HG12 VAL B 139      -1.258  17.757  16.345  1.00 93.33           H  
ATOM   4559 HG13 VAL B 139      -2.120  19.254  15.933  1.00 93.33           H  
ATOM   4560  CG2 VAL B 139      -1.192  19.453  13.365  1.00 93.33           C  
ATOM   4561 HG21 VAL B 139      -0.418  19.891  12.734  1.00 93.33           H  
ATOM   4562 HG22 VAL B 139      -1.845  20.243  13.735  1.00 93.33           H  
ATOM   4563 HG23 VAL B 139      -1.788  18.765  12.766  1.00 93.33           H  
ATOM   4564  N   ARG B 140       2.510  20.639  14.214  1.00 95.83           N  
ATOM   4565  H   ARG B 140       2.116  21.465  14.641  1.00 95.83           H  
ATOM   4566  CA  ARG B 140       3.825  20.744  13.569  1.00 95.83           C  
ATOM   4567  HA  ARG B 140       3.775  20.227  12.610  1.00 95.83           H  
ATOM   4568  C   ARG B 140       4.894  20.059  14.428  1.00 95.83           C  
ATOM   4569  CB  ARG B 140       4.141  22.226  13.322  1.00 95.83           C  
ATOM   4570  HB2 ARG B 140       4.296  22.729  14.277  1.00 95.83           H  
ATOM   4571  HB3 ARG B 140       3.280  22.680  12.832  1.00 95.83           H  
ATOM   4572  O   ARG B 140       4.959  20.290  15.631  1.00 95.83           O  
ATOM   4573  CG  ARG B 140       5.371  22.429  12.425  1.00 95.83           C  
ATOM   4574  HG2 ARG B 140       5.218  21.891  11.490  1.00 95.83           H  
ATOM   4575  HG3 ARG B 140       6.265  22.038  12.912  1.00 95.83           H  
ATOM   4576  CD  ARG B 140       5.569  23.920  12.121  1.00 95.83           C  
ATOM   4577  HD2 ARG B 140       4.598  24.380  11.934  1.00 95.83           H  
ATOM   4578  HD3 ARG B 140       5.990  24.401  13.004  1.00 95.83           H  
ATOM   4579  NE  ARG B 140       6.457  24.151  10.961  1.00 95.83           N  
ATOM   4580  HE  ARG B 140       7.445  24.233  11.153  1.00 95.83           H  
ATOM   4581  NH1 ARG B 140       4.840  24.148   9.322  1.00 95.83           N  
ATOM   4582 HH11 ARG B 140       4.192  23.746   9.985  1.00 95.83           H  
ATOM   4583 HH12 ARG B 140       4.601  24.056   8.345  1.00 95.83           H  
ATOM   4584  NH2 ARG B 140       6.946  24.592   8.773  1.00 95.83           N  
ATOM   4585 HH21 ARG B 140       7.930  24.670   8.989  1.00 95.83           H  
ATOM   4586 HH22 ARG B 140       6.644  24.604   7.810  1.00 95.83           H  
ATOM   4587  CZ  ARG B 140       6.079  24.301   9.699  1.00 95.83           C  
ATOM   4588  N   GLY B 141       5.746  19.245  13.810  1.00 96.66           N  
ATOM   4589  H   GLY B 141       5.622  19.074  12.822  1.00 96.66           H  
ATOM   4590  CA  GLY B 141       6.795  18.473  14.484  1.00 96.66           C  
ATOM   4591  HA2 GLY B 141       7.302  19.104  15.214  1.00 96.66           H  
ATOM   4592  HA3 GLY B 141       7.527  18.153  13.743  1.00 96.66           H  
ATOM   4593  C   GLY B 141       6.292  17.221  15.211  1.00 96.66           C  
ATOM   4594  O   GLY B 141       7.050  16.617  15.962  1.00 96.66           O  
ATOM   4595  N   THR B 142       5.025  16.839  15.025  1.00 97.33           N  
ATOM   4596  H   THR B 142       4.451  17.360  14.378  1.00 97.33           H  
ATOM   4597  CA  THR B 142       4.469  15.606  15.605  1.00 97.33           C  
ATOM   4598  HA  THR B 142       4.998  15.387  16.533  1.00 97.33           H  
ATOM   4599  C   THR B 142       4.680  14.409  14.683  1.00 97.33           C  
ATOM   4600  CB  THR B 142       2.980  15.736  15.958  1.00 97.33           C  
ATOM   4601  HB  THR B 142       2.664  14.814  16.445  1.00 97.33           H  
ATOM   4602  O   THR B 142       4.869  14.559  13.474  1.00 97.33           O  
ATOM   4603  CG2 THR B 142       2.702  16.892  16.920  1.00 97.33           C  
ATOM   4604 HG21 THR B 142       3.234  16.717  17.855  1.00 97.33           H  
ATOM   4605 HG22 THR B 142       3.033  17.843  16.503  1.00 97.33           H  
ATOM   4606 HG23 THR B 142       1.633  16.937  17.130  1.00 97.33           H  
ATOM   4607  OG1 THR B 142       2.199  15.898  14.796  1.00 97.33           O  
ATOM   4608  HG1 THR B 142       2.287  16.809  14.505  1.00 97.33           H  
ATOM   4609  N   ASP B 143       4.564  13.206  15.237  1.00 97.99           N  
ATOM   4610  H   ASP B 143       4.292  13.140  16.208  1.00 97.99           H  
ATOM   4611  CA  ASP B 143       4.595  11.927  14.520  1.00 97.99           C  
ATOM   4612  HA  ASP B 143       5.403  11.968  13.790  1.00 97.99           H  
ATOM   4613  C   ASP B 143       3.302  11.643  13.724  1.00 97.99           C  
ATOM   4614  CB  ASP B 143       4.936  10.800  15.517  1.00 97.99           C  
ATOM   4615  HB2 ASP B 143       5.884  11.038  15.999  1.00 97.99           H  
ATOM   4616  HB3 ASP B 143       5.073   9.869  14.968  1.00 97.99           H  
ATOM   4617  O   ASP B 143       2.957  10.488  13.493  1.00 97.99           O  
ATOM   4618  CG  ASP B 143       3.874  10.584  16.606  1.00 97.99           C  
ATOM   4619  OD1 ASP B 143       2.858  11.316  16.619  1.00 97.99           O  
ATOM   4620  OD2 ASP B 143       4.064   9.707  17.471  1.00 97.99           O  
ATOM   4621  N   THR B 144       2.569  12.677  13.297  1.00 98.59           N  
ATOM   4622  H   THR B 144       2.915  13.609  13.477  1.00 98.59           H  
ATOM   4623  CA  THR B 144       1.344  12.510  12.504  1.00 98.59           C  
ATOM   4624  HA  THR B 144       0.671  11.879  13.083  1.00 98.59           H  
ATOM   4625  C   THR B 144       1.668  11.813  11.177  1.00 98.59           C  
ATOM   4626  CB  THR B 144       0.633  13.851  12.260  1.00 98.59           C  
ATOM   4627  HB  THR B 144       1.314  14.531  11.749  1.00 98.59           H  
ATOM   4628  O   THR B 144       2.524  12.276  10.426  1.00 98.59           O  
ATOM   4629  CG2 THR B 144      -0.648  13.711  11.433  1.00 98.59           C  
ATOM   4630 HG21 THR B 144      -1.322  12.994  11.902  1.00 98.59           H  
ATOM   4631 HG22 THR B 144      -0.409  13.379  10.422  1.00 98.59           H  
ATOM   4632 HG23 THR B 144      -1.141  14.680  11.366  1.00 98.59           H  
ATOM   4633  OG1 THR B 144       0.229  14.434  13.480  1.00 98.59           O  
ATOM   4634  HG1 THR B 144       0.997  14.798  13.926  1.00 98.59           H  
ATOM   4635  N   GLY B 145       1.003  10.697  10.875  1.00 98.73           N  
ATOM   4636  H   GLY B 145       0.308  10.371  11.531  1.00 98.73           H  
ATOM   4637  CA  GLY B 145       1.170   9.976   9.608  1.00 98.73           C  
ATOM   4638  HA2 GLY B 145       0.983   8.914   9.765  1.00 98.73           H  
ATOM   4639  HA3 GLY B 145       2.201  10.079   9.268  1.00 98.73           H  
ATOM   4640  C   GLY B 145       0.240  10.489   8.503  1.00 98.73           C  
ATOM   4641  O   GLY B 145      -0.817  11.051   8.789  1.00 98.73           O  
ATOM   4642  N   VAL B 146       0.601  10.273   7.236  1.00 98.89           N  
ATOM   4643  H   VAL B 146       1.465   9.774   7.080  1.00 98.89           H  
ATOM   4644  CA  VAL B 146      -0.205  10.634   6.055  1.00 98.89           C  
ATOM   4645  HA  VAL B 146      -1.207  10.908   6.384  1.00 98.89           H  
ATOM   4646  C   VAL B 146      -0.331   9.431   5.120  1.00 98.89           C  
ATOM   4647  CB  VAL B 146       0.373  11.853   5.306  1.00 98.89           C  
ATOM   4648  HB  VAL B 146       1.370  11.613   4.936  1.00 98.89           H  
ATOM   4649  O   VAL B 146       0.649   8.986   4.525  1.00 98.89           O  
ATOM   4650  CG1 VAL B 146      -0.513  12.240   4.111  1.00 98.89           C  
ATOM   4651 HG11 VAL B 146      -0.095  13.116   3.616  1.00 98.89           H  
ATOM   4652 HG12 VAL B 146      -1.523  12.464   4.451  1.00 98.89           H  
ATOM   4653 HG13 VAL B 146      -0.546  11.426   3.386  1.00 98.89           H  
ATOM   4654  CG2 VAL B 146       0.478  13.084   6.215  1.00 98.89           C  
ATOM   4655 HG21 VAL B 146      -0.497  13.330   6.635  1.00 98.89           H  
ATOM   4656 HG22 VAL B 146       0.856  13.931   5.642  1.00 98.89           H  
ATOM   4657 HG23 VAL B 146       1.177  12.888   7.028  1.00 98.89           H  
ATOM   4658  N   PHE B 147      -1.551   8.929   4.945  1.00 98.72           N  
ATOM   4659  H   PHE B 147      -2.321   9.372   5.425  1.00 98.72           H  
ATOM   4660  CA  PHE B 147      -1.846   7.738   4.148  1.00 98.72           C  
ATOM   4661  HA  PHE B 147      -0.949   7.404   3.626  1.00 98.72           H  
ATOM   4662  C   PHE B 147      -2.908   8.087   3.108  1.00 98.72           C  
ATOM   4663  CB  PHE B 147      -2.309   6.591   5.062  1.00 98.72           C  
ATOM   4664  HB2 PHE B 147      -3.264   6.860   5.513  1.00 98.72           H  
ATOM   4665  HB3 PHE B 147      -2.480   5.707   4.448  1.00 98.72           H  
ATOM   4666  O   PHE B 147      -4.066   8.335   3.449  1.00 98.72           O  
ATOM   4667  CG  PHE B 147      -1.346   6.232   6.179  1.00 98.72           C  
ATOM   4668  CD1 PHE B 147      -0.508   5.106   6.072  1.00 98.72           C  
ATOM   4669  HD1 PHE B 147      -0.543   4.487   5.188  1.00 98.72           H  
ATOM   4670  CD2 PHE B 147      -1.322   7.006   7.356  1.00 98.72           C  
ATOM   4671  HD2 PHE B 147      -1.981   7.855   7.458  1.00 98.72           H  
ATOM   4672  CE1 PHE B 147       0.356   4.777   7.135  1.00 98.72           C  
ATOM   4673  HE1 PHE B 147       0.972   3.890   7.108  1.00 98.72           H  
ATOM   4674  CE2 PHE B 147      -0.436   6.689   8.398  1.00 98.72           C  
ATOM   4675  HE2 PHE B 147      -0.419   7.285   9.299  1.00 98.72           H  
ATOM   4676  CZ  PHE B 147       0.422   5.588   8.275  1.00 98.72           C  
ATOM   4677  HZ  PHE B 147       1.115   5.352   9.069  1.00 98.72           H  
ATOM   4678  N   MET B 148      -2.526   8.123   1.832  1.00 98.69           N  
ATOM   4679  H   MET B 148      -1.572   7.885   1.601  1.00 98.69           H  
ATOM   4680  CA  MET B 148      -3.417   8.567   0.756  1.00 98.69           C  
ATOM   4681  HA  MET B 148      -4.416   8.743   1.155  1.00 98.69           H  
ATOM   4682  C   MET B 148      -3.569   7.502  -0.324  1.00 98.69           C  
ATOM   4683  CB  MET B 148      -2.919   9.899   0.172  1.00 98.69           C  
ATOM   4684  HB2 MET B 148      -1.870   9.802  -0.108  1.00 98.69           H  
ATOM   4685  HB3 MET B 148      -3.493  10.134  -0.725  1.00 98.69           H  
ATOM   4686  O   MET B 148      -2.590   6.914  -0.771  1.00 98.69           O  
ATOM   4687  CG  MET B 148      -3.076  11.057   1.167  1.00 98.69           C  
ATOM   4688  HG2 MET B 148      -2.582  11.937   0.754  1.00 98.69           H  
ATOM   4689  HG3 MET B 148      -2.569  10.798   2.097  1.00 98.69           H  
ATOM   4690  SD  MET B 148      -4.797  11.504   1.544  1.00 98.69           S  
ATOM   4691  CE  MET B 148      -4.513  12.729   2.851  1.00 98.69           C  
ATOM   4692  HE1 MET B 148      -3.879  13.532   2.476  1.00 98.69           H  
ATOM   4693  HE2 MET B 148      -5.466  13.145   3.177  1.00 98.69           H  
ATOM   4694  HE3 MET B 148      -4.027  12.248   3.699  1.00 98.69           H  
ATOM   4695  N   GLY B 149      -4.802   7.278  -0.770  1.00 98.67           N  
ATOM   4696  H   GLY B 149      -5.570   7.730  -0.294  1.00 98.67           H  
ATOM   4697  CA  GLY B 149      -5.094   6.531  -1.986  1.00 98.67           C  
ATOM   4698  HA2 GLY B 149      -4.335   5.765  -2.145  1.00 98.67           H  
ATOM   4699  HA3 GLY B 149      -6.064   6.046  -1.879  1.00 98.67           H  
ATOM   4700  C   GLY B 149      -5.160   7.460  -3.196  1.00 98.67           C  
ATOM   4701  O   GLY B 149      -6.059   8.299  -3.264  1.00 98.67           O  
ATOM   4702  N   ALA B 150      -4.240   7.324  -4.147  1.00 98.05           N  
ATOM   4703  H   ALA B 150      -3.541   6.599  -4.064  1.00 98.05           H  
ATOM   4704  CA  ALA B 150      -4.238   8.121  -5.373  1.00 98.05           C  
ATOM   4705  HA  ALA B 150      -5.262   8.221  -5.735  1.00 98.05           H  
ATOM   4706  C   ALA B 150      -3.412   7.447  -6.475  1.00 98.05           C  
ATOM   4707  CB  ALA B 150      -3.689   9.526  -5.075  1.00 98.05           C  
ATOM   4708  HB1 ALA B 150      -3.764  10.150  -5.966  1.00 98.05           H  
ATOM   4709  HB2 ALA B 150      -4.264   9.993  -4.275  1.00 98.05           H  
ATOM   4710  HB3 ALA B 150      -2.645   9.463  -4.771  1.00 98.05           H  
ATOM   4711  O   ALA B 150      -2.585   6.579  -6.210  1.00 98.05           O  
ATOM   4712  N   TYR B 151      -3.612   7.899  -7.708  1.00 93.37           N  
ATOM   4713  H   TYR B 151      -4.309   8.614  -7.854  1.00 93.37           H  
ATOM   4714  CA  TYR B 151      -2.818   7.528  -8.878  1.00 93.37           C  
ATOM   4715  HA  TYR B 151      -1.783   7.386  -8.566  1.00 93.37           H  
ATOM   4716  C   TYR B 151      -2.848   8.682  -9.899  1.00 93.37           C  
ATOM   4717  CB  TYR B 151      -3.332   6.192  -9.437  1.00 93.37           C  
ATOM   4718  HB2 TYR B 151      -2.863   5.958 -10.392  1.00 93.37           H  
ATOM   4719  HB3 TYR B 151      -3.022   5.407  -8.747  1.00 93.37           H  
ATOM   4720  O   TYR B 151      -3.614   9.637  -9.725  1.00 93.37           O  
ATOM   4721  CG  TYR B 151      -4.828   6.116  -9.609  1.00 93.37           C  
ATOM   4722  CD1 TYR B 151      -5.581   5.343  -8.706  1.00 93.37           C  
ATOM   4723  HD1 TYR B 151      -5.085   4.795  -7.918  1.00 93.37           H  
ATOM   4724  CD2 TYR B 151      -5.453   6.807 -10.666  1.00 93.37           C  
ATOM   4725  HD2 TYR B 151      -4.868   7.389 -11.363  1.00 93.37           H  
ATOM   4726  CE1 TYR B 151      -6.968   5.240  -8.876  1.00 93.37           C  
ATOM   4727  HE1 TYR B 151      -7.562   4.612  -8.228  1.00 93.37           H  
ATOM   4728  CE2 TYR B 151      -6.843   6.723 -10.825  1.00 93.37           C  
ATOM   4729  HE2 TYR B 151      -7.333   7.235 -11.640  1.00 93.37           H  
ATOM   4730  OH  TYR B 151      -8.899   5.781 -10.124  1.00 93.37           O  
ATOM   4731  HH  TYR B 151      -9.217   6.231 -10.910  1.00 93.37           H  
ATOM   4732  CZ  TYR B 151      -7.583   5.931  -9.933  1.00 93.37           C  
ATOM   4733  N   PRO B 152      -2.004   8.668 -10.946  1.00 90.07           N  
ATOM   4734  CA  PRO B 152      -1.893   9.795 -11.868  1.00 90.07           C  
ATOM   4735  HA  PRO B 152      -1.657  10.689 -11.292  1.00 90.07           H  
ATOM   4736  C   PRO B 152      -3.183  10.026 -12.669  1.00 90.07           C  
ATOM   4737  CB  PRO B 152      -0.711   9.478 -12.793  1.00 90.07           C  
ATOM   4738  HB2 PRO B 152      -1.065   9.134 -13.765  1.00 90.07           H  
ATOM   4739  HB3 PRO B 152      -0.063  10.345 -12.919  1.00 90.07           H  
ATOM   4740  O   PRO B 152      -3.647   9.138 -13.378  1.00 90.07           O  
ATOM   4741  CG  PRO B 152       0.027   8.332 -12.108  1.00 90.07           C  
ATOM   4742  HG2 PRO B 152       0.818   8.724 -11.469  1.00 90.07           H  
ATOM   4743  HG3 PRO B 152       0.413   7.641 -12.857  1.00 90.07           H  
ATOM   4744  CD  PRO B 152      -1.032   7.639 -11.270  1.00 90.07           C  
ATOM   4745  HD2 PRO B 152      -1.514   6.872 -11.876  1.00 90.07           H  
ATOM   4746  HD3 PRO B 152      -0.580   7.190 -10.386  1.00 90.07           H  
ATOM   4747  N   GLY B 153      -3.718  11.251 -12.628  1.00 85.89           N  
ATOM   4748  H   GLY B 153      -3.352  11.906 -11.952  1.00 85.89           H  
ATOM   4749  CA  GLY B 153      -4.876  11.672 -13.436  1.00 85.89           C  
ATOM   4750  HA2 GLY B 153      -5.370  12.497 -12.923  1.00 85.89           H  
ATOM   4751  HA3 GLY B 153      -5.585  10.848 -13.509  1.00 85.89           H  
ATOM   4752  C   GLY B 153      -4.534  12.139 -14.861  1.00 85.89           C  
ATOM   4753  O   GLY B 153      -5.407  12.621 -15.588  1.00 85.89           O  
ATOM   4754  N   GLY B 154      -3.256  12.055 -15.250  1.00 86.83           N  
ATOM   4755  H   GLY B 154      -2.617  11.598 -14.616  1.00 86.83           H  
ATOM   4756  CA  GLY B 154      -2.742  12.495 -16.552  1.00 86.83           C  
ATOM   4757  HA2 GLY B 154      -3.420  12.168 -17.342  1.00 86.83           H  
ATOM   4758  HA3 GLY B 154      -1.777  12.013 -16.706  1.00 86.83           H  
ATOM   4759  C   GLY B 154      -2.526  14.007 -16.698  1.00 86.83           C  
ATOM   4760  O   GLY B 154      -2.425  14.505 -17.818  1.00 86.83           O  
ATOM   4761  N   TYR B 155      -2.467  14.755 -15.591  1.00 91.85           N  
ATOM   4762  H   TYR B 155      -2.525  14.300 -14.691  1.00 91.85           H  
ATOM   4763  CA  TYR B 155      -2.263  16.204 -15.626  1.00 91.85           C  
ATOM   4764  HA  TYR B 155      -3.059  16.641 -16.229  1.00 91.85           H  
ATOM   4765  C   TYR B 155      -0.923  16.578 -16.272  1.00 91.85           C  
ATOM   4766  CB  TYR B 155      -2.359  16.793 -14.213  1.00 91.85           C  
ATOM   4767  HB2 TYR B 155      -1.547  16.398 -13.601  1.00 91.85           H  
ATOM   4768  HB3 TYR B 155      -3.296  16.478 -13.755  1.00 91.85           H  
ATOM   4769  O   TYR B 155       0.120  16.039 -15.913  1.00 91.85           O  
ATOM   4770  CG  TYR B 155      -2.302  18.308 -14.208  1.00 91.85           C  
ATOM   4771  CD1 TYR B 155      -1.112  18.986 -13.876  1.00 91.85           C  
ATOM   4772  HD1 TYR B 155      -0.222  18.435 -13.607  1.00 91.85           H  
ATOM   4773  CD2 TYR B 155      -3.447  19.043 -14.571  1.00 91.85           C  
ATOM   4774  HD2 TYR B 155      -4.362  18.529 -14.825  1.00 91.85           H  
ATOM   4775  CE1 TYR B 155      -1.082  20.395 -13.890  1.00 91.85           C  
ATOM   4776  HE1 TYR B 155      -0.177  20.929 -13.638  1.00 91.85           H  
ATOM   4777  CE2 TYR B 155      -3.415  20.448 -14.584  1.00 91.85           C  
ATOM   4778  HE2 TYR B 155      -4.291  21.016 -14.859  1.00 91.85           H  
ATOM   4779  OH  TYR B 155      -2.251  22.482 -14.217  1.00 91.85           O  
ATOM   4780  HH  TYR B 155      -1.399  22.857 -13.985  1.00 91.85           H  
ATOM   4781  CZ  TYR B 155      -2.236  21.127 -14.230  1.00 91.85           C  
ATOM   4782  N   GLY B 156      -0.951  17.521 -17.218  1.00 84.76           N  
ATOM   4783  H   GLY B 156      -1.842  17.927 -17.468  1.00 84.76           H  
ATOM   4784  CA  GLY B 156       0.260  18.081 -17.821  1.00 84.76           C  
ATOM   4785  HA2 GLY B 156       0.940  18.360 -17.017  1.00 84.76           H  
ATOM   4786  HA3 GLY B 156      -0.002  18.978 -18.381  1.00 84.76           H  
ATOM   4787  C   GLY B 156       1.031  17.147 -18.760  1.00 84.76           C  
ATOM   4788  O   GLY B 156       2.135  17.502 -19.168  1.00 84.76           O  
ATOM   4789  N   ILE B 157       0.488  15.978 -19.124  1.00 75.56           N  
ATOM   4790  H   ILE B 157      -0.413  15.721 -18.745  1.00 75.56           H  
ATOM   4791  CA  ILE B 157       1.136  15.071 -20.082  1.00 75.56           C  
ATOM   4792  HA  ILE B 157       2.083  14.749 -19.649  1.00 75.56           H  
ATOM   4793  C   ILE B 157       1.457  15.826 -21.383  1.00 75.56           C  
ATOM   4794  CB  ILE B 157       0.273  13.810 -20.331  1.00 75.56           C  
ATOM   4795  HB  ILE B 157      -0.759  14.117 -20.498  1.00 75.56           H  
ATOM   4796  O   ILE B 157       0.579  16.415 -22.009  1.00 75.56           O  
ATOM   4797  CG1 ILE B 157       0.333  12.895 -19.085  1.00 75.56           C  
ATOM   4798 HG12 ILE B 157       1.364  12.582 -18.919  1.00 75.56           H  
ATOM   4799 HG13 ILE B 157       0.016  13.461 -18.209  1.00 75.56           H  
ATOM   4800  CG2 ILE B 157       0.752  13.040 -21.577  1.00 75.56           C  
ATOM   4801 HG21 ILE B 157       0.666  13.657 -22.472  1.00 75.56           H  
ATOM   4802 HG22 ILE B 157       0.119  12.171 -21.753  1.00 75.56           H  
ATOM   4803 HG23 ILE B 157       1.787  12.725 -21.448  1.00 75.56           H  
ATOM   4804  CD1 ILE B 157      -0.543  11.636 -19.174  1.00 75.56           C  
ATOM   4805 HD11 ILE B 157      -0.179  10.964 -19.952  1.00 75.56           H  
ATOM   4806 HD12 ILE B 157      -1.577  11.913 -19.380  1.00 75.56           H  
ATOM   4807 HD13 ILE B 157      -0.492  11.096 -18.229  1.00 75.56           H  
ATOM   4808  N   GLY B 158       2.731  15.798 -21.783  1.00 72.31           N  
ATOM   4809  H   GLY B 158       3.403  15.339 -21.184  1.00 72.31           H  
ATOM   4810  CA  GLY B 158       3.230  16.453 -22.997  1.00 72.31           C  
ATOM   4811  HA2 GLY B 158       2.529  16.268 -23.811  1.00 72.31           H  
ATOM   4812  HA3 GLY B 158       4.188  16.010 -23.267  1.00 72.31           H  
ATOM   4813  C   GLY B 158       3.431  17.972 -22.895  1.00 72.31           C  
ATOM   4814  O   GLY B 158       3.912  18.571 -23.855  1.00 72.31           O  
ATOM   4815  N   ALA B 159       3.101  18.604 -21.765  1.00 79.62           N  
ATOM   4816  H   ALA B 159       2.761  18.063 -20.983  1.00 79.62           H  
ATOM   4817  CA  ALA B 159       3.286  20.039 -21.552  1.00 79.62           C  
ATOM   4818  HA  ALA B 159       3.300  20.537 -22.521  1.00 79.62           H  
ATOM   4819  C   ALA B 159       4.620  20.357 -20.849  1.00 79.62           C  
ATOM   4820  CB  ALA B 159       2.081  20.581 -20.774  1.00 79.62           C  
ATOM   4821  HB1 ALA B 159       2.160  21.664 -20.678  1.00 79.62           H  
ATOM   4822  HB2 ALA B 159       2.057  20.139 -19.778  1.00 79.62           H  
ATOM   4823  HB3 ALA B 159       1.159  20.334 -21.300  1.00 79.62           H  
ATOM   4824  O   ALA B 159       5.119  19.568 -20.047  1.00 79.62           O  
ATOM   4825  N   ASP B 160       5.184  21.547 -21.100  1.00 80.85           N  
ATOM   4826  H   ASP B 160       4.733  22.175 -21.750  1.00 80.85           H  
ATOM   4827  CA  ASP B 160       6.298  22.062 -20.292  1.00 80.85           C  
ATOM   4828  HA  ASP B 160       6.997  21.245 -20.113  1.00 80.85           H  
ATOM   4829  C   ASP B 160       5.771  22.538 -18.930  1.00 80.85           C  
ATOM   4830  CB  ASP B 160       7.088  23.179 -21.016  1.00 80.85           C  
ATOM   4831  HB2 ASP B 160       7.474  22.785 -21.956  1.00 80.85           H  
ATOM   4832  HB3 ASP B 160       6.419  24.009 -21.243  1.00 80.85           H  
ATOM   4833  O   ASP B 160       5.151  23.597 -18.820  1.00 80.85           O  
ATOM   4834  CG  ASP B 160       8.273  23.697 -20.171  1.00 80.85           C  
ATOM   4835  OD1 ASP B 160       8.609  23.068 -19.146  1.00 80.85           O  
ATOM   4836  OD2 ASP B 160       8.911  24.730 -20.484  1.00 80.85           O  
ATOM   4837  N   LEU B 161       6.065  21.775 -17.876  1.00 84.75           N  
ATOM   4838  H   LEU B 161       6.524  20.894 -18.058  1.00 84.75           H  
ATOM   4839  CA  LEU B 161       5.709  22.096 -16.491  1.00 84.75           C  
ATOM   4840  HA  LEU B 161       4.766  22.643 -16.506  1.00 84.75           H  
ATOM   4841  C   LEU B 161       6.704  23.061 -15.820  1.00 84.75           C  
ATOM   4842  CB  LEU B 161       5.487  20.785 -15.712  1.00 84.75           C  
ATOM   4843  HB2 LEU B 161       6.399  20.190 -15.765  1.00 84.75           H  
ATOM   4844  HB3 LEU B 161       5.304  21.014 -14.662  1.00 84.75           H  
ATOM   4845  O   LEU B 161       6.787  23.143 -14.596  1.00 84.75           O  
ATOM   4846  CG  LEU B 161       4.306  19.940 -16.232  1.00 84.75           C  
ATOM   4847  HG  LEU B 161       4.461  19.695 -17.283  1.00 84.75           H  
ATOM   4848  CD1 LEU B 161       4.228  18.635 -15.444  1.00 84.75           C  
ATOM   4849 HD11 LEU B 161       4.057  18.841 -14.387  1.00 84.75           H  
ATOM   4850 HD12 LEU B 161       5.155  18.075 -15.569  1.00 84.75           H  
ATOM   4851 HD13 LEU B 161       3.409  18.026 -15.826  1.00 84.75           H  
ATOM   4852  CD2 LEU B 161       2.965  20.664 -16.083  1.00 84.75           C  
ATOM   4853 HD21 LEU B 161       2.801  20.928 -15.038  1.00 84.75           H  
ATOM   4854 HD22 LEU B 161       2.159  20.005 -16.405  1.00 84.75           H  
ATOM   4855 HD23 LEU B 161       2.936  21.555 -16.710  1.00 84.75           H  
ATOM   4856  N   GLY B 162       7.499  23.798 -16.599  1.00 76.72           N  
ATOM   4857  H   GLY B 162       7.473  23.621 -17.593  1.00 76.72           H  
ATOM   4858  CA  GLY B 162       8.353  24.879 -16.104  1.00 76.72           C  
ATOM   4859  HA2 GLY B 162       8.807  25.372 -16.964  1.00 76.72           H  
ATOM   4860  HA3 GLY B 162       7.734  25.600 -15.570  1.00 76.72           H  
ATOM   4861  C   GLY B 162       9.475  24.414 -15.170  1.00 76.72           C  
ATOM   4862  O   GLY B 162       9.920  25.193 -14.320  1.00 76.72           O  
ATOM   4863  N   GLY B 163       9.914  23.160 -15.320  1.00 79.96           N  
ATOM   4864  H   GLY B 163       9.459  22.598 -16.026  1.00 79.96           H  
ATOM   4865  CA  GLY B 163      10.932  22.500 -14.494  1.00 79.96           C  
ATOM   4866  HA2 GLY B 163      11.722  23.206 -14.239  1.00 79.96           H  
ATOM   4867  HA3 GLY B 163      11.362  21.680 -15.070  1.00 79.96           H  
ATOM   4868  C   GLY B 163      10.416  21.871 -13.198  1.00 79.96           C  
ATOM   4869  O   GLY B 163      11.224  21.413 -12.393  1.00 79.96           O  
ATOM   4870  N   PHE B 164       9.095  21.848 -12.993  1.00 88.27           N  
ATOM   4871  H   PHE B 164       8.484  22.277 -13.673  1.00 88.27           H  
ATOM   4872  CA  PHE B 164       8.461  21.155 -11.872  1.00 88.27           C  
ATOM   4873  HA  PHE B 164       9.174  21.079 -11.050  1.00 88.27           H  
ATOM   4874  C   PHE B 164       8.051  19.713 -12.208  1.00 88.27           C  
ATOM   4875  CB  PHE B 164       7.259  21.971 -11.371  1.00 88.27           C  
ATOM   4876  HB2 PHE B 164       6.551  22.086 -12.192  1.00 88.27           H  
ATOM   4877  HB3 PHE B 164       6.751  21.411 -10.585  1.00 88.27           H  
ATOM   4878  O   PHE B 164       7.413  19.080 -11.372  1.00 88.27           O  
ATOM   4879  CG  PHE B 164       7.603  23.329 -10.795  1.00 88.27           C  
ATOM   4880  CD1 PHE B 164       8.249  23.409  -9.548  1.00 88.27           C  
ATOM   4881  HD1 PHE B 164       8.506  22.505  -9.016  1.00 88.27           H  
ATOM   4882  CD2 PHE B 164       7.239  24.510 -11.469  1.00 88.27           C  
ATOM   4883  HD2 PHE B 164       6.707  24.451 -12.408  1.00 88.27           H  
ATOM   4884  CE1 PHE B 164       8.539  24.661  -8.980  1.00 88.27           C  
ATOM   4885  HE1 PHE B 164       9.011  24.713  -8.010  1.00 88.27           H  
ATOM   4886  CE2 PHE B 164       7.521  25.763 -10.896  1.00 88.27           C  
ATOM   4887  HE2 PHE B 164       7.182  26.666 -11.382  1.00 88.27           H  
ATOM   4888  CZ  PHE B 164       8.179  25.839  -9.656  1.00 88.27           C  
ATOM   4889  HZ  PHE B 164       8.372  26.797  -9.196  1.00 88.27           H  
ATOM   4890  N   GLY B 165       8.382  19.165 -13.386  1.00 84.00           N  
ATOM   4891  H   GLY B 165       9.046  19.620 -13.996  1.00 84.00           H  
ATOM   4892  CA  GLY B 165       7.863  17.862 -13.824  1.00 84.00           C  
ATOM   4893  HA2 GLY B 165       6.777  17.919 -13.901  1.00 84.00           H  
ATOM   4894  HA3 GLY B 165       8.260  17.626 -14.811  1.00 84.00           H  
ATOM   4895  C   GLY B 165       8.207  16.709 -12.877  1.00 84.00           C  
ATOM   4896  O   GLY B 165       7.424  15.774 -12.739  1.00 84.00           O  
ATOM   4897  N   THR B 166       9.307  16.823 -12.131  1.00 83.82           N  
ATOM   4898  H   THR B 166       9.957  17.564 -12.351  1.00 83.82           H  
ATOM   4899  CA  THR B 166       9.728  15.855 -11.107  1.00 83.82           C  
ATOM   4900  HA  THR B 166       9.751  14.867 -11.566  1.00 83.82           H  
ATOM   4901  C   THR B 166       8.805  15.769  -9.888  1.00 83.82           C  
ATOM   4902  CB  THR B 166      11.130  16.201 -10.579  1.00 83.82           C  
ATOM   4903  HB  THR B 166      11.048  16.714  -9.621  1.00 83.82           H  
ATOM   4904  O   THR B 166       8.766  14.734  -9.231  1.00 83.82           O  
ATOM   4905  CG2 THR B 166      11.966  14.950 -10.396  1.00 83.82           C  
ATOM   4906 HG21 THR B 166      11.450  14.251  -9.737  1.00 83.82           H  
ATOM   4907 HG22 THR B 166      12.913  15.231  -9.936  1.00 83.82           H  
ATOM   4908 HG23 THR B 166      12.136  14.477 -11.364  1.00 83.82           H  
ATOM   4909  OG1 THR B 166      11.846  17.042 -11.454  1.00 83.82           O  
ATOM   4910  HG1 THR B 166      12.782  16.949 -11.263  1.00 83.82           H  
ATOM   4911  N   THR B 167       8.094  16.846  -9.539  1.00 90.27           N  
ATOM   4912  H   THR B 167       8.154  17.668 -10.123  1.00 90.27           H  
ATOM   4913  CA  THR B 167       7.263  16.924  -8.319  1.00 90.27           C  
ATOM   4914  HA  THR B 167       7.310  15.974  -7.787  1.00 90.27           H  
ATOM   4915  C   THR B 167       5.787  17.173  -8.611  1.00 90.27           C  
ATOM   4916  CB  THR B 167       7.767  18.021  -7.367  1.00 90.27           C  
ATOM   4917  HB  THR B 167       7.068  18.119  -6.536  1.00 90.27           H  
ATOM   4918  O   THR B 167       4.927  16.726  -7.854  1.00 90.27           O  
ATOM   4919  CG2 THR B 167       9.148  17.719  -6.793  1.00 90.27           C  
ATOM   4920 HG21 THR B 167       9.130  16.756  -6.281  1.00 90.27           H  
ATOM   4921 HG22 THR B 167       9.423  18.491  -6.074  1.00 90.27           H  
ATOM   4922 HG23 THR B 167       9.892  17.685  -7.589  1.00 90.27           H  
ATOM   4923  OG1 THR B 167       7.856  19.263  -8.030  1.00 90.27           O  
ATOM   4924  HG1 THR B 167       8.279  19.880  -7.428  1.00 90.27           H  
ATOM   4925  N   ALA B 168       5.488  17.862  -9.710  1.00 89.34           N  
ATOM   4926  H   ALA B 168       6.260  18.209 -10.261  1.00 89.34           H  
ATOM   4927  CA  ALA B 168       4.161  18.302 -10.116  1.00 89.34           C  
ATOM   4928  HA  ALA B 168       3.770  19.009  -9.385  1.00 89.34           H  
ATOM   4929  C   ALA B 168       3.147  17.161 -10.249  1.00 89.34           C  
ATOM   4930  CB  ALA B 168       4.321  19.008 -11.464  1.00 89.34           C  
ATOM   4931  HB1 ALA B 168       3.361  19.006 -11.979  1.00 89.34           H  
ATOM   4932  HB2 ALA B 168       4.676  20.029 -11.321  1.00 89.34           H  
ATOM   4933  HB3 ALA B 168       5.015  18.461 -12.102  1.00 89.34           H  
ATOM   4934  O   ALA B 168       2.048  17.268  -9.711  1.00 89.34           O  
ATOM   4935  N   GLY B 169       3.523  16.095 -10.962  1.00 89.84           N  
ATOM   4936  H   GLY B 169       4.437  16.116 -11.391  1.00 89.84           H  
ATOM   4937  CA  GLY B 169       2.673  14.927 -11.225  1.00 89.84           C
[truncated: 1,677,439 more chars]
