# Supplementary material for: Module-Based Polyketide Synthase Engineering for de Novo Polyketide Biosynthesis
Source: ACS Synth Biol. 2023 Oct 23;12(11):3148–55. doi: 10.1021/acssynbio.3c00282 (PMC10661043; doi:10.1021/acssynbio.3c00282)
Supplement: Supplementary file 2 — sb3c00282_si_002.zip [file sb3c00282_si_002.zip › Final_PKS_Structures/menzella_pdbs/eryM1_ACP_eryM2_KSAT_dimer.pdb]

ATOM      1  N   LEU A   1      26.424  50.249 -18.125  1.00 74.41           N  
ATOM      2  H   LEU A   1      25.737  50.173 -18.862  1.00 74.41           H  
ATOM      3  H2  LEU A   1      26.903  51.134 -18.212  1.00 74.41           H  
ATOM      4  H3  LEU A   1      27.089  49.497 -18.230  1.00 74.41           H  
ATOM      5  CA  LEU A   1      25.752  50.160 -16.807  1.00 74.41           C  
ATOM      6  HA  LEU A   1      25.029  50.973 -16.740  1.00 74.41           H  
ATOM      7  C   LEU A   1      26.727  50.426 -15.658  1.00 74.41           C  
ATOM      8  CB  LEU A   1      24.955  48.851 -16.664  1.00 74.41           C  
ATOM      9  HB2 LEU A   1      24.848  48.599 -15.609  1.00 74.41           H  
ATOM     10  HB3 LEU A   1      25.504  48.040 -17.142  1.00 74.41           H  
ATOM     11  O   LEU A   1      26.526  51.418 -14.976  1.00 74.41           O  
ATOM     12  CG  LEU A   1      23.548  48.992 -17.288  1.00 74.41           C  
ATOM     13  HG  LEU A   1      23.604  49.683 -18.129  1.00 74.41           H  
ATOM     14  CD1 LEU A   1      23.038  47.660 -17.821  1.00 74.41           C  
ATOM     15 HD11 LEU A   1      23.712  47.252 -18.575  1.00 74.41           H  
ATOM     16 HD12 LEU A   1      22.946  46.936 -17.012  1.00 74.41           H  
ATOM     17 HD13 LEU A   1      22.056  47.790 -18.276  1.00 74.41           H  
ATOM     18  CD2 LEU A   1      22.550  49.538 -16.267  1.00 74.41           C  
ATOM     19 HD21 LEU A   1      22.451  48.842 -15.434  1.00 74.41           H  
ATOM     20 HD22 LEU A   1      22.869  50.508 -15.885  1.00 74.41           H  
ATOM     21 HD23 LEU A   1      21.570  49.651 -16.731  1.00 74.41           H  
ATOM     22  N   ALA A   2      27.807  49.650 -15.483  1.00 69.82           N  
ATOM     23  H   ALA A   2      27.887  48.771 -15.974  1.00 69.82           H  
ATOM     24  CA  ALA A   2      28.794  49.862 -14.404  1.00 69.82           C  
ATOM     25  HA  ALA A   2      28.305  49.725 -13.439  1.00 69.82           H  
ATOM     26  C   ALA A   2      29.453  51.258 -14.387  1.00 69.82           C  
ATOM     27  CB  ALA A   2      29.878  48.786 -14.539  1.00 69.82           C  
ATOM     28  HB1 ALA A   2      30.397  48.870 -15.494  1.00 69.82           H  
ATOM     29  HB2 ALA A   2      30.605  48.902 -13.734  1.00 69.82           H  
ATOM     30  HB3 ALA A   2      29.445  47.790 -14.447  1.00 69.82           H  
ATOM     31  O   ALA A   2      29.676  51.834 -13.328  1.00 69.82           O  
ATOM     32  N   SER A   3      29.715  51.832 -15.566  1.00 75.21           N  
ATOM     33  H   SER A   3      29.561  51.296 -16.408  1.00 75.21           H  
ATOM     34  CA  SER A   3      30.336  53.155 -15.721  1.00 75.21           C  
ATOM     35  HA  SER A   3      31.212  53.208 -15.074  1.00 75.21           H  
ATOM     36  C   SER A   3      29.429  54.332 -15.348  1.00 75.21           C  
ATOM     37  CB  SER A   3      30.792  53.319 -17.173  1.00 75.21           C  
ATOM     38  HB2 SER A   3      31.298  54.277 -17.297  1.00 75.21           H  
ATOM     39  HB3 SER A   3      31.494  52.522 -17.417  1.00 75.21           H  
ATOM     40  O   SER A   3      29.895  55.470 -15.340  1.00 75.21           O  
ATOM     41  OG  SER A   3      29.674  53.245 -18.048  1.00 75.21           O  
ATOM     42  HG  SER A   3      29.419  54.149 -18.247  1.00 75.21           H  
ATOM     43  N   LEU A   4      28.136  54.091 -15.107  1.00 79.22           N  
ATOM     44  H   LEU A   4      27.828  53.134 -15.003  1.00 79.22           H  
ATOM     45  CA  LEU A   4      27.219  55.150 -14.705  1.00 79.22           C  
ATOM     46  HA  LEU A   4      27.393  56.003 -15.362  1.00 79.22           H  
ATOM     47  C   LEU A   4      27.517  55.568 -13.253  1.00 79.22           C  
ATOM     48  CB  LEU A   4      25.754  54.710 -14.878  1.00 79.22           C  
ATOM     49  HB2 LEU A   4      25.110  55.439 -14.388  1.00 79.22           H  
ATOM     50  HB3 LEU A   4      25.618  53.758 -14.365  1.00 79.22           H  
ATOM     51  O   LEU A   4      27.704  54.691 -12.395  1.00 79.22           O  
ATOM     52  CG  LEU A   4      25.299  54.564 -16.340  1.00 79.22           C  
ATOM     53  HG  LEU A   4      26.004  53.934 -16.882  1.00 79.22           H  
ATOM     54  CD1 LEU A   4      23.931  53.883 -16.390  1.00 79.22           C  
ATOM     55 HD11 LEU A   4      23.196  54.500 -15.872  1.00 79.22           H  
ATOM     56 HD12 LEU A   4      23.611  53.751 -17.424  1.00 79.22           H  
ATOM     57 HD13 LEU A   4      23.977  52.914 -15.894  1.00 79.22           H  
ATOM     58  CD2 LEU A   4      25.192  55.916 -17.051  1.00 79.22           C  
ATOM     59 HD21 LEU A   4      24.537  56.582 -16.489  1.00 79.22           H  
ATOM     60 HD22 LEU A   4      26.172  56.384 -17.135  1.00 79.22           H  
ATOM     61 HD23 LEU A   4      24.783  55.783 -18.053  1.00 79.22           H  
ATOM     62  N   PRO A   5      27.528  56.882 -12.953  1.00 73.96           N  
ATOM     63  CA  PRO A   5      27.495  57.386 -11.584  1.00 73.96           C  
ATOM     64  HA  PRO A   5      28.464  57.205 -11.118  1.00 73.96           H  
ATOM     65  C   PRO A   5      26.383  56.703 -10.781  1.00 73.96           C  
ATOM     66  CB  PRO A   5      27.244  58.895 -11.699  1.00 73.96           C  
ATOM     67  HB2 PRO A   5      27.777  59.454 -10.930  1.00 73.96           H  
ATOM     68  HB3 PRO A   5      26.175  59.103 -11.646  1.00 73.96           H  
ATOM     69  O   PRO A   5      25.314  56.420 -11.316  1.00 73.96           O  
ATOM     70  CG  PRO A   5      27.739  59.246 -13.099  1.00 73.96           C  
ATOM     71  HG2 PRO A   5      28.815  59.418 -13.074  1.00 73.96           H  
ATOM     72  HG3 PRO A   5      27.219  60.112 -13.509  1.00 73.96           H  
ATOM     73  CD  PRO A   5      27.445  57.983 -13.900  1.00 73.96           C  
ATOM     74  HD2 PRO A   5      28.177  57.879 -14.700  1.00 73.96           H  
ATOM     75  HD3 PRO A   5      26.437  58.028 -14.312  1.00 73.96           H  
ATOM     76  N   ALA A   6      26.617  56.439  -9.494  1.00 71.71           N  
ATOM     77  H   ALA A   6      27.497  56.730  -9.093  1.00 71.71           H  
ATOM     78  CA  ALA A   6      25.760  55.553  -8.699  1.00 71.71           C  
ATOM     79  HA  ALA A   6      25.867  54.552  -9.117  1.00 71.71           H  
ATOM     80  C   ALA A   6      24.241  55.853  -8.759  1.00 71.71           C  
ATOM     81  CB  ALA A   6      26.293  55.494  -7.261  1.00 71.71           C  
ATOM     82  HB1 ALA A   6      27.331  55.161  -7.262  1.00 71.71           H  
ATOM     83  HB2 ALA A   6      25.699  54.781  -6.689  1.00 71.71           H  
ATOM     84  HB3 ALA A   6      26.229  56.465  -6.771  1.00 71.71           H  
ATOM     85  O   ALA A   6      23.496  54.916  -9.030  1.00 71.71           O  
ATOM     86  N   PRO A   7      23.757  57.104  -8.617  1.00 72.96           N  
ATOM     87  CA  PRO A   7      22.316  57.385  -8.653  1.00 72.96           C  
ATOM     88  HA  PRO A   7      21.811  56.774  -7.905  1.00 72.96           H  
ATOM     89  C   PRO A   7      21.694  57.113 -10.029  1.00 72.96           C  
ATOM     90  CB  PRO A   7      22.174  58.870  -8.290  1.00 72.96           C  
ATOM     91  HB2 PRO A   7      21.351  59.029  -7.594  1.00 72.96           H  
ATOM     92  HB3 PRO A   7      22.021  59.470  -9.188  1.00 72.96           H  
ATOM     93  O   PRO A   7      20.576  56.615 -10.144  1.00 72.96           O  
ATOM     94  CG  PRO A   7      23.514  59.250  -7.664  1.00 72.96           C  
ATOM     95  HG2 PRO A   7      23.758  60.299  -7.831  1.00 72.96           H  
ATOM     96  HG3 PRO A   7      23.492  59.026  -6.598  1.00 72.96           H  
ATOM     97  CD  PRO A   7      24.502  58.323  -8.355  1.00 72.96           C  
ATOM     98  HD2 PRO A   7      24.817  58.763  -9.301  1.00 72.96           H  
ATOM     99  HD3 PRO A   7      25.365  58.162  -7.709  1.00 72.96           H  
ATOM    100  N   GLU A   8      22.433  57.432 -11.094  1.00 80.29           N  
ATOM    101  H   GLU A   8      23.372  57.773 -10.947  1.00 80.29           H  
ATOM    102  CA  GLU A   8      22.015  57.162 -12.470  1.00 80.29           C  
ATOM    103  HA  GLU A   8      20.989  57.499 -12.614  1.00 80.29           H  
ATOM    104  C   GLU A   8      22.042  55.658 -12.759  1.00 80.29           C  
ATOM    105  CB  GLU A   8      22.925  57.921 -13.449  1.00 80.29           C  
ATOM    106  HB2 GLU A   8      22.700  57.596 -14.465  1.00 80.29           H  
ATOM    107  HB3 GLU A   8      23.962  57.670 -13.229  1.00 80.29           H  
ATOM    108  O   GLU A   8      21.160  55.157 -13.453  1.00 80.29           O  
ATOM    109  CG  GLU A   8      22.729  59.444 -13.364  1.00 80.29           C  
ATOM    110  HG2 GLU A   8      21.724  59.685 -13.711  1.00 80.29           H  
ATOM    111  HG3 GLU A   8      22.805  59.755 -12.322  1.00 80.29           H  
ATOM    112  CD  GLU A   8      23.762  60.242 -14.177  1.00 80.29           C  
ATOM    113  OE1 GLU A   8      23.685  61.490 -14.118  1.00 80.29           O  
ATOM    114  OE2 GLU A   8      24.633  59.620 -14.826  1.00 80.29           O  
ATOM    115  N   ARG A   9      23.007  54.925 -12.182  1.00 82.59           N  
ATOM    116  H   ARG A   9      23.696  55.417 -11.632  1.00 82.59           H  
ATOM    117  CA  ARG A   9      23.094  53.461 -12.268  1.00 82.59           C  
ATOM    118  HA  ARG A   9      23.051  53.177 -13.319  1.00 82.59           H  
ATOM    119  C   ARG A   9      21.905  52.783 -11.596  1.00 82.59           C  
ATOM    120  CB  ARG A   9      24.425  52.976 -11.666  1.00 82.59           C  
ATOM    121  HB2 ARG A   9      25.250  53.507 -12.141  1.00 82.59           H  
ATOM    122  HB3 ARG A   9      24.451  53.195 -10.598  1.00 82.59           H  
ATOM    123  O   ARG A   9      21.293  51.913 -12.204  1.00 82.59           O  
ATOM    124  CG  ARG A   9      24.616  51.463 -11.864  1.00 82.59           C  
ATOM    125  HG2 ARG A   9      23.866  50.920 -11.290  1.00 82.59           H  
ATOM    126  HG3 ARG A   9      24.483  51.224 -12.920  1.00 82.59           H  
ATOM    127  CD  ARG A   9      26.004  50.978 -11.433  1.00 82.59           C  
ATOM    128  HD2 ARG A   9      26.092  49.925 -11.701  1.00 82.59           H  
ATOM    129  HD3 ARG A   9      26.765  51.521 -11.994  1.00 82.59           H  
ATOM    130  NE  ARG A   9      26.216  51.098  -9.979  1.00 82.59           N  
ATOM    131  HE  ARG A   9      25.761  50.410  -9.397  1.00 82.59           H  
ATOM    132  NH1 ARG A   9      27.794  52.788  -9.991  1.00 82.59           N  
ATOM    133 HH11 ARG A   9      28.516  53.298  -9.502  1.00 82.59           H  
ATOM    134 HH12 ARG A   9      27.703  52.910 -10.989  1.00 82.59           H  
ATOM    135  NH2 ARG A   9      27.164  51.825  -8.069  1.00 82.59           N  
ATOM    136 HH21 ARG A   9      26.635  51.108  -7.592  1.00 82.59           H  
ATOM    137 HH22 ARG A   9      27.815  52.399  -7.552  1.00 82.59           H  
ATOM    138  CZ  ARG A   9      27.055  51.908  -9.363  1.00 82.59           C  
ATOM    139  N   GLU A  10      21.574  53.182 -10.375  1.00 81.00           N  
ATOM    140  H   GLU A  10      22.143  53.888  -9.931  1.00 81.00           H  
ATOM    141  CA  GLU A  10      20.480  52.604  -9.588  1.00 81.00           C  
ATOM    142  HA  GLU A  10      20.628  51.528  -9.496  1.00 81.00           H  
ATOM    143  C   GLU A  10      19.128  52.838 -10.267  1.00 81.00           C  
ATOM    144  CB  GLU A  10      20.524  53.240  -8.193  1.00 81.00           C  
ATOM    145  HB2 GLU A  10      21.549  53.539  -7.974  1.00 81.00           H  
ATOM    146  HB3 GLU A  10      19.903  54.136  -8.179  1.00 81.00           H  
ATOM    147  O   GLU A  10      18.351  51.907 -10.469  1.00 81.00           O  
ATOM    148  CG  GLU A  10      20.099  52.288  -7.077  1.00 81.00           C  
ATOM    149  HG2 GLU A  10      19.042  52.045  -7.192  1.00 81.00           H  
ATOM    150  HG3 GLU A  10      20.680  51.370  -7.167  1.00 81.00           H  
ATOM    151  CD  GLU A  10      20.358  52.920  -5.702  1.00 81.00           C  
ATOM    152  OE1 GLU A  10      20.669  52.151  -4.770  1.00 81.00           O  
ATOM    153  OE2 GLU A  10      20.297  54.169  -5.608  1.00 81.00           O  
ATOM    154  N   LYS A  11      18.894  54.066 -10.745  1.00 84.59           N  
ATOM    155  H   LYS A  11      19.563  54.792 -10.532  1.00 84.59           H  
ATOM    156  CA  LYS A  11      17.691  54.401 -11.509  1.00 84.59           C  
ATOM    157  HA  LYS A  11      16.825  54.104 -10.917  1.00 84.59           H  
ATOM    158  C   LYS A  11      17.608  53.620 -12.824  1.00 84.59           C  
ATOM    159  CB  LYS A  11      17.660  55.916 -11.727  1.00 84.59           C  
ATOM    160  HB2 LYS A  11      17.885  56.413 -10.783  1.00 84.59           H  
ATOM    161  HB3 LYS A  11      18.417  56.199 -12.458  1.00 84.59           H  
ATOM    162  O   LYS A  11      16.537  53.127 -13.170  1.00 84.59           O  
ATOM    163  CG  LYS A  11      16.274  56.369 -12.195  1.00 84.59           C  
ATOM    164  HG2 LYS A  11      16.038  55.903 -13.151  1.00 84.59           H  
ATOM    165  HG3 LYS A  11      15.532  56.063 -11.458  1.00 84.59           H  
ATOM    166  CD  LYS A  11      16.234  57.890 -12.354  1.00 84.59           C  
ATOM    167  HD2 LYS A  11      16.517  58.358 -11.412  1.00 84.59           H  
ATOM    168  HD3 LYS A  11      16.935  58.186 -13.135  1.00 84.59           H  
ATOM    169  CE  LYS A  11      14.810  58.300 -12.733  1.00 84.59           C  
ATOM    170  HE2 LYS A  11      14.533  57.790 -13.656  1.00 84.59           H  
ATOM    171  HE3 LYS A  11      14.132  57.950 -11.955  1.00 84.59           H  
ATOM    172  NZ  LYS A  11      14.694  59.767 -12.894  1.00 84.59           N  
ATOM    173  HZ1 LYS A  11      13.743  60.006 -13.136  1.00 84.59           H  
ATOM    174  HZ2 LYS A  11      15.310  60.085 -13.628  1.00 84.59           H  
ATOM    175  HZ3 LYS A  11      14.938  60.227 -12.029  1.00 84.59           H  
ATOM    176  N   ALA A  12      18.726  53.478 -13.539  1.00 88.74           N  
ATOM    177  H   ALA A  12      19.574  53.921 -13.214  1.00 88.74           H  
ATOM    178  CA  ALA A  12      18.781  52.679 -14.761  1.00 88.74           C  
ATOM    179  HA  ALA A  12      18.009  53.035 -15.443  1.00 88.74           H  
ATOM    180  C   ALA A  12      18.494  51.194 -14.492  1.00 88.74           C  
ATOM    181  CB  ALA A  12      20.148  52.869 -15.433  1.00 88.74           C  
ATOM    182  HB1 ALA A  12      20.183  52.283 -16.351  1.00 88.74           H  
ATOM    183  HB2 ALA A  12      20.297  53.921 -15.676  1.00 88.74           H  
ATOM    184  HB3 ALA A  12      20.944  52.536 -14.767  1.00 88.74           H  
ATOM    185  O   ALA A  12      17.825  50.555 -15.298  1.00 88.74           O  
ATOM    186  N   LEU A  13      18.964  50.648 -13.367  1.00 90.36           N  
ATOM    187  H   LEU A  13      19.530  51.216 -12.753  1.00 90.36           H  
ATOM    188  CA  LEU A  13      18.723  49.255 -12.989  1.00 90.36           C  
ATOM    189  HA  LEU A  13      18.830  48.636 -13.880  1.00 90.36           H  
ATOM    190  C   LEU A  13      17.310  49.009 -12.475  1.00 90.36           C  
ATOM    191  CB  LEU A  13      19.762  48.814 -11.957  1.00 90.36           C  
ATOM    192  HB2 LEU A  13      19.861  49.591 -11.199  1.00 90.36           H  
ATOM    193  HB3 LEU A  13      19.422  47.907 -11.458  1.00 90.36           H  
ATOM    194  O   LEU A  13      16.738  47.975 -12.791  1.00 90.36           O  
ATOM    195  CG  LEU A  13      21.116  48.538 -12.622  1.00 90.36           C  
ATOM    196  HG  LEU A  13      21.395  49.364 -13.276  1.00 90.36           H  
ATOM    197  CD1 LEU A  13      22.168  48.417 -11.545  1.00 90.36           C  
ATOM    198 HD11 LEU A  13      22.162  49.321 -10.936  1.00 90.36           H  
ATOM    199 HD12 LEU A  13      21.919  47.550 -10.933  1.00 90.36           H  
ATOM    200 HD13 LEU A  13      23.155  48.284 -11.989  1.00 90.36           H  
ATOM    201  CD2 LEU A  13      21.120  47.233 -13.425  1.00 90.36           C  
ATOM    202 HD21 LEU A  13      22.132  46.995 -13.752  1.00 90.36           H  
ATOM    203 HD22 LEU A  13      20.746  46.415 -12.810  1.00 90.36           H  
ATOM    204 HD23 LEU A  13      20.486  47.332 -14.306  1.00 90.36           H  
ATOM    205  N   PHE A  14      16.716  49.955 -11.756  1.00 88.53           N  
ATOM    206  H   PHE A  14      17.261  50.748 -11.449  1.00 88.53           H  
ATOM    207  CA  PHE A  14      15.308  49.890 -11.380  1.00 88.53           C  
ATOM    208  HA  PHE A  14      15.116  48.985 -10.802  1.00 88.53           H  
ATOM    209  C   PHE A  14      14.398  49.815 -12.607  1.00 88.53           C  
ATOM    210  CB  PHE A  14      14.988  51.098 -10.507  1.00 88.53           C  
ATOM    211  HB2 PHE A  14      15.584  51.045  -9.596  1.00 88.53           H  
ATOM    212  HB3 PHE A  14      15.268  52.013 -11.031  1.00 88.53           H  
ATOM    213  O   PHE A  14      13.574  48.910 -12.715  1.00 88.53           O  
ATOM    214  CG  PHE A  14      13.530  51.170 -10.138  1.00 88.53           C  
ATOM    215  CD1 PHE A  14      12.651  51.971 -10.891  1.00 88.53           C  
ATOM    216  HD1 PHE A  14      13.015  52.523 -11.745  1.00 88.53           H  
ATOM    217  CD2 PHE A  14      13.053  50.420  -9.051  1.00 88.53           C  
ATOM    218  HD2 PHE A  14      13.723  49.785  -8.491  1.00 88.53           H  
ATOM    219  CE1 PHE A  14      11.302  52.069 -10.521  1.00 88.53           C  
ATOM    220  HE1 PHE A  14      10.642  52.713 -11.082  1.00 88.53           H  
ATOM    221  CE2 PHE A  14      11.707  50.522  -8.676  1.00 88.53           C  
ATOM    222  HE2 PHE A  14      11.365  49.972  -7.812  1.00 88.53           H  
ATOM    223  CZ  PHE A  14      10.840  51.365  -9.396  1.00 88.53           C  
ATOM    224  HZ  PHE A  14       9.822  51.508  -9.065  1.00 88.53           H  
ATOM    225  N   GLU A  15      14.602  50.713 -13.574  1.00 88.39           N  
ATOM    226  H   GLU A  15      15.289  51.438 -13.424  1.00 88.39           H  
ATOM    227  CA  GLU A  15      13.908  50.665 -14.867  1.00 88.39           C  
ATOM    228  HA  GLU A  15      12.831  50.729 -14.717  1.00 88.39           H  
ATOM    229  C   GLU A  15      14.180  49.344 -15.607  1.00 88.39           C  
ATOM    230  CB  GLU A  15      14.367  51.861 -15.717  1.00 88.39           C  
ATOM    231  HB2 GLU A  15      15.449  51.962 -15.632  1.00 88.39           H  
ATOM    232  HB3 GLU A  15      14.149  51.671 -16.768  1.00 88.39           H  
ATOM    233  O   GLU A  15      13.274  48.756 -16.198  1.00 88.39           O  
ATOM    234  CG  GLU A  15      13.713  53.188 -15.293  1.00 88.39           C  
ATOM    235  HG2 GLU A  15      13.838  53.323 -14.219  1.00 88.39           H  
ATOM    236  HG3 GLU A  15      14.249  53.999 -15.786  1.00 88.39           H  
ATOM    237  CD  GLU A  15      12.224  53.295 -15.665  1.00 88.39           C  
ATOM    238  OE1 GLU A  15      11.543  54.127 -15.022  1.00 88.39           O  
ATOM    239  OE2 GLU A  15      11.786  52.580 -16.592  1.00 88.39           O  
ATOM    240  N   LEU A  16      15.407  48.822 -15.534  1.00 91.13           N  
ATOM    241  H   LEU A  16      16.123  49.354 -15.061  1.00 91.13           H  
ATOM    242  CA  LEU A  16      15.786  47.556 -16.160  1.00 91.13           C  
ATOM    243  HA  LEU A  16      15.483  47.592 -17.206  1.00 91.13           H  
ATOM    244  C   LEU A  16      15.077  46.348 -15.526  1.00 91.13           C  
ATOM    245  CB  LEU A  16      17.315  47.442 -16.123  1.00 91.13           C  
ATOM    246  HB2 LEU A  16      17.646  47.336 -15.090  1.00 91.13           H  
ATOM    247  HB3 LEU A  16      17.725  48.373 -16.513  1.00 91.13           H  
ATOM    248  O   LEU A  16      14.485  45.547 -16.243  1.00 91.13           O  
ATOM    249  CG  LEU A  16      17.861  46.274 -16.959  1.00 91.13           C  
ATOM    250  HG  LEU A  16      17.065  45.857 -17.576  1.00 91.13           H  
ATOM    251  CD1 LEU A  16      18.963  46.777 -17.892  1.00 91.13           C  
ATOM    252 HD11 LEU A  16      19.308  45.956 -18.520  1.00 91.13           H  
ATOM    253 HD12 LEU A  16      18.561  47.557 -18.538  1.00 91.13           H  
ATOM    254 HD13 LEU A  16      19.795  47.170 -17.308  1.00 91.13           H  
ATOM    255  CD2 LEU A  16      18.436  45.185 -16.054  1.00 91.13           C  
ATOM    256 HD21 LEU A  16      17.678  44.874 -15.335  1.00 91.13           H  
ATOM    257 HD22 LEU A  16      18.725  44.324 -16.657  1.00 91.13           H  
ATOM    258 HD23 LEU A  16      19.305  45.556 -15.511  1.00 91.13           H  
ATOM    259  N   VAL A  17      15.064  46.227 -14.197  1.00 92.35           N  
ATOM    260  H   VAL A  17      15.556  46.915 -13.644  1.00 92.35           H  
ATOM    261  CA  VAL A  17      14.344  45.147 -13.503  1.00 92.35           C  
ATOM    262  HA  VAL A  17      14.647  44.189 -13.926  1.00 92.35           H  
ATOM    263  C   VAL A  17      12.857  45.238 -13.755  1.00 92.35           C  
ATOM    264  CB  VAL A  17      14.632  45.113 -11.995  1.00 92.35           C  
ATOM    265  HB  VAL A  17      14.393  46.082 -11.555  1.00 92.35           H  
ATOM    266  O   VAL A  17      12.243  44.247 -14.141  1.00 92.35           O  
ATOM    267  CG1 VAL A  17      13.820  44.022 -11.285  1.00 92.35           C  
ATOM    268 HG11 VAL A  17      14.058  44.037 -10.221  1.00 92.35           H  
ATOM    269 HG12 VAL A  17      14.060  43.042 -11.699  1.00 92.35           H  
ATOM    270 HG13 VAL A  17      12.748  44.193 -11.382  1.00 92.35           H  
ATOM    271  CG2 VAL A  17      16.102  44.784 -11.743  1.00 92.35           C  
ATOM    272 HG21 VAL A  17      16.273  44.711 -10.669  1.00 92.35           H  
ATOM    273 HG22 VAL A  17      16.347  43.820 -12.189  1.00 92.35           H  
ATOM    274 HG23 VAL A  17      16.754  45.554 -12.155  1.00 92.35           H  
ATOM    275  N   ARG A  18      12.281  46.429 -13.604  1.00 91.07           N  
ATOM    276  H   ARG A  18      12.852  47.204 -13.298  1.00 91.07           H  
ATOM    277  CA  ARG A  18      10.850  46.641 -13.795  1.00 91.07           C  
ATOM    278  HA  ARG A  18      10.311  45.959 -13.137  1.00 91.07           H  
ATOM    279  C   ARG A  18      10.416  46.327 -15.223  1.00 91.07           C  
ATOM    280  CB  ARG A  18      10.530  48.087 -13.416  1.00 91.07           C  
ATOM    281  HB2 ARG A  18      11.101  48.380 -12.535  1.00 91.07           H  
ATOM    282  HB3 ARG A  18      10.817  48.755 -14.228  1.00 91.07           H  
ATOM    283  O   ARG A  18       9.386  45.690 -15.423  1.00 91.07           O  
ATOM    284  CG  ARG A  18       9.046  48.254 -13.107  1.00 91.07           C  
ATOM    285  HG2 ARG A  18       8.726  47.540 -12.349  1.00 91.07           H  
ATOM    286  HG3 ARG A  18       8.478  48.085 -14.022  1.00 91.07           H  
ATOM    287  CD  ARG A  18       8.807  49.674 -12.596  1.00 91.07           C  
ATOM    288  HD2 ARG A  18       9.175  49.745 -11.573  1.00 91.07           H  
ATOM    289  HD3 ARG A  18       9.352  50.380 -13.224  1.00 91.07           H  
ATOM    290  NE  ARG A  18       7.381  49.997 -12.655  1.00 91.07           N  
ATOM    291  HE  ARG A  18       6.795  49.342 -13.152  1.00 91.07           H  
ATOM    292  NH1 ARG A  18       7.395  51.830 -11.295  1.00 91.07           N  
ATOM    293 HH11 ARG A  18       8.400  51.744 -11.255  1.00 91.07           H  
ATOM    294 HH12 ARG A  18       6.895  52.554 -10.798  1.00 91.07           H  
ATOM    295  NH2 ARG A  18       5.463  51.096 -12.142  1.00 91.07           N  
ATOM    296 HH21 ARG A  18       4.938  50.348 -12.571  1.00 91.07           H  
ATOM    297 HH22 ARG A  18       4.955  51.826 -11.662  1.00 91.07           H  
ATOM    298  CZ  ARG A  18       6.752  50.968 -12.032  1.00 91.07           C  
ATOM    299  N   SER A  19      11.209  46.733 -16.216  1.00 90.63           N  
ATOM    300  H   SER A  19      12.031  47.271 -15.984  1.00 90.63           H  
ATOM    301  CA  SER A  19      10.936  46.428 -17.624  1.00 90.63           C  
ATOM    302  HA  SER A  19       9.891  46.666 -17.822  1.00 90.63           H  
ATOM    303  C   SER A  19      11.104  44.943 -17.950  1.00 90.63           C  
ATOM    304  CB  SER A  19      11.780  47.292 -18.566  1.00 90.63           C  
ATOM    305  HB2 SER A  19      11.528  47.040 -19.597  1.00 90.63           H  
ATOM    306  HB3 SER A  19      11.546  48.343 -18.400  1.00 90.63           H  
ATOM    307  O   SER A  19      10.281  44.401 -18.685  1.00 90.63           O  
ATOM    308  OG  SER A  19      13.159  47.091 -18.369  1.00 90.63           O  
ATOM    309  HG  SER A  19      13.394  47.591 -17.584  1.00 90.63           H  
ATOM    310  N   HIS A  20      12.095  44.249 -17.379  1.00 91.93           N  
ATOM    311  H   HIS A  20      12.791  44.742 -16.838  1.00 91.93           H  
ATOM    312  CA  HIS A  20      12.235  42.804 -17.564  1.00 91.93           C  
ATOM    313  HA  HIS A  20      12.113  42.589 -18.626  1.00 91.93           H  
ATOM    314  C   HIS A  20      11.144  42.004 -16.850  1.00 91.93           C  
ATOM    315  CB  HIS A  20      13.632  42.331 -17.151  1.00 91.93           C  
ATOM    316  HB2 HIS A  20      13.619  41.248 -17.033  1.00 91.93           H  
ATOM    317  HB3 HIS A  20      13.900  42.768 -16.189  1.00 91.93           H  
ATOM    318  O   HIS A  20      10.610  41.084 -17.464  1.00 91.93           O  
ATOM    319  CG  HIS A  20      14.680  42.661 -18.181  1.00 91.93           C  
ATOM    320  CD2 HIS A  20      15.821  43.386 -17.988  1.00 91.93           C  
ATOM    321  HD2 HIS A  20      16.125  43.839 -17.056  1.00 91.93           H  
ATOM    322  ND1 HIS A  20      14.673  42.271 -19.501  1.00 91.93           N  
ATOM    323  HD1 HIS A  20      13.931  41.766 -19.964  1.00 91.93           H  
ATOM    324  CE1 HIS A  20      15.789  42.740 -20.082  1.00 91.93           C  
ATOM    325  HE1 HIS A  20      16.058  42.603 -21.119  1.00 91.93           H  
ATOM    326  NE2 HIS A  20      16.522  43.429 -19.199  1.00 91.93           N  
ATOM    327  N   ALA A  21      10.774  42.379 -15.623  1.00 89.82           N  
ATOM    328  H   ALA A  21      11.290  43.119 -15.169  1.00 89.82           H  
ATOM    329  CA  ALA A  21       9.650  41.802 -14.886  1.00 89.82           C  
ATOM    330  HA  ALA A  21       9.809  40.733 -14.743  1.00 89.82           H  
ATOM    331  C   ALA A  21       8.345  41.983 -15.666  1.00 89.82           C  
ATOM    332  CB  ALA A  21       9.580  42.449 -13.498  1.00 89.82           C  
ATOM    333  HB1 ALA A  21       9.436  43.526 -13.585  1.00 89.82           H  
ATOM    334  HB2 ALA A  21       8.748  42.021 -12.940  1.00 89.82           H  
ATOM    335  HB3 ALA A  21      10.504  42.254 -12.954  1.00 89.82           H  
ATOM    336  O   ALA A  21       7.621  41.021 -15.903  1.00 89.82           O  
ATOM    337  N   ALA A  22       8.095  43.192 -16.175  1.00 87.84           N  
ATOM    338  H   ALA A  22       8.700  43.962 -15.924  1.00 87.84           H  
ATOM    339  CA  ALA A  22       6.954  43.460 -17.041  1.00 87.84           C  
ATOM    340  HA  ALA A  22       6.037  43.236 -16.497  1.00 87.84           H  
ATOM    341  C   ALA A  22       6.977  42.564 -18.282  1.00 87.84           C  
ATOM    342  CB  ALA A  22       6.970  44.946 -17.417  1.00 87.84           C  
ATOM    343  HB1 ALA A  22       6.889  45.547 -16.512  1.00 87.84           H  
ATOM    344  HB2 ALA A  22       6.139  45.183 -18.082  1.00 87.84           H  
ATOM    345  HB3 ALA A  22       7.900  45.195 -17.927  1.00 87.84           H  
ATOM    346  O   ALA A  22       5.963  41.967 -18.626  1.00 87.84           O  
ATOM    347  N   ALA A  23       8.136  42.421 -18.925  1.00 87.36           N  
ATOM    348  H   ALA A  23       8.935  42.952 -18.608  1.00 87.36           H  
ATOM    349  CA  ALA A  23       8.259  41.627 -20.135  1.00 87.36           C  
ATOM    350  HA  ALA A  23       7.495  41.968 -20.834  1.00 87.36           H  
ATOM    351  C   ALA A  23       8.015  40.123 -19.912  1.00 87.36           C  
ATOM    352  CB  ALA A  23       9.629  41.903 -20.760  1.00 87.36           C  
ATOM    353  HB1 ALA A  23       9.758  42.976 -20.897  1.00 87.36           H  
ATOM    354  HB2 ALA A  23      10.417  41.523 -20.109  1.00 87.36           H  
ATOM    355  HB3 ALA A  23       9.676  41.422 -21.737  1.00 87.36           H  
ATOM    356  O   ALA A  23       7.451  39.493 -20.802  1.00 87.36           O  
ATOM    357  N   VAL A  24       8.417  39.546 -18.771  1.00 83.74           N  
ATOM    358  H   VAL A  24       8.883  40.105 -18.071  1.00 83.74           H  
ATOM    359  CA  VAL A  24       8.128  38.127 -18.462  1.00 83.74           C  
ATOM    360  HA  VAL A  24       8.224  37.545 -19.379  1.00 83.74           H  
ATOM    361  C   VAL A  24       6.689  37.907 -18.002  1.00 83.74           C  
ATOM    362  CB  VAL A  24       9.105  37.508 -17.453  1.00 83.74           C  
ATOM    363  HB  VAL A  24       8.793  36.481 -17.262  1.00 83.74           H  
ATOM    364  O   VAL A  24       6.101  36.888 -18.330  1.00 83.74           O  
ATOM    365  CG1 VAL A  24      10.511  37.465 -18.054  1.00 83.74           C  
ATOM    366 HG11 VAL A  24      10.495  36.857 -18.958  1.00 83.74           H  
ATOM    367 HG12 VAL A  24      11.189  37.011 -17.332  1.00 83.74           H  
ATOM    368 HG13 VAL A  24      10.849  38.476 -18.281  1.00 83.74           H  
ATOM    369  CG2 VAL A  24       9.163  38.239 -16.113  1.00 83.74           C  
ATOM    370 HG21 VAL A  24       8.160  38.429 -15.733  1.00 83.74           H  
ATOM    371 HG22 VAL A  24       9.649  37.583 -15.390  1.00 83.74           H  
ATOM    372 HG23 VAL A  24       9.719  39.173 -16.205  1.00 83.74           H  
ATOM    373  N   LEU A  25       6.079  38.902 -17.354  1.00 78.18           N  
ATOM    374  H   LEU A  25       6.635  39.693 -17.061  1.00 78.18           H  
ATOM    375  CA  LEU A  25       4.657  38.905 -16.990  1.00 78.18           C  
ATOM    376  HA  LEU A  25       4.373  37.904 -16.667  1.00 78.18           H  
ATOM    377  C   LEU A  25       3.727  39.251 -18.171  1.00 78.18           C  
ATOM    378  CB  LEU A  25       4.469  39.883 -15.818  1.00 78.18           C  
ATOM    379  HB2 LEU A  25       3.403  40.025 -15.637  1.00 78.18           H  
ATOM    380  HB3 LEU A  25       4.881  40.851 -16.103  1.00 78.18           H  
ATOM    381  O   LEU A  25       2.514  39.380 -18.008  1.00 78.18           O  
ATOM    382  CG  LEU A  25       5.118  39.414 -14.504  1.00 78.18           C  
ATOM    383  HG  LEU A  25       6.170  39.176 -14.661  1.00 78.18           H  
ATOM    384  CD1 LEU A  25       5.046  40.553 -13.490  1.00 78.18           C  
ATOM    385 HD11 LEU A  25       5.512  40.235 -12.557  1.00 78.18           H  
ATOM    386 HD12 LEU A  25       4.003  40.811 -13.311  1.00 78.18           H  
ATOM    387 HD13 LEU A  25       5.582  41.422 -13.872  1.00 78.18           H  
ATOM    388  CD2 LEU A  25       4.415  38.169 -13.966  1.00 78.18           C  
ATOM    389 HD21 LEU A  25       3.335  38.275 -14.061  1.00 78.18           H  
ATOM    390 HD22 LEU A  25       4.641  38.021 -12.910  1.00 78.18           H  
ATOM    391 HD23 LEU A  25       4.731  37.283 -14.517  1.00 78.18           H  
ATOM    392  N   GLY A  26       4.277  39.457 -19.374  1.00 77.31           N  
ATOM    393  H   GLY A  26       5.271  39.306 -19.461  1.00 77.31           H  
ATOM    394  CA  GLY A  26       3.504  39.786 -20.576  1.00 77.31           C  
ATOM    395  HA2 GLY A  26       2.672  39.086 -20.663  1.00 77.31           H  
ATOM    396  HA3 GLY A  26       4.151  39.662 -21.444  1.00 77.31           H  
ATOM    397  C   GLY A  26       2.937  41.212 -20.605  1.00 77.31           C  
ATOM    398  O   GLY A  26       2.019  41.512 -21.371  1.00 77.31           O  
ATOM    399  N   HIS A  27       3.461  42.124 -19.789  1.00 81.23           N  
ATOM    400  H   HIS A  27       4.229  41.837 -19.199  1.00 81.23           H  
ATOM    401  CA  HIS A  27       3.084  43.533 -19.790  1.00 81.23           C  
ATOM    402  HA  HIS A  27       2.025  43.602 -20.041  1.00 81.23           H  
ATOM    403  C   HIS A  27       3.865  44.339 -20.843  1.00 81.23           C  
ATOM    404  CB  HIS A  27       3.259  44.114 -18.384  1.00 81.23           C  
ATOM    405  HB2 HIS A  27       4.297  43.981 -18.079  1.00 81.23           H  
ATOM    406  HB3 HIS A  27       3.053  45.184 -18.416  1.00 81.23           H  
ATOM    407  O   HIS A  27       5.089  44.294 -20.917  1.00 81.23           O  
ATOM    408  CG  HIS A  27       2.379  43.494 -17.328  1.00 81.23           C  
ATOM    409  CD2 HIS A  27       2.723  43.292 -16.021  1.00 81.23           C  
ATOM    410  HD2 HIS A  27       3.673  43.530 -15.567  1.00 81.23           H  
ATOM    411  ND1 HIS A  27       1.104  42.996 -17.493  1.00 81.23           N  
ATOM    412  HD1 HIS A  27       0.719  42.670 -18.368  1.00 81.23           H  
ATOM    413  CE1 HIS A  27       0.695  42.521 -16.302  1.00 81.23           C  
ATOM    414  HE1 HIS A  27      -0.207  41.954 -16.126  1.00 81.23           H  
ATOM    415  NE2 HIS A  27       1.637  42.711 -15.376  1.00 81.23           N  
ATOM    416  N   ALA A  28       3.151  45.150 -21.634  1.00 79.23           N  
ATOM    417  H   ALA A  28       2.144  45.081 -21.587  1.00 79.23           H  
ATOM    418  CA  ALA A  28       3.737  45.980 -22.699  1.00 79.23           C  
ATOM    419  HA  ALA A  28       4.469  45.380 -23.240  1.00 79.23           H  
ATOM    420  C   ALA A  28       4.471  47.244 -22.203  1.00 79.23           C  
ATOM    421  CB  ALA A  28       2.610  46.361 -23.669  1.00 79.23           C  
ATOM    422  HB1 ALA A  28       1.865  46.972 -23.160  1.00 79.23           H  
ATOM    423  HB2 ALA A  28       2.139  45.459 -24.059  1.00 79.23           H  
ATOM    424  HB3 ALA A  28       3.026  46.926 -24.503  1.00 79.23           H  
ATOM    425  O   ALA A  28       5.221  47.857 -22.957  1.00 79.23           O  
ATOM    426  N   SER A  29       4.225  47.661 -20.959  1.00 79.61           N  
ATOM    427  H   SER A  29       3.689  47.050 -20.358  1.00 79.61           H  
ATOM    428  CA  SER A  29       4.860  48.819 -20.322  1.00 79.61           C  
ATOM    429  HA  SER A  29       5.724  49.134 -20.907  1.00 79.61           H  
ATOM    430  C   SER A  29       5.342  48.424 -18.932  1.00 79.61           C  
ATOM    431  CB  SER A  29       3.888  50.005 -20.228  1.00 79.61           C  
ATOM    432  HB2 SER A  29       3.692  50.394 -21.227  1.00 79.61           H  
ATOM    433  HB3 SER A  29       2.951  49.672 -19.780  1.00 79.61           H  
ATOM    434  O   SER A  29       4.595  47.798 -18.177  1.00 79.61           O  
ATOM    435  OG  SER A  29       4.448  51.022 -19.415  1.00 79.61           O  
ATOM    436  HG  SER A  29       3.885  51.799 -19.393  1.00 79.61           H  
ATOM    437  N   ALA A  30       6.558  48.846 -18.580  1.00 81.61           N  
ATOM    438  H   ALA A  30       7.092  49.381 -19.250  1.00 81.61           H  
ATOM    439  CA  ALA A  30       7.128  48.682 -17.244  1.00 81.61           C  
ATOM    440  HA  ALA A  30       7.214  47.619 -17.017  1.00 81.61           H  
ATOM    441  C   ALA A  30       6.257  49.327 -16.149  1.00 81.61           C  
ATOM    442  CB  ALA A  30       8.535  49.289 -17.261  1.00 81.61           C  
ATOM    443  HB1 ALA A  30       9.029  49.097 -16.309  1.00 81.61           H  
ATOM    444  HB2 ALA A  30       8.481  50.367 -17.414  1.00 81.61           H  
ATOM    445  HB3 ALA A  30       9.127  48.846 -18.061  1.00 81.61           H  
ATOM    446  O   ALA A  30       6.223  48.851 -15.016  1.00 81.61           O  
ATOM    447  N   GLU A  31       5.493  50.373 -16.486  1.00 78.09           N  
ATOM    448  H   GLU A  31       5.538  50.718 -17.434  1.00 78.09           H  
ATOM    449  CA  GLU A  31       4.617  51.082 -15.545  1.00 78.09           C  
ATOM    450  HA  GLU A  31       5.221  51.481 -14.730  1.00 78.09           H  
ATOM    451  C   GLU A  31       3.547  50.170 -14.932  1.00 78.09           C  
ATOM    452  CB  GLU A  31       3.928  52.258 -16.245  1.00 78.09           C  
ATOM    453  HB2 GLU A  31       3.381  51.867 -17.103  1.00 78.09           H  
ATOM    454  HB3 GLU A  31       3.209  52.707 -15.559  1.00 78.09           H  
ATOM    455  O   GLU A  31       3.112  50.421 -13.811  1.00 78.09           O  
ATOM    456  CG  GLU A  31       4.917  53.350 -16.688  1.00 78.09           C  
ATOM    457  HG2 GLU A  31       5.707  52.898 -17.288  1.00 78.09           H  
ATOM    458  HG3 GLU A  31       5.374  53.785 -15.799  1.00 78.09           H  
ATOM    459  CD  GLU A  31       4.246  54.450 -17.524  1.00 78.09           C  
ATOM    460  OE1 GLU A  31       4.831  55.550 -17.615  1.00 78.09           O  
ATOM    461  OE2 GLU A  31       3.176  54.166 -18.117  1.00 78.09           O  
ATOM    462  N   ARG A  32       3.170  49.083 -15.622  1.00 74.82           N  
ATOM    463  H   ARG A  32       3.645  48.886 -16.492  1.00 74.82           H  
ATOM    464  CA  ARG A  32       2.174  48.121 -15.130  1.00 74.82           C  
ATOM    465  HA  ARG A  32       1.352  48.669 -14.669  1.00 74.82           H  
ATOM    466  C   ARG A  32       2.661  47.204 -14.020  1.00 74.82           C  
ATOM    467  CB  ARG A  32       1.634  47.258 -16.271  1.00 74.82           C  
ATOM    468  HB2 ARG A  32       2.455  46.862 -16.870  1.00 74.82           H  
ATOM    469  HB3 ARG A  32       1.104  46.409 -15.838  1.00 74.82           H  
ATOM    470  O   ARG A  32       1.818  46.578 -13.400  1.00 74.82           O  
ATOM    471  CG  ARG A  32       0.662  48.045 -17.149  1.00 74.82           C  
ATOM    472  HG2 ARG A  32       1.214  48.603 -17.906  1.00 74.82           H  
ATOM    473  HG3 ARG A  32       0.090  48.739 -16.535  1.00 74.82           H  
ATOM    474  CD  ARG A  32      -0.310  47.063 -17.801  1.00 74.82           C  
ATOM    475  HD2 ARG A  32      -0.777  46.474 -17.012  1.00 74.82           H  
ATOM    476  HD3 ARG A  32       0.244  46.391 -18.456  1.00 74.82           H  
ATOM    477  NE  ARG A  32      -1.350  47.773 -18.564  1.00 74.82           N  
ATOM    478  HE  ARG A  32      -1.168  48.743 -18.780  1.00 74.82           H  
ATOM    479  NH1 ARG A  32      -2.858  46.043 -18.639  1.00 74.82           N  
ATOM    480 HH11 ARG A  32      -3.766  45.672 -18.881  1.00 74.82           H  
ATOM    481 HH12 ARG A  32      -2.232  45.486 -18.075  1.00 74.82           H  
ATOM    482  NH2 ARG A  32      -3.364  47.999 -19.592  1.00 74.82           N  
ATOM    483 HH21 ARG A  32      -4.264  47.612 -19.837  1.00 74.82           H  
ATOM    484 HH22 ARG A  32      -3.149  48.966 -19.789  1.00 74.82           H  
ATOM    485  CZ  ARG A  32      -2.515  47.268 -18.926  1.00 74.82           C  
ATOM    486  N   VAL A  33       3.965  47.121 -13.780  1.00 85.63           N  
ATOM    487  H   VAL A  33       4.599  47.678 -14.335  1.00 85.63           H  
ATOM    488  CA  VAL A  33       4.516  46.365 -12.652  1.00 85.63           C  
ATOM    489  HA  VAL A  33       3.832  45.565 -12.365  1.00 85.63           H  
ATOM    490  C   VAL A  33       4.682  47.325 -11.484  1.00 85.63           C  
ATOM    491  CB  VAL A  33       5.846  45.701 -13.032  1.00 85.63           C  
ATOM    492  HB  VAL A  33       6.543  46.445 -13.419  1.00 85.63           H  
ATOM    493  O   VAL A  33       5.549  48.199 -11.564  1.00 85.63           O  
ATOM    494  CG1 VAL A  33       6.485  44.986 -11.842  1.00 85.63           C  
ATOM    495 HG11 VAL A  33       5.769  44.291 -11.403  1.00 85.63           H  
ATOM    496 HG12 VAL A  33       7.371  44.435 -12.158  1.00 85.63           H  
ATOM    497 HG13 VAL A  33       6.778  45.704 -11.077  1.00 85.63           H  
ATOM    498  CG2 VAL A  33       5.591  44.652 -14.110  1.00 85.63           C  
ATOM    499 HG21 VAL A  33       5.198  45.123 -15.011  1.00 85.63           H  
ATOM    500 HG22 VAL A  33       6.531  44.148 -14.336  1.00 85.63           H  
ATOM    501 HG23 VAL A  33       4.883  43.912 -13.737  1.00 85.63           H  
ATOM    502  N   PRO A  34       3.869  47.239 -10.421  1.00 80.05           N  
ATOM    503  CA  PRO A  34       4.110  47.993  -9.202  1.00 80.05           C  
ATOM    504  HA  PRO A  34       4.092  49.057  -9.437  1.00 80.05           H  
ATOM    505  C   PRO A  34       5.469  47.599  -8.625  1.00 80.05           C  
ATOM    506  CB  PRO A  34       2.952  47.666  -8.254  1.00 80.05           C  
ATOM    507  HB2 PRO A  34       3.251  46.882  -7.558  1.00 80.05           H  
ATOM    508  HB3 PRO A  34       2.611  48.546  -7.710  1.00 80.05           H  
ATOM    509  O   PRO A  34       5.825  46.428  -8.566  1.00 80.05           O  
ATOM    510  CG  PRO A  34       1.872  47.127  -9.188  1.00 80.05           C  
ATOM    511  HG2 PRO A  34       1.177  46.462  -8.676  1.00 80.05           H  
ATOM    512  HG3 PRO A  34       1.335  47.954  -9.652  1.00 80.05           H  
ATOM    513  CD  PRO A  34       2.701  46.401 -10.238  1.00 80.05           C  
ATOM    514  HD2 PRO A  34       2.109  46.263 -11.142  1.00 80.05           H  
ATOM    515  HD3 PRO A  34       3.027  45.437  -9.849  1.00 80.05           H  
ATOM    516  N   ALA A  35       6.253  48.599  -8.240  1.00 77.08           N  
ATOM    517  H   ALA A  35       5.890  49.541  -8.261  1.00 77.08           H  
ATOM    518  CA  ALA A  35       7.642  48.397  -7.841  1.00 77.08           C  
ATOM    519  HA  ALA A  35       8.155  47.819  -8.610  1.00 77.08           H  
ATOM    520  C   ALA A  35       7.810  47.659  -6.508  1.00 77.08           C  
ATOM    521  CB  ALA A  35       8.257  49.785  -7.748  1.00 77.08           C  
ATOM    522  HB1 ALA A  35       9.302  49.681  -7.457  1.00 77.08           H  
ATOM    523  HB2 ALA A  35       7.746  50.369  -6.983  1.00 77.08           H  
ATOM    524  HB3 ALA A  35       8.161  50.274  -8.717  1.00 77.08           H  
ATOM    525  O   ALA A  35       8.842  47.032  -6.286  1.00 77.08           O  
ATOM    526  N   ASP A  36       6.797  47.783  -5.655  1.00 74.14           N  
ATOM    527  H   ASP A  36       5.994  48.322  -5.946  1.00 74.14           H  
ATOM    528  CA  ASP A  36       6.798  47.333  -4.263  1.00 74.14           C  
ATOM    529  HA  ASP A  36       7.808  47.047  -3.970  1.00 74.14           H  
ATOM    530  C   ASP A  36       5.906  46.098  -4.071  1.00 74.14           C  
ATOM    531  CB  ASP A  36       6.357  48.517  -3.380  1.00 74.14           C  
ATOM    532  HB2 ASP A  36       5.304  48.728  -3.570  1.00 74.14           H  
ATOM    533  HB3 ASP A  36       6.468  48.245  -2.330  1.00 74.14           H  
ATOM    534  O   ASP A  36       5.711  45.639  -2.953  1.00 74.14           O  
ATOM    535  CG  ASP A  36       7.179  49.785  -3.653  1.00 74.14           C  
ATOM    536  OD1 ASP A  36       8.412  49.704  -3.834  1.00 74.14           O  
ATOM    537  OD2 ASP A  36       6.620  50.892  -3.827  1.00 74.14           O  
ATOM    538  N   GLN A  37       5.333  45.574  -5.160  1.00 78.01           N  
ATOM    539  H   GLN A  37       5.632  45.902  -6.067  1.00 78.01           H  
ATOM    540  CA  GLN A  37       4.527  44.365  -5.111  1.00 78.01           C  
ATOM    541  HA  GLN A  37       4.089  44.286  -4.116  1.00 78.01           H  
ATOM    542  C   GLN A  37       5.415  43.144  -5.327  1.00 78.01           C  
ATOM    543  CB  GLN A  37       3.372  44.460  -6.110  1.00 78.01           C  
ATOM    544  HB2 GLN A  37       2.854  45.404  -5.939  1.00 78.01           H  
ATOM    545  HB3 GLN A  37       3.752  44.429  -7.131  1.00 78.01           H  
ATOM    546  O   GLN A  37       6.279  43.136  -6.210  1.00 78.01           O  
ATOM    547  CG  GLN A  37       2.371  43.328  -5.869  1.00 78.01           C  
ATOM    548  HG2 GLN A  37       2.163  43.271  -4.800  1.00 78.01           H  
ATOM    549  HG3 GLN A  37       2.803  42.375  -6.177  1.00 78.01           H  
ATOM    550  CD  GLN A  37       1.045  43.513  -6.587  1.00 78.01           C  
ATOM    551  NE2 GLN A  37       0.038  42.808  -6.128  1.00 78.01           N  
ATOM    552 HE21 GLN A  37      -0.861  42.878  -6.583  1.00 78.01           H  
ATOM    553 HE22 GLN A  37       0.186  42.252  -5.298  1.00 78.01           H  
ATOM    554  OE1 GLN A  37       0.893  44.276  -7.534  1.00 78.01           O  
ATOM    555  N   ALA A  38       5.183  42.110  -4.522  1.00 78.31           N  
ATOM    556  H   ALA A  38       4.454  42.171  -3.826  1.00 78.31           H  
ATOM    557  CA  ALA A  38       5.973  40.899  -4.590  1.00 78.31           C  
ATOM    558  HA  ALA A  38       7.015  41.213  -4.522  1.00 78.31           H  
ATOM    559  C   ALA A  38       5.755  40.161  -5.923  1.00 78.31           C  
ATOM    560  CB  ALA A  38       5.667  40.018  -3.374  1.00 78.31           C  
ATOM    561  HB1 ALA A  38       4.620  39.717  -3.385  1.00 78.31           H  
ATOM    562  HB2 ALA A  38       5.869  40.573  -2.458  1.00 78.31           H  
ATOM    563  HB3 ALA A  38       6.300  39.131  -3.395  1.00 78.31           H  
ATOM    564  O   ALA A  38       4.633  40.018  -6.404  1.00 78.31           O  
ATOM    565  N   PHE A  39       6.818  39.609  -6.493  1.00 81.22           N  
ATOM    566  H   PHE A  39       7.710  39.800  -6.059  1.00 81.22           H  
ATOM    567  CA  PHE A  39       6.842  38.780  -7.686  1.00 81.22           C  
ATOM    568  HA  PHE A  39       6.547  39.384  -8.544  1.00 81.22           H  
ATOM    569  C   PHE A  39       5.824  37.637  -7.601  1.00 81.22           C  
ATOM    570  CB  PHE A  39       8.290  38.279  -7.871  1.00 81.22           C  
ATOM    571  HB2 PHE A  39       8.628  37.842  -6.932  1.00 81.22           H  
ATOM    572  HB3 PHE A  39       8.321  37.476  -8.608  1.00 81.22           H  
ATOM    573  O   PHE A  39       5.091  37.416  -8.561  1.00 81.22           O  
ATOM    574  CG  PHE A  39       9.301  39.318  -8.330  1.00 81.22           C  
ATOM    575  CD1 PHE A  39       8.984  40.253  -9.338  1.00 81.22           C  
ATOM    576  HD1 PHE A  39       8.002  40.266  -9.788  1.00 81.22           H  
ATOM    577  CD2 PHE A  39      10.588  39.334  -7.763  1.00 81.22           C  
ATOM    578  HD2 PHE A  39      10.839  38.645  -6.970  1.00 81.22           H  
ATOM    579  CE1 PHE A  39       9.932  41.201  -9.757  1.00 81.22           C  
ATOM    580  HE1 PHE A  39       9.666  41.930 -10.509  1.00 81.22           H  
ATOM    581  CE2 PHE A  39      11.535  40.281  -8.189  1.00 81.22           C  
ATOM    582  HE2 PHE A  39      12.507  40.321  -7.721  1.00 81.22           H  
ATOM    583  CZ  PHE A  39      11.209  41.218  -9.178  1.00 81.22           C  
ATOM    584  HZ  PHE A  39      11.933  41.965  -9.469  1.00 81.22           H  
ATOM    585  N   ALA A  40       5.694  36.982  -6.444  1.00 66.35           N  
ATOM    586  H   ALA A  40       6.302  37.230  -5.677  1.00 66.35           H  
ATOM    587  CA  ALA A  40       4.700  35.927  -6.241  1.00 66.35           C  
ATOM    588  HA  ALA A  40       4.890  35.129  -6.958  1.00 66.35           H  
ATOM    589  C   ALA A  40       3.252  36.410  -6.471  1.00 66.35           C  
ATOM    590  CB  ALA A  40       4.888  35.363  -4.827  1.00 66.35           C  
ATOM    591  HB1 ALA A  40       4.708  36.140  -4.085  1.00 66.35           H  
ATOM    592  HB2 ALA A  40       4.180  34.550  -4.665  1.00 66.35           H  
ATOM    593  HB3 ALA A  40       5.901  34.977  -4.712  1.00 66.35           H  
ATOM    594  O   ALA A  40       2.470  35.716  -7.114  1.00 66.35           O  
ATOM    595  N   GLU A  41       2.905  37.618  -6.018  1.00 69.44           N  
ATOM    596  H   GLU A  41       3.601  38.191  -5.562  1.00 69.44           H  
ATOM    597  CA  GLU A  41       1.573  38.210  -6.225  1.00 69.44           C  
ATOM    598  HA  GLU A  41       0.799  37.469  -6.028  1.00 69.44           H  
ATOM    599  C   GLU A  41       1.369  38.733  -7.646  1.00 69.44           C  
ATOM    600  CB  GLU A  41       1.371  39.399  -5.291  1.00 69.44           C  
ATOM    601  HB2 GLU A  41       2.156  40.133  -5.476  1.00 69.44           H  
ATOM    602  HB3 GLU A  41       0.411  39.852  -5.537  1.00 69.44           H  
ATOM    603  O   GLU A  41       0.252  38.750  -8.160  1.00 69.44           O  
ATOM    604  CG  GLU A  41       1.363  39.033  -3.807  1.00 69.44           C  
ATOM    605  HG2 GLU A  41       0.601  38.273  -3.637  1.00 69.44           H  
ATOM    606  HG3 GLU A  41       2.333  38.621  -3.532  1.00 69.44           H  
ATOM    607  CD  GLU A  41       1.066  40.266  -2.944  1.00 69.44           C  
ATOM    608  OE1 GLU A  41       1.014  40.084  -1.711  1.00 69.44           O  
ATOM    609  OE2 GLU A  41       0.900  41.373  -3.522  1.00 69.44           O  
ATOM    610  N   LEU A  42       2.457  39.139  -8.301  1.00 72.87           N  
ATOM    611  H   LEU A  42       3.332  39.149  -7.797  1.00 72.87           H  
ATOM    612  CA  LEU A  42       2.438  39.569  -9.695  1.00 72.87           C  
ATOM    613  HA  LEU A  42       1.583  40.230  -9.838  1.00 72.87           H  
ATOM    614  C   LEU A  42       2.222  38.406 -10.675  1.00 72.87           C  
ATOM    615  CB  LEU A  42       3.735  40.337  -9.996  1.00 72.87           C  
ATOM    616  HB2 LEU A  42       3.762  40.553 -11.064  1.00 72.87           H  
ATOM    617  HB3 LEU A  42       4.584  39.696  -9.757  1.00 72.87           H  
ATOM    618  O   LEU A  42       2.091  38.648 -11.873  1.00 72.87           O  
ATOM    619  CG  LEU A  42       3.879  41.665  -9.240  1.00 72.87           C  
ATOM    620  HG  LEU A  42       3.712  41.517  -8.173  1.00 72.87           H  
ATOM    621  CD1 LEU A  42       5.289  42.224  -9.440  1.00 72.87           C  
ATOM    622 HD11 LEU A  42       5.353  43.226  -9.016  1.00 72.87           H  
ATOM    623 HD12 LEU A  42       5.541  42.239 -10.500  1.00 72.87           H  
ATOM    624 HD13 LEU A  42       5.998  41.595  -8.903  1.00 72.87           H  
ATOM    625  CD2 LEU A  42       2.872  42.697  -9.737  1.00 72.87           C  
ATOM    626 HD21 LEU A  42       3.061  42.953 -10.780  1.00 72.87           H  
ATOM    627 HD22 LEU A  42       2.959  43.575  -9.097  1.00 72.87           H  
ATOM    628 HD23 LEU A  42       1.854  42.326  -9.622  1.00 72.87           H  
ATOM    629  N   GLY A  43       2.179  37.162 -10.189  1.00 68.46           N  
ATOM    630  H   GLY A  43       2.241  37.043  -9.188  1.00 68.46           H  
ATOM    631  CA  GLY A  43       2.082  35.964 -11.021  1.00 68.46           C  
ATOM    632  HA2 GLY A  43       1.666  35.156 -10.420  1.00 68.46           H  
ATOM    633  HA3 GLY A  43       1.419  36.151 -11.865  1.00 68.46           H  
ATOM    634  C   GLY A  43       3.434  35.503 -11.558  1.00 68.46           C  
ATOM    635  O   GLY A  43       3.482  34.788 -12.556  1.00 68.46           O  
ATOM    636  N   VAL A  44       4.539  35.901 -10.918  1.00 76.82           N  
ATOM    637  H   VAL A  44       4.440  36.477 -10.094  1.00 76.82           H  
ATOM    638  CA  VAL A  44       5.871  35.383 -11.237  1.00 76.82           C  
ATOM    639  HA  VAL A  44       5.935  35.321 -12.324  1.00 76.82           H  
ATOM    640  C   VAL A  44       5.999  33.973 -10.664  1.00 76.82           C  
ATOM    641  CB  VAL A  44       7.003  36.304 -10.769  1.00 76.82           C  
ATOM    642  HB  VAL A  44       7.007  36.304  -9.679  1.00 76.82           H  
ATOM    643  O   VAL A  44       6.579  33.734  -9.605  1.00 76.82           O  
ATOM    644  CG1 VAL A  44       8.374  35.834 -11.254  1.00 76.82           C  
ATOM    645 HG11 VAL A  44       9.136  36.529 -10.903  1.00 76.82           H  
ATOM    646 HG12 VAL A  44       8.585  34.845 -10.849  1.00 76.82           H  
ATOM    647 HG13 VAL A  44       8.394  35.805 -12.343  1.00 76.82           H  
ATOM    648  CG2 VAL A  44       6.858  37.738 -11.295  1.00 76.82           C  
ATOM    649 HG21 VAL A  44       6.860  37.732 -12.385  1.00 76.82           H  
ATOM    650 HG22 VAL A  44       5.929  38.179 -10.934  1.00 76.82           H  
ATOM    651 HG23 VAL A  44       7.693  38.346 -10.945  1.00 76.82           H  
ATOM    652  N   ASP A  45       5.405  33.034 -11.384  1.00 56.85           N  
ATOM    653  H   ASP A  45       4.866  33.337 -12.182  1.00 56.85           H  
ATOM    654  CA  ASP A  45       5.541  31.603 -11.161  1.00 56.85           C  
ATOM    655  HA  ASP A  45       5.414  31.404 -10.097  1.00 56.85           H  
ATOM    656  C   ASP A  45       6.934  31.091 -11.567  1.00 56.85           C  
ATOM    657  CB  ASP A  45       4.409  30.889 -11.912  1.00 56.85           C  
ATOM    658  HB2 ASP A  45       3.458  31.275 -11.545  1.00 56.85           H  
ATOM    659  HB3 ASP A  45       4.439  29.826 -11.671  1.00 56.85           H  
ATOM    660  O   ASP A  45       7.821  31.855 -11.945  1.00 56.85           O  
ATOM    661  CG  ASP A  45       4.449  31.045 -13.442  1.00 56.85           C  
ATOM    662  OD1 ASP A  45       5.511  31.420 -14.008  1.00 56.85           O  
ATOM    663  OD2 ASP A  45       3.415  30.723 -14.055  1.00 56.85           O  
ATOM    664  N   SER A  46       7.157  29.777 -11.499  1.00 56.24           N  
ATOM    665  H   SER A  46       6.409  29.171 -11.196  1.00 56.24           H  
ATOM    666  CA  SER A  46       8.472  29.182 -11.763  1.00 56.24           C  
ATOM    667  HA  SER A  46       9.174  29.552 -11.016  1.00 56.24           H  
ATOM    668  C   SER A  46       9.051  29.529 -13.138  1.00 56.24           C  
ATOM    669  CB  SER A  46       8.388  27.659 -11.645  1.00 56.24           C  
ATOM    670  HB2 SER A  46       9.384  27.232 -11.764  1.00 56.24           H  
ATOM    671  HB3 SER A  46       7.739  27.266 -12.427  1.00 56.24           H  
ATOM    672  O   SER A  46      10.262  29.729 -13.244  1.00 56.24           O  
ATOM    673  OG  SER A  46       7.867  27.292 -10.382  1.00 56.24           O  
ATOM    674  HG  SER A  46       8.388  27.716  -9.696  1.00 56.24           H  
ATOM    675  N   LEU A  47       8.222  29.612 -14.185  1.00 56.96           N  
ATOM    676  H   LEU A  47       7.226  29.616 -14.021  1.00 56.96           H  
ATOM    677  CA  LEU A  47       8.708  29.946 -15.525  1.00 56.96           C  
ATOM    678  HA  LEU A  47       9.606  29.359 -15.720  1.00 56.96           H  
ATOM    679  C   LEU A  47       9.097  31.420 -15.583  1.00 56.96           C  
ATOM    680  CB  LEU A  47       7.637  29.594 -16.572  1.00 56.96           C  
ATOM    681  HB2 LEU A  47       7.379  28.540 -16.474  1.00 56.96           H  
ATOM    682  HB3 LEU A  47       6.740  30.179 -16.368  1.00 56.96           H  
ATOM    683  O   LEU A  47      10.226  31.754 -15.943  1.00 56.96           O  
ATOM    684  CG  LEU A  47       8.087  29.868 -18.022  1.00 56.96           C  
ATOM    685  HG  LEU A  47       8.366  30.916 -18.132  1.00 56.96           H  
ATOM    686  CD1 LEU A  47       9.277  28.990 -18.429  1.00 56.96           C  
ATOM    687 HD11 LEU A  47       9.047  27.939 -18.257  1.00 56.96           H  
ATOM    688 HD12 LEU A  47      10.158  29.275 -17.854  1.00 56.96           H  
ATOM    689 HD13 LEU A  47       9.502  29.152 -19.483  1.00 56.96           H  
ATOM    690  CD2 LEU A  47       6.936  29.578 -18.984  1.00 56.96           C  
ATOM    691 HD21 LEU A  47       7.240  29.821 -20.002  1.00 56.96           H  
ATOM    692 HD22 LEU A  47       6.085  30.207 -18.720  1.00 56.96           H  
ATOM    693 HD23 LEU A  47       6.641  28.531 -18.919  1.00 56.96           H  
ATOM    694  N   SER A  48       8.182  32.282 -15.149  1.00 72.47           N  
ATOM    695  H   SER A  48       7.294  31.919 -14.834  1.00 72.47           H  
ATOM    696  CA  SER A  48       8.367  33.730 -15.113  1.00 72.47           C  
ATOM    697  HA  SER A  48       8.509  34.106 -16.126  1.00 72.47           H  
ATOM    698  C   SER A  48       9.580  34.119 -14.261  1.00 72.47           C  
ATOM    699  CB  SER A  48       7.104  34.350 -14.521  1.00 72.47           C  
ATOM    700  HB2 SER A  48       7.163  35.437 -14.590  1.00 72.47           H  
ATOM    701  HB3 SER A  48       7.038  34.053 -13.475  1.00 72.47           H  
ATOM    702  O   SER A  48      10.374  34.979 -14.642  1.00 72.47           O  
ATOM    703  OG  SER A  48       5.943  33.895 -15.185  1.00 72.47           O  
ATOM    704  HG  SER A  48       5.663  33.060 -14.804  1.00 72.47           H  
ATOM    705  N   ALA A  49       9.766  33.439 -13.130  1.00 74.04           N  
ATOM    706  H   ALA A  49       9.052  32.777 -12.863  1.00 74.04           H  
ATOM    707  CA  ALA A  49      10.879  33.613 -12.208  1.00 74.04           C  
ATOM    708  HA  ALA A  49      10.891  34.640 -11.844  1.00 74.04           H  
ATOM    709  C   ALA A  49      12.226  33.325 -12.866  1.00 74.04           C  
ATOM    710  CB  ALA A  49      10.665  32.637 -11.046  1.00 74.04           C  
ATOM    711  HB1 ALA A  49       9.775  32.915 -10.480  1.00 74.04           H  
ATOM    712  HB2 ALA A  49      10.526  31.625 -11.425  1.00 74.04           H  
ATOM    713  HB3 ALA A  49      11.545  32.633 -10.403  1.00 74.04           H  
ATOM    714  O   ALA A  49      13.180  34.103 -12.765  1.00 74.04           O  
ATOM    715  N   LEU A  50      12.299  32.193 -13.556  1.00 70.40           N  
ATOM    716  H   LEU A  50      11.476  31.609 -13.613  1.00 70.40           H  
ATOM    717  CA  LEU A  50      13.530  31.723 -14.160  1.00 70.40           C  
ATOM    718  HA  LEU A  50      14.330  31.873 -13.436  1.00 70.40           H  
ATOM    719  C   LEU A  50      13.878  32.551 -15.403  1.00 70.40           C  
ATOM    720  CB  LEU A  50      13.347  30.218 -14.386  1.00 70.40           C  
ATOM    721  HB2 LEU A  50      12.807  29.825 -13.525  1.00 70.40           H  
ATOM    722  HB3 LEU A  50      12.728  30.030 -15.264  1.00 70.40           H  
ATOM    723  O   LEU A  50      15.042  32.897 -15.623  1.00 70.40           O  
ATOM    724  CG  LEU A  50      14.677  29.462 -14.455  1.00 70.40           C  
ATOM    725  HG  LEU A  50      15.412  29.963 -13.826  1.00 70.40           H  
ATOM    726  CD1 LEU A  50      14.512  28.059 -13.877  1.00 70.40           C  
ATOM    727 HD11 LEU A  50      13.702  27.533 -14.383  1.00 70.40           H  
ATOM    728 HD12 LEU A  50      14.270  28.126 -12.817  1.00 70.40           H  
ATOM    729 HD13 LEU A  50      15.438  27.493 -13.982  1.00 70.40           H  
ATOM    730  CD2 LEU A  50      15.213  29.441 -15.883  1.00 70.40           C  
ATOM    731 HD21 LEU A  50      14.398  29.318 -16.595  1.00 70.40           H  
ATOM    732 HD22 LEU A  50      15.678  30.407 -16.081  1.00 70.40           H  
ATOM    733 HD23 LEU A  50      15.960  28.656 -16.004  1.00 70.40           H  
ATOM    734  N   GLU A  51      12.867  32.967 -16.164  1.00 71.64           N  
ATOM    735  H   GLU A  51      11.936  32.638 -15.951  1.00 71.64           H  
ATOM    736  CA  GLU A  51      13.036  33.858 -17.305  1.00 71.64           C  
ATOM    737  HA  GLU A  51      13.844  33.454 -17.915  1.00 71.64           H  
ATOM    738  C   GLU A  51      13.449  35.277 -16.878  1.00 71.64           C  
ATOM    739  CB  GLU A  51      11.748  33.844 -18.141  1.00 71.64           C  
ATOM    740  HB2 GLU A  51      11.207  32.913 -17.970  1.00 71.64           H  
ATOM    741  HB3 GLU A  51      11.105  34.678 -17.858  1.00 71.64           H  
ATOM    742  O   GLU A  51      14.333  35.870 -17.505  1.00 71.64           O  
ATOM    743  CG  GLU A  51      12.084  33.894 -19.632  1.00 71.64           C  
ATOM    744  HG2 GLU A  51      12.641  32.997 -19.901  1.00 71.64           H  
ATOM    745  HG3 GLU A  51      12.730  34.754 -19.810  1.00 71.64           H  
ATOM    746  CD  GLU A  51      10.846  34.010 -20.527  1.00 71.64           C  
ATOM    747  OE1 GLU A  51      11.041  34.559 -21.641  1.00 71.64           O  
ATOM    748  OE2 GLU A  51       9.731  33.669 -20.094  1.00 71.64           O  
ATOM    749  N   LEU A  52      12.897  35.800 -15.774  1.00 83.94           N  
ATOM    750  H   LEU A  52      12.147  35.292 -15.327  1.00 83.94           H  
ATOM    751  CA  LEU A  52      13.298  37.087 -15.196  1.00 83.94           C  
ATOM    752  HA  LEU A  52      13.156  37.862 -15.949  1.00 83.94           H  
ATOM    753  C   LEU A  52      14.774  37.064 -14.808  1.00 83.94           C  
ATOM    754  CB  LEU A  52      12.430  37.408 -13.964  1.00 83.94           C  
ATOM    755  HB2 LEU A  52      12.521  36.602 -13.236  1.00 83.94           H  
ATOM    756  HB3 LEU A  52      11.384  37.444 -14.269  1.00 83.94           H  
ATOM    757  O   LEU A  52      15.551  37.916 -15.245  1.00 83.94           O  
ATOM    758  CG  LEU A  52      12.778  38.733 -13.261  1.00 83.94           C  
ATOM    759  HG  LEU A  52      13.769  38.658 -12.813  1.00 83.94           H  
ATOM    760  CD1 LEU A  52      12.761  39.920 -14.227  1.00 83.94           C  
ATOM    761 HD11 LEU A  52      11.854  39.881 -14.830  1.00 83.94           H  
ATOM    762 HD12 LEU A  52      12.794  40.856 -13.669  1.00 83.94           H  
ATOM    763 HD13 LEU A  52      13.632  39.875 -14.881  1.00 83.94           H  
ATOM    764  CD2 LEU A  52      11.771  39.004 -12.148  1.00 83.94           C  
ATOM    765 HD21 LEU A  52      11.724  38.148 -11.476  1.00 83.94           H  
ATOM    766 HD22 LEU A  52      10.778  39.179 -12.562  1.00 83.94           H  
ATOM    767 HD23 LEU A  52      12.080  39.876 -11.570  1.00 83.94           H  
ATOM    768  N   ARG A  53      15.171  36.044 -14.042  1.00 78.84           N  
ATOM    769  H   ARG A  53      14.464  35.397 -13.724  1.00 78.84           H  
ATOM    770  CA  ARG A  53      16.562  35.818 -13.642  1.00 78.84           C  
ATOM    771  HA  ARG A  53      16.895  36.637 -13.004  1.00 78.84           H  
ATOM    772  C   ARG A  53      17.490  35.777 -14.857  1.00 78.84           C  
ATOM    773  CB  ARG A  53      16.614  34.506 -12.851  1.00 78.84           C  
ATOM    774  HB2 ARG A  53      15.966  34.582 -11.977  1.00 78.84           H  
ATOM    775  HB3 ARG A  53      16.219  33.709 -13.481  1.00 78.84           H  
ATOM    776  O   ARG A  53      18.510  36.463 -14.872  1.00 78.84           O  
ATOM    777  CG  ARG A  53      18.031  34.141 -12.379  1.00 78.84           C  
ATOM    778  HG2 ARG A  53      18.790  34.427 -13.107  1.00 78.84           H  
ATOM    779  HG3 ARG A  53      18.234  34.668 -11.446  1.00 78.84           H  
ATOM    780  CD  ARG A  53      18.151  32.637 -12.142  1.00 78.84           C  
ATOM    781  HD2 ARG A  53      19.093  32.447 -11.629  1.00 78.84           H  
ATOM    782  HD3 ARG A  53      17.327  32.329 -11.499  1.00 78.84           H  
ATOM    783  NE  ARG A  53      18.119  31.865 -13.403  1.00 78.84           N  
ATOM    784  HE  ARG A  53      17.918  32.360 -14.260  1.00 78.84           H  
ATOM    785  NH1 ARG A  53      18.586  29.786 -12.532  1.00 78.84           N  
ATOM    786 HH11 ARG A  53      18.800  30.183 -11.628  1.00 78.84           H  
ATOM    787 HH12 ARG A  53      18.700  28.792 -12.666  1.00 78.84           H  
ATOM    788  NH2 ARG A  53      18.199  30.006 -14.698  1.00 78.84           N  
ATOM    789 HH21 ARG A  53      18.325  29.013 -14.829  1.00 78.84           H  
ATOM    790 HH22 ARG A  53      18.078  30.617 -15.493  1.00 78.84           H  
ATOM    791  CZ  ARG A  53      18.292  30.563 -13.530  1.00 78.84           C  
ATOM    792  N   ASN A  54      17.139  35.006 -15.889  1.00 74.59           N  
ATOM    793  H   ASN A  54      16.293  34.461 -15.808  1.00 74.59           H  
ATOM    794  CA  ASN A  54      17.969  34.861 -17.089  1.00 74.59           C  
ATOM    795  HA  ASN A  54      18.970  34.545 -16.795  1.00 74.59           H  
ATOM    796  C   ASN A  54      18.129  36.185 -17.844  1.00 74.59           C  
ATOM    797  CB  ASN A  54      17.358  33.789 -18.007  1.00 74.59           C  
ATOM    798  HB2 ASN A  54      17.850  33.833 -18.978  1.00 74.59           H  
ATOM    799  HB3 ASN A  54      16.297  33.990 -18.154  1.00 74.59           H  
ATOM    800  O   ASN A  54      19.235  36.533 -18.261  1.00 74.59           O  
ATOM    801  CG  ASN A  54      17.521  32.375 -17.486  1.00 74.59           C  
ATOM    802  ND2 ASN A  54      16.978  31.409 -18.190  1.00 74.59           N  
ATOM    803 HD21 ASN A  54      17.084  30.457 -17.871  1.00 74.59           H  
ATOM    804 HD22 ASN A  54      16.432  31.620 -19.012  1.00 74.59           H  
ATOM    805  OD1 ASN A  54      18.151  32.114 -16.470  1.00 74.59           O  
ATOM    806  N   ARG A  55      17.041  36.947 -17.992  1.00 84.66           N  
ATOM    807  H   ARG A  55      16.164  36.606 -17.624  1.00 84.66           H  
ATOM    808  CA  ARG A  55      17.069  38.256 -18.657  1.00 84.66           C  
ATOM    809  HA  ARG A  55      17.510  38.150 -19.648  1.00 84.66           H  
ATOM    810  C   ARG A  55      17.952  39.246 -17.908  1.00 84.66           C  
ATOM    811  CB  ARG A  55      15.641  38.792 -18.787  1.00 84.66           C  
ATOM    812  HB2 ARG A  55      15.126  38.697 -17.831  1.00 84.66           H  
ATOM    813  HB3 ARG A  55      15.684  39.848 -19.054  1.00 84.66           H  
ATOM    814  O   ARG A  55      18.766  39.924 -18.531  1.00 84.66           O  
ATOM    815  CG  ARG A  55      14.866  38.044 -19.879  1.00 84.66           C  
ATOM    816  HG2 ARG A  55      14.932  36.967 -19.721  1.00 84.66           H  
ATOM    817  HG3 ARG A  55      15.294  38.277 -20.853  1.00 84.66           H  
ATOM    818  CD  ARG A  55      13.399  38.464 -19.851  1.00 84.66           C  
ATOM    819  HD2 ARG A  55      13.013  38.270 -18.851  1.00 84.66           H  
ATOM    820  HD3 ARG A  55      13.332  39.534 -20.046  1.00 84.66           H  
ATOM    821  NE  ARG A  55      12.607  37.688 -20.824  1.00 84.66           N  
ATOM    822  HE  ARG A  55      12.653  36.682 -20.747  1.00 84.66           H  
ATOM    823  NH1 ARG A  55      11.461  39.396 -21.847  1.00 84.66           N  
ATOM    824 HH11 ARG A  55      11.849  40.038 -21.171  1.00 84.66           H  
ATOM    825 HH12 ARG A  55      10.675  39.654 -22.427  1.00 84.66           H  
ATOM    826  NH2 ARG A  55      11.028  37.272 -22.389  1.00 84.66           N  
ATOM    827 HH21 ARG A  55      10.214  37.550 -22.919  1.00 84.66           H  
ATOM    828 HH22 ARG A  55      11.089  36.288 -22.172  1.00 84.66           H  
ATOM    829  CZ  ARG A  55      11.713  38.125 -21.687  1.00 84.66           C  
ATOM    830  N   LEU A  56      17.842  39.289 -16.584  1.00 86.99           N  
ATOM    831  H   LEU A  56      17.153  38.699 -16.139  1.00 86.99           H  
ATOM    832  CA  LEU A  56      18.655  40.172 -15.754  1.00 86.99           C  
ATOM    833  HA  LEU A  56      18.622  41.180 -16.168  1.00 86.99           H  
ATOM    834  C   LEU A  56      20.125  39.781 -15.760  1.00 86.99           C  
ATOM    835  CB  LEU A  56      18.097  40.170 -14.331  1.00 86.99           C  
ATOM    836  HB2 LEU A  56      17.999  39.138 -13.996  1.00 86.99           H  
ATOM    837  HB3 LEU A  56      18.797  40.692 -13.679  1.00 86.99           H  
ATOM    838  O   LEU A  56      20.978  40.662 -15.866  1.00 86.99           O  
ATOM    839  CG  LEU A  56      16.731  40.844 -14.221  1.00 86.99           C  
ATOM    840  HG  LEU A  56      16.022  40.385 -14.911  1.00 86.99           H  
ATOM    841  CD1 LEU A  56      16.211  40.680 -12.804  1.00 86.99           C  
ATOM    842 HD11 LEU A  56      15.222  41.129 -12.717  1.00 86.99           H  
ATOM    843 HD12 LEU A  56      16.888  41.148 -12.089  1.00 86.99           H  
ATOM    844 HD13 LEU A  56      16.132  39.616 -12.579  1.00 86.99           H  
ATOM    845  CD2 LEU A  56      16.820  42.324 -14.557  1.00 86.99           C  
ATOM    846 HD21 LEU A  56      17.525  42.826 -13.896  1.00 86.99           H  
ATOM    847 HD22 LEU A  56      17.116  42.464 -15.597  1.00 86.99           H  
ATOM    848 HD23 LEU A  56      15.818  42.739 -14.447  1.00 86.99           H  
ATOM    849  N   GLY A  57      20.426  38.484 -15.737  1.00 82.98           N  
ATOM    850  H   GLY A  57      19.688  37.809 -15.591  1.00 82.98           H  
ATOM    851  CA  GLY A  57      21.798  38.012 -15.856  1.00 82.98           C  
ATOM    852  HA2 GLY A  57      21.833  36.931 -15.725  1.00 82.98           H  
ATOM    853  HA3 GLY A  57      22.383  38.496 -15.074  1.00 82.98           H  
ATOM    854  C   GLY A  57      22.430  38.382 -17.197  1.00 82.98           C  
ATOM    855  O   GLY A  57      23.557  38.868 -17.235  1.00 82.98           O  
ATOM    856  N   ALA A  58      21.683  38.265 -18.298  1.00 80.98           N  
ATOM    857  H   ALA A  58      20.766  37.850 -18.224  1.00 80.98           H  
ATOM    858  CA  ALA A  58      22.165  38.676 -19.616  1.00 80.98           C  
ATOM    859  HA  ALA A  58      23.137  38.216 -19.792  1.00 80.98           H  
ATOM    860  C   ALA A  58      22.351  40.198 -19.730  1.00 80.98           C  
ATOM    861  CB  ALA A  58      21.181  38.156 -20.668  1.00 80.98           C  
ATOM    862  HB1 ALA A  58      20.195  38.595 -20.511  1.00 80.98           H  
ATOM    863  HB2 ALA A  58      21.537  38.421 -21.664  1.00 80.98           H  
ATOM    864  HB3 ALA A  58      21.103  37.071 -20.596  1.00 80.98           H  
ATOM    865  O   ALA A  58      23.332  40.667 -20.306  1.00 80.98           O  
ATOM    866  N   ALA A  59      21.419  40.977 -19.180  1.00 86.75           N  
ATOM    867  H   ALA A  59      20.606  40.539 -18.770  1.00 86.75           H  
ATOM    868  CA  ALA A  59      21.434  42.431 -19.291  1.00 86.75           C  
ATOM    869  HA  ALA A  59      21.672  42.702 -20.319  1.00 86.75           H  
ATOM    870  C   ALA A  59      22.484  43.103 -18.392  1.00 86.75           C  
ATOM    871  CB  ALA A  59      20.025  42.928 -18.975  1.00 86.75           C  
ATOM    872  HB1 ALA A  59      19.986  44.007 -19.123  1.00 86.75           H  
ATOM    873  HB2 ALA A  59      19.304  42.458 -19.643  1.00 86.75           H  
ATOM    874  HB3 ALA A  59      19.763  42.686 -17.944  1.00 86.75           H  
ATOM    875  O   ALA A  59      23.004  44.168 -18.734  1.00 86.75           O  
ATOM    876  N   THR A  60      22.800  42.498 -17.248  1.00 83.08           N  
ATOM    877  H   THR A  60      22.309  41.652 -16.997  1.00 83.08           H  
ATOM    878  CA  THR A  60      23.752  43.060 -16.282  1.00 83.08           C  
ATOM    879  HA  THR A  60      23.946  44.104 -16.529  1.00 83.08           H  
ATOM    880  C   THR A  60      25.113  42.370 -16.308  1.00 83.08           C  
ATOM    881  CB  THR A  60      23.168  43.049 -14.866  1.00 83.08           C  
ATOM    882  HB  THR A  60      23.884  43.523 -14.194  1.00 83.08           H  
ATOM    883  O   THR A  60      26.081  42.947 -15.822  1.00 83.08           O  
ATOM    884  CG2 THR A  60      21.847  43.819 -14.779  1.00 83.08           C  
ATOM    885 HG21 THR A  60      21.955  44.798 -15.246  1.00 83.08           H  
ATOM    886 HG22 THR A  60      21.046  43.269 -15.274  1.00 83.08           H  
ATOM    887 HG23 THR A  60      21.584  43.968 -13.732  1.00 83.08           H  
ATOM    888  OG1 THR A  60      22.958  41.723 -14.454  1.00 83.08           O  
ATOM    889  HG1 THR A  60      22.168  41.383 -14.882  1.00 83.08           H  
ATOM    890  N   GLY A  61      25.213  41.165 -16.880  1.00 77.24           N  
ATOM    891  H   GLY A  61      24.382  40.728 -17.251  1.00 77.24           H  
ATOM    892  CA  GLY A  61      26.388  40.303 -16.740  1.00 77.24           C  
ATOM    893  HA2 GLY A  61      27.290  40.878 -16.951  1.00 77.24           H  
ATOM    894  HA3 GLY A  61      26.319  39.485 -17.456  1.00 77.24           H  
ATOM    895  C   GLY A  61      26.530  39.694 -15.339  1.00 77.24           C  
ATOM    896  O   GLY A  61      27.496  38.974 -15.093  1.00 77.24           O  
ATOM    897  N   VAL A  62      25.591  39.967 -14.425  1.00 79.61           N  
ATOM    898  H   VAL A  62      24.793  40.522 -14.699  1.00 79.61           H  
ATOM    899  CA  VAL A  62      25.612  39.471 -13.045  1.00 79.61           C  
ATOM    900  HA  VAL A  62      26.649  39.415 -12.714  1.00 79.61           H  
ATOM    901  C   VAL A  62      25.016  38.072 -13.006  1.00 79.61           C  
ATOM    902  CB  VAL A  62      24.869  40.412 -12.077  1.00 79.61           C  
ATOM    903  HB  VAL A  62      23.823  40.479 -12.374  1.00 79.61           H  
ATOM    904  O   VAL A  62      23.960  37.799 -13.574  1.00 79.61           O  
ATOM    905  CG1 VAL A  62      24.914  39.900 -10.633  1.00 79.61           C  
ATOM    906 HG11 VAL A  62      24.397  38.945 -10.539  1.00 79.61           H  
ATOM    907 HG12 VAL A  62      25.943  39.796 -10.290  1.00 79.61           H  
ATOM    908 HG13 VAL A  62      24.403  40.608  -9.981  1.00 79.61           H  
ATOM    909  CG2 VAL A  62      25.487  41.818 -12.089  1.00 79.61           C  
ATOM    910 HG21 VAL A  62      25.466  42.241 -13.093  1.00 79.61           H  
ATOM    911 HG22 VAL A  62      26.521  41.773 -11.745  1.00 79.61           H  
ATOM    912 HG23 VAL A  62      24.921  42.471 -11.425  1.00 79.61           H  
ATOM    913  N   ARG A  63      25.684  37.155 -12.313  1.00 71.12           N  
ATOM    914  H   ARG A  63      26.501  37.444 -11.795  1.00 71.12           H  
ATOM    915  CA  ARG A  63      25.188  35.790 -12.164  1.00 71.12           C  
ATOM    916  HA  ARG A  63      24.646  35.527 -13.073  1.00 71.12           H  
ATOM    917  C   ARG A  63      24.194  35.738 -11.002  1.00 71.12           C  
ATOM    918  CB  ARG A  63      26.384  34.841 -12.020  1.00 71.12           C  
ATOM    919  HB2 ARG A  63      26.614  34.673 -10.967  1.00 71.12           H  
ATOM    920  HB3 ARG A  63      27.259  35.290 -12.488  1.00 71.12           H  
ATOM    921  O   ARG A  63      24.596  35.798  -9.848  1.00 71.12           O  
ATOM    922  CG  ARG A  63      26.109  33.510 -12.723  1.00 71.12           C  
ATOM    923  HG2 ARG A  63      25.913  33.695 -13.779  1.00 71.12           H  
ATOM    924  HG3 ARG A  63      25.245  33.023 -12.272  1.00 71.12           H  
ATOM    925  CD  ARG A  63      27.340  32.614 -12.586  1.00 71.12           C  
ATOM    926  HD2 ARG A  63      27.460  32.351 -11.535  1.00 71.12           H  
ATOM    927  HD3 ARG A  63      28.218  33.171 -12.913  1.00 71.12           H  
ATOM    928  NE  ARG A  63      27.217  31.392 -13.398  1.00 71.12           N  
ATOM    929  HE  ARG A  63      26.373  31.286 -13.943  1.00 71.12           H  
ATOM    930  NH1 ARG A  63      29.182  30.419 -12.724  1.00 71.12           N  
ATOM    931 HH11 ARG A  63      29.343  31.206 -12.112  1.00 71.12           H  
ATOM    932 HH12 ARG A  63      29.791  29.614 -12.702  1.00 71.12           H  
ATOM    933  NH2 ARG A  63      27.856  29.341 -14.158  1.00 71.12           N  
ATOM    934 HH21 ARG A  63      26.975  29.244 -14.643  1.00 71.12           H  
ATOM    935 HH22 ARG A  63      28.455  28.532 -14.080  1.00 71.12           H  
ATOM    936  CZ  ARG A  63      28.083  30.395 -13.427  1.00 71.12           C  
ATOM    937  N   LEU A  64      22.908  35.637 -11.323  1.00 74.68           N  
ATOM    938  H   LEU A  64      22.662  35.650 -12.302  1.00 74.68           H  
ATOM    939  CA  LEU A  64      21.815  35.646 -10.350  1.00 74.68           C  
ATOM    940  HA  LEU A  64      22.142  36.215  -9.480  1.00 74.68           H  
ATOM    941  C   LEU A  64      21.424  34.219  -9.898  1.00 74.68           C  
ATOM    942  CB  LEU A  64      20.629  36.387 -10.980  1.00 74.68           C  
ATOM    943  HB2 LEU A  64      20.475  36.002 -11.988  1.00 74.68           H  
ATOM    944  HB3 LEU A  64      19.730  36.161 -10.407  1.00 74.68           H  
ATOM    945  O   LEU A  64      21.331  33.327 -10.750  1.00 74.68           O  
ATOM    946  CG  LEU A  64      20.764  37.916 -11.034  1.00 74.68           C  
ATOM    947  HG  LEU A  64      21.679  38.193 -11.558  1.00 74.68           H  
ATOM    948  CD1 LEU A  64      19.570  38.448 -11.821  1.00 74.68           C  
ATOM    949 HD11 LEU A  64      19.600  39.537 -11.842  1.00 74.68           H  
ATOM    950 HD12 LEU A  64      18.639  38.131 -11.352  1.00 74.68           H  
ATOM    951 HD13 LEU A  64      19.618  38.060 -12.839  1.00 74.68           H  
ATOM    952  CD2 LEU A  64      20.759  38.569  -9.650  1.00 74.68           C  
ATOM    953 HD21 LEU A  64      19.888  38.242  -9.081  1.00 74.68           H  
ATOM    954 HD22 LEU A  64      21.660  38.305  -9.097  1.00 74.68           H  
ATOM    955 HD23 LEU A  64      20.734  39.654  -9.743  1.00 74.68           H  
ATOM    956  N   PRO A  65      21.161  33.976  -8.599  1.00 61.58           N  
ATOM    957  CA  PRO A  65      20.723  32.673  -8.088  1.00 61.58           C  
ATOM    958  HA  PRO A  65      21.505  31.940  -8.290  1.00 61.58           H  
ATOM    959  C   PRO A  65      19.402  32.190  -8.702  1.00 61.58           C  
ATOM    960  CB  PRO A  65      20.573  32.847  -6.571  1.00 61.58           C  
ATOM    961  HB2 PRO A  65      19.545  33.109  -6.320  1.00 61.58           H  
ATOM    962  HB3 PRO A  65      20.874  31.952  -6.026  1.00 61.58           H  
ATOM    963  O   PRO A  65      18.544  32.979  -9.087  1.00 61.58           O  
ATOM    964  CG  PRO A  65      21.472  34.035  -6.243  1.00 61.58           C  
ATOM    965  HG2 PRO A  65      22.500  33.696  -6.122  1.00 61.58           H  
ATOM    966  HG3 PRO A  65      21.132  34.567  -5.354  1.00 61.58           H  
ATOM    967  CD  PRO A  65      21.363  34.902  -7.491  1.00 61.58           C  
ATOM    968  HD2 PRO A  65      20.504  35.569  -7.406  1.00 61.58           H  
ATOM    969  HD3 PRO A  65      22.282  35.478  -7.598  1.00 61.58           H  
ATOM    970  N   THR A  66      19.162  30.881  -8.756  1.00 54.80           N  
ATOM    971  H   THR A  66      19.885  30.233  -8.479  1.00 54.80           H  
ATOM    972  CA  THR A  66      17.880  30.327  -9.250  1.00 54.80           C  
ATOM    973  HA  THR A  66      17.704  30.693 -10.261  1.00 54.80           H  
ATOM    974  C   THR A  66      16.675  30.789  -8.429  1.00 54.80           C  
ATOM    975  CB  THR A  66      17.939  28.795  -9.307  1.00 54.80           C  
ATOM    976  HB  THR A  66      17.898  28.388  -8.296  1.00 54.80           H  
ATOM    977  O   THR A  66      15.590  30.958  -8.973  1.00 54.80           O  
ATOM    978  CG2 THR A  66      16.825  28.181 -10.155  1.00 54.80           C  
ATOM    979 HG21 THR A  66      17.017  27.120 -10.315  1.00 54.80           H  
ATOM    980 HG22 THR A  66      15.875  28.279  -9.629  1.00 54.80           H  
ATOM    981 HG23 THR A  66      16.732  28.682 -11.119  1.00 54.80           H  
ATOM    982  OG1 THR A  66      19.165  28.417  -9.894  1.00 54.80           O  
ATOM    983  HG1 THR A  66      19.298  27.482  -9.723  1.00 54.80           H  
ATOM    984  N   THR A  67      16.885  31.073  -7.147  1.00 56.66           N  
ATOM    985  H   THR A  67      17.804  30.935  -6.753  1.00 56.66           H  
ATOM    986  CA  THR A  67      15.891  31.577  -6.194  1.00 56.66           C  
ATOM    987  HA  THR A  67      14.910  31.184  -6.463  1.00 56.66           H  
ATOM    988  C   THR A  67      15.757  33.096  -6.188  1.00 56.66           C  
ATOM    989  CB  THR A  67      16.240  31.078  -4.783  1.00 56.66           C  
ATOM    990  HB  THR A  67      15.633  31.573  -4.025  1.00 56.66           H  
ATOM    991  O   THR A  67      15.093  33.619  -5.306  1.00 56.66           O  
ATOM    992  CG2 THR A  67      16.005  29.567  -4.695  1.00 56.66           C  
ATOM    993 HG21 THR A  67      14.961  29.345  -4.917  1.00 56.66           H  
ATOM    994 HG22 THR A  67      16.650  29.034  -5.394  1.00 56.66           H  
ATOM    995 HG23 THR A  67      16.229  29.236  -3.681  1.00 56.66           H  
ATOM    996  OG1 THR A  67      17.610  31.313  -4.539  1.00 56.66           O  
ATOM    997  HG1 THR A  67      17.704  32.220  -4.241  1.00 56.66           H  
ATOM    998  N   THR A  68      16.320  33.812  -7.172  1.00 71.20           N  
ATOM    999  H   THR A  68      16.866  33.310  -7.858  1.00 71.20           H  
ATOM   1000  CA  THR A  68      16.389  35.289  -7.186  1.00 71.20           C  
ATOM   1001  HA  THR A  68      17.130  35.614  -6.455  1.00 71.20           H  
ATOM   1002  C   THR A  68      15.073  35.978  -6.832  1.00 71.20           C  
ATOM   1003  CB  THR A  68      16.813  35.789  -8.572  1.00 71.20           C  
ATOM   1004  HB  THR A  68      16.200  35.315  -9.339  1.00 71.20           H  
ATOM   1005  O   THR A  68      15.085  36.969  -6.115  1.00 71.20           O  
ATOM   1006  CG2 THR A  68      16.765  37.300  -8.764  1.00 71.20           C  
ATOM   1007 HG21 THR A  68      15.741  37.669  -8.701  1.00 71.20           H  
ATOM   1008 HG22 THR A  68      17.156  37.556  -9.748  1.00 71.20           H  
ATOM   1009 HG23 THR A  68      17.373  37.775  -7.994  1.00 71.20           H  
ATOM   1010  OG1 THR A  68      18.158  35.480  -8.785  1.00 71.20           O  
ATOM   1011  HG1 THR A  68      18.258  34.526  -8.816  1.00 71.20           H  
ATOM   1012  N   VAL A  69      13.940  35.471  -7.319  1.00 73.92           N  
ATOM   1013  H   VAL A  69      13.981  34.623  -7.866  1.00 73.92           H  
ATOM   1014  CA  VAL A  69      12.618  36.069  -7.055  1.00 73.92           C  
ATOM   1015  HA  VAL A  69      12.693  37.151  -7.158  1.00 73.92           H  
ATOM   1016  C   VAL A  69      12.086  35.822  -5.646  1.00 73.92           C  
ATOM   1017  CB  VAL A  69      11.575  35.560  -8.053  1.00 73.92           C  
ATOM   1018  HB  VAL A  69      10.593  35.931  -7.758  1.00 73.92           H  
ATOM   1019  O   VAL A  69      11.175  36.513  -5.215  1.00 73.92           O  
ATOM   1020  CG1 VAL A  69      11.873  36.116  -9.445  1.00 73.92           C  
ATOM   1021 HG11 VAL A  69      11.063  35.832 -10.116  1.00 73.92           H  
ATOM   1022 HG12 VAL A  69      11.918  37.204  -9.391  1.00 73.92           H  
ATOM   1023 HG13 VAL A  69      12.817  35.728  -9.828  1.00 73.92           H  
ATOM   1024  CG2 VAL A  69      11.524  34.028  -8.085  1.00 73.92           C  
ATOM   1025 HG21 VAL A  69      11.442  33.625  -7.075  1.00 73.92           H  
ATOM   1026 HG22 VAL A  69      12.406  33.611  -8.572  1.00 73.92           H  
ATOM   1027 HG23 VAL A  69      10.614  33.730  -8.605  1.00 73.92           H  
ATOM   1028  N   PHE A  70      12.628  34.834  -4.939  1.00 65.24           N  
ATOM   1029  H   PHE A  70      13.399  34.324  -5.348  1.00 65.24           H  
ATOM   1030  CA  PHE A  70      12.373  34.610  -3.520  1.00 65.24           C  
ATOM   1031  HA  PHE A  70      11.382  34.983  -3.263  1.00 65.24           H  
ATOM   1032  C   PHE A  70      13.381  35.383  -2.660  1.00 65.24           C  
ATOM   1033  CB  PHE A  70      12.418  33.103  -3.227  1.00 65.24           C  
ATOM   1034  HB2 PHE A  70      13.420  32.727  -3.431  1.00 65.24           H  
ATOM   1035  HB3 PHE A  70      12.234  32.959  -2.162  1.00 65.24           H  
ATOM   1036  O   PHE A  70      13.014  35.890  -1.606  1.00 65.24           O  
ATOM   1037  CG  PHE A  70      11.399  32.277  -3.994  1.00 65.24           C  
ATOM   1038  CD1 PHE A  70      10.027  32.431  -3.719  1.00 65.24           C  
ATOM   1039  HD1 PHE A  70       9.704  33.140  -2.972  1.00 65.24           H  
ATOM   1040  CD2 PHE A  70      11.812  31.353  -4.975  1.00 65.24           C  
ATOM   1041  HD2 PHE A  70      12.864  31.233  -5.188  1.00 65.24           H  
ATOM   1042  CE1 PHE A  70       9.075  31.669  -4.418  1.00 65.24           C  
ATOM   1043  HE1 PHE A  70       8.024  31.799  -4.206  1.00 65.24           H  
ATOM   1044  CE2 PHE A  70      10.859  30.590  -5.675  1.00 65.24           C  
ATOM   1045  HE2 PHE A  70      11.177  29.887  -6.430  1.00 65.24           H  
ATOM   1046  CZ  PHE A  70       9.489  30.749  -5.396  1.00 65.24           C  
ATOM   1047  HZ  PHE A  70       8.753  30.173  -5.937  1.00 65.24           H  
ATOM   1048  N   ASP A  71      14.627  35.514  -3.129  1.00 69.72           N  
ATOM   1049  H   ASP A  71      14.872  35.000  -3.964  1.00 69.72           H  
ATOM   1050  CA  ASP A  71      15.697  36.259  -2.449  1.00 69.72           C  
ATOM   1051  HA  ASP A  71      15.732  35.955  -1.403  1.00 69.72           H  
ATOM   1052  C   ASP A  71      15.457  37.781  -2.493  1.00 69.72           C  
ATOM   1053  CB  ASP A  71      17.054  35.925  -3.103  1.00 69.72           C  
ATOM   1054  HB2 ASP A  71      17.836  36.473  -2.577  1.00 69.72           H  
ATOM   1055  HB3 ASP A  71      17.042  36.272  -4.136  1.00 69.72           H  
ATOM   1056  O   ASP A  71      15.755  38.510  -1.545  1.00 69.72           O  
ATOM   1057  CG  ASP A  71      17.419  34.433  -3.084  1.00 69.72           C  
ATOM   1058  OD1 ASP A  71      17.129  33.749  -2.081  1.00 69.72           O  
ATOM   1059  OD2 ASP A  71      17.991  33.943  -4.091  1.00 69.72           O  
ATOM   1060  N   HIS A  72      14.892  38.260  -3.601  1.00 78.97           N  
ATOM   1061  H   HIS A  72      14.732  37.608  -4.356  1.00 78.97           H  
ATOM   1062  CA  HIS A  72      14.509  39.645  -3.844  1.00 78.97           C  
ATOM   1063  HA  HIS A  72      14.603  40.233  -2.931  1.00 78.97           H  
ATOM   1064  C   HIS A  72      13.053  39.660  -4.303  1.00 78.97           C  
ATOM   1065  CB  HIS A  72      15.448  40.255  -4.882  1.00 78.97           C  
ATOM   1066  HB2 HIS A  72      15.336  39.732  -5.832  1.00 78.97           H  
ATOM   1067  HB3 HIS A  72      15.160  41.297  -5.016  1.00 78.97           H  
ATOM   1068  O   HIS A  72      12.799  39.546  -5.501  1.00 78.97           O  
ATOM   1069  CG  HIS A  72      16.887  40.196  -4.464  1.00 78.97           C  
ATOM   1070  CD2 HIS A  72      17.883  39.499  -5.089  1.00 78.97           C  
ATOM   1071  HD2 HIS A  72      17.784  38.930  -6.002  1.00 78.97           H  
ATOM   1072  ND1 HIS A  72      17.398  40.669  -3.280  1.00 78.97           N  
ATOM   1073  HD1 HIS A  72      16.843  40.989  -2.499  1.00 78.97           H  
ATOM   1074  CE1 HIS A  72      18.676  40.272  -3.199  1.00 78.97           C  
ATOM   1075  HE1 HIS A  72      19.317  40.417  -2.342  1.00 78.97           H  
ATOM   1076  NE2 HIS A  72      19.022  39.571  -4.288  1.00 78.97           N  
ATOM   1077  N   PRO A  73      12.094  39.730  -3.366  1.00 74.59           N  
ATOM   1078  CA  PRO A  73      10.691  39.481  -3.657  1.00 74.59           C  
ATOM   1079  HA  PRO A  73      10.597  38.503  -4.128  1.00 74.59           H  
ATOM   1080  C   PRO A  73      10.054  40.509  -4.571  1.00 74.59           C  
ATOM   1081  CB  PRO A  73       9.964  39.447  -2.312  1.00 74.59           C  
ATOM   1082  HB2 PRO A  73       9.552  40.429  -2.080  1.00 74.59           H  
ATOM   1083  HB3 PRO A  73       9.176  38.693  -2.300  1.00 74.59           H  
ATOM   1084  O   PRO A  73       8.993  40.223  -5.085  1.00 74.59           O  
ATOM   1085  CG  PRO A  73      11.071  39.124  -1.320  1.00 74.59           C  
ATOM   1086  HG2 PRO A  73      10.849  39.507  -0.324  1.00 74.59           H  
ATOM   1087  HG3 PRO A  73      11.232  38.046  -1.290  1.00 74.59           H  
ATOM   1088  CD  PRO A  73      12.289  39.804  -1.929  1.00 74.59           C  
ATOM   1089  HD2 PRO A  73      13.186  39.280  -1.598  1.00 74.59           H  
ATOM   1090  HD3 PRO A  73      12.324  40.849  -1.622  1.00 74.59           H  
ATOM   1091  N   ASP A  74      10.644  41.681  -4.778  1.00 84.73           N  
ATOM   1092  H   ASP A  74      11.561  41.839  -4.385  1.00 84.73           H  
ATOM   1093  CA  ASP A  74      10.055  42.751  -5.575  1.00 84.73           C  
ATOM   1094  HA  ASP A  74       9.279  42.334  -6.217  1.00 84.73           H  
ATOM   1095  C   ASP A  74      11.090  43.391  -6.513  1.00 84.73           C  
ATOM   1096  CB  ASP A  74       9.365  43.763  -4.638  1.00 84.73           C  
ATOM   1097  HB2 ASP A  74       8.875  44.532  -5.236  1.00 84.73           H  
ATOM   1098  HB3 ASP A  74       8.589  43.247  -4.073  1.00 84.73           H  
ATOM   1099  O   ASP A  74      12.295  43.117  -6.488  1.00 84.73           O  
ATOM   1100  CG  ASP A  74      10.339  44.431  -3.666  1.00 84.73           C  
ATOM   1101  OD1 ASP A  74      11.390  44.922  -4.143  1.00 84.73           O  
ATOM   1102  OD2 ASP A  74      10.095  44.430  -2.447  1.00 84.73           O  
ATOM   1103  N   VAL A  75      10.614  44.283  -7.377  1.00 87.69           N  
ATOM   1104  H   VAL A  75       9.633  44.515  -7.314  1.00 87.69           H  
ATOM   1105  CA  VAL A  75      11.466  44.986  -8.340  1.00 87.69           C  
ATOM   1106  HA  VAL A  75      12.002  44.252  -8.942  1.00 87.69           H  
ATOM   1107  C   VAL A  75      12.514  45.851  -7.642  1.00 87.69           C  
ATOM   1108  CB  VAL A  75      10.584  45.846  -9.254  1.00 87.69           C  
ATOM   1109  HB  VAL A  75       9.899  46.424  -8.633  1.00 87.69           H  
ATOM   1110  O   VAL A  75      13.647  45.947  -8.123  1.00 87.69           O  
ATOM   1111  CG1 VAL A  75      11.354  46.848 -10.118  1.00 87.69           C  
ATOM   1112 HG11 VAL A  75      12.037  46.331 -10.792  1.00 87.69           H  
ATOM   1113 HG12 VAL A  75      10.627  47.434 -10.679  1.00 87.69           H  
ATOM   1114 HG13 VAL A  75      11.917  47.546  -9.497  1.00 87.69           H  
ATOM   1115  CG2 VAL A  75       9.752  44.964 -10.191  1.00 87.69           C  
ATOM   1116 HG21 VAL A  75      10.405  44.340 -10.802  1.00 87.69           H  
ATOM   1117 HG22 VAL A  75       9.089  44.325  -9.607  1.00 87.69           H  
ATOM   1118 HG23 VAL A  75       9.139  45.591 -10.837  1.00 87.69           H  
ATOM   1119  N   ARG A  76      12.149  46.520  -6.543  1.00 83.86           N  
ATOM   1120  H   ARG A  76      11.271  46.275  -6.108  1.00 83.86           H  
ATOM   1121  CA  ARG A  76      13.007  47.509  -5.884  1.00 83.86           C  
ATOM   1122  HA  ARG A  76      13.417  48.168  -6.650  1.00 83.86           H  
ATOM   1123  C   ARG A  76      14.202  46.838  -5.205  1.00 83.86           C  
ATOM   1124  CB  ARG A  76      12.145  48.334  -4.913  1.00 83.86           C  
ATOM   1125  HB2 ARG A  76      11.188  48.555  -5.386  1.00 83.86           H  
ATOM   1126  HB3 ARG A  76      11.950  47.757  -4.009  1.00 83.86           H  
ATOM   1127  O   ARG A  76      15.333  47.293  -5.379  1.00 83.86           O  
ATOM   1128  CG  ARG A  76      12.831  49.661  -4.557  1.00 83.86           C  
ATOM   1129  HG2 ARG A  76      13.801  49.445  -4.109  1.00 83.86           H  
ATOM   1130  HG3 ARG A  76      12.991  50.245  -5.464  1.00 83.86           H  
ATOM   1131  CD  ARG A  76      12.019  50.490  -3.558  1.00 83.86           C  
ATOM   1132  HD2 ARG A  76      12.634  51.323  -3.218  1.00 83.86           H  
ATOM   1133  HD3 ARG A  76      11.802  49.867  -2.690  1.00 83.86           H  
ATOM   1134  NE  ARG A  76      10.747  50.968  -4.121  1.00 83.86           N  
ATOM   1135  HE  ARG A  76      10.012  50.276  -4.161  1.00 83.86           H  
ATOM   1136  NH1 ARG A  76      11.064  53.238  -4.038  1.00 83.86           N  
ATOM   1137 HH11 ARG A  76      10.661  54.164  -4.043  1.00 83.86           H  
ATOM   1138 HH12 ARG A  76      12.013  53.061  -3.741  1.00 83.86           H  
ATOM   1139  NH2 ARG A  76       9.047  52.394  -4.529  1.00 83.86           N  
ATOM   1140 HH21 ARG A  76       8.455  51.585  -4.403  1.00 83.86           H  
ATOM   1141 HH22 ARG A  76       8.591  53.283  -4.383  1.00 83.86           H  
ATOM   1142  CZ  ARG A  76      10.299  52.199  -4.238  1.00 83.86           C  
ATOM   1143  N   THR A  77      13.964  45.733  -4.511  1.00 87.49           N  
ATOM   1144  H   THR A  77      12.999  45.443  -4.435  1.00 87.49           H  
ATOM   1145  CA  THR A  77      14.976  44.889  -3.868  1.00 87.49           C  
ATOM   1146  HA  THR A  77      15.602  45.514  -3.231  1.00 87.49           H  
ATOM   1147  C   THR A  77      15.897  44.244  -4.898  1.00 87.49           C  
ATOM   1148  CB  THR A  77      14.332  43.807  -2.983  1.00 87.49           C  
ATOM   1149  HB  THR A  77      15.107  43.107  -2.671  1.00 87.49           H  
ATOM   1150  O   THR A  77      17.120  44.332  -4.760  1.00 87.49           O  
ATOM   1151  CG2 THR A  77      13.696  44.401  -1.729  1.00 87.49           C  
ATOM   1152 HG21 THR A  77      12.919  45.118  -1.993  1.00 87.49           H  
ATOM   1153 HG22 THR A  77      14.456  44.896  -1.124  1.00 87.49           H  
ATOM   1154 HG23 THR A  77      13.241  43.602  -1.142  1.00 87.49           H  
ATOM   1155  OG1 THR A  77      13.334  43.093  -3.666  1.00 87.49           O  
ATOM   1156  HG1 THR A  77      12.584  43.684  -3.763  1.00 87.49           H  
ATOM   1157  N   LEU A  78      15.346  43.694  -5.984  1.00 90.63           N  
ATOM   1158  H   LEU A  78      14.342  43.586  -6.009  1.00 90.63           H  
ATOM   1159  CA  LEU A  78      16.150  43.068  -7.034  1.00 90.63           C  
ATOM   1160  HA  LEU A  78      16.831  42.365  -6.554  1.00 90.63           H  
ATOM   1161  C   LEU A  78      17.016  44.091  -7.790  1.00 90.63           C  
ATOM   1162  CB  LEU A  78      15.198  42.280  -7.947  1.00 90.63           C  
ATOM   1163  HB2 LEU A  78      14.450  42.961  -8.354  1.00 90.63           H  
ATOM   1164  HB3 LEU A  78      14.661  41.562  -7.327  1.00 90.63           H  
ATOM   1165  O   LEU A  78      18.175  43.825  -8.117  1.00 90.63           O  
ATOM   1166  CG  LEU A  78      15.871  41.519  -9.102  1.00 90.63           C  
ATOM   1167  HG  LEU A  78      16.231  42.226  -9.849  1.00 90.63           H  
ATOM   1168  CD1 LEU A  78      17.042  40.651  -8.643  1.00 90.63           C  
ATOM   1169 HD11 LEU A  78      17.419  40.056  -9.474  1.00 90.63           H  
ATOM   1170 HD12 LEU A  78      17.861  41.269  -8.276  1.00 90.63           H  
ATOM   1171 HD13 LEU A  78      16.707  39.995  -7.839  1.00 90.63           H  
ATOM   1172  CD2 LEU A  78      14.836  40.596  -9.747  1.00 90.63           C  
ATOM   1173 HD21 LEU A  78      14.391  39.957  -8.984  1.00 90.63           H  
ATOM   1174 HD22 LEU A  78      15.304  39.940 -10.480  1.00 90.63           H  
ATOM   1175 HD23 LEU A  78      14.049  41.184 -10.219  1.00 90.63           H  
ATOM   1176  N   ALA A  79      16.499  45.297  -8.030  1.00 88.04           N  
ATOM   1177  H   ALA A  79      15.536  45.466  -7.774  1.00 88.04           H  
ATOM   1178  CA  ALA A  79      17.258  46.373  -8.664  1.00 88.04           C  
ATOM   1179  HA  ALA A  79      17.710  45.998  -9.582  1.00 88.04           H  
ATOM   1180  C   ALA A  79      18.399  46.899  -7.786  1.00 88.04           C  
ATOM   1181  CB  ALA A  79      16.292  47.497  -9.022  1.00 88.04           C  
ATOM   1182  HB1 ALA A  79      15.794  47.865  -8.125  1.00 88.04           H  
ATOM   1183  HB2 ALA A  79      15.542  47.122  -9.719  1.00 88.04           H  
ATOM   1184  HB3 ALA A  79      16.851  48.313  -9.481  1.00 88.04           H  
ATOM   1185  O   ALA A  79      19.510  47.101  -8.284  1.00 88.04           O  
ATOM   1186  N   ALA A  80      18.141  47.100  -6.490  1.00 83.30           N  
ATOM   1187  H   ALA A  80      17.206  46.935  -6.147  1.00 83.30           H  
ATOM   1188  CA  ALA A  80      19.157  47.523  -5.531  1.00 83.30           C  
ATOM   1189  HA  ALA A  80      19.588  48.469  -5.858  1.00 83.30           H  
ATOM   1190  C   ALA A  80      20.295  46.495  -5.439  1.00 83.30           C  
ATOM   1191  CB  ALA A  80      18.480  47.738  -4.173  1.00 83.30           C  
ATOM   1192  HB1 ALA A  80      18.028  46.810  -3.824  1.00 83.30           H  
ATOM   1193  HB2 ALA A  80      19.220  48.074  -3.445  1.00 83.30           H  
ATOM   1194  HB3 ALA A  80      17.706  48.500  -4.264  1.00 83.30           H  
ATOM   1195  O   ALA A  80      21.471  46.865  -5.453  1.00 83.30           O  
ATOM   1196  N   HIS A  81      19.950  45.204  -5.444  1.00 86.12           N  
ATOM   1197  H   HIS A  81      18.972  44.957  -5.396  1.00 86.12           H  
ATOM   1198  CA  HIS A  81      20.932  44.126  -5.474  1.00 86.12           C  
ATOM   1199  HA  HIS A  81      21.580  44.222  -4.603  1.00 86.12           H  
ATOM   1200  C   HIS A  81      21.837  44.205  -6.716  1.00 86.12           C  
ATOM   1201  CB  HIS A  81      20.202  42.783  -5.377  1.00 86.12           C  
ATOM   1202  HB2 HIS A  81      19.664  42.732  -4.431  1.00 86.12           H  
ATOM   1203  HB3 HIS A  81      19.474  42.692  -6.184  1.00 86.12           H  
ATOM   1204  O   HIS A  81      23.061  44.268  -6.594  1.00 86.12           O  
ATOM   1205  CG  HIS A  81      21.159  41.628  -5.457  1.00 86.12           C  
ATOM   1206  CD2 HIS A  81      21.239  40.704  -6.463  1.00 86.12           C  
ATOM   1207  HD2 HIS A  81      20.590  40.648  -7.325  1.00 86.12           H  
ATOM   1208  ND1 HIS A  81      22.173  41.349  -4.569  1.00 86.12           N  
ATOM   1209  HD1 HIS A  81      22.390  41.855  -3.722  1.00 86.12           H  
ATOM   1210  CE1 HIS A  81      22.852  40.290  -5.037  1.00 86.12           C  
ATOM   1211  HE1 HIS A  81      23.726  39.856  -4.574  1.00 86.12           H  
ATOM   1212  NE2 HIS A  81      22.324  39.866  -6.196  1.00 86.12           N  
ATOM   1213  N   LEU A  82      21.255  44.320  -7.913  1.00 88.69           N  
ATOM   1214  H   LEU A  82      20.248  44.264  -7.962  1.00 88.69           H  
ATOM   1215  CA  LEU A  82      22.029  44.453  -9.154  1.00 88.69           C  
ATOM   1216  HA  LEU A  82      22.711  43.605  -9.228  1.00 88.69           H  
ATOM   1217  C   LEU A  82      22.912  45.716  -9.189  1.00 88.69           C  
ATOM   1218  CB  LEU A  82      21.053  44.436 -10.341  1.00 88.69           C  
ATOM   1219  HB2 LEU A  82      20.239  45.131 -10.133  1.00 88.69           H  
ATOM   1220  HB3 LEU A  82      21.574  44.789 -11.231  1.00 88.69           H  
ATOM   1221  O   LEU A  82      23.978  45.716  -9.810  1.00 88.69           O  
ATOM   1222  CG  LEU A  82      20.473  43.042 -10.640  1.00 88.69           C  
ATOM   1223  HG  LEU A  82      20.075  42.595  -9.729  1.00 88.69           H  
ATOM   1224  CD1 LEU A  82      19.329  43.177 -11.640  1.00 88.69           C  
ATOM   1225 HD11 LEU A  82      19.673  43.628 -12.571  1.00 88.69           H  
ATOM   1226 HD12 LEU A  82      18.554  43.799 -11.190  1.00 88.69           H  
ATOM   1227 HD13 LEU A  82      18.912  42.189 -11.834  1.00 88.69           H  
ATOM   1228  CD2 LEU A  82      21.541  42.112 -11.220  1.00 88.69           C  
ATOM   1229 HD21 LEU A  82      22.235  41.817 -10.433  1.00 88.69           H  
ATOM   1230 HD22 LEU A  82      22.101  42.605 -12.015  1.00 88.69           H  
ATOM   1231 HD23 LEU A  82      21.083  41.206 -11.618  1.00 88.69           H  
ATOM   1232  N   ALA A  83      22.495  46.807  -8.537  1.00 81.37           N  
ATOM   1233  H   ALA A  83      21.602  46.768  -8.066  1.00 81.37           H  
ATOM   1234  CA  ALA A  83      23.251  48.062  -8.503  1.00 81.37           C  
ATOM   1235  HA  ALA A  83      23.614  48.283  -9.507  1.00 81.37           H  
ATOM   1236  C   ALA A  83      24.502  47.989  -7.628  1.00 81.37           C  
ATOM   1237  CB  ALA A  83      22.319  49.191  -8.052  1.00 81.37           C  
ATOM   1238  HB1 ALA A  83      22.828  50.151  -8.132  1.00 81.37           H  
ATOM   1239  HB2 ALA A  83      22.022  49.036  -7.014  1.00 81.37           H  
ATOM   1240  HB3 ALA A  83      21.419  49.206  -8.667  1.00 81.37           H  
ATOM   1241  O   ALA A  83      25.504  48.653  -7.945  1.00 81.37           O  
ATOM   1242  N   ALA A  84      24.436  47.188  -6.564  1.00 75.82           N  
ATOM   1243  H   ALA A  84      23.564  46.714  -6.376  1.00 75.82           H  
ATOM   1244  CA  ALA A  84      25.560  46.880  -5.698  1.00 75.82           C  
ATOM   1245  HA  ALA A  84      26.054  47.809  -5.414  1.00 75.82           H  
ATOM   1246  C   ALA A  84      26.593  46.007  -6.427  1.00 75.82           C  
ATOM   1247  CB  ALA A  84      25.021  46.217  -4.426  1.00 75.82           C  
ATOM   1248  HB1 ALA A  84      25.843  46.024  -3.737  1.00 75.82           H  
ATOM   1249  HB2 ALA A  84      24.294  46.871  -3.943  1.00 75.82           H  
ATOM   1250  HB3 ALA A  84      24.539  45.269  -4.667  1.00 75.82           H  
ATOM   1251  O   ALA A  84      27.774  46.357  -6.439  1.00 75.82           O  
ATOM   1252  N   GLU A  85      26.140  44.957  -7.118  1.00 78.62           N  
ATOM   1253  H   GLU A  85      25.168  44.703  -7.019  1.00 78.62           H  
ATOM   1254  CA  GLU A  85      27.011  44.019  -7.843  1.00 78.62           C  
ATOM   1255  HA  GLU A  85      27.724  43.578  -7.147  1.00 78.62           H  
ATOM   1256  C   GLU A  85      27.851  44.696  -8.947  1.00 78.62           C  
ATOM   1257  CB  GLU A  85      26.142  42.887  -8.426  1.00 78.62           C  
ATOM   1258  HB2 GLU A  85      26.716  42.344  -9.177  1.00 78.62           H  
ATOM   1259  HB3 GLU A  85      25.277  43.321  -8.927  1.00 78.62           H  
ATOM   1260  O   GLU A  85      29.013  44.360  -9.147  1.00 78.62           O  
ATOM   1261  CG  GLU A  85      25.658  41.894  -7.354  1.00 78.62           C  
ATOM   1262  HG2 GLU A  85      25.106  42.436  -6.586  1.00 78.62           H  
ATOM   1263  HG3 GLU A  85      24.968  41.188  -7.815  1.00 78.62           H  
ATOM   1264  CD  GLU A  85      26.823  41.119  -6.720  1.00 78.62           C  
ATOM   1265  OE1 GLU A  85      26.937  41.154  -5.473  1.00 78.62           O  
ATOM   1266  OE2 GLU A  85      27.625  40.543  -7.490  1.00 78.62           O  
ATOM   1267  N   LEU A  86      27.319  45.713  -9.636  1.00 72.81           N  
ATOM   1268  H   LEU A  86      26.346  45.920  -9.459  1.00 72.81           H  
ATOM   1269  CA  LEU A  86      28.020  46.395 -10.739  1.00 72.81           C  
ATOM   1270  HA  LEU A  86      28.617  45.652 -11.268  1.00 72.81           H  
ATOM   1271  C   LEU A  86      29.018  47.498 -10.320  1.00 72.81           C  
ATOM   1272  CB  LEU A  86      26.955  46.957 -11.701  1.00 72.81           C  
ATOM   1273  HB2 LEU A  86      26.129  47.352 -11.110  1.00 72.81           H  
ATOM   1274  HB3 LEU A  86      27.374  47.785 -12.273  1.00 72.81           H  
ATOM   1275  O   LEU A  86      29.756  48.005 -11.166  1.00 72.81           O  
ATOM   1276  CG  LEU A  86      26.424  45.905 -12.692  1.00 72.81           C  
ATOM   1277  HG  LEU A  86      26.258  44.955 -12.185  1.00 72.81           H  
ATOM   1278  CD1 LEU A  86      25.100  46.388 -13.285  1.00 72.81           C  
ATOM   1279 HD11 LEU A  86      24.346  46.361 -12.499  1.00 72.81           H  
ATOM   1280 HD12 LEU A  86      24.785  45.709 -14.077  1.00 72.81           H  
ATOM   1281 HD13 LEU A  86      25.200  47.403 -13.670  1.00 72.81           H  
ATOM   1282  CD2 LEU A  86      27.399  45.706 -13.855  1.00 72.81           C  
ATOM   1283 HD21 LEU A  86      27.039  44.894 -14.488  1.00 72.81           H  
ATOM   1284 HD22 LEU A  86      28.378  45.414 -13.475  1.00 72.81           H  
ATOM   1285 HD23 LEU A  86      27.485  46.618 -14.445  1.00 72.81           H  
ATOM   1286  N   GLY A  87      29.015  47.957  -9.065  1.00 60.68           N  
ATOM   1287  H   GLY A  87      28.462  47.453  -8.386  1.00 60.68           H  
ATOM   1288  CA  GLY A  87      29.750  49.162  -8.644  1.00 60.68           C  
ATOM   1289  HA2 GLY A  87      29.269  49.547  -7.745  1.00 60.68           H  
ATOM   1290  HA3 GLY A  87      29.673  49.918  -9.425  1.00 60.68           H  
ATOM   1291  C   GLY A  87      31.240  48.977  -8.317  1.00 60.68           C  
ATOM   1292  O   GLY A  87      31.953  49.970  -8.172  1.00 60.68           O  
ATOM   1293  N   THR A  88      31.725  47.747  -8.167  1.00 49.27           N  
ATOM   1294  H   THR A  88      31.108  46.958  -8.300  1.00 49.27           H  
ATOM   1295  CA  THR A  88      33.030  47.435  -7.551  1.00 49.27           C  
ATOM   1296  HA  THR A  88      33.236  48.196  -6.799  1.00 49.27           H  
ATOM   1297  C   THR A  88      34.242  47.472  -8.497  1.00 49.27           C  
ATOM   1298  CB  THR A  88      32.958  46.075  -6.821  1.00 49.27           C  
ATOM   1299  HB  THR A  88      33.930  45.582  -6.851  1.00 49.27           H  
ATOM   1300  O   THR A  88      35.342  47.756  -8.026  1.00 49.27           O  
ATOM   1301  CG2 THR A  88      32.539  46.240  -5.360  1.00 49.27           C  
ATOM   1302 HG21 THR A  88      31.557  46.710  -5.308  1.00 49.27           H  
ATOM   1303 HG22 THR A  88      33.268  46.856  -4.834  1.00 49.27           H  
ATOM   1304 HG23 THR A  88      32.491  45.262  -4.881  1.00 49.27           H  
ATOM   1305  OG1 THR A  88      31.993  45.257  -7.442  1.00 49.27           O  
ATOM   1306  HG1 THR A  88      31.852  44.449  -6.943  1.00 49.27           H  
ATOM   1307  N   GLU A  89      34.102  47.238  -9.808  1.00 40.30           N  
ATOM   1308  H   GLU A  89      33.190  46.958 -10.140  1.00 40.30           H  
ATOM   1309  CA  GLU A  89      35.267  46.997 -10.695  1.00 40.30           C  
ATOM   1310  HA  GLU A  89      36.014  46.434 -10.135  1.00 40.30           H  
ATOM   1311  C   GLU A  89      36.015  48.239 -11.228  1.00 40.30           C  
ATOM   1312  CB  GLU A  89      34.853  46.127 -11.895  1.00 40.30           C  
ATOM   1313  HB2 GLU A  89      33.882  46.456 -12.264  1.00 40.30           H  
ATOM   1314  HB3 GLU A  89      35.582  46.275 -12.692  1.00 40.30           H  
ATOM   1315  O   GLU A  89      37.190  48.136 -11.580  1.00 40.30           O  
ATOM   1316  CG  GLU A  89      34.824  44.624 -11.580  1.00 40.30           C  
ATOM   1317  HG2 GLU A  89      33.985  44.416 -10.915  1.00 40.30           H  
ATOM   1318  HG3 GLU A  89      35.745  44.360 -11.061  1.00 40.30           H  
ATOM   1319  CD  GLU A  89      34.704  43.780 -12.862  1.00 40.30           C  
ATOM   1320  OE1 GLU A  89      35.248  42.653 -12.861  1.00 40.30           O  
ATOM   1321  OE2 GLU A  89      34.116  44.289 -13.846  1.00 40.30           O  
ATOM   1322  N   VAL A  90      35.401  49.426 -11.327  1.00 37.45           N  
ATOM   1323  H   VAL A  90      34.452  49.485 -10.986  1.00 37.45           H  
ATOM   1324  CA  VAL A  90      35.956  50.547 -12.131  1.00 37.45           C  
ATOM   1325  HA  VAL A  90      36.454  50.083 -12.982  1.00 37.45           H  
ATOM   1326  C   VAL A  90      37.058  51.351 -11.403  1.00 37.45           C  
ATOM   1327  CB  VAL A  90      34.853  51.454 -12.739  1.00 37.45           C  
ATOM   1328  HB  VAL A  90      34.473  52.127 -11.971  1.00 37.45           H  
ATOM   1329  O   VAL A  90      37.005  52.575 -11.321  1.00 37.45           O  
ATOM   1330  CG1 VAL A  90      35.389  52.285 -13.921  1.00 37.45           C  
ATOM   1331 HG11 VAL A  90      34.583  52.882 -14.348  1.00 37.45           H  
ATOM   1332 HG12 VAL A  90      36.172  52.971 -13.595  1.00 37.45           H  
ATOM   1333 HG13 VAL A  90      35.791  51.625 -14.689  1.00 37.45           H  
ATOM   1334  CG2 VAL A  90      33.661  50.656 -13.291  1.00 37.45           C  
ATOM   1335 HG21 VAL A  90      34.004  49.921 -14.019  1.00 37.45           H  
ATOM   1336 HG22 VAL A  90      33.144  50.139 -12.482  1.00 37.45           H  
ATOM   1337 HG23 VAL A  90      32.942  51.328 -13.759  1.00 37.45           H  
ATOM   1338  N   ARG A  91      38.095  50.701 -10.863  1.00 33.68           N  
ATOM   1339  H   ARG A  91      38.068  49.694 -10.933  1.00 33.68           H  
ATOM   1340  CA  ARG A  91      39.350  51.351 -10.411  1.00 33.68           C  
ATOM   1341  HA  ARG A  91      39.190  52.427 -10.344  1.00 33.68           H  
ATOM   1342  C   ARG A  91      40.473  51.203 -11.456  1.00 33.68           C  
ATOM   1343  CB  ARG A  91      39.765  50.855  -9.009  1.00 33.68           C  
ATOM   1344  HB2 ARG A  91      40.825  51.062  -8.858  1.00 33.68           H  
ATOM   1345  HB3 ARG A  91      39.627  49.775  -8.952  1.00 33.68           H  
ATOM   1346  O   ARG A  91      41.599  50.863 -11.113  1.00 33.68           O  
ATOM   1347  CG  ARG A  91      39.032  51.539  -7.848  1.00 33.68           C  
ATOM   1348  HG2 ARG A  91      37.973  51.283  -7.874  1.00 33.68           H  
ATOM   1349  HG3 ARG A  91      39.150  52.620  -7.932  1.00 33.68           H  
ATOM   1350  CD  ARG A  91      39.662  51.055  -6.533  1.00 33.68           C  
ATOM   1351  HD2 ARG A  91      39.469  49.986  -6.438  1.00 33.68           H  
ATOM   1352  HD3 ARG A  91      40.740  51.210  -6.583  1.00 33.68           H  
ATOM   1353  NE  ARG A  91      39.132  51.763  -5.353  1.00 33.68           N  
ATOM   1354  HE  ARG A  91      38.434  52.471  -5.528  1.00 33.68           H  
ATOM   1355  NH1 ARG A  91      40.296  50.564  -3.777  1.00 33.68           N  
ATOM   1356 HH11 ARG A  91      40.491  50.338  -2.812  1.00 33.68           H  
ATOM   1357 HH12 ARG A  91      40.680  49.999  -4.520  1.00 33.68           H  
ATOM   1358  NH2 ARG A  91      38.906  52.183  -3.122  1.00 33.68           N  
ATOM   1359 HH21 ARG A  91      38.203  52.878  -3.329  1.00 33.68           H  
ATOM   1360 HH22 ARG A  91      39.115  51.945  -2.163  1.00 33.68           H  
ATOM   1361  CZ  ARG A  91      39.447  51.504  -4.095  1.00 33.68           C  
ATOM   1362  N   GLY A  92      40.173  51.404 -12.740  1.00 31.87           N  
ATOM   1363  H   GLY A  92      39.235  51.703 -12.968  1.00 31.87           H  
ATOM   1364  CA  GLY A  92      41.177  51.318 -13.814  1.00 31.87           C  
ATOM   1365  HA2 GLY A  92      41.698  50.365 -13.732  1.00 31.87           H  
ATOM   1366  HA3 GLY A  92      40.679  51.345 -14.783  1.00 31.87           H  
ATOM   1367  C   GLY A  92      42.220  52.451 -13.779  1.00 31.87           C  
ATOM   1368  O   GLY A  92      41.915  53.563 -13.349  1.00 31.87           O  
ATOM   1369  N   GLU A  93      43.446  52.168 -14.239  1.00 32.36           N  
ATOM   1370  H   GLU A  93      43.622  51.234 -14.582  1.00 32.36           H  
ATOM   1371  CA  GLU A  93      44.596  53.093 -14.246  1.00 32.36           C  
ATOM   1372  HA  GLU A  93      44.702  53.501 -13.241  1.00 32.36           H  
ATOM   1373  C   GLU A  93      44.429  54.290 -15.207  1.00 32.36           C  
ATOM   1374  CB  GLU A  93      45.897  52.338 -14.588  1.00 32.36           C  
ATOM   1375  HB2 GLU A  93      46.659  53.066 -14.865  1.00 32.36           H  
ATOM   1376  HB3 GLU A  93      45.715  51.692 -15.447  1.00 32.36           H  
ATOM   1377  O   GLU A  93      43.928  54.164 -16.325  1.00 32.36           O  
ATOM   1378  CG  GLU A  93      46.448  51.516 -13.411  1.00 32.36           C  
ATOM   1379  HG2 GLU A  93      45.697  50.785 -13.111  1.00 32.36           H  
ATOM   1380  HG3 GLU A  93      46.613  52.190 -12.571  1.00 32.36           H  
ATOM   1381  CD  GLU A  93      47.758  50.780 -13.751  1.00 32.36           C  
ATOM   1382  OE1 GLU A  93      48.589  50.629 -12.827  1.00 32.36           O  
ATOM   1383  OE2 GLU A  93      47.921  50.375 -14.924  1.00 32.36           O  
ATOM   1384  N   ALA A  94      44.886  55.472 -14.776  1.00 39.55           N  
ATOM   1385  H   ALA A  94      45.350  55.501 -13.879  1.00 39.55           H  
ATOM   1386  CA  ALA A  94      44.771  56.729 -15.518  1.00 39.55           C  
ATOM   1387  HA  ALA A  94      43.755  56.770 -15.911  1.00 39.55           H  
ATOM   1388  C   ALA A  94      45.786  56.822 -16.690  1.00 39.55           C  
ATOM   1389  CB  ALA A  94      44.937  57.890 -14.528  1.00 39.55           C  
ATOM   1390  HB1 ALA A  94      44.189  57.813 -13.739  1.00 39.55           H  
ATOM   1391  HB2 ALA A  94      45.934  57.861 -14.088  1.00 39.55           H  
ATOM   1392  HB3 ALA A  94      44.807  58.836 -15.052  1.00 39.55           H  
ATOM   1393  O   ALA A  94      46.978  56.593 -16.475  1.00 39.55           O  
ATOM   1394  N   PRO A  95      45.367  57.189 -17.920  1.00 41.14           N  
ATOM   1395  CA  PRO A  95      46.239  57.202 -19.100  1.00 41.14           C  
ATOM   1396  HA  PRO A  95      46.723  56.228 -19.167  1.00 41.14           H  
ATOM   1397  C   PRO A  95      47.357  58.270 -19.058  1.00 41.14           C  
ATOM   1398  CB  PRO A  95      45.303  57.349 -20.307  1.00 41.14           C  
ATOM   1399  HB2 PRO A  95      45.060  56.359 -20.694  1.00 41.14           H  
ATOM   1400  HB3 PRO A  95      45.736  57.965 -21.095  1.00 41.14           H  
ATOM   1401  O   PRO A  95      47.211  59.341 -18.471  1.00 41.14           O  
ATOM   1402  CG  PRO A  95      44.040  57.984 -19.728  1.00 41.14           C  
ATOM   1403  HG2 PRO A  95      44.157  59.067 -19.711  1.00 41.14           H  
ATOM   1404  HG3 PRO A  95      43.149  57.704 -20.290  1.00 41.14           H  
ATOM   1405  CD  PRO A  95      43.990  57.462 -18.296  1.00 41.14           C  
ATOM   1406  HD2 PRO A  95      43.418  56.535 -18.262  1.00 41.14           H  
ATOM   1407  HD3 PRO A  95      43.540  58.209 -17.642  1.00 41.14           H  
ATOM   1408  N   SER A  96      48.488  57.958 -19.706  1.00 48.10           N  
ATOM   1409  H   SER A  96      48.484  57.073 -20.194  1.00 48.10           H  
ATOM   1410  CA  SER A  96      49.778  58.677 -19.639  1.00 48.10           C  
ATOM   1411  HA  SER A  96      50.027  58.809 -18.586  1.00 48.10           H  
ATOM   1412  C   SER A  96      49.794  60.070 -20.300  1.00 48.10           C  
ATOM   1413  CB  SER A  96      50.856  57.779 -20.266  1.00 48.10           C  
ATOM   1414  HB2 SER A  96      51.043  56.934 -19.604  1.00 48.10           H  
ATOM   1415  HB3 SER A  96      50.484  57.397 -21.217  1.00 48.10           H  
ATOM   1416  O   SER A  96      49.219  60.280 -21.366  1.00 48.10           O  
ATOM   1417  OG  SER A  96      52.071  58.464 -20.517  1.00 48.10           O  
ATOM   1418  HG  SER A  96      52.717  57.814 -20.805  1.00 48.10           H  
ATOM   1419  N   ALA A  97      50.540  61.012 -19.704  1.00 56.99           N  
ATOM   1420  H   ALA A  97      51.008  60.748 -18.849  1.00 56.99           H  
ATOM   1421  CA  ALA A  97      50.647  62.417 -20.121  1.00 56.99           C  
ATOM   1422  HA  ALA A  97      49.639  62.824 -20.208  1.00 56.99           H  
ATOM   1423  C   ALA A  97      51.350  62.662 -21.478  1.00 56.99           C  
ATOM   1424  CB  ALA A  97      51.382  63.167 -18.999  1.00 56.99           C  
ATOM   1425  HB1 ALA A  97      52.395  62.780 -18.889  1.00 56.99           H  
ATOM   1426  HB2 ALA A  97      51.432  64.228 -19.244  1.00 56.99           H  
ATOM   1427  HB3 ALA A  97      50.843  63.050 -18.059  1.00 56.99           H  
ATOM   1428  O   ALA A  97      51.127  63.702 -22.098  1.00 56.99           O  
ATOM   1429  N   LEU A  98      52.201  61.739 -21.945  1.00 60.75           N  
ATOM   1430  H   LEU A  98      52.290  60.878 -21.424  1.00 60.75           H  
ATOM   1431  CA  LEU A  98      53.072  61.949 -23.117  1.00 60.75           C  
ATOM   1432  HA  LEU A  98      53.604  62.891 -22.990  1.00 60.75           H  
ATOM   1433  C   LEU A  98      52.305  62.081 -24.443  1.00 60.75           C  
ATOM   1434  CB  LEU A  98      54.096  60.799 -23.199  1.00 60.75           C  
ATOM   1435  HB2 LEU A  98      54.518  60.771 -24.204  1.00 60.75           H  
ATOM   1436  HB3 LEU A  98      53.572  59.856 -23.043  1.00 60.75           H  
ATOM   1437  O   LEU A  98      52.672  62.905 -25.273  1.00 60.75           O  
ATOM   1438  CG  LEU A  98      55.256  60.921 -22.194  1.00 60.75           C  
ATOM   1439  HG  LEU A  98      54.862  61.179 -21.211  1.00 60.75           H  
ATOM   1440  CD1 LEU A  98      55.991  59.585 -22.076  1.00 60.75           C  
ATOM   1441 HD11 LEU A  98      55.304  58.815 -21.726  1.00 60.75           H  
ATOM   1442 HD12 LEU A  98      56.809  59.676 -21.362  1.00 60.75           H  
ATOM   1443 HD13 LEU A  98      56.392  59.295 -23.047  1.00 60.75           H  
ATOM   1444  CD2 LEU A  98      56.271  61.983 -22.625  1.00 60.75           C  
ATOM   1445 HD21 LEU A  98      57.087  62.030 -21.903  1.00 60.75           H  
ATOM   1446 HD22 LEU A  98      56.674  61.740 -23.608  1.00 60.75           H  
ATOM   1447 HD23 LEU A  98      55.795  62.963 -22.673  1.00 60.75           H  
ATOM   1448  N   ALA A  99      51.214  61.331 -24.625  1.00 57.19           N  
ATOM   1449  H   ALA A  99      50.923  60.712 -23.883  1.00 57.19           H  
ATOM   1450  CA  ALA A  99      50.468  61.301 -25.889  1.00 57.19           C  
ATOM   1451  HA  ALA A  99      51.157  61.046 -26.695  1.00 57.19           H  
ATOM   1452  C   ALA A  99      49.824  62.653 -26.262  1.00 57.19           C  
ATOM   1453  CB  ALA A  99      49.412  60.194 -25.781  1.00 57.19           C  
ATOM   1454  HB1 ALA A  99      48.865  60.125 -26.721  1.00 57.19           H  
ATOM   1455  HB2 ALA A  99      48.712  60.419 -24.976  1.00 57.19           H  
ATOM   1456  HB3 ALA A  99      49.895  59.237 -25.586  1.00 57.19           H  
ATOM   1457  O   ALA A  99      49.545  62.911 -27.430  1.00 57.19           O  
ATOM   1458  N   GLY A 100      49.597  63.537 -25.282  1.00 57.79           N  
ATOM   1459  H   GLY A 100      49.883  63.298 -24.344  1.00 57.79           H  
ATOM   1460  CA  GLY A 100      49.043  64.869 -25.533  1.00 57.79           C  
ATOM   1461  HA2 GLY A 100      48.145  64.777 -26.145  1.00 57.79           H  
ATOM   1462  HA3 GLY A 100      48.770  65.319 -24.579  1.00 57.79           H  
ATOM   1463  C   GLY A 100      50.009  65.826 -26.246  1.00 57.79           C  
ATOM   1464  O   GLY A 100      49.554  66.771 -26.887  1.00 57.79           O  
ATOM   1465  N   LEU A 101      51.325  65.598 -26.149  1.00 62.96           N  
ATOM   1466  H   LEU A 101      51.635  64.748 -25.700  1.00 62.96           H  
ATOM   1467  CA  LEU A 101      52.354  66.489 -26.702  1.00 62.96           C  
ATOM   1468  HA  LEU A 101      52.045  67.517 -26.516  1.00 62.96           H  
ATOM   1469  C   LEU A 101      52.476  66.375 -28.234  1.00 62.96           C  
ATOM   1470  CB  LEU A 101      53.689  66.223 -25.965  1.00 62.96           C  
ATOM   1471  HB2 LEU A 101      53.593  65.321 -25.362  1.00 62.96           H  
ATOM   1472  HB3 LEU A 101      54.472  66.014 -26.694  1.00 62.96           H  
ATOM   1473  O   LEU A 101      52.588  67.404 -28.899  1.00 62.96           O  
ATOM   1474  CG  LEU A 101      54.130  67.389 -25.056  1.00 62.96           C  
ATOM   1475  HG  LEU A 101      53.267  67.997 -24.784  1.00 62.96           H  
ATOM   1476  CD1 LEU A 101      54.752  66.879 -23.754  1.00 62.96           C  
ATOM   1477 HD11 LEU A 101      55.058  67.721 -23.133  1.00 62.96           H  
ATOM   1478 HD12 LEU A 101      55.616  66.255 -23.979  1.00 62.96           H  
ATOM   1479 HD13 LEU A 101      54.016  66.286 -23.211  1.00 62.96           H  
ATOM   1480  CD2 LEU A 101      55.157  68.277 -25.761  1.00 62.96           C  
ATOM   1481 HD21 LEU A 101      56.053  67.700 -25.993  1.00 62.96           H  
ATOM   1482 HD22 LEU A 101      54.732  68.646 -26.694  1.00 62.96           H  
ATOM   1483 HD23 LEU A 101      55.420  69.123 -25.127  1.00 62.96           H  
ATOM   1484  N   ASP A 102      52.367  65.166 -28.795  1.00 60.82           N  
ATOM   1485  H   ASP A 102      52.338  64.360 -28.187  1.00 60.82           H  
ATOM   1486  CA  ASP A 102      52.538  64.904 -30.238  1.00 60.82           C  
ATOM   1487  HA  ASP A 102      53.532  65.226 -30.547  1.00 60.82           H  
ATOM   1488  C   ASP A 102      51.507  65.648 -31.107  1.00 60.82           C  
ATOM   1489  CB  ASP A 102      52.406  63.391 -30.508  1.00 60.82           C  
ATOM   1490  HB2 ASP A 102      51.435  63.054 -30.146  1.00 60.82           H  
ATOM   1491  HB3 ASP A 102      52.431  63.230 -31.585  1.00 60.82           H  
ATOM   1492  O   ASP A 102      51.826  66.191 -32.168  1.00 60.82           O  
ATOM   1493  CG  ASP A 102      53.504  62.524 -29.880  1.00 60.82           C  
ATOM   1494  OD1 ASP A 102      54.598  63.056 -29.599  1.00 60.82           O  
ATOM   1495  OD2 ASP A 102      53.228  61.320 -29.678  1.00 60.82           O  
ATOM   1496  N   ALA A 103      50.253  65.717 -30.647  1.00 62.83           N  
ATOM   1497  H   ALA A 103      50.049  65.264 -29.767  1.00 62.83           H  
ATOM   1498  CA  ALA A 103      49.169  66.359 -31.392  1.00 62.83           C  
ATOM   1499  HA  ALA A 103      49.130  65.925 -32.391  1.00 62.83           H  
ATOM   1500  C   ALA A 103      49.384  67.874 -31.559  1.00 62.83           C  
ATOM   1501  CB  ALA A 103      47.848  66.063 -30.674  1.00 62.83           C  
ATOM   1502  HB1 ALA A 103      47.867  66.484 -29.668  1.00 62.83           H  
ATOM   1503  HB2 ALA A 103      47.022  66.502 -31.233  1.00 62.83           H  
ATOM   1504  HB3 ALA A 103      47.699  64.985 -30.607  1.00 62.83           H  
ATOM   1505  O   ALA A 103      49.004  68.449 -32.582  1.00 62.83           O  
ATOM   1506  N   LEU A 104      50.009  68.519 -30.568  1.00 65.39           N  
ATOM   1507  H   LEU A 104      50.374  67.973 -29.801  1.00 65.39           H  
ATOM   1508  CA  LEU A 104      50.315  69.946 -30.619  1.00 65.39           C  
ATOM   1509  HA  LEU A 104      49.398  70.485 -30.859  1.00 65.39           H  
ATOM   1510  C   LEU A 104      51.338  70.247 -31.724  1.00 65.39           C  
ATOM   1511  CB  LEU A 104      50.826  70.384 -29.235  1.00 65.39           C  
ATOM   1512  HB2 LEU A 104      50.145  70.020 -28.466  1.00 65.39           H  
ATOM   1513  HB3 LEU A 104      51.794  69.912 -29.068  1.00 65.39           H  
ATOM   1514  O   LEU A 104      51.180  71.228 -32.447  1.00 65.39           O  
ATOM   1515  CG  LEU A 104      50.989  71.907 -29.077  1.00 65.39           C  
ATOM   1516  HG  LEU A 104      51.530  72.319 -29.928  1.00 65.39           H  
ATOM   1517  CD1 LEU A 104      49.638  72.617 -28.948  1.00 65.39           C  
ATOM   1518 HD11 LEU A 104      49.080  72.210 -28.105  1.00 65.39           H  
ATOM   1519 HD12 LEU A 104      49.062  72.475 -29.863  1.00 65.39           H  
ATOM   1520 HD13 LEU A 104      49.796  73.686 -28.803  1.00 65.39           H  
ATOM   1521  CD2 LEU A 104      51.801  72.203 -27.816  1.00 65.39           C  
ATOM   1522 HD21 LEU A 104      51.903  73.281 -27.684  1.00 65.39           H  
ATOM   1523 HD22 LEU A 104      52.793  71.763 -27.914  1.00 65.39           H  
ATOM   1524 HD23 LEU A 104      51.305  71.774 -26.945  1.00 65.39           H  
ATOM   1525  N   GLU A 105      52.355  69.394 -31.879  1.00 66.39           N  
ATOM   1526  H   GLU A 105      52.389  68.574 -31.291  1.00 66.39           H  
ATOM   1527  CA  GLU A 105      53.459  69.591 -32.825  1.00 66.39           C  
ATOM   1528  HA  GLU A 105      53.897  70.568 -32.621  1.00 66.39           H  
ATOM   1529  C   GLU A 105      52.984  69.610 -34.288  1.00 66.39           C  
ATOM   1530  CB  GLU A 105      54.536  68.509 -32.594  1.00 66.39           C  
ATOM   1531  HB2 GLU A 105      54.282  67.911 -31.719  1.00 66.39           H  
ATOM   1532  HB3 GLU A 105      54.580  67.846 -33.458  1.00 66.39           H  
ATOM   1533  O   GLU A 105      53.408  70.462 -35.072  1.00 66.39           O  
ATOM   1534  CG  GLU A 105      55.917  69.142 -32.360  1.00 66.39           C  
ATOM   1535  HG2 GLU A 105      56.172  69.747 -33.231  1.00 66.39           H  
ATOM   1536  HG3 GLU A 105      55.846  69.811 -31.502  1.00 66.39           H  
ATOM   1537  CD  GLU A 105      57.042  68.121 -32.111  1.00 66.39           C  
ATOM   1538  OE1 GLU A 105      58.137  68.581 -31.708  1.00 66.39           O  
ATOM   1539  OE2 GLU A 105      56.834  66.917 -32.371  1.00 66.39           O  
ATOM   1540  N   ALA A 106      52.043  68.728 -34.642  1.00 63.26           N  
ATOM   1541  H   ALA A 106      51.750  68.054 -33.949  1.00 63.26           H  
ATOM   1542  CA  ALA A 106      51.505  68.618 -35.999  1.00 63.26           C  
ATOM   1543  HA  ALA A 106      52.341  68.554 -36.696  1.00 63.26           H  
ATOM   1544  C   ALA A 106      50.647  69.823 -36.425  1.00 63.26           C  
ATOM   1545  CB  ALA A 106      50.699  67.318 -36.089  1.00 63.26           C  
ATOM   1546  HB1 ALA A 106      51.337  66.471 -35.834  1.00 63.26           H  
ATOM   1547  HB2 ALA A 106      49.859  67.352 -35.396  1.00 63.26           H  
ATOM   1548  HB3 ALA A 106      50.324  67.188 -37.104  1.00 63.26           H  
ATOM   1549  O   ALA A 106      50.588  70.136 -37.614  1.00 63.26           O  
ATOM   1550  N   ALA A 107      49.991  70.505 -35.480  1.00 66.38           N  
ATOM   1551  H   ALA A 107      50.079  70.196 -34.523  1.00 66.38           H  
ATOM   1552  CA  ALA A 107      49.123  71.652 -35.764  1.00 66.38           C  
ATOM   1553  HA  ALA A 107      48.610  71.477 -36.710  1.00 66.38           H  
ATOM   1554  C   ALA A 107      49.893  72.981 -35.911  1.00 66.38           C  
ATOM   1555  CB  ALA A 107      48.062  71.728 -34.661  1.00 66.38           C  
ATOM   1556  HB1 ALA A 107      47.506  70.792 -34.618  1.00 66.38           H  
ATOM   1557  HB2 ALA A 107      48.540  71.904 -33.697  1.00 66.38           H  
ATOM   1558  HB3 ALA A 107      47.371  72.543 -34.874  1.00 66.38           H  
ATOM   1559  O   ALA A 107      49.383  73.932 -36.506  1.00 66.38           O  
ATOM   1560  N   LEU A 108      51.132  73.057 -35.408  1.00 69.28           N  
ATOM   1561  H   LEU A 108      51.499  72.239 -34.942  1.00 69.28           H  
ATOM   1562  CA  LEU A 108      51.969  74.264 -35.461  1.00 69.28           C  
ATOM   1563  HA  LEU A 108      51.462  75.038 -34.884  1.00 69.28           H  
ATOM   1564  C   LEU A 108      52.186  74.876 -36.866  1.00 69.28           C  
ATOM   1565  CB  LEU A 108      53.340  73.972 -34.815  1.00 69.28           C  
ATOM   1566  HB2 LEU A 108      53.730  73.043 -35.231  1.00 69.28           H  
ATOM   1567  HB3 LEU A 108      54.037  74.763 -35.091  1.00 69.28           H  
ATOM   1568  O   LEU A 108      52.225  76.108 -36.950  1.00 69.28           O  
ATOM   1569  CG  LEU A 108      53.325  73.871 -33.281  1.00 69.28           C  
ATOM   1570  HG  LEU A 108      52.530  73.196 -32.967  1.00 69.28           H  
ATOM   1571  CD1 LEU A 108      54.659  73.333 -32.766  1.00 69.28           C  
ATOM   1572 HD11 LEU A 108      54.589  73.139 -31.696  1.00 69.28           H  
ATOM   1573 HD12 LEU A 108      55.459  74.047 -32.960  1.00 69.28           H  
ATOM   1574 HD13 LEU A 108      54.897  72.397 -33.272  1.00 69.28           H  
ATOM   1575  CD2 LEU A 108      53.099  75.236 -32.630  1.00 69.28           C  
ATOM   1576 HD21 LEU A 108      52.108  75.598 -32.904  1.00 69.28           H  
ATOM   1577 HD22 LEU A 108      53.860  75.946 -32.952  1.00 69.28           H  
ATOM   1578 HD23 LEU A 108      53.135  75.119 -31.547  1.00 69.28           H  
ATOM   1579  N   PRO A 109      52.346  74.111 -37.969  1.00 67.29           N  
ATOM   1580  CA  PRO A 109      52.692  74.680 -39.274  1.00 67.29           C  
ATOM   1581  HA  PRO A 109      53.625  75.235 -39.174  1.00 67.29           H  
ATOM   1582  C   PRO A 109      51.621  75.615 -39.846  1.00 67.29           C  
ATOM   1583  CB  PRO A 109      52.914  73.486 -40.213  1.00 67.29           C  
ATOM   1584  HB2 PRO A 109      52.002  73.267 -40.768  1.00 67.29           H  
ATOM   1585  HB3 PRO A 109      53.739  73.666 -40.903  1.00 67.29           H  
ATOM   1586  O   PRO A 109      51.964  76.607 -40.495  1.00 67.29           O  
ATOM   1587  CG  PRO A 109      53.209  72.321 -39.275  1.00 67.29           C  
ATOM   1588  HG2 PRO A 109      52.922  71.363 -39.709  1.00 67.29           H  
ATOM   1589  HG3 PRO A 109      54.264  72.323 -39.001  1.00 67.29           H  
ATOM   1590  CD  PRO A 109      52.365  72.660 -38.056  1.00 67.29           C  
ATOM   1591  HD2 PRO A 109      52.794  72.187 -37.173  1.00 67.29           H  
ATOM   1592  HD3 PRO A 109      51.344  72.319 -38.223  1.00 67.29           H  
ATOM   1593  N   GLU A 110      50.343  75.316 -39.599  1.00 63.47           N  
ATOM   1594  H   GLU A 110      50.135  74.514 -39.021  1.00 63.47           H  
ATOM   1595  CA  GLU A 110      49.203  76.034 -40.187  1.00 63.47           C  
ATOM   1596  HA  GLU A 110      49.487  76.373 -41.183  1.00 63.47           H  
ATOM   1597  C   GLU A 110      48.815  77.303 -39.417  1.00 63.47           C  
ATOM   1598  CB  GLU A 110      47.996  75.098 -40.365  1.00 63.47           C  
ATOM   1599  HB2 GLU A 110      47.194  75.696 -40.798  1.00 63.47           H  
ATOM   1600  HB3 GLU A 110      47.664  74.730 -39.395  1.00 63.47           H  
ATOM   1601  O   GLU A 110      47.924  78.038 -39.844  1.00 63.47           O  
ATOM   1602  CG  GLU A 110      48.308  73.906 -41.293  1.00 63.47           C  
ATOM   1603  HG2 GLU A 110      49.181  74.153 -41.897  1.00 63.47           H  
ATOM   1604  HG3 GLU A 110      48.573  73.044 -40.680  1.00 63.47           H  
ATOM   1605  CD  GLU A 110      47.161  73.537 -42.252  1.00 63.47           C  
ATOM   1606  OE1 GLU A 110      47.479  72.917 -43.293  1.00 63.47           O  
ATOM   1607  OE2 GLU A 110      45.993  73.897 -41.981  1.00 63.47           O  
ATOM   1608  N   VAL A 111      49.503  77.606 -38.309  1.00 66.03           N  
ATOM   1609  H   VAL A 111      50.217  76.961 -38.002  1.00 66.03           H  
ATOM   1610  CA  VAL A 111      49.202  78.778 -37.480  1.00 66.03           C  
ATOM   1611  HA  VAL A 111      48.157  78.696 -37.181  1.00 66.03           H  
ATOM   1612  C   VAL A 111      49.429  80.065 -38.294  1.00 66.03           C  
ATOM   1613  CB  VAL A 111      50.015  78.785 -36.177  1.00 66.03           C  
ATOM   1614  HB  VAL A 111      51.078  78.784 -36.418  1.00 66.03           H  
ATOM   1615  O   VAL A 111      50.574  80.324 -38.713  1.00 66.03           O  
ATOM   1616  CG1 VAL A 111      49.700  80.039 -35.342  1.00 66.03           C  
ATOM   1617 HG11 VAL A 111      49.934  80.947 -35.898  1.00 66.03           H  
ATOM   1618 HG12 VAL A 111      48.645  80.056 -35.068  1.00 66.03           H  
ATOM   1619 HG13 VAL A 111      50.307  80.052 -34.437  1.00 66.03           H  
ATOM   1620  CG2 VAL A 111      49.692  77.537 -35.341  1.00 66.03           C  
ATOM   1621 HG21 VAL A 111      50.421  77.426 -34.539  1.00 66.03           H  
ATOM   1622 HG22 VAL A 111      49.749  76.632 -35.947  1.00 66.03           H  
ATOM   1623 HG23 VAL A 111      48.686  77.606 -34.925  1.00 66.03           H  
ATOM   1624  N   PRO A 112      48.378  80.891 -38.502  1.00 70.89           N  
ATOM   1625  CA  PRO A 112      48.461  82.130 -39.266  1.00 70.89           C  
ATOM   1626  HA  PRO A 112      48.687  81.873 -40.301  1.00 70.89           H  
ATOM   1627  C   PRO A 112      49.533  83.074 -38.716  1.00 70.89           C  
ATOM   1628  CB  PRO A 112      47.072  82.777 -39.196  1.00 70.89           C  
ATOM   1629  HB2 PRO A 112      46.810  83.277 -40.128  1.00 70.89           H  
ATOM   1630  HB3 PRO A 112      47.025  83.479 -38.363  1.00 70.89           H  
ATOM   1631  O   PRO A 112      49.724  83.197 -37.506  1.00 70.89           O  
ATOM   1632  CG  PRO A 112      46.138  81.608 -38.903  1.00 70.89           C  
ATOM   1633  HG2 PRO A 112      45.870  81.110 -39.835  1.00 70.89           H  
ATOM   1634  HG3 PRO A 112      45.245  81.924 -38.364  1.00 70.89           H  
ATOM   1635  CD  PRO A 112      47.002  80.678 -38.062  1.00 70.89           C  
ATOM   1636  HD2 PRO A 112      46.671  79.652 -38.224  1.00 70.89           H  
ATOM   1637  HD3 PRO A 112      46.911  80.942 -37.008  1.00 70.89           H  
ATOM   1638  N   ALA A 113      50.220  83.791 -39.609  1.00 71.16           N  
ATOM   1639  H   ALA A 113      50.013  83.649 -40.588  1.00 71.16           H  
ATOM   1640  CA  ALA A 113      51.366  84.632 -39.253  1.00 71.16           C  
ATOM   1641  HA  ALA A 113      52.154  83.991 -38.856  1.00 71.16           H  
ATOM   1642  C   ALA A 113      51.055  85.687 -38.174  1.00 71.16           C  
ATOM   1643  CB  ALA A 113      51.877  85.307 -40.532  1.00 71.16           C  
ATOM   1644  HB1 ALA A 113      52.753  85.912 -40.295  1.00 71.16           H  
ATOM   1645  HB2 ALA A 113      52.158  84.551 -41.265  1.00 71.16           H  
ATOM   1646  HB3 ALA A 113      51.104  85.951 -40.950  1.00 71.16           H  
ATOM   1647  O   ALA A 113      51.915  85.975 -37.347  1.00 71.16           O  
ATOM   1648  N   THR A 114      49.837  86.237 -38.177  1.00 67.41           N  
ATOM   1649  H   THR A 114      49.150  85.900 -38.836  1.00 67.41           H  
ATOM   1650  CA  THR A 114      49.381  87.270 -37.233  1.00 67.41           C  
ATOM   1651  HA  THR A 114      50.102  88.087 -37.213  1.00 67.41           H  
ATOM   1652  C   THR A 114      49.254  86.770 -35.798  1.00 67.41           C  
ATOM   1653  CB  THR A 114      48.014  87.822 -37.669  1.00 67.41           C  
ATOM   1654  HB  THR A 114      47.562  88.388 -36.855  1.00 67.41           H  
ATOM   1655  O   THR A 114      49.472  87.542 -34.875  1.00 67.41           O  
ATOM   1656  CG2 THR A 114      48.152  88.741 -38.883  1.00 67.41           C  
ATOM   1657 HG21 THR A 114      47.169  89.124 -39.157  1.00 67.41           H  
ATOM   1658 HG22 THR A 114      48.802  89.580 -38.633  1.00 67.41           H  
ATOM   1659 HG23 THR A 114      48.572  88.194 -39.727  1.00 67.41           H  
ATOM   1660  OG1 THR A 114      47.151  86.769 -38.057  1.00 67.41           O  
ATOM   1661  HG1 THR A 114      46.656  86.485 -37.286  1.00 67.41           H  
ATOM   1662  N   GLU A 115      48.920  85.495 -35.604  1.00 71.09           N  
ATOM   1663  H   GLU A 115      48.775  84.899 -36.407  1.00 71.09           H  
ATOM   1664  CA  GLU A 115      48.749  84.882 -34.277  1.00 71.09           C  
ATOM   1665  HA  GLU A 115      48.492  85.640 -33.537  1.00 71.09           H  
ATOM   1666  C   GLU A 115      50.027  84.191 -33.796  1.00 71.09           C  
ATOM   1667  CB  GLU A 115      47.610  83.861 -34.337  1.00 71.09           C  
ATOM   1668  HB2 GLU A 115      47.569  83.327 -33.388  1.00 71.09           H  
ATOM   1669  HB3 GLU A 115      47.816  83.146 -35.134  1.00 71.09           H  
ATOM   1670  O   GLU A 115      50.196  83.920 -32.609  1.00 71.09           O  
ATOM   1671  CG  GLU A 115      46.252  84.534 -34.582  1.00 71.09           C  
ATOM   1672  HG2 GLU A 115      46.052  85.226 -33.764  1.00 71.09           H  
ATOM   1673  HG3 GLU A 115      46.299  85.110 -35.506  1.00 71.09           H  
ATOM   1674  CD  GLU A 115      45.099  83.527 -34.692  1.00 71.09           C  
ATOM   1675  OE1 GLU A 115      43.998  83.984 -35.071  1.00 71.09           O  
ATOM   1676  OE2 GLU A 115      45.329  82.321 -34.451  1.00 71.09           O  
ATOM   1677  N   ARG A 116      50.956  83.921 -34.721  1.00 71.17           N  
ATOM   1678  H   ARG A 116      50.718  84.146 -35.676  1.00 71.17           H  
ATOM   1679  CA  ARG A 116      52.193  83.182 -34.466  1.00 71.17           C  
ATOM   1680  HA  ARG A 116      51.919  82.192 -34.101  1.00 71.17           H  
ATOM   1681  C   ARG A 116      53.042  83.832 -33.370  1.00 71.17           C  
ATOM   1682  CB  ARG A 116      52.934  83.048 -35.805  1.00 71.17           C  
ATOM   1683  HB2 ARG A 116      53.391  84.003 -36.064  1.00 71.17           H  
ATOM   1684  HB3 ARG A 116      52.215  82.789 -36.582  1.00 71.17           H  
ATOM   1685  O   ARG A 116      53.630  83.120 -32.565  1.00 71.17           O  
ATOM   1686  CG  ARG A 116      54.002  81.951 -35.780  1.00 71.17           C  
ATOM   1687  HG2 ARG A 116      53.554  80.996 -35.507  1.00 71.17           H  
ATOM   1688  HG3 ARG A 116      54.743  82.210 -35.023  1.00 71.17           H  
ATOM   1689  CD  ARG A 116      54.719  81.827 -37.131  1.00 71.17           C  
ATOM   1690  HD2 ARG A 116      54.880  82.821 -37.548  1.00 71.17           H  
ATOM   1691  HD3 ARG A 116      55.692  81.376 -36.936  1.00 71.17           H  
ATOM   1692  NE  ARG A 116      53.994  80.976 -38.098  1.00 71.17           N  
ATOM   1693  HE  ARG A 116      53.055  80.690 -37.860  1.00 71.17           H  
ATOM   1694  NH1 ARG A 116      55.670  80.830 -39.659  1.00 71.17           N  
ATOM   1695 HH11 ARG A 116      56.038  80.400 -40.496  1.00 71.17           H  
ATOM   1696 HH12 ARG A 116      56.203  81.495 -39.117  1.00 71.17           H  
ATOM   1697  NH2 ARG A 116      53.819  79.588 -39.892  1.00 71.17           N  
ATOM   1698 HH21 ARG A 116      54.191  79.113 -40.702  1.00 71.17           H  
ATOM   1699 HH22 ARG A 116      52.908  79.298 -39.565  1.00 71.17           H  
ATOM   1700  CZ  ARG A 116      54.495  80.470 -39.212  1.00 71.17           C  
ATOM   1701  N   GLU A 117      53.078  85.161 -33.309  1.00 73.53           N  
ATOM   1702  H   GLU A 117      52.536  85.681 -33.985  1.00 73.53           H  
ATOM   1703  CA  GLU A 117      53.819  85.909 -32.284  1.00 73.53           C  
ATOM   1704  HA  GLU A 117      54.842  85.536 -32.253  1.00 73.53           H  
ATOM   1705  C   GLU A 117      53.215  85.704 -30.882  1.00 73.53           C  
ATOM   1706  CB  GLU A 117      53.848  87.389 -32.706  1.00 73.53           C  
ATOM   1707  HB2 GLU A 117      52.910  87.868 -32.425  1.00 73.53           H  
ATOM   1708  HB3 GLU A 117      53.937  87.432 -33.791  1.00 73.53           H  
ATOM   1709  O   GLU A 117      53.935  85.440 -29.918  1.00 73.53           O  
ATOM   1710  CG  GLU A 117      55.035  88.168 -32.122  1.00 73.53           C  
ATOM   1711  HG2 GLU A 117      54.903  88.262 -31.044  1.00 73.53           H  
ATOM   1712  HG3 GLU A 117      55.944  87.595 -32.302  1.00 73.53           H  
ATOM   1713  CD  GLU A 117      55.187  89.567 -32.751  1.00 73.53           C  
ATOM   1714  OE1 GLU A 117      56.341  90.053 -32.801  1.00 73.53           O  
ATOM   1715  OE2 GLU A 117      54.164  90.150 -33.173  1.00 73.53           O  
ATOM   1716  N   GLU A 118      51.883  85.724 -30.778  1.00 74.26           N  
ATOM   1717  H   GLU A 118      51.330  85.870 -31.611  1.00 74.26           H  
ATOM   1718  CA  GLU A 118      51.171  85.476 -29.524  1.00 74.26           C  
ATOM   1719  HA  GLU A 118      51.646  86.070 -28.743  1.00 74.26           H  
ATOM   1720  C   GLU A 118      51.265  84.002 -29.103  1.00 74.26           C  
ATOM   1721  CB  GLU A 118      49.715  85.951 -29.665  1.00 74.26           C  
ATOM   1722  HB2 GLU A 118      49.158  85.251 -30.288  1.00 74.26           H  
ATOM   1723  HB3 GLU A 118      49.715  86.929 -30.146  1.00 74.26           H  
ATOM   1724  O   GLU A 118      51.485  83.709 -27.925  1.00 74.26           O  
ATOM   1725  CG  GLU A 118      49.042  86.087 -28.291  1.00 74.26           C  
ATOM   1726  HG2 GLU A 118      48.993  85.103 -27.825  1.00 74.26           H  
ATOM   1727  HG3 GLU A 118      49.667  86.719 -27.661  1.00 74.26           H  
ATOM   1728  CD  GLU A 118      47.626  86.683 -28.339  1.00 74.26           C  
ATOM   1729  OE1 GLU A 118      47.091  86.913 -27.228  1.00 74.26           O  
ATOM   1730  OE2 GLU A 118      47.084  86.880 -29.447  1.00 74.26           O  
ATOM   1731  N   LEU A 119      51.188  83.067 -30.059  1.00 70.52           N  
ATOM   1732  H   LEU A 119      50.961  83.372 -30.995  1.00 70.52           H  
ATOM   1733  CA  LEU A 119      51.404  81.640 -29.821  1.00 70.52           C  
ATOM   1734  HA  LEU A 119      50.696  81.314 -29.059  1.00 70.52           H  
ATOM   1735  C   LEU A 119      52.817  81.373 -29.294  1.00 70.52           C  
ATOM   1736  CB  LEU A 119      51.154  80.842 -31.111  1.00 70.52           C  
ATOM   1737  HB2 LEU A 119      50.184  81.110 -31.532  1.00 70.52           H  
ATOM   1738  HB3 LEU A 119      51.919  81.114 -31.838  1.00 70.52           H  
ATOM   1739  O   LEU A 119      52.956  80.660 -28.303  1.00 70.52           O  
ATOM   1740  CG  LEU A 119      51.204  79.321 -30.860  1.00 70.52           C  
ATOM   1741  HG  LEU A 119      52.008  79.077 -30.166  1.00 70.52           H  
ATOM   1742  CD1 LEU A 119      49.887  78.796 -30.285  1.00 70.52           C  
ATOM   1743 HD11 LEU A 119      49.068  79.006 -30.972  1.00 70.52           H  
ATOM   1744 HD12 LEU A 119      49.957  77.719 -30.133  1.00 70.52           H  
ATOM   1745 HD13 LEU A 119      49.685  79.272 -29.326  1.00 70.52           H  
ATOM   1746  CD2 LEU A 119      51.487  78.569 -32.148  1.00 70.52           C  
ATOM   1747 HD21 LEU A 119      52.401  78.934 -32.616  1.00 70.52           H  
ATOM   1748 HD22 LEU A 119      51.599  77.510 -31.917  1.00 70.52           H  
ATOM   1749 HD23 LEU A 119      50.635  78.697 -32.815  1.00 70.52           H  
ATOM   1750  N   VAL A 120      53.851  81.967 -29.904  1.00 72.93           N  
ATOM   1751  H   VAL A 120      53.665  82.534 -30.719  1.00 72.93           H  
ATOM   1752  CA  VAL A 120      55.238  81.859 -29.426  1.00 72.93           C  
ATOM   1753  HA  VAL A 120      55.513  80.805 -29.389  1.00 72.93           H  
ATOM   1754  C   VAL A 120      55.339  82.385 -28.001  1.00 72.93           C  
ATOM   1755  CB  VAL A 120      56.230  82.571 -30.367  1.00 72.93           C  
ATOM   1756  HB  VAL A 120      55.850  83.562 -30.614  1.00 72.93           H  
ATOM   1757  O   VAL A 120      55.808  81.651 -27.142  1.00 72.93           O  
ATOM   1758  CG1 VAL A 120      57.629  82.722 -29.754  1.00 72.93           C  
ATOM   1759 HG11 VAL A 120      58.003  81.758 -29.408  1.00 72.93           H  
ATOM   1760 HG12 VAL A 120      58.320  83.129 -30.492  1.00 72.93           H  
ATOM   1761 HG13 VAL A 120      57.606  83.413 -28.912  1.00 72.93           H  
ATOM   1762  CG2 VAL A 120      56.403  81.763 -31.661  1.00 72.93           C  
ATOM   1763 HG21 VAL A 120      56.924  80.830 -31.450  1.00 72.93           H  
ATOM   1764 HG22 VAL A 120      55.434  81.521 -32.099  1.00 72.93           H  
ATOM   1765 HG23 VAL A 120      56.980  82.345 -32.380  1.00 72.93           H  
ATOM   1766  N   GLN A 121      54.800  83.569 -27.693  1.00 73.31           N  
ATOM   1767  H   GLN A 121      54.419  84.139 -28.435  1.00 73.31           H  
ATOM   1768  CA  GLN A 121      54.804  84.091 -26.318  1.00 73.31           C  
ATOM   1769  HA  GLN A 121      55.834  84.203 -25.980  1.00 73.31           H  
ATOM   1770  C   GLN A 121      54.077  83.174 -25.326  1.00 73.31           C  
ATOM   1771  CB  GLN A 121      54.097  85.449 -26.270  1.00 73.31           C  
ATOM   1772  HB2 GLN A 121      53.153  85.391 -26.812  1.00 73.31           H  
ATOM   1773  HB3 GLN A 121      53.875  85.686 -25.229  1.00 73.31           H  
ATOM   1774  O   GLN A 121      54.413  83.111 -24.139  1.00 73.31           O  
ATOM   1775  CG  GLN A 121      54.938  86.594 -26.833  1.00 73.31           C  
ATOM   1776  HG2 GLN A 121      55.867  86.675 -26.270  1.00 73.31           H  
ATOM   1777  HG3 GLN A 121      55.188  86.393 -27.875  1.00 73.31           H  
ATOM   1778  CD  GLN A 121      54.196  87.924 -26.751  1.00 73.31           C  
ATOM   1779  NE2 GLN A 121      54.746  88.974 -27.317  1.00 73.31           N  
ATOM   1780 HE21 GLN A 121      55.562  88.854 -27.900  1.00 73.31           H  
ATOM   1781 HE22 GLN A 121      54.174  89.806 -27.354  1.00 73.31           H  
ATOM   1782  OE1 GLN A 121      53.133  88.058 -26.161  1.00 73.31           O  
ATOM   1783  N   ARG A 122      53.015  82.497 -25.769  1.00 73.64           N  
ATOM   1784  H   ARG A 122      52.743  82.625 -26.733  1.00 73.64           H  
ATOM   1785  CA  ARG A 122      52.230  81.599 -24.918  1.00 73.64           C  
ATOM   1786  HA  ARG A 122      52.153  82.049 -23.928  1.00 73.64           H  
ATOM   1787  C   ARG A 122      52.949  80.267 -24.701  1.00 73.64           C  
ATOM   1788  CB  ARG A 122      50.819  81.461 -25.506  1.00 73.64           C  
ATOM   1789  HB2 ARG A 122      50.764  80.584 -26.151  1.00 73.64           H  
ATOM   1790  HB3 ARG A 122      50.589  82.339 -26.109  1.00 73.64           H  
ATOM   1791  O   ARG A 122      53.044  79.835 -23.555  1.00 73.64           O  
ATOM   1792  CG  ARG A 122      49.754  81.389 -24.410  1.00 73.64           C  
ATOM   1793  HG2 ARG A 122      49.865  82.232 -23.729  1.00 73.64           H  
ATOM   1794  HG3 ARG A 122      49.871  80.457 -23.857  1.00 73.64           H  
ATOM   1795  CD  ARG A 122      48.367  81.447 -25.052  1.00 73.64           C  
ATOM   1796  HD2 ARG A 122      48.239  82.416 -25.535  1.00 73.64           H  
ATOM   1797  HD3 ARG A 122      48.301  80.669 -25.813  1.00 73.64           H  
ATOM   1798  NE  ARG A 122      47.304  81.238 -24.054  1.00 73.64           N  
ATOM   1799  HE  ARG A 122      47.594  81.006 -23.114  1.00 73.64           H  
ATOM   1800  NH1 ARG A 122      45.530  81.465 -25.495  1.00 73.64           N  
ATOM   1801 HH11 ARG A 122      46.163  81.717 -26.240  1.00 73.64           H  
ATOM   1802 HH12 ARG A 122      44.537  81.454 -25.682  1.00 73.64           H  
ATOM   1803  NH2 ARG A 122      45.158  80.936 -23.358  1.00 73.64           N  
ATOM   1804 HH21 ARG A 122      44.173  80.896 -23.574  1.00 73.64           H  
ATOM   1805 HH22 ARG A 122      45.482  80.692 -22.433  1.00 73.64           H  
ATOM   1806  CZ  ARG A 122      46.007  81.217 -24.307  1.00 73.64           C  
ATOM   1807  N   LEU A 123      53.529  79.686 -25.751  1.00 70.23           N  
ATOM   1808  H   LEU A 123      53.413  80.127 -26.652  1.00 70.23           H  
ATOM   1809  CA  LEU A 123      54.390  78.502 -25.687  1.00 70.23           C  
ATOM   1810  HA  LEU A 123      53.856  77.696 -25.184  1.00 70.23           H  
ATOM   1811  C   LEU A 123      55.654  78.776 -24.871  1.00 70.23           C  
ATOM   1812  CB  LEU A 123      54.771  78.057 -27.111  1.00 70.23           C  
ATOM   1813  HB2 LEU A 123      55.087  78.934 -27.675  1.00 70.23           H  
ATOM   1814  HB3 LEU A 123      55.625  77.382 -27.055  1.00 70.23           H  
ATOM   1815  O   LEU A 123      56.020  77.956 -24.040  1.00 70.23           O  
ATOM   1816  CG  LEU A 123      53.644  77.339 -27.871  1.00 70.23           C  
ATOM   1817  HG  LEU A 123      52.723  77.918 -27.799  1.00 70.23           H  
ATOM   1818  CD1 LEU A 123      54.020  77.208 -29.346  1.00 70.23           C  
ATOM   1819 HD11 LEU A 123      53.189  76.761 -29.892  1.00 70.23           H  
ATOM   1820 HD12 LEU A 123      54.223  78.193 -29.765  1.00 70.23           H  
ATOM   1821 HD13 LEU A 123      54.904  76.579 -29.457  1.00 70.23           H  
ATOM   1822  CD2 LEU A 123      53.395  75.932 -27.323  1.00 70.23           C  
ATOM   1823 HD21 LEU A 123      52.623  75.450 -27.923  1.00 70.23           H  
ATOM   1824 HD22 LEU A 123      54.306  75.335 -27.374  1.00 70.23           H  
ATOM   1825 HD23 LEU A 123      53.046  75.977 -26.291  1.00 70.23           H  
ATOM   1826  N   GLU A 124      56.279  79.943 -25.029  1.00 72.79           N  
ATOM   1827  H   GLU A 124      55.982  80.546 -25.783  1.00 72.79           H  
ATOM   1828  CA  GLU A 124      57.418  80.387 -24.223  1.00 72.79           C  
ATOM   1829  HA  GLU A 124      58.221  79.654 -24.294  1.00 72.79           H  
ATOM   1830  C   GLU A 124      57.043  80.517 -22.749  1.00 72.79           C  
ATOM   1831  CB  GLU A 124      57.945  81.741 -24.714  1.00 72.79           C  
ATOM   1832  HB2 GLU A 124      58.558  82.180 -23.926  1.00 72.79           H  
ATOM   1833  HB3 GLU A 124      57.101  82.407 -24.895  1.00 72.79           H  
ATOM   1834  O   GLU A 124      57.805  80.068 -21.898  1.00 72.79           O  
ATOM   1835  CG  GLU A 124      58.820  81.623 -25.968  1.00 72.79           C  
ATOM   1836  HG2 GLU A 124      59.665  80.978 -25.728  1.00 72.79           H  
ATOM   1837  HG3 GLU A 124      58.263  81.144 -26.773  1.00 72.79           H  
ATOM   1838  CD  GLU A 124      59.343  82.989 -26.441  1.00 72.79           C  
ATOM   1839  OE1 GLU A 124      60.376  82.984 -27.146  1.00 72.79           O  
ATOM   1840  OE2 GLU A 124      58.741  84.024 -26.068  1.00 72.79           O  
ATOM   1841  N   ARG A 125      55.861  81.063 -22.424  1.00 71.74           N  
ATOM   1842  H   ARG A 125      55.305  81.460 -23.167  1.00 71.74           H  
ATOM   1843  CA  ARG A 125      55.361  81.091 -21.038  1.00 71.74           C  
ATOM   1844  HA  ARG A 125      56.133  81.522 -20.400  1.00 71.74           H  
ATOM   1845  C   ARG A 125      55.131  79.687 -20.484  1.00 71.74           C  
ATOM   1846  CB  ARG A 125      54.083  81.935 -20.925  1.00 71.74           C  
ATOM   1847  HB2 ARG A 125      53.460  81.789 -21.808  1.00 71.74           H  
ATOM   1848  HB3 ARG A 125      53.518  81.607 -20.053  1.00 71.74           H  
ATOM   1849  O   ARG A 125      55.500  79.432 -19.340  1.00 71.74           O  
ATOM   1850  CG  ARG A 125      54.416  83.420 -20.740  1.00 71.74           C  
ATOM   1851  HG2 ARG A 125      55.016  83.532 -19.836  1.00 71.74           H  
ATOM   1852  HG3 ARG A 125      55.001  83.782 -21.585  1.00 71.74           H  
ATOM   1853  CD  ARG A 125      53.150  84.270 -20.585  1.00 71.74           C  
ATOM   1854  HD2 ARG A 125      53.457  85.261 -20.252  1.00 71.74           H  
ATOM   1855  HD3 ARG A 125      52.508  83.827 -19.824  1.00 71.74           H  
ATOM   1856  NE  ARG A 125      52.421  84.387 -21.861  1.00 71.74           N  
ATOM   1857  HE  ARG A 125      52.779  83.831 -22.625  1.00 71.74           H  
ATOM   1858  NH1 ARG A 125      51.081  86.164 -21.289  1.00 71.74           N  
ATOM   1859 HH11 ARG A 125      51.507  86.181 -20.373  1.00 71.74           H  
ATOM   1860 HH12 ARG A 125      50.395  86.853 -21.562  1.00 71.74           H  
ATOM   1861  NH2 ARG A 125      50.944  85.299 -23.340  1.00 71.74           N  
ATOM   1862 HH21 ARG A 125      51.318  84.724 -24.081  1.00 71.74           H  
ATOM   1863 HH22 ARG A 125      50.299  86.030 -23.604  1.00 71.74           H  
ATOM   1864  CZ  ARG A 125      51.486  85.275 -22.155  1.00 71.74           C  
ATOM   1865  N   MET A 126      54.567  78.780 -21.281  1.00 66.23           N  
ATOM   1866  H   MET A 126      54.277  79.067 -22.205  1.00 66.23           H  
ATOM   1867  CA  MET A 126      54.368  77.383 -20.880  1.00 66.23           C  
ATOM   1868  HA  MET A 126      53.847  77.359 -19.922  1.00 66.23           H  
ATOM   1869  C   MET A 126      55.706  76.661 -20.668  1.00 66.23           C  
ATOM   1870  CB  MET A 126      53.503  76.647 -21.914  1.00 66.23           C  
ATOM   1871  HB2 MET A 126      53.896  76.815 -22.917  1.00 66.23           H  
ATOM   1872  HB3 MET A 126      53.545  75.579 -21.705  1.00 66.23           H  
ATOM   1873  O   MET A 126      55.903  76.026 -19.636  1.00 66.23           O  
ATOM   1874  CG  MET A 126      52.039  77.098 -21.856  1.00 66.23           C  
ATOM   1875  HG2 MET A 126      51.997  78.179 -21.983  1.00 66.23           H  
ATOM   1876  HG3 MET A 126      51.638  76.862 -20.870  1.00 66.23           H  
ATOM   1877  SD  MET A 126      50.962  76.351 -23.109  1.00 66.23           S  
ATOM   1878  CE  MET A 126      50.954  74.618 -22.563  1.00 66.23           C  
ATOM   1879  HE1 MET A 126      51.953  74.193 -22.652  1.00 66.23           H  
ATOM   1880  HE2 MET A 126      50.273  74.045 -23.192  1.00 66.23           H  
ATOM   1881  HE3 MET A 126      50.620  74.556 -21.527  1.00 66.23           H  
ATOM   1882  N   LEU A 127      56.661  76.826 -21.585  1.00 67.85           N  
ATOM   1883  H   LEU A 127      56.424  77.340 -22.422  1.00 67.85           H  
ATOM   1884  CA  LEU A 127      58.023  76.298 -21.480  1.00 67.85           C  
ATOM   1885  HA  LEU A 127      57.976  75.220 -21.325  1.00 67.85           H  
ATOM   1886  C   LEU A 127      58.780  76.889 -20.288  1.00 67.85           C  
ATOM   1887  CB  LEU A 127      58.782  76.601 -22.786  1.00 67.85           C  
ATOM   1888  HB2 LEU A 127      59.849  76.684 -22.578  1.00 67.85           H  
ATOM   1889  HB3 LEU A 127      58.460  77.570 -23.167  1.00 67.85           H  
ATOM   1890  O   LEU A 127      59.479  76.163 -19.584  1.00 67.85           O  
ATOM   1891  CG  LEU A 127      58.585  75.521 -23.863  1.00 67.85           C  
ATOM   1892  HG  LEU A 127      57.550  75.179 -23.859  1.00 67.85           H  
ATOM   1893  CD1 LEU A 127      58.905  76.085 -25.247  1.00 67.85           C  
ATOM   1894 HD11 LEU A 127      58.766  75.308 -25.998  1.00 67.85           H  
ATOM   1895 HD12 LEU A 127      59.933  76.447 -25.285  1.00 67.85           H  
ATOM   1896 HD13 LEU A 127      58.223  76.905 -25.473  1.00 67.85           H  
ATOM   1897  CD2 LEU A 127      59.521  74.337 -23.601  1.00 67.85           C  
ATOM   1898 HD21 LEU A 127      60.563  74.654 -23.644  1.00 67.85           H  
ATOM   1899 HD22 LEU A 127      59.351  73.571 -24.358  1.00 67.85           H  
ATOM   1900 HD23 LEU A 127      59.309  73.900 -22.625  1.00 67.85           H  
ATOM   1901  N   ALA A 128      58.641  78.192 -20.036  1.00 66.43           N  
ATOM   1902  H   ALA A 128      58.103  78.754 -20.680  1.00 66.43           H  
ATOM   1903  CA  ALA A 128      59.255  78.860 -18.893  1.00 66.43           C  
ATOM   1904  HA  ALA A 128      60.327  78.664 -18.909  1.00 66.43           H  
ATOM   1905  C   ALA A 128      58.711  78.317 -17.567  1.00 66.43           C  
ATOM   1906  CB  ALA A 128      59.036  80.373 -19.008  1.00 66.43           C  
ATOM   1907  HB1 ALA A 128      59.501  80.875 -18.159  1.00 66.43           H  
ATOM   1908  HB2 ALA A 128      57.970  80.597 -19.013  1.00 66.43           H  
ATOM   1909  HB3 ALA A 128      59.486  80.744 -19.929  1.00 66.43           H  
ATOM   1910  O   ALA A 128      59.485  78.148 -16.628  1.00 66.43           O  
ATOM   1911  N   ALA A 129      57.413  78.001 -17.506  1.00 59.84           N  
ATOM   1912  H   ALA A 129      56.824  78.211 -18.299  1.00 59.84           H  
ATOM   1913  CA  ALA A 129      56.790  77.383 -16.340  1.00 59.84           C  
ATOM   1914  HA  ALA A 129      57.126  77.905 -15.444  1.00 59.84           H  
ATOM   1915  C   ALA A 129      57.176  75.902 -16.168  1.00 59.84           C  
ATOM   1916  CB  ALA A 129      55.272  77.561 -16.456  1.00 59.84           C  
ATOM   1917  HB1 ALA A 129      54.789  77.149 -15.570  1.00 59.84           H  
ATOM   1918  HB2 ALA A 129      54.898  77.041 -17.337  1.00 59.84           H  
ATOM   1919  HB3 ALA A 129      55.028  78.621 -16.533  1.00 59.84           H  
ATOM   1920  O   ALA A 129      57.313  75.442 -15.039  1.00 59.84           O  
ATOM   1921  N   LEU A 130      57.383  75.164 -17.266  1.00 54.46           N  
ATOM   1922  H   LEU A 130      57.153  75.578 -18.159  1.00 54.46           H  
ATOM   1923  CA  LEU A 130      57.776  73.747 -17.246  1.00 54.46           C  
ATOM   1924  HA  LEU A 130      57.233  73.242 -16.447  1.00 54.46           H  
ATOM   1925  C   LEU A 130      59.266  73.529 -16.946  1.00 54.46           C  
ATOM   1926  CB  LEU A 130      57.399  73.108 -18.597  1.00 54.46           C  
ATOM   1927  HB2 LEU A 130      58.002  72.214 -18.755  1.00 54.46           H  
ATOM   1928  HB3 LEU A 130      57.642  73.807 -19.396  1.00 54.46           H  
ATOM   1929  O   LEU A 130      59.635  72.518 -16.349  1.00 54.46           O  
ATOM   1930  CG  LEU A 130      55.915  72.708 -18.687  1.00 54.46           C  
ATOM   1931  HG  LEU A 130      55.293  73.505 -18.278  1.00 54.46           H  
ATOM   1932  CD1 LEU A 130      55.517  72.486 -20.146  1.00 54.46           C  
ATOM   1933 HD11 LEU A 130      56.120  71.691 -20.583  1.00 54.46           H  
ATOM   1934 HD12 LEU A 130      55.664  73.406 -20.711  1.00 54.46           H  
ATOM   1935 HD13 LEU A 130      54.465  72.207 -20.201  1.00 54.46           H  
ATOM   1936  CD2 LEU A 130      55.645  71.412 -17.917  1.00 54.46           C  
ATOM   1937 HD21 LEU A 130      54.592  71.146 -18.005  1.00 54.46           H  
ATOM   1938 HD22 LEU A 130      55.880  71.540 -16.860  1.00 54.46           H  
ATOM   1939 HD23 LEU A 130      56.249  70.599 -18.321  1.00 54.46           H  
ATOM   1940  N   ARG A 131      60.134  74.473 -17.328  1.00 56.90           N  
ATOM   1941  H   ARG A 131      59.761  75.248 -17.857  1.00 56.90           H  
ATOM   1942  CA  ARG A 131      61.596  74.365 -17.166  1.00 56.90           C  
ATOM   1943  HA  ARG A 131      61.942  73.551 -17.802  1.00 56.90           H  
ATOM   1944  C   ARG A 131      62.079  73.987 -15.764  1.00 56.90           C  
ATOM   1945  CB  ARG A 131      62.280  75.675 -17.582  1.00 56.90           C  
ATOM   1946  HB2 ARG A 131      63.092  75.900 -16.891  1.00 56.90           H  
ATOM   1947  HB3 ARG A 131      61.570  76.501 -17.546  1.00 56.90           H  
ATOM   1948  O   ARG A 131      62.938  73.110 -15.688  1.00 56.90           O  
ATOM   1949  CG  ARG A 131      62.873  75.568 -18.983  1.00 56.90           C  
ATOM   1950  HG2 ARG A 131      63.564  74.726 -19.036  1.00 56.90           H  
ATOM   1951  HG3 ARG A 131      62.068  75.422 -19.703  1.00 56.90           H  
ATOM   1952  CD  ARG A 131      63.623  76.863 -19.290  1.00 56.90           C  
ATOM   1953  HD2 ARG A 131      64.521  76.909 -18.674  1.00 56.90           H  
ATOM   1954  HD3 ARG A 131      62.975  77.703 -19.039  1.00 56.90           H  
ATOM   1955  NE  ARG A 131      63.978  76.937 -20.714  1.00 56.90           N  
ATOM   1956  HE  ARG A 131      63.804  76.110 -21.266  1.00 56.90           H  
ATOM   1957  NH1 ARG A 131      64.670  79.124 -20.718  1.00 56.90           N  
ATOM   1958 HH11 ARG A 131      64.537  79.150 -19.717  1.00 56.90           H  
ATOM   1959 HH12 ARG A 131      64.949  79.950 -21.227  1.00 56.90           H  
ATOM   1960  NH2 ARG A 131      64.556  77.993 -22.642  1.00 56.90           N  
ATOM   1961 HH21 ARG A 131      64.828  78.829 -23.139  1.00 56.90           H  
ATOM   1962 HH22 ARG A 131      64.322  77.162 -23.165  1.00 56.90           H  
ATOM   1963  CZ  ARG A 131      64.402  78.013 -21.349  1.00 56.90           C  
ATOM   1964  N   PRO A 132      61.606  74.626 -14.675  1.00 50.04           N  
ATOM   1965  CA  PRO A 132      62.139  74.367 -13.342  1.00 50.04           C  
ATOM   1966  HA  PRO A 132      63.202  74.609 -13.321  1.00 50.04           H  
ATOM   1967  C   PRO A 132      61.952  72.907 -12.928  1.00 50.04           C  
ATOM   1968  CB  PRO A 132      61.376  75.306 -12.397  1.00 50.04           C  
ATOM   1969  HB2 PRO A 132      62.027  75.710 -11.621  1.00 50.04           H  
ATOM   1970  HB3 PRO A 132      60.534  74.784 -11.943  1.00 50.04           H  
ATOM   1971  O   PRO A 132      62.819  72.335 -12.278  1.00 50.04           O  
ATOM   1972  CG  PRO A 132      60.837  76.404 -13.309  1.00 50.04           C  
ATOM   1973  HG2 PRO A 132      59.921  76.848 -12.918  1.00 50.04           H  
ATOM   1974  HG3 PRO A 132      61.604  77.163 -13.461  1.00 50.04           H  
ATOM   1975  CD  PRO A 132      60.592  75.662 -14.613  1.00 50.04           C  
ATOM   1976  HD2 PRO A 132      59.614  75.182 -14.578  1.00 50.04           H  
ATOM   1977  HD3 PRO A 132      60.655  76.354 -15.453  1.00 50.04           H  
ATOM   1978  N   VAL A 133      60.833  72.299 -13.336  1.00 44.80           N  
ATOM   1979  H   VAL A 133      60.197  72.806 -13.936  1.00 44.80           H  
ATOM   1980  CA  VAL A 133      60.437  70.953 -12.910  1.00 44.80           C  
ATOM   1981  HA  VAL A 133      60.511  70.896 -11.824  1.00 44.80           H  
ATOM   1982  C   VAL A 133      61.376  69.890 -13.478  1.00 44.80           C  
ATOM   1983  CB  VAL A 133      58.973  70.670 -13.309  1.00 44.80           C  
ATOM   1984  HB  VAL A 133      58.898  70.631 -14.396  1.00 44.80           H  
ATOM   1985  O   VAL A 133      61.747  68.959 -12.769  1.00 44.80           O  
ATOM   1986  CG1 VAL A 133      58.488  69.332 -12.741  1.00 44.80           C  
ATOM   1987 HG11 VAL A 133      57.443  69.171 -13.007  1.00 44.80           H  
ATOM   1988 HG12 VAL A 133      58.587  69.325 -11.655  1.00 44.80           H  
ATOM   1989 HG13 VAL A 133      59.071  68.509 -13.155  1.00 44.80           H  
ATOM   1990  CG2 VAL A 133      58.025  71.767 -12.798  1.00 44.80           C  
ATOM   1991 HG21 VAL A 133      58.238  72.718 -13.286  1.00 44.80           H  
ATOM   1992 HG22 VAL A 133      56.994  71.500 -13.031  1.00 44.80           H  
ATOM   1993 HG23 VAL A 133      58.129  71.879 -11.719  1.00 44.80           H  
ATOM   1994  N   ALA A 134      61.816  70.046 -14.729  1.00 40.05           N  
ATOM   1995  H   ALA A 134      61.504  70.850 -15.255  1.00 40.05           H  
ATOM   1996  CA  ALA A 134      62.652  69.052 -15.401  1.00 40.05           C  
ATOM   1997  HA  ALA A 134      62.152  68.085 -15.348  1.00 40.05           H  
ATOM   1998  C   ALA A 134      64.040  68.874 -14.753  1.00 40.05           C  
ATOM   1999  CB  ALA A 134      62.772  69.454 -16.876  1.00 40.05           C  
ATOM   2000  HB1 ALA A 134      61.781  69.514 -17.325  1.00 40.05           H  
ATOM   2001  HB2 ALA A 134      63.356  68.704 -17.409  1.00 40.05           H  
ATOM   2002  HB3 ALA A 134      63.268  70.421 -16.961  1.00 40.05           H  
ATOM   2003  O   ALA A 134      64.599  67.782 -14.796  1.00 40.05           O  
ATOM   2004  N   GLN A 135      64.606  69.925 -14.147  1.00 38.14           N  
ATOM   2005  H   GLN A 135      64.075  70.781 -14.068  1.00 38.14           H  
ATOM   2006  CA  GLN A 135      65.989  69.902 -13.647  1.00 38.14           C  
ATOM   2007  HA  GLN A 135      66.635  69.476 -14.415  1.00 38.14           H  
ATOM   2008  C   GLN A 135      66.197  69.041 -12.399  1.00 38.14           C  
ATOM   2009  CB  GLN A 135      66.459  71.331 -13.345  1.00 38.14           C  
ATOM   2010  HB2 GLN A 135      65.698  71.855 -12.767  1.00 38.14           H  
ATOM   2011  HB3 GLN A 135      67.371  71.285 -12.749  1.00 38.14           H  
ATOM   2012  O   GLN A 135      67.313  68.595 -12.155  1.00 38.14           O  
ATOM   2013  CG  GLN A 135      66.779  72.109 -14.624  1.00 38.14           C  
ATOM   2014  HG2 GLN A 135      67.516  71.550 -15.200  1.00 38.14           H  
ATOM   2015  HG3 GLN A 135      65.877  72.215 -15.226  1.00 38.14           H  
ATOM   2016  CD  GLN A 135      67.337  73.500 -14.339  1.00 38.14           C  
ATOM   2017  NE2 GLN A 135      68.025  74.097 -15.286  1.00 38.14           N  
ATOM   2018 HE21 GLN A 135      68.447  74.974 -15.016  1.00 38.14           H  
ATOM   2019 HE22 GLN A 135      68.262  73.588 -16.126  1.00 38.14           H  
ATOM   2020  OE1 GLN A 135      67.169  74.098 -13.290  1.00 38.14           O  
ATOM   2021  N   ALA A 136      65.161  68.797 -11.594  1.00 34.00           N  
ATOM   2022  H   ALA A 136      64.245  69.136 -11.851  1.00 34.00           H  
ATOM   2023  CA  ALA A 136      65.326  68.104 -10.315  1.00 34.00           C  
ATOM   2024  HA  ALA A 136      66.129  68.595  -9.765  1.00 34.00           H  
ATOM   2025  C   ALA A 136      65.741  66.620 -10.453  1.00 34.00           C  
ATOM   2026  CB  ALA A 136      64.033  68.273  -9.509  1.00 34.00           C  
ATOM   2027  HB1 ALA A 136      64.152  67.813  -8.528  1.00 34.00           H  
ATOM   2028  HB2 ALA A 136      63.811  69.332  -9.380  1.00 34.00           H  
ATOM   2029  HB3 ALA A 136      63.206  67.791 -10.030  1.00 34.00           H  
ATOM   2030  O   ALA A 136      66.059  65.983  -9.451  1.00 34.00           O  
ATOM   2031  N   ALA A 137      65.751  66.075 -11.675  1.00 32.60           N  
ATOM   2032  H   ALA A 137      65.523  66.670 -12.459  1.00 32.60           H  
ATOM   2033  CA  ALA A 137      66.021  64.668 -11.971  1.00 32.60           C  
ATOM   2034  HA  ALA A 137      65.358  64.053 -11.362  1.00 32.60           H  
ATOM   2035  C   ALA A 137      67.464  64.199 -11.678  1.00 32.60           C  
ATOM   2036  CB  ALA A 137      65.668  64.449 -13.449  1.00 32.60           C  
ATOM   2037  HB1 ALA A 137      64.632  64.733 -13.634  1.00 32.60           H  
ATOM   2038  HB2 ALA A 137      66.324  65.048 -14.082  1.00 32.60           H  
ATOM   2039  HB3 ALA A 137      65.797  63.397 -13.703  1.00 32.60           H  
ATOM   2040  O   ALA A 137      67.713  62.998 -11.641  1.00 32.60           O  
ATOM   2041  N   ASP A 138      68.414  65.118 -11.484  1.00 28.27           N  
ATOM   2042  H   ASP A 138      68.134  66.087 -11.534  1.00 28.27           H  
ATOM   2043  CA  ASP A 138      69.855  64.843 -11.623  1.00 28.27           C  
ATOM   2044  HA  ASP A 138      70.018  64.352 -12.582  1.00 28.27           H  
ATOM   2045  C   ASP A 138      70.481  63.908 -10.567  1.00 28.27           C  
ATOM   2046  CB  ASP A 138      70.608  66.197 -11.593  1.00 28.27           C  
ATOM   2047  HB2 ASP A 138      69.970  66.966 -11.158  1.00 28.27           H  
ATOM   2048  HB3 ASP A 138      71.472  66.111 -10.934  1.00 28.27           H  
ATOM   2049  O   ASP A 138      71.521  63.298 -10.815  1.00 28.27           O  
ATOM   2050  CG  ASP A 138      71.131  66.694 -12.949  1.00 28.27           C  
ATOM   2051  OD1 ASP A 138      71.015  65.963 -13.957  1.00 28.27           O  
ATOM   2052  OD2 ASP A 138      71.678  67.821 -12.957  1.00 28.27           O  
ATOM   2053  N   ALA A 139      69.937  63.845  -9.349  1.00 28.14           N  
ATOM   2054  H   ALA A 139      69.052  64.313  -9.214  1.00 28.14           H  
ATOM   2055  CA  ALA A 139      70.776  63.553  -8.181  1.00 28.14           C  
ATOM   2056  HA  ALA A 139      71.676  64.163  -8.260  1.00 28.14           H  
ATOM   2057  C   ALA A 139      71.257  62.096  -8.033  1.00 28.14           C  
ATOM   2058  CB  ALA A 139      70.021  63.995  -6.924  1.00 28.14           C  
ATOM   2059  HB1 ALA A 139      70.652  63.847  -6.047  1.00 28.14           H  
ATOM   2060  HB2 ALA A 139      69.762  65.051  -7.000  1.00 28.14           H  
ATOM   2061  HB3 ALA A 139      69.109  63.408  -6.812  1.00 28.14           H  
ATOM   2062  O   ALA A 139      72.322  61.860  -7.463  1.00 28.14           O  
ATOM   2063  N   SER A 140      70.477  61.101  -8.461  1.00 29.11           N  
ATOM   2064  H   SER A 140      69.672  61.329  -9.027  1.00 29.11           H  
ATOM   2065  CA  SER A 140      70.581  59.727  -7.933  1.00 29.11           C  
ATOM   2066  HA  SER A 140      70.778  59.809  -6.864  1.00 29.11           H  
ATOM   2067  C   SER A 140      71.732  58.876  -8.493  1.00 29.11           C  
ATOM   2068  CB  SER A 140      69.232  59.012  -8.072  1.00 29.11           C  
ATOM   2069  HB2 SER A 140      69.279  58.028  -7.605  1.00 29.11           H  
ATOM   2070  HB3 SER A 140      68.465  59.597  -7.564  1.00 29.11           H  
ATOM   2071  O   SER A 140      71.680  57.651  -8.418  1.00 29.11           O  
ATOM   2072  OG  SER A 140      68.882  58.881  -9.433  1.00 29.11           O  
ATOM   2073  HG  SER A 140      69.419  58.183  -9.816  1.00 29.11           H  
ATOM   2074  N   GLY A 141      72.763  59.475  -9.091  1.00 24.16           N  
ATOM   2075  H   GLY A 141      72.773  60.485  -9.105  1.00 24.16           H  
ATOM   2076  CA  GLY A 141      73.728  58.731  -9.906  1.00 24.16           C  
ATOM   2077  HA2 GLY A 141      73.181  58.069 -10.578  1.00 24.16           H  
ATOM   2078  HA3 GLY A 141      74.276  59.446 -10.519  1.00 24.16           H  
ATOM   2079  C   GLY A 141      74.761  57.876  -9.155  1.00 24.16           C  
ATOM   2080  O   GLY A 141      75.367  56.992  -9.757  1.00 24.16           O  
ATOM   2081  N   THR A 142      75.063  58.152  -7.882  1.00 23.49           N  
ATOM   2082  H   THR A 142      74.512  58.838  -7.388  1.00 23.49           H  
ATOM   2083  CA  THR A 142      76.349  57.733  -7.283  1.00 23.49           C  
ATOM   2084  HA  THR A 142      77.113  57.797  -8.057  1.00 23.49           H  
ATOM   2085  C   THR A 142      76.364  56.283  -6.790  1.00 23.49           C  
ATOM   2086  CB  THR A 142      76.787  58.691  -6.167  1.00 23.49           C  
ATOM   2087  HB  THR A 142      77.586  58.227  -5.588  1.00 23.49           H  
ATOM   2088  O   THR A 142      75.994  56.008  -5.652  1.00 23.49           O  
ATOM   2089  CG2 THR A 142      77.314  60.005  -6.740  1.00 23.49           C  
ATOM   2090 HG21 THR A 142      78.173  59.813  -7.382  1.00 23.49           H  
ATOM   2091 HG22 THR A 142      77.618  60.657  -5.921  1.00 23.49           H  
ATOM   2092 HG23 THR A 142      76.531  60.501  -7.314  1.00 23.49           H  
ATOM   2093  OG1 THR A 142      75.707  58.992  -5.318  1.00 23.49           O  
ATOM   2094  HG1 THR A 142      75.374  58.155  -4.986  1.00 23.49           H  
ATOM   2095  N   GLY A 143      76.839  55.362  -7.635  1.00 22.94           N  
ATOM   2096  H   GLY A 143      76.999  55.671  -8.583  1.00 22.94           H  
ATOM   2097  CA  GLY A 143      76.704  53.911  -7.434  1.00 22.94           C  
ATOM   2098  HA2 GLY A 143      76.306  53.482  -8.354  1.00 22.94           H  
ATOM   2099  HA3 GLY A 143      75.960  53.728  -6.659  1.00 22.94           H  
ATOM   2100  C   GLY A 143      77.953  53.103  -7.054  1.00 22.94           C  
ATOM   2101  O   GLY A 143      78.013  51.945  -7.435  1.00 22.94           O  
ATOM   2102  N   ALA A 144      78.980  53.669  -6.407  1.00 22.32           N  
ATOM   2103  H   ALA A 144      78.868  54.613  -6.066  1.00 22.32           H  
ATOM   2104  CA  ALA A 144      80.330  53.080  -6.467  1.00 22.32           C  
ATOM   2105  HA  ALA A 144      80.501  52.868  -7.522  1.00 22.32           H  
ATOM   2106  C   ALA A 144      80.568  51.700  -5.789  1.00 22.32           C  
ATOM   2107  CB  ALA A 144      81.381  54.135  -6.099  1.00 22.32           C  
ATOM   2108  HB1 ALA A 144      81.271  54.428  -5.055  1.00 22.32           H  
ATOM   2109  HB2 ALA A 144      81.257  55.013  -6.732  1.00 22.32           H  
ATOM   2110  HB3 ALA A 144      82.380  53.728  -6.260  1.00 22.32           H  
ATOM   2111  O   ALA A 144      80.467  50.672  -6.449  1.00 22.32           O  
ATOM   2112  N   ASN A 145      81.126  51.659  -4.569  1.00 19.56           N  
ATOM   2113  H   ASN A 145      81.084  52.484  -3.989  1.00 19.56           H  
ATOM   2114  CA  ASN A 145      82.188  50.678  -4.275  1.00 19.56           C  
ATOM   2115  HA  ASN A 145      82.416  50.158  -5.206  1.00 19.56           H  
ATOM   2116  C   ASN A 145      81.794  49.618  -3.211  1.00 19.56           C  
ATOM   2117  CB  ASN A 145      83.467  51.462  -3.907  1.00 19.56           C  
ATOM   2118  HB2 ASN A 145      83.498  51.642  -2.833  1.00 19.56           H  
ATOM   2119  HB3 ASN A 145      83.462  52.428  -4.412  1.00 19.56           H  
ATOM   2120  O   ASN A 145      81.650  49.984  -2.045  1.00 19.56           O  
ATOM   2121  CG  ASN A 145      84.746  50.763  -4.332  1.00 19.56           C  
ATOM   2122  ND2 ASN A 145      85.880  51.379  -4.098  1.00 19.56           N  
ATOM   2123 HD21 ASN A 145      86.710  50.875  -4.374  1.00 19.56           H  
ATOM   2124 HD22 ASN A 145      85.897  52.251  -3.587  1.00 19.56           H  
ATOM   2125  OD1 ASN A 145      84.765  49.690  -4.903  1.00 19.56           O  
ATOM   2126  N   PRO A 146      81.648  48.324  -3.559  1.00 25.97           N  
ATOM   2127  CA  PRO A 146      80.969  47.321  -2.721  1.00 25.97           C  
ATOM   2128  HA  PRO A 146      80.202  47.810  -2.120  1.00 25.97           H  
ATOM   2129  C   PRO A 146      81.866  46.524  -1.739  1.00 25.97           C  
ATOM   2130  CB  PRO A 146      80.275  46.411  -3.749  1.00 25.97           C  
ATOM   2131  HB2 PRO A 146      80.051  45.412  -3.374  1.00 25.97           H  
ATOM   2132  HB3 PRO A 146      79.354  46.887  -4.087  1.00 25.97           H  
ATOM   2133  O   PRO A 146      81.499  45.418  -1.376  1.00 25.97           O  
ATOM   2134  CG  PRO A 146      81.275  46.375  -4.901  1.00 25.97           C  
ATOM   2135  HG2 PRO A 146      80.799  46.112  -5.845  1.00 25.97           H  
ATOM   2136  HG3 PRO A 146      82.081  45.680  -4.666  1.00 25.97           H  
ATOM   2137  CD  PRO A 146      81.809  47.803  -4.914  1.00 25.97           C  
ATOM   2138  HD2 PRO A 146      82.856  47.812  -5.220  1.00 25.97           H  
ATOM   2139  HD3 PRO A 146      81.208  48.389  -5.609  1.00 25.97           H  
ATOM   2140  N   SER A 147      83.050  47.008  -1.349  1.00 20.97           N  
ATOM   2141  H   SER A 147      83.221  47.992  -1.503  1.00 20.97           H  
ATOM   2142  CA  SER A 147      84.234  46.141  -1.131  1.00 20.97           C  
ATOM   2143  HA  SER A 147      84.384  45.666  -2.100  1.00 20.97           H  
ATOM   2144  C   SER A 147      84.187  44.910  -0.177  1.00 20.97           C  
ATOM   2145  CB  SER A 147      85.508  46.969  -0.931  1.00 20.97           C  
ATOM   2146  HB2 SER A 147      86.360  46.294  -0.852  1.00 20.97           H  
ATOM   2147  HB3 SER A 147      85.656  47.610  -1.800  1.00 20.97           H  
ATOM   2148  O   SER A 147      83.963  43.813  -0.671  1.00 20.97           O  
ATOM   2149  OG  SER A 147      85.432  47.775   0.230  1.00 20.97           O  
ATOM   2150  HG  SER A 147      86.322  47.995   0.514  1.00 20.97           H  
ATOM   2151  N   GLY A 148      84.676  45.008   1.074  1.00 22.08           N  
ATOM   2152  H   GLY A 148      84.718  45.938   1.466  1.00 22.08           H  
ATOM   2153  CA  GLY A 148      85.631  44.002   1.627  1.00 22.08           C  
ATOM   2154  HA2 GLY A 148      86.501  44.544   1.997  1.00 22.08           H  
ATOM   2155  HA3 GLY A 148      85.987  43.377   0.809  1.00 22.08           H  
ATOM   2156  C   GLY A 148      85.209  43.021   2.753  1.00 22.08           C  
ATOM   2157  O   GLY A 148      84.053  42.975   3.157  1.00 22.08           O  
ATOM   2158  N   ASP A 149      86.214  42.283   3.272  1.00 22.90           N  
ATOM   2159  H   ASP A 149      87.136  42.547   2.953  1.00 22.90           H  
ATOM   2160  CA  ASP A 149      86.189  40.850   3.683  1.00 22.90           C  
ATOM   2161  HA  ASP A 149      85.478  40.316   3.053  1.00 22.90           H  
ATOM   2162  C   ASP A 149      85.878  40.438   5.158  1.00 22.90           C  
ATOM   2163  CB  ASP A 149      87.607  40.280   3.400  1.00 22.90           C  
ATOM   2164  HB2 ASP A 149      87.673  39.277   3.821  1.00 22.90           H  
ATOM   2165  HB3 ASP A 149      88.339  40.893   3.925  1.00 22.90           H  
ATOM   2166  O   ASP A 149      85.515  39.289   5.384  1.00 22.90           O  
ATOM   2167  CG  ASP A 149      88.014  40.157   1.925  1.00 22.90           C  
ATOM   2168  OD1 ASP A 149      87.167  39.739   1.108  1.00 22.90           O  
ATOM   2169  OD2 ASP A 149      89.180  40.498   1.612  1.00 22.90           O  
ATOM   2170  N   ASP A 150      86.124  41.276   6.178  1.00 22.98           N  
ATOM   2171  H   ASP A 150      86.200  42.244   5.900  1.00 22.98           H  
ATOM   2172  CA  ASP A 150      87.119  40.887   7.222  1.00 22.98           C  
ATOM   2173  HA  ASP A 150      87.734  40.083   6.817  1.00 22.98           H  
ATOM   2174  C   ASP A 150      86.670  40.402   8.637  1.00 22.98           C  
ATOM   2175  CB  ASP A 150      88.023  42.126   7.382  1.00 22.98           C  
ATOM   2176  HB2 ASP A 150      87.487  42.872   7.968  1.00 22.98           H  
ATOM   2177  HB3 ASP A 150      88.202  42.559   6.398  1.00 22.98           H  
ATOM   2178  O   ASP A 150      87.448  39.756   9.333  1.00 22.98           O  
ATOM   2179  CG  ASP A 150      89.406  41.889   8.007  1.00 22.98           C  
ATOM   2180  OD1 ASP A 150      89.974  40.790   7.838  1.00 22.98           O  
ATOM   2181  OD2 ASP A 150      89.945  42.885   8.549  1.00 22.98           O  
ATOM   2182  N   LEU A 151      85.491  40.766   9.161  1.00 21.41           N  
ATOM   2183  H   LEU A 151      84.815  41.185   8.539  1.00 21.41           H  
ATOM   2184  CA  LEU A 151      85.155  40.557  10.602  1.00 21.41           C  
ATOM   2185  HA  LEU A 151      86.029  40.807  11.203  1.00 21.41           H  
ATOM   2186  C   LEU A 151      84.826  39.065  10.910  1.00 21.41           C  
ATOM   2187  CB  LEU A 151      84.005  41.512  10.975  1.00 21.41           C  
ATOM   2188  HB2 LEU A 151      83.151  41.257  10.347  1.00 21.41           H  
ATOM   2189  HB3 LEU A 151      83.715  41.334  12.011  1.00 21.41           H  
ATOM   2190  O   LEU A 151      84.789  38.259   9.995  1.00 21.41           O  
ATOM   2191  CG  LEU A 151      84.317  43.014  10.806  1.00 21.41           C  
ATOM   2192  HG  LEU A 151      84.725  43.204   9.814  1.00 21.41           H  
ATOM   2193  CD1 LEU A 151      83.023  43.819  10.938  1.00 21.41           C  
ATOM   2194 HD11 LEU A 151      82.318  43.501  10.169  1.00 21.41           H  
ATOM   2195 HD12 LEU A 151      83.235  44.879  10.800  1.00 21.41           H  
ATOM   2196 HD13 LEU A 151      82.580  43.659  11.921  1.00 21.41           H  
ATOM   2197  CD2 LEU A 151      85.302  43.532  11.857  1.00 21.41           C  
ATOM   2198 HD21 LEU A 151      85.467  44.600  11.714  1.00 21.41           H  
ATOM   2199 HD22 LEU A 151      84.918  43.349  12.861  1.00 21.41           H  
ATOM   2200 HD23 LEU A 151      86.258  43.021  11.739  1.00 21.41           H  
ATOM   2201  N   GLY A 152      84.505  38.538  12.101  1.00 27.71           N  
ATOM   2202  H   GLY A 152      84.347  37.545  11.999  1.00 27.71           H  
ATOM   2203  CA  GLY A 152      84.371  38.955  13.507  1.00 27.71           C  
ATOM   2204  HA2 GLY A 152      83.452  39.523  13.649  1.00 27.71           H  
ATOM   2205  HA3 GLY A 152      85.231  39.558  13.799  1.00 27.71           H  
ATOM   2206  C   GLY A 152      84.319  37.668  14.387  1.00 27.71           C  
ATOM   2207  O   GLY A 152      84.148  36.588  13.841  1.00 27.71           O  
ATOM   2208  N   GLU A 153      84.523  37.767  15.712  1.00 31.52           N  
ATOM   2209  H   GLU A 153      84.515  38.704  16.088  1.00 31.52           H  
ATOM   2210  CA  GLU A 153      85.224  36.770  16.574  1.00 31.52           C  
ATOM   2211  HA  GLU A 153      86.137  36.491  16.048  1.00 31.52           H  
ATOM   2212  C   GLU A 153      84.545  35.398  16.920  1.00 31.52           C  
ATOM   2213  CB  GLU A 153      85.664  37.489  17.869  1.00 31.52           C  
ATOM   2214  HB2 GLU A 153      86.287  36.808  18.449  1.00 31.52           H  
ATOM   2215  HB3 GLU A 153      84.769  37.721  18.447  1.00 31.52           H  
ATOM   2216  O   GLU A 153      83.982  34.724  16.073  1.00 31.52           O  
ATOM   2217  CG  GLU A 153      86.492  38.770  17.705  1.00 31.52           C  
ATOM   2218  HG2 GLU A 153      85.894  39.525  17.194  1.00 31.52           H  
ATOM   2219  HG3 GLU A 153      87.362  38.546  17.088  1.00 31.52           H  
ATOM   2220  CD  GLU A 153      86.951  39.327  19.067  1.00 31.52           C  
ATOM   2221  OE1 GLU A 153      87.848  40.200  19.059  1.00 31.52           O  
ATOM   2222  OE2 GLU A 153      86.407  38.893  20.109  1.00 31.52           O  
ATOM   2223  N   ALA A 154      84.695  34.900  18.162  1.00 24.88           N  
ATOM   2224  H   ALA A 154      84.939  35.584  18.864  1.00 24.88           H  
ATOM   2225  CA  ALA A 154      85.317  33.588  18.400  1.00 24.88           C  
ATOM   2226  HA  ALA A 154      85.697  33.200  17.455  1.00 24.88           H  
ATOM   2227  C   ALA A 154      84.506  32.441  19.046  1.00 24.88           C  
ATOM   2228  CB  ALA A 154      86.507  33.884  19.332  1.00 24.88           C  
ATOM   2229  HB1 ALA A 154      87.180  34.601  18.862  1.00 24.88           H  
ATOM   2230  HB2 ALA A 154      87.063  32.965  19.518  1.00 24.88           H  
ATOM   2231  HB3 ALA A 154      86.155  34.285  20.283  1.00 24.88           H  
ATOM   2232  O   ALA A 154      84.985  31.315  19.014  1.00 24.88           O  
ATOM   2233  N   GLY A 155      83.467  32.719  19.835  1.00 33.50           N  
ATOM   2234  H   GLY A 155      83.002  33.608  19.717  1.00 33.50           H  
ATOM   2235  CA  GLY A 155      83.330  32.012  21.122  1.00 33.50           C  
ATOM   2236  HA2 GLY A 155      82.866  32.698  21.831  1.00 33.50           H  
ATOM   2237  HA3 GLY A 155      84.331  31.798  21.496  1.00 33.50           H  
ATOM   2238  C   GLY A 155      82.523  30.702  21.190  1.00 33.50           C  
ATOM   2239  O   GLY A 155      81.585  30.497  20.438  1.00 33.50           O  
ATOM   2240  N   VAL A 156      82.831  29.938  22.253  1.00 31.83           N  
ATOM   2241  H   VAL A 156      83.715  30.173  22.681  1.00 31.83           H  
ATOM   2242  CA  VAL A 156      82.042  28.926  23.004  1.00 31.83           C  
ATOM   2243  HA  VAL A 156      82.718  28.089  23.178  1.00 31.83           H  
ATOM   2244  C   VAL A 156      80.850  28.330  22.236  1.00 31.83           C  
ATOM   2245  CB  VAL A 156      81.636  29.462  24.400  1.00 31.83           C  
ATOM   2246  HB  VAL A 156      80.840  30.199  24.298  1.00 31.83           H  
ATOM   2247  O   VAL A 156      79.698  28.707  22.447  1.00 31.83           O  
ATOM   2248  CG1 VAL A 156      81.160  28.327  25.321  1.00 31.83           C  
ATOM   2249 HG11 VAL A 156      80.285  27.842  24.888  1.00 31.83           H  
ATOM   2250 HG12 VAL A 156      80.878  28.727  26.295  1.00 31.83           H  
ATOM   2251 HG13 VAL A 156      81.948  27.584  25.443  1.00 31.83           H  
ATOM   2252  CG2 VAL A 156      82.817  30.139  25.125  1.00 31.83           C  
ATOM   2253 HG21 VAL A 156      82.519  30.413  26.137  1.00 31.83           H  
ATOM   2254 HG22 VAL A 156      83.665  29.455  25.171  1.00 31.83           H  
ATOM   2255 HG23 VAL A 156      83.105  31.051  24.602  1.00 31.83           H  
ATOM   2256  N   ASP A 157      81.171  27.392  21.346  1.00 34.43           N  
ATOM   2257  H   ASP A 157      82.150  27.162  21.255  1.00 34.43           H  
ATOM   2258  CA  ASP A 157      80.384  27.087  20.144  1.00 34.43           C  
ATOM   2259  HA  ASP A 157      80.077  28.022  19.674  1.00 34.43           H  
ATOM   2260  C   ASP A 157      79.135  26.220  20.382  1.00 34.43           C  
ATOM   2261  CB  ASP A 157      81.300  26.327  19.164  1.00 34.43           C  
ATOM   2262  HB2 ASP A 157      80.801  26.257  18.197  1.00 34.43           H  
ATOM   2263  HB3 ASP A 157      81.454  25.310  19.525  1.00 34.43           H  
ATOM   2264  O   ASP A 157      78.073  26.437  19.802  1.00 34.43           O  
ATOM   2265  CG  ASP A 157      82.680  26.953  18.972  1.00 34.43           C  
ATOM   2266  OD1 ASP A 157      82.753  27.986  18.281  1.00 34.43           O  
ATOM   2267  OD2 ASP A 157      83.648  26.411  19.553  1.00 34.43           O  
ATOM   2268  N   GLU A 158      79.302  25.194  21.219  1.00 31.14           N  
ATOM   2269  H   GLU A 158      80.210  25.163  21.661  1.00 31.14           H  
ATOM   2270  CA  GLU A 158      78.606  23.891  21.155  1.00 31.14           C  
ATOM   2271  HA  GLU A 158      78.398  23.649  20.113  1.00 31.14           H  
ATOM   2272  C   GLU A 158      77.246  23.843  21.892  1.00 31.14           C  
ATOM   2273  CB  GLU A 158      79.587  22.828  21.711  1.00 31.14           C  
ATOM   2274  HB2 GLU A 158      79.959  23.190  22.670  1.00 31.14           H  
ATOM   2275  HB3 GLU A 158      79.058  21.892  21.888  1.00 31.14           H  
ATOM   2276  O   GLU A 158      76.638  22.790  22.054  1.00 31.14           O  
ATOM   2277  CG  GLU A 158      80.770  22.524  20.765  1.00 31.14           C  
ATOM   2278  HG2 GLU A 158      81.162  23.463  20.374  1.00 31.14           H  
ATOM   2279  HG3 GLU A 158      80.392  21.949  19.920  1.00 31.14           H  
ATOM   2280  CD  GLU A 158      81.956  21.778  21.412  1.00 31.14           C  
ATOM   2281  OE1 GLU A 158      82.838  21.316  20.649  1.00 31.14           O  
ATOM   2282  OE2 GLU A 158      82.023  21.705  22.663  1.00 31.14           O  
ATOM   2283  N   LEU A 159      76.769  24.987  22.386  1.00 25.62           N  
ATOM   2284  H   LEU A 159      77.264  25.813  22.080  1.00 25.62           H  
ATOM   2285  CA  LEU A 159      75.952  25.095  23.604  1.00 25.62           C  
ATOM   2286  HA  LEU A 159      76.564  24.697  24.413  1.00 25.62           H  
ATOM   2287  C   LEU A 159      74.626  24.296  23.645  1.00 25.62           C  
ATOM   2288  CB  LEU A 159      75.743  26.603  23.856  1.00 25.62           C  
ATOM   2289  HB2 LEU A 159      74.967  26.993  23.198  1.00 25.62           H  
ATOM   2290  HB3 LEU A 159      76.670  27.104  23.576  1.00 25.62           H  
ATOM   2291  O   LEU A 159      74.387  23.552  24.595  1.00 25.62           O  
ATOM   2292  CG  LEU A 159      75.440  26.977  25.320  1.00 25.62           C  
ATOM   2293  HG  LEU A 159      75.864  26.227  25.988  1.00 25.62           H  
ATOM   2294  CD1 LEU A 159      76.091  28.321  25.652  1.00 25.62           C  
ATOM   2295 HD11 LEU A 159      77.170  28.246  25.521  1.00 25.62           H  
ATOM   2296 HD12 LEU A 159      75.882  28.590  26.688  1.00 25.62           H  
ATOM   2297 HD13 LEU A 159      75.707  29.095  24.987  1.00 25.62           H  
ATOM   2298  CD2 LEU A 159      73.945  27.113  25.609  1.00 25.62           C  
ATOM   2299 HD21 LEU A 159      73.795  27.382  26.655  1.00 25.62           H  
ATOM   2300 HD22 LEU A 159      73.456  26.156  25.430  1.00 25.62           H  
ATOM   2301 HD23 LEU A 159      73.509  27.882  24.971  1.00 25.62           H  
ATOM   2302  N   LEU A 160      73.716  24.507  22.688  1.00 28.45           N  
ATOM   2303  H   LEU A 160      74.017  25.039  21.884  1.00 28.45           H  
ATOM   2304  CA  LEU A 160      72.321  24.021  22.719  1.00 28.45           C  
ATOM   2305  HA  LEU A 160      72.071  23.744  23.743  1.00 28.45           H  
ATOM   2306  C   LEU A 160      72.138  22.731  21.893  1.00 28.45           C  
ATOM   2307  CB  LEU A 160      71.352  25.149  22.279  1.00 28.45           C  
ATOM   2308  HB2 LEU A 160      70.373  24.717  22.072  1.00 28.45           H  
ATOM   2309  HB3 LEU A 160      71.724  25.564  21.342  1.00 28.45           H  
ATOM   2310  O   LEU A 160      71.318  22.685  20.985  1.00 28.45           O  
ATOM   2311  CG  LEU A 160      71.137  26.289  23.288  1.00 28.45           C  
ATOM   2312  HG  LEU A 160      72.107  26.647  23.631  1.00 28.45           H  
ATOM   2313  CD1 LEU A 160      70.419  27.462  22.618  1.00 28.45           C  
ATOM   2314 HD11 LEU A 160      69.445  27.141  22.249  1.00 28.45           H  
ATOM   2315 HD12 LEU A 160      71.016  27.824  21.782  1.00 28.45           H  
ATOM   2316 HD13 LEU A 160      70.289  28.274  23.334  1.00 28.45           H  
ATOM   2317  CD2 LEU A 160      70.292  25.849  24.489  1.00 28.45           C  
ATOM   2318 HD21 LEU A 160      70.807  25.056  25.032  1.00 28.45           H  
ATOM   2319 HD22 LEU A 160      70.147  26.692  25.165  1.00 28.45           H  
ATOM   2320 HD23 LEU A 160      69.322  25.483  24.152  1.00 28.45           H  
ATOM   2321  N   GLU A 161      72.910  21.682  22.182  1.00 33.28           N  
ATOM   2322  H   GLU A 161      73.671  21.823  22.831  1.00 33.28           H  
ATOM   2323  CA  GLU A 161      72.838  20.396  21.460  1.00 33.28           C  
ATOM   2324  HA  GLU A 161      72.739  20.578  20.390  1.00 33.28           H  
ATOM   2325  C   GLU A 161      71.657  19.500  21.879  1.00 33.28           C  
ATOM   2326  CB  GLU A 161      74.127  19.589  21.714  1.00 33.28           C  
ATOM   2327  HB2 GLU A 161      73.861  18.537  21.819  1.00 33.28           H  
ATOM   2328  HB3 GLU A 161      74.575  19.906  22.656  1.00 33.28           H  
ATOM   2329  O   GLU A 161      70.859  19.053  21.057  1.00 33.28           O  
ATOM   2330  CG  GLU A 161      75.171  19.651  20.599  1.00 33.28           C  
ATOM   2331  HG2 GLU A 161      75.570  20.664  20.530  1.00 33.28           H  
ATOM   2332  HG3 GLU A 161      74.681  19.411  19.656  1.00 33.28           H  
ATOM   2333  CD  GLU A 161      76.310  18.643  20.848  1.00 33.28           C  
ATOM   2334  OE1 GLU A 161      77.018  18.326  19.866  1.00 33.28           O  
ATOM   2335  OE2 GLU A 161      76.414  18.118  21.985  1.00 33.28           O  
ATOM   2336  N   ALA A 162      71.630  19.125  23.163  1.00 28.59           N  
ATOM   2337  H   ALA A 162      72.317  19.572  23.755  1.00 28.59           H  
ATOM   2338  CA  ALA A 162      71.229  17.769  23.557  1.00 28.59           C  
ATOM   2339  HA  ALA A 162      71.292  17.122  22.682  1.00 28.59           H  
ATOM   2340  C   ALA A 162      69.801  17.627  24.104  1.00 28.59           C  
ATOM   2341  CB  ALA A 162      72.258  17.274  24.585  1.00 28.59           C  
ATOM   2342  HB1 ALA A 162      72.223  17.895  25.479  1.00 28.59           H  
ATOM   2343  HB2 ALA A 162      73.259  17.314  24.157  1.00 28.59           H  
ATOM   2344  HB3 ALA A 162      72.034  16.243  24.862  1.00 28.59           H  
ATOM   2345  O   ALA A 162      69.318  16.503  24.233  1.00 28.59           O  
ATOM   2346  N   LEU A 163      69.155  18.747  24.452  1.00 26.78           N  
ATOM   2347  H   LEU A 163      69.616  19.619  24.231  1.00 26.78           H  
ATOM   2348  CA  LEU A 163      67.943  18.795  25.284  1.00 26.78           C  
ATOM   2349  HA  LEU A 163      68.194  18.490  26.300  1.00 26.78           H  
ATOM   2350  C   LEU A 163      66.824  17.852  24.817  1.00 26.78           C  
ATOM   2351  CB  LEU A 163      67.409  20.246  25.294  1.00 26.78           C  
ATOM   2352  HB2 LEU A 163      67.614  20.702  24.326  1.00 26.78           H  
ATOM   2353  HB3 LEU A 163      66.325  20.233  25.410  1.00 26.78           H  
ATOM   2354  O   LEU A 163      66.283  17.092  25.612  1.00 26.78           O  
ATOM   2355  CG  LEU A 163      67.989  21.127  26.412  1.00 26.78           C  
ATOM   2356  HG  LEU A 163      69.052  20.917  26.528  1.00 26.78           H  
ATOM   2357  CD1 LEU A 163      67.826  22.606  26.056  1.00 26.78           C  
ATOM   2358 HD11 LEU A 163      68.235  23.224  26.855  1.00 26.78           H  
ATOM   2359 HD12 LEU A 163      66.771  22.842  25.919  1.00 26.78           H  
ATOM   2360 HD13 LEU A 163      68.366  22.824  25.135  1.00 26.78           H  
ATOM   2361  CD2 LEU A 163      67.270  20.874  27.740  1.00 26.78           C  
ATOM   2362 HD21 LEU A 163      67.716  21.486  28.524  1.00 26.78           H  
ATOM   2363 HD22 LEU A 163      67.363  19.824  28.019  1.00 26.78           H  
ATOM   2364 HD23 LEU A 163      66.212  21.119  27.650  1.00 26.78           H  
ATOM   2365  N   GLY A 164      66.447  17.952  23.542  1.00 28.33           N  
ATOM   2366  H   GLY A 164      67.014  18.532  22.939  1.00 28.33           H  
ATOM   2367  CA  GLY A 164      65.121  17.569  23.045  1.00 28.33           C  
ATOM   2368  HA2 GLY A 164      64.376  17.875  23.779  1.00 28.33           H  
ATOM   2369  HA3 GLY A 164      64.921  18.117  22.124  1.00 28.33           H  
ATOM   2370  C   GLY A 164      64.874  16.089  22.758  1.00 28.33           C  
ATOM   2371  O   GLY A 164      63.925  15.802  22.040  1.00 28.33           O  
ATOM   2372  N   ARG A 165      65.704  15.164  23.255  1.00 28.11           N  
ATOM   2373  H   ARG A 165      66.424  15.473  23.892  1.00 28.11           H  
ATOM   2374  CA  ARG A 165      65.432  13.723  23.111  1.00 28.11           C  
ATOM   2375  HA  ARG A 165      64.980  13.541  22.136  1.00 28.11           H  
ATOM   2376  C   ARG A 165      64.328  13.244  24.072  1.00 28.11           C  
ATOM   2377  CB  ARG A 165      66.739  12.905  23.185  1.00 28.11           C  
ATOM   2378  HB2 ARG A 165      66.536  11.950  23.670  1.00 28.11           H  
ATOM   2379  HB3 ARG A 165      67.477  13.430  23.792  1.00 28.11           H  
ATOM   2380  O   ARG A 165      63.284  12.838  23.613  1.00 28.11           O  
ATOM   2381  CG  ARG A 165      67.304  12.623  21.782  1.00 28.11           C  
ATOM   2382  HG2 ARG A 165      67.562  13.559  21.287  1.00 28.11           H  
ATOM   2383  HG3 ARG A 165      66.525  12.130  21.200  1.00 28.11           H  
ATOM   2384  CD  ARG A 165      68.521  11.688  21.817  1.00 28.11           C  
ATOM   2385  HD2 ARG A 165      68.660  11.285  20.814  1.00 28.11           H  
ATOM   2386  HD3 ARG A 165      68.295  10.861  22.490  1.00 28.11           H  
ATOM   2387  NE  ARG A 165      69.758  12.385  22.229  1.00 28.11           N  
ATOM   2388  HE  ARG A 165      69.690  13.388  22.320  1.00 28.11           H  
ATOM   2389  NH1 ARG A 165      71.052  10.519  22.519  1.00 28.11           N  
ATOM   2390 HH11 ARG A 165      71.920  10.085  22.801  1.00 28.11           H  
ATOM   2391 HH12 ARG A 165      70.212   9.977  22.378  1.00 28.11           H  
ATOM   2392  NH2 ARG A 165      71.964  12.547  22.782  1.00 28.11           N  
ATOM   2393 HH21 ARG A 165      71.870  13.553  22.787  1.00 28.11           H  
ATOM   2394 HH22 ARG A 165      72.857  12.123  22.989  1.00 28.11           H  
ATOM   2395  CZ  ARG A 165      70.917  11.817  22.508  1.00 28.11           C  
ATOM   2396  N   GLU A 166      64.487  13.418  25.384  1.00 23.98           N  
ATOM   2397  H   GLU A 166      65.271  14.000  25.642  1.00 23.98           H  
ATOM   2398  CA  GLU A 166      64.161  12.373  26.384  1.00 23.98           C  
ATOM   2399  HA  GLU A 166      64.511  11.419  25.988  1.00 23.98           H  
ATOM   2400  C   GLU A 166      62.702  12.112  26.859  1.00 23.98           C  
ATOM   2401  CB  GLU A 166      65.015  12.709  27.622  1.00 23.98           C  
ATOM   2402  HB2 GLU A 166      65.905  13.256  27.311  1.00 23.98           H  
ATOM   2403  HB3 GLU A 166      64.438  13.366  28.273  1.00 23.98           H  
ATOM   2404  O   GLU A 166      62.425  10.986  27.263  1.00 23.98           O  
ATOM   2405  CG  GLU A 166      65.508  11.489  28.413  1.00 23.98           C  
ATOM   2406  HG2 GLU A 166      66.120  10.875  27.752  1.00 23.98           H  
ATOM   2407  HG3 GLU A 166      64.654  10.895  28.738  1.00 23.98           H  
ATOM   2408  CD  GLU A 166      66.332  11.886  29.652  1.00 23.98           C  
ATOM   2409  OE1 GLU A 166      67.170  11.058  30.087  1.00 23.98           O  
ATOM   2410  OE2 GLU A 166      66.143  13.008  30.178  1.00 23.98           O  
ATOM   2411  N   LEU A 167      61.802  13.107  26.957  1.00 25.86           N  
ATOM   2412  H   LEU A 167      62.057  14.002  26.565  1.00 25.86           H  
ATOM   2413  CA  LEU A 167      60.535  12.980  27.732  1.00 25.86           C  
ATOM   2414  HA  LEU A 167      60.380  11.933  27.993  1.00 25.86           H  
ATOM   2415  C   LEU A 167      59.252  13.379  26.992  1.00 25.86           C  
ATOM   2416  CB  LEU A 167      60.620  13.818  29.029  1.00 25.86           C  
ATOM   2417  HB2 LEU A 167      61.245  14.690  28.836  1.00 25.86           H  
ATOM   2418  HB3 LEU A 167      59.627  14.191  29.280  1.00 25.86           H  
ATOM   2419  O   LEU A 167      58.265  12.656  27.040  1.00 25.86           O  
ATOM   2420  CG  LEU A 167      61.153  13.073  30.262  1.00 25.86           C  
ATOM   2421  HG  LEU A 167      62.090  12.573  30.017  1.00 25.86           H  
ATOM   2422  CD1 LEU A 167      61.415  14.089  31.380  1.00 25.86           C  
ATOM   2423 HD11 LEU A 167      62.165  14.804  31.043  1.00 25.86           H  
ATOM   2424 HD12 LEU A 167      61.801  13.572  32.259  1.00 25.86           H  
ATOM   2425 HD13 LEU A 167      60.494  14.616  31.629  1.00 25.86           H  
ATOM   2426  CD2 LEU A 167      60.150  12.049  30.806  1.00 25.86           C  
ATOM   2427 HD21 LEU A 167      60.556  11.571  31.697  1.00 25.86           H  
ATOM   2428 HD22 LEU A 167      59.975  11.281  30.052  1.00 25.86           H  
ATOM   2429 HD23 LEU A 167      59.203  12.538  31.037  1.00 25.86           H  
ATOM   2430  N   ASP A 168      59.218  14.566  26.386  1.00 24.91           N  
ATOM   2431  H   ASP A 168      60.017  15.180  26.451  1.00 24.91           H  
ATOM   2432  CA  ASP A 168      58.032  15.022  25.638  1.00 24.91           C  
ATOM   2433  HA  ASP A 168      57.131  14.592  26.076  1.00 24.91           H  
ATOM   2434  C   ASP A 168      58.071  14.554  24.167  1.00 24.91           C  
ATOM   2435  CB  ASP A 168      57.913  16.557  25.727  1.00 24.91           C  
ATOM   2436  HB2 ASP A 168      57.207  16.898  24.969  1.00 24.91           H  
ATOM   2437  HB3 ASP A 168      58.881  17.001  25.491  1.00 24.91           H  
ATOM   2438  O   ASP A 168      57.115  14.773  23.421  1.00 24.91           O  
ATOM   2439  CG  ASP A 168      57.412  17.102  27.075  1.00 24.91           C  
ATOM   2440  OD1 ASP A 168      56.642  16.405  27.773  1.00 24.91           O  
ATOM   2441  OD2 ASP A 168      57.780  18.258  27.388  1.00 24.91           O  
ATOM   2442  N   GLY A 169      59.200  13.966  23.745  1.00 25.84           N  
ATOM   2443  H   GLY A 169      59.864  13.707  24.460  1.00 25.84           H  
ATOM   2444  CA  GLY A 169      59.548  13.628  22.361  1.00 25.84           C  
ATOM   2445  HA2 GLY A 169      60.292  14.343  22.010  1.00 25.84           H  
ATOM   2446  HA3 GLY A 169      58.662  13.716  21.731  1.00 25.84           H  
ATOM   2447  C   GLY A 169      60.132  12.222  22.142  1.00 25.84           C  
ATOM   2448  O   GLY A 169      59.954  11.700  21.041  1.00 25.84           O  
ATOM   2449  N   ASP A 170      60.781  11.620  23.149  1.00 24.70           N  
ATOM   2450  H   ASP A 170      60.908  12.120  24.017  1.00 24.70           H  
ATOM   2451  CA  ASP A 170      61.157  10.190  23.204  1.00 24.70           C  
ATOM   2452  HA  ASP A 170      61.291   9.808  22.192  1.00 24.70           H  
ATOM   2453  C   ASP A 170      60.023   9.363  23.837  1.00 24.70           C  
ATOM   2454  CB  ASP A 170      62.480   9.948  23.989  1.00 24.70           C  
ATOM   2455  HB2 ASP A 170      62.443   8.939  24.399  1.00 24.70           H  
ATOM   2456  HB3 ASP A 170      62.482  10.630  24.840  1.00 24.70           H  
ATOM   2457  O   ASP A 170      59.398   9.837  24.816  1.00 24.70           O  
ATOM   2458  CG  ASP A 170      63.845  10.060  23.262  1.00 24.70           C  
ATOM   2459  OD1 ASP A 170      63.932   9.952  22.015  1.00 24.70           O  
ATOM   2460  OD2 ASP A 170      64.883  10.171  23.970  1.00 24.70           O  
ATOM   2461  OXT ASP A 170      59.801   8.240  23.329  1.00 24.70           O  
TER    2462      ASP A 170                                                       
ATOM   2462  N   MET B   1      33.000 -28.755  37.846  1.00 73.36           N  
ATOM   2463  H   MET B   1      33.858 -29.082  38.267  1.00 73.36           H  
ATOM   2464  H2  MET B   1      32.281 -28.691  38.552  1.00 73.36           H  
ATOM   2465  H3  MET B   1      32.725 -29.403  37.121  1.00 73.36           H  
ATOM   2466  CA  MET B   1      33.230 -27.430  37.257  1.00 73.36           C  
ATOM   2467  HA  MET B   1      34.068 -27.511  36.564  1.00 73.36           H  
ATOM   2468  C   MET B   1      33.601 -26.442  38.338  1.00 73.36           C  
ATOM   2469  CB  MET B   1      32.038 -26.902  36.464  1.00 73.36           C  
ATOM   2470  HB2 MET B   1      31.098 -27.208  36.922  1.00 73.36           H  
ATOM   2471  HB3 MET B   1      32.092 -25.813  36.451  1.00 73.36           H  
ATOM   2472  O   MET B   1      32.825 -26.267  39.279  1.00 73.36           O  
ATOM   2473  CG  MET B   1      32.099 -27.349  35.011  1.00 73.36           C  
ATOM   2474  HG2 MET B   1      31.993 -28.432  34.947  1.00 73.36           H  
ATOM   2475  HG3 MET B   1      33.066 -27.073  34.590  1.00 73.36           H  
ATOM   2476  SD  MET B   1      30.805 -26.552  34.045  1.00 73.36           S  
ATOM   2477  CE  MET B   1      29.737 -27.971  33.685  1.00 73.36           C  
ATOM   2478  HE1 MET B   1      30.294 -28.716  33.117  1.00 73.36           H  
ATOM   2479  HE2 MET B   1      28.896 -27.633  33.080  1.00 73.36           H  
ATOM   2480  HE3 MET B   1      29.362 -28.406  34.611  1.00 73.36           H  
ATOM   2481  N   THR B   2      34.774 -25.835  38.207  1.00 83.50           N  
ATOM   2482  H   THR B   2      35.309 -26.040  37.376  1.00 83.50           H  
ATOM   2483  CA  THR B   2      35.144 -24.619  38.937  1.00 83.50           C  
ATOM   2484  HA  THR B   2      35.129 -24.823  40.007  1.00 83.50           H  
ATOM   2485  C   THR B   2      34.130 -23.514  38.648  1.00 83.50           C  
ATOM   2486  CB  THR B   2      36.553 -24.138  38.553  1.00 83.50           C  
ATOM   2487  HB  THR B   2      36.795 -23.261  39.154  1.00 83.50           H  
ATOM   2488  O   THR B   2      33.383 -23.582  37.669  1.00 83.50           O  
ATOM   2489  CG2 THR B   2      37.627 -25.199  38.787  1.00 83.50           C  
ATOM   2490 HG21 THR B   2      38.607 -24.767  38.587  1.00 83.50           H  
ATOM   2491 HG22 THR B   2      37.596 -25.535  39.824  1.00 83.50           H  
ATOM   2492 HG23 THR B   2      37.478 -26.052  38.125  1.00 83.50           H  
ATOM   2493  OG1 THR B   2      36.597 -23.778  37.198  1.00 83.50           O  
ATOM   2494  HG1 THR B   2      36.894 -24.540  36.695  1.00 83.50           H  
ATOM   2495  N   ASP B   3      34.071 -22.500  39.506  1.00 75.90           N  
ATOM   2496  H   ASP B   3      34.687 -22.458  40.305  1.00 75.90           H  
ATOM   2497  CA  ASP B   3      33.157 -21.378  39.282  1.00 75.90           C  
ATOM   2498  HA  ASP B   3      32.145 -21.777  39.211  1.00 75.90           H  
ATOM   2499  C   ASP B   3      33.461 -20.678  37.945  1.00 75.90           C  
ATOM   2500  CB  ASP B   3      33.233 -20.435  40.489  1.00 75.90           C  
ATOM   2501  HB2 ASP B   3      33.438 -21.014  41.390  1.00 75.90           H  
ATOM   2502  HB3 ASP B   3      34.050 -19.725  40.354  1.00 75.90           H  
ATOM   2503  O   ASP B   3      32.555 -20.429  37.154  1.00 75.90           O  
ATOM   2504  CG  ASP B   3      31.909 -19.708  40.704  1.00 75.90           C  
ATOM   2505  OD1 ASP B   3      30.881 -20.428  40.766  1.00 75.90           O  
ATOM   2506  OD2 ASP B   3      31.954 -18.470  40.847  1.00 75.90           O  
ATOM   2507  N   SER B   4      34.750 -20.529  37.613  1.00 74.59           N  
ATOM   2508  H   SER B   4      35.457 -20.714  38.310  1.00 74.59           H  
ATOM   2509  CA  SER B   4      35.216 -20.039  36.311  1.00 74.59           C  
ATOM   2510  HA  SER B   4      34.860 -19.018  36.174  1.00 74.59           H  
ATOM   2511  C   SER B   4      34.698 -20.871  35.132  1.00 74.59           C  
ATOM   2512  CB  SER B   4      36.748 -20.027  36.276  1.00 74.59           C  
ATOM   2513  HB2 SER B   4      37.088 -19.621  35.324  1.00 74.59           H  
ATOM   2514  HB3 SER B   4      37.119 -21.047  36.375  1.00 74.59           H  
ATOM   2515  O   SER B   4      34.241 -20.299  34.146  1.00 74.59           O  
ATOM   2516  OG  SER B   4      37.264 -19.243  37.336  1.00 74.59           O  
ATOM   2517  HG  SER B   4      37.532 -18.392  36.980  1.00 74.59           H  
ATOM   2518  N   GLU B   5      34.716 -22.207  35.221  1.00 78.61           N  
ATOM   2519  H   GLU B   5      35.091 -22.637  36.055  1.00 78.61           H  
ATOM   2520  CA  GLU B   5      34.198 -23.075  34.150  1.00 78.61           C  
ATOM   2521  HA  GLU B   5      34.670 -22.802  33.207  1.00 78.61           H  
ATOM   2522  C   GLU B   5      32.685 -22.903  33.948  1.00 78.61           C  
ATOM   2523  CB  GLU B   5      34.513 -24.550  34.439  1.00 78.61           C  
ATOM   2524  HB2 GLU B   5      33.907 -25.170  33.779  1.00 78.61           H  
ATOM   2525  HB3 GLU B   5      34.224 -24.766  35.468  1.00 78.61           H  
ATOM   2526  O   GLU B   5      32.236 -22.796  32.807  1.00 78.61           O  
ATOM   2527  CG  GLU B   5      35.985 -24.925  34.202  1.00 78.61           C  
ATOM   2528  HG2 GLU B   5      36.633 -24.185  34.672  1.00 78.61           H  
ATOM   2529  HG3 GLU B   5      36.179 -24.892  33.130  1.00 78.61           H  
ATOM   2530  CD  GLU B   5      36.337 -26.317  34.755  1.00 78.61           C  
ATOM   2531  OE1 GLU B   5      37.236 -26.973  34.200  1.00 78.61           O  
ATOM   2532  OE2 GLU B   5      35.754 -26.710  35.796  1.00 78.61           O  
ATOM   2533  N   LYS B   6      31.901 -22.808  35.033  1.00 82.38           N  
ATOM   2534  H   LYS B   6      32.343 -22.831  35.941  1.00 82.38           H  
ATOM   2535  CA  LYS B   6      30.446 -22.586  34.931  1.00 82.38           C  
ATOM   2536  HA  LYS B   6      30.011 -23.347  34.282  1.00 82.38           H  
ATOM   2537  C   LYS B   6      30.136 -21.239  34.289  1.00 82.38           C  
ATOM   2538  CB  LYS B   6      29.767 -22.627  36.304  1.00 82.38           C  
ATOM   2539  HB2 LYS B   6      28.708 -22.408  36.167  1.00 82.38           H  
ATOM   2540  HB3 LYS B   6      30.195 -21.846  36.933  1.00 82.38           H  
ATOM   2541  O   LYS B   6      29.294 -21.148  33.399  1.00 82.38           O  
ATOM   2542  CG  LYS B   6      29.894 -23.970  37.021  1.00 82.38           C  
ATOM   2543  HG2 LYS B   6      30.950 -24.157  37.216  1.00 82.38           H  
ATOM   2544  HG3 LYS B   6      29.479 -24.772  36.411  1.00 82.38           H  
ATOM   2545  CD  LYS B   6      29.165 -23.889  38.361  1.00 82.38           C  
ATOM   2546  HD2 LYS B   6      29.450 -22.959  38.852  1.00 82.38           H  
ATOM   2547  HD3 LYS B   6      28.088 -23.882  38.192  1.00 82.38           H  
ATOM   2548  CE  LYS B   6      29.559 -25.060  39.258  1.00 82.38           C  
ATOM   2549  HE2 LYS B   6      29.139 -25.979  38.850  1.00 82.38           H  
ATOM   2550  HE3 LYS B   6      30.647 -25.140  39.253  1.00 82.38           H  
ATOM   2551  NZ  LYS B   6      29.082 -24.813  40.638  1.00 82.38           N  
ATOM   2552  HZ1 LYS B   6      28.076 -24.733  40.659  1.00 82.38           H  
ATOM   2553  HZ2 LYS B   6      29.385 -25.541  41.269  1.00 82.38           H  
ATOM   2554  HZ3 LYS B   6      29.460 -23.934  40.962  1.00 82.38           H  
ATOM   2555  N   VAL B   7      30.812 -20.182  34.741  1.00 82.34           N  
ATOM   2556  H   VAL B   7      31.484 -20.318  35.482  1.00 82.34           H  
ATOM   2557  CA  VAL B   7      30.582 -18.828  34.226  1.00 82.34           C  
ATOM   2558  HA  VAL B   7      29.513 -18.623  34.262  1.00 82.34           H  
ATOM   2559  C   VAL B   7      30.993 -18.727  32.752  1.00 82.34           C  
ATOM   2560  CB  VAL B   7      31.279 -17.778  35.108  1.00 82.34           C  
ATOM   2561  HB  VAL B   7      32.352 -17.967  35.130  1.00 82.34           H  
ATOM   2562  O   VAL B   7      30.285 -18.087  31.975  1.00 82.34           O  
ATOM   2563  CG1 VAL B   7      31.016 -16.374  34.572  1.00 82.34           C  
ATOM   2564 HG11 VAL B   7      31.502 -15.645  35.221  1.00 82.34           H  
ATOM   2565 HG12 VAL B   7      31.404 -16.280  33.558  1.00 82.34           H  
ATOM   2566 HG13 VAL B   7      29.945 -16.171  34.551  1.00 82.34           H  
ATOM   2567  CG2 VAL B   7      30.724 -17.770  36.541  1.00 82.34           C  
ATOM   2568 HG21 VAL B   7      29.675 -17.472  36.542  1.00 82.34           H  
ATOM   2569 HG22 VAL B   7      30.795 -18.756  37.000  1.00 82.34           H  
ATOM   2570 HG23 VAL B   7      31.294 -17.073  37.155  1.00 82.34           H  
ATOM   2571  N   ALA B   8      32.062 -19.411  32.331  1.00 79.10           N  
ATOM   2572  H   ALA B   8      32.630 -19.901  33.006  1.00 79.10           H  
ATOM   2573  CA  ALA B   8      32.455 -19.477  30.923  1.00 79.10           C  
ATOM   2574  HA  ALA B   8      32.601 -18.460  30.558  1.00 79.10           H  
ATOM   2575  C   ALA B   8      31.376 -20.132  30.038  1.00 79.10           C  
ATOM   2576  CB  ALA B   8      33.790 -20.223  30.822  1.00 79.10           C  
ATOM   2577  HB1 ALA B   8      34.544 -19.712  31.421  1.00 79.10           H  
ATOM   2578  HB2 ALA B   8      34.120 -20.245  29.783  1.00 79.10           H  
ATOM   2579  HB3 ALA B   8      33.679 -21.245  31.184  1.00 79.10           H  
ATOM   2580  O   ALA B   8      31.117 -19.661  28.928  1.00 79.10           O  
ATOM   2581  N   GLU B   9      30.710 -21.183  30.525  1.00 84.31           N  
ATOM   2582  H   GLU B   9      30.977 -21.556  31.425  1.00 84.31           H  
ATOM   2583  CA  GLU B   9      29.591 -21.820  29.820  1.00 84.31           C  
ATOM   2584  HA  GLU B   9      29.912 -22.041  28.802  1.00 84.31           H  
ATOM   2585  C   GLU B   9      28.376 -20.891  29.693  1.00 84.31           C  
ATOM   2586  CB  GLU B   9      29.205 -23.138  30.516  1.00 84.31           C  
ATOM   2587  HB2 GLU B   9      29.788 -23.270  31.428  1.00 84.31           H  
ATOM   2588  HB3 GLU B   9      28.150 -23.114  30.786  1.00 84.31           H  
ATOM   2589  O   GLU B   9      27.826 -20.741  28.597  1.00 84.31           O  
ATOM   2590  CG  GLU B   9      29.452 -24.327  29.581  1.00 84.31           C  
ATOM   2591  HG2 GLU B   9      30.511 -24.352  29.321  1.00 84.31           H  
ATOM   2592  HG3 GLU B   9      28.891 -24.166  28.661  1.00 84.31           H  
ATOM   2593  CD  GLU B   9      29.046 -25.681  30.183  1.00 84.31           C  
ATOM   2594  OE1 GLU B   9      29.234 -26.679  29.451  1.00 84.31           O  
ATOM   2595  OE2 GLU B   9      28.559 -25.720  31.335  1.00 84.31           O  
ATOM   2596  N   TYR B  10      28.001 -20.200  30.776  1.00 84.72           N  
ATOM   2597  H   TYR B  10      28.462 -20.394  31.654  1.00 84.72           H  
ATOM   2598  CA  TYR B  10      26.915 -19.216  30.743  1.00 84.72           C  
ATOM   2599  HA  TYR B  10      26.020 -19.705  30.358  1.00 84.72           H  
ATOM   2600  C   TYR B  10      27.217 -18.050  29.799  1.00 84.72           C  
ATOM   2601  CB  TYR B  10      26.622 -18.688  32.154  1.00 84.72           C  
ATOM   2602  HB2 TYR B  10      25.969 -17.819  32.068  1.00 84.72           H  
ATOM   2603  HB3 TYR B  10      27.553 -18.350  32.610  1.00 84.72           H  
ATOM   2604  O   TYR B  10      26.350 -17.653  29.018  1.00 84.72           O  
ATOM   2605  CG  TYR B  10      25.928 -19.680  33.066  1.00 84.72           C  
ATOM   2606  CD1 TYR B  10      24.692 -20.237  32.685  1.00 84.72           C  
ATOM   2607  HD1 TYR B  10      24.239 -19.965  31.743  1.00 84.72           H  
ATOM   2608  CD2 TYR B  10      26.498 -20.022  34.307  1.00 84.72           C  
ATOM   2609  HD2 TYR B  10      27.445 -19.594  34.602  1.00 84.72           H  
ATOM   2610  CE1 TYR B  10      24.038 -21.151  33.531  1.00 84.72           C  
ATOM   2611  HE1 TYR B  10      23.094 -21.591  33.245  1.00 84.72           H  
ATOM   2612  CE2 TYR B  10      25.845 -20.932  35.160  1.00 84.72           C  
ATOM   2613  HE2 TYR B  10      26.290 -21.192  36.109  1.00 84.72           H  
ATOM   2614  OH  TYR B  10      23.973 -22.373  35.588  1.00 84.72           O  
ATOM   2615  HH  TYR B  10      24.462 -22.516  36.402  1.00 84.72           H  
ATOM   2616  CZ  TYR B  10      24.614 -21.500  34.768  1.00 84.72           C  
ATOM   2617  N   LEU B  11      28.450 -17.532  29.813  1.00 82.79           N  
ATOM   2618  H   LEU B  11      29.112 -17.881  30.492  1.00 82.79           H  
ATOM   2619  CA  LEU B  11      28.862 -16.450  28.922  1.00 82.79           C  
ATOM   2620  HA  LEU B  11      28.153 -15.632  29.049  1.00 82.79           H  
ATOM   2621  C   LEU B  11      28.804 -16.884  27.455  1.00 82.79           C  
ATOM   2622  CB  LEU B  11      30.266 -15.964  29.322  1.00 82.79           C  
ATOM   2623  HB2 LEU B  11      30.974 -16.780  29.178  1.00 82.79           H  
ATOM   2624  HB3 LEU B  11      30.261 -15.709  30.381  1.00 82.79           H  
ATOM   2625  O   LEU B  11      28.319 -16.120  26.618  1.00 82.79           O  
ATOM   2626  CG  LEU B  11      30.749 -14.737  28.522  1.00 82.79           C  
ATOM   2627  HG  LEU B  11      30.755 -14.971  27.458  1.00 82.79           H  
ATOM   2628  CD1 LEU B  11      29.866 -13.507  28.758  1.00 82.79           C  
ATOM   2629 HD11 LEU B  11      30.294 -12.645  28.247  1.00 82.79           H  
ATOM   2630 HD12 LEU B  11      28.867 -13.674  28.357  1.00 82.79           H  
ATOM   2631 HD13 LEU B  11      29.804 -13.291  29.825  1.00 82.79           H  
ATOM   2632  CD2 LEU B  11      32.176 -14.385  28.937  1.00 82.79           C  
ATOM   2633 HD21 LEU B  11      32.534 -13.539  28.351  1.00 82.79           H  
ATOM   2634 HD22 LEU B  11      32.834 -15.236  28.759  1.00 82.79           H  
ATOM   2635 HD23 LEU B  11      32.205 -14.124  29.995  1.00 82.79           H  
ATOM   2636  N   ARG B  12      29.228 -18.118  27.146  1.00 84.50           N  
ATOM   2637  H   ARG B  12      29.629 -18.678  27.885  1.00 84.50           H  
ATOM   2638  CA  ARG B  12      29.131 -18.693  25.796  1.00 84.50           C  
ATOM   2639  HA  ARG B  12      29.633 -18.024  25.097  1.00 84.50           H  
ATOM   2640  C   ARG B  12      27.678 -18.791  25.333  1.00 84.50           C  
ATOM   2641  CB  ARG B  12      29.829 -20.061  25.764  1.00 84.50           C  
ATOM   2642  HB2 ARG B  12      30.829 -19.951  26.184  1.00 84.50           H  
ATOM   2643  HB3 ARG B  12      29.274 -20.768  26.382  1.00 84.50           H  
ATOM   2644  O   ARG B  12      27.376 -18.410  24.205  1.00 84.50           O  
ATOM   2645  CG  ARG B  12      29.945 -20.614  24.333  1.00 84.50           C  
ATOM   2646  HG2 ARG B  12      30.574 -19.952  23.737  1.00 84.50           H  
ATOM   2647  HG3 ARG B  12      28.958 -20.657  23.873  1.00 84.50           H  
ATOM   2648  CD  ARG B  12      30.530 -22.032  24.313  1.00 84.50           C  
ATOM   2649  HD2 ARG B  12      30.541 -22.388  23.283  1.00 84.50           H  
ATOM   2650  HD3 ARG B  12      29.866 -22.680  24.885  1.00 84.50           H  
ATOM   2651  NE  ARG B  12      31.907 -22.075  24.850  1.00 84.50           N  
ATOM   2652  HE  ARG B  12      32.532 -21.344  24.541  1.00 84.50           H  
ATOM   2653  NH1 ARG B  12      31.700 -23.942  26.191  1.00 84.50           N  
ATOM   2654 HH11 ARG B  12      32.076 -24.565  26.891  1.00 84.50           H  
ATOM   2655 HH12 ARG B  12      30.733 -24.051  25.918  1.00 84.50           H  
ATOM   2656  NH2 ARG B  12      33.636 -22.843  26.114  1.00 84.50           N  
ATOM   2657 HH21 ARG B  12      34.217 -22.082  25.793  1.00 84.50           H  
ATOM   2658 HH22 ARG B  12      33.999 -23.505  26.784  1.00 84.50           H  
ATOM   2659  CZ  ARG B  12      32.401 -22.952  25.710  1.00 84.50           C  
ATOM   2660  N   ARG B  13      26.764 -19.262  26.190  1.00 86.39           N  
ATOM   2661  H   ARG B  13      27.076 -19.577  27.098  1.00 86.39           H  
ATOM   2662  CA  ARG B  13      25.334 -19.326  25.848  1.00 86.39           C  
ATOM   2663  HA  ARG B  13      25.248 -19.853  24.898  1.00 86.39           H  
ATOM   2664  C   ARG B  13      24.758 -17.932  25.599  1.00 86.39           C  
ATOM   2665  CB  ARG B  13      24.552 -20.086  26.936  1.00 86.39           C  
ATOM   2666  HB2 ARG B  13      24.637 -19.546  27.879  1.00 86.39           H  
ATOM   2667  HB3 ARG B  13      24.991 -21.074  27.075  1.00 86.39           H  
ATOM   2668  O   ARG B  13      24.104 -17.730  24.581  1.00 86.39           O  
ATOM   2669  CG  ARG B  13      23.057 -20.244  26.597  1.00 86.39           C  
ATOM   2670  HG2 ARG B  13      22.625 -19.263  26.397  1.00 86.39           H  
ATOM   2671  HG3 ARG B  13      22.539 -20.659  27.461  1.00 86.39           H  
ATOM   2672  CD  ARG B  13      22.822 -21.172  25.397  1.00 86.39           C  
ATOM   2673  HD2 ARG B  13      22.892 -22.204  25.741  1.00 86.39           H  
ATOM   2674  HD3 ARG B  13      23.587 -21.008  24.638  1.00 86.39           H  
ATOM   2675  NE  ARG B  13      21.520 -20.922  24.766  1.00 86.39           N  
ATOM   2676  HE  ARG B  13      21.136 -19.993  24.858  1.00 86.39           H  
ATOM   2677  NH1 ARG B  13      21.346 -22.887  23.575  1.00 86.39           N  
ATOM   2678 HH11 ARG B  13      20.840 -23.443  22.900  1.00 86.39           H  
ATOM   2679 HH12 ARG B  13      22.165 -23.245  24.044  1.00 86.39           H  
ATOM   2680  NH2 ARG B  13      19.852 -21.258  23.289  1.00 86.39           N  
ATOM   2681 HH21 ARG B  13      19.793 -20.251  23.258  1.00 86.39           H  
ATOM   2682 HH22 ARG B  13      19.390 -21.787  22.562  1.00 86.39           H  
ATOM   2683  CZ  ARG B  13      20.910 -21.698  23.891  1.00 86.39           C  
ATOM   2684  N   ALA B  14      25.060 -16.970  26.471  1.00 85.88           N  
ATOM   2685  H   ALA B  14      25.590 -17.214  27.295  1.00 85.88           H  
ATOM   2686  CA  ALA B  14      24.593 -15.594  26.327  1.00 85.88           C  
ATOM   2687  HA  ALA B  14      23.504 -15.600  26.281  1.00 85.88           H  
ATOM   2688  C   ALA B  14      25.101 -14.936  25.032  1.00 85.88           C  
ATOM   2689  CB  ALA B  14      25.021 -14.799  27.567  1.00 85.88           C  
ATOM   2690  HB1 ALA B  14      24.614 -15.265  28.464  1.00 85.88           H  
ATOM   2691  HB2 ALA B  14      24.644 -13.779  27.496  1.00 85.88           H  
ATOM   2692  HB3 ALA B  14      26.108 -14.772  27.643  1.00 85.88           H  
ATOM   2693  O   ALA B  14      24.333 -14.260  24.352  1.00 85.88           O  
ATOM   2694  N   THR B  15      26.365 -15.160  24.649  1.00 84.29           N  
ATOM   2695  H   THR B  15      26.955 -15.730  25.238  1.00 84.29           H  
ATOM   2696  CA  THR B  15      26.910 -14.633  23.382  1.00 84.29           C  
ATOM   2697  HA  THR B  15      26.625 -13.583  23.310  1.00 84.29           H  
ATOM   2698  C   THR B  15      26.300 -15.304  22.155  1.00 84.29           C  
ATOM   2699  CB  THR B  15      28.446 -14.703  23.283  1.00 84.29           C  
ATOM   2700  HB  THR B  15      28.722 -14.896  22.246  1.00 84.29           H  
ATOM   2701  O   THR B  15      26.045 -14.618  21.165  1.00 84.29           O  
ATOM   2702  CG2 THR B  15      29.098 -13.383  23.676  1.00 84.29           C  
ATOM   2703 HG21 THR B  15      30.181 -13.474  23.598  1.00 84.29           H  
ATOM   2704 HG22 THR B  15      28.830 -13.125  24.700  1.00 84.29           H  
ATOM   2705 HG23 THR B  15      28.764 -12.593  23.004  1.00 84.29           H  
ATOM   2706  OG1 THR B  15      29.025 -15.710  24.078  1.00 84.29           O  
ATOM   2707  HG1 THR B  15      28.796 -15.570  25.000  1.00 84.29           H  
ATOM   2708  N   LEU B  16      26.012 -16.609  22.209  1.00 87.61           N  
ATOM   2709  H   LEU B  16      26.276 -17.131  23.032  1.00 87.61           H  
ATOM   2710  CA  LEU B  16      25.301 -17.307  21.132  1.00 87.61           C  
ATOM   2711  HA  LEU B  16      25.801 -17.093  20.188  1.00 87.61           H  
ATOM   2712  C   LEU B  16      23.865 -16.794  20.971  1.00 87.61           C  
ATOM   2713  CB  LEU B  16      25.316 -18.825  21.385  1.00 87.61           C  
ATOM   2714  HB2 LEU B  16      24.563 -19.292  20.751  1.00 87.61           H  
ATOM   2715  HB3 LEU B  16      25.028 -19.009  22.420  1.00 87.61           H  
ATOM   2716  O   LEU B  16      23.468 -16.463  19.855  1.00 87.61           O  
ATOM   2717  CG  LEU B  16      26.669 -19.501  21.105  1.00 87.61           C  
ATOM   2718  HG  LEU B  16      27.465 -18.980  21.639  1.00 87.61           H  
ATOM   2719  CD1 LEU B  16      26.623 -20.950  21.593  1.00 87.61           C  
ATOM   2720 HD11 LEU B  16      25.836 -21.496  21.073  1.00 87.61           H  
ATOM   2721 HD12 LEU B  16      27.582 -21.433  21.406  1.00 87.61           H  
ATOM   2722 HD13 LEU B  16      26.427 -20.965  22.665  1.00 87.61           H  
ATOM   2723  CD2 LEU B  16      27.009 -19.513  19.612  1.00 87.61           C  
ATOM   2724 HD21 LEU B  16      26.204 -19.988  19.051  1.00 87.61           H  
ATOM   2725 HD22 LEU B  16      27.935 -20.067  19.453  1.00 87.61           H  
ATOM   2726 HD23 LEU B  16      27.156 -18.494  19.254  1.00 87.61           H  
ATOM   2727  N   ASP B  17      23.120 -16.663  22.071  1.00 86.44           N  
ATOM   2728  H   ASP B  17      23.497 -16.983  22.952  1.00 86.44           H  
ATOM   2729  CA  ASP B  17      21.749 -16.145  22.053  1.00 86.44           C  
ATOM   2730  HA  ASP B  17      21.165 -16.716  21.330  1.00 86.44           H  
ATOM   2731  C   ASP B  17      21.710 -14.673  21.602  1.00 86.44           C  
ATOM   2732  CB  ASP B  17      21.097 -16.311  23.440  1.00 86.44           C  
ATOM   2733  HB2 ASP B  17      21.751 -15.877  24.197  1.00 86.44           H  
ATOM   2734  HB3 ASP B  17      20.163 -15.749  23.450  1.00 86.44           H  
ATOM   2735  O   ASP B  17      20.817 -14.284  20.852  1.00 86.44           O  
ATOM   2736  CG  ASP B  17      20.763 -17.764  23.823  1.00 86.44           C  
ATOM   2737  OD1 ASP B  17      20.567 -18.623  22.938  1.00 86.44           O  
ATOM   2738  OD2 ASP B  17      20.618 -18.054  25.030  1.00 86.44           O  
ATOM   2739  N   LEU B  18      22.697 -13.855  21.994  1.00 86.06           N  
ATOM   2740  H   LEU B  18      23.369 -14.204  22.662  1.00 86.06           H  
ATOM   2741  CA  LEU B  18      22.826 -12.467  21.534  1.00 86.06           C  
ATOM   2742  HA  LEU B  18      21.877 -11.958  21.703  1.00 86.06           H  
ATOM   2743  C   LEU B  18      23.114 -12.393  20.033  1.00 86.06           C  
ATOM   2744  CB  LEU B  18      23.926 -11.758  22.345  1.00 86.06           C  
ATOM   2745  HB2 LEU B  18      23.637 -11.757  23.396  1.00 86.06           H  
ATOM   2746  HB3 LEU B  18      24.849 -12.330  22.251  1.00 86.06           H  
ATOM   2747  O   LEU B  18      22.539 -11.554  19.340  1.00 86.06           O  
ATOM   2748  CG  LEU B  18      24.213 -10.306  21.907  1.00 86.06           C  
ATOM   2749  HG  LEU B  18      24.533 -10.289  20.865  1.00 86.06           H  
ATOM   2750  CD1 LEU B  18      22.993  -9.400  22.065  1.00 86.06           C  
ATOM   2751 HD11 LEU B  18      22.655  -9.429  23.101  1.00 86.06           H  
ATOM   2752 HD12 LEU B  18      22.185  -9.725  21.410  1.00 86.06           H  
ATOM   2753 HD13 LEU B  18      23.252  -8.373  21.809  1.00 86.06           H  
ATOM   2754  CD2 LEU B  18      25.347  -9.728  22.752  1.00 86.06           C  
ATOM   2755 HD21 LEU B  18      26.243 -10.338  22.636  1.00 86.06           H  
ATOM   2756 HD22 LEU B  18      25.569  -8.709  22.433  1.00 86.06           H  
ATOM   2757 HD23 LEU B  18      25.057  -9.713  23.802  1.00 86.06           H  
ATOM   2758  N   ARG B  19      23.991 -13.262  19.517  1.00 85.31           N  
ATOM   2759  H   ARG B  19      24.444 -13.914  20.141  1.00 85.31           H  
ATOM   2760  CA  ARG B  19      24.281 -13.325  18.081  1.00 85.31           C  
ATOM   2761  HA  ARG B  19      24.555 -12.327  17.739  1.00 85.31           H  
ATOM   2762  C   ARG B  19      23.037 -13.719  17.291  1.00 85.31           C  
ATOM   2763  CB  ARG B  19      25.454 -14.280  17.823  1.00 85.31           C  
ATOM   2764  HB2 ARG B  19      26.295 -13.983  18.449  1.00 85.31           H  
ATOM   2765  HB3 ARG B  19      25.163 -15.295  18.095  1.00 85.31           H  
ATOM   2766  O   ARG B  19      22.747 -13.060  16.299  1.00 85.31           O  
ATOM   2767  CG  ARG B  19      25.893 -14.237  16.350  1.00 85.31           C  
ATOM   2768  HG2 ARG B  19      26.180 -13.216  16.098  1.00 85.31           H  
ATOM   2769  HG3 ARG B  19      25.071 -14.534  15.699  1.00 85.31           H  
ATOM   2770  CD  ARG B  19      27.088 -15.158  16.089  1.00 85.31           C  
ATOM   2771  HD2 ARG B  19      27.884 -14.911  16.791  1.00 85.31           H  
ATOM   2772  HD3 ARG B  19      27.445 -14.973  15.076  1.00 85.31           H  
ATOM   2773  NE  ARG B  19      26.716 -16.579  16.213  1.00 85.31           N  
ATOM   2774  HE  ARG B  19      25.728 -16.786  16.242  1.00 85.31           H  
ATOM   2775  NH1 ARG B  19      28.832 -17.456  16.065  1.00 85.31           N  
ATOM   2776 HH11 ARG B  19      29.438 -18.256  15.956  1.00 85.31           H  
ATOM   2777 HH12 ARG B  19      29.198 -16.522  15.947  1.00 85.31           H  
ATOM   2778  NH2 ARG B  19      27.074 -18.824  16.224  1.00 85.31           N  
ATOM   2779 HH21 ARG B  19      27.694 -19.614  16.119  1.00 85.31           H  
ATOM   2780 HH22 ARG B  19      26.075 -18.975  16.216  1.00 85.31           H  
ATOM   2781  CZ  ARG B  19      27.541 -17.609  16.171  1.00 85.31           C  
ATOM   2782  N   ALA B  20      22.302 -14.732  17.754  1.00 86.50           N  
ATOM   2783  H   ALA B  20      22.614 -15.220  18.581  1.00 86.50           H  
ATOM   2784  CA  ALA B  20      21.048 -15.159  17.137  1.00 86.50           C  
ATOM   2785  HA  ALA B  20      21.232 -15.410  16.093  1.00 86.50           H  
ATOM   2786  C   ALA B  20      19.998 -14.038  17.160  1.00 86.50           C  
ATOM   2787  CB  ALA B  20      20.553 -16.419  17.856  1.00 86.50           C  
ATOM   2788  HB1 ALA B  20      21.302 -17.208  17.784  1.00 86.50           H  
ATOM   2789  HB2 ALA B  20      20.356 -16.205  18.907  1.00 86.50           H  
ATOM   2790  HB3 ALA B  20      19.633 -16.766  17.385  1.00 86.50           H  
ATOM   2791  O   ALA B  20      19.410 -13.734  16.130  1.00 86.50           O  
ATOM   2792  N   ALA B  21      19.831 -13.351  18.296  1.00 86.58           N  
ATOM   2793  H   ALA B  21      20.304 -13.663  19.132  1.00 86.58           H  
ATOM   2794  CA  ALA B  21      18.907 -12.224  18.400  1.00 86.58           C  
ATOM   2795  HA  ALA B  21      17.917 -12.568  18.103  1.00 86.58           H  
ATOM   2796  C   ALA B  21      19.290 -11.073  17.451  1.00 86.58           C  
ATOM   2797  CB  ALA B  21      18.846 -11.768  19.864  1.00 86.58           C  
ATOM   2798  HB1 ALA B  21      19.825 -11.417  20.191  1.00 86.58           H  
ATOM   2799  HB2 ALA B  21      18.532 -12.599  20.495  1.00 86.58           H  
ATOM   2800  HB3 ALA B  21      18.122 -10.959  19.961  1.00 86.58           H  
ATOM   2801  O   ALA B  21      18.446 -10.564  16.725  1.00 86.58           O  
ATOM   2802  N   ARG B  22      20.571 -10.689  17.386  1.00 83.03           N  
ATOM   2803  H   ARG B  22      21.234 -11.140  18.001  1.00 83.03           H  
ATOM   2804  CA  ARG B  22      21.039  -9.646  16.454  1.00 83.03           C  
ATOM   2805  HA  ARG B  22      20.421  -8.756  16.567  1.00 83.03           H  
ATOM   2806  C   ARG B  22      20.888 -10.042  14.991  1.00 83.03           C  
ATOM   2807  CB  ARG B  22      22.503  -9.298  16.735  1.00 83.03           C  
ATOM   2808  HB2 ARG B  22      23.085 -10.212  16.849  1.00 83.03           H  
ATOM   2809  HB3 ARG B  22      22.896  -8.741  15.884  1.00 83.03           H  
ATOM   2810  O   ARG B  22      20.667  -9.175  14.156  1.00 83.03           O  
ATOM   2811  CG  ARG B  22      22.644  -8.421  17.981  1.00 83.03           C  
ATOM   2812  HG2 ARG B  22      22.064  -7.509  17.842  1.00 83.03           H  
ATOM   2813  HG3 ARG B  22      22.274  -8.948  18.860  1.00 83.03           H  
ATOM   2814  CD  ARG B  22      24.119  -8.060  18.176  1.00 83.03           C  
ATOM   2815  HD2 ARG B  22      24.498  -7.618  17.255  1.00 83.03           H  
ATOM   2816  HD3 ARG B  22      24.674  -8.973  18.390  1.00 83.03           H  
ATOM   2817  NE  ARG B  22      24.294  -7.099  19.278  1.00 83.03           N  
ATOM   2818  HE  ARG B  22      23.452  -6.731  19.696  1.00 83.03           H  
ATOM   2819  NH1 ARG B  22      26.591  -7.014  19.249  1.00 83.03           N  
ATOM   2820 HH11 ARG B  22      27.445  -6.592  19.584  1.00 83.03           H  
ATOM   2821 HH12 ARG B  22      26.597  -7.616  18.438  1.00 83.03           H  
ATOM   2822  NH2 ARG B  22      25.456  -5.800  20.741  1.00 83.03           N  
ATOM   2823 HH21 ARG B  22      26.326  -5.465  21.130  1.00 83.03           H  
ATOM   2824 HH22 ARG B  22      24.591  -5.458  21.135  1.00 83.03           H  
ATOM   2825  CZ  ARG B  22      25.442  -6.643  19.747  1.00 83.03           C  
ATOM   2826  N   GLN B  23      21.049 -11.323  14.676  1.00 81.48           N  
ATOM   2827  H   GLN B  23      21.250 -11.992  15.406  1.00 81.48           H  
ATOM   2828  CA  GLN B  23      20.808 -11.818  13.330  1.00 81.48           C  
ATOM   2829  HA  GLN B  23      21.325 -11.173  12.620  1.00 81.48           H  
ATOM   2830  C   GLN B  23      19.321 -11.733  12.981  1.00 81.48           C  
ATOM   2831  CB  GLN B  23      21.381 -13.230  13.199  1.00 81.48           C  
ATOM   2832  HB2 GLN B  23      22.434 -13.218  13.483  1.00 81.48           H  
ATOM   2833  HB3 GLN B  23      20.843 -13.916  13.854  1.00 81.48           H  
ATOM   2834  O   GLN B  23      19.001 -11.168  11.943  1.00 81.48           O  
ATOM   2835  CG  GLN B  23      21.257 -13.707  11.753  1.00 81.48           C  
ATOM   2836  HG2 GLN B  23      21.779 -13.023  11.084  1.00 81.48           H  
ATOM   2837  HG3 GLN B  23      20.202 -13.705  11.478  1.00 81.48           H  
ATOM   2838  CD  GLN B  23      21.805 -15.106  11.534  1.00 81.48           C  
ATOM   2839  NE2 GLN B  23      21.325 -15.768  10.510  1.00 81.48           N  
ATOM   2840 HE21 GLN B  23      20.471 -15.426  10.094  1.00 81.48           H  
ATOM   2841 HE22 GLN B  23      21.623 -16.719  10.346  1.00 81.48           H  
ATOM   2842  OE1 GLN B  23      22.673 -15.588  12.257  1.00 81.48           O  
ATOM   2843  N   ARG B  24      18.434 -12.166  13.885  1.00 81.12           N  
ATOM   2844  H   ARG B  24      18.770 -12.655  14.702  1.00 81.12           H  
ATOM   2845  CA  ARG B  24      16.985 -12.061  13.688  1.00 81.12           C  
ATOM   2846  HA  ARG B  24      16.748 -12.583  12.761  1.00 81.12           H  
ATOM   2847  C   ARG B  24      16.524 -10.616  13.491  1.00 81.12           C  
ATOM   2848  CB  ARG B  24      16.249 -12.743  14.856  1.00 81.12           C  
ATOM   2849  HB2 ARG B  24      16.595 -13.774  14.932  1.00 81.12           H  
ATOM   2850  HB3 ARG B  24      16.500 -12.233  15.786  1.00 81.12           H  
ATOM   2851  O   ARG B  24      15.714 -10.369  12.615  1.00 81.12           O  
ATOM   2852  CG  ARG B  24      14.716 -12.756  14.709  1.00 81.12           C  
ATOM   2853  HG2 ARG B  24      14.333 -11.736  14.729  1.00 81.12           H  
ATOM   2854  HG3 ARG B  24      14.287 -13.296  15.553  1.00 81.12           H  
ATOM   2855  CD  ARG B  24      14.282 -13.437  13.408  1.00 81.12           C  
ATOM   2856  HD2 ARG B  24      14.671 -12.867  12.564  1.00 81.12           H  
ATOM   2857  HD3 ARG B  24      14.702 -14.441  13.367  1.00 81.12           H  
ATOM   2858  NE  ARG B  24      12.820 -13.510  13.265  1.00 81.12           N  
ATOM   2859  HE  ARG B  24      12.213 -13.139  13.982  1.00 81.12           H  
ATOM   2860  NH1 ARG B  24      12.829 -14.170  11.060  1.00 81.12           N  
ATOM   2861 HH11 ARG B  24      12.319 -14.282  10.196  1.00 81.12           H  
ATOM   2862 HH12 ARG B  24      13.838 -14.144  11.039  1.00 81.12           H  
ATOM   2863  NH2 ARG B  24      10.898 -13.766  12.127  1.00 81.12           N  
ATOM   2864 HH21 ARG B  24      10.471 -13.341  12.938  1.00 81.12           H  
ATOM   2865 HH22 ARG B  24      10.380 -13.796  11.260  1.00 81.12           H  
ATOM   2866  CZ  ARG B  24      12.193 -13.822  12.149  1.00 81.12           C  
ATOM   2867  N   ILE B  25      17.073  -9.659  14.246  1.00 79.99           N  
ATOM   2868  H   ILE B  25      17.682  -9.940  15.000  1.00 79.99           H  
ATOM   2869  CA  ILE B  25      16.780  -8.226  14.044  1.00 79.99           C  
ATOM   2870  HA  ILE B  25      15.707  -8.065  14.146  1.00 79.99           H  
ATOM   2871  C   ILE B  25      17.150  -7.788  12.626  1.00 79.99           C  
ATOM   2872  CB  ILE B  25      17.506  -7.348  15.087  1.00 79.99           C  
ATOM   2873  HB  ILE B  25      18.562  -7.618  15.089  1.00 79.99           H  
ATOM   2874  O   ILE B  25      16.343  -7.151  11.965  1.00 79.99           O  
ATOM   2875  CG1 ILE B  25      16.919  -7.606  16.485  1.00 79.99           C  
ATOM   2876 HG12 ILE B  25      15.911  -7.193  16.542  1.00 79.99           H  
ATOM   2877 HG13 ILE B  25      16.848  -8.681  16.648  1.00 79.99           H  
ATOM   2878  CG2 ILE B  25      17.394  -5.847  14.763  1.00 79.99           C  
ATOM   2879 HG21 ILE B  25      17.876  -5.608  13.815  1.00 79.99           H  
ATOM   2880 HG22 ILE B  25      17.875  -5.230  15.522  1.00 79.99           H  
ATOM   2881 HG23 ILE B  25      16.348  -5.553  14.680  1.00 79.99           H  
ATOM   2882  CD1 ILE B  25      17.767  -7.030  17.621  1.00 79.99           C  
ATOM   2883 HD11 ILE B  25      18.807  -7.338  17.509  1.00 79.99           H  
ATOM   2884 HD12 ILE B  25      17.703  -5.942  17.637  1.00 79.99           H  
ATOM   2885 HD13 ILE B  25      17.387  -7.418  18.566  1.00 79.99           H  
ATOM   2886  N   ARG B  26      18.340  -8.160  12.135  1.00 75.17           N  
ATOM   2887  H   ARG B  26      18.945  -8.735  12.703  1.00 75.17           H  
ATOM   2888  CA  ARG B  26      18.749  -7.807  10.767  1.00 75.17           C  
ATOM   2889  HA  ARG B  26      18.629  -6.733  10.628  1.00 75.17           H  
ATOM   2890  C   ARG B  26      17.854  -8.443   9.714  1.00 75.17           C  
ATOM   2891  CB  ARG B  26      20.201  -8.194  10.497  1.00 75.17           C  
ATOM   2892  HB2 ARG B  26      20.378  -8.115   9.424  1.00 75.17           H  
ATOM   2893  HB3 ARG B  26      20.365  -9.230  10.795  1.00 75.17           H  
ATOM   2894  O   ARG B  26      17.534  -7.770   8.747  1.00 75.17           O  
ATOM   2895  CG  ARG B  26      21.184  -7.263  11.213  1.00 75.17           C  
ATOM   2896  HG2 ARG B  26      20.948  -6.231  10.953  1.00 75.17           H  
ATOM   2897  HG3 ARG B  26      21.099  -7.380  12.293  1.00 75.17           H  
ATOM   2898  CD  ARG B  26      22.615  -7.566  10.758  1.00 75.17           C  
ATOM   2899  HD2 ARG B  26      22.662  -7.440   9.676  1.00 75.17           H  
ATOM   2900  HD3 ARG B  26      23.291  -6.830  11.193  1.00 75.17           H  
ATOM   2901  NE  ARG B  26      23.022  -8.945  11.100  1.00 75.17           N  
ATOM   2902  HE  ARG B  26      22.712  -9.652  10.449  1.00 75.17           H  
ATOM   2903  NH1 ARG B  26      24.095  -8.480  13.066  1.00 75.17           N  
ATOM   2904 HH11 ARG B  26      23.822  -7.519  12.919  1.00 75.17           H  
ATOM   2905 HH12 ARG B  26      24.682  -8.765  13.837  1.00 75.17           H  
ATOM   2906  NH2 ARG B  26      23.973 -10.595  12.339  1.00 75.17           N  
ATOM   2907 HH21 ARG B  26      23.673 -11.252  11.632  1.00 75.17           H  
ATOM   2908 HH22 ARG B  26      24.445 -10.919  13.171  1.00 75.17           H  
ATOM   2909  CZ  ARG B  26      23.690  -9.333  12.166  1.00 75.17           C  
ATOM   2910  N   GLU B  27      17.456  -9.698   9.908  1.00 74.21           N  
ATOM   2911  H   GLU B  27      17.791 -10.196  10.720  1.00 74.21           H  
ATOM   2912  CA  GLU B  27      16.511 -10.382   9.017  1.00 74.21           C  
ATOM   2913  HA  GLU B  27      16.899 -10.367   7.999  1.00 74.21           H  
ATOM   2914  C   GLU B  27      15.149  -9.662   8.997  1.00 74.21           C  
ATOM   2915  CB  GLU B  27      16.353 -11.849   9.460  1.00 74.21           C  
ATOM   2916  HB2 GLU B  27      15.520 -12.298   8.919  1.00 74.21           H  
ATOM   2917  HB3 GLU B  27      16.109 -11.861  10.523  1.00 74.21           H  
ATOM   2918  O   GLU B  27      14.571  -9.451   7.939  1.00 74.21           O  
ATOM   2919  CG  GLU B  27      17.612 -12.707   9.212  1.00 74.21           C  
ATOM   2920  HG2 GLU B  27      17.706 -12.885   8.141  1.00 74.21           H  
ATOM   2921  HG3 GLU B  27      18.494 -12.151   9.526  1.00 74.21           H  
ATOM   2922  CD  GLU B  27      17.607 -14.059   9.957  1.00 74.21           C  
ATOM   2923  OE1 GLU B  27      18.667 -14.741   9.920  1.00 74.21           O  
ATOM   2924  OE2 GLU B  27      16.604 -14.377  10.646  1.00 74.21           O  
ATOM   2925  N   LEU B  28      14.656  -9.207  10.148  1.00 73.87           N  
ATOM   2926  H   LEU B  28      15.152  -9.402  11.006  1.00 73.87           H  
ATOM   2927  CA  LEU B  28      13.390  -8.475  10.220  1.00 73.87           C  
ATOM   2928  HA  LEU B  28      12.632  -9.009   9.647  1.00 73.87           H  
ATOM   2929  C   LEU B  28      13.478  -7.075   9.593  1.00 73.87           C  
ATOM   2930  CB  LEU B  28      12.951  -8.401  11.687  1.00 73.87           C  
ATOM   2931  HB2 LEU B  28      13.778  -8.000  12.273  1.00 73.87           H  
ATOM   2932  HB3 LEU B  28      12.118  -7.703  11.772  1.00 73.87           H  
ATOM   2933  O   LEU B  28      12.618  -6.702   8.807  1.00 73.87           O  
ATOM   2934  CG  LEU B  28      12.520  -9.759  12.262  1.00 73.87           C  
ATOM   2935  HG  LEU B  28      13.242 -10.535  12.009  1.00 73.87           H  
ATOM   2936  CD1 LEU B  28      12.478  -9.634  13.784  1.00 73.87           C  
ATOM   2937 HD11 LEU B  28      12.145 -10.577  14.217  1.00 73.87           H  
ATOM   2938 HD12 LEU B  28      13.473  -9.394  14.158  1.00 73.87           H  
ATOM   2939 HD13 LEU B  28      11.789  -8.835  14.059  1.00 73.87           H  
ATOM   2940  CD2 LEU B  28      11.156 -10.188  11.724  1.00 73.87           C  
ATOM   2941 HD21 LEU B  28      11.213 -10.382  10.652  1.00 73.87           H  
ATOM   2942 HD22 LEU B  28      10.424  -9.398  11.891  1.00 73.87           H  
ATOM   2943 HD23 LEU B  28      10.816 -11.090  12.232  1.00 73.87           H  
ATOM   2944  N   GLU B  29      14.522  -6.302   9.905  1.00 67.04           N  
ATOM   2945  H   GLU B  29      15.184  -6.646  10.586  1.00 67.04           H  
ATOM   2946  CA  GLU B  29      14.630  -4.899   9.467  1.00 67.04           C  
ATOM   2947  HA  GLU B  29      13.639  -4.445   9.461  1.00 67.04           H  
ATOM   2948  C   GLU B  29      15.190  -4.743   8.047  1.00 67.04           C  
ATOM   2949  CB  GLU B  29      15.526  -4.113  10.449  1.00 67.04           C  
ATOM   2950  HB2 GLU B  29      15.706  -3.117  10.043  1.00 67.04           H  
ATOM   2951  HB3 GLU B  29      16.484  -4.623  10.541  1.00 67.04           H  
ATOM   2952  O   GLU B  29      14.941  -3.741   7.379  1.00 67.04           O  
ATOM   2953  CG  GLU B  29      14.888  -3.952  11.837  1.00 67.04           C  
ATOM   2954  HG2 GLU B  29      13.924  -3.457  11.714  1.00 67.04           H  
ATOM   2955  HG3 GLU B  29      14.715  -4.946  12.247  1.00 67.04           H  
ATOM   2956  CD  GLU B  29      15.741  -3.155  12.844  1.00 67.04           C  
ATOM   2957  OE1 GLU B  29      15.158  -2.535  13.773  1.00 67.04           O  
ATOM   2958  OE2 GLU B  29      16.989  -3.207  12.780  1.00 67.04           O  
ATOM   2959  N   SER B  30      16.015  -5.689   7.598  1.00 68.56           N  
ATOM   2960  H   SER B  30      16.122  -6.528   8.151  1.00 68.56           H  
ATOM   2961  CA  SER B  30      16.939  -5.460   6.483  1.00 68.56           C  
ATOM   2962  HA  SER B  30      16.432  -4.835   5.748  1.00 68.56           H  
ATOM   2963  C   SER B  30      17.323  -6.734   5.722  1.00 68.56           C  
ATOM   2964  CB  SER B  30      18.166  -4.665   6.978  1.00 68.56           C  
ATOM   2965  HB2 SER B  30      17.846  -3.647   7.198  1.00 68.56           H  
ATOM   2966  HB3 SER B  30      18.931  -4.612   6.203  1.00 68.56           H  
ATOM   2967  O   SER B  30      18.369  -6.742   5.072  1.00 68.56           O  
ATOM   2968  OG  SER B  30      18.706  -5.232   8.164  1.00 68.56           O  
ATOM   2969  HG  SER B  30      18.075  -5.902   8.435  1.00 68.56           H  
ATOM   2970  N   ASP B  31      16.505  -7.804   5.752  1.00 75.29           N  
ATOM   2971  H   ASP B  31      15.675  -7.798   6.326  1.00 75.29           H  
ATOM   2972  CA  ASP B  31      16.732  -8.937   4.837  1.00 75.29           C  
ATOM   2973  HA  ASP B  31      17.746  -9.286   5.030  1.00 75.29           H  
ATOM   2974  C   ASP B  31      16.606  -8.429   3.386  1.00 75.29           C  
ATOM   2975  CB  ASP B  31      15.825 -10.158   5.105  1.00 75.29           C  
ATOM   2976  HB2 ASP B  31      15.791 -10.319   6.182  1.00 75.29           H  
ATOM   2977  HB3 ASP B  31      14.816  -9.969   4.740  1.00 75.29           H  
ATOM   2978  O   ASP B  31      15.554  -7.872   3.014  1.00 75.29           O  
ATOM   2979  CG  ASP B  31      16.359 -11.492   4.546  1.00 75.29           C  
ATOM   2980  OD1 ASP B  31      17.435 -11.505   3.910  1.00 75.29           O  
ATOM   2981  OD2 ASP B  31      15.735 -12.548   4.805  1.00 75.29           O  
ATOM   2982  N   PRO B  32      17.672  -8.538   2.569  1.00 88.40           N  
ATOM   2983  CA  PRO B  32      17.628  -8.113   1.182  1.00 88.40           C  
ATOM   2984  HA  PRO B  32      17.288  -7.079   1.140  1.00 88.40           H  
ATOM   2985  C   PRO B  32      16.673  -9.007   0.390  1.00 88.40           C  
ATOM   2986  CB  PRO B  32      19.069  -8.188   0.667  1.00 88.40           C  
ATOM   2987  HB2 PRO B  32      19.318  -7.298   0.090  1.00 88.40           H  
ATOM   2988  HB3 PRO B  32      19.213  -9.094   0.078  1.00 88.40           H  
ATOM   2989  O   PRO B  32      16.682 -10.234   0.523  1.00 88.40           O  
ATOM   2990  CG  PRO B  32      19.931  -8.263   1.922  1.00 88.40           C  
ATOM   2991  HG2 PRO B  32      20.138  -7.256   2.286  1.00 88.40           H  
ATOM   2992  HG3 PRO B  32      20.856  -8.813   1.750  1.00 88.40           H  
ATOM   2993  CD  PRO B  32      19.021  -8.978   2.905  1.00 88.40           C  
ATOM   2994  HD2 PRO B  32      19.320  -8.716   3.920  1.00 88.40           H  
ATOM   2995  HD3 PRO B  32      19.097 -10.055   2.755  1.00 88.40           H  
ATOM   2996  N   ILE B  33      15.860  -8.405  -0.473  1.00 97.48           N  
ATOM   2997  H   ILE B  33      15.926  -7.404  -0.595  1.00 97.48           H  
ATOM   2998  CA  ILE B  33      14.905  -9.150  -1.299  1.00 97.48           C  
ATOM   2999  HA  ILE B  33      14.720 -10.127  -0.852  1.00 97.48           H  
ATOM   3000  C   ILE B  33      15.534  -9.400  -2.668  1.00 97.48           C  
ATOM   3001  CB  ILE B  33      13.547  -8.421  -1.350  1.00 97.48           C  
ATOM   3002  HB  ILE B  33      13.701  -7.439  -1.797  1.00 97.48           H  
ATOM   3003  O   ILE B  33      15.928  -8.465  -3.357  1.00 97.48           O  
ATOM   3004  CG1 ILE B  33      12.938  -8.184   0.054  1.00 97.48           C  
ATOM   3005 HG12 ILE B  33      11.967  -7.704  -0.065  1.00 97.48           H  
ATOM   3006 HG13 ILE B  33      13.570  -7.487   0.604  1.00 97.48           H  
ATOM   3007  CG2 ILE B  33      12.555  -9.171  -2.250  1.00 97.48           C  
ATOM   3008 HG21 ILE B  33      11.596  -8.651  -2.251  1.00 97.48           H  
ATOM   3009 HG22 ILE B  33      12.410 -10.192  -1.898  1.00 97.48           H  
ATOM   3010 HG23 ILE B  33      12.923  -9.204  -3.275  1.00 97.48           H  
ATOM   3011  CD1 ILE B  33      12.742  -9.437   0.920  1.00 97.48           C  
ATOM   3012 HD11 ILE B  33      12.233  -9.156   1.842  1.00 97.48           H  
ATOM   3013 HD12 ILE B  33      12.134 -10.176   0.398  1.00 97.48           H  
ATOM   3014 HD13 ILE B  33      13.707  -9.871   1.180  1.00 97.48           H  
ATOM   3015  N   ALA B  34      15.660 -10.661  -3.064  1.00 98.20           N  
ATOM   3016  H   ALA B  34      15.205 -11.377  -2.516  1.00 98.20           H  
ATOM   3017  CA  ALA B  34      16.153 -11.051  -4.376  1.00 98.20           C  
ATOM   3018  HA  ALA B  34      16.975 -10.395  -4.663  1.00 98.20           H  
ATOM   3019  C   ALA B  34      15.045 -10.925  -5.429  1.00 98.20           C  
ATOM   3020  CB  ALA B  34      16.689 -12.483  -4.296  1.00 98.20           C  
ATOM   3021  HB1 ALA B  34      16.964 -12.827  -5.293  1.00 98.20           H  
ATOM   3022  HB2 ALA B  34      17.567 -12.511  -3.650  1.00 98.20           H  
ATOM   3023  HB3 ALA B  34      15.920 -13.147  -3.900  1.00 98.20           H  
ATOM   3024  O   ALA B  34      13.927 -11.394  -5.220  1.00 98.20           O  
ATOM   3025  N   ILE B  35      15.387 -10.352  -6.582  1.00 98.83           N  
ATOM   3026  H   ILE B  35      16.325  -9.987  -6.669  1.00 98.83           H  
ATOM   3027  CA  ILE B  35      14.607 -10.458  -7.814  1.00 98.83           C  
ATOM   3028  HA  ILE B  35      13.553 -10.587  -7.566  1.00 98.83           H  
ATOM   3029  C   ILE B  35      15.098 -11.710  -8.538  1.00 98.83           C  
ATOM   3030  CB  ILE B  35      14.746  -9.186  -8.680  1.00 98.83           C  
ATOM   3031  HB  ILE B  35      15.798  -9.035  -8.923  1.00 98.83           H  
ATOM   3032  O   ILE B  35      16.268 -11.783  -8.915  1.00 98.83           O  
ATOM   3033  CG1 ILE B  35      14.222  -7.942  -7.928  1.00 98.83           C  
ATOM   3034 HG12 ILE B  35      13.133  -7.943  -7.970  1.00 98.83           H  
ATOM   3035 HG13 ILE B  35      14.526  -7.976  -6.882  1.00 98.83           H  
ATOM   3036  CG2 ILE B  35      13.953  -9.388  -9.985  1.00 98.83           C  
ATOM   3037 HG21 ILE B  35      13.875  -8.457 -10.545  1.00 98.83           H  
ATOM   3038 HG22 ILE B  35      14.447 -10.122 -10.621  1.00 98.83           H  
ATOM   3039 HG23 ILE B  35      12.947  -9.744  -9.761  1.00 98.83           H  
ATOM   3040  CD1 ILE B  35      14.705  -6.604  -8.490  1.00 98.83           C  
ATOM   3041 HD11 ILE B  35      14.338  -6.461  -9.507  1.00 98.83           H  
ATOM   3042 HD12 ILE B  35      14.310  -5.798  -7.872  1.00 98.83           H  
ATOM   3043 HD13 ILE B  35      15.794  -6.565  -8.469  1.00 98.83           H  
ATOM   3044  N   VAL B  36      14.228 -12.705  -8.695  1.00 98.48           N  
ATOM   3045  H   VAL B  36      13.287 -12.563  -8.356  1.00 98.48           H  
ATOM   3046  CA  VAL B  36      14.580 -14.024  -9.256  1.00 98.48           C  
ATOM   3047  HA  VAL B  36      15.661 -14.075  -9.388  1.00 98.48           H  
ATOM   3048  C   VAL B  36      14.009 -14.261 -10.650  1.00 98.48           C  
ATOM   3049  CB  VAL B  36      14.207 -15.174  -8.301  1.00 98.48           C  
ATOM   3050  HB  VAL B  36      14.467 -16.119  -8.777  1.00 98.48           H  
ATOM   3051  O   VAL B  36      14.487 -15.141 -11.351  1.00 98.48           O  
ATOM   3052  CG1 VAL B  36      15.008 -15.082  -6.995  1.00 98.48           C  
ATOM   3053 HG11 VAL B  36      14.747 -14.173  -6.453  1.00 98.48           H  
ATOM   3054 HG12 VAL B  36      14.782 -15.944  -6.366  1.00 98.48           H  
ATOM   3055 HG13 VAL B  36      16.074 -15.078  -7.222  1.00 98.48           H  
ATOM   3056  CG2 VAL B  36      12.712 -15.217  -7.955  1.00 98.48           C  
ATOM   3057 HG21 VAL B  36      12.120 -15.296  -8.866  1.00 98.48           H  
ATOM   3058 HG22 VAL B  36      12.506 -16.085  -7.329  1.00 98.48           H  
ATOM   3059 HG23 VAL B  36      12.421 -14.321  -7.407  1.00 98.48           H  
ATOM   3060  N   GLY B  37      13.028 -13.464 -11.071  1.00 98.71           N  
ATOM   3061  H   GLY B  37      12.703 -12.734 -10.453  1.00 98.71           H  
ATOM   3062  CA  GLY B  37      12.454 -13.499 -12.414  1.00 98.71           C  
ATOM   3063  HA2 GLY B  37      13.220 -13.774 -13.140  1.00 98.71           H  
ATOM   3064  HA3 GLY B  37      11.652 -14.235 -12.477  1.00 98.71           H  
ATOM   3065  C   GLY B  37      11.871 -12.149 -12.798  1.00 98.71           C  
ATOM   3066  O   GLY B  37      11.625 -11.298 -11.940  1.00 98.71           O  
ATOM   3067  N   MET B  38      11.668 -11.952 -14.093  1.00 98.78           N  
ATOM   3068  H   MET B  38      11.877 -12.712 -14.724  1.00 98.78           H  
ATOM   3069  CA  MET B  38      11.099 -10.735 -14.667  1.00 98.78           C  
ATOM   3070  HA  MET B  38      10.304 -10.383 -14.010  1.00 98.78           H  
ATOM   3071  C   MET B  38      10.482 -11.016 -16.036  1.00 98.78           C  
ATOM   3072  CB  MET B  38      12.171  -9.634 -14.768  1.00 98.78           C  
ATOM   3073  HB2 MET B  38      11.699  -8.722 -15.134  1.00 98.78           H  
ATOM   3074  HB3 MET B  38      12.567  -9.433 -13.772  1.00 98.78           H  
ATOM   3075  O   MET B  38      10.985 -11.869 -16.769  1.00 98.78           O  
ATOM   3076  CG  MET B  38      13.347  -9.985 -15.689  1.00 98.78           C  
ATOM   3077  HG2 MET B  38      13.783 -10.930 -15.367  1.00 98.78           H  
ATOM   3078  HG3 MET B  38      12.975 -10.111 -16.706  1.00 98.78           H  
ATOM   3079  SD  MET B  38      14.658  -8.731 -15.715  1.00 98.78           S  
ATOM   3080  CE  MET B  38      15.824  -9.529 -16.855  1.00 98.78           C  
ATOM   3081  HE1 MET B  38      15.338  -9.722 -17.811  1.00 98.78           H  
ATOM   3082  HE2 MET B  38      16.684  -8.878 -17.016  1.00 98.78           H  
ATOM   3083  HE3 MET B  38      16.168 -10.474 -16.434  1.00 98.78           H  
ATOM   3084  N   ALA B  39       9.439 -10.269 -16.383  1.00 98.83           N  
ATOM   3085  H   ALA B  39       9.061  -9.620 -15.708  1.00 98.83           H  
ATOM   3086  CA  ALA B  39       8.859 -10.224 -17.721  1.00 98.83           C  
ATOM   3087  HA  ALA B  39       9.644 -10.379 -18.461  1.00 98.83           H  
ATOM   3088  C   ALA B  39       8.226  -8.852 -17.974  1.00 98.83           C  
ATOM   3089  CB  ALA B  39       7.826 -11.340 -17.878  1.00 98.83           C  
ATOM   3090  HB1 ALA B  39       7.379 -11.303 -18.872  1.00 98.83           H  
ATOM   3091  HB2 ALA B  39       8.308 -12.309 -17.753  1.00 98.83           H  
ATOM   3092  HB3 ALA B  39       7.039 -11.215 -17.135  1.00 98.83           H  
ATOM   3093  O   ALA B  39       7.848  -8.137 -17.037  1.00 98.83           O  
ATOM   3094  N   CYS B  40       8.121  -8.472 -19.244  1.00 98.76           N  
ATOM   3095  H   CYS B  40       8.381  -9.103 -19.988  1.00 98.76           H  
ATOM   3096  CA  CYS B  40       7.471  -7.233 -19.631  1.00 98.76           C  
ATOM   3097  HA  CYS B  40       6.619  -7.091 -18.966  1.00 98.76           H  
ATOM   3098  C   CYS B  40       6.917  -7.287 -21.052  1.00 98.76           C  
ATOM   3099  CB  CYS B  40       8.432  -6.044 -19.451  1.00 98.76           C  
ATOM   3100  HB2 CYS B  40       8.689  -5.958 -18.395  1.00 98.76           H  
ATOM   3101  HB3 CYS B  40       7.917  -5.132 -19.752  1.00 98.76           H  
ATOM   3102  O   CYS B  40       7.486  -7.925 -21.933  1.00 98.76           O  
ATOM   3103  SG  CYS B  40       9.956  -6.232 -20.432  1.00 98.76           S  
ATOM   3104  HG  CYS B  40      10.458  -5.017 -20.194  1.00 98.76           H  
ATOM   3105  N   ARG B  41       5.844  -6.527 -21.264  1.00 98.61           N  
ATOM   3106  H   ARG B  41       5.439  -6.069 -20.461  1.00 98.61           H  
ATOM   3107  CA  ARG B  41       5.337  -6.122 -22.571  1.00 98.61           C  
ATOM   3108  HA  ARG B  41       6.049  -6.433 -23.335  1.00 98.61           H  
ATOM   3109  C   ARG B  41       5.230  -4.615 -22.602  1.00 98.61           C  
ATOM   3110  CB  ARG B  41       3.997  -6.781 -22.870  1.00 98.61           C  
ATOM   3111  HB2 ARG B  41       3.570  -6.336 -23.769  1.00 98.61           H  
ATOM   3112  HB3 ARG B  41       3.310  -6.633 -22.038  1.00 98.61           H  
ATOM   3113  O   ARG B  41       4.605  -4.013 -21.731  1.00 98.61           O  
ATOM   3114  CG  ARG B  41       4.226  -8.270 -23.114  1.00 98.61           C  
ATOM   3115  HG2 ARG B  41       4.658  -8.738 -22.229  1.00 98.61           H  
ATOM   3116  HG3 ARG B  41       4.892  -8.415 -23.964  1.00 98.61           H  
ATOM   3117  CD  ARG B  41       2.903  -8.928 -23.418  1.00 98.61           C  
ATOM   3118  HD2 ARG B  41       2.487  -8.518 -24.338  1.00 98.61           H  
ATOM   3119  HD3 ARG B  41       2.228  -8.716 -22.589  1.00 98.61           H  
ATOM   3120  NE  ARG B  41       3.087 -10.375 -23.552  1.00 98.61           N  
ATOM   3121  HE  ARG B  41       4.018 -10.760 -23.625  1.00 98.61           H  
ATOM   3122  NH1 ARG B  41       0.904 -10.834 -23.200  1.00 98.61           N  
ATOM   3123 HH11 ARG B  41       0.678  -9.853 -23.120  1.00 98.61           H  
ATOM   3124 HH12 ARG B  41       0.174 -11.524 -23.309  1.00 98.61           H  
ATOM   3125  NH2 ARG B  41       2.276 -12.503 -23.649  1.00 98.61           N  
ATOM   3126 HH21 ARG B  41       3.169 -12.923 -23.431  1.00 98.61           H  
ATOM   3127 HH22 ARG B  41       1.434 -13.061 -23.636  1.00 98.61           H  
ATOM   3128  CZ  ARG B  41       2.106 -11.234 -23.468  1.00 98.61           C  
ATOM   3129  N   LEU B  42       5.912  -3.996 -23.551  1.00 98.70           N  
ATOM   3130  H   LEU B  42       6.330  -4.564 -24.273  1.00 98.70           H  
ATOM   3131  CA  LEU B  42       6.090  -2.554 -23.630  1.00 98.70           C  
ATOM   3132  HA  LEU B  42       5.291  -2.078 -23.063  1.00 98.70           H  
ATOM   3133  C   LEU B  42       5.963  -2.096 -25.096  1.00 98.70           C  
ATOM   3134  CB  LEU B  42       7.449  -2.164 -22.997  1.00 98.70           C  
ATOM   3135  HB2 LEU B  42       8.240  -2.666 -23.554  1.00 98.70           H  
ATOM   3136  HB3 LEU B  42       7.607  -1.092 -23.114  1.00 98.70           H  
ATOM   3137  O   LEU B  42       6.069  -2.904 -26.024  1.00 98.70           O  
ATOM   3138  CG  LEU B  42       7.617  -2.525 -21.505  1.00 98.70           C  
ATOM   3139  HG  LEU B  42       7.343  -3.567 -21.341  1.00 98.70           H  
ATOM   3140  CD1 LEU B  42       9.080  -2.389 -21.086  1.00 98.70           C  
ATOM   3141 HD11 LEU B  42       9.180  -2.581 -20.017  1.00 98.70           H  
ATOM   3142 HD12 LEU B  42       9.667  -3.127 -21.631  1.00 98.70           H  
ATOM   3143 HD13 LEU B  42       9.454  -1.392 -21.319  1.00 98.70           H  
ATOM   3144  CD2 LEU B  42       6.761  -1.648 -20.593  1.00 98.70           C  
ATOM   3145 HD21 LEU B  42       6.891  -1.956 -19.555  1.00 98.70           H  
ATOM   3146 HD22 LEU B  42       5.711  -1.773 -20.858  1.00 98.70           H  
ATOM   3147 HD23 LEU B  42       7.034  -0.599 -20.707  1.00 98.70           H  
ATOM   3148  N   PRO B  43       5.725  -0.798 -25.332  1.00 97.96           N  
ATOM   3149  CA  PRO B  43       5.703  -0.229 -26.673  1.00 97.96           C  
ATOM   3150  HA  PRO B  43       4.859  -0.658 -27.213  1.00 97.96           H  
ATOM   3151  C   PRO B  43       6.993  -0.482 -27.472  1.00 97.96           C  
ATOM   3152  CB  PRO B  43       5.455   1.261 -26.448  1.00 97.96           C  
ATOM   3153  HB2 PRO B  43       4.928   1.725 -27.281  1.00 97.96           H  
ATOM   3154  HB3 PRO B  43       6.409   1.752 -26.256  1.00 97.96           H  
ATOM   3155  O   PRO B  43       8.073  -0.664 -26.910  1.00 97.96           O  
ATOM   3156  CG  PRO B  43       4.650   1.301 -25.153  1.00 97.96           C  
ATOM   3157  HG2 PRO B  43       4.723   2.263 -24.647  1.00 97.96           H  
ATOM   3158  HG3 PRO B  43       3.609   1.043 -25.351  1.00 97.96           H  
ATOM   3159  CD  PRO B  43       5.312   0.192 -24.349  1.00 97.96           C  
ATOM   3160  HD2 PRO B  43       6.182   0.581 -23.820  1.00 97.96           H  
ATOM   3161  HD3 PRO B  43       4.589  -0.220 -23.644  1.00 97.96           H  
ATOM   3162  N   GLY B  44       6.888  -0.461 -28.804  1.00 96.65           N  
ATOM   3163  H   GLY B  44       5.983  -0.258 -29.206  1.00 96.65           H  
ATOM   3164  CA  GLY B  44       8.025  -0.712 -29.703  1.00 96.65           C  
ATOM   3165  HA2 GLY B  44       8.928  -0.271 -29.280  1.00 96.65           H  
ATOM   3166  HA3 GLY B  44       7.825  -0.228 -30.658  1.00 96.65           H  
ATOM   3167  C   GLY B  44       8.304  -2.195 -29.980  1.00 96.65           C  
ATOM   3168  O   GLY B  44       9.458  -2.557 -30.208  1.00 96.65           O  
ATOM   3169  N   GLU B  45       7.254  -3.029 -29.967  1.00 95.45           N  
ATOM   3170  H   GLU B  45       6.348  -2.627 -29.774  1.00 95.45           H  
ATOM   3171  CA  GLU B  45       7.317  -4.496 -30.132  1.00 95.45           C  
ATOM   3172  HA  GLU B  45       6.316  -4.888 -29.951  1.00 95.45           H  
ATOM   3173  C   GLU B  45       8.212  -5.191 -29.095  1.00 95.45           C  
ATOM   3174  CB  GLU B  45       7.695  -4.909 -31.562  1.00 95.45           C  
ATOM   3175  HB2 GLU B  45       8.713  -4.580 -31.771  1.00 95.45           H  
ATOM   3176  HB3 GLU B  45       7.672  -5.998 -31.607  1.00 95.45           H  
ATOM   3177  O   GLU B  45       8.943  -6.137 -29.406  1.00 95.45           O  
ATOM   3178  CG  GLU B  45       6.767  -4.387 -32.662  1.00 95.45           C  
ATOM   3179  HG2 GLU B  45       5.745  -4.692 -32.434  1.00 95.45           H  
ATOM   3180  HG3 GLU B  45       6.806  -3.298 -32.677  1.00 95.45           H  
ATOM   3181  CD  GLU B  45       7.174  -4.932 -34.044  1.00 95.45           C  
ATOM   3182  OE1 GLU B  45       6.501  -4.551 -35.026  1.00 95.45           O  
ATOM   3183  OE2 GLU B  45       8.170  -5.695 -34.131  1.00 95.45           O  
ATOM   3184  N   VAL B  46       8.179  -4.690 -27.860  1.00 97.76           N  
ATOM   3185  H   VAL B  46       7.545  -3.931 -27.657  1.00 97.76           H  
ATOM   3186  CA  VAL B  46       8.887  -5.283 -26.731  1.00 97.76           C  
ATOM   3187  HA  VAL B  46       9.759  -5.832 -27.086  1.00 97.76           H  
ATOM   3188  C   VAL B  46       7.950  -6.268 -26.045  1.00 97.76           C  
ATOM   3189  CB  VAL B  46       9.373  -4.184 -25.776  1.00 97.76           C  
ATOM   3190  HB  VAL B  46       8.529  -3.548 -25.510  1.00 97.76           H  
ATOM   3191  O   VAL B  46       7.028  -5.861 -25.348  1.00 97.76           O  
ATOM   3192  CG1 VAL B  46       9.975  -4.763 -24.493  1.00 97.76           C  
ATOM   3193 HG11 VAL B  46       9.217  -5.297 -23.919  1.00 97.76           H  
ATOM   3194 HG12 VAL B  46      10.348  -3.946 -23.875  1.00 97.76           H  
ATOM   3195 HG13 VAL B  46      10.782  -5.452 -24.738  1.00 97.76           H  
ATOM   3196  CG2 VAL B  46      10.435  -3.298 -26.439  1.00 97.76           C  
ATOM   3197 HG21 VAL B  46      10.758  -2.530 -25.736  1.00 97.76           H  
ATOM   3198 HG22 VAL B  46      10.011  -2.806 -27.314  1.00 97.76           H  
ATOM   3199 HG23 VAL B  46      11.291  -3.899 -26.746  1.00 97.76           H  
ATOM   3200  N   ASP B  47       8.198  -7.557 -26.233  1.00 95.77           N  
ATOM   3201  H   ASP B  47       8.883  -7.841 -26.919  1.00 95.77           H  
ATOM   3202  CA  ASP B  47       7.480  -8.671 -25.602  1.00 95.77           C  
ATOM   3203  HA  ASP B  47       6.668  -8.264 -24.999  1.00 95.77           H  
ATOM   3204  C   ASP B  47       8.360  -9.480 -24.631  1.00 95.77           C  
ATOM   3205  CB  ASP B  47       6.854  -9.553 -26.698  1.00 95.77           C  
ATOM   3206  HB2 ASP B  47       6.269 -10.342 -26.225  1.00 95.77           H  
ATOM   3207  HB3 ASP B  47       6.167  -8.941 -27.282  1.00 95.77           H  
ATOM   3208  O   ASP B  47       7.921 -10.483 -24.074  1.00 95.77           O  
ATOM   3209  CG  ASP B  47       7.876 -10.192 -27.656  1.00 95.77           C  
ATOM   3210  OD1 ASP B  47       9.081  -9.840 -27.590  1.00 95.77           O  
ATOM   3211  OD2 ASP B  47       7.445 -10.991 -28.517  1.00 95.77           O  
ATOM   3212  N   SER B  48       9.608  -9.048 -24.421  1.00 96.68           N  
ATOM   3213  H   SER B  48       9.916  -8.234 -24.934  1.00 96.68           H  
ATOM   3214  CA  SER B  48      10.533  -9.638 -23.455  1.00 96.68           C  
ATOM   3215  HA  SER B  48       9.931  -9.967 -22.608  1.00 96.68           H  
ATOM   3216  C   SER B  48      11.577  -8.622 -22.955  1.00 96.68           C  
ATOM   3217  CB  SER B  48      11.217 -10.879 -24.060  1.00 96.68           C  
ATOM   3218  HB2 SER B  48      11.369 -11.607 -23.262  1.00 96.68           H  
ATOM   3219  HB3 SER B  48      10.565 -11.336 -24.804  1.00 96.68           H  
ATOM   3220  O   SER B  48      11.833  -7.605 -23.616  1.00 96.68           O  
ATOM   3221  OG  SER B  48      12.483 -10.597 -24.640  1.00 96.68           O  
ATOM   3222  HG  SER B  48      13.119 -11.158 -24.191  1.00 96.68           H  
ATOM   3223  N   PRO B  49      12.256  -8.896 -21.823  1.00 97.90           N  
ATOM   3224  CA  PRO B  49      13.381  -8.085 -21.352  1.00 97.90           C  
ATOM   3225  HA  PRO B  49      13.014  -7.084 -21.127  1.00 97.90           H  
ATOM   3226  C   PRO B  49      14.538  -7.977 -22.364  1.00 97.90           C  
ATOM   3227  CB  PRO B  49      13.841  -8.759 -20.054  1.00 97.90           C  
ATOM   3228  HB2 PRO B  49      14.181  -8.028 -19.320  1.00 97.90           H  
ATOM   3229  HB3 PRO B  49      14.629  -9.482 -20.266  1.00 97.90           H  
ATOM   3230  O   PRO B  49      15.171  -6.926 -22.482  1.00 97.90           O  
ATOM   3231  CG  PRO B  49      12.604  -9.509 -19.564  1.00 97.90           C  
ATOM   3232  HG2 PRO B  49      12.868 -10.366 -18.944  1.00 97.90           H  
ATOM   3233  HG3 PRO B  49      11.943  -8.827 -19.029  1.00 97.90           H  
ATOM   3234  CD  PRO B  49      11.948  -9.950 -20.866  1.00 97.90           C  
ATOM   3235  HD2 PRO B  49      10.875 -10.067 -20.714  1.00 97.90           H  
ATOM   3236  HD3 PRO B  49      12.390 -10.888 -21.203  1.00 97.90           H  
ATOM   3237  N   GLU B  50      14.820  -9.027 -23.136  1.00 94.67           N  
ATOM   3238  H   GLU B  50      14.336  -9.899 -22.972  1.00 94.67           H  
ATOM   3239  CA  GLU B  50      15.840  -9.004 -24.191  1.00 94.67           C  
ATOM   3240  HA  GLU B  50      16.781  -8.664 -23.760  1.00 94.67           H  
ATOM   3241  C   GLU B  50      15.473  -8.016 -25.299  1.00 94.67           C  
ATOM   3242  CB  GLU B  50      16.071 -10.392 -24.812  1.00 94.67           C  
ATOM   3243  HB2 GLU B  50      16.775 -10.269 -25.635  1.00 94.67           H  
ATOM   3244  HB3 GLU B  50      15.145 -10.776 -25.241  1.00 94.67           H  
ATOM   3245  O   GLU B  50      16.316  -7.206 -25.694  1.00 94.67           O  
ATOM   3246  CG  GLU B  50      16.681 -11.423 -23.852  1.00 94.67           C  
ATOM   3247  HG2 GLU B  50      17.004 -12.283 -24.440  1.00 94.67           H  
ATOM   3248  HG3 GLU B  50      17.567 -10.984 -23.395  1.00 94.67           H  
ATOM   3249  CD  GLU B  50      15.715 -11.913 -22.762  1.00 94.67           C  
ATOM   3250  OE1 GLU B  50      16.230 -12.398 -21.733  1.00 94.67           O  
ATOM   3251  OE2 GLU B  50      14.479 -11.768 -22.952  1.00 94.67           O  
ATOM   3252  N   ARG B  51      14.210  -8.014 -25.745  1.00 96.85           N  
ATOM   3253  H   ARG B  51      13.562  -8.689 -25.365  1.00 96.85           H  
ATOM   3254  CA  ARG B  51      13.727  -7.034 -26.726  1.00 96.85           C  
ATOM   3255  HA  ARG B  51      14.404  -7.026 -27.580  1.00 96.85           H  
ATOM   3256  C   ARG B  51      13.742  -5.608 -26.187  1.00 96.85           C  
ATOM   3257  CB  ARG B  51      12.323  -7.404 -27.212  1.00 96.85           C  
ATOM   3258  HB2 ARG B  51      11.898  -6.515 -27.677  1.00 96.85           H  
ATOM   3259  HB3 ARG B  51      11.682  -7.676 -26.374  1.00 96.85           H  
ATOM   3260  O   ARG B  51      14.063  -4.685 -26.936  1.00 96.85           O  
ATOM   3261  CG  ARG B  51      12.355  -8.547 -28.238  1.00 96.85           C  
ATOM   3262  HG2 ARG B  51      13.344  -8.628 -28.690  1.00 96.85           H  
ATOM   3263  HG3 ARG B  51      12.104  -9.489 -27.751  1.00 96.85           H  
ATOM   3264  CD  ARG B  51      11.345  -8.230 -29.338  1.00 96.85           C  
ATOM   3265  HD2 ARG B  51      11.569  -7.243 -29.744  1.00 96.85           H  
ATOM   3266  HD3 ARG B  51      10.347  -8.205 -28.898  1.00 96.85           H  
ATOM   3267  NE  ARG B  51      11.369  -9.210 -30.429  1.00 96.85           N  
ATOM   3268  HE  ARG B  51      11.812 -10.097 -30.234  1.00 96.85           H  
ATOM   3269  NH1 ARG B  51       9.990  -7.995 -31.802  1.00 96.85           N  
ATOM   3270 HH11 ARG B  51       9.794  -7.386 -31.021  1.00 96.85           H  
ATOM   3271 HH12 ARG B  51       9.472  -7.845 -32.656  1.00 96.85           H  
ATOM   3272  NH2 ARG B  51      10.772  -9.986 -32.480  1.00 96.85           N  
ATOM   3273 HH21 ARG B  51      11.251 -10.849 -32.267  1.00 96.85           H  
ATOM   3274 HH22 ARG B  51      10.181  -9.885 -33.293  1.00 96.85           H  
ATOM   3275  CZ  ARG B  51      10.713  -9.060 -31.564  1.00 96.85           C  
ATOM   3276  N   LEU B  52      13.473  -5.411 -24.893  1.00 98.13           N  
ATOM   3277  H   LEU B  52      13.155  -6.200 -24.348  1.00 98.13           H  
ATOM   3278  CA  LEU B  52      13.633  -4.101 -24.256  1.00 98.13           C  
ATOM   3279  HA  LEU B  52      13.010  -3.387 -24.793  1.00 98.13           H  
ATOM   3280  C   LEU B  52      15.086  -3.623 -24.355  1.00 98.13           C  
ATOM   3281  CB  LEU B  52      13.180  -4.162 -22.785  1.00 98.13           C  
ATOM   3282  HB2 LEU B  52      12.147  -4.504 -22.731  1.00 98.13           H  
ATOM   3283  HB3 LEU B  52      13.788  -4.896 -22.256  1.00 98.13           H  
ATOM   3284  O   LEU B  52      15.342  -2.464 -24.683  1.00 98.13           O  
ATOM   3285  CG  LEU B  52      13.315  -2.819 -22.041  1.00 98.13           C  
ATOM   3286  HG  LEU B  52      14.365  -2.528 -22.019  1.00 98.13           H  
ATOM   3287  CD1 LEU B  52      12.509  -1.691 -22.690  1.00 98.13           C  
ATOM   3288 HD11 LEU B  52      12.536  -0.802 -22.059  1.00 98.13           H  
ATOM   3289 HD12 LEU B  52      11.474  -2.001 -22.831  1.00 98.13           H  
ATOM   3290 HD13 LEU B  52      12.939  -1.433 -23.658  1.00 98.13           H  
ATOM   3291  CD2 LEU B  52      12.863  -2.984 -20.592  1.00 98.13           C  
ATOM   3292 HD21 LEU B  52      13.001  -2.050 -20.049  1.00 98.13           H  
ATOM   3293 HD22 LEU B  52      13.463  -3.760 -20.116  1.00 98.13           H  
ATOM   3294 HD23 LEU B  52      11.813  -3.272 -20.556  1.00 98.13           H  
ATOM   3295  N   TRP B  53      16.050  -4.510 -24.104  1.00 97.04           N  
ATOM   3296  H   TRP B  53      15.790  -5.451 -23.843  1.00 97.04           H  
ATOM   3297  CA  TRP B  53      17.460  -4.158 -24.236  1.00 97.04           C  
ATOM   3298  HA  TRP B  53      17.657  -3.277 -23.624  1.00 97.04           H  
ATOM   3299  C   TRP B  53      17.853  -3.805 -25.671  1.00 97.04           C  
ATOM   3300  CB  TRP B  53      18.345  -5.292 -23.751  1.00 97.04           C  
ATOM   3301  HB2 TRP B  53      18.187  -6.180 -24.362  1.00 97.04           H  
ATOM   3302  HB3 TRP B  53      18.087  -5.537 -22.721  1.00 97.04           H  
ATOM   3303  O   TRP B  53      18.571  -2.823 -25.880  1.00 97.04           O  
ATOM   3304  CG  TRP B  53      19.783  -4.908 -23.813  1.00 97.04           C  
ATOM   3305  CD1 TRP B  53      20.670  -5.277 -24.764  1.00 97.04           C  
ATOM   3306  HD1 TRP B  53      20.432  -5.883 -25.625  1.00 97.04           H  
ATOM   3307  CD2 TRP B  53      20.507  -4.045 -22.893  1.00 97.04           C  
ATOM   3308  CE2 TRP B  53      21.870  -3.994 -23.304  1.00 97.04           C  
ATOM   3309  CE3 TRP B  53      20.149  -3.349 -21.720  1.00 97.04           C  
ATOM   3310  HE3 TRP B  53      19.125  -3.375 -21.379  1.00 97.04           H  
ATOM   3311  NE1 TRP B  53      21.911  -4.755 -24.456  1.00 97.04           N  
ATOM   3312  HE1 TRP B  53      22.710  -4.842 -25.067  1.00 97.04           H  
ATOM   3313  CH2 TRP B  53      22.449  -2.589 -21.421  1.00 97.04           C  
ATOM   3314  HH2 TRP B  53      23.168  -2.020 -20.851  1.00 97.04           H  
ATOM   3315  CZ2 TRP B  53      22.835  -3.265 -22.592  1.00 97.04           C  
ATOM   3316  HZ2 TRP B  53      23.857  -3.225 -22.938  1.00 97.04           H  
ATOM   3317  CZ3 TRP B  53      21.115  -2.648 -20.982  1.00 97.04           C  
ATOM   3318  HZ3 TRP B  53      20.831  -2.160 -20.061  1.00 97.04           H  
ATOM   3319  N   GLU B  54      17.387  -4.575 -26.657  1.00 96.29           N  
ATOM   3320  H   GLU B  54      16.839  -5.392 -26.424  1.00 96.29           H  
ATOM   3321  CA  GLU B  54      17.608  -4.260 -28.070  1.00 96.29           C  
ATOM   3322  HA  GLU B  54      18.679  -4.194 -28.263  1.00 96.29           H  
ATOM   3323  C   GLU B  54      17.009  -2.900 -28.437  1.00 96.29           C  
ATOM   3324  CB  GLU B  54      17.023  -5.349 -28.980  1.00 96.29           C  
ATOM   3325  HB2 GLU B  54      16.972  -4.952 -29.994  1.00 96.29           H  
ATOM   3326  HB3 GLU B  54      16.012  -5.594 -28.654  1.00 96.29           H  
ATOM   3327  O   GLU B  54      17.682  -2.097 -29.084  1.00 96.29           O  
ATOM   3328  CG  GLU B  54      17.890  -6.615 -29.009  1.00 96.29           C  
ATOM   3329  HG2 GLU B  54      17.912  -7.056 -28.013  1.00 96.29           H  
ATOM   3330  HG3 GLU B  54      18.909  -6.328 -29.270  1.00 96.29           H  
ATOM   3331  CD  GLU B  54      17.387  -7.660 -30.021  1.00 96.29           C  
ATOM   3332  OE1 GLU B  54      18.176  -8.589 -30.308  1.00 96.29           O  
ATOM   3333  OE2 GLU B  54      16.247  -7.514 -30.521  1.00 96.29           O  
ATOM   3334  N   LEU B  55      15.793  -2.580 -27.977  1.00 97.47           N  
ATOM   3335  H   LEU B  55      15.275  -3.283 -27.470  1.00 97.47           H  
ATOM   3336  CA  LEU B  55      15.172  -1.267 -28.185  1.00 97.47           C  
ATOM   3337  HA  LEU B  55      15.076  -1.099 -29.257  1.00 97.47           H  
ATOM   3338  C   LEU B  55      16.044  -0.132 -27.619  1.00 97.47           C  
ATOM   3339  CB  LEU B  55      13.765  -1.263 -27.550  1.00 97.47           C  
ATOM   3340  HB2 LEU B  55      13.873  -1.389 -26.473  1.00 97.47           H  
ATOM   3341  HB3 LEU B  55      13.191  -2.113 -27.919  1.00 97.47           H  
ATOM   3342  O   LEU B  55      16.331   0.834 -28.327  1.00 97.47           O  
ATOM   3343  CG  LEU B  55      12.978   0.037 -27.815  1.00 97.47           C  
ATOM   3344  HG  LEU B  55      13.639   0.899 -27.722  1.00 97.47           H  
ATOM   3345  CD1 LEU B  55      12.363   0.034 -29.214  1.00 97.47           C  
ATOM   3346 HD11 LEU B  55      11.809   0.960 -29.363  1.00 97.47           H  
ATOM   3347 HD12 LEU B  55      13.156  -0.022 -29.959  1.00 97.47           H  
ATOM   3348 HD13 LEU B  55      11.679  -0.808 -29.318  1.00 97.47           H  
ATOM   3349  CD2 LEU B  55      11.854   0.223 -26.802  1.00 97.47           C  
ATOM   3350 HD21 LEU B  55      11.384   1.195 -26.951  1.00 97.47           H  
ATOM   3351 HD22 LEU B  55      12.249   0.177 -25.787  1.00 97.47           H  
ATOM   3352 HD23 LEU B  55      11.095  -0.548 -26.931  1.00 97.47           H  
ATOM   3353  N   ILE B  56      16.499  -0.268 -26.370  1.00 96.82           N  
ATOM   3354  H   ILE B  56      16.212  -1.089 -25.856  1.00 96.82           H  
ATOM   3355  CA  ILE B  56      17.295   0.755 -25.677  1.00 96.82           C  
ATOM   3356  HA  ILE B  56      16.770   1.708 -25.743  1.00 96.82           H  
ATOM   3357  C   ILE B  56      18.655   0.949 -26.357  1.00 96.82           C  
ATOM   3358  CB  ILE B  56      17.436   0.387 -24.181  1.00 96.82           C  
ATOM   3359  HB  ILE B  56      17.783  -0.645 -24.114  1.00 96.82           H  
ATOM   3360  O   ILE B  56      19.049   2.075 -26.657  1.00 96.82           O  
ATOM   3361  CG1 ILE B  56      16.066   0.500 -23.472  1.00 96.82           C  
ATOM   3362 HG12 ILE B  56      15.294   0.011 -24.067  1.00 96.82           H  
ATOM   3363 HG13 ILE B  56      15.789   1.550 -23.382  1.00 96.82           H  
ATOM   3364  CG2 ILE B  56      18.468   1.285 -23.468  1.00 96.82           C  
ATOM   3365 HG21 ILE B  56      18.564   1.011 -22.418  1.00 96.82           H  
ATOM   3366 HG22 ILE B  56      19.451   1.161 -23.922  1.00 96.82           H  
ATOM   3367 HG23 ILE B  56      18.169   2.331 -23.541  1.00 96.82           H  
ATOM   3368  CD1 ILE B  56      16.053  -0.142 -22.080  1.00 96.82           C  
ATOM   3369 HD11 ILE B  56      16.399  -1.173 -22.141  1.00 96.82           H  
ATOM   3370 HD12 ILE B  56      15.038  -0.125 -21.685  1.00 96.82           H  
ATOM   3371 HD13 ILE B  56      16.697   0.425 -21.407  1.00 96.82           H  
ATOM   3372  N   THR B  57      19.381  -0.138 -26.625  1.00 94.87           N  
ATOM   3373  H   THR B  57      18.988  -1.041 -26.399  1.00 94.87           H  
ATOM   3374  CA  THR B  57      20.744  -0.066 -27.180  1.00 94.87           C  
ATOM   3375  HA  THR B  57      21.268   0.752 -26.685  1.00 94.87           H  
ATOM   3376  C   THR B  57      20.790   0.268 -28.666  1.00 94.87           C  
ATOM   3377  CB  THR B  57      21.548  -1.342 -26.928  1.00 94.87           C  
ATOM   3378  HB  THR B  57      22.488  -1.274 -27.476  1.00 94.87           H  
ATOM   3379  O   THR B  57      21.783   0.831 -29.123  1.00 94.87           O  
ATOM   3380  CG2 THR B  57      21.882  -1.490 -25.449  1.00 94.87           C  
ATOM   3381 HG21 THR B  57      22.321  -0.566 -25.071  1.00 94.87           H  
ATOM   3382 HG22 THR B  57      20.985  -1.723 -24.876  1.00 94.87           H  
ATOM   3383 HG23 THR B  57      22.617  -2.287 -25.338  1.00 94.87           H  
ATOM   3384  OG1 THR B  57      20.860  -2.497 -27.350  1.00 94.87           O  
ATOM   3385  HG1 THR B  57      20.096  -2.624 -26.783  1.00 94.87           H  
ATOM   3386  N   SER B  58      19.715  -0.001 -29.414  1.00 94.74           N  
ATOM   3387  H   SER B  58      18.956  -0.523 -29.000  1.00 94.74           H  
ATOM   3388  CA  SER B  58      19.567   0.474 -30.797  1.00 94.74           C  
ATOM   3389  HA  SER B  58      20.528   0.350 -31.296  1.00 94.74           H  
ATOM   3390  C   SER B  58      19.229   1.966 -30.899  1.00 94.74           C  
ATOM   3391  CB  SER B  58      18.549  -0.370 -31.576  1.00 94.74           C  
ATOM   3392  HB2 SER B  58      18.899  -1.402 -31.612  1.00 94.74           H  
ATOM   3393  HB3 SER B  58      18.487   0.003 -32.598  1.00 94.74           H  
ATOM   3394  O   SER B  58      19.224   2.505 -32.004  1.00 94.74           O  
ATOM   3395  OG  SER B  58      17.259  -0.345 -30.997  1.00 94.74           O  
ATOM   3396  HG  SER B  58      17.309  -0.915 -30.226  1.00 94.74           H  
ATOM   3397  N   GLY B  59      18.966   2.645 -29.775  1.00 94.43           N  
ATOM   3398  H   GLY B  59      18.984   2.153 -28.893  1.00 94.43           H  
ATOM   3399  CA  GLY B  59      18.645   4.072 -29.755  1.00 94.43           C  
ATOM   3400  HA2 GLY B  59      19.425   4.629 -30.273  1.00 94.43           H  
ATOM   3401  HA3 GLY B  59      18.606   4.404 -28.717  1.00 94.43           H  
ATOM   3402  C   GLY B  59      17.299   4.398 -30.409  1.00 94.43           C  
ATOM   3403  O   GLY B  59      17.160   5.455 -31.022  1.00 94.43           O  
ATOM   3404  N   ARG B  60      16.317   3.492 -30.320  1.00 95.16           N  
ATOM   3405  H   ARG B  60      16.486   2.659 -29.774  1.00 95.16           H  
ATOM   3406  CA  ARG B  60      14.961   3.711 -30.850  1.00 95.16           C  
ATOM   3407  HA  ARG B  60      14.999   4.496 -31.604  1.00 95.16           H  
ATOM   3408  C   ARG B  60      14.004   4.199 -29.761  1.00 95.16           C  
ATOM   3409  CB  ARG B  60      14.430   2.433 -31.512  1.00 95.16           C  
ATOM   3410  HB2 ARG B  60      14.440   1.638 -30.766  1.00 95.16           H  
ATOM   3411  HB3 ARG B  60      13.398   2.605 -31.819  1.00 95.16           H  
ATOM   3412  O   ARG B  60      14.123   3.802 -28.599  1.00 95.16           O  
ATOM   3413  CG  ARG B  60      15.242   1.988 -32.740  1.00 95.16           C  
ATOM   3414  HG2 ARG B  60      16.229   1.654 -32.421  1.00 95.16           H  
ATOM   3415  HG3 ARG B  60      15.372   2.836 -33.413  1.00 95.16           H  
ATOM   3416  CD  ARG B  60      14.544   0.854 -33.511  1.00 95.16           C  
ATOM   3417  HD2 ARG B  60      15.218   0.493 -34.288  1.00 95.16           H  
ATOM   3418  HD3 ARG B  60      13.658   1.274 -33.986  1.00 95.16           H  
ATOM   3419  NE  ARG B  60      14.150  -0.273 -32.637  1.00 95.16           N  
ATOM   3420  HE  ARG B  60      14.697  -0.392 -31.796  1.00 95.16           H  
ATOM   3421  NH1 ARG B  60      12.445  -1.128 -33.927  1.00 95.16           N  
ATOM   3422 HH11 ARG B  60      12.671  -0.474 -34.663  1.00 95.16           H  
ATOM   3423 HH12 ARG B  60      11.662  -1.760 -34.012  1.00 95.16           H  
ATOM   3424  NH2 ARG B  60      12.763  -1.938 -31.887  1.00 95.16           N  
ATOM   3425 HH21 ARG B  60      11.927  -2.497 -31.988  1.00 95.16           H  
ATOM   3426 HH22 ARG B  60      13.236  -1.966 -30.996  1.00 95.16           H  
ATOM   3427  CZ  ARG B  60      13.131  -1.104 -32.818  1.00 95.16           C  
ATOM   3428  N   ASP B  61      13.039   5.023 -30.165  1.00 95.03           N  
ATOM   3429  H   ASP B  61      13.015   5.293 -31.138  1.00 95.03           H  
ATOM   3430  CA  ASP B  61      11.833   5.338 -29.391  1.00 95.03           C  
ATOM   3431  HA  ASP B  61      11.934   4.860 -28.416  1.00 95.03           H  
ATOM   3432  C   ASP B  61      10.584   4.725 -30.043  1.00 95.03           C  
ATOM   3433  CB  ASP B  61      11.693   6.849 -29.117  1.00 95.03           C  
ATOM   3434  HB2 ASP B  61      12.604   7.198 -28.632  1.00 95.03           H  
ATOM   3435  HB3 ASP B  61      10.885   6.986 -28.398  1.00 95.03           H  
ATOM   3436  O   ASP B  61      10.596   4.398 -31.231  1.00 95.03           O  
ATOM   3437  CG  ASP B  61      11.405   7.743 -30.336  1.00 95.03           C  
ATOM   3438  OD1 ASP B  61      10.222   7.976 -30.669  1.00 95.03           O  
ATOM   3439  OD2 ASP B  61      12.361   8.347 -30.881  1.00 95.03           O  
ATOM   3440  N   SER B  62       9.526   4.530 -29.255  1.00 96.73           N  
ATOM   3441  H   SER B  62       9.625   4.733 -28.270  1.00 96.73           H  
ATOM   3442  CA  SER B  62       8.279   3.875 -29.667  1.00 96.73           C  
ATOM   3443  HA  SER B  62       8.461   3.305 -30.578  1.00 96.73           H  
ATOM   3444  C   SER B  62       7.123   4.830 -29.971  1.00 96.73           C  
ATOM   3445  CB  SER B  62       7.844   2.892 -28.583  1.00 96.73           C  
ATOM   3446  HB2 SER B  62       8.633   2.160 -28.414  1.00 96.73           H  
ATOM   3447  HB3 SER B  62       6.944   2.367 -28.901  1.00 96.73           H  
ATOM   3448  O   SER B  62       5.990   4.366 -30.112  1.00 96.73           O  
ATOM   3449  OG  SER B  62       7.586   3.584 -27.380  1.00 96.73           O  
ATOM   3450  HG  SER B  62       7.136   4.417 -27.542  1.00 96.73           H  
ATOM   3451  N   ALA B  63       7.365   6.143 -30.017  1.00 96.71           N  
ATOM   3452  H   ALA B  63       8.314   6.482 -29.953  1.00 96.71           H  
ATOM   3453  CA  ALA B  63       6.290   7.109 -30.205  1.00 96.71           C  
ATOM   3454  HA  ALA B  63       5.522   6.905 -29.459  1.00 96.71           H  
ATOM   3455  C   ALA B  63       5.660   6.944 -31.595  1.00 96.71           C  
ATOM   3456  CB  ALA B  63       6.810   8.524 -29.952  1.00 96.71           C  
ATOM   3457  HB1 ALA B  63       7.609   8.759 -30.656  1.00 96.71           H  
ATOM   3458  HB2 ALA B  63       7.184   8.587 -28.930  1.00 96.71           H  
ATOM   3459  HB3 ALA B  63       5.999   9.241 -30.075  1.00 96.71           H  
ATOM   3460  O   ALA B  63       6.354   6.951 -32.615  1.00 96.71           O  
ATOM   3461  N   ALA B  64       4.340   6.799 -31.628  1.00 93.15           N  
ATOM   3462  H   ALA B  64       3.838   6.806 -30.751  1.00 93.15           H  
ATOM   3463  CA  ALA B  64       3.556   6.542 -32.827  1.00 93.15           C  
ATOM   3464  HA  ALA B  64       4.106   6.892 -33.701  1.00 93.15           H  
ATOM   3465  C   ALA B  64       2.219   7.298 -32.784  1.00 93.15           C  
ATOM   3466  CB  ALA B  64       3.351   5.026 -32.954  1.00 93.15           C  
ATOM   3467  HB1 ALA B  64       2.857   4.794 -33.898  1.00 93.15           H  
ATOM   3468  HB2 ALA B  64       4.313   4.516 -32.919  1.00 93.15           H  
ATOM   3469  HB3 ALA B  64       2.727   4.671 -32.134  1.00 93.15           H  
ATOM   3470  O   ALA B  64       1.814   7.822 -31.743  1.00 93.15           O  
ATOM   3471  N   GLU B  65       1.528   7.355 -33.924  1.00 89.82           N  
ATOM   3472  H   GLU B  65       1.879   6.859 -34.731  1.00 89.82           H  
ATOM   3473  CA  GLU B  65       0.125   7.776 -33.949  1.00 89.82           C  
ATOM   3474  HA  GLU B  65       0.043   8.757 -33.482  1.00 89.82           H  
ATOM   3475  C   GLU B  65      -0.743   6.810 -33.125  1.00 89.82           C  
ATOM   3476  CB  GLU B  65      -0.407   7.891 -35.393  1.00 89.82           C  
ATOM   3477  HB2 GLU B  65      -1.491   7.992 -35.352  1.00 89.82           H  
ATOM   3478  HB3 GLU B  65      -0.167   6.980 -35.942  1.00 89.82           H  
ATOM   3479  O   GLU B  65      -0.387   5.651 -32.897  1.00 89.82           O  
ATOM   3480  CG  GLU B  65       0.148   9.115 -36.144  1.00 89.82           C  
ATOM   3481  HG2 GLU B  65       1.222   8.988 -36.281  1.00 89.82           H  
ATOM   3482  HG3 GLU B  65      -0.013   9.997 -35.524  1.00 89.82           H  
ATOM   3483  CD  GLU B  65      -0.514   9.355 -37.517  1.00 89.82           C  
ATOM   3484  OE1 GLU B  65      -0.422  10.482 -38.057  1.00 89.82           O  
ATOM   3485  OE2 GLU B  65      -1.183   8.466 -38.084  1.00 89.82           O  
ATOM   3486  N   VAL B  66      -1.886   7.309 -32.661  1.00 89.28           N  
ATOM   3487  H   VAL B  66      -2.108   8.272 -32.869  1.00 89.28           H  
ATOM   3488  CA  VAL B  66      -2.890   6.510 -31.944  1.00 89.28           C  
ATOM   3489  HA  VAL B  66      -2.390   6.116 -31.060  1.00 89.28           H  
ATOM   3490  C   VAL B  66      -3.406   5.322 -32.775  1.00 89.28           C  
ATOM   3491  CB  VAL B  66      -4.070   7.379 -31.474  1.00 89.28           C  
ATOM   3492  HB  VAL B  66      -4.927   6.738 -31.269  1.00 89.28           H  
ATOM   3493  O   VAL B  66      -3.580   5.472 -33.986  1.00 89.28           O  
ATOM   3494  CG1 VAL B  66      -3.693   8.074 -30.164  1.00 89.28           C  
ATOM   3495 HG11 VAL B  66      -2.706   8.529 -30.244  1.00 89.28           H  
ATOM   3496 HG12 VAL B  66      -3.702   7.336 -29.361  1.00 89.28           H  
ATOM   3497 HG13 VAL B  66      -4.415   8.852 -29.917  1.00 89.28           H  
ATOM   3498  CG2 VAL B  66      -4.500   8.441 -32.496  1.00 89.28           C  
ATOM   3499 HG21 VAL B  66      -3.734   9.207 -32.617  1.00 89.28           H  
ATOM   3500 HG22 VAL B  66      -5.424   8.914 -32.161  1.00 89.28           H  
ATOM   3501 HG23 VAL B  66      -4.688   7.961 -33.456  1.00 89.28           H  
ATOM   3502  N   PRO B  67      -3.703   4.164 -32.148  1.00 87.52           N  
ATOM   3503  CA  PRO B  67      -4.234   2.994 -32.843  1.00 87.52           C  
ATOM   3504  HA  PRO B  67      -3.546   2.721 -33.643  1.00 87.52           H  
ATOM   3505  C   PRO B  67      -5.623   3.256 -33.432  1.00 87.52           C  
ATOM   3506  CB  PRO B  67      -4.285   1.859 -31.812  1.00 87.52           C  
ATOM   3507  HB2 PRO B  67      -3.957   0.912 -32.240  1.00 87.52           H  
ATOM   3508  HB3 PRO B  67      -5.294   1.760 -31.411  1.00 87.52           H  
ATOM   3509  O   PRO B  67      -6.477   3.883 -32.802  1.00 87.52           O  
ATOM   3510  CG  PRO B  67      -3.354   2.328 -30.700  1.00 87.52           C  
ATOM   3511  HG2 PRO B  67      -3.636   1.927 -29.726  1.00 87.52           H  
ATOM   3512  HG3 PRO B  67      -2.327   2.054 -30.944  1.00 87.52           H  
ATOM   3513  CD  PRO B  67      -3.500   3.841 -30.746  1.00 87.52           C  
ATOM   3514  HD2 PRO B  67      -2.589   4.285 -30.345  1.00 87.52           H  
ATOM   3515  HD3 PRO B  67      -4.369   4.153 -30.167  1.00 87.52           H  
ATOM   3516  N   ASP B  68      -5.870   2.719 -34.619  1.00 87.57           N  
ATOM   3517  H   ASP B  68      -5.140   2.198 -35.084  1.00 87.57           H  
ATOM   3518  CA  ASP B  68      -7.113   2.841 -35.382  1.00 87.57           C  
ATOM   3519  HA  ASP B  68      -7.626   3.742 -35.047  1.00 87.57           H  
ATOM   3520  C   ASP B  68      -8.111   1.690 -35.136  1.00 87.57           C  
ATOM   3521  CB  ASP B  68      -6.773   3.061 -36.874  1.00 87.57           C  
ATOM   3522  HB2 ASP B  68      -6.374   4.071 -36.970  1.00 87.57           H  
ATOM   3523  HB3 ASP B  68      -7.698   3.032 -37.450  1.00 87.57           H  
ATOM   3524  O   ASP B  68      -9.268   1.760 -35.554  1.00 87.57           O  
ATOM   3525  CG  ASP B  68      -5.750   2.103 -37.520  1.00 87.57           C  
ATOM   3526  OD1 ASP B  68      -5.024   1.386 -36.794  1.00 87.57           O  
ATOM   3527  OD2 ASP B  68      -5.671   2.137 -38.770  1.00 87.57           O  
ATOM   3528  N   ASP B  69      -7.712   0.664 -34.384  1.00 87.87           N  
ATOM   3529  H   ASP B  69      -6.755   0.663 -34.060  1.00 87.87           H  
ATOM   3530  CA  ASP B  69      -8.488  -0.549 -34.100  1.00 87.87           C  
ATOM   3531  HA  ASP B  69      -9.243  -0.656 -34.879  1.00 87.87           H  
ATOM   3532  C   ASP B  69      -9.257  -0.529 -32.759  1.00 87.87           C  
ATOM   3533  CB  ASP B  69      -7.557  -1.766 -34.222  1.00 87.87           C  
ATOM   3534  HB2 ASP B  69      -8.156  -2.672 -34.127  1.00 87.87           H  
ATOM   3535  HB3 ASP B  69      -7.114  -1.769 -35.218  1.00 87.87           H  
ATOM   3536  O   ASP B  69     -10.058  -1.424 -32.488  1.00 87.87           O  
ATOM   3537  CG  ASP B  69      -6.426  -1.810 -33.182  1.00 87.87           C  
ATOM   3538  OD1 ASP B  69      -6.219  -0.801 -32.461  1.00 87.87           O  
ATOM   3539  OD2 ASP B  69      -5.772  -2.870 -33.103  1.00 87.87           O  
ATOM   3540  N   ARG B  70      -9.094   0.513 -31.928  1.00 87.43           N  
ATOM   3541  H   ARG B  70      -8.354   1.154 -32.177  1.00 87.43           H  
ATOM   3542  CA  ARG B  70      -9.774   0.650 -30.614  1.00 87.43           C  
ATOM   3543  HA  ARG B  70      -9.987  -0.354 -30.245  1.00 87.43           H  
ATOM   3544  C   ARG B  70     -11.133   1.355 -30.676  1.00 87.43           C  
ATOM   3545  CB  ARG B  70      -8.831   1.325 -29.606  1.00 87.43           C  
ATOM   3546  HB2 ARG B  70      -9.336   1.418 -28.645  1.00 87.43           H  
ATOM   3547  HB3 ARG B  70      -8.567   2.322 -29.959  1.00 87.43           H  
ATOM   3548  O   ARG B  70     -11.844   1.470 -29.668  1.00 87.43           O  
ATOM   3549  CG  ARG B  70      -7.560   0.491 -29.417  1.00 87.43           C  
ATOM   3550  HG2 ARG B  70      -7.827  -0.525 -29.128  1.00 87.43           H  
ATOM   3551  HG3 ARG B  70      -7.004   0.456 -30.354  1.00 87.43           H  
ATOM   3552  CD  ARG B  70      -6.661   1.096 -28.347  1.00 87.43           C  
ATOM   3553  HD2 ARG B  70      -7.175   1.061 -27.386  1.00 87.43           H  
ATOM   3554  HD3 ARG B  70      -6.453   2.136 -28.598  1.00 87.43           H  
ATOM   3555  NE  ARG B  70      -5.398   0.345 -28.281  1.00 87.43           N  
ATOM   3556  HE  ARG B  70      -5.215  -0.305 -29.032  1.00 87.43           H  
ATOM   3557  NH1 ARG B  70      -4.604   1.372 -26.418  1.00 87.43           N  
ATOM   3558 HH11 ARG B  70      -3.958   1.294 -25.646  1.00 87.43           H  
ATOM   3559 HH12 ARG B  70      -5.509   1.770 -26.213  1.00 87.43           H  
ATOM   3560  NH2 ARG B  70      -3.360  -0.173 -27.405  1.00 87.43           N  
ATOM   3561 HH21 ARG B  70      -2.671  -0.042 -26.678  1.00 87.43           H  
ATOM   3562 HH22 ARG B  70      -3.163  -0.822 -28.153  1.00 87.43           H  
ATOM   3563  CZ  ARG B  70      -4.462   0.515 -27.373  1.00 87.43           C  
ATOM   3564  N   GLY B  71     -11.513   1.847 -31.855  1.00 84.10           N  
ATOM   3565  H   GLY B  71     -10.900   1.678 -32.640  1.00 84.10           H  
ATOM   3566  CA  GLY B  71     -12.743   2.616 -32.068  1.00 84.10           C  
ATOM   3567  HA2 GLY B  71     -13.597   2.056 -31.686  1.00 84.10           H  
ATOM   3568  HA3 GLY B  71     -12.877   2.764 -33.139  1.00 84.10           H  
ATOM   3569  C   GLY B  71     -12.725   3.997 -31.404  1.00 84.10           C  
ATOM   3570  O   GLY B  71     -13.774   4.488 -30.990  1.00 84.10           O  
ATOM   3571  N   TRP B  72     -11.544   4.592 -31.221  1.00 82.17           N  
ATOM   3572  H   TRP B  72     -10.716   4.146 -31.589  1.00 82.17           H  
ATOM   3573  CA  TRP B  72     -11.404   5.972 -30.753  1.00 82.17           C  
ATOM   3574  HA  TRP B  72     -12.112   6.158 -29.945  1.00 82.17           H  
ATOM   3575  C   TRP B  72     -11.717   6.958 -31.880  1.00 82.17           C  
ATOM   3576  CB  TRP B  72      -9.988   6.196 -30.215  1.00 82.17           C  
ATOM   3577  HB2 TRP B  72      -9.891   7.248 -29.949  1.00 82.17           H  
ATOM   3578  HB3 TRP B  72      -9.272   5.993 -31.012  1.00 82.17           H  
ATOM   3579  O   TRP B  72     -11.413   6.687 -33.040  1.00 82.17           O  
ATOM   3580  CG  TRP B  72      -9.593   5.398 -29.011  1.00 82.17           C  
ATOM   3581  CD1 TRP B  72     -10.409   4.649 -28.230  1.00 82.17           C  
ATOM   3582  HD1 TRP B  72     -11.467   4.504 -28.388  1.00 82.17           H  
ATOM   3583  CD2 TRP B  72      -8.270   5.312 -28.402  1.00 82.17           C  
ATOM   3584  CE2 TRP B  72      -8.388   4.557 -27.203  1.00 82.17           C  
ATOM   3585  CE3 TRP B  72      -6.991   5.826 -28.715  1.00 82.17           C  
ATOM   3586  HE3 TRP B  72      -6.859   6.392 -29.625  1.00 82.17           H  
ATOM   3587  NE1 TRP B  72      -9.692   4.126 -27.176  1.00 82.17           N  
ATOM   3588  HE1 TRP B  72     -10.069   3.510 -26.469  1.00 82.17           H  
ATOM   3589  CH2 TRP B  72      -6.064   4.908 -26.650  1.00 82.17           C  
ATOM   3590  HH2 TRP B  72      -5.235   4.793 -25.966  1.00 82.17           H  
ATOM   3591  CZ2 TRP B  72      -7.326   4.398 -26.316  1.00 82.17           C  
ATOM   3592  HZ2 TRP B  72      -7.513   3.941 -25.356  1.00 82.17           H  
ATOM   3593  CZ3 TRP B  72      -5.895   5.608 -27.856  1.00 82.17           C  
ATOM   3594  HZ3 TRP B  72      -4.923   6.006 -28.107  1.00 82.17           H  
ATOM   3595  N   VAL B  73     -12.303   8.109 -31.543  1.00 77.42           N  
ATOM   3596  H   VAL B  73     -12.513   8.294 -30.573  1.00 77.42           H  
ATOM   3597  CA  VAL B  73     -12.534   9.200 -32.499  1.00 77.42           C  
ATOM   3598  HA  VAL B  73     -12.666   8.777 -33.494  1.00 77.42           H  
ATOM   3599  C   VAL B  73     -11.307  10.120 -32.472  1.00 77.42           C  
ATOM   3600  CB  VAL B  73     -13.832   9.967 -32.184  1.00 77.42           C  
ATOM   3601  HB  VAL B  73     -13.754  10.433 -31.201  1.00 77.42           H  
ATOM   3602  O   VAL B  73     -11.096  10.795 -31.465  1.00 77.42           O  
ATOM   3603  CG1 VAL B  73     -14.084  11.054 -33.239  1.00 77.42           C  
ATOM   3604 HG11 VAL B  73     -14.146  10.617 -34.235  1.00 77.42           H  
ATOM   3605 HG12 VAL B  73     -13.288  11.798 -33.211  1.00 77.42           H  
ATOM   3606 HG13 VAL B  73     -15.019  11.566 -33.009  1.00 77.42           H  
ATOM   3607  CG2 VAL B  73     -15.043   9.022 -32.186  1.00 77.42           C  
ATOM   3608 HG21 VAL B  73     -15.946   9.598 -31.985  1.00 77.42           H  
ATOM   3609 HG22 VAL B  73     -15.132   8.519 -33.149  1.00 77.42           H  
ATOM   3610 HG23 VAL B  73     -14.941   8.281 -31.393  1.00 77.42           H  
ATOM   3611  N   PRO B  74     -10.477  10.168 -33.534  1.00 72.77           N  
ATOM   3612  CA  PRO B  74      -9.191  10.872 -33.493  1.00 72.77           C  
ATOM   3613  HA  PRO B  74      -8.558  10.382 -32.754  1.00 72.77           H  
ATOM   3614  C   PRO B  74      -9.309  12.358 -33.133  1.00 72.77           C  
ATOM   3615  CB  PRO B  74      -8.573  10.684 -34.882  1.00 72.77           C  
ATOM   3616  HB2 PRO B  74      -8.871  11.499 -35.543  1.00 72.77           H  
ATOM   3617  HB3 PRO B  74      -7.487  10.613 -34.831  1.00 72.77           H  
ATOM   3618  O   PRO B  74      -8.482  12.874 -32.384  1.00 72.77           O  
ATOM   3619  CG  PRO B  74      -9.201   9.383 -35.376  1.00 72.77           C  
ATOM   3620  HG2 PRO B  74      -8.667   8.533 -34.951  1.00 72.77           H  
ATOM   3621  HG3 PRO B  74      -9.217   9.326 -36.464  1.00 72.77           H  
ATOM   3622  CD  PRO B  74     -10.608   9.445 -34.792  1.00 72.77           C  
ATOM   3623  HD2 PRO B  74     -10.983   8.430 -34.661  1.00 72.77           H  
ATOM   3624  HD3 PRO B  74     -11.262  10.005 -35.461  1.00 72.77           H  
ATOM   3625  N   ASP B  75     -10.364  13.017 -33.623  1.00 68.85           N  
ATOM   3626  H   ASP B  75     -10.970  12.534 -34.272  1.00 68.85           H  
ATOM   3627  CA  ASP B  75     -10.616  14.448 -33.420  1.00 68.85           C  
ATOM   3628  HA  ASP B  75      -9.713  15.004 -33.675  1.00 68.85           H  
ATOM   3629  C   ASP B  75     -10.964  14.794 -31.960  1.00 68.85           C  
ATOM   3630  CB  ASP B  75     -11.746  14.909 -34.362  1.00 68.85           C  
ATOM   3631  HB2 ASP B  75     -12.645  14.336 -34.135  1.00 68.85           H  
ATOM   3632  HB3 ASP B  75     -11.961  15.959 -34.158  1.00 68.85           H  
ATOM   3633  O   ASP B  75     -10.816  15.942 -31.546  1.00 68.85           O  
ATOM   3634  CG  ASP B  75     -11.430  14.775 -35.861  1.00 68.85           C  
ATOM   3635  OD1 ASP B  75     -10.237  14.672 -36.225  1.00 68.85           O  
ATOM   3636  OD2 ASP B  75     -12.401  14.746 -36.652  1.00 68.85           O  
ATOM   3637  N   GLU B  76     -11.391  13.815 -31.155  1.00 73.22           N  
ATOM   3638  H   GLU B  76     -11.452  12.875 -31.518  1.00 73.22           H  
ATOM   3639  CA  GLU B  76     -11.743  14.031 -29.746  1.00 73.22           C  
ATOM   3640  HA  GLU B  76     -12.120  15.047 -29.627  1.00 73.22           H  
ATOM   3641  C   GLU B  76     -10.530  13.920 -28.811  1.00 73.22           C  
ATOM   3642  CB  GLU B  76     -12.868  13.070 -29.326  1.00 73.22           C  
ATOM   3643  HB2 GLU B  76     -13.027  13.170 -28.252  1.00 73.22           H  
ATOM   3644  HB3 GLU B  76     -12.566  12.044 -29.538  1.00 73.22           H  
ATOM   3645  O   GLU B  76     -10.556  14.473 -27.715  1.00 73.22           O  
ATOM   3646  CG  GLU B  76     -14.191  13.392 -30.045  1.00 73.22           C  
ATOM   3647  HG2 GLU B  76     -14.044  13.292 -31.121  1.00 73.22           H  
ATOM   3648  HG3 GLU B  76     -14.450  14.431 -29.842  1.00 73.22           H  
ATOM   3649  CD  GLU B  76     -15.368  12.493 -29.628  1.00 73.22           C  
ATOM   3650  OE1 GLU B  76     -16.504  12.817 -30.046  1.00 73.22           O  
ATOM   3651  OE2 GLU B  76     -15.142  11.481 -28.926  1.00 73.22           O  
ATOM   3652  N   LEU B  77      -9.443  13.268 -29.240  1.00 77.57           N  
ATOM   3653  H   LEU B  77      -9.470  12.887 -30.175  1.00 77.57           H  
ATOM   3654  CA  LEU B  77      -8.278  12.978 -28.390  1.00 77.57           C  
ATOM   3655  HA  LEU B  77      -8.631  12.628 -27.420  1.00 77.57           H  
ATOM   3656  C   LEU B  77      -7.401  14.215 -28.119  1.00 77.57           C  
ATOM   3657  CB  LEU B  77      -7.450  11.865 -29.059  1.00 77.57           C  
ATOM   3658  HB2 LEU B  77      -7.196  12.194 -30.067  1.00 77.57           H  
ATOM   3659  HB3 LEU B  77      -6.517  11.737 -28.510  1.00 77.57           H  
ATOM   3660  O   LEU B  77      -6.790  14.327 -27.056  1.00 77.57           O  
ATOM   3661  CG  LEU B  77      -8.164  10.502 -29.137  1.00 77.57           C  
ATOM   3662  HG  LEU B  77      -9.184  10.631 -29.500  1.00 77.57           H  
ATOM   3663  CD1 LEU B  77      -7.428   9.578 -30.102  1.00 77.57           C  
ATOM   3664 HD11 LEU B  77      -8.027   8.685 -30.284  1.00 77.57           H  
ATOM   3665 HD12 LEU B  77      -6.474   9.285 -29.663  1.00 77.57           H  
ATOM   3666 HD13 LEU B  77      -7.254  10.090 -31.048  1.00 77.57           H  
ATOM   3667  CD2 LEU B  77      -8.190   9.803 -27.778  1.00 77.57           C  
ATOM   3668 HD21 LEU B  77      -7.175   9.664 -27.405  1.00 77.57           H  
ATOM   3669 HD22 LEU B  77      -8.758  10.399 -27.064  1.00 77.57           H  
ATOM   3670 HD23 LEU B  77      -8.660   8.826 -27.883  1.00 77.57           H  
ATOM   3671  N   MET B  78      -7.329  15.158 -29.066  1.00 73.76           N  
ATOM   3672  H   MET B  78      -7.900  15.029 -29.889  1.00 73.76           H  
ATOM   3673  CA  MET B  78      -6.511  16.380 -28.970  1.00 73.76           C  
ATOM   3674  HA  MET B  78      -5.768  16.234 -28.186  1.00 73.76           H  
ATOM   3675  C   MET B  78      -7.343  17.587 -28.526  1.00 73.76           C  
ATOM   3676  CB  MET B  78      -5.725  16.634 -30.270  1.00 73.76           C  
ATOM   3677  HB2 MET B  78      -5.263  17.620 -30.242  1.00 73.76           H  
ATOM   3678  HB3 MET B  78      -6.409  16.596 -31.119  1.00 73.76           H  
ATOM   3679  O   MET B  78      -7.355  18.623 -29.183  1.00 73.76           O  
ATOM   3680  CG  MET B  78      -4.614  15.601 -30.465  1.00 73.76           C  
ATOM   3681  HG2 MET B  78      -5.058  14.612 -30.351  1.00 73.76           H  
ATOM   3682  HG3 MET B  78      -4.243  15.675 -31.487  1.00 73.76           H  
ATOM   3683  SD  MET B  78      -3.201  15.747 -29.329  1.00 73.76           S  
ATOM   3684  CE  MET B  78      -2.185  16.924 -30.255  1.00 73.76           C  
ATOM   3685  HE1 MET B  78      -2.753  17.839 -30.425  1.00 73.76           H  
ATOM   3686  HE2 MET B  78      -1.286  17.149 -29.682  1.00 73.76           H  
ATOM   3687  HE3 MET B  78      -1.904  16.476 -31.208  1.00 73.76           H  
ATOM   3688  N   ALA B  79      -8.025  17.471 -27.385  1.00 61.38           N  
ATOM   3689  H   ALA B  79      -8.008  16.575 -26.919  1.00 61.38           H  
ATOM   3690  CA  ALA B  79      -8.950  18.491 -26.887  1.00 61.38           C  
ATOM   3691  HA  ALA B  79      -9.738  18.621 -27.630  1.00 61.38           H  
ATOM   3692  C   ALA B  79      -8.330  19.891 -26.653  1.00 61.38           C  
ATOM   3693  CB  ALA B  79      -9.586  17.941 -25.608  1.00 61.38           C  
ATOM   3694  HB1 ALA B  79      -8.805  17.718 -24.880  1.00 61.38           H  
ATOM   3695  HB2 ALA B  79     -10.134  17.027 -25.836  1.00 61.38           H  
ATOM   3696  HB3 ALA B  79     -10.276  18.677 -25.196  1.00 61.38           H  
ATOM   3697  O   ALA B  79      -9.068  20.873 -26.599  1.00 61.38           O  
ATOM   3698  N   SER B  80      -7.001  20.012 -26.518  1.00 55.69           N  
ATOM   3699  H   SER B  80      -6.430  19.180 -26.564  1.00 55.69           H  
ATOM   3700  CA  SER B  80      -6.306  21.312 -26.446  1.00 55.69           C  
ATOM   3701  HA  SER B  80      -6.945  22.019 -25.917  1.00 55.69           H  
ATOM   3702  C   SER B  80      -5.998  21.941 -27.809  1.00 55.69           C  
ATOM   3703  CB  SER B  80      -5.009  21.192 -25.645  1.00 55.69           C  
ATOM   3704  HB2 SER B  80      -5.264  21.017 -24.600  1.00 55.69           H  
ATOM   3705  HB3 SER B  80      -4.457  22.130 -25.702  1.00 55.69           H  
ATOM   3706  O   SER B  80      -5.712  23.140 -27.875  1.00 55.69           O  
ATOM   3707  OG  SER B  80      -4.196  20.139 -26.131  1.00 55.69           O  
ATOM   3708  HG  SER B  80      -4.109  19.505 -25.416  1.00 55.69           H  
ATOM   3709  N   ASP B  81      -6.067  21.181 -28.906  1.00 58.01           N  
ATOM   3710  H   ASP B  81      -6.405  20.233 -28.827  1.00 58.01           H  
ATOM   3711  CA  ASP B  81      -5.844  21.708 -30.249  1.00 58.01           C  
ATOM   3712  HA  ASP B  81      -5.097  22.499 -30.175  1.00 58.01           H  
ATOM   3713  C   ASP B  81      -7.119  22.349 -30.797  1.00 58.01           C  
ATOM   3714  CB  ASP B  81      -5.259  20.654 -31.201  1.00 58.01           C  
ATOM   3715  HB2 ASP B  81      -5.973  19.843 -31.344  1.00 58.01           H  
ATOM   3716  HB3 ASP B  81      -4.348  20.244 -30.766  1.00 58.01           H  
ATOM   3717  O   ASP B  81      -7.852  21.765 -31.592  1.00 58.01           O  
ATOM   3718  CG  ASP B  81      -4.917  21.289 -32.556  1.00 58.01           C  
ATOM   3719  OD1 ASP B  81      -4.679  22.517 -32.621  1.00 58.01           O  
ATOM   3720  OD2 ASP B  81      -4.841  20.561 -33.564  1.00 58.01           O  
ATOM   3721  N   ALA B  82      -7.362  23.600 -30.403  1.00 54.66           N  
ATOM   3722  H   ALA B  82      -6.780  23.974 -29.667  1.00 54.66           H  
ATOM   3723  CA  ALA B  82      -8.494  24.384 -30.894  1.00 54.66           C  
ATOM   3724  HA  ALA B  82      -9.413  23.885 -30.587  1.00 54.66           H  
ATOM   3725  C   ALA B  82      -8.531  24.507 -32.433  1.00 54.66           C  
ATOM   3726  CB  ALA B  82      -8.436  25.766 -30.232  1.00 54.66           C  
ATOM   3727  HB1 ALA B  82      -8.462  25.655 -29.148  1.00 54.66           H  
ATOM   3728  HB2 ALA B  82      -7.521  26.283 -30.521  1.00 54.66           H  
ATOM   3729  HB3 ALA B  82      -9.298  26.355 -30.546  1.00 54.66           H  
ATOM   3730  O   ALA B  82      -9.587  24.800 -32.994  1.00 54.66           O  
ATOM   3731  N   ALA B  83      -7.400  24.300 -33.125  1.00 53.24           N  
ATOM   3732  H   ALA B  83      -6.582  23.977 -32.627  1.00 53.24           H  
ATOM   3733  CA  ALA B  83      -7.348  24.294 -34.584  1.00 53.24           C  
ATOM   3734  HA  ALA B  83      -8.033  25.055 -34.955  1.00 53.24           H  
ATOM   3735  C   ALA B  83      -7.801  22.957 -35.208  1.00 53.24           C  
ATOM   3736  CB  ALA B  83      -5.932  24.685 -35.029  1.00 53.24           C  
ATOM   3737  HB1 ALA B  83      -5.897  24.743 -36.117  1.00 53.24           H  
ATOM   3738  HB2 ALA B  83      -5.662  25.653 -34.606  1.00 53.24           H  
ATOM   3739  HB3 ALA B  83      -5.217  23.932 -34.695  1.00 53.24           H  
ATOM   3740  O   ALA B  83      -8.089  22.941 -36.404  1.00 53.24           O  
ATOM   3741  N   GLY B  84      -7.866  21.861 -34.439  1.00 58.04           N  
ATOM   3742  H   GLY B  84      -7.687  21.955 -33.450  1.00 58.04           H  
ATOM   3743  CA  GLY B  84      -8.251  20.521 -34.906  1.00 58.04           C  
ATOM   3744  HA2 GLY B  84      -9.271  20.548 -35.289  1.00 58.04           H  
ATOM   3745  HA3 GLY B  84      -8.222  19.839 -34.056  1.00 58.04           H  
ATOM   3746  C   GLY B  84      -7.338  19.954 -36.002  1.00 58.04           C  
ATOM   3747  O   GLY B  84      -7.800  19.250 -36.894  1.00 58.04           O  
ATOM   3748  N   THR B  85      -6.054  20.324 -36.007  1.00 56.92           N  
ATOM   3749  H   THR B  85      -5.720  20.743 -35.151  1.00 56.92           H  
ATOM   3750  CA  THR B  85      -5.084  19.985 -37.070  1.00 56.92           C  
ATOM   3751  HA  THR B  85      -5.616  19.527 -37.903  1.00 56.92           H  
ATOM   3752  C   THR B  85      -4.023  18.971 -36.650  1.00 56.92           C  
ATOM   3753  CB  THR B  85      -4.365  21.232 -37.608  1.00 56.92           C  
ATOM   3754  HB  THR B  85      -3.575  20.906 -38.284  1.00 56.92           H  
ATOM   3755  O   THR B  85      -3.395  18.352 -37.512  1.00 56.92           O  
ATOM   3756  CG2 THR B  85      -5.279  22.156 -38.407  1.00 56.92           C  
ATOM   3757 HG21 THR B  85      -5.729  21.605 -39.232  1.00 56.92           H  
ATOM   3758 HG22 THR B  85      -4.695  22.991 -38.794  1.00 56.92           H  
ATOM   3759 HG23 THR B  85      -6.071  22.543 -37.766  1.00 56.92           H  
ATOM   3760  OG1 THR B  85      -3.774  21.994 -36.574  1.00 56.92           O  
ATOM   3761  HG1 THR B  85      -4.349  21.952 -35.807  1.00 56.92           H  
ATOM   3762  N   ARG B  86      -3.783  18.802 -35.348  1.00 65.66           N  
ATOM   3763  H   ARG B  86      -4.344  19.326 -34.692  1.00 65.66           H  
ATOM   3764  CA  ARG B  86      -2.777  17.894 -34.802  1.00 65.66           C  
ATOM   3765  HA  ARG B  86      -1.976  17.777 -35.532  1.00 65.66           H  
ATOM   3766  C   ARG B  86      -3.380  16.524 -34.547  1.00 65.66           C  
ATOM   3767  CB  ARG B  86      -2.177  18.443 -33.506  1.00 65.66           C  
ATOM   3768  HB2 ARG B  86      -1.485  17.699 -33.112  1.00 65.66           H  
ATOM   3769  HB3 ARG B  86      -2.973  18.594 -32.776  1.00 65.66           H  
ATOM   3770  O   ARG B  86      -4.428  16.390 -33.928  1.00 65.66           O  
ATOM   3771  CG  ARG B  86      -1.416  19.755 -33.709  1.00 65.66           C  
ATOM   3772  HG2 ARG B  86      -2.118  20.540 -33.990  1.00 65.66           H  
ATOM   3773  HG3 ARG B  86      -0.669  19.638 -34.495  1.00 65.66           H  
ATOM   3774  CD  ARG B  86      -0.727  20.127 -32.396  1.00 65.66           C  
ATOM   3775  HD2 ARG B  86       0.081  19.420 -32.207  1.00 65.66           H  
ATOM   3776  HD3 ARG B  86      -1.457  20.053 -31.590  1.00 65.66           H  
ATOM   3777  NE  ARG B  86      -0.206  21.502 -32.437  1.00 65.66           N  
ATOM   3778  HE  ARG B  86      -0.526  22.074 -33.205  1.00 65.66           H  
ATOM   3779  NH1 ARG B  86       0.830  21.452 -30.390  1.00 65.66           N  
ATOM   3780 HH11 ARG B  86       1.307  21.915 -29.630  1.00 65.66           H  
ATOM   3781 HH12 ARG B  86       0.518  20.498 -30.274  1.00 65.66           H  
ATOM   3782  NH2 ARG B  86       0.810  23.345 -31.574  1.00 65.66           N  
ATOM   3783 HH21 ARG B  86       1.290  23.791 -30.805  1.00 65.66           H  
ATOM   3784 HH22 ARG B  86       0.477  23.884 -32.360  1.00 65.66           H  
ATOM   3785  CZ  ARG B  86       0.477  22.090 -31.472  1.00 65.66           C  
ATOM   3786  N   ARG B  87      -2.648  15.495 -34.965  1.00 74.76           N  
ATOM   3787  H   ARG B  87      -1.770  15.694 -35.423  1.00 74.76           H  
ATOM   3788  CA  ARG B  87      -2.940  14.108 -34.608  1.00 74.76           C  
ATOM   3789  HA  ARG B  87      -4.020  13.979 -34.535  1.00 74.76           H  
ATOM   3790  C   ARG B  87      -2.360  13.782 -33.237  1.00 74.76           C  
ATOM   3791  CB  ARG B  87      -2.405  13.165 -35.687  1.00 74.76           C  
ATOM   3792  HB2 ARG B  87      -1.347  13.361 -35.862  1.00 74.76           H  
ATOM   3793  HB3 ARG B  87      -2.508  12.138 -35.337  1.00 74.76           H  
ATOM   3794  O   ARG B  87      -1.254  14.222 -32.913  1.00 74.76           O  
ATOM   3795  CG  ARG B  87      -3.194  13.330 -36.993  1.00 74.76           C  
ATOM   3796  HG2 ARG B  87      -3.071  14.337 -37.393  1.00 74.76           H  
ATOM   3797  HG3 ARG B  87      -4.251  13.139 -36.804  1.00 74.76           H  
ATOM   3798  CD  ARG B  87      -2.666  12.315 -37.996  1.00 74.76           C  
ATOM   3799  HD2 ARG B  87      -1.644  12.581 -38.264  1.00 74.76           H  
ATOM   3800  HD3 ARG B  87      -2.660  11.341 -37.507  1.00 74.76           H  
ATOM   3801  NE  ARG B  87      -3.487  12.237 -39.212  1.00 74.76           N  
ATOM   3802  HE  ARG B  87      -4.142  12.987 -39.381  1.00 74.76           H  
ATOM   3803  NH1 ARG B  87      -2.716  10.159 -39.831  1.00 74.76           N  
ATOM   3804 HH11 ARG B  87      -2.010  10.174 -39.109  1.00 74.76           H  
ATOM   3805 HH12 ARG B  87      -2.834   9.252 -40.259  1.00 74.76           H  
ATOM   3806  NH2 ARG B  87      -4.370  11.123 -40.980  1.00 74.76           N  
ATOM   3807 HH21 ARG B  87      -4.423  10.259 -41.500  1.00 74.76           H  
ATOM   3808 HH22 ARG B  87      -5.084  11.834 -41.054  1.00 74.76           H  
ATOM   3809  CZ  ARG B  87      -3.512  11.177 -39.999  1.00 74.76           C  
ATOM   3810  N   ALA B  88      -3.101  13.002 -32.457  1.00 82.76           N  
ATOM   3811  H   ALA B  88      -3.995  12.679 -32.795  1.00 82.76           H  
ATOM   3812  CA  ALA B  88      -2.628  12.478 -31.183  1.00 82.76           C  
ATOM   3813  HA  ALA B  88      -2.244  13.302 -30.582  1.00 82.76           H  
ATOM   3814  C   ALA B  88      -1.491  11.468 -31.405  1.00 82.76           C  
ATOM   3815  CB  ALA B  88      -3.806  11.844 -30.433  1.00 82.76           C  
ATOM   3816  HB1 ALA B  88      -4.581  12.583 -30.229  1.00 82.76           H  
ATOM   3817  HB2 ALA B  88      -3.461  11.434 -29.484  1.00 82.76           H  
ATOM   3818  HB3 ALA B  88      -4.238  11.039 -31.027  1.00 82.76           H  
ATOM   3819  O   ALA B  88      -1.594  10.586 -32.259  1.00 82.76           O  
ATOM   3820  N   HIS B  89      -0.426  11.595 -30.616  1.00 90.53           N  
ATOM   3821  H   HIS B  89      -0.421  12.318 -29.912  1.00 90.53           H  
ATOM   3822  CA  HIS B  89       0.705  10.668 -30.599  1.00 90.53           C  
ATOM   3823  HA  HIS B  89       0.497   9.824 -31.255  1.00 90.53           H  
ATOM   3824  C   HIS B  89       0.908  10.129 -29.185  1.00 90.53           C  
ATOM   3825  CB  HIS B  89       1.980  11.360 -31.093  1.00 90.53           C  
ATOM   3826  HB2 HIS B  89       2.827  10.697 -30.916  1.00 90.53           H  
ATOM   3827  HB3 HIS B  89       2.139  12.270 -30.515  1.00 90.53           H  
ATOM   3828  O   HIS B  89       0.748  10.861 -28.208  1.00 90.53           O  
ATOM   3829  CG  HIS B  89       1.965  11.712 -32.555  1.00 90.53           C  
ATOM   3830  CD2 HIS B  89       2.644  11.068 -33.553  1.00 90.53           C  
ATOM   3831  HD2 HIS B  89       3.277  10.202 -33.429  1.00 90.53           H  
ATOM   3832  ND1 HIS B  89       1.293  12.763 -33.133  1.00 90.53           N  
ATOM   3833  HD1 HIS B  89       0.665  13.403 -32.667  1.00 90.53           H  
ATOM   3834  CE1 HIS B  89       1.554  12.745 -34.447  1.00 90.53           C  
ATOM   3835  HE1 HIS B  89       1.142  13.437 -35.167  1.00 90.53           H  
ATOM   3836  NE2 HIS B  89       2.390  11.743 -34.754  1.00 90.53           N  
ATOM   3837  N   GLY B  90       1.288   8.859 -29.077  1.00 93.91           N  
ATOM   3838  H   GLY B  90       1.476   8.349 -29.928  1.00 93.91           H  
ATOM   3839  CA  GLY B  90       1.540   8.164 -27.816  1.00 93.91           C  
ATOM   3840  HA2 GLY B  90       0.592   7.848 -27.380  1.00 93.91           H  
ATOM   3841  HA3 GLY B  90       2.041   8.829 -27.114  1.00 93.91           H  
ATOM   3842  C   GLY B  90       2.415   6.933 -28.026  1.00 93.91           C  
ATOM   3843  O   GLY B  90       3.040   6.778 -29.072  1.00 93.91           O  
ATOM   3844  N   ASN B  91       2.476   6.054 -27.030  1.00 97.30           N  
ATOM   3845  H   ASN B  91       1.962   6.249 -26.182  1.00 97.30           H  
ATOM   3846  CA  ASN B  91       3.294   4.843 -27.064  1.00 97.30           C  
ATOM   3847  HA  ASN B  91       3.689   4.685 -28.068  1.00 97.30           H  
ATOM   3848  C   ASN B  91       2.414   3.639 -26.708  1.00 97.30           C  
ATOM   3849  CB  ASN B  91       4.493   5.001 -26.111  1.00 97.30           C  
ATOM   3850  HB2 ASN B  91       5.113   4.106 -26.169  1.00 97.30           H  
ATOM   3851  HB3 ASN B  91       4.149   5.100 -25.081  1.00 97.30           H  
ATOM   3852  O   ASN B  91       1.970   3.504 -25.568  1.00 97.30           O  
ATOM   3853  CG  ASN B  91       5.372   6.189 -26.440  1.00 97.30           C  
ATOM   3854  ND2 ASN B  91       4.991   7.370 -26.004  1.00 97.30           N  
ATOM   3855 HD21 ASN B  91       5.464   8.182 -26.375  1.00 97.30           H  
ATOM   3856 HD22 ASN B  91       4.111   7.446 -25.513  1.00 97.30           H  
ATOM   3857  OD1 ASN B  91       6.394   6.061 -27.094  1.00 97.30           O  
ATOM   3858  N   PHE B  92       2.146   2.770 -27.679  1.00 96.71           N  
ATOM   3859  H   PHE B  92       2.569   2.905 -28.586  1.00 96.71           H  
ATOM   3860  CA  PHE B  92       1.147   1.705 -27.555  1.00 96.71           C  
ATOM   3861  HA  PHE B  92       0.659   1.770 -26.583  1.00 96.71           H  
ATOM   3862  C   PHE B  92       1.794   0.325 -27.638  1.00 96.71           C  
ATOM   3863  CB  PHE B  92       0.054   1.902 -28.614  1.00 96.71           C  
ATOM   3864  HB2 PHE B  92      -0.704   1.129 -28.490  1.00 96.71           H  
ATOM   3865  HB3 PHE B  92       0.488   1.782 -29.607  1.00 96.71           H  
ATOM   3866  O   PHE B  92       2.768   0.130 -28.372  1.00 96.71           O  
ATOM   3867  CG  PHE B  92      -0.612   3.262 -28.518  1.00 96.71           C  
ATOM   3868  CD1 PHE B  92      -1.673   3.462 -27.615  1.00 96.71           C  
ATOM   3869  HD1 PHE B  92      -2.047   2.635 -27.030  1.00 96.71           H  
ATOM   3870  CD2 PHE B  92      -0.128   4.342 -29.282  1.00 96.71           C  
ATOM   3871  HD2 PHE B  92       0.673   4.195 -29.992  1.00 96.71           H  
ATOM   3872  CE1 PHE B  92      -2.231   4.742 -27.461  1.00 96.71           C  
ATOM   3873  HE1 PHE B  92      -3.040   4.899 -26.762  1.00 96.71           H  
ATOM   3874  CE2 PHE B  92      -0.678   5.623 -29.118  1.00 96.71           C  
ATOM   3875  HE2 PHE B  92      -0.302   6.444 -29.710  1.00 96.71           H  
ATOM   3876  CZ  PHE B  92      -1.719   5.824 -28.197  1.00 96.71           C  
ATOM   3877  HZ  PHE B  92      -2.120   6.816 -28.053  1.00 96.71           H  
ATOM   3878  N   MET B  93       1.258  -0.639 -26.890  1.00 96.28           N  
ATOM   3879  H   MET B  93       0.411  -0.436 -26.379  1.00 96.28           H  
ATOM   3880  CA  MET B  93       1.669  -2.034 -27.029  1.00 96.28           C  
ATOM   3881  HA  MET B  93       2.756  -2.083 -27.105  1.00 96.28           H  
ATOM   3882  C   MET B  93       1.072  -2.624 -28.306  1.00 96.28           C  
ATOM   3883  CB  MET B  93       1.242  -2.872 -25.821  1.00 96.28           C  
ATOM   3884  HB2 MET B  93       0.173  -2.731 -25.658  1.00 96.28           H  
ATOM   3885  HB3 MET B  93       1.422  -3.924 -26.044  1.00 96.28           H  
ATOM   3886  O   MET B  93      -0.123  -2.476 -28.576  1.00 96.28           O  
ATOM   3887  CG  MET B  93       2.014  -2.517 -24.547  1.00 96.28           C  
ATOM   3888  HG2 MET B  93       1.748  -1.504 -24.247  1.00 96.28           H  
ATOM   3889  HG3 MET B  93       3.082  -2.538 -24.765  1.00 96.28           H  
ATOM   3890  SD  MET B  93       1.706  -3.631 -23.149  1.00 96.28           S  
ATOM   3891  CE  MET B  93      -0.100  -3.724 -23.169  1.00 96.28           C  
ATOM   3892  HE1 MET B  93      -0.442  -4.175 -22.238  1.00 96.28           H  
ATOM   3893  HE2 MET B  93      -0.430  -4.337 -24.007  1.00 96.28           H  
ATOM   3894  HE3 MET B  93      -0.512  -2.719 -23.263  1.00 96.28           H  
ATOM   3895  N   ALA B  94       1.898  -3.340 -29.068  1.00 91.41           N  
ATOM   3896  H   ALA B  94       2.850  -3.476 -28.761  1.00 91.41           H  
ATOM   3897  CA  ALA B  94       1.405  -4.188 -30.145  1.00 91.41           C  
ATOM   3898  HA  ALA B  94       0.765  -3.596 -30.798  1.00 91.41           H  
ATOM   3899  C   ALA B  94       0.573  -5.332 -29.544  1.00 91.41           C  
ATOM   3900  CB  ALA B  94       2.596  -4.701 -30.961  1.00 91.41           C  
ATOM   3901  HB1 ALA B  94       2.237  -5.322 -31.782  1.00 91.41           H  
ATOM   3902  HB2 ALA B  94       3.156  -3.862 -31.374  1.00 91.41           H  
ATOM   3903  HB3 ALA B  94       3.251  -5.301 -30.329  1.00 91.41           H  
ATOM   3904  O   ALA B  94       0.956  -5.891 -28.517  1.00 91.41           O  
ATOM   3905  N   GLY B  95      -0.569  -5.658 -30.153  1.00 90.86           N  
ATOM   3906  H   GLY B  95      -0.833  -5.186 -31.006  1.00 90.86           H  
ATOM   3907  CA  GLY B  95      -1.415  -6.758 -29.679  1.00 90.86           C  
ATOM   3908  HA2 GLY B  95      -0.837  -7.682 -29.670  1.00 90.86           H  
ATOM   3909  HA3 GLY B  95      -2.245  -6.897 -30.372  1.00 90.86           H  
ATOM   3910  C   GLY B  95      -1.995  -6.547 -28.275  1.00 90.86           C  
ATOM   3911  O   GLY B  95      -2.217  -7.510 -27.550  1.00 90.86           O  
ATOM   3912  N   ALA B  96      -2.253  -5.302 -27.849  1.00 92.59           N  
ATOM   3913  H   ALA B  96      -1.966  -4.527 -28.430  1.00 92.59           H  
ATOM   3914  CA  ALA B  96      -2.783  -5.026 -26.506  1.00 92.59           C  
ATOM   3915  HA  ALA B  96      -2.045  -5.358 -25.775  1.00 92.59           H  
ATOM   3916  C   ALA B  96      -4.102  -5.774 -26.199  1.00 92.59           C  
ATOM   3917  CB  ALA B  96      -2.970  -3.511 -26.358  1.00 92.59           C  
ATOM   3918  HB1 ALA B  96      -3.728  -3.157 -27.057  1.00 92.59           H  
ATOM   3919  HB2 ALA B  96      -2.030  -2.997 -26.554  1.00 92.59           H  
ATOM   3920  HB3 ALA B  96      -3.288  -3.282 -25.340  1.00 92.59           H  
ATOM   3921  O   ALA B  96      -4.371  -6.107 -25.043  1.00 92.59           O  
ATOM   3922  N   GLY B  97      -4.912  -6.043 -27.231  1.00 92.68           N  
ATOM   3923  H   GLY B  97      -4.593  -5.775 -28.151  1.00 92.68           H  
ATOM   3924  CA  GLY B  97      -6.148  -6.823 -27.148  1.00 92.68           C  
ATOM   3925  HA2 GLY B  97      -6.612  -6.658 -26.176  1.00 92.68           H  
ATOM   3926  HA3 GLY B  97      -6.830  -6.468 -27.921  1.00 92.68           H  
ATOM   3927  C   GLY B  97      -5.985  -8.337 -27.340  1.00 92.68           C  
ATOM   3928  O   GLY B  97      -6.980  -9.044 -27.168  1.00 92.68           O  
ATOM   3929  N   ASP B  98      -4.789  -8.830 -27.668  1.00 94.97           N  
ATOM   3930  H   ASP B  98      -3.987  -8.217 -27.700  1.00 94.97           H  
ATOM   3931  CA  ASP B  98      -4.512 -10.255 -27.883  1.00 94.97           C  
ATOM   3932  HA  ASP B  98      -5.359 -10.692 -28.411  1.00 94.97           H  
ATOM   3933  C   ASP B  98      -4.357 -10.985 -26.541  1.00 94.97           C  
ATOM   3934  CB  ASP B  98      -3.265 -10.457 -28.767  1.00 94.97           C  
ATOM   3935  HB2 ASP B  98      -2.398 -10.016 -28.275  1.00 94.97           H  
ATOM   3936  HB3 ASP B  98      -3.082 -11.528 -28.856  1.00 94.97           H  
ATOM   3937  O   ASP B  98      -3.832 -10.428 -25.575  1.00 94.97           O  
ATOM   3938  CG  ASP B  98      -3.402  -9.885 -30.184  1.00 94.97           C  
ATOM   3939  OD1 ASP B  98      -4.552  -9.742 -30.656  1.00 94.97           O  
ATOM   3940  OD2 ASP B  98      -2.350  -9.611 -30.804  1.00 94.97           O  
ATOM   3941  N   PHE B  99      -4.863 -12.222 -26.462  1.00 96.93           N  
ATOM   3942  H   PHE B  99      -5.269 -12.634 -27.290  1.00 96.93           H  
ATOM   3943  CA  PHE B  99      -4.830 -13.040 -25.245  1.00 96.93           C  
ATOM   3944  HA  PHE B  99      -3.844 -12.962 -24.789  1.00 96.93           H  
ATOM   3945  C   PHE B  99      -5.123 -14.519 -25.541  1.00 96.93           C  
ATOM   3946  CB  PHE B  99      -5.892 -12.495 -24.276  1.00 96.93           C  
ATOM   3947  HB2 PHE B  99      -6.865 -12.540 -24.764  1.00 96.93           H  
ATOM   3948  HB3 PHE B  99      -5.673 -11.446 -24.076  1.00 96.93           H  
ATOM   3949  O   PHE B  99      -6.113 -14.826 -26.214  1.00 96.93           O  
ATOM   3950  CG  PHE B  99      -5.969 -13.204 -22.940  1.00 96.93           C  
ATOM   3951  CD1 PHE B  99      -7.172 -13.799 -22.514  1.00 96.93           C  
ATOM   3952  HD1 PHE B  99      -8.040 -13.785 -23.156  1.00 96.93           H  
ATOM   3953  CD2 PHE B  99      -4.842 -13.233 -22.102  1.00 96.93           C  
ATOM   3954  HD2 PHE B  99      -3.918 -12.773 -22.419  1.00 96.93           H  
ATOM   3955  CE1 PHE B  99      -7.240 -14.426 -21.257  1.00 96.93           C  
ATOM   3956  HE1 PHE B  99      -8.159 -14.890 -20.932  1.00 96.93           H  
ATOM   3957  CE2 PHE B  99      -4.906 -13.869 -20.853  1.00 96.93           C  
ATOM   3958  HE2 PHE B  99      -4.031 -13.904 -20.222  1.00 96.93           H  
ATOM   3959  CZ  PHE B  99      -6.101 -14.470 -20.434  1.00 96.93           C  
ATOM   3960  HZ  PHE B  99      -6.128 -14.976 -19.480  1.00 96.93           H  
ATOM   3961  N   ASP B 100      -4.334 -15.444 -24.991  1.00 96.94           N  
ATOM   3962  H   ASP B 100      -3.545 -15.136 -24.441  1.00 96.94           H  
ATOM   3963  CA  ASP B 100      -4.612 -16.886 -25.054  1.00 96.94           C  
ATOM   3964  HA  ASP B 100      -5.104 -17.088 -26.006  1.00 96.94           H  
ATOM   3965  C   ASP B 100      -5.595 -17.305 -23.949  1.00 96.94           C  
ATOM   3966  CB  ASP B 100      -3.325 -17.725 -25.070  1.00 96.94           C  
ATOM   3967  HB2 ASP B 100      -2.848 -17.692 -24.090  1.00 96.94           H  
ATOM   3968  HB3 ASP B 100      -2.638 -17.291 -25.795  1.00 96.94           H  
ATOM   3969  O   ASP B 100      -5.240 -17.872 -22.913  1.00 96.94           O  
ATOM   3970  CG  ASP B 100      -3.593 -19.189 -25.470  1.00 96.94           C  
ATOM   3971  OD1 ASP B 100      -4.757 -19.658 -25.365  1.00 96.94           O  
ATOM   3972  OD2 ASP B 100      -2.628 -19.860 -25.903  1.00 96.94           O  
ATOM   3973  N   ALA B 101      -6.878 -17.020 -24.181  1.00 95.90           N  
ATOM   3974  H   ALA B 101      -7.085 -16.474 -25.004  1.00 95.90           H  
ATOM   3975  CA  ALA B 101      -7.936 -17.326 -23.223  1.00 95.90           C  
ATOM   3976  HA  ALA B 101      -7.727 -16.784 -22.301  1.00 95.90           H  
ATOM   3977  C   ALA B 101      -7.992 -18.823 -22.856  1.00 95.90           C  
ATOM   3978  CB  ALA B 101      -9.264 -16.823 -23.806  1.00 95.90           C  
ATOM   3979  HB1 ALA B 101      -9.545 -17.423 -24.671  1.00 95.90           H  
ATOM   3980  HB2 ALA B 101      -9.164 -15.781 -24.108  1.00 95.90           H  
ATOM   3981  HB3 ALA B 101     -10.043 -16.894 -23.047  1.00 95.90           H  
ATOM   3982  O   ALA B 101      -8.157 -19.169 -21.684  1.00 95.90           O  
ATOM   3983  N   ALA B 102      -7.797 -19.714 -23.836  1.00 93.21           N  
ATOM   3984  H   ALA B 102      -7.463 -19.373 -24.726  1.00 93.21           H  
ATOM   3985  CA  ALA B 102      -7.882 -21.158 -23.634  1.00 93.21           C  
ATOM   3986  HA  ALA B 102      -8.822 -21.382 -23.129  1.00 93.21           H  
ATOM   3987  C   ALA B 102      -6.749 -21.689 -22.745  1.00 93.21           C  
ATOM   3988  CB  ALA B 102      -7.888 -21.847 -25.003  1.00 93.21           C  
ATOM   3989  HB1 ALA B 102      -8.730 -21.490 -25.595  1.00 93.21           H  
ATOM   3990  HB2 ALA B 102      -7.977 -22.925 -24.868  1.00 93.21           H  
ATOM   3991  HB3 ALA B 102      -6.959 -21.629 -25.529  1.00 93.21           H  
ATOM   3992  O   ALA B 102      -6.989 -22.577 -21.926  1.00 93.21           O  
ATOM   3993  N   PHE B 103      -5.542 -21.124 -22.849  1.00 95.92           N  
ATOM   3994  H   PHE B 103      -5.384 -20.427 -23.562  1.00 95.92           H  
ATOM   3995  CA  PHE B 103      -4.406 -21.513 -22.013  1.00 95.92           C  
ATOM   3996  HA  PHE B 103      -4.188 -22.565 -22.202  1.00 95.92           H  
ATOM   3997  C   PHE B 103      -4.685 -21.370 -20.509  1.00 95.92           C  
ATOM   3998  CB  PHE B 103      -3.186 -20.697 -22.437  1.00 95.92           C  
ATOM   3999  HB2 PHE B 103      -2.999 -20.882 -23.495  1.00 95.92           H  
ATOM   4000  HB3 PHE B 103      -3.392 -19.634 -22.310  1.00 95.92           H  
ATOM   4001  O   PHE B 103      -4.326 -22.260 -19.728  1.00 95.92           O  
ATOM   4002  CG  PHE B 103      -1.932 -21.049 -21.677  1.00 95.92           C  
ATOM   4003  CD1 PHE B 103      -1.585 -20.328 -20.523  1.00 95.92           C  
ATOM   4004  HD1 PHE B 103      -2.208 -19.513 -20.184  1.00 95.92           H  
ATOM   4005  CD2 PHE B 103      -1.116 -22.104 -22.124  1.00 95.92           C  
ATOM   4006  HD2 PHE B 103      -1.382 -22.645 -23.020  1.00 95.92           H  
ATOM   4007  CE1 PHE B 103      -0.411 -20.648 -19.824  1.00 95.92           C  
ATOM   4008  HE1 PHE B 103      -0.132 -20.075 -18.952  1.00 95.92           H  
ATOM   4009  CE2 PHE B 103       0.058 -22.427 -21.424  1.00 95.92           C  
ATOM   4010  HE2 PHE B 103       0.700 -23.223 -21.770  1.00 95.92           H  
ATOM   4011  CZ  PHE B 103       0.413 -21.689 -20.282  1.00 95.92           C  
ATOM   4012  HZ  PHE B 103       1.338 -21.907 -19.769  1.00 95.92           H  
ATOM   4013  N   PHE B 104      -5.385 -20.297 -20.122  1.00 95.33           N  
ATOM   4014  H   PHE B 104      -5.615 -19.618 -20.833  1.00 95.33           H  
ATOM   4015  CA  PHE B 104      -5.782 -20.004 -18.739  1.00 95.33           C  
ATOM   4016  HA  PHE B 104      -5.072 -20.487 -18.068  1.00 95.33           H  
ATOM   4017  C   PHE B 104      -7.169 -20.547 -18.355  1.00 95.33           C  
ATOM   4018  CB  PHE B 104      -5.695 -18.493 -18.492  1.00 95.33           C  
ATOM   4019  HB2 PHE B 104      -6.008 -18.274 -17.471  1.00 95.33           H  
ATOM   4020  HB3 PHE B 104      -6.392 -17.988 -19.162  1.00 95.33           H  
ATOM   4021  O   PHE B 104      -7.642 -20.279 -17.252  1.00 95.33           O  
ATOM   4022  CG  PHE B 104      -4.308 -17.924 -18.685  1.00 95.33           C  
ATOM   4023  CD1 PHE B 104      -3.297 -18.154 -17.731  1.00 95.33           C  
ATOM   4024  HD1 PHE B 104      -3.501 -18.751 -16.854  1.00 95.33           H  
ATOM   4025  CD2 PHE B 104      -4.012 -17.198 -19.849  1.00 95.33           C  
ATOM   4026  HD2 PHE B 104      -4.768 -17.038 -20.604  1.00 95.33           H  
ATOM   4027  CE1 PHE B 104      -2.007 -17.634 -17.928  1.00 95.33           C  
ATOM   4028  HE1 PHE B 104      -1.229 -17.808 -17.199  1.00 95.33           H  
ATOM   4029  CE2 PHE B 104      -2.718 -16.711 -20.063  1.00 95.33           C  
ATOM   4030  HE2 PHE B 104      -2.505 -16.204 -20.993  1.00 95.33           H  
ATOM   4031  CZ  PHE B 104      -1.714 -16.917 -19.100  1.00 95.33           C  
ATOM   4032  HZ  PHE B 104      -0.711 -16.559 -19.278  1.00 95.33           H  
ATOM   4033  N   GLY B 105      -7.839 -21.292 -19.241  1.00 90.73           N  
ATOM   4034  H   GLY B 105      -7.401 -21.499 -20.128  1.00 90.73           H  
ATOM   4035  CA  GLY B 105      -9.184 -21.820 -18.990  1.00 90.73           C  
ATOM   4036  HA2 GLY B 105      -9.423 -22.539 -19.773  1.00 90.73           H  
ATOM   4037  HA3 GLY B 105      -9.195 -22.336 -18.029  1.00 90.73           H  
ATOM   4038  C   GLY B 105     -10.290 -20.756 -18.971  1.00 90.73           C  
ATOM   4039  O   GLY B 105     -11.337 -20.975 -18.367  1.00 90.73           O  
ATOM   4040  N   ILE B 106     -10.073 -19.610 -19.620  1.00 92.29           N  
ATOM   4041  H   ILE B 106      -9.221 -19.528 -20.156  1.00 92.29           H  
ATOM   4042  CA  ILE B 106     -11.027 -18.499 -19.714  1.00 92.29           C  
ATOM   4043  HA  ILE B 106     -11.724 -18.559 -18.878  1.00 92.29           H  
ATOM   4044  C   ILE B 106     -11.836 -18.641 -21.008  1.00 92.29           C  
ATOM   4045  CB  ILE B 106     -10.282 -17.149 -19.594  1.00 92.29           C  
ATOM   4046  HB  ILE B 106      -9.465 -17.140 -20.316  1.00 92.29           H  
ATOM   4047  O   ILE B 106     -11.294 -18.883 -22.087  1.00 92.29           O  
ATOM   4048  CG1 ILE B 106      -9.697 -17.010 -18.167  1.00 92.29           C  
ATOM   4049 HG12 ILE B 106     -10.509 -16.850 -17.457  1.00 92.29           H  
ATOM   4050 HG13 ILE B 106      -9.190 -17.933 -17.884  1.00 92.29           H  
ATOM   4051  CG2 ILE B 106     -11.205 -15.956 -19.896  1.00 92.29           C  
ATOM   4052 HG21 ILE B 106     -11.597 -16.026 -20.910  1.00 92.29           H  
ATOM   4053 HG22 ILE B 106     -10.653 -15.018 -19.830  1.00 92.29           H  
ATOM   4054 HG23 ILE B 106     -12.028 -15.936 -19.182  1.00 92.29           H  
ATOM   4055  CD1 ILE B 106      -8.671 -15.885 -18.016  1.00 92.29           C  
ATOM   4056 HD11 ILE B 106      -9.124 -14.913 -18.212  1.00 92.29           H  
ATOM   4057 HD12 ILE B 106      -7.852 -16.060 -18.713  1.00 92.29           H  
ATOM   4058 HD13 ILE B 106      -8.276 -15.891 -17.000  1.00 92.29           H  
ATOM   4059  N   SER B 107     -13.160 -18.488 -20.922  1.00 89.55           N  
ATOM   4060  H   SER B 107     -13.552 -18.249 -20.022  1.00 89.55           H  
ATOM   4061  CA  SER B 107     -14.014 -18.564 -22.114  1.00 89.55           C  
ATOM   4062  HA  SER B 107     -13.712 -19.458 -22.660  1.00 89.55           H  
ATOM   4063  C   SER B 107     -13.819 -17.339 -23.025  1.00 89.55           C  
ATOM   4064  CB  SER B 107     -15.489 -18.736 -21.740  1.00 89.55           C  
ATOM   4065  HB2 SER B 107     -15.584 -19.495 -20.964  1.00 89.55           H  
ATOM   4066  HB3 SER B 107     -16.034 -19.074 -22.621  1.00 89.55           H  
ATOM   4067  O   SER B 107     -13.559 -16.247 -22.519  1.00 89.55           O  
ATOM   4068  OG  SER B 107     -16.066 -17.520 -21.299  1.00 89.55           O  
ATOM   4069  HG  SER B 107     -15.733 -17.332 -20.419  1.00 89.55           H  
ATOM   4070  N   PRO B 108     -14.040 -17.443 -24.351  1.00 88.91           N  
ATOM   4071  CA  PRO B 108     -13.959 -16.284 -25.245  1.00 88.91           C  
ATOM   4072  HA  PRO B 108     -12.929 -15.926 -25.263  1.00 88.91           H  
ATOM   4073  C   PRO B 108     -14.882 -15.129 -24.831  1.00 88.91           C  
ATOM   4074  CB  PRO B 108     -14.337 -16.817 -26.631  1.00 88.91           C  
ATOM   4075  HB2 PRO B 108     -13.795 -16.299 -27.422  1.00 88.91           H  
ATOM   4076  HB3 PRO B 108     -15.412 -16.729 -26.790  1.00 88.91           H  
ATOM   4077  O   PRO B 108     -14.521 -13.964 -24.965  1.00 88.91           O  
ATOM   4078  CG  PRO B 108     -13.962 -18.297 -26.559  1.00 88.91           C  
ATOM   4079  HG2 PRO B 108     -14.545 -18.899 -27.256  1.00 88.91           H  
ATOM   4080  HG3 PRO B 108     -12.896 -18.412 -26.751  1.00 88.91           H  
ATOM   4081  CD  PRO B 108     -14.262 -18.665 -25.108  1.00 88.91           C  
ATOM   4082  HD2 PRO B 108     -13.593 -19.466 -24.791  1.00 88.91           H  
ATOM   4083  HD3 PRO B 108     -15.302 -18.976 -25.009  1.00 88.91           H  
ATOM   4084  N   ARG B 109     -16.062 -15.449 -24.278  1.00 86.79           N  
ATOM   4085  H   ARG B 109     -16.264 -16.429 -24.141  1.00 86.79           H  
ATOM   4086  CA  ARG B 109     -17.044 -14.456 -23.823  1.00 86.79           C  
ATOM   4087  HA  ARG B 109     -17.133 -13.695 -24.598  1.00 86.79           H  
ATOM   4088  C   ARG B 109     -16.570 -13.709 -22.578  1.00 86.79           C  
ATOM   4089  CB  ARG B 109     -18.411 -15.135 -23.605  1.00 86.79           C  
ATOM   4090  HB2 ARG B 109     -18.397 -16.142 -24.022  1.00 86.79           H  
ATOM   4091  HB3 ARG B 109     -18.624 -15.215 -22.539  1.00 86.79           H  
ATOM   4092  O   ARG B 109     -16.743 -12.501 -22.491  1.00 86.79           O  
ATOM   4093  CG  ARG B 109     -19.523 -14.344 -24.307  1.00 86.79           C  
ATOM   4094  HG2 ARG B 109     -19.589 -13.344 -23.877  1.00 86.79           H  
ATOM   4095  HG3 ARG B 109     -19.269 -14.244 -25.362  1.00 86.79           H  
ATOM   4096  CD  ARG B 109     -20.890 -15.031 -24.215  1.00 86.79           C  
ATOM   4097  HD2 ARG B 109     -21.573 -14.496 -24.874  1.00 86.79           H  
ATOM   4098  HD3 ARG B 109     -20.792 -16.055 -24.576  1.00 86.79           H  
ATOM   4099  NE  ARG B 109     -21.442 -15.020 -22.846  1.00 86.79           N  
ATOM   4100  HE  ARG B 109     -20.964 -14.458 -22.156  1.00 86.79           H  
ATOM   4101  NH1 ARG B 109     -23.293 -16.294 -23.291  1.00 86.79           N  
ATOM   4102 HH11 ARG B 109     -24.164 -16.708 -22.991  1.00 86.79           H  
ATOM   4103 HH12 ARG B 109     -23.069 -16.213 -24.272  1.00 86.79           H  
ATOM   4104  NH2 ARG B 109     -22.932 -15.586 -21.216  1.00 86.79           N  
ATOM   4105 HH21 ARG B 109     -22.560 -14.834 -20.654  1.00 86.79           H  
ATOM   4106 HH22 ARG B 109     -23.758 -16.075 -20.903  1.00 86.79           H  
ATOM   4107  CZ  ARG B 109     -22.542 -15.636 -22.455  1.00 86.79           C  
ATOM   4108  N   GLU B 110     -15.946 -14.415 -21.640  1.00 87.87           N  
ATOM   4109  H   GLU B 110     -15.800 -15.403 -21.790  1.00 87.87           H  
ATOM   4110  CA  GLU B 110     -15.313 -13.789 -20.478  1.00 87.87           C  
ATOM   4111  HA  GLU B 110     -16.017 -13.100 -20.013  1.00 87.87           H  
ATOM   4112  C   GLU B 110     -14.086 -12.968 -20.896  1.00 87.87           C  
ATOM   4113  CB  GLU B 110     -14.959 -14.869 -19.451  1.00 87.87           C  
ATOM   4114  HB2 GLU B 110     -14.259 -15.573 -19.900  1.00 87.87           H  
ATOM   4115  HB3 GLU B 110     -15.869 -15.406 -19.185  1.00 87.87           H  
ATOM   4116  O   GLU B 110     -13.956 -11.827 -20.467  1.00 87.87           O  
ATOM   4117  CG  GLU B 110     -14.344 -14.266 -18.178  1.00 87.87           C  
ATOM   4118  HG2 GLU B 110     -15.040 -13.538 -17.762  1.00 87.87           H  
ATOM   4119  HG3 GLU B 110     -13.425 -13.742 -18.440  1.00 87.87           H  
ATOM   4120  CD  GLU B 110     -14.009 -15.316 -17.114  1.00 87.87           C  
ATOM   4121  OE1 GLU B 110     -13.617 -14.881 -16.001  1.00 87.87           O  
ATOM   4122  OE2 GLU B 110     -14.124 -16.526 -17.416  1.00 87.87           O  
ATOM   4123  N   ALA B 111     -13.240 -13.483 -21.795  1.00 93.30           N  
ATOM   4124  H   ALA B 111     -13.381 -14.434 -22.104  1.00 93.30           H  
ATOM   4125  CA  ALA B 111     -12.071 -12.761 -22.302  1.00 93.30           C  
ATOM   4126  HA  ALA B 111     -11.429 -12.511 -21.457  1.00 93.30           H  
ATOM   4127  C   ALA B 111     -12.446 -11.441 -22.999  1.00 93.30           C  
ATOM   4128  CB  ALA B 111     -11.295 -13.681 -23.248  1.00 93.30           C  
ATOM   4129  HB1 ALA B 111     -10.410 -13.162 -23.617  1.00 93.30           H  
ATOM   4130  HB2 ALA B 111     -11.919 -13.963 -24.096  1.00 93.30           H  
ATOM   4131  HB3 ALA B 111     -10.983 -14.579 -22.715  1.00 93.30           H  
ATOM   4132  O   ALA B 111     -11.738 -10.449 -22.843  1.00 93.30           O  
ATOM   4133  N   LEU B 112     -13.574 -11.407 -23.720  1.00 90.91           N  
ATOM   4134  H   LEU B 112     -14.065 -12.275 -23.882  1.00 90.91           H  
ATOM   4135  CA  LEU B 112     -14.114 -10.183 -24.318  1.00 90.91           C  
ATOM   4136  HA  LEU B 112     -13.309  -9.686 -24.859  1.00 90.91           H  
ATOM   4137  C   LEU B 112     -14.634  -9.196 -23.254  1.00 90.91           C  
ATOM   4138  CB  LEU B 112     -15.234 -10.571 -25.303  1.00 90.91           C  
ATOM   4139  HB2 LEU B 112     -16.126 -10.818 -24.727  1.00 90.91           H  
ATOM   4140  HB3 LEU B 112     -14.943 -11.464 -25.857  1.00 90.91           H  
ATOM   4141  O   LEU B 112     -14.541  -7.986 -23.440  1.00 90.91           O  
ATOM   4142  CG  LEU B 112     -15.570  -9.462 -26.318  1.00 90.91           C  
ATOM   4143  HG  LEU B 112     -15.603  -8.495 -25.818  1.00 90.91           H  
ATOM   4144  CD1 LEU B 112     -14.531  -9.412 -27.443  1.00 90.91           C  
ATOM   4145 HD11 LEU B 112     -13.546  -9.188 -27.034  1.00 90.91           H  
ATOM   4146 HD12 LEU B 112     -14.497 -10.367 -27.967  1.00 90.91           H  
ATOM   4147 HD13 LEU B 112     -14.798  -8.625 -28.149  1.00 90.91           H  
ATOM   4148  CD2 LEU B 112     -16.943  -9.712 -26.942  1.00 90.91           C  
ATOM   4149 HD21 LEU B 112     -17.710  -9.708 -26.168  1.00 90.91           H  
ATOM   4150 HD22 LEU B 112     -17.172  -8.926 -27.662  1.00 90.91           H  
ATOM   4151 HD23 LEU B 112     -16.960 -10.675 -27.453  1.00 90.91           H  
ATOM   4152  N   ALA B 113     -15.167  -9.698 -22.137  1.00 88.88           N  
ATOM   4153  H   ALA B 113     -15.207 -10.702 -22.038  1.00 88.88           H  
ATOM   4154  CA  ALA B 113     -15.632  -8.889 -21.005  1.00 88.88           C  
ATOM   4155  HA  ALA B 113     -16.240  -8.065 -21.380  1.00 88.88           H  
ATOM   4156  C   ALA B 113     -14.490  -8.310 -20.158  1.00 88.88           C  
ATOM   4157  CB  ALA B 113     -16.480  -9.776 -20.091  1.00 88.88           C  
ATOM   4158  HB1 ALA B 113     -16.965 -10.572 -20.656  1.00 88.88           H  
ATOM   4159  HB2 ALA B 113     -17.217  -9.165 -19.569  1.00 88.88           H  
ATOM   4160  HB3 ALA B 113     -15.842 -10.254 -19.348  1.00 88.88           H  
ATOM   4161  O   ALA B 113     -14.680  -7.313 -19.459  1.00 88.88           O  
ATOM   4162  N   MET B 114     -13.338  -8.984 -20.166  1.00 93.60           N  
ATOM   4163  H   MET B 114     -13.291  -9.823 -20.727  1.00 93.60           H  
ATOM   4164  CA  MET B 114     -12.183  -8.653 -19.345  1.00 93.60           C  
ATOM   4165  HA  MET B 114     -12.522  -8.417 -18.337  1.00 93.60           H  
ATOM   4166  C   MET B 114     -11.440  -7.432 -19.877  1.00 93.60           C  
ATOM   4167  CB  MET B 114     -11.224  -9.849 -19.264  1.00 93.60           C  
ATOM   4168  HB2 MET B 114     -10.254  -9.488 -18.925  1.00 93.60           H  
ATOM   4169  HB3 MET B 114     -11.097 -10.286 -20.255  1.00 93.60           H  
ATOM   4170  O   MET B 114     -11.015  -7.399 -21.039  1.00 93.60           O  
ATOM   4171  CG  MET B 114     -11.696 -10.925 -18.282  1.00 93.60           C  
ATOM   4172  HG2 MET B 114     -12.736 -11.175 -18.489  1.00 93.60           H  
ATOM   4173  HG3 MET B 114     -11.650 -10.517 -17.272  1.00 93.60           H  
ATOM   4174  SD  MET B 114     -10.720 -12.454 -18.331  1.00 93.60           S  
ATOM   4175  CE  MET B 114      -9.095 -11.823 -17.840  1.00 93.60           C  
ATOM   4176  HE1 MET B 114      -9.180 -11.271 -16.904  1.00 93.60           H  
ATOM   4177  HE2 MET B 114      -8.714 -11.146 -18.605  1.00 93.60           H  
ATOM   4178  HE3 MET B 114      -8.397 -12.652 -17.723  1.00 93.60           H  
ATOM   4179  N   ASP B 115     -11.177  -6.490 -18.972  1.00 94.75           N  
ATOM   4180  H   ASP B 115     -11.573  -6.564 -18.046  1.00 94.75           H  
ATOM   4181  CA  ASP B 115     -10.216  -5.417 -19.186  1.00 94.75           C  
ATOM   4182  HA  ASP B 115     -10.641  -4.739 -19.927  1.00 94.75           H  
ATOM   4183  C   ASP B 115      -8.893  -6.032 -19.699  1.00 94.75           C  
ATOM   4184  CB  ASP B 115     -10.028  -4.623 -17.875  1.00 94.75           C  
ATOM   4185  HB2 ASP B 115      -9.659  -5.298 -17.103  1.00 94.75           H  
ATOM   4186  HB3 ASP B 115     -11.001  -4.248 -17.555  1.00 94.75           H  
ATOM   4187  O   ASP B 115      -8.356  -6.954 -19.063  1.00 94.75           O  
ATOM   4188  CG  ASP B 115      -9.063  -3.431 -17.976  1.00 94.75           C  
ATOM   4189  OD1 ASP B 115      -8.310  -3.348 -18.967  1.00 94.75           O  
ATOM   4190  OD2 ASP B 115      -8.992  -2.628 -17.019  1.00 94.75           O  
ATOM   4191  N   PRO B 116      -8.355  -5.580 -20.851  1.00 97.08           N  
ATOM   4192  CA  PRO B 116      -7.063  -6.037 -21.357  1.00 97.08           C  
ATOM   4193  HA  PRO B 116      -7.137  -7.088 -21.638  1.00 97.08           H  
ATOM   4194  C   PRO B 116      -5.928  -5.915 -20.332  1.00 97.08           C  
ATOM   4195  CB  PRO B 116      -6.789  -5.209 -22.616  1.00 97.08           C  
ATOM   4196  HB2 PRO B 116      -5.738  -4.931 -22.700  1.00 97.08           H  
ATOM   4197  HB3 PRO B 116      -7.086  -5.779 -23.497  1.00 97.08           H  
ATOM   4198  O   PRO B 116      -4.991  -6.707 -20.389  1.00 97.08           O  
ATOM   4199  CG  PRO B 116      -7.694  -3.987 -22.472  1.00 97.08           C  
ATOM   4200  HG2 PRO B 116      -7.196  -3.232 -21.862  1.00 97.08           H  
ATOM   4201  HG3 PRO B 116      -7.981  -3.573 -23.438  1.00 97.08           H  
ATOM   4202  CD  PRO B 116      -8.891  -4.536 -21.711  1.00 97.08           C  
ATOM   4203  HD2 PRO B 116      -9.610  -4.973 -22.404  1.00 97.08           H  
ATOM   4204  HD3 PRO B 116      -9.357  -3.723 -21.154  1.00 97.08           H  
ATOM   4205  N   GLN B 117      -6.022  -5.023 -19.341  1.00 98.02           N  
ATOM   4206  H   GLN B 117      -6.815  -4.398 -19.322  1.00 98.02           H  
ATOM   4207  CA  GLN B 117      -5.076  -4.973 -18.224  1.00 98.02           C  
ATOM   4208  HA  GLN B 117      -4.078  -4.794 -18.624  1.00 98.02           H  
ATOM   4209  C   GLN B 117      -5.023  -6.296 -17.437  1.00 98.02           C  
ATOM   4210  CB  GLN B 117      -5.446  -3.813 -17.291  1.00 98.02           C  
ATOM   4211  HB2 GLN B 117      -6.475  -3.943 -16.955  1.00 98.02           H  
ATOM   4212  HB3 GLN B 117      -4.796  -3.841 -16.416  1.00 98.02           H  
ATOM   4213  O   GLN B 117      -3.933  -6.775 -17.131  1.00 98.02           O  
ATOM   4214  CG  GLN B 117      -5.295  -2.447 -17.975  1.00 98.02           C  
ATOM   4215  HG2 GLN B 117      -6.007  -2.353 -18.794  1.00 98.02           H  
ATOM   4216  HG3 GLN B 117      -4.288  -2.372 -18.385  1.00 98.02           H  
ATOM   4217  CD  GLN B 117      -5.505  -1.280 -17.023  1.00 98.02           C  
ATOM   4218  NE2 GLN B 117      -6.713  -0.971 -16.614  1.00 98.02           N  
ATOM   4219 HE21 GLN B 117      -6.772  -0.211 -15.952  1.00 98.02           H  
ATOM   4220 HE22 GLN B 117      -7.510  -1.527 -16.890  1.00 98.02           H  
ATOM   4221  OE1 GLN B 117      -4.562  -0.608 -16.644  1.00 98.02           O  
ATOM   4222  N   GLN B 118      -6.168  -6.939 -17.161  1.00 98.10           N  
ATOM   4223  H   GLN B 118      -7.029  -6.567 -17.534  1.00 98.10           H  
ATOM   4224  CA  GLN B 118      -6.196  -8.246 -16.482  1.00 98.10           C  
ATOM   4225  HA  GLN B 118      -5.596  -8.183 -15.574  1.00 98.10           H  
ATOM   4226  C   GLN B 118      -5.587  -9.352 -17.358  1.00 98.10           C  
ATOM   4227  CB  GLN B 118      -7.631  -8.654 -16.093  1.00 98.10           C  
ATOM   4228  HB2 GLN B 118      -8.238  -8.755 -16.993  1.00 98.10           H  
ATOM   4229  HB3 GLN B 118      -7.569  -9.634 -15.619  1.00 98.10           H  
ATOM   4230  O   GLN B 118      -4.881 -10.225 -16.855  1.00 98.10           O  
ATOM   4231  CG  GLN B 118      -8.345  -7.697 -15.123  1.00 98.10           C  
ATOM   4232  HG2 GLN B 118      -7.679  -7.462 -14.292  1.00 98.10           H  
ATOM   4233  HG3 GLN B 118      -8.574  -6.766 -15.642  1.00 98.10           H  
ATOM   4234  CD  GLN B 118      -9.647  -8.272 -14.551  1.00 98.10           C  
ATOM   4235  NE2 GLN B 118     -10.384  -7.510 -13.776  1.00 98.10           N  
ATOM   4236 HE21 GLN B 118     -10.141  -6.545 -13.603  1.00 98.10           H  
ATOM   4237 HE22 GLN B 118     -11.262  -7.889 -13.453  1.00 98.10           H  
ATOM   4238  OE1 GLN B 118     -10.015  -9.426 -14.750  1.00 98.10           O  
ATOM   4239  N   ARG B 119      -5.850  -9.306 -18.672  1.00 98.36           N  
ATOM   4240  H   ARG B 119      -6.410  -8.532 -18.999  1.00 98.36           H  
ATOM   4241  CA  ARG B 119      -5.339 -10.272 -19.661  1.00 98.36           C  
ATOM   4242  HA  ARG B 119      -5.547 -11.288 -19.326  1.00 98.36           H  
ATOM   4243  C   ARG B 119      -3.817 -10.195 -19.791  1.00 98.36           C  
ATOM   4244  CB  ARG B 119      -6.036 -10.043 -21.016  1.00 98.36           C  
ATOM   4245  HB2 ARG B 119      -5.930  -9.003 -21.325  1.00 98.36           H  
ATOM   4246  HB3 ARG B 119      -5.550 -10.663 -21.769  1.00 98.36           H  
ATOM   4247  O   ARG B 119      -3.131 -11.200 -19.623  1.00 98.36           O  
ATOM   4248  CG  ARG B 119      -7.526 -10.414 -20.939  1.00 98.36           C  
ATOM   4249  HG2 ARG B 119      -8.041  -9.745 -20.250  1.00 98.36           H  
ATOM   4250  HG3 ARG B 119      -7.595 -11.433 -20.556  1.00 98.36           H  
ATOM   4251  CD  ARG B 119      -8.243 -10.387 -22.291  1.00 98.36           C  
ATOM   4252  HD2 ARG B 119      -7.595 -10.853 -23.033  1.00 98.36           H  
ATOM   4253  HD3 ARG B 119      -9.146 -10.991 -22.205  1.00 98.36           H  
ATOM   4254  NE  ARG B 119      -8.640  -9.031 -22.714  1.00 98.36           N  
ATOM   4255  HE  ARG B 119      -9.015  -8.417 -22.005  1.00 98.36           H  
ATOM   4256  NH1 ARG B 119      -8.550  -9.430 -24.965  1.00 98.36           N  
ATOM   4257 HH11 ARG B 119      -8.356  -9.068 -25.887  1.00 98.36           H  
ATOM   4258 HH12 ARG B 119      -8.186 -10.351 -24.765  1.00 98.36           H  
ATOM   4259  NH2 ARG B 119      -9.214  -7.434 -24.226  1.00 98.36           N  
ATOM   4260 HH21 ARG B 119      -9.436  -7.201 -25.184  1.00 98.36           H  
ATOM   4261 HH22 ARG B 119      -9.594  -6.887 -23.466  1.00 98.36           H  
ATOM   4262  CZ  ARG B 119      -8.794  -8.636 -23.964  1.00 98.36           C  
ATOM   4263  N   GLN B 120      -3.287  -8.988 -19.991  1.00 98.36           N  
ATOM   4264  H   GLN B 120      -3.914  -8.205 -20.105  1.00 98.36           H  
ATOM   4265  CA  GLN B 120      -1.847  -8.749 -20.096  1.00 98.36           C  
ATOM   4266  HA  GLN B 120      -1.437  -9.414 -20.857  1.00 98.36           H  
ATOM   4267  C   GLN B 120      -1.123  -9.081 -18.785  1.00 98.36           C  
ATOM   4268  CB  GLN B 120      -1.591  -7.291 -20.519  1.00 98.36           C  
ATOM   4269  HB2 GLN B 120      -2.090  -6.622 -19.818  1.00 98.36           H  
ATOM   4270  HB3 GLN B 120      -0.521  -7.088 -20.470  1.00 98.36           H  
ATOM   4271  O   GLN B 120      -0.068  -9.714 -18.815  1.00 98.36           O  
ATOM   4272  CG  GLN B 120      -2.087  -6.976 -21.945  1.00 98.36           C  
ATOM   4273  HG2 GLN B 120      -3.150  -7.204 -22.026  1.00 98.36           H  
ATOM   4274  HG3 GLN B 120      -1.970  -5.909 -22.133  1.00 98.36           H  
ATOM   4275  CD  GLN B 120      -1.352  -7.736 -23.046  1.00 98.36           C  
ATOM   4276  NE2 GLN B 120      -1.940  -7.829 -24.218  1.00 98.36           N  
ATOM   4277 HE21 GLN B 120      -1.513  -8.403 -24.931  1.00 98.36           H  
ATOM   4278 HE22 GLN B 120      -2.869  -7.465 -24.372  1.00 98.36           H  
ATOM   4279  OE1 GLN B 120      -0.254  -8.245 -22.868  1.00 98.36           O  
ATOM   4280  N   ALA B 121      -1.697  -8.728 -17.628  1.00 98.42           N  
ATOM   4281  H   ALA B 121      -2.546  -8.182 -17.641  1.00 98.42           H  
ATOM   4282  CA  ALA B 121      -1.103  -9.047 -16.331  1.00 98.42           C  
ATOM   4283  HA  ALA B 121      -0.088  -8.651 -16.314  1.00 98.42           H  
ATOM   4284  C   ALA B 121      -0.998 -10.564 -16.073  1.00 98.42           C  
ATOM   4285  CB  ALA B 121      -1.905  -8.340 -15.235  1.00 98.42           C  
ATOM   4286  HB1 ALA B 121      -1.442  -8.529 -14.266  1.00 98.42           H  
ATOM   4287  HB2 ALA B 121      -1.902  -7.265 -15.415  1.00 98.42           H  
ATOM   4288  HB3 ALA B 121      -2.932  -8.704 -15.223  1.00 98.42           H  
ATOM   4289  O   ALA B 121       0.009 -11.010 -15.520  1.00 98.42           O  
ATOM   4290  N   LEU B 122      -1.985 -11.361 -16.506  1.00 97.97           N  
ATOM   4291  H   LEU B 122      -2.788 -10.931 -16.943  1.00 97.97           H  
ATOM   4292  CA  LEU B 122      -1.956 -12.829 -16.423  1.00 97.97           C  
ATOM   4293  HA  LEU B 122      -1.806 -13.121 -15.383  1.00 97.97           H  
ATOM   4294  C   LEU B 122      -0.788 -13.429 -17.215  1.00 97.97           C  
ATOM   4295  CB  LEU B 122      -3.297 -13.398 -16.930  1.00 97.97           C  
ATOM   4296  HB2 LEU B 122      -3.117 -14.298 -17.518  1.00 97.97           H  
ATOM   4297  HB3 LEU B 122      -3.761 -12.674 -17.600  1.00 97.97           H  
ATOM   4298  O   LEU B 122       0.020 -14.167 -16.648  1.00 97.97           O  
ATOM   4299  CG  LEU B 122      -4.284 -13.752 -15.810  1.00 97.97           C  
ATOM   4300  HG  LEU B 122      -4.292 -12.968 -15.053  1.00 97.97           H  
ATOM   4301  CD1 LEU B 122      -5.684 -13.876 -16.405  1.00 97.97           C  
ATOM   4302 HD11 LEU B 122      -6.369 -14.273 -15.657  1.00 97.97           H  
ATOM   4303 HD12 LEU B 122      -5.658 -14.566 -17.249  1.00 97.97           H  
ATOM   4304 HD13 LEU B 122      -6.021 -12.897 -16.748  1.00 97.97           H  
ATOM   4305  CD2 LEU B 122      -3.932 -15.091 -15.156  1.00 97.97           C  
ATOM   4306 HD21 LEU B 122      -2.925 -15.050 -14.742  1.00 97.97           H  
ATOM   4307 HD22 LEU B 122      -4.634 -15.305 -14.349  1.00 97.97           H  
ATOM   4308 HD23 LEU B 122      -3.975 -15.891 -15.896  1.00 97.97           H  
ATOM   4309  N   GLU B 123      -0.672 -13.085 -18.499  1.00 98.37           N  
ATOM   4310  H   GLU B 123      -1.372 -12.483 -18.908  1.00 98.37           H  
ATOM   4311  CA  GLU B 123       0.396 -13.605 -19.363  1.00 98.37           C  
ATOM   4312  HA  GLU B 123       0.406 -14.694 -19.311  1.00 98.37           H  
ATOM   4313  C   GLU B 123       1.780 -13.155 -18.894  1.00 98.37           C  
ATOM   4314  CB  GLU B 123       0.151 -13.199 -20.823  1.00 98.37           C  
ATOM   4315  HB2 GLU B 123       1.070 -13.377 -21.383  1.00 98.37           H  
ATOM   4316  HB3 GLU B 123      -0.106 -12.141 -20.877  1.00 98.37           H  
ATOM   4317  O   GLU B 123       2.671 -13.984 -18.711  1.00 98.37           O  
ATOM   4318  CG  GLU B 123      -0.967 -14.051 -21.438  1.00 98.37           C  
ATOM   4319  HG2 GLU B 123      -1.882 -13.884 -20.870  1.00 98.37           H  
ATOM   4320  HG3 GLU B 123      -0.670 -15.095 -21.331  1.00 98.37           H  
ATOM   4321  CD  GLU B 123      -1.241 -13.793 -22.925  1.00 98.37           C  
ATOM   4322  OE1 GLU B 123      -2.223 -14.354 -23.453  1.00 98.37           O  
ATOM   4323  OE2 GLU B 123      -0.465 -13.046 -23.551  1.00 98.37           O  
ATOM   4324  N   THR B 124       1.938 -11.867 -18.581  1.00 98.47           N  
ATOM   4325  H   THR B 124       1.154 -11.246 -18.722  1.00 98.47           H  
ATOM   4326  CA  THR B 124       3.231 -11.329 -18.128  1.00 98.47           C  
ATOM   4327  HA  THR B 124       3.988 -11.595 -18.867  1.00 98.47           H  
ATOM   4328  C   THR B 124       3.651 -11.942 -16.784  1.00 98.47           C  
ATOM   4329  CB  THR B 124       3.203  -9.798 -17.992  1.00 98.47           C  
ATOM   4330  HB  THR B 124       2.732  -9.538 -17.044  1.00 98.47           H  
ATOM   4331  O   THR B 124       4.834 -12.165 -16.538  1.00 98.47           O  
ATOM   4332  CG2 THR B 124       4.606  -9.196 -18.043  1.00 98.47           C  
ATOM   4333 HG21 THR B 124       4.544  -8.109 -17.995  1.00 98.47           H  
ATOM   4334 HG22 THR B 124       5.095  -9.488 -18.973  1.00 98.47           H  
ATOM   4335 HG23 THR B 124       5.195  -9.549 -17.197  1.00 98.47           H  
ATOM   4336  OG1 THR B 124       2.492  -9.143 -19.021  1.00 98.47           O  
ATOM   4337  HG1 THR B 124       1.611  -9.522 -19.069  1.00 98.47           H  
ATOM   4338  N   THR B 125       2.697 -12.263 -15.900  1.00 98.52           N  
ATOM   4339  H   THR B 125       1.733 -12.072 -16.132  1.00 98.52           H  
ATOM   4340  CA  THR B 125       2.998 -12.964 -14.641  1.00 98.52           C  
ATOM   4341  HA  THR B 125       3.821 -12.447 -14.145  1.00 98.52           H  
ATOM   4342  C   THR B 125       3.453 -14.402 -14.886  1.00 98.52           C  
ATOM   4343  CB  THR B 125       1.801 -12.952 -13.682  1.00 98.52           C  
ATOM   4344  HB  THR B 125       0.928 -13.391 -14.166  1.00 98.52           H  
ATOM   4345  O   THR B 125       4.420 -14.844 -14.262  1.00 98.52           O  
ATOM   4346  CG2 THR B 125       2.097 -13.729 -12.397  1.00 98.52           C  
ATOM   4347 HG21 THR B 125       3.136 -13.582 -12.102  1.00 98.52           H  
ATOM   4348 HG22 THR B 125       1.929 -14.792 -12.567  1.00 98.52           H  
ATOM   4349 HG23 THR B 125       1.445 -13.390 -11.592  1.00 98.52           H  
ATOM   4350  OG1 THR B 125       1.500 -11.627 -13.321  1.00 98.52           O  
ATOM   4351  HG1 THR B 125       1.027 -11.246 -14.065  1.00 98.52           H  
ATOM   4352  N   TRP B 126       2.800 -15.131 -15.799  1.00 98.44           N  
ATOM   4353  H   TRP B 126       2.037 -14.709 -16.309  1.00 98.44           H  
ATOM   4354  CA  TRP B 126       3.220 -16.483 -16.180  1.00 98.44           C  
ATOM   4355  HA  TRP B 126       3.193 -17.128 -15.302  1.00 98.44           H  
ATOM   4356  C   TRP B 126       4.663 -16.486 -16.701  1.00 98.44           C  
ATOM   4357  CB  TRP B 126       2.255 -17.050 -17.232  1.00 98.44           C  
ATOM   4358  HB2 TRP B 126       1.239 -16.996 -16.840  1.00 98.44           H  
ATOM   4359  HB3 TRP B 126       2.292 -16.440 -18.134  1.00 98.44           H  
ATOM   4360  O   TRP B 126       5.506 -17.241 -16.215  1.00 98.44           O  
ATOM   4361  CG  TRP B 126       2.546 -18.467 -17.613  1.00 98.44           C  
ATOM   4362  CD1 TRP B 126       3.529 -18.877 -18.449  1.00 98.44           C  
ATOM   4363  HD1 TRP B 126       4.215 -18.226 -18.968  1.00 98.44           H  
ATOM   4364  CD2 TRP B 126       1.907 -19.684 -17.127  1.00 98.44           C  
ATOM   4365  CE2 TRP B 126       2.610 -20.804 -17.661  1.00 98.44           C  
ATOM   4366  CE3 TRP B 126       0.825 -19.955 -16.261  1.00 98.44           C  
ATOM   4367  HE3 TRP B 126       0.266 -19.127 -15.850  1.00 98.44           H  
ATOM   4368  NE1 TRP B 126       3.580 -20.256 -18.470  1.00 98.44           N  
ATOM   4369  HE1 TRP B 126       4.320 -20.767 -18.930  1.00 98.44           H  
ATOM   4370  CH2 TRP B 126       1.191 -22.362 -16.468  1.00 98.44           C  
ATOM   4371  HH2 TRP B 126       0.916 -23.373 -16.206  1.00 98.44           H  
ATOM   4372  CZ2 TRP B 126       2.290 -22.122 -17.312  1.00 98.44           C  
ATOM   4373  HZ2 TRP B 126       2.893 -22.934 -17.692  1.00 98.44           H  
ATOM   4374  CZ3 TRP B 126       0.457 -21.279 -15.951  1.00 98.44           C  
ATOM   4375  HZ3 TRP B 126      -0.384 -21.465 -15.301  1.00 98.44           H  
ATOM   4376  N   GLU B 127       4.966 -15.580 -17.630  1.00 98.19           N  
ATOM   4377  H   GLU B 127       4.222 -15.002 -17.993  1.00 98.19           H  
ATOM   4378  CA  GLU B 127       6.301 -15.408 -18.210  1.00 98.19           C  
ATOM   4379  HA  GLU B 127       6.618 -16.338 -18.681  1.00 98.19           H  
ATOM   4380  C   GLU B 127       7.349 -15.043 -17.144  1.00 98.19           C  
ATOM   4381  CB  GLU B 127       6.230 -14.311 -19.284  1.00 98.19           C  
ATOM   4382  HB2 GLU B 127       5.779 -13.430 -18.828  1.00 98.19           H  
ATOM   4383  HB3 GLU B 127       7.242 -14.054 -19.598  1.00 98.19           H  
ATOM   4384  O   GLU B 127       8.459 -15.579 -17.156  1.00 98.19           O  
ATOM   4385  CG  GLU B 127       5.423 -14.722 -20.532  1.00 98.19           C  
ATOM   4386  HG2 GLU B 127       4.497 -15.209 -20.225  1.00 98.19           H  
ATOM   4387  HG3 GLU B 127       6.005 -15.453 -21.092  1.00 98.19           H  
ATOM   4388  CD  GLU B 127       5.069 -13.534 -21.450  1.00 98.19           C  
ATOM   4389  OE1 GLU B 127       4.440 -13.774 -22.510  1.00 98.19           O  
ATOM   4390  OE2 GLU B 127       5.390 -12.377 -21.096  1.00 98.19           O  
ATOM   4391  N   ALA B 128       7.005 -14.191 -16.169  1.00 98.64           N  
ATOM   4392  H   ALA B 128       6.102 -13.741 -16.224  1.00 98.64           H  
ATOM   4393  CA  ALA B 128       7.911 -13.820 -15.080  1.00 98.64           C  
ATOM   4394  HA  ALA B 128       8.839 -13.459 -15.523  1.00 98.64           H  
ATOM   4395  C   ALA B 128       8.265 -15.018 -14.174  1.00 98.64           C  
ATOM   4396  CB  ALA B 128       7.289 -12.670 -14.277  1.00 98.64           C  
ATOM   4397  HB1 ALA B 128       7.039 -11.841 -14.938  1.00 98.64           H  
ATOM   4398  HB2 ALA B 128       8.002 -12.313 -13.533  1.00 98.64           H  
ATOM   4399  HB3 ALA B 128       6.383 -13.009 -13.776  1.00 98.64           H  
ATOM   4400  O   ALA B 128       9.408 -15.138 -13.722  1.00 98.64           O  
ATOM   4401  N   LEU B 129       7.314 -15.927 -13.927  1.00 98.52           N  
ATOM   4402  H   LEU B 129       6.401 -15.774 -14.333  1.00 98.52           H  
ATOM   4403  CA  LEU B 129       7.545 -17.165 -13.173  1.00 98.52           C  
ATOM   4404  HA  LEU B 129       8.097 -16.931 -12.263  1.00 98.52           H  
ATOM   4405  C   LEU B 129       8.411 -18.163 -13.958  1.00 98.52           C  
ATOM   4406  CB  LEU B 129       6.192 -17.791 -12.791  1.00 98.52           C  
ATOM   4407  HB2 LEU B 129       5.597 -17.899 -13.698  1.00 98.52           H  
ATOM   4408  HB3 LEU B 129       6.368 -18.791 -12.395  1.00 98.52           H  
ATOM   4409  O   LEU B 129       9.350 -18.732 -13.396  1.00 98.52           O  
ATOM   4410  CG  LEU B 129       5.377 -16.990 -11.759  1.00 98.52           C  
ATOM   4411  HG  LEU B 129       5.271 -15.954 -12.079  1.00 98.52           H  
ATOM   4412  CD1 LEU B 129       3.984 -17.606 -11.630  1.00 98.52           C  
ATOM   4413 HD11 LEU B 129       3.474 -17.546 -12.591  1.00 98.52           H  
ATOM   4414 HD12 LEU B 129       3.404 -17.047 -10.896  1.00 98.52           H  
ATOM   4415 HD13 LEU B 129       4.056 -18.650 -11.325  1.00 98.52           H  
ATOM   4416  CD2 LEU B 129       6.032 -17.004 -10.376  1.00 98.52           C  
ATOM   4417 HD21 LEU B 129       5.378 -16.514  -9.654  1.00 98.52           H  
ATOM   4418 HD22 LEU B 129       6.207 -18.036 -10.071  1.00 98.52           H  
ATOM   4419 HD23 LEU B 129       6.979 -16.466 -10.404  1.00 98.52           H  
ATOM   4420  N   GLU B 130       8.167 -18.323 -15.262  1.00 96.95           N  
ATOM   4421  H   GLU B 130       7.366 -17.857 -15.665  1.00 96.95           H  
ATOM   4422  CA  GLU B 130       9.008 -19.155 -16.132  1.00 96.95           C  
ATOM   4423  HA  GLU B 130       9.074 -20.156 -15.706  1.00 96.95           H  
ATOM   4424  C   GLU B 130      10.440 -18.611 -16.251  1.00 96.95           C  
ATOM   4425  CB  GLU B 130       8.400 -19.256 -17.537  1.00 96.95           C  
ATOM   4426  HB2 GLU B 130       8.147 -18.261 -17.902  1.00 96.95           H  
ATOM   4427  HB3 GLU B 130       9.154 -19.682 -18.198  1.00 96.95           H  
ATOM   4428  O   GLU B 130      11.403 -19.386 -16.288  1.00 96.95           O  
ATOM   4429  CG  GLU B 130       7.162 -20.160 -17.585  1.00 96.95           C  
ATOM   4430  HG2 GLU B 130       7.398 -21.091 -17.069  1.00 96.95           H  
ATOM   4431  HG3 GLU B 130       6.337 -19.682 -17.057  1.00 96.95           H  
ATOM   4432  CD  GLU B 130       6.738 -20.491 -19.024  1.00 96.95           C  
ATOM   4433  OE1 GLU B 130       6.041 -21.521 -19.193  1.00 96.95           O  
ATOM   4434  OE2 GLU B 130       7.145 -19.773 -19.962  1.00 96.95           O  
ATOM   4435  N   SER B 131      10.583 -17.285 -16.271  1.00 96.81           N  
ATOM   4436  H   SER B 131       9.736 -16.740 -16.339  1.00 96.81           H  
ATOM   4437  CA  SER B 131      11.849 -16.544 -16.204  1.00 96.81           C  
ATOM   4438  HA  SER B 131      12.490 -16.845 -17.033  1.00 96.81           H  
ATOM   4439  C   SER B 131      12.614 -16.825 -14.903  1.00 96.81           C  
ATOM   4440  CB  SER B 131      11.505 -15.060 -16.386  1.00 96.81           C  
ATOM   4441  HB2 SER B 131      10.603 -14.830 -15.819  1.00 96.81           H  
ATOM   4442  HB3 SER B 131      11.278 -14.885 -17.437  1.00 96.81           H  
ATOM   4443  O   SER B 131      13.832 -17.000 -14.929  1.00 96.81           O  
ATOM   4444  OG  SER B 131      12.504 -14.155 -15.973  1.00 96.81           O  
ATOM   4445  HG  SER B 131      12.325 -13.358 -16.477  1.00 96.81           H  
ATOM   4446  N   ALA B 132      11.904 -17.014 -13.783  1.00 97.24           N  
ATOM   4447  H   ALA B 132      10.909 -16.848 -13.821  1.00 97.24           H  
ATOM   4448  CA  ALA B 132      12.482 -17.453 -12.508  1.00 97.24           C  
ATOM   4449  HA  ALA B 132      13.429 -16.928 -12.381  1.00 97.24           H  
ATOM   4450  C   ALA B 132      12.831 -18.953 -12.439  1.00 97.24           C  
ATOM   4451  CB  ALA B 132      11.538 -17.050 -11.365  1.00 97.24           C  
ATOM   4452  HB1 ALA B 132      11.994 -17.300 -10.407  1.00 97.24           H  
ATOM   4453  HB2 ALA B 132      11.342 -15.978 -11.386  1.00 97.24           H  
ATOM   4454  HB3 ALA B 132      10.587 -17.575 -11.461  1.00 97.24           H  
ATOM   4455  O   ALA B 132      13.269 -19.436 -11.390  1.00 97.24           O  
ATOM   4456  N   GLY B 133      12.602 -19.706 -13.520  1.00 96.61           N  
ATOM   4457  H   GLY B 133      12.251 -19.249 -14.349  1.00 96.61           H  
ATOM   4458  CA  GLY B 133      12.774 -21.156 -13.559  1.00 96.61           C  
ATOM   4459  HA2 GLY B 133      12.676 -21.471 -14.598  1.00 96.61           H  
ATOM   4460  HA3 GLY B 133      13.769 -21.418 -13.200  1.00 96.61           H  
ATOM   4461  C   GLY B 133      11.737 -21.927 -12.735  1.00 96.61           C  
ATOM   4462  O   GLY B 133      12.027 -23.032 -12.279  1.00 96.61           O  
ATOM   4463  N   ILE B 134      10.551 -21.347 -12.512  1.00 97.11           N  
ATOM   4464  H   ILE B 134      10.361 -20.452 -12.938  1.00 97.11           H  
ATOM   4465  CA  ILE B 134       9.459 -21.964 -11.749  1.00 97.11           C  
ATOM   4466  HA  ILE B 134       9.856 -22.791 -11.161  1.00 97.11           H  
ATOM   4467  C   ILE B 134       8.384 -22.468 -12.715  1.00 97.11           C  
ATOM   4468  CB  ILE B 134       8.802 -20.971 -10.767  1.00 97.11           C  
ATOM   4469  HB  ILE B 134       8.252 -20.221 -11.335  1.00 97.11           H  
ATOM   4470  O   ILE B 134       7.799 -21.651 -13.424  1.00 97.11           O  
ATOM   4471  CG1 ILE B 134       9.831 -20.246  -9.899  1.00 97.11           C  
ATOM   4472 HG12 ILE B 134      10.581 -19.780 -10.539  1.00 97.11           H  
ATOM   4473 HG13 ILE B 134      10.314 -20.991  -9.267  1.00 97.11           H  
ATOM   4474  CG2 ILE B 134       7.816 -21.726  -9.857  1.00 97.11           C  
ATOM   4475 HG21 ILE B 134       7.345 -21.046  -9.148  1.00 97.11           H  
ATOM   4476 HG22 ILE B 134       8.320 -22.525  -9.313  1.00 97.11           H  
ATOM   4477 HG23 ILE B 134       7.011 -22.160 -10.451  1.00 97.11           H  
ATOM   4478  CD1 ILE B 134       9.199 -19.124  -9.054  1.00 97.11           C  
ATOM   4479 HD11 ILE B 134       8.706 -19.534  -8.172  1.00 97.11           H  
ATOM   4480 HD12 ILE B 134       8.465 -18.586  -9.654  1.00 97.11           H  
ATOM   4481 HD13 ILE B 134       9.939 -18.387  -8.742  1.00 97.11           H  
ATOM   4482  N   PRO B 135       8.042 -23.768 -12.711  1.00 96.44           N  
ATOM   4483  CA  PRO B 135       6.820 -24.245 -13.352  1.00 96.44           C  
ATOM   4484  HA  PRO B 135       6.807 -23.922 -14.393  1.00 96.44           H  
ATOM   4485  C   PRO B 135       5.602 -23.712 -12.572  1.00 96.44           C  
ATOM   4486  CB  PRO B 135       6.900 -25.776 -13.325  1.00 96.44           C  
ATOM   4487  HB2 PRO B 135       6.211 -26.191 -12.589  1.00 96.44           H  
ATOM   4488  HB3 PRO B 135       6.669 -26.201 -14.302  1.00 96.44           H  
ATOM   4489  O   PRO B 135       5.464 -24.053 -11.391  1.00 96.44           O  
ATOM   4490  CG  PRO B 135       8.341 -26.089 -12.923  1.00 96.44           C  
ATOM   4491  HG2 PRO B 135       8.955 -26.161 -13.821  1.00 96.44           H  
ATOM   4492  HG3 PRO B 135       8.412 -27.008 -12.342  1.00 96.44           H  
ATOM   4493  CD  PRO B 135       8.771 -24.871 -12.115  1.00 96.44           C  
ATOM   4494  HD2 PRO B 135       9.850 -24.742 -12.193  1.00 96.44           H  
ATOM   4495  HD3 PRO B 135       8.473 -24.985 -11.072  1.00 96.44           H  
ATOM   4496  N   PRO B 136       4.721 -22.881 -13.155  1.00 95.87           N  
ATOM   4497  CA  PRO B 136       3.730 -22.151 -12.361  1.00 95.87           C  
ATOM   4498  HA  PRO B 136       4.271 -21.541 -11.638  1.00 95.87           H  
ATOM   4499  C   PRO B 136       2.743 -23.027 -11.579  1.00 95.87           C  
ATOM   4500  CB  PRO B 136       3.032 -21.212 -13.343  1.00 95.87           C  
ATOM   4501  HB2 PRO B 136       2.705 -20.292 -12.858  1.00 95.87           H  
ATOM   4502  HB3 PRO B 136       2.198 -21.720 -13.827  1.00 95.87           H  
ATOM   4503  O   PRO B 136       2.347 -22.638 -10.483  1.00 95.87           O  
ATOM   4504  CG  PRO B 136       4.141 -20.932 -14.352  1.00 95.87           C  
ATOM   4505  HG2 PRO B 136       3.757 -20.559 -15.302  1.00 95.87           H  
ATOM   4506  HG3 PRO B 136       4.853 -20.225 -13.927  1.00 95.87           H  
ATOM   4507  CD  PRO B 136       4.803 -22.296 -14.488  1.00 95.87           C  
ATOM   4508  HD2 PRO B 136       4.241 -22.911 -15.191  1.00 95.87           H  
ATOM   4509  HD3 PRO B 136       5.827 -22.161 -14.838  1.00 95.87           H  
ATOM   4510  N   GLU B 137       2.401 -24.238 -12.044  1.00 93.08           N  
ATOM   4511  H   GLU B 137       2.786 -24.578 -12.914  1.00 93.08           H  
ATOM   4512  CA  GLU B 137       1.506 -25.115 -11.268  1.00 93.08           C  
ATOM   4513  HA  GLU B 137       0.637 -24.534 -10.958  1.00 93.08           H  
ATOM   4514  C   GLU B 137       2.147 -25.661  -9.989  1.00 93.08           C  
ATOM   4515  CB  GLU B 137       1.005 -26.316 -12.067  1.00 93.08           C  
ATOM   4516  HB2 GLU B 137       0.401 -26.919 -11.388  1.00 93.08           H  
ATOM   4517  HB3 GLU B 137       1.854 -26.928 -12.371  1.00 93.08           H  
ATOM   4518  O   GLU B 137       1.429 -26.063  -9.075  1.00 93.08           O  
ATOM   4519  CG  GLU B 137       0.115 -25.963 -13.261  1.00 93.08           C  
ATOM   4520  HG2 GLU B 137      -0.592 -25.195 -12.947  1.00 93.08           H  
ATOM   4521  HG3 GLU B 137       0.725 -25.554 -14.067  1.00 93.08           H  
ATOM   4522  CD  GLU B 137      -0.663 -27.194 -13.748  1.00 93.08           C  
ATOM   4523  OE1 GLU B 137      -1.796 -26.986 -14.234  1.00 93.08           O  
ATOM   4524  OE2 GLU B 137      -0.139 -28.322 -13.599  1.00 93.08           O  
ATOM   4525  N   THR B 138       3.480 -25.648  -9.875  1.00 94.84           N  
ATOM   4526  H   THR B 138       4.022 -25.264 -10.636  1.00 94.84           H  
ATOM   4527  CA  THR B 138       4.160 -26.050  -8.628  1.00 94.84           C  
ATOM   4528  HA  THR B 138       3.738 -27.003  -8.308  1.00 94.84           H  
ATOM   4529  C   THR B 138       3.911 -25.070  -7.481  1.00 94.84           C  
ATOM   4530  CB  THR B 138       5.672 -26.254  -8.803  1.00 94.84           C  
ATOM   4531  HB  THR B 138       6.082 -26.604  -7.856  1.00 94.84           H  
ATOM   4532  O   THR B 138       4.133 -25.425  -6.326  1.00 94.84           O  
ATOM   4533  CG2 THR B 138       5.995 -27.309  -9.860  1.00 94.84           C  
ATOM   4534 HG21 THR B 138       5.458 -27.104 -10.786  1.00 94.84           H  
ATOM   4535 HG22 THR B 138       5.684 -28.287  -9.494  1.00 94.84           H  
ATOM   4536 HG23 THR B 138       7.068 -27.323 -10.055  1.00 94.84           H  
ATOM   4537  OG1 THR B 138       6.344 -25.059  -9.129  1.00 94.84           O  
ATOM   4538  HG1 THR B 138       5.963 -24.704  -9.935  1.00 94.84           H  
ATOM   4539  N   LEU B 139       3.420 -23.861  -7.784  1.00 96.85           N  
ATOM   4540  H   LEU B 139       3.254 -23.642  -8.756  1.00 96.85           H  
ATOM   4541  CA  LEU B 139       3.007 -22.859  -6.800  1.00 96.85           C  
ATOM   4542  HA  LEU B 139       3.587 -22.990  -5.887  1.00 96.85           H  
ATOM   4543  C   LEU B 139       1.537 -22.997  -6.376  1.00 96.85           C  
ATOM   4544  CB  LEU B 139       3.285 -21.454  -7.359  1.00 96.85           C  
ATOM   4545  HB2 LEU B 139       2.678 -21.307  -8.253  1.00 96.85           H  
ATOM   4546  HB3 LEU B 139       2.955 -20.727  -6.617  1.00 96.85           H  
ATOM   4547  O   LEU B 139       1.060 -22.241  -5.532  1.00 96.85           O  
ATOM   4548  CG  LEU B 139       4.753 -21.157  -7.697  1.00 96.85           C  
ATOM   4549  HG  LEU B 139       5.095 -21.824  -8.488  1.00 96.85           H  
ATOM   4550  CD1 LEU B 139       4.856 -19.717  -8.197  1.00 96.85           C  
ATOM   4551 HD11 LEU B 139       5.898 -19.461  -8.389  1.00 96.85           H  
ATOM   4552 HD12 LEU B 139       4.455 -19.034  -7.448  1.00 96.85           H  
ATOM   4553 HD13 LEU B 139       4.280 -19.614  -9.117  1.00 96.85           H  
ATOM   4554  CD2 LEU B 139       5.679 -21.302  -6.485  1.00 96.85           C  
ATOM   4555 HD21 LEU B 139       5.707 -22.345  -6.172  1.00 96.85           H  
ATOM   4556 HD22 LEU B 139       5.305 -20.691  -5.663  1.00 96.85           H  
ATOM   4557 HD23 LEU B 139       6.690 -20.992  -6.746  1.00 96.85           H  
ATOM   4558  N   ARG B 140       0.783 -23.957  -6.922  1.00 95.14           N  
ATOM   4559  H   ARG B 140       1.193 -24.584  -7.599  1.00 95.14           H  
ATOM   4560  CA  ARG B 140      -0.604 -24.168  -6.496  1.00 95.14           C  
ATOM   4561  HA  ARG B 140      -1.130 -23.221  -6.617  1.00 95.14           H  
ATOM   4562  C   ARG B 140      -0.635 -24.550  -5.011  1.00 95.14           C  
ATOM   4563  CB  ARG B 140      -1.261 -25.211  -7.407  1.00 95.14           C  
ATOM   4564  HB2 ARG B 140      -0.773 -26.175  -7.265  1.00 95.14           H  
ATOM   4565  HB3 ARG B 140      -1.121 -24.901  -8.443  1.00 95.14           H  
ATOM   4566  O   ARG B 140      -0.056 -25.555  -4.605  1.00 95.14           O  
ATOM   4567  CG  ARG B 140      -2.765 -25.349  -7.129  1.00 95.14           C  
ATOM   4568  HG2 ARG B 140      -3.253 -24.382  -7.256  1.00 95.14           H  
ATOM   4569  HG3 ARG B 140      -2.908 -25.678  -6.100  1.00 95.14           H  
ATOM   4570  CD  ARG B 140      -3.425 -26.377  -8.059  1.00 95.14           C  
ATOM   4571  HD2 ARG B 140      -4.426 -26.599  -7.687  1.00 95.14           H  
ATOM   4572  HD3 ARG B 140      -2.852 -27.303  -8.017  1.00 95.14           H  
ATOM   4573  NE  ARG B 140      -3.496 -25.916  -9.462  1.00 95.14           N  
ATOM   4574  HE  ARG B 140      -2.689 -26.108 -10.039  1.00 95.14           H  
ATOM   4575  NH1 ARG B 140      -5.579 -24.941  -9.414  1.00 95.14           N  
ATOM   4576 HH11 ARG B 140      -5.678 -25.197  -8.442  1.00 95.14           H  
ATOM   4577 HH12 ARG B 140      -6.282 -24.388  -9.883  1.00 95.14           H  
ATOM   4578  NH2 ARG B 140      -4.377 -24.867 -11.284  1.00 95.14           N  
ATOM   4579 HH21 ARG B 140      -3.575 -25.135 -11.837  1.00 95.14           H  
ATOM   4580 HH22 ARG B 140      -5.033 -24.207 -11.677  1.00 95.14           H  
ATOM   4581  CZ  ARG B 140      -4.480 -25.249 -10.043  1.00 95.14           C  
ATOM   4582  N   GLY B 141      -1.332 -23.758  -4.201  1.00 94.56           N  
ATOM   4583  H   GLY B 141      -1.740 -22.924  -4.599  1.00 94.56           H  
ATOM   4584  CA  GLY B 141      -1.409 -23.919  -2.749  1.00 94.56           C  
ATOM   4585  HA2 GLY B 141      -2.336 -23.466  -2.398  1.00 94.56           H  
ATOM   4586  HA3 GLY B 141      -1.440 -24.980  -2.504  1.00 94.56           H  
ATOM   4587  C   GLY B 141      -0.248 -23.290  -1.966  1.00 94.56           C  
ATOM   4588  O   GLY B 141      -0.193 -23.474  -0.751  1.00 94.56           O  
ATOM   4589  N   SER B 142       0.685 -22.572  -2.608  1.00 96.15           N  
ATOM   4590  H   SER B 142       0.618 -22.435  -3.607  1.00 96.15           H  
ATOM   4591  CA  SER B 142       1.759 -21.859  -1.902  1.00 96.15           C  
ATOM   4592  HA  SER B 142       2.017 -22.439  -1.016  1.00 96.15           H  
ATOM   4593  C   SER B 142       1.311 -20.484  -1.416  1.00 96.15           C  
ATOM   4594  CB  SER B 142       3.043 -21.759  -2.738  1.00 96.15           C  
ATOM   4595  HB2 SER B 142       3.324 -22.761  -3.063  1.00 96.15           H  
ATOM   4596  HB3 SER B 142       3.847 -21.364  -2.117  1.00 96.15           H  
ATOM   4597  O   SER B 142       0.433 -19.843  -1.993  1.00 96.15           O  
ATOM   4598  OG  SER B 142       2.902 -20.939  -3.877  1.00 96.15           O  
ATOM   4599  HG  SER B 142       3.202 -20.039  -3.730  1.00 96.15           H  
ATOM   4600  N   ASP B 143       1.967 -19.973  -0.376  1.00 96.50           N  
ATOM   4601  H   ASP B 143       2.754 -20.473   0.011  1.00 96.50           H  
ATOM   4602  CA  ASP B 143       1.760 -18.623   0.148  1.00 96.50           C  
ATOM   4603  HA  ASP B 143       0.693 -18.404   0.088  1.00 96.50           H  
ATOM   4604  C   ASP B 143       2.469 -17.564  -0.712  1.00 96.50           C  
ATOM   4605  CB  ASP B 143       2.135 -18.576   1.639  1.00 96.50           C  
ATOM   4606  HB2 ASP B 143       1.829 -17.608   2.036  1.00 96.50           H  
ATOM   4607  HB3 ASP B 143       1.559 -19.337   2.167  1.00 96.50           H  
ATOM   4608  O   ASP B 143       3.224 -16.731  -0.217  1.00 96.50           O  
ATOM   4609  CG  ASP B 143       3.623 -18.789   1.945  1.00 96.50           C  
ATOM   4610  OD1 ASP B 143       4.348 -19.371   1.106  1.00 96.50           O  
ATOM   4611  OD2 ASP B 143       4.015 -18.366   3.058  1.00 96.50           O  
ATOM   4612  N   THR B 144       2.243 -17.599  -2.025  1.00 98.61           N  
ATOM   4613  H   THR B 144       1.614 -18.307  -2.377  1.00 98.61           H  
ATOM   4614  CA  THR B 144       2.785 -16.618  -2.967  1.00 98.61           C  
ATOM   4615  HA  THR B 144       3.765 -16.314  -2.598  1.00 98.61           H  
ATOM   4616  C   THR B 144       1.878 -15.392  -3.036  1.00 98.61           C  
ATOM   4617  CB  THR B 144       2.988 -17.236  -4.350  1.00 98.61           C  
ATOM   4618  HB  THR B 144       2.022 -17.576  -4.723  1.00 98.61           H  
ATOM   4619  O   THR B 144       0.696 -15.521  -3.344  1.00 98.61           O  
ATOM   4620  CG2 THR B 144       3.610 -16.268  -5.358  1.00 98.61           C  
ATOM   4621 HG21 THR B 144       4.538 -15.847  -4.973  1.00 98.61           H  
ATOM   4622 HG22 THR B 144       2.918 -15.451  -5.560  1.00 98.61           H  
ATOM   4623 HG23 THR B 144       3.798 -16.792  -6.295  1.00 98.61           H  
ATOM   4624  OG1 THR B 144       3.855 -18.346  -4.235  1.00 98.61           O  
ATOM   4625  HG1 THR B 144       4.735 -18.005  -4.060  1.00 98.61           H  
ATOM   4626  N   GLY B 145       2.414 -14.208  -2.734  1.00 98.77           N  
ATOM   4627  H   GLY B 145       3.400 -14.175  -2.517  1.00 98.77           H  
ATOM   4628  CA  GLY B 145       1.679 -12.941  -2.809  1.00 98.77           C  
ATOM   4629  HA2 GLY B 145       0.652 -13.108  -2.485  1.00 98.77           H  
ATOM   4630  HA3 GLY B 145       2.128 -12.215  -2.131  1.00 98.77           H  
ATOM   4631  C   GLY B 145       1.649 -12.341  -4.219  1.00 98.77           C  
ATOM   4632  O   GLY B 145       2.544 -12.592  -5.027  1.00 98.77           O  
ATOM   4633  N   VAL B 146       0.639 -11.521  -4.508  1.00 98.91           N  
ATOM   4634  H   VAL B 146      -0.037 -11.343  -3.779  1.00 98.91           H  
ATOM   4635  CA  VAL B 146       0.429 -10.840  -5.793  1.00 98.91           C  
ATOM   4636  HA  VAL B 146       1.337 -10.907  -6.392  1.00 98.91           H  
ATOM   4637  C   VAL B 146       0.127  -9.360  -5.545  1.00 98.91           C  
ATOM   4638  CB  VAL B 146      -0.714 -11.500  -6.594  1.00 98.91           C  
ATOM   4639  HB  VAL B 146      -1.650 -11.392  -6.045  1.00 98.91           H  
ATOM   4640  O   VAL B 146      -0.921  -9.012  -5.004  1.00 98.91           O  
ATOM   4641  CG1 VAL B 146      -0.873 -10.828  -7.961  1.00 98.91           C  
ATOM   4642 HG11 VAL B 146       0.047 -10.915  -8.539  1.00 98.91           H  
ATOM   4643 HG12 VAL B 146      -1.128  -9.776  -7.832  1.00 98.91           H  
ATOM   4644 HG13 VAL B 146      -1.690 -11.302  -8.505  1.00 98.91           H  
ATOM   4645  CG2 VAL B 146      -0.479 -12.996  -6.838  1.00 98.91           C  
ATOM   4646 HG21 VAL B 146       0.468 -13.148  -7.357  1.00 98.91           H  
ATOM   4647 HG22 VAL B 146      -0.460 -13.534  -5.891  1.00 98.91           H  
ATOM   4648 HG23 VAL B 146      -1.293 -13.400  -7.439  1.00 98.91           H  
ATOM   4649  N   PHE B 147       1.028  -8.478  -5.972  1.00 98.87           N  
ATOM   4650  H   PHE B 147       1.871  -8.827  -6.406  1.00 98.87           H  
ATOM   4651  CA  PHE B 147       0.940  -7.033  -5.747  1.00 98.87           C  
ATOM   4652  HA  PHE B 147       0.007  -6.790  -5.238  1.00 98.87           H  
ATOM   4653  C   PHE B 147       0.955  -6.298  -7.090  1.00 98.87           C  
ATOM   4654  CB  PHE B 147       2.092  -6.587  -4.833  1.00 98.87           C  
ATOM   4655  HB2 PHE B 147       2.019  -5.510  -4.681  1.00 98.87           H  
ATOM   4656  HB3 PHE B 147       3.042  -6.782  -5.331  1.00 98.87           H  
ATOM   4657  O   PHE B 147       1.978  -6.266  -7.778  1.00 98.87           O  
ATOM   4658  CG  PHE B 147       2.107  -7.269  -3.478  1.00 98.87           C  
ATOM   4659  CD1 PHE B 147       1.519  -6.641  -2.366  1.00 98.87           C  
ATOM   4660  HD1 PHE B 147       1.072  -5.664  -2.472  1.00 98.87           H  
ATOM   4661  CD2 PHE B 147       2.704  -8.536  -3.331  1.00 98.87           C  
ATOM   4662  HD2 PHE B 147       3.164  -9.016  -4.182  1.00 98.87           H  
ATOM   4663  CE1 PHE B 147       1.506  -7.291  -1.119  1.00 98.87           C  
ATOM   4664  HE1 PHE B 147       1.056  -6.815  -0.260  1.00 98.87           H  
ATOM   4665  CE2 PHE B 147       2.684  -9.187  -2.086  1.00 98.87           C  
ATOM   4666  HE2 PHE B 147       3.133 -10.163  -1.974  1.00 98.87           H  
ATOM   4667  CZ  PHE B 147       2.065  -8.571  -0.987  1.00 98.87           C  
ATOM   4668  HZ  PHE B 147       2.012  -9.082  -0.038  1.00 98.87           H  
ATOM   4669  N   VAL B 148      -0.180  -5.714  -7.478  1.00 98.87           N  
ATOM   4670  H   VAL B 148      -0.974  -5.742  -6.854  1.00 98.87           H  
ATOM   4671  CA  VAL B 148      -0.362  -5.117  -8.812  1.00 98.87           C  
ATOM   4672  HA  VAL B 148       0.543  -5.261  -9.403  1.00 98.87           H  
ATOM   4673  C   VAL B 148      -0.604  -3.617  -8.698  1.00 98.87           C  
ATOM   4674  CB  VAL B 148      -1.516  -5.793  -9.584  1.00 98.87           C  
ATOM   4675  HB  VAL B 148      -2.456  -5.603  -9.064  1.00 98.87           H  
ATOM   4676  O   VAL B 148      -1.573  -3.192  -8.079  1.00 98.87           O  
ATOM   4677  CG1 VAL B 148      -1.628  -5.244 -11.012  1.00 98.87           C  
ATOM   4678 HG11 VAL B 148      -0.687  -5.380 -11.545  1.00 98.87           H  
ATOM   4679 HG12 VAL B 148      -2.423  -5.762 -11.549  1.00 98.87           H  
ATOM   4680 HG13 VAL B 148      -1.878  -4.183 -10.990  1.00 98.87           H  
ATOM   4681  CG2 VAL B 148      -1.333  -7.313  -9.683  1.00 98.87           C  
ATOM   4682 HG21 VAL B 148      -2.159  -7.750 -10.243  1.00 98.87           H  
ATOM   4683 HG22 VAL B 148      -0.395  -7.555 -10.182  1.00 98.87           H  
ATOM   4684 HG23 VAL B 148      -1.325  -7.746  -8.683  1.00 98.87           H  
ATOM   4685  N   GLY B 149       0.240  -2.809  -9.336  1.00 98.79           N  
ATOM   4686  H   GLY B 149       1.061  -3.213  -9.763  1.00 98.79           H  
ATOM   4687  CA  GLY B 149      -0.049  -1.404  -9.601  1.00 98.79           C  
ATOM   4688  HA2 GLY B 149       0.884  -0.879  -9.806  1.00 98.79           H  
ATOM   4689  HA3 GLY B 149      -0.516  -0.954  -8.725  1.00 98.79           H  
ATOM   4690  C   GLY B 149      -0.962  -1.251 -10.820  1.00 98.79           C  
ATOM   4691  O   GLY B 149      -0.567  -1.642 -11.919  1.00 98.79           O  
ATOM   4692  N   MET B 150      -2.155  -0.684 -10.651  1.00 97.70           N  
ATOM   4693  H   MET B 150      -2.421  -0.365  -9.730  1.00 97.70           H  
ATOM   4694  CA  MET B 150      -3.134  -0.507 -11.733  1.00 97.70           C  
ATOM   4695  HA  MET B 150      -2.616  -0.312 -12.672  1.00 97.70           H  
ATOM   4696  C   MET B 150      -4.056   0.673 -11.425  1.00 97.70           C  
ATOM   4697  CB  MET B 150      -3.957  -1.799 -11.882  1.00 97.70           C  
ATOM   4698  HB2 MET B 150      -3.287  -2.624 -12.125  1.00 97.70           H  
ATOM   4699  HB3 MET B 150      -4.422  -2.010 -10.919  1.00 97.70           H  
ATOM   4700  O   MET B 150      -4.456   0.866 -10.281  1.00 97.70           O  
ATOM   4701  CG  MET B 150      -5.073  -1.767 -12.935  1.00 97.70           C  
ATOM   4702  HG2 MET B 150      -5.705  -0.894 -12.776  1.00 97.70           H  
ATOM   4703  HG3 MET B 150      -4.633  -1.705 -13.930  1.00 97.70           H  
ATOM   4704  SD  MET B 150      -6.141  -3.229 -12.832  1.00 97.70           S  
ATOM   4705  CE  MET B 150      -7.381  -2.845 -14.091  1.00 97.70           C  
ATOM   4706  HE1 MET B 150      -6.929  -2.937 -15.078  1.00 97.70           H  
ATOM   4707  HE2 MET B 150      -7.756  -1.831 -13.953  1.00 97.70           H  
ATOM   4708  HE3 MET B 150      -8.210  -3.549 -14.022  1.00 97.70           H  
ATOM   4709  N   SER B 151      -4.451   1.404 -12.465  1.00 93.76           N  
ATOM   4710  H   SER B 151      -4.115   1.153 -13.384  1.00 93.76           H  
ATOM   4711  CA  SER B 151      -5.516   2.412 -12.400  1.00 93.76           C  
ATOM   4712  HA  SER B 151      -5.951   2.421 -11.401  1.00 93.76           H  
ATOM   4713  C   SER B 151      -6.630   2.043 -13.391  1.00 93.76           C  
ATOM   4714  CB  SER B 151      -4.965   3.821 -12.666  1.00 93.76           C  
ATOM   4715  HB2 SER B 151      -4.681   3.893 -13.716  1.00 93.76           H  
ATOM   4716  HB3 SER B 151      -5.744   4.557 -12.469  1.00 93.76           H  
ATOM   4717  O   SER B 151      -6.398   1.324 -14.366  1.00 93.76           O  
ATOM   4718  OG  SER B 151      -3.826   4.120 -11.871  1.00 93.76           O  
ATOM   4719  HG  SER B 151      -4.074   4.236 -10.951  1.00 93.76           H  
ATOM   4720  N   HIS B 152      -7.857   2.510 -13.152  1.00 89.80           N  
ATOM   4721  H   HIS B 152      -8.004   3.123 -12.362  1.00 89.80           H  
ATOM   4722  CA  HIS B 152      -8.978   2.256 -14.063  1.00 89.80           C  
ATOM   4723  HA  HIS B 152      -8.996   1.188 -14.283  1.00 89.80           H  
ATOM   4724  C   HIS B 152      -8.789   3.011 -15.395  1.00 89.80           C  
ATOM   4725  CB  HIS B 152     -10.299   2.613 -13.367  1.00 89.80           C  
ATOM   4726  HB2 HIS B 152     -10.334   2.123 -12.394  1.00 89.80           H  
ATOM   4727  HB3 HIS B 152     -10.344   3.690 -13.206  1.00 89.80           H  
ATOM   4728  O   HIS B 152      -8.459   4.193 -15.384  1.00 89.80           O  
ATOM   4729  CG  HIS B 152     -11.510   2.177 -14.152  1.00 89.80           C  
ATOM   4730  CD2 HIS B 152     -12.375   2.990 -14.836  1.00 89.80           C  
ATOM   4731  HD2 HIS B 152     -12.328   4.068 -14.892  1.00 89.80           H  
ATOM   4732  ND1 HIS B 152     -11.935   0.878 -14.346  1.00 89.80           N  
ATOM   4733  HD1 HIS B 152     -11.539   0.037 -13.953  1.00 89.80           H  
ATOM   4734  CE1 HIS B 152     -13.023   0.910 -15.133  1.00 89.80           C  
ATOM   4735  HE1 HIS B 152     -13.579   0.044 -15.461  1.00 89.80           H  
ATOM   4736  NE2 HIS B 152     -13.317   2.174 -15.472  1.00 89.80           N  
ATOM   4737  N   GLN B 153      -8.997   2.329 -16.530  1.00 89.83           N  
ATOM   4738  H   GLN B 153      -9.236   1.351 -16.457  1.00 89.83           H  
ATOM   4739  CA  GLN B 153      -8.729   2.849 -17.889  1.00 89.83           C  
ATOM   4740  HA  GLN B 153      -8.415   3.890 -17.823  1.00 89.83           H  
ATOM   4741  C   GLN B 153      -9.970   2.845 -18.808  1.00 89.83           C  
ATOM   4742  CB  GLN B 153      -7.576   2.050 -18.526  1.00 89.83           C  
ATOM   4743  HB2 GLN B 153      -7.836   0.992 -18.500  1.00 89.83           H  
ATOM   4744  HB3 GLN B 153      -7.467   2.331 -19.573  1.00 89.83           H  
ATOM   4745  O   GLN B 153      -9.842   2.968 -20.026  1.00 89.83           O  
ATOM   4746  CG  GLN B 153      -6.213   2.237 -17.838  1.00 89.83           C  
ATOM   4747  HG2 GLN B 153      -6.329   2.155 -16.757  1.00 89.83           H  
ATOM   4748  HG3 GLN B 153      -5.557   1.425 -18.153  1.00 89.83           H  
ATOM   4749  CD  GLN B 153      -5.494   3.542 -18.164  1.00 89.83           C  
ATOM   4750  NE2 GLN B 153      -4.486   3.882 -17.390  1.00 89.83           N  
ATOM   4751 HE21 GLN B 153      -4.257   3.312 -16.588  1.00 89.83           H  
ATOM   4752 HE22 GLN B 153      -3.976   4.723 -17.619  1.00 89.83           H  
ATOM   4753  OE1 GLN B 153      -5.769   4.238 -19.129  1.00 89.83           O  
ATOM   4754  N   GLY B 154     -11.173   2.664 -18.248  1.00 82.85           N  
ATOM   4755  H   GLY B 154     -11.236   2.574 -17.244  1.00 82.85           H  
ATOM   4756  CA  GLY B 154     -12.426   2.840 -18.990  1.00 82.85           C  
ATOM   4757  HA2 GLY B 154     -12.386   3.781 -19.538  1.00 82.85           H  
ATOM   4758  HA3 GLY B 154     -13.236   2.912 -18.264  1.00 82.85           H  
ATOM   4759  C   GLY B 154     -12.779   1.731 -19.996  1.00 82.85           C  
ATOM   4760  O   GLY B 154     -13.438   2.006 -20.999  1.00 82.85           O  
ATOM   4761  N   TYR B 155     -12.345   0.478 -19.792  1.00 87.11           N  
ATOM   4762  H   TYR B 155     -11.841   0.260 -18.945  1.00 87.11           H  
ATOM   4763  CA  TYR B 155     -12.752  -0.616 -20.687  1.00 87.11           C  
ATOM   4764  HA  TYR B 155     -12.559  -0.282 -21.706  1.00 87.11           H  
ATOM   4765  C   TYR B 155     -14.262  -0.890 -20.575  1.00 87.11           C  
ATOM   4766  CB  TYR B 155     -11.921  -1.890 -20.469  1.00 87.11           C  
ATOM   4767  HB2 TYR B 155     -10.862  -1.641 -20.537  1.00 87.11           H  
ATOM   4768  HB3 TYR B 155     -12.097  -2.263 -19.460  1.00 87.11           H  
ATOM   4769  O   TYR B 155     -14.809  -1.008 -19.484  1.00 87.11           O  
ATOM   4770  CG  TYR B 155     -12.224  -2.991 -21.481  1.00 87.11           C  
ATOM   4771  CD1 TYR B 155     -13.030  -4.091 -21.130  1.00 87.11           C  
ATOM   4772  HD1 TYR B 155     -13.440  -4.167 -20.133  1.00 87.11           H  
ATOM   4773  CD2 TYR B 155     -11.702  -2.923 -22.787  1.00 87.11           C  
ATOM   4774  HD2 TYR B 155     -11.056  -2.106 -23.075  1.00 87.11           H  
ATOM   4775  CE1 TYR B 155     -13.300  -5.113 -22.059  1.00 87.11           C  
ATOM   4776  HE1 TYR B 155     -13.902  -5.963 -21.771  1.00 87.11           H  
ATOM   4777  CE2 TYR B 155     -11.978  -3.931 -23.726  1.00 87.11           C  
ATOM   4778  HE2 TYR B 155     -11.571  -3.880 -24.726  1.00 87.11           H  
ATOM   4779  OH  TYR B 155     -13.002  -6.009 -24.275  1.00 87.11           O  
ATOM   4780  HH  TYR B 155     -13.555  -6.706 -23.914  1.00 87.11           H  
ATOM   4781  CZ  TYR B 155     -12.770  -5.034 -23.361  1.00 87.11           C  
ATOM   4782  N   ALA B 156     -14.933  -0.984 -21.728  1.00 75.99           N  
ATOM   4783  H   ALA B 156     -14.389  -0.883 -22.573  1.00 75.99           H  
ATOM   4784  CA  ALA B 156     -16.387  -1.144 -21.876  1.00 75.99           C  
ATOM   4785  HA  ALA B 156     -16.584  -1.122 -22.948  1.00 75.99           H  
ATOM   4786  C   ALA B 156     -17.263  -0.009 -21.295  1.00 75.99           C  
ATOM   4787  CB  ALA B 156     -16.801  -2.542 -21.390  1.00 75.99           C  
ATOM   4788  HB1 ALA B 156     -17.844  -2.727 -21.648  1.00 75.99           H  
ATOM   4789  HB2 ALA B 156     -16.690  -2.611 -20.308  1.00 75.99           H  
ATOM   4790  HB3 ALA B 156     -16.177  -3.302 -21.861  1.00 75.99           H  
ATOM   4791  O   ALA B 156     -18.490  -0.075 -21.397  1.00 75.99           O  
ATOM   4792  N   THR B 157     -16.676   1.054 -20.747  1.00 70.29           N  
ATOM   4793  H   THR B 157     -15.675   1.061 -20.615  1.00 70.29           H  
ATOM   4794  CA  THR B 157     -17.427   2.142 -20.119  1.00 70.29           C  
ATOM   4795  HA  THR B 157     -18.229   1.678 -19.545  1.00 70.29           H  
ATOM   4796  C   THR B 157     -18.067   3.059 -21.161  1.00 70.29           C  
ATOM   4797  CB  THR B 157     -16.554   2.936 -19.136  1.00 70.29           C  
ATOM   4798  HB  THR B 157     -16.070   3.775 -19.636  1.00 70.29           H  
ATOM   4799  O   THR B 157     -17.464   3.387 -22.180  1.00 70.29           O  
ATOM   4800  CG2 THR B 157     -17.398   3.423 -17.967  1.00 70.29           C  
ATOM   4801 HG21 THR B 157     -16.738   3.862 -17.218  1.00 70.29           H  
ATOM   4802 HG22 THR B 157     -18.122   4.162 -18.311  1.00 70.29           H  
ATOM   4803 HG23 THR B 157     -17.925   2.588 -17.505  1.00 70.29           H  
ATOM   4804  OG1 THR B 157     -15.573   2.115 -18.549  1.00 70.29           O  
ATOM   4805  HG1 THR B 157     -15.254   2.548 -17.753  1.00 70.29           H  
ATOM   4806  N   GLY B 158     -19.329   3.446 -20.945  1.00 62.37           N  
ATOM   4807  H   GLY B 158     -19.789   3.126 -20.104  1.00 62.37           H  
ATOM   4808  CA  GLY B 158     -20.069   4.344 -21.843  1.00 62.37           C  
ATOM   4809  HA2 GLY B 158     -21.025   4.593 -21.383  1.00 62.37           H  
ATOM   4810  HA3 GLY B 158     -19.497   5.265 -21.958  1.00 62.37           H  
ATOM   4811  C   GLY B 158     -20.356   3.795 -23.248  1.00 62.37           C  
ATOM   4812  O   GLY B 158     -20.944   4.501 -24.067  1.00 62.37           O  
ATOM   4813  N   ARG B 159     -19.969   2.551 -23.555  1.00 62.46           N  
ATOM   4814  H   ARG B 159     -19.499   2.010 -22.843  1.00 62.46           H  
ATOM   4815  CA  ARG B 159     -20.225   1.927 -24.856  1.00 62.46           C  
ATOM   4816  HA  ARG B 159     -20.396   2.737 -25.565  1.00 62.46           H  
ATOM   4817  C   ARG B 159     -21.499   1.083 -24.835  1.00 62.46           C  
ATOM   4818  CB  ARG B 159     -19.001   1.137 -25.344  1.00 62.46           C  
ATOM   4819  HB2 ARG B 159     -19.302   0.497 -26.173  1.00 62.46           H  
ATOM   4820  HB3 ARG B 159     -18.618   0.504 -24.543  1.00 62.46           H  
ATOM   4821  O   ARG B 159     -21.836   0.495 -23.805  1.00 62.46           O  
ATOM   4822  CG  ARG B 159     -17.904   2.096 -25.835  1.00 62.46           C  
ATOM   4823  HG2 ARG B 159     -18.348   2.835 -26.502  1.00 62.46           H  
ATOM   4824  HG3 ARG B 159     -17.464   2.616 -24.983  1.00 62.46           H  
ATOM   4825  CD  ARG B 159     -16.809   1.348 -26.605  1.00 62.46           C  
ATOM   4826  HD2 ARG B 159     -17.273   0.757 -27.394  1.00 62.46           H  
ATOM   4827  HD3 ARG B 159     -16.295   0.679 -25.915  1.00 62.46           H  
ATOM   4828  NE  ARG B 159     -15.839   2.287 -27.205  1.00 62.46           N  
ATOM   4829  HE  ARG B 159     -15.959   3.264 -26.982  1.00 62.46           H  
ATOM   4830  NH1 ARG B 159     -14.428   0.747 -28.192  1.00 62.46           N  
ATOM   4831 HH11 ARG B 159     -13.553   0.597 -28.675  1.00 62.46           H  
ATOM   4832 HH12 ARG B 159     -14.958  -0.022 -27.807  1.00 62.46           H  
ATOM   4833  NH2 ARG B 159     -13.978   2.888 -28.385  1.00 62.46           N  
ATOM   4834 HH21 ARG B 159     -14.220   3.868 -28.341  1.00 62.46           H  
ATOM   4835 HH22 ARG B 159     -13.150   2.592 -28.881  1.00 62.46           H  
ATOM   4836  CZ  ARG B 159     -14.768   1.973 -27.915  1.00 62.46           C  
ATOM   4837  N   PRO B 160     -22.203   0.980 -25.980  1.00 58.00           N  
ATOM   4838  CA  PRO B 160     -23.257  -0.008 -26.134  1.00 58.00           C  
ATOM   4839  HA  PRO B 160     -24.069   0.220 -25.444  1.00 58.00           H  
ATOM   4840  C   PRO B 160     -22.683  -1.391 -25.846  1.00 58.00           C  
ATOM   4841  CB  PRO B 160     -23.750   0.086 -27.582  1.00 58.00           C  
ATOM   4842  HB2 PRO B 160     -24.838   0.066 -27.634  1.00 58.00           H  
ATOM   4843  HB3 PRO B 160     -23.333  -0.724 -28.179  1.00 58.00           H  
ATOM   4844  O   PRO B 160     -21.563  -1.706 -26.256  1.00 58.00           O  
ATOM   4845  CG  PRO B 160     -23.192   1.415 -28.085  1.00 58.00           C  
ATOM   4846  HG2 PRO B 160     -22.966   1.382 -29.151  1.00 58.00           H  
ATOM   4847  HG3 PRO B 160     -23.904   2.212 -27.872  1.00 58.00           H  
ATOM   4848  CD  PRO B 160     -21.935   1.631 -27.251  1.00 58.00           C  
ATOM   4849  HD2 PRO B 160     -21.085   1.149 -27.733  1.00 58.00           H  
ATOM   4850  HD3 PRO B 160     -21.756   2.700 -27.133  1.00 58.00           H  
ATOM   4851  N   ARG B 161     -23.452  -2.219 -25.146  1.00 59.04           N  
ATOM   4852  H   ARG B 161     -24.367  -1.910 -24.851  1.00 59.04           H  
ATOM   4853  CA  ARG B 161     -23.006  -3.569 -24.817  1.00 59.04           C  
ATOM   4854  HA  ARG B 161     -22.063  -3.469 -24.280  1.00 59.04           H  
ATOM   4855  C   ARG B 161     -22.777  -4.382 -26.089  1.00 59.04           C  
ATOM   4856  CB  ARG B 161     -24.017  -4.257 -23.925  1.00 59.04           C  
ATOM   4857  HB2 ARG B 161     -23.793  -5.323 -23.875  1.00 59.04           H  
ATOM   4858  HB3 ARG B 161     -25.023  -4.121 -24.322  1.00 59.04           H  
ATOM   4859  O   ARG B 161     -23.650  -4.371 -26.955  1.00 59.04           O  
ATOM   4860  CG  ARG B 161     -23.881  -3.652 -22.538  1.00 59.04           C  
ATOM   4861  HG2 ARG B 161     -22.901  -3.886 -22.122  1.00 59.04           H  
ATOM   4862  HG3 ARG B 161     -24.033  -2.573 -22.558  1.00 59.04           H  
ATOM   4863  CD  ARG B 161     -24.959  -4.296 -21.717  1.00 59.04           C  
ATOM   4864  HD2 ARG B 161     -24.863  -5.378 -21.800  1.00 59.04           H  
ATOM   4865  HD3 ARG B 161     -25.930  -3.990 -22.105  1.00 59.04           H  
ATOM   4866  NE  ARG B 161     -24.821  -3.891 -20.328  1.00 59.04           N  
ATOM   4867  HE  ARG B 161     -24.028  -3.328 -20.055  1.00 59.04           H  
ATOM   4868  NH1 ARG B 161     -26.646  -5.054 -19.723  1.00 59.04           N  
ATOM   4869 HH11 ARG B 161     -26.648  -5.967 -19.291  1.00 59.04           H  
ATOM   4870 HH12 ARG B 161     -26.737  -5.208 -20.717  1.00 59.04           H  
ATOM   4871  NH2 ARG B 161     -25.409  -3.922 -18.182  1.00 59.04           N  
ATOM   4872 HH21 ARG B 161     -26.145  -4.055 -17.504  1.00 59.04           H  
ATOM   4873 HH22 ARG B 161     -24.482  -3.658 -17.880  1.00 59.04           H  
ATOM   4874  CZ  ARG B 161     -25.628  -4.302 -19.401  1.00 59.04           C  
ATOM   4875  N   PRO B 162     -21.626  -5.060 -26.209  1.00 55.18           N  
ATOM   4876  CA  PRO B 162     -21.193  -5.634 -27.477  1.00 55.18           C  
ATOM   4877  HA  PRO B 162     -21.225  -4.865 -28.249  1.00 55.18           H  
ATOM   4878  C   PRO B 162     -22.073  -6.796 -27.949  1.00 55.18           C  
ATOM   4879  CB  PRO B 162     -19.732  -6.049 -27.257  1.00 55.18           C  
ATOM   4880  HB2 PRO B 162     -19.079  -5.253 -27.614  1.00 55.18           H  
ATOM   4881  HB3 PRO B 162     -19.488  -6.983 -27.762  1.00 55.18           H  
ATOM   4882  O   PRO B 162     -22.463  -6.825 -29.112  1.00 55.18           O  
ATOM   4883  CG  PRO B 162     -19.585  -6.175 -25.741  1.00 55.18           C  
ATOM   4884  HG2 PRO B 162     -19.888  -7.174 -25.430  1.00 55.18           H  
ATOM   4885  HG3 PRO B 162     -18.567  -5.963 -25.412  1.00 55.18           H  
ATOM   4886  CD  PRO B 162     -20.577  -5.154 -25.206  1.00 55.18           C  
ATOM   4887  HD2 PRO B 162     -20.085  -4.187 -25.105  1.00 55.18           H  
ATOM   4888  HD3 PRO B 162     -20.971  -5.484 -24.244  1.00 55.18           H  
ATOM   4889  N   GLU B 163     -22.389  -7.743 -27.064  1.00 57.07           N  
ATOM   4890  H   GLU B 163     -22.105  -7.633 -26.101  1.00 57.07           H  
ATOM   4891  CA  GLU B 163     -23.138  -8.959 -27.396  1.00 57.07           C  
ATOM   4892  HA  GLU B 163     -23.779  -8.765 -28.256  1.00 57.07           H  
ATOM   4893  C   GLU B 163     -24.047  -9.391 -26.239  1.00 57.07           C  
ATOM   4894  CB  GLU B 163     -22.180 -10.113 -27.753  1.00 57.07           C  
ATOM   4895  HB2 GLU B 163     -22.763 -11.031 -27.823  1.00 57.07           H  
ATOM   4896  HB3 GLU B 163     -21.449 -10.233 -26.954  1.00 57.07           H  
ATOM   4897  O   GLU B 163     -23.831  -9.038 -25.077  1.00 57.07           O  
ATOM   4898  CG  GLU B 163     -21.453  -9.918 -29.095  1.00 57.07           C  
ATOM   4899  HG2 GLU B 163     -20.751  -9.089 -29.003  1.00 57.07           H  
ATOM   4900  HG3 GLU B 163     -22.193  -9.662 -29.853  1.00 57.07           H  
ATOM   4901  CD  GLU B 163     -20.683 -11.170 -29.550  1.00 57.07           C  
ATOM   4902  OE1 GLU B 163     -20.418 -11.269 -30.770  1.00 57.07           O  
ATOM   4903  OE2 GLU B 163     -20.375 -12.032 -28.692  1.00 57.07           O  
ATOM   4904  N   ASP B 164     -25.051 -10.210 -26.544  1.00 60.45           N  
ATOM   4905  H   ASP B 164     -25.195 -10.482 -27.506  1.00 60.45           H  
ATOM   4906  CA  ASP B 164     -25.866 -10.848 -25.516  1.00 60.45           C  
ATOM   4907  HA  ASP B 164     -26.226 -10.072 -24.841  1.00 60.45           H  
ATOM   4908  C   ASP B 164     -25.026 -11.837 -24.685  1.00 60.45           C  
ATOM   4909  CB  ASP B 164     -27.091 -11.539 -26.141  1.00 60.45           C  
ATOM   4910  HB2 ASP B 164     -26.778 -12.110 -27.015  1.00 60.45           H  
ATOM   4911  HB3 ASP B 164     -27.494 -12.244 -25.414  1.00 60.45           H  
ATOM   4912  O   ASP B 164     -24.334 -12.721 -25.198  1.00 60.45           O  
ATOM   4913  CG  ASP B 164     -28.224 -10.575 -26.519  1.00 60.45           C  
ATOM   4914  OD1 ASP B 164     -28.406  -9.571 -25.797  1.00 60.45           O  
ATOM   4915  OD2 ASP B 164     -28.946 -10.897 -27.490  1.00 60.45           O  
ATOM   4916  N   GLY B 165     -25.120 -11.721 -23.358  1.00 62.94           N  
ATOM   4917  H   GLY B 165     -25.676 -10.955 -23.007  1.00 62.94           H  
ATOM   4918  CA  GLY B 165     -24.538 -12.667 -22.402  1.00 62.94           C  
ATOM   4919  HA2 GLY B 165     -25.238 -12.786 -21.575  1.00 62.94           H  
ATOM   4920  HA3 GLY B 165     -24.425 -13.635 -22.889  1.00 62.94           H  
ATOM   4921  C   GLY B 165     -23.182 -12.275 -21.804  1.00 62.94           C  
ATOM   4922  O   GLY B 165     -22.711 -12.961 -20.895  1.00 62.94           O  
ATOM   4923  N   VAL B 166     -22.548 -11.185 -22.235  1.00 74.21           N  
ATOM   4924  H   VAL B 166     -22.926 -10.661 -23.011  1.00 74.21           H  
ATOM   4925  CA  VAL B 166     -21.308 -10.717 -21.581  1.00 74.21           C  
ATOM   4926  HA  VAL B 166     -20.660 -11.583 -21.445  1.00 74.21           H  
ATOM   4927  C   VAL B 166     -21.577 -10.144 -20.180  1.00 74.21           C  
ATOM   4928  CB  VAL B 166     -20.537  -9.698 -22.445  1.00 74.21           C  
ATOM   4929  HB  VAL B 166     -20.848  -8.685 -22.186  1.00 74.21           H  
ATOM   4930  O   VAL B 166     -20.706 -10.189 -19.318  1.00 74.21           O  
ATOM   4931  CG1 VAL B 166     -19.049  -9.846 -22.170  1.00 74.21           C  
ATOM   4932 HG11 VAL B 166     -18.700 -10.831 -22.481  1.00 74.21           H  
ATOM   4933 HG12 VAL B 166     -18.483  -9.079 -22.698  1.00 74.21           H  
ATOM   4934 HG13 VAL B 166     -18.897  -9.714 -21.098  1.00 74.21           H  
ATOM   4935  CG2 VAL B 166     -20.711  -9.888 -23.952  1.00 74.21           C  
ATOM   4936 HG21 VAL B 166     -20.598 -10.935 -24.232  1.00 74.21           H  
ATOM   4937 HG22 VAL B 166     -21.699  -9.532 -24.245  1.00 74.21           H
[truncated: 1,821,862 more chars]
