# Supplementary material for: Module-Based Polyketide Synthase Engineering for de Novo Polyketide Biosynthesis
Source: ACS Synth Biol. 2023 Oct 23;12(11):3148–55. doi: 10.1021/acssynbio.3c00282 (PMC10661043; doi:10.1021/acssynbio.3c00282)
Supplement: Supplementary file 2 — sb3c00282_si_002.zip [file sb3c00282_si_002.zip › Final_PKS_Structures/menzella_pdbs/epoM3_ACP_eryM2_KSAT_dimer.pdb]

ATOM      1  N   TRP A   1       5.351  54.016 -22.058  1.00 51.74           N  
ATOM      2  H   TRP A   1       5.745  53.869 -22.976  1.00 51.74           H  
ATOM      3  H2  TRP A   1       4.743  53.239 -21.844  1.00 51.74           H  
ATOM      4  H3  TRP A   1       4.808  54.868 -22.043  1.00 51.74           H  
ATOM      5  CA  TRP A   1       6.413  54.070 -21.032  1.00 51.74           C  
ATOM      6  HA  TRP A   1       5.930  54.226 -20.067  1.00 51.74           H  
ATOM      7  C   TRP A   1       7.352  55.257 -21.220  1.00 51.74           C  
ATOM      8  CB  TRP A   1       7.139  52.731 -20.932  1.00 51.74           C  
ATOM      9  HB2 TRP A   1       7.762  52.581 -21.814  1.00 51.74           H  
ATOM     10  HB3 TRP A   1       7.788  52.739 -20.056  1.00 51.74           H  
ATOM     11  O   TRP A   1       7.431  56.081 -20.319  1.00 51.74           O  
ATOM     12  CG  TRP A   1       6.182  51.588 -20.814  1.00 51.74           C  
ATOM     13  CD1 TRP A   1       5.857  50.717 -21.801  1.00 51.74           C  
ATOM     14  HD1 TRP A   1       6.294  50.674 -22.788  1.00 51.74           H  
ATOM     15  CD2 TRP A   1       5.421  51.159 -19.639  1.00 51.74           C  
ATOM     16  CE2 TRP A   1       4.621  50.036 -20.010  1.00 51.74           C  
ATOM     17  CE3 TRP A   1       5.339  51.589 -18.295  1.00 51.74           C  
ATOM     18  HE3 TRP A   1       5.956  52.404 -17.946  1.00 51.74           H  
ATOM     19  NE1 TRP A   1       4.927  49.811 -21.332  1.00 51.74           N  
ATOM     20  HE1 TRP A   1       4.620  48.994 -21.840  1.00 51.74           H  
ATOM     21  CH2 TRP A   1       3.694  49.847 -17.794  1.00 51.74           C  
ATOM     22  HH2 TRP A   1       3.036  49.352 -17.096  1.00 51.74           H  
ATOM     23  CZ2 TRP A   1       3.770  49.385 -19.115  1.00 51.74           C  
ATOM     24  HZ2 TRP A   1       3.189  48.531 -19.431  1.00 51.74           H  
ATOM     25  CZ3 TRP A   1       4.484  50.939 -17.386  1.00 51.74           C  
ATOM     26  HZ3 TRP A   1       4.442  51.266 -16.357  1.00 51.74           H  
ATOM     27  N   ARG A   2       8.016  55.408 -22.382  1.00 52.29           N  
ATOM     28  H   ARG A   2       8.000  54.665 -23.066  1.00 52.29           H  
ATOM     29  CA  ARG A   2       8.853  56.588 -22.684  1.00 52.29           C  
ATOM     30  HA  ARG A   2       9.663  56.632 -21.955  1.00 52.29           H  
ATOM     31  C   ARG A   2       8.046  57.890 -22.550  1.00 52.29           C  
ATOM     32  CB  ARG A   2       9.474  56.474 -24.093  1.00 52.29           C  
ATOM     33  HB2 ARG A   2       9.921  57.435 -24.348  1.00 52.29           H  
ATOM     34  HB3 ARG A   2       8.688  56.267 -24.820  1.00 52.29           H  
ATOM     35  O   ARG A   2       7.050  58.062 -23.246  1.00 52.29           O  
ATOM     36  CG  ARG A   2      10.575  55.397 -24.202  1.00 52.29           C  
ATOM     37  HG2 ARG A   2      10.152  54.415 -23.986  1.00 52.29           H  
ATOM     38  HG3 ARG A   2      11.361  55.609 -23.477  1.00 52.29           H  
ATOM     39  CD  ARG A   2      11.181  55.387 -25.614  1.00 52.29           C  
ATOM     40  HD2 ARG A   2      11.593  56.375 -25.821  1.00 52.29           H  
ATOM     41  HD3 ARG A   2      10.383  55.185 -26.327  1.00 52.29           H  
ATOM     42  NE  ARG A   2      12.254  54.380 -25.786  1.00 52.29           N  
ATOM     43  HE  ARG A   2      12.676  53.946 -24.978  1.00 52.29           H  
ATOM     44  NH1 ARG A   2      12.432  54.512 -28.074  1.00 52.29           N  
ATOM     45 HH11 ARG A   2      12.864  54.163 -28.918  1.00 52.29           H  
ATOM     46 HH12 ARG A   2      11.712  55.220 -28.080  1.00 52.29           H  
ATOM     47  NH2 ARG A   2      13.735  53.108 -26.956  1.00 52.29           N  
ATOM     48 HH21 ARG A   2      14.213  52.788 -27.786  1.00 52.29           H  
ATOM     49 HH22 ARG A   2      14.097  52.789 -26.069  1.00 52.29           H  
ATOM     50  CZ  ARG A   2      12.799  54.002 -26.930  1.00 52.29           C  
ATOM     51  N   GLY A   3       8.483  58.775 -21.655  1.00 61.61           N  
ATOM     52  H   GLY A   3       9.268  58.516 -21.075  1.00 61.61           H  
ATOM     53  CA  GLY A   3       7.884  60.095 -21.418  1.00 61.61           C  
ATOM     54  HA2 GLY A   3       8.685  60.823 -21.293  1.00 61.61           H  
ATOM     55  HA3 GLY A   3       7.298  60.392 -22.287  1.00 61.61           H  
ATOM     56  C   GLY A   3       6.972  60.209 -20.191  1.00 61.61           C  
ATOM     57  O   GLY A   3       6.587  61.326 -19.862  1.00 61.61           O  
ATOM     58  N   LEU A   4       6.650  59.106 -19.505  1.00 65.46           N  
ATOM     59  H   LEU A   4       7.039  58.216 -19.781  1.00 65.46           H  
ATOM     60  CA  LEU A   4       5.927  59.168 -18.229  1.00 65.46           C  
ATOM     61  HA  LEU A   4       5.123  59.900 -18.304  1.00 65.46           H  
ATOM     62  C   LEU A   4       6.857  59.650 -17.111  1.00 65.46           C  
ATOM     63  CB  LEU A   4       5.317  57.796 -17.887  1.00 65.46           C  
ATOM     64  HB2 LEU A   4       6.116  57.054 -17.889  1.00 65.46           H  
ATOM     65  HB3 LEU A   4       4.913  57.836 -16.875  1.00 65.46           H  
ATOM     66  O   LEU A   4       8.045  59.311 -17.090  1.00 65.46           O  
ATOM     67  CG  LEU A   4       4.198  57.336 -18.838  1.00 65.46           C  
ATOM     68  HG  LEU A   4       4.578  57.315 -19.859  1.00 65.46           H  
ATOM     69  CD1 LEU A   4       3.764  55.915 -18.474  1.00 65.46           C  
ATOM     70 HD11 LEU A   4       3.005  55.562 -19.172  1.00 65.46           H  
ATOM     71 HD12 LEU A   4       3.337  55.910 -17.472  1.00 65.46           H  
ATOM     72 HD13 LEU A   4       4.621  55.242 -18.486  1.00 65.46           H  
ATOM     73  CD2 LEU A   4       2.968  58.244 -18.788  1.00 65.46           C  
ATOM     74 HD21 LEU A   4       2.606  58.331 -17.763  1.00 65.46           H  
ATOM     75 HD22 LEU A   4       2.171  57.832 -19.407  1.00 65.46           H  
ATOM     76 HD23 LEU A   4       3.213  59.240 -19.156  1.00 65.46           H  
ATOM     77  N   SER A   5       6.314  60.408 -16.157  1.00 66.10           N  
ATOM     78  H   SER A   5       5.334  60.645 -16.214  1.00 66.10           H  
ATOM     79  CA  SER A   5       7.009  60.628 -14.887  1.00 66.10           C  
ATOM     80  HA  SER A   5       8.006  61.012 -15.102  1.00 66.10           H  
ATOM     81  C   SER A   5       7.160  59.302 -14.129  1.00 66.10           C  
ATOM     82  CB  SER A   5       6.273  61.668 -14.040  1.00 66.10           C  
ATOM     83  HB2 SER A   5       6.108  62.573 -14.624  1.00 66.10           H  
ATOM     84  HB3 SER A   5       6.882  61.915 -13.170  1.00 66.10           H  
ATOM     85  O   SER A   5       6.415  58.352 -14.358  1.00 66.10           O  
ATOM     86  OG  SER A   5       5.036  61.158 -13.601  1.00 66.10           O  
ATOM     87  HG  SER A   5       4.445  61.189 -14.356  1.00 66.10           H  
ATOM     88  N   VAL A   6       8.108  59.223 -13.192  1.00 64.08           N  
ATOM     89  H   VAL A   6       8.725  60.012 -13.062  1.00 64.08           H  
ATOM     90  CA  VAL A   6       8.357  57.997 -12.408  1.00 64.08           C  
ATOM     91  HA  VAL A   6       8.653  57.199 -13.088  1.00 64.08           H  
ATOM     92  C   VAL A   6       7.096  57.512 -11.674  1.00 64.08           C  
ATOM     93  CB  VAL A   6       9.507  58.235 -11.408  1.00 64.08           C  
ATOM     94  HB  VAL A   6       9.243  59.070 -10.759  1.00 64.08           H  
ATOM     95  O   VAL A   6       6.834  56.313 -11.629  1.00 64.08           O  
ATOM     96  CG1 VAL A   6       9.800  57.017 -10.527  1.00 64.08           C  
ATOM     97 HG11 VAL A   6      10.616  57.242  -9.840  1.00 64.08           H  
ATOM     98 HG12 VAL A   6      10.094  56.178 -11.157  1.00 64.08           H  
ATOM     99 HG13 VAL A   6       8.927  56.739  -9.936  1.00 64.08           H  
ATOM    100  CG2 VAL A   6      10.811  58.582 -12.144  1.00 64.08           C  
ATOM    101 HG21 VAL A   6      11.617  58.720 -11.423  1.00 64.08           H  
ATOM    102 HG22 VAL A   6      10.701  59.506 -12.712  1.00 64.08           H  
ATOM    103 HG23 VAL A   6      11.080  57.774 -12.824  1.00 64.08           H  
ATOM    104  N   ALA A   7       6.288  58.429 -11.132  1.00 67.57           N  
ATOM    105  H   ALA A   7       6.507  59.406 -11.264  1.00 67.57           H  
ATOM    106  CA  ALA A   7       5.052  58.089 -10.426  1.00 67.57           C  
ATOM    107  HA  ALA A   7       5.266  57.318  -9.686  1.00 67.57           H  
ATOM    108  C   ALA A   7       3.978  57.526 -11.371  1.00 67.57           C  
ATOM    109  CB  ALA A   7       4.556  59.341  -9.692  1.00 67.57           C  
ATOM    110  HB1 ALA A   7       4.337  60.135 -10.406  1.00 67.57           H  
ATOM    111  HB2 ALA A   7       5.312  59.684  -8.986  1.00 67.57           H  
ATOM    112  HB3 ALA A   7       3.645  59.100  -9.144  1.00 67.57           H  
ATOM    113  O   ALA A   7       3.379  56.493 -11.075  1.00 67.57           O  
ATOM    114  N   GLU A   8       3.781  58.160 -12.530  1.00 75.98           N  
ATOM    115  H   GLU A   8       4.309  58.996 -12.734  1.00 75.98           H  
ATOM    116  CA  GLU A   8       2.857  57.663 -13.556  1.00 75.98           C  
ATOM    117  HA  GLU A   8       1.865  57.522 -13.126  1.00 75.98           H  
ATOM    118  C   GLU A   8       3.320  56.313 -14.113  1.00 75.98           C  
ATOM    119  CB  GLU A   8       2.766  58.669 -14.707  1.00 75.98           C  
ATOM    120  HB2 GLU A   8       3.780  58.862 -15.056  1.00 75.98           H  
ATOM    121  HB3 GLU A   8       2.207  58.217 -15.526  1.00 75.98           H  
ATOM    122  O   GLU A   8       2.505  55.416 -14.313  1.00 75.98           O  
ATOM    123  CG  GLU A   8       2.069  59.986 -14.327  1.00 75.98           C  
ATOM    124  HG2 GLU A   8       1.000  59.799 -14.226  1.00 75.98           H  
ATOM    125  HG3 GLU A   8       2.439  60.335 -13.363  1.00 75.98           H  
ATOM    126  CD  GLU A   8       2.328  61.082 -15.370  1.00 75.98           C  
ATOM    127  OE1 GLU A   8       1.397  61.860 -15.661  1.00 75.98           O  
ATOM    128  OE2 GLU A   8       3.503  61.180 -15.813  1.00 75.98           O  
ATOM    129  N   ALA A   9       4.631  56.137 -14.314  1.00 74.65           N  
ATOM    130  H   ALA A   9       5.252  56.919 -14.159  1.00 74.65           H  
ATOM    131  CA  ALA A   9       5.209  54.869 -14.740  1.00 74.65           C  
ATOM    132  HA  ALA A   9       4.721  54.561 -15.664  1.00 74.65           H  
ATOM    133  C   ALA A   9       4.960  53.758 -13.708  1.00 74.65           C  
ATOM    134  CB  ALA A   9       6.703  55.064 -15.025  1.00 74.65           C  
ATOM    135  HB1 ALA A   9       6.840  55.840 -15.778  1.00 74.65           H  
ATOM    136  HB2 ALA A   9       7.128  54.130 -15.392  1.00 74.65           H  
ATOM    137  HB3 ALA A   9       7.225  55.355 -14.113  1.00 74.65           H  
ATOM    138  O   ALA A   9       4.563  52.665 -14.102  1.00 74.65           O  
ATOM    139  N   ARG A  10       5.125  54.032 -12.403  1.00 77.40           N  
ATOM    140  H   ARG A  10       5.476  54.946 -12.154  1.00 77.40           H  
ATOM    141  CA  ARG A  10       4.849  53.065 -11.323  1.00 77.40           C  
ATOM    142  HA  ARG A  10       5.394  52.143 -11.529  1.00 77.40           H  
ATOM    143  C   ARG A  10       3.381  52.653 -11.288  1.00 77.40           C  
ATOM    144  CB  ARG A  10       5.317  53.631  -9.966  1.00 77.40           C  
ATOM    145  HB2 ARG A  10       4.761  54.544  -9.753  1.00 77.40           H  
ATOM    146  HB3 ARG A  10       6.376  53.882 -10.024  1.00 77.40           H  
ATOM    147  O   ARG A  10       3.103  51.464 -11.185  1.00 77.40           O  
ATOM    148  CG  ARG A  10       5.103  52.633  -8.810  1.00 77.40           C  
ATOM    149  HG2 ARG A  10       4.045  52.376  -8.759  1.00 77.40           H  
ATOM    150  HG3 ARG A  10       5.663  51.717  -8.998  1.00 77.40           H  
ATOM    151  CD  ARG A  10       5.485  53.218  -7.441  1.00 77.40           C  
ATOM    152  HD2 ARG A  10       5.325  54.296  -7.460  1.00 77.40           H  
ATOM    153  HD3 ARG A  10       4.805  52.796  -6.701  1.00 77.40           H  
ATOM    154  NE  ARG A  10       6.863  52.879  -7.017  1.00 77.40           N  
ATOM    155  HE  ARG A  10       7.174  51.933  -7.186  1.00 77.40           H  
ATOM    156  NH1 ARG A  10       7.356  54.821  -5.895  1.00 77.40           N  
ATOM    157 HH11 ARG A  10       7.920  55.290  -5.201  1.00 77.40           H  
ATOM    158 HH12 ARG A  10       6.472  55.200  -6.204  1.00 77.40           H  
ATOM    159  NH2 ARG A  10       8.733  53.082  -5.714  1.00 77.40           N  
ATOM    160 HH21 ARG A  10       9.288  53.593  -5.043  1.00 77.40           H  
ATOM    161 HH22 ARG A  10       8.834  52.083  -5.602  1.00 77.40           H  
ATOM    162  CZ  ARG A  10       7.648  53.590  -6.224  1.00 77.40           C  
ATOM    163  N   MET A  11       2.457  53.607 -11.395  1.00 81.61           N  
ATOM    164  H   MET A  11       2.758  54.569 -11.463  1.00 81.61           H  
ATOM    165  CA  MET A  11       1.021  53.305 -11.453  1.00 81.61           C  
ATOM    166  HA  MET A  11       0.739  52.726 -10.573  1.00 81.61           H  
ATOM    167  C   MET A  11       0.667  52.444 -12.668  1.00 81.61           C  
ATOM    168  CB  MET A  11       0.200  54.599 -11.481  1.00 81.61           C  
ATOM    169  HB2 MET A  11      -0.738  54.408 -12.001  1.00 81.61           H  
ATOM    170  HB3 MET A  11       0.740  55.376 -12.023  1.00 81.61           H  
ATOM    171  O   MET A  11      -0.021  51.439 -12.513  1.00 81.61           O  
ATOM    172  CG  MET A  11      -0.138  55.085 -10.070  1.00 81.61           C  
ATOM    173  HG2 MET A  11       0.784  55.144  -9.493  1.00 81.61           H  
ATOM    174  HG3 MET A  11      -0.791  54.354  -9.593  1.00 81.61           H  
ATOM    175  SD  MET A  11      -0.939  56.714 -10.007  1.00 81.61           S  
ATOM    176  CE  MET A  11      -2.419  56.422 -11.017  1.00 81.61           C  
ATOM    177  HE1 MET A  11      -3.065  57.299 -10.975  1.00 81.61           H  
ATOM    178  HE2 MET A  11      -2.135  56.238 -12.053  1.00 81.61           H  
ATOM    179  HE3 MET A  11      -2.963  55.559 -10.631  1.00 81.61           H  
ATOM    180  N   ALA A  12       1.175  52.795 -13.853  1.00 81.95           N  
ATOM    181  H   ALA A  12       1.714  53.645 -13.929  1.00 81.95           H  
ATOM    182  CA  ALA A  12       0.933  52.016 -15.065  1.00 81.95           C  
ATOM    183  HA  ALA A  12      -0.142  51.926 -15.219  1.00 81.95           H  
ATOM    184  C   ALA A  12       1.494  50.586 -14.952  1.00 81.95           C  
ATOM    185  CB  ALA A  12       1.536  52.776 -16.252  1.00 81.95           C  
ATOM    186  HB1 ALA A  12       1.371  52.207 -17.167  1.00 81.95           H  
ATOM    187  HB2 ALA A  12       1.055  53.750 -16.345  1.00 81.95           H  
ATOM    188  HB3 ALA A  12       2.607  52.917 -16.103  1.00 81.95           H  
ATOM    189  O   ALA A  12       0.837  49.628 -15.345  1.00 81.95           O  
ATOM    190  N   LEU A  13       2.689  50.424 -14.372  1.00 86.08           N  
ATOM    191  H   LEU A  13       3.200  51.246 -14.082  1.00 86.08           H  
ATOM    192  CA  LEU A  13       3.287  49.108 -14.130  1.00 86.08           C  
ATOM    193  HA  LEU A  13       3.247  48.529 -15.053  1.00 86.08           H  
ATOM    194  C   LEU A  13       2.496  48.292 -13.106  1.00 86.08           C  
ATOM    195  CB  LEU A  13       4.758  49.282 -13.703  1.00 86.08           C  
ATOM    196  HB2 LEU A  13       4.957  50.326 -13.459  1.00 86.08           H  
ATOM    197  HB3 LEU A  13       4.937  48.717 -12.788  1.00 86.08           H  
ATOM    198  O   LEU A  13       2.313  47.096 -13.307  1.00 86.08           O  
ATOM    199  CG  LEU A  13       5.742  48.797 -14.779  1.00 86.08           C  
ATOM    200  HG  LEU A  13       5.302  48.909 -15.770  1.00 86.08           H  
ATOM    201  CD1 LEU A  13       7.040  49.600 -14.758  1.00 86.08           C  
ATOM    202 HD11 LEU A  13       7.692  49.255 -15.560  1.00 86.08           H  
ATOM    203 HD12 LEU A  13       7.546  49.450 -13.804  1.00 86.08           H  
ATOM    204 HD13 LEU A  13       6.822  50.658 -14.905  1.00 86.08           H  
ATOM    205  CD2 LEU A  13       6.059  47.325 -14.551  1.00 86.08           C  
ATOM    206 HD21 LEU A  13       6.744  46.976 -15.324  1.00 86.08           H  
ATOM    207 HD22 LEU A  13       5.142  46.740 -14.616  1.00 86.08           H  
ATOM    208 HD23 LEU A  13       6.496  47.186 -13.563  1.00 86.08           H  
ATOM    209  N   HIS A  14       1.996  48.924 -12.043  1.00 87.48           N  
ATOM    210  H   HIS A  14       2.194  49.906 -11.919  1.00 87.48           H  
ATOM    211  CA  HIS A  14       1.147  48.254 -11.062  1.00 87.48           C  
ATOM    212  HA  HIS A  14       1.676  47.381 -10.679  1.00 87.48           H  
ATOM    213  C   HIS A  14      -0.137  47.714 -11.689  1.00 87.48           C  
ATOM    214  CB  HIS A  14       0.854  49.193  -9.886  1.00 87.48           C  
ATOM    215  HB2 HIS A  14       1.797  49.539  -9.464  1.00 87.48           H  
ATOM    216  HB3 HIS A  14       0.301  50.062 -10.242  1.00 87.48           H  
ATOM    217  O   HIS A  14      -0.463  46.555 -11.458  1.00 87.48           O  
ATOM    218  CG  HIS A  14       0.052  48.523  -8.798  1.00 87.48           C  
ATOM    219  CD2 HIS A  14       0.534  48.026  -7.617  1.00 87.48           C  
ATOM    220  HD2 HIS A  14       1.562  48.057  -7.287  1.00 87.48           H  
ATOM    221  ND1 HIS A  14      -1.297  48.244  -8.830  1.00 87.48           N  
ATOM    222  HD1 HIS A  14      -1.927  48.400  -9.604  1.00 87.48           H  
ATOM    223  CE1 HIS A  14      -1.616  47.590  -7.700  1.00 87.48           C  
ATOM    224  HE1 HIS A  14      -2.596  47.204  -7.460  1.00 87.48           H  
ATOM    225  NE2 HIS A  14      -0.530  47.445  -6.924  1.00 87.48           N  
ATOM    226  N   GLU A  15      -0.841  48.505 -12.505  1.00 86.67           N  
ATOM    227  H   GLU A  15      -0.536  49.455 -12.664  1.00 86.67           H  
ATOM    228  CA  GLU A  15      -2.027  48.017 -13.225  1.00 86.67           C  
ATOM    229  HA  GLU A  15      -2.770  47.673 -12.505  1.00 86.67           H  
ATOM    230  C   GLU A  15      -1.710  46.806 -14.112  1.00 86.67           C  
ATOM    231  CB  GLU A  15      -2.645  49.127 -14.093  1.00 86.67           C  
ATOM    232  HB2 GLU A  15      -1.888  49.861 -14.367  1.00 86.67           H  
ATOM    233  HB3 GLU A  15      -3.015  48.672 -15.012  1.00 86.67           H  
ATOM    234  O   GLU A  15      -2.434  45.811 -14.071  1.00 86.67           O  
ATOM    235  CG  GLU A  15      -3.836  49.823 -13.418  1.00 86.67           C  
ATOM    236  HG2 GLU A  15      -3.464  50.487 -12.638  1.00 86.67           H  
ATOM    237  HG3 GLU A  15      -4.463  49.066 -12.948  1.00 86.67           H  
ATOM    238  CD  GLU A  15      -4.691  50.615 -14.425  1.00 86.67           C  
ATOM    239  OE1 GLU A  15      -5.892  50.814 -14.134  1.00 86.67           O  
ATOM    240  OE2 GLU A  15      -4.149  51.045 -15.470  1.00 86.67           O  
ATOM    241  N   VAL A  16      -0.612  46.861 -14.877  1.00 88.22           N  
ATOM    242  H   VAL A  16      -0.076  47.717 -14.883  1.00 88.22           H  
ATOM    243  CA  VAL A  16      -0.208  45.764 -15.773  1.00 88.22           C  
ATOM    244  HA  VAL A  16      -1.054  45.510 -16.412  1.00 88.22           H  
ATOM    245  C   VAL A  16       0.137  44.498 -14.985  1.00 88.22           C  
ATOM    246  CB  VAL A  16       0.956  46.202 -16.685  1.00 88.22           C  
ATOM    247  HB  VAL A  16       1.749  46.631 -16.073  1.00 88.22           H  
ATOM    248  O   VAL A  16      -0.354  43.420 -15.315  1.00 88.22           O  
ATOM    249  CG1 VAL A  16       1.549  45.044 -17.500  1.00 88.22           C  
ATOM    250 HG11 VAL A  16       0.766  44.556 -18.080  1.00 88.22           H  
ATOM    251 HG12 VAL A  16       2.021  44.313 -16.843  1.00 88.22           H  
ATOM    252 HG13 VAL A  16       2.304  45.421 -18.189  1.00 88.22           H  
ATOM    253  CG2 VAL A  16       0.482  47.262 -17.689  1.00 88.22           C  
ATOM    254 HG21 VAL A  16       0.006  48.099 -17.177  1.00 88.22           H  
ATOM    255 HG22 VAL A  16       1.331  47.633 -18.262  1.00 88.22           H  
ATOM    256 HG23 VAL A  16      -0.237  46.820 -18.378  1.00 88.22           H  
ATOM    257  N   VAL A  17       0.944  44.608 -13.924  1.00 89.90           N  
ATOM    258  H   VAL A  17       1.294  45.523 -13.680  1.00 89.90           H  
ATOM    259  CA  VAL A  17       1.363  43.447 -13.120  1.00 89.90           C  
ATOM    260  HA  VAL A  17       1.697  42.662 -13.798  1.00 89.90           H  
ATOM    261  C   VAL A  17       0.189  42.858 -12.346  1.00 89.90           C  
ATOM    262  CB  VAL A  17       2.534  43.793 -12.181  1.00 89.90           C  
ATOM    263  HB  VAL A  17       2.246  44.629 -11.544  1.00 89.90           H  
ATOM    264  O   VAL A  17      -0.045  41.655 -12.426  1.00 89.90           O  
ATOM    265  CG1 VAL A  17       2.931  42.605 -11.292  1.00 89.90           C  
ATOM    266 HG11 VAL A  17       3.765  42.887 -10.650  1.00 89.90           H  
ATOM    267 HG12 VAL A  17       3.220  41.760 -11.917  1.00 89.90           H  
ATOM    268 HG13 VAL A  17       2.101  42.294 -10.657  1.00 89.90           H  
ATOM    269  CG2 VAL A  17       3.795  44.170 -12.971  1.00 89.90           C  
ATOM    270 HG21 VAL A  17       4.164  43.308 -13.526  1.00 89.90           H  
ATOM    271 HG22 VAL A  17       3.584  44.973 -13.677  1.00 89.90           H  
ATOM    272 HG23 VAL A  17       4.568  44.509 -12.281  1.00 89.90           H  
ATOM    273  N   HIS A  18      -0.577  43.687 -11.636  1.00 88.61           N  
ATOM    274  H   HIS A  18      -0.380  44.677 -11.665  1.00 88.61           H  
ATOM    275  CA  HIS A  18      -1.729  43.244 -10.847  1.00 88.61           C  
ATOM    276  HA  HIS A  18      -1.405  42.510 -10.109  1.00 88.61           H  
ATOM    277  C   HIS A  18      -2.781  42.560 -11.730  1.00 88.61           C  
ATOM    278  CB  HIS A  18      -2.295  44.465 -10.113  1.00 88.61           C  
ATOM    279  HB2 HIS A  18      -1.491  44.973  -9.580  1.00 88.61           H  
ATOM    280  HB3 HIS A  18      -2.699  45.166 -10.843  1.00 88.61           H  
ATOM    281  O   HIS A  18      -3.203  41.441 -11.438  1.00 88.61           O  
ATOM    282  CG  HIS A  18      -3.372  44.142  -9.121  1.00 88.61           C  
ATOM    283  CD2 HIS A  18      -3.190  43.671  -7.853  1.00 88.61           C  
ATOM    284  HD2 HIS A  18      -2.250  43.430  -7.377  1.00 88.61           H  
ATOM    285  ND1 HIS A  18      -4.725  44.370  -9.335  1.00 88.61           N  
ATOM    286  CE1 HIS A  18      -5.329  44.021  -8.191  1.00 88.61           C  
ATOM    287  HE1 HIS A  18      -6.385  44.141  -7.999  1.00 88.61           H  
ATOM    288  NE2 HIS A  18      -4.442  43.575  -7.289  1.00 88.61           N  
ATOM    289  HE2 HIS A  18      -4.682  43.204  -6.381  1.00 88.61           H  
ATOM    290  N   GLY A  19      -3.109  43.164 -12.878  1.00 87.21           N  
ATOM    291  H   GLY A  19      -2.721  44.075 -13.076  1.00 87.21           H  
ATOM    292  CA  GLY A  19      -4.039  42.591 -13.850  1.00 87.21           C  
ATOM    293  HA2 GLY A  19      -4.248  43.347 -14.606  1.00 87.21           H  
ATOM    294  HA3 GLY A  19      -4.971  42.339 -13.342  1.00 87.21           H  
ATOM    295  C   GLY A  19      -3.521  41.333 -14.561  1.00 87.21           C  
ATOM    296  O   GLY A  19      -4.326  40.503 -14.990  1.00 87.21           O  
ATOM    297  N   ALA A  20      -2.204  41.161 -14.708  1.00 88.74           N  
ATOM    298  H   ALA A  20      -1.578  41.896 -14.411  1.00 88.74           H  
ATOM    299  CA  ALA A  20      -1.618  39.924 -15.229  1.00 88.74           C  
ATOM    300  HA  ALA A  20      -2.187  39.602 -16.101  1.00 88.74           H  
ATOM    301  C   ALA A  20      -1.698  38.790 -14.194  1.00 88.74           C  
ATOM    302  CB  ALA A  20      -0.177  40.187 -15.684  1.00 88.74           C  
ATOM    303  HB1 ALA A  20      -0.168  40.949 -16.463  1.00 88.74           H  
ATOM    304  HB2 ALA A  20       0.256  39.269 -16.081  1.00 88.74           H  
ATOM    305  HB3 ALA A  20       0.428  40.531 -14.844  1.00 88.74           H  
ATOM    306  O   ALA A  20      -2.181  37.706 -14.516  1.00 88.74           O  
ATOM    307  N   VAL A  21      -1.289  39.053 -12.950  1.00 87.47           N  
ATOM    308  H   VAL A  21      -0.936  39.979 -12.750  1.00 87.47           H  
ATOM    309  CA  VAL A  21      -1.291  38.067 -11.857  1.00 87.47           C  
ATOM    310  HA  VAL A  21      -0.731  37.187 -12.174  1.00 87.47           H  
ATOM    311  C   VAL A  21      -2.710  37.592 -11.538  1.00 87.47           C  
ATOM    312  CB  VAL A  21      -0.599  38.647 -10.607  1.00 87.47           C  
ATOM    313  HB  VAL A  21      -1.074  39.591 -10.339  1.00 87.47           H  
ATOM    314  O   VAL A  21      -2.950  36.386 -11.499  1.00 87.47           O  
ATOM    315  CG1 VAL A  21      -0.695  37.699  -9.409  1.00 87.47           C  
ATOM    316 HG11 VAL A  21      -1.731  37.624  -9.080  1.00 87.47           H  
ATOM    317 HG12 VAL A  21      -0.324  36.709  -9.673  1.00 87.47           H  
ATOM    318 HG13 VAL A  21      -0.115  38.090  -8.573  1.00 87.47           H  
ATOM    319  CG2 VAL A  21       0.892  38.908 -10.865  1.00 87.47           C  
ATOM    320 HG21 VAL A  21       1.407  37.968 -11.063  1.00 87.47           H  
ATOM    321 HG22 VAL A  21       1.035  39.562 -11.726  1.00 87.47           H  
ATOM    322 HG23 VAL A  21       1.341  39.381  -9.992  1.00 87.47           H  
ATOM    323  N   ALA A  22      -3.668  38.515 -11.395  1.00 85.23           N  
ATOM    324  H   ALA A  22      -3.416  39.493 -11.416  1.00 85.23           H  
ATOM    325  CA  ALA A  22      -5.067  38.175 -11.127  1.00 85.23           C  
ATOM    326  HA  ALA A  22      -5.130  37.651 -10.174  1.00 85.23           H  
ATOM    327  C   ALA A  22      -5.659  37.251 -12.203  1.00 85.23           C  
ATOM    328  CB  ALA A  22      -5.868  39.477 -11.026  1.00 85.23           C  
ATOM    329  HB1 ALA A  22      -5.776  40.053 -11.947  1.00 85.23           H  
ATOM    330  HB2 ALA A  22      -5.501  40.074 -10.191  1.00 85.23           H  
ATOM    331  HB3 ALA A  22      -6.918  39.240 -10.857  1.00 85.23           H  
ATOM    332  O   ALA A  22      -6.340  36.277 -11.889  1.00 85.23           O  
ATOM    333  N   ARG A  23      -5.345  37.518 -13.475  1.00 82.69           N  
ATOM    334  H   ARG A  23      -4.749  38.315 -13.650  1.00 82.69           H  
ATOM    335  CA  ARG A  23      -5.823  36.726 -14.613  1.00 82.69           C  
ATOM    336  HA  ARG A  23      -6.904  36.616 -14.529  1.00 82.69           H  
ATOM    337  C   ARG A  23      -5.240  35.315 -14.627  1.00 82.69           C  
ATOM    338  CB  ARG A  23      -5.478  37.489 -15.890  1.00 82.69           C  
ATOM    339  HB2 ARG A  23      -5.719  38.535 -15.703  1.00 82.69           H  
ATOM    340  HB3 ARG A  23      -4.410  37.399 -16.088  1.00 82.69           H  
ATOM    341  O   ARG A  23      -5.969  34.380 -14.929  1.00 82.69           O  
ATOM    342  CG  ARG A  23      -6.278  37.050 -17.126  1.00 82.69           C  
ATOM    343  HG2 ARG A  23      -6.211  35.970 -17.254  1.00 82.69           H  
ATOM    344  HG3 ARG A  23      -7.324  37.317 -16.975  1.00 82.69           H  
ATOM    345  CD  ARG A  23      -5.760  37.734 -18.404  1.00 82.69           C  
ATOM    346  HD2 ARG A  23      -6.545  37.702 -19.159  1.00 82.69           H  
ATOM    347  HD3 ARG A  23      -4.905  37.162 -18.766  1.00 82.69           H  
ATOM    348  NE  ARG A  23      -5.324  39.129 -18.162  1.00 82.69           N  
ATOM    349  HE  ARG A  23      -5.224  39.396 -17.193  1.00 82.69           H  
ATOM    350  NH1 ARG A  23      -5.015  39.811 -20.328  1.00 82.69           N  
ATOM    351 HH11 ARG A  23      -4.613  40.477 -20.972  1.00 82.69           H  
ATOM    352 HH12 ARG A  23      -5.397  38.931 -20.643  1.00 82.69           H  
ATOM    353  NH2 ARG A  23      -4.364  41.122 -18.637  1.00 82.69           N  
ATOM    354 HH21 ARG A  23      -4.243  41.278 -17.647  1.00 82.69           H  
ATOM    355 HH22 ARG A  23      -3.953  41.775 -19.290  1.00 82.69           H  
ATOM    356  CZ  ARG A  23      -4.911  40.013 -19.044  1.00 82.69           C  
ATOM    357  N   VAL A  24      -3.958  35.166 -14.287  1.00 82.26           N  
ATOM    358  H   VAL A  24      -3.426  35.990 -14.047  1.00 82.26           H  
ATOM    359  CA  VAL A  24      -3.289  33.855 -14.224  1.00 82.26           C  
ATOM    360  HA  VAL A  24      -3.515  33.297 -15.133  1.00 82.26           H  
ATOM    361  C   VAL A  24      -3.819  33.009 -13.062  1.00 82.26           C  
ATOM    362  CB  VAL A  24      -1.761  34.025 -14.146  1.00 82.26           C  
ATOM    363  HB  VAL A  24      -1.507  34.712 -13.338  1.00 82.26           H  
ATOM    364  O   VAL A  24      -4.098  31.826 -13.245  1.00 82.26           O  
ATOM    365  CG1 VAL A  24      -1.065  32.688 -13.888  1.00 82.26           C  
ATOM    366 HG11 VAL A  24      -1.434  31.934 -14.585  1.00 82.26           H  
ATOM    367 HG12 VAL A  24       0.014  32.776 -14.019  1.00 82.26           H  
ATOM    368 HG13 VAL A  24      -1.268  32.359 -12.869  1.00 82.26           H  
ATOM    369  CG2 VAL A  24      -1.214  34.585 -15.463  1.00 82.26           C  
ATOM    370 HG21 VAL A  24      -1.698  35.531 -15.704  1.00 82.26           H  
ATOM    371 HG22 VAL A  24      -0.140  34.749 -15.376  1.00 82.26           H  
ATOM    372 HG23 VAL A  24      -1.404  33.873 -16.266  1.00 82.26           H  
ATOM    373  N   LEU A  25      -4.020  33.618 -11.888  1.00 77.12           N  
ATOM    374  H   LEU A  25      -3.745  34.585 -11.789  1.00 77.12           H  
ATOM    375  CA  LEU A  25      -4.604  32.944 -10.720  1.00 77.12           C  
ATOM    376  HA  LEU A  25      -4.128  31.971 -10.601  1.00 77.12           H  
ATOM    377  C   LEU A  25      -6.112  32.658 -10.883  1.00 77.12           C  
ATOM    378  CB  LEU A  25      -4.322  33.788  -9.463  1.00 77.12           C  
ATOM    379  HB2 LEU A  25      -4.655  34.808  -9.657  1.00 77.12           H  
ATOM    380  HB3 LEU A  25      -4.911  33.394  -8.635  1.00 77.12           H  
ATOM    381  O   LEU A  25      -6.650  31.799 -10.189  1.00 77.12           O  
ATOM    382  CG  LEU A  25      -2.842  33.812  -9.034  1.00 77.12           C  
ATOM    383  HG  LEU A  25      -2.210  34.035  -9.893  1.00 77.12           H  
ATOM    384  CD1 LEU A  25      -2.621  34.893  -7.988  1.00 77.12           C  
ATOM    385 HD11 LEU A  25      -2.919  35.847  -8.424  1.00 77.12           H  
ATOM    386 HD12 LEU A  25      -3.219  34.688  -7.100  1.00 77.12           H  
ATOM    387 HD13 LEU A  25      -1.568  34.936  -7.709  1.00 77.12           H  
ATOM    388  CD2 LEU A  25      -2.388  32.498  -8.412  1.00 77.12           C  
ATOM    389 HD21 LEU A  25      -1.339  32.557  -8.124  1.00 77.12           H  
ATOM    390 HD22 LEU A  25      -2.988  32.271  -7.530  1.00 77.12           H  
ATOM    391 HD23 LEU A  25      -2.515  31.686  -9.129  1.00 77.12           H  
ATOM    392  N   GLY A  26      -6.788  33.331 -11.823  1.00 73.88           N  
ATOM    393  H   GLY A  26      -6.286  34.037 -12.343  1.00 73.88           H  
ATOM    394  CA  GLY A  26      -8.189  33.081 -12.181  1.00 73.88           C  
ATOM    395  HA2 GLY A  26      -8.443  32.044 -11.965  1.00 73.88           H  
ATOM    396  HA3 GLY A  26      -8.296  33.236 -13.255  1.00 73.88           H  
ATOM    397  C   GLY A  26      -9.219  33.976 -11.479  1.00 73.88           C  
ATOM    398  O   GLY A  26     -10.394  33.617 -11.414  1.00 73.88           O  
ATOM    399  N   PHE A  27      -8.824  35.142 -10.962  1.00 72.94           N  
ATOM    400  H   PHE A  27      -7.859  35.415 -11.081  1.00 72.94           H  
ATOM    401  CA  PHE A  27      -9.752  36.111 -10.370  1.00 72.94           C  
ATOM    402  HA  PHE A  27     -10.507  35.564  -9.807  1.00 72.94           H  
ATOM    403  C   PHE A  27     -10.472  36.934 -11.459  1.00 72.94           C  
ATOM    404  CB  PHE A  27      -9.005  37.014  -9.376  1.00 72.94           C  
ATOM    405  HB2 PHE A  27      -9.684  37.797  -9.041  1.00 72.94           H  
ATOM    406  HB3 PHE A  27      -8.179  37.504  -9.892  1.00 72.94           H  
ATOM    407  O   PHE A  27      -9.831  37.584 -12.283  1.00 72.94           O  
ATOM    408  CG  PHE A  27      -8.470  36.296  -8.148  1.00 72.94           C  
ATOM    409  CD1 PHE A  27      -9.328  36.016  -7.066  1.00 72.94           C  
ATOM    410  HD1 PHE A  27     -10.366  36.314  -7.107  1.00 72.94           H  
ATOM    411  CD2 PHE A  27      -7.116  35.919  -8.074  1.00 72.94           C  
ATOM    412  HD2 PHE A  27      -6.450  36.131  -8.897  1.00 72.94           H  
ATOM    413  CE1 PHE A  27      -8.835  35.367  -5.920  1.00 72.94           C  
ATOM    414  HE1 PHE A  27      -9.488  35.169  -5.083  1.00 72.94           H  
ATOM    415  CE2 PHE A  27      -6.624  35.269  -6.928  1.00 72.94           C  
ATOM    416  HE2 PHE A  27      -5.584  34.986  -6.863  1.00 72.94           H  
ATOM    417  CZ  PHE A  27      -7.482  34.994  -5.851  1.00 72.94           C  
ATOM    418  HZ  PHE A  27      -7.095  34.509  -4.967  1.00 72.94           H  
ATOM    419  N   LEU A  28     -11.815  36.942 -11.451  1.00 68.76           N  
ATOM    420  H   LEU A  28     -12.278  36.325 -10.799  1.00 68.76           H  
ATOM    421  CA  LEU A  28     -12.647  37.736 -12.381  1.00 68.76           C  
ATOM    422  HA  LEU A  28     -12.295  37.577 -13.400  1.00 68.76           H  
ATOM    423  C   LEU A  28     -12.569  39.247 -12.119  1.00 68.76           C  
ATOM    424  CB  LEU A  28     -14.119  37.294 -12.254  1.00 68.76           C  
ATOM    425  HB2 LEU A  28     -14.342  37.139 -11.199  1.00 68.76           H  
ATOM    426  HB3 LEU A  28     -14.767  38.099 -12.602  1.00 68.76           H  
ATOM    427  O   LEU A  28     -12.627  40.046 -13.052  1.00 68.76           O  
ATOM    428  CG  LEU A  28     -14.473  36.025 -13.045  1.00 68.76           C  
ATOM    429  HG  LEU A  28     -13.702  35.270 -12.895  1.00 68.76           H  
ATOM    430  CD1 LEU A  28     -15.808  35.470 -12.547  1.00 68.76           C  
ATOM    431 HD11 LEU A  28     -15.723  35.205 -11.493  1.00 68.76           H  
ATOM    432 HD12 LEU A  28     -16.056  34.567 -13.106  1.00 68.76           H  
ATOM    433 HD13 LEU A  28     -16.599  36.209 -12.676  1.00 68.76           H  
ATOM    434  CD2 LEU A  28     -14.616  36.323 -14.541  1.00 68.76           C  
ATOM    435 HD21 LEU A  28     -15.392  37.070 -14.708  1.00 68.76           H  
ATOM    436 HD22 LEU A  28     -14.873  35.404 -15.069  1.00 68.76           H  
ATOM    437 HD23 LEU A  28     -13.668  36.689 -14.937  1.00 68.76           H  
ATOM    438  N   ASP A  29     -12.468  39.622 -10.847  1.00 74.76           N  
ATOM    439  H   ASP A  29     -12.380  38.901 -10.145  1.00 74.76           H  
ATOM    440  CA  ASP A  29     -12.259  40.992 -10.400  1.00 74.76           C  
ATOM    441  HA  ASP A  29     -12.379  41.680 -11.237  1.00 74.76           H  
ATOM    442  C   ASP A  29     -10.836  41.089  -9.835  1.00 74.76           C  
ATOM    443  CB  ASP A  29     -13.327  41.373  -9.368  1.00 74.76           C  
ATOM    444  HB2 ASP A  29     -14.309  41.199  -9.807  1.00 74.76           H  
ATOM    445  HB3 ASP A  29     -13.233  40.737  -8.487  1.00 74.76           H  
ATOM    446  O   ASP A  29     -10.572  40.513  -8.775  1.00 74.76           O  
ATOM    447  CG  ASP A  29     -13.241  42.842  -8.940  1.00 74.76           C  
ATOM    448  OD1 ASP A  29     -12.239  43.528  -9.263  1.00 74.76           O  
ATOM    449  OD2 ASP A  29     -14.192  43.299  -8.277  1.00 74.76           O  
ATOM    450  N   PRO A  30      -9.905  41.786 -10.514  1.00 76.21           N  
ATOM    451  CA  PRO A  30      -8.538  41.944 -10.036  1.00 76.21           C  
ATOM    452  HA  PRO A  30      -8.050  40.970 -10.051  1.00 76.21           H  
ATOM    453  C   PRO A  30      -8.467  42.501  -8.616  1.00 76.21           C  
ATOM    454  CB  PRO A  30      -7.854  42.887 -11.032  1.00 76.21           C  
ATOM    455  HB2 PRO A  30      -6.804  42.632 -11.170  1.00 76.21           H  
ATOM    456  HB3 PRO A  30      -7.951  43.921 -10.699  1.00 76.21           H  
ATOM    457  O   PRO A  30      -7.540  42.163  -7.890  1.00 76.21           O  
ATOM    458  CG  PRO A  30      -8.660  42.696 -12.314  1.00 76.21           C  
ATOM    459  HG2 PRO A  30      -8.292  41.818 -12.846  1.00 76.21           H  
ATOM    460  HG3 PRO A  30      -8.620  43.578 -12.954  1.00 76.21           H  
ATOM    461  CD  PRO A  30     -10.072  42.426 -11.807  1.00 76.21           C  
ATOM    462  HD2 PRO A  30     -10.598  41.780 -12.510  1.00 76.21           H  
ATOM    463  HD3 PRO A  30     -10.609  43.366 -11.676  1.00 76.21           H  
ATOM    464  N   SER A  31      -9.448  43.310  -8.190  1.00 74.50           N  
ATOM    465  H   SER A  31     -10.258  43.450  -8.776  1.00 74.50           H  
ATOM    466  CA  SER A  31      -9.464  43.903  -6.847  1.00 74.50           C  
ATOM    467  HA  SER A  31      -8.510  44.407  -6.699  1.00 74.50           H  
ATOM    468  C   SER A  31      -9.575  42.880  -5.708  1.00 74.50           C  
ATOM    469  CB  SER A  31     -10.559  44.967  -6.740  1.00 74.50           C  
ATOM    470  HB2 SER A  31     -10.438  45.493  -5.792  1.00 74.50           H  
ATOM    471  HB3 SER A  31     -10.446  45.689  -7.549  1.00 74.50           H  
ATOM    472  O   SER A  31      -9.299  43.230  -4.564  1.00 74.50           O  
ATOM    473  OG  SER A  31     -11.857  44.422  -6.778  1.00 74.50           O  
ATOM    474  HG  SER A  31     -12.090  44.154  -7.670  1.00 74.50           H  
ATOM    475  N   ALA A  32      -9.904  41.619  -6.011  1.00 70.63           N  
ATOM    476  H   ALA A  32     -10.127  41.395  -6.970  1.00 70.63           H  
ATOM    477  CA  ALA A  32      -9.866  40.517  -5.052  1.00 70.63           C  
ATOM    478  HA  ALA A  32     -10.323  40.849  -4.120  1.00 70.63           H  
ATOM    479  C   ALA A  32      -8.439  40.041  -4.710  1.00 70.63           C  
ATOM    480  CB  ALA A  32     -10.705  39.369  -5.624  1.00 70.63           C  
ATOM    481  HB1 ALA A  32     -10.245  38.995  -6.538  1.00 70.63           H  
ATOM    482  HB2 ALA A  32     -11.714  39.719  -5.840  1.00 70.63           H  
ATOM    483  HB3 ALA A  32     -10.754  38.560  -4.895  1.00 70.63           H  
ATOM    484  O   ALA A  32      -8.257  39.358  -3.706  1.00 70.63           O  
ATOM    485  N   LEU A  33      -7.439  40.378  -5.533  1.00 76.35           N  
ATOM    486  H   LEU A  33      -7.646  40.976  -6.320  1.00 76.35           H  
ATOM    487  CA  LEU A  33      -6.039  40.028  -5.310  1.00 76.35           C  
ATOM    488  HA  LEU A  33      -5.983  39.051  -4.828  1.00 76.35           H  
ATOM    489  C   LEU A  33      -5.372  41.070  -4.402  1.00 76.35           C  
ATOM    490  CB  LEU A  33      -5.337  39.945  -6.678  1.00 76.35           C  
ATOM    491  HB2 LEU A  33      -5.270  40.948  -7.099  1.00 76.35           H  
ATOM    492  HB3 LEU A  33      -5.945  39.352  -7.361  1.00 76.35           H  
ATOM    493  O   LEU A  33      -5.216  42.228  -4.809  1.00 76.35           O  
ATOM    494  CG  LEU A  33      -3.931  39.331  -6.570  1.00 76.35           C  
ATOM    495  HG  LEU A  33      -3.570  39.391  -5.543  1.00 76.35           H  
ATOM    496  CD1 LEU A  33      -3.964  37.878  -7.020  1.00 76.35           C  
ATOM    497 HD11 LEU A  33      -4.722  37.345  -6.446  1.00 76.35           H  
ATOM    498 HD12 LEU A  33      -2.997  37.426  -6.799  1.00 76.35           H  
ATOM    499 HD13 LEU A  33      -4.194  37.808  -8.083  1.00 76.35           H  
ATOM    500  CD2 LEU A  33      -2.915  40.065  -7.441  1.00 76.35           C  
ATOM    501 HD21 LEU A  33      -2.822  41.086  -7.070  1.00 76.35           H  
ATOM    502 HD22 LEU A  33      -1.946  39.572  -7.361  1.00 76.35           H  
ATOM    503 HD23 LEU A  33      -3.247  40.078  -8.479  1.00 76.35           H  
ATOM    504  N   ASP A  34      -4.913  40.663  -3.218  1.00 71.95           N  
ATOM    505  H   ASP A  34      -5.051  39.701  -2.942  1.00 71.95           H  
ATOM    506  CA  ASP A  34      -4.121  41.535  -2.347  1.00 71.95           C  
ATOM    507  HA  ASP A  34      -4.639  42.491  -2.272  1.00 71.95           H  
ATOM    508  C   ASP A  34      -2.715  41.728  -2.959  1.00 71.95           C  
ATOM    509  CB  ASP A  34      -4.063  40.991  -0.912  1.00 71.95           C  
ATOM    510  HB2 ASP A  34      -5.081  40.805  -0.572  1.00 71.95           H  
ATOM    511  HB3 ASP A  34      -3.527  40.042  -0.905  1.00 71.95           H  
ATOM    512  O   ASP A  34      -1.959  40.758  -3.084  1.00 71.95           O  
ATOM    513  CG  ASP A  34      -3.388  41.973   0.063  1.00 71.95           C  
ATOM    514  OD1 ASP A  34      -2.560  42.801  -0.393  1.00 71.95           O  
ATOM    515  OD2 ASP A  34      -3.698  41.894   1.265  1.00 71.95           O  
ATOM    516  N   PRO A  35      -2.317  42.951  -3.362  1.00 77.37           N  
ATOM    517  CA  PRO A  35      -1.017  43.180  -3.985  1.00 77.37           C  
ATOM    518  HA  PRO A  35      -0.911  42.477  -4.811  1.00 77.37           H  
ATOM    519  C   PRO A  35       0.177  42.984  -3.029  1.00 77.37           C  
ATOM    520  CB  PRO A  35      -1.069  44.610  -4.542  1.00 77.37           C  
ATOM    521  HB2 PRO A  35      -0.362  45.254  -4.018  1.00 77.37           H  
ATOM    522  HB3 PRO A  35      -0.841  44.621  -5.608  1.00 77.37           H  
ATOM    523  O   PRO A  35       1.317  42.899  -3.508  1.00 77.37           O  
ATOM    524  CG  PRO A  35      -2.490  45.118  -4.305  1.00 77.37           C  
ATOM    525  HG2 PRO A  35      -3.068  45.024  -5.225  1.00 77.37           H  
ATOM    526  HG3 PRO A  35      -2.495  46.153  -3.964  1.00 77.37           H  
ATOM    527  CD  PRO A  35      -3.070  44.187  -3.253  1.00 77.37           C  
ATOM    528  HD2 PRO A  35      -2.925  44.612  -2.260  1.00 77.37           H  
ATOM    529  HD3 PRO A  35      -4.134  44.053  -3.450  1.00 77.37           H  
ATOM    530  N   GLY A  36      -0.064  42.958  -1.711  1.00 72.56           N  
ATOM    531  H   GLY A  36      -1.023  43.000  -1.395  1.00 72.56           H  
ATOM    532  CA  GLY A  36       0.948  42.772  -0.667  1.00 72.56           C  
ATOM    533  HA2 GLY A  36       1.925  43.079  -1.039  1.00 72.56           H  
ATOM    534  HA3 GLY A  36       0.680  43.383   0.196  1.00 72.56           H  
ATOM    535  C   GLY A  36       1.135  41.340  -0.185  1.00 72.56           C  
ATOM    536  O   GLY A  36       2.179  41.036   0.392  1.00 72.56           O  
ATOM    537  N   MET A  37       0.188  40.451  -0.471  1.00 74.40           N  
ATOM    538  H   MET A  37      -0.638  40.771  -0.956  1.00 74.40           H  
ATOM    539  CA  MET A  37       0.241  39.051  -0.055  1.00 74.40           C  
ATOM    540  HA  MET A  37       0.677  39.005   0.943  1.00 74.40           H  
ATOM    541  C   MET A  37       1.124  38.214  -0.992  1.00 74.40           C  
ATOM    542  CB  MET A  37      -1.200  38.557   0.058  1.00 74.40           C  
ATOM    543  HB2 MET A  37      -1.666  38.582  -0.927  1.00 74.40           H  
ATOM    544  HB3 MET A  37      -1.748  39.247   0.700  1.00 74.40           H  
ATOM    545  O   MET A  37       1.185  38.462  -2.203  1.00 74.40           O  
ATOM    546  CG  MET A  37      -1.367  37.160   0.645  1.00 74.40           C  
ATOM    547  HG2 MET A  37      -0.859  36.440   0.003  1.00 74.40           H  
ATOM    548  HG3 MET A  37      -0.930  37.113   1.643  1.00 74.40           H  
ATOM    549  SD  MET A  37      -3.127  36.745   0.733  1.00 74.40           S  
ATOM    550  CE  MET A  37      -3.037  34.955   0.556  1.00 74.40           C  
ATOM    551  HE1 MET A  37      -2.388  34.694  -0.280  1.00 74.40           H  
ATOM    552  HE2 MET A  37      -2.630  34.527   1.472  1.00 74.40           H  
ATOM    553  HE3 MET A  37      -4.034  34.549   0.386  1.00 74.40           H  
ATOM    554  N   GLY A  38       1.821  37.217  -0.436  1.00 76.18           N  
ATOM    555  H   GLY A  38       1.641  36.968   0.526  1.00 76.18           H  
ATOM    556  CA  GLY A  38       2.734  36.363  -1.193  1.00 76.18           C  
ATOM    557  HA2 GLY A  38       3.526  36.974  -1.626  1.00 76.18           H  
ATOM    558  HA3 GLY A  38       3.185  35.640  -0.514  1.00 76.18           H  
ATOM    559  C   GLY A  38       2.010  35.593  -2.296  1.00 76.18           C  
ATOM    560  O   GLY A  38       0.950  35.022  -2.064  1.00 76.18           O  
ATOM    561  N   PHE A  39       2.581  35.508  -3.498  1.00 77.99           N  
ATOM    562  H   PHE A  39       3.398  36.073  -3.680  1.00 77.99           H  
ATOM    563  CA  PHE A  39       1.952  34.789  -4.609  1.00 77.99           C  
ATOM    564  HA  PHE A  39       0.990  35.250  -4.832  1.00 77.99           H  
ATOM    565  C   PHE A  39       1.656  33.325  -4.266  1.00 77.99           C  
ATOM    566  CB  PHE A  39       2.849  34.846  -5.849  1.00 77.99           C  
ATOM    567  HB2 PHE A  39       2.344  34.270  -6.624  1.00 77.99           H  
ATOM    568  HB3 PHE A  39       3.800  34.364  -5.620  1.00 77.99           H  
ATOM    569  O   PHE A  39       0.591  32.821  -4.602  1.00 77.99           O  
ATOM    570  CG  PHE A  39       3.111  36.199  -6.473  1.00 77.99           C  
ATOM    571  CD1 PHE A  39       2.094  37.169  -6.534  1.00 77.99           C  
ATOM    572  HD1 PHE A  39       1.126  36.987  -6.091  1.00 77.99           H  
ATOM    573  CD2 PHE A  39       4.351  36.450  -7.091  1.00 77.99           C  
ATOM    574  HD2 PHE A  39       5.130  35.703  -7.064  1.00 77.99           H  
ATOM    575  CE1 PHE A  39       2.326  38.386  -7.191  1.00 77.99           C  
ATOM    576  HE1 PHE A  39       1.537  39.122  -7.234  1.00 77.99           H  
ATOM    577  CE2 PHE A  39       4.575  37.668  -7.754  1.00 77.99           C  
ATOM    578  HE2 PHE A  39       5.528  37.856  -8.226  1.00 77.99           H  
ATOM    579  CZ  PHE A  39       3.563  38.638  -7.804  1.00 77.99           C  
ATOM    580  HZ  PHE A  39       3.741  39.575  -8.311  1.00 77.99           H  
ATOM    581  N   ASN A  40       2.572  32.656  -3.561  1.00 65.62           N  
ATOM    582  H   ASN A  40       3.410  33.149  -3.286  1.00 65.62           H  
ATOM    583  CA  ASN A  40       2.407  31.259  -3.156  1.00 65.62           C  
ATOM    584  HA  ASN A  40       2.187  30.660  -4.040  1.00 65.62           H  
ATOM    585  C   ASN A  40       1.220  31.085  -2.184  1.00 65.62           C  
ATOM    586  CB  ASN A  40       3.747  30.791  -2.555  1.00 65.62           C  
ATOM    587  HB2 ASN A  40       3.816  31.115  -1.516  1.00 65.62           H  
ATOM    588  HB3 ASN A  40       4.568  31.237  -3.116  1.00 65.62           H  
ATOM    589  O   ASN A  40       0.449  30.142  -2.303  1.00 65.62           O  
ATOM    590  CG  ASN A  40       3.955  29.287  -2.618  1.00 65.62           C  
ATOM    591  ND2 ASN A  40       5.066  28.807  -2.114  1.00 65.62           N  
ATOM    592 HD21 ASN A  40       5.143  27.801  -2.166  1.00 65.62           H  
ATOM    593 HD22 ASN A  40       5.714  29.403  -1.620  1.00 65.62           H  
ATOM    594  OD1 ASN A  40       3.176  28.518  -3.136  1.00 65.62           O  
ATOM    595  N   GLU A  41       1.010  32.047  -1.280  1.00 66.25           N  
ATOM    596  H   GLU A  41       1.604  32.864  -1.281  1.00 66.25           H  
ATOM    597  CA  GLU A  41      -0.144  32.072  -0.365  1.00 66.25           C  
ATOM    598  HA  GLU A  41      -0.235  31.110   0.139  1.00 66.25           H  
ATOM    599  C   GLU A  41      -1.461  32.323  -1.113  1.00 66.25           C  
ATOM    600  CB  GLU A  41       0.054  33.169   0.692  1.00 66.25           C  
ATOM    601  HB2 GLU A  41       0.122  34.127   0.177  1.00 66.25           H  
ATOM    602  HB3 GLU A  41      -0.819  33.191   1.345  1.00 66.25           H  
ATOM    603  O   GLU A  41      -2.520  31.893  -0.666  1.00 66.25           O  
ATOM    604  CG  GLU A  41       1.297  32.956   1.570  1.00 66.25           C  
ATOM    605  HG2 GLU A  41       1.120  32.101   2.222  1.00 66.25           H  
ATOM    606  HG3 GLU A  41       2.151  32.718   0.937  1.00 66.25           H  
ATOM    607  CD  GLU A  41       1.675  34.188   2.409  1.00 66.25           C  
ATOM    608  OE1 GLU A  41       2.563  34.013   3.272  1.00 66.25           O  
ATOM    609  OE2 GLU A  41       1.194  35.305   2.101  1.00 66.25           O  
ATOM    610  N   GLN A  42      -1.395  32.984  -2.272  1.00 70.70           N  
ATOM    611  H   GLN A  42      -0.496  33.347  -2.555  1.00 70.70           H  
ATOM    612  CA  GLN A  42      -2.531  33.196  -3.174  1.00 70.70           C  
ATOM    613  HA  GLN A  42      -3.439  33.224  -2.572  1.00 70.70           H  
ATOM    614  C   GLN A  42      -2.743  32.040  -4.169  1.00 70.70           C  
ATOM    615  CB  GLN A  42      -2.404  34.564  -3.871  1.00 70.70           C  
ATOM    616  HB2 GLN A  42      -1.472  34.618  -4.433  1.00 70.70           H  
ATOM    617  HB3 GLN A  42      -3.236  34.681  -4.565  1.00 70.70           H  
ATOM    618  O   GLN A  42      -3.596  32.144  -5.048  1.00 70.70           O  
ATOM    619  CG  GLN A  42      -2.466  35.707  -2.849  1.00 70.70           C  
ATOM    620  HG2 GLN A  42      -1.555  35.724  -2.251  1.00 70.70           H  
ATOM    621  HG3 GLN A  42      -3.314  35.538  -2.185  1.00 70.70           H  
ATOM    622  CD  GLN A  42      -2.682  37.067  -3.489  1.00 70.70           C  
ATOM    623  NE2 GLN A  42      -1.711  37.954  -3.447  1.00 70.70           N  
ATOM    624 HE21 GLN A  42      -0.850  37.754  -2.959  1.00 70.70           H  
ATOM    625 HE22 GLN A  42      -1.966  38.916  -3.620  1.00 70.70           H  
ATOM    626  OE1 GLN A  42      -3.739  37.354  -4.022  1.00 70.70           O  
ATOM    627  N   GLY A  43      -1.999  30.935  -4.032  1.00 67.39           N  
ATOM    628  H   GLY A  43      -1.334  30.898  -3.272  1.00 67.39           H  
ATOM    629  CA  GLY A  43      -2.149  29.734  -4.857  1.00 67.39           C  
ATOM    630  HA2 GLY A  43      -3.187  29.630  -5.173  1.00 67.39           H  
ATOM    631  HA3 GLY A  43      -1.894  28.868  -4.246  1.00 67.39           H  
ATOM    632  C   GLY A  43      -1.264  29.690  -6.104  1.00 67.39           C  
ATOM    633  O   GLY A  43      -1.539  28.904  -7.007  1.00 67.39           O  
ATOM    634  N   LEU A  44      -0.214  30.516  -6.180  1.00 69.33           N  
ATOM    635  H   LEU A  44      -0.056  31.167  -5.425  1.00 69.33           H  
ATOM    636  CA  LEU A  44       0.758  30.449  -7.270  1.00 69.33           C  
ATOM    637  HA  LEU A  44       0.210  30.501  -8.211  1.00 69.33           H  
ATOM    638  C   LEU A  44       1.535  29.134  -7.230  1.00 69.33           C  
ATOM    639  CB  LEU A  44       1.739  31.630  -7.189  1.00 69.33           C  
ATOM    640  HB2 LEU A  44       1.158  32.551  -7.152  1.00 69.33           H  
ATOM    641  HB3 LEU A  44       2.314  31.533  -6.268  1.00 69.33           H  
ATOM    642  O   LEU A  44       2.344  28.906  -6.334  1.00 69.33           O  
ATOM    643  CG  LEU A  44       2.717  31.677  -8.377  1.00 69.33           C  
ATOM    644  HG  LEU A  44       2.991  30.668  -8.684  1.00 69.33           H  
ATOM    645  CD1 LEU A  44       2.031  32.377  -9.538  1.00 69.33           C  
ATOM    646 HD11 LEU A  44       2.653  32.290 -10.428  1.00 69.33           H  
ATOM    647 HD12 LEU A  44       1.062  31.915  -9.724  1.00 69.33           H  
ATOM    648 HD13 LEU A  44       1.864  33.423  -9.281  1.00 69.33           H  
ATOM    649  CD2 LEU A  44       4.021  32.418  -8.076  1.00 69.33           C  
ATOM    650 HD21 LEU A  44       4.452  32.037  -7.150  1.00 69.33           H  
ATOM    651 HD22 LEU A  44       3.854  33.493  -8.001  1.00 69.33           H  
ATOM    652 HD23 LEU A  44       4.726  32.233  -8.887  1.00 69.33           H  
ATOM    653  N   ASP A  45       1.387  28.337  -8.280  1.00 58.97           N  
ATOM    654  H   ASP A  45       0.652  28.543  -8.942  1.00 58.97           H  
ATOM    655  CA  ASP A  45       2.245  27.188  -8.533  1.00 58.97           C  
ATOM    656  HA  ASP A  45       2.799  26.958  -7.623  1.00 58.97           H  
ATOM    657  C   ASP A  45       3.301  27.465  -9.620  1.00 58.97           C  
ATOM    658  CB  ASP A  45       1.371  25.961  -8.809  1.00 58.97           C  
ATOM    659  HB2 ASP A  45       0.658  25.846  -7.992  1.00 58.97           H  
ATOM    660  HB3 ASP A  45       2.002  25.072  -8.810  1.00 58.97           H  
ATOM    661  O   ASP A  45       3.455  28.572 -10.145  1.00 58.97           O  
ATOM    662  CG  ASP A  45       0.614  26.011 -10.133  1.00 58.97           C  
ATOM    663  OD1 ASP A  45       1.086  26.664 -11.093  1.00 58.97           O  
ATOM    664  OD2 ASP A  45      -0.392  25.284 -10.215  1.00 58.97           O  
ATOM    665  N   SER A  46       4.068  26.432  -9.971  1.00 53.86           N  
ATOM    666  H   SER A  46       3.833  25.527  -9.589  1.00 53.86           H  
ATOM    667  CA  SER A  46       5.145  26.547 -10.961  1.00 53.86           C  
ATOM    668  HA  SER A  46       5.811  27.357 -10.664  1.00 53.86           H  
ATOM    669  C   SER A  46       4.644  26.863 -12.376  1.00 53.86           C  
ATOM    670  CB  SER A  46       5.949  25.248 -10.995  1.00 53.86           C  
ATOM    671  HB2 SER A  46       5.292  24.419 -11.259  1.00 53.86           H  
ATOM    672  HB3 SER A  46       6.735  25.326 -11.746  1.00 53.86           H  
ATOM    673  O   SER A  46       5.350  27.541 -13.126  1.00 53.86           O  
ATOM    674  OG  SER A  46       6.538  25.001  -9.732  1.00 53.86           O  
ATOM    675  HG  SER A  46       5.886  25.163  -9.046  1.00 53.86           H  
ATOM    676  N   LEU A  47       3.448  26.395 -12.751  1.00 54.75           N  
ATOM    677  H   LEU A  47       2.817  26.049 -12.041  1.00 54.75           H  
ATOM    678  CA  LEU A  47       2.871  26.650 -14.072  1.00 54.75           C  
ATOM    679  HA  LEU A  47       3.634  26.470 -14.829  1.00 54.75           H  
ATOM    680  C   LEU A  47       2.444  28.117 -14.169  1.00 54.75           C  
ATOM    681  CB  LEU A  47       1.688  25.688 -14.300  1.00 54.75           C  
ATOM    682  HB2 LEU A  47       0.913  25.908 -13.566  1.00 54.75           H  
ATOM    683  HB3 LEU A  47       2.020  24.664 -14.132  1.00 54.75           H  
ATOM    684  O   LEU A  47       2.837  28.826 -15.099  1.00 54.75           O  
ATOM    685  CG  LEU A  47       1.067  25.785 -15.707  1.00 54.75           C  
ATOM    686  HG  LEU A  47       0.838  26.825 -15.939  1.00 54.75           H  
ATOM    687  CD1 LEU A  47       2.012  25.228 -16.776  1.00 54.75           C  
ATOM    688 HD11 LEU A  47       2.912  25.840 -16.838  1.00 54.75           H  
ATOM    689 HD12 LEU A  47       2.280  24.197 -16.545  1.00 54.75           H  
ATOM    690 HD13 LEU A  47       1.515  25.253 -17.746  1.00 54.75           H  
ATOM    691  CD2 LEU A  47      -0.237  24.991 -15.754  1.00 54.75           C  
ATOM    692 HD21 LEU A  47      -0.046  23.936 -15.557  1.00 54.75           H  
ATOM    693 HD22 LEU A  47      -0.699  25.098 -16.736  1.00 54.75           H  
ATOM    694 HD23 LEU A  47      -0.927  25.374 -15.002  1.00 54.75           H  
ATOM    695  N   MET A  48       1.738  28.597 -13.148  1.00 68.09           N  
ATOM    696  H   MET A  48       1.468  27.959 -12.413  1.00 68.09           H  
ATOM    697  CA  MET A  48       1.318  29.991 -13.041  1.00 68.09           C  
ATOM    698  HA  MET A  48       0.727  30.253 -13.919  1.00 68.09           H  
ATOM    699  C   MET A  48       2.517  30.947 -12.976  1.00 68.09           C  
ATOM    700  CB  MET A  48       0.439  30.138 -11.800  1.00 68.09           C  
ATOM    701  HB2 MET A  48       0.969  29.747 -10.931  1.00 68.09           H  
ATOM    702  HB3 MET A  48       0.234  31.196 -11.638  1.00 68.09           H  
ATOM    703  O   MET A  48       2.500  32.007 -13.601  1.00 68.09           O  
ATOM    704  CG  MET A  48      -0.900  29.413 -11.942  1.00 68.09           C  
ATOM    705  HG2 MET A  48      -1.476  29.881 -12.740  1.00 68.09           H  
ATOM    706  HG3 MET A  48      -0.732  28.368 -12.199  1.00 68.09           H  
ATOM    707  SD  MET A  48      -1.849  29.470 -10.411  1.00 68.09           S  
ATOM    708  CE  MET A  48      -3.449  28.861 -10.991  1.00 68.09           C  
ATOM    709  HE1 MET A  48      -3.306  27.955 -11.580  1.00 68.09           H  
ATOM    710  HE2 MET A  48      -4.086  28.645 -10.134  1.00 68.09           H  
ATOM    711  HE3 MET A  48      -3.921  29.622 -11.612  1.00 68.09           H  
ATOM    712  N   ALA A  49       3.607  30.570 -12.296  1.00 68.76           N  
ATOM    713  H   ALA A  49       3.552  29.734 -11.731  1.00 68.76           H  
ATOM    714  CA  ALA A  49       4.834  31.371 -12.257  1.00 68.76           C  
ATOM    715  HA  ALA A  49       4.598  32.351 -11.843  1.00 68.76           H  
ATOM    716  C   ALA A  49       5.435  31.588 -13.661  1.00 68.76           C  
ATOM    717  CB  ALA A  49       5.838  30.677 -11.328  1.00 68.76           C  
ATOM    718  HB1 ALA A  49       6.102  29.697 -11.728  1.00 68.76           H  
ATOM    719  HB2 ALA A  49       6.742  31.280 -11.240  1.00 68.76           H  
ATOM    720  HB3 ALA A  49       5.400  30.542 -10.340  1.00 68.76           H  
ATOM    721  O   ALA A  49       5.895  32.687 -13.994  1.00 68.76           O  
ATOM    722  N   VAL A  50       5.406  30.551 -14.506  1.00 65.34           N  
ATOM    723  H   VAL A  50       4.986  29.692 -14.182  1.00 65.34           H  
ATOM    724  CA  VAL A  50       5.853  30.628 -15.904  1.00 65.34           C  
ATOM    725  HA  VAL A  50       6.821  31.129 -15.929  1.00 65.34           H  
ATOM    726  C   VAL A  50       4.901  31.480 -16.745  1.00 65.34           C  
ATOM    727  CB  VAL A  50       6.027  29.211 -16.489  1.00 65.34           C  
ATOM    728  HB  VAL A  50       5.144  28.609 -16.275  1.00 65.34           H  
ATOM    729  O   VAL A  50       5.373  32.297 -17.544  1.00 65.34           O  
ATOM    730  CG1 VAL A  50       6.240  29.223 -18.008  1.00 65.34           C  
ATOM    731 HG11 VAL A  50       7.016  29.944 -18.266  1.00 65.34           H  
ATOM    732 HG12 VAL A  50       5.306  29.499 -18.498  1.00 65.34           H  
ATOM    733 HG13 VAL A  50       6.511  28.225 -18.352  1.00 65.34           H  
ATOM    734  CG2 VAL A  50       7.250  28.531 -15.859  1.00 65.34           C  
ATOM    735 HG21 VAL A  50       7.336  27.511 -16.232  1.00 65.34           H  
ATOM    736 HG22 VAL A  50       7.125  28.478 -14.777  1.00 65.34           H  
ATOM    737 HG23 VAL A  50       8.158  29.090 -16.083  1.00 65.34           H  
ATOM    738  N   GLU A  51       3.589  31.334 -16.558  1.00 70.71           N  
ATOM    739  H   GLU A  51       3.261  30.627 -15.915  1.00 70.71           H  
ATOM    740  CA  GLU A  51       2.581  32.141 -17.256  1.00 70.71           C  
ATOM    741  HA  GLU A  51       2.740  32.053 -18.330  1.00 70.71           H  
ATOM    742  C   GLU A  51       2.699  33.632 -16.926  1.00 70.71           C  
ATOM    743  CB  GLU A  51       1.162  31.641 -16.952  1.00 70.71           C  
ATOM    744  HB2 GLU A  51       0.454  32.420 -17.235  1.00 70.71           H  
ATOM    745  HB3 GLU A  51       1.062  31.449 -15.884  1.00 70.71           H  
ATOM    746  O   GLU A  51       2.747  34.443 -17.853  1.00 70.71           O  
ATOM    747  CG  GLU A  51       0.825  30.379 -17.757  1.00 70.71           C  
ATOM    748  HG2 GLU A  51       0.998  30.590 -18.812  1.00 70.71           H  
ATOM    749  HG3 GLU A  51       1.502  29.577 -17.462  1.00 70.71           H  
ATOM    750  CD  GLU A  51      -0.629  29.913 -17.567  1.00 70.71           C  
ATOM    751  OE1 GLU A  51      -1.097  29.166 -18.452  1.00 70.71           O  
ATOM    752  OE2 GLU A  51      -1.265  30.301 -16.560  1.00 70.71           O  
ATOM    753  N   ILE A  52       2.844  34.004 -15.646  1.00 79.66           N  
ATOM    754  H   ILE A  52       2.766  33.290 -14.936  1.00 79.66           H  
ATOM    755  CA  ILE A  52       3.049  35.402 -15.221  1.00 79.66           C  
ATOM    756  HA  ILE A  52       2.189  35.994 -15.535  1.00 79.66           H  
ATOM    757  C   ILE A  52       4.275  35.992 -15.909  1.00 79.66           C  
ATOM    758  CB  ILE A  52       3.186  35.509 -13.684  1.00 79.66           C  
ATOM    759  HB  ILE A  52       3.888  34.746 -13.347  1.00 79.66           H  
ATOM    760  O   ILE A  52       4.195  37.065 -16.513  1.00 79.66           O  
ATOM    761  CG1 ILE A  52       1.817  35.259 -13.026  1.00 79.66           C  
ATOM    762 HG12 ILE A  52       1.144  36.092 -13.228  1.00 79.66           H  
ATOM    763 HG13 ILE A  52       1.376  34.360 -13.457  1.00 79.66           H  
ATOM    764  CG2 ILE A  52       3.723  36.888 -13.238  1.00 79.66           C  
ATOM    765 HG21 ILE A  52       3.769  36.949 -12.151  1.00 79.66           H  
ATOM    766 HG22 ILE A  52       4.738  37.049 -13.603  1.00 79.66           H  
ATOM    767 HG23 ILE A  52       3.074  37.681 -13.610  1.00 79.66           H  
ATOM    768  CD1 ILE A  52       1.915  35.031 -11.519  1.00 79.66           C  
ATOM    769 HD11 ILE A  52       2.165  35.950 -10.988  1.00 79.66           H  
ATOM    770 HD12 ILE A  52       2.699  34.299 -11.328  1.00 79.66           H  
ATOM    771 HD13 ILE A  52       0.958  34.661 -11.149  1.00 79.66           H  
ATOM    772  N   ARG A  53       5.412  35.285 -15.866  1.00 75.29           N  
ATOM    773  H   ARG A  53       5.408  34.410 -15.362  1.00 75.29           H  
ATOM    774  CA  ARG A  53       6.638  35.739 -16.530  1.00 75.29           C  
ATOM    775  HA  ARG A  53       6.934  36.700 -16.108  1.00 75.29           H  
ATOM    776  C   ARG A  53       6.398  35.964 -18.020  1.00 75.29           C  
ATOM    777  CB  ARG A  53       7.753  34.715 -16.296  1.00 75.29           C  
ATOM    778  HB2 ARG A  53       7.423  33.757 -16.697  1.00 75.29           H  
ATOM    779  HB3 ARG A  53       7.911  34.587 -15.225  1.00 75.29           H  
ATOM    780  O   ARG A  53       6.788  37.006 -18.533  1.00 75.29           O  
ATOM    781  CG  ARG A  53       9.087  35.135 -16.948  1.00 75.29           C  
ATOM    782  HG2 ARG A  53       9.608  35.817 -16.275  1.00 75.29           H  
ATOM    783  HG3 ARG A  53       8.935  35.647 -17.898  1.00 75.29           H  
ATOM    784  CD  ARG A  53       9.965  33.915 -17.215  1.00 75.29           C  
ATOM    785  HD2 ARG A  53      10.947  34.263 -17.538  1.00 75.29           H  
ATOM    786  HD3 ARG A  53      10.078  33.380 -16.272  1.00 75.29           H  
ATOM    787  NE  ARG A  53       9.385  33.040 -18.260  1.00 75.29           N  
ATOM    788  HE  ARG A  53       8.822  33.483 -18.973  1.00 75.29           H  
ATOM    789  NH1 ARG A  53      10.117  31.021 -17.447  1.00 75.29           N  
ATOM    790 HH11 ARG A  53      10.323  31.475 -16.569  1.00 75.29           H  
ATOM    791 HH12 ARG A  53      10.100  30.013 -17.495  1.00 75.29           H  
ATOM    792  NH2 ARG A  53       9.012  31.103 -19.375  1.00 75.29           N  
ATOM    793 HH21 ARG A  53       8.419  31.639 -19.993  1.00 75.29           H  
ATOM    794 HH22 ARG A  53       9.034  30.095 -19.429  1.00 75.29           H  
ATOM    795  CZ  ARG A  53       9.512  31.732 -18.355  1.00 75.29           C  
ATOM    796  N   ASN A  54       5.782  35.005 -18.713  1.00 73.38           N  
ATOM    797  H   ASN A  54       5.446  34.197 -18.208  1.00 73.38           H  
ATOM    798  CA  ASN A  54       5.555  35.083 -20.158  1.00 73.38           C  
ATOM    799  HA  ASN A  54       6.505  35.270 -20.659  1.00 73.38           H  
ATOM    800  C   ASN A  54       4.625  36.242 -20.540  1.00 73.38           C  
ATOM    801  CB  ASN A  54       4.983  33.746 -20.652  1.00 73.38           C  
ATOM    802  HB2 ASN A  54       4.637  33.864 -21.678  1.00 73.38           H  
ATOM    803  HB3 ASN A  54       4.124  33.475 -20.038  1.00 73.38           H  
ATOM    804  O   ASN A  54       4.924  36.965 -21.492  1.00 73.38           O  
ATOM    805  CG  ASN A  54       5.982  32.606 -20.640  1.00 73.38           C  
ATOM    806  ND2 ASN A  54       5.493  31.393 -20.749  1.00 73.38           N  
ATOM    807 HD21 ASN A  54       6.111  30.595 -20.715  1.00 73.38           H  
ATOM    808 HD22 ASN A  54       4.491  31.265 -20.743  1.00 73.38           H  
ATOM    809  OD1 ASN A  54       7.196  32.778 -20.574  1.00 73.38           O  
ATOM    810  N   LEU A  55       3.541  36.439 -19.785  1.00 82.41           N  
ATOM    811  H   LEU A  55       3.355  35.798 -19.027  1.00 82.41           H  
ATOM    812  CA  LEU A  55       2.609  37.552 -19.973  1.00 82.41           C  
ATOM    813  HA  LEU A  55       2.219  37.520 -20.991  1.00 82.41           H  
ATOM    814  C   LEU A  55       3.314  38.901 -19.822  1.00 82.41           C  
ATOM    815  CB  LEU A  55       1.446  37.415 -18.972  1.00 82.41           C  
ATOM    816  HB2 LEU A  55       1.078  38.403 -18.697  1.00 82.41           H  
ATOM    817  HB3 LEU A  55       1.811  36.947 -18.057  1.00 82.41           H  
ATOM    818  O   LEU A  55       3.206  39.749 -20.705  1.00 82.41           O  
ATOM    819  CG  LEU A  55       0.274  36.602 -19.547  1.00 82.41           C  
ATOM    820  HG  LEU A  55       0.657  35.769 -20.137  1.00 82.41           H  
ATOM    821  CD1 LEU A  55      -0.587  36.039 -18.424  1.00 82.41           C  
ATOM    822 HD11 LEU A  55       0.018  35.354 -17.830  1.00 82.41           H  
ATOM    823 HD12 LEU A  55      -0.956  36.841 -17.784  1.00 82.41           H  
ATOM    824 HD13 LEU A  55      -1.427  35.480 -18.836  1.00 82.41           H  
ATOM    825  CD2 LEU A  55      -0.614  37.484 -20.432  1.00 82.41           C  
ATOM    826 HD21 LEU A  55      -1.039  38.297 -19.844  1.00 82.41           H  
ATOM    827 HD22 LEU A  55      -1.419  36.880 -20.851  1.00 82.41           H  
ATOM    828 HD23 LEU A  55      -0.028  37.903 -21.249  1.00 82.41           H  
ATOM    829  N   LEU A  56       4.096  39.080 -18.754  1.00 83.38           N  
ATOM    830  H   LEU A  56       4.140  38.348 -18.060  1.00 83.38           H  
ATOM    831  CA  LEU A  56       4.829  40.326 -18.516  1.00 83.38           C  
ATOM    832  HA  LEU A  56       4.138  41.164 -18.604  1.00 83.38           H  
ATOM    833  C   LEU A  56       5.917  40.572 -19.562  1.00 83.38           C  
ATOM    834  CB  LEU A  56       5.426  40.301 -17.103  1.00 83.38           C  
ATOM    835  HB2 LEU A  56       6.089  41.158 -16.987  1.00 83.38           H  
ATOM    836  HB3 LEU A  56       6.021  39.395 -16.989  1.00 83.38           H  
ATOM    837  O   LEU A  56       6.102  41.704 -19.998  1.00 83.38           O  
ATOM    838  CG  LEU A  56       4.370  40.352 -15.990  1.00 83.38           C  
ATOM    839  HG  LEU A  56       3.661  39.532 -16.102  1.00 83.38           H  
ATOM    840  CD1 LEU A  56       5.062  40.210 -14.638  1.00 83.38           C  
ATOM    841 HD11 LEU A  56       4.310  40.212 -13.849  1.00 83.38           H  
ATOM    842 HD12 LEU A  56       5.758  41.034 -14.480  1.00 83.38           H  
ATOM    843 HD13 LEU A  56       5.601  39.263 -14.603  1.00 83.38           H  
ATOM    844  CD2 LEU A  56       3.587  41.663 -15.994  1.00 83.38           C  
ATOM    845 HD21 LEU A  56       4.264  42.514 -15.923  1.00 83.38           H  
ATOM    846 HD22 LEU A  56       2.903  41.663 -15.145  1.00 83.38           H  
ATOM    847 HD23 LEU A  56       2.984  41.748 -16.898  1.00 83.38           H  
ATOM    848  N   GLN A  57       6.599  39.519 -20.014  1.00 79.49           N  
ATOM    849  H   GLN A  57       6.422  38.620 -19.589  1.00 79.49           H  
ATOM    850  CA  GLN A  57       7.591  39.608 -21.086  1.00 79.49           C  
ATOM    851  HA  GLN A  57       8.368  40.306 -20.775  1.00 79.49           H  
ATOM    852  C   GLN A  57       6.982  40.153 -22.385  1.00 79.49           C  
ATOM    853  CB  GLN A  57       8.199  38.211 -21.328  1.00 79.49           C  
ATOM    854  HB2 GLN A  57       7.837  37.488 -20.597  1.00 79.49           H  
ATOM    855  HB3 GLN A  57       7.910  37.842 -22.312  1.00 79.49           H  
ATOM    856  O   GLN A  57       7.600  40.974 -23.059  1.00 79.49           O  
ATOM    857  CG  GLN A  57       9.718  38.257 -21.233  1.00 79.49           C  
ATOM    858  HG2 GLN A  57      10.071  38.804 -22.107  1.00 79.49           H  
ATOM    859  HG3 GLN A  57      10.007  38.750 -20.305  1.00 79.49           H  
ATOM    860  CD  GLN A  57      10.390  36.905 -21.277  1.00 79.49           C  
ATOM    861  NE2 GLN A  57      10.169  36.140 -22.321  1.00 79.49           N  
ATOM    862 HE21 GLN A  57       9.487  36.429 -23.007  1.00 79.49           H  
ATOM    863 HE22 GLN A  57      10.569  35.213 -22.286  1.00 79.49           H  
ATOM    864  OE1 GLN A  57      11.177  36.535 -20.423  1.00 79.49           O  
ATOM    865  N   ALA A  58       5.774  39.698 -22.728  1.00 81.58           N  
ATOM    866  H   ALA A  58       5.316  39.033 -22.121  1.00 81.58           H  
ATOM    867  CA  ALA A  58       5.069  40.122 -23.933  1.00 81.58           C  
ATOM    868  HA  ALA A  58       5.772  40.130 -24.766  1.00 81.58           H  
ATOM    869  C   ALA A  58       4.494  41.544 -23.814  1.00 81.58           C  
ATOM    870  CB  ALA A  58       3.977  39.088 -24.230  1.00 81.58           C  
ATOM    871  HB1 ALA A  58       3.257  39.061 -23.411  1.00 81.58           H  
ATOM    872  HB2 ALA A  58       4.422  38.100 -24.347  1.00 81.58           H  
ATOM    873  HB3 ALA A  58       3.458  39.361 -25.149  1.00 81.58           H  
ATOM    874  O   ALA A  58       4.581  42.316 -24.765  1.00 81.58           O  
ATOM    875  N   GLU A  59       3.934  41.900 -22.655  1.00 82.49           N  
ATOM    876  H   GLU A  59       3.843  41.201 -21.932  1.00 82.49           H  
ATOM    877  CA  GLU A  59       3.373  43.236 -22.381  1.00 82.49           C  
ATOM    878  HA  GLU A  59       2.677  43.521 -23.170  1.00 82.49           H  
ATOM    879  C   GLU A  59       4.450  44.331 -22.318  1.00 82.49           C  
ATOM    880  CB  GLU A  59       2.617  43.183 -21.041  1.00 82.49           C  
ATOM    881  HB2 GLU A  59       2.633  44.165 -20.568  1.00 82.49           H  
ATOM    882  HB3 GLU A  59       3.164  42.526 -20.365  1.00 82.49           H  
ATOM    883  O   GLU A  59       4.232  45.459 -22.766  1.00 82.49           O  
ATOM    884  CG  GLU A  59       1.167  42.665 -21.156  1.00 82.49           C  
ATOM    885  HG2 GLU A  59       0.953  42.091 -20.255  1.00 82.49           H  
ATOM    886  HG3 GLU A  59       1.096  41.976 -21.998  1.00 82.49           H  
ATOM    887  CD  GLU A  59       0.086  43.760 -21.275  1.00 82.49           C  
ATOM    888  OE1 GLU A  59      -1.049  43.402 -21.675  1.00 82.49           O  
ATOM    889  OE2 GLU A  59       0.363  44.933 -20.939  1.00 82.49           O  
ATOM    890  N   LEU A  60       5.620  44.009 -21.761  1.00 76.77           N  
ATOM    891  H   LEU A  60       5.722  43.081 -21.376  1.00 76.77           H  
ATOM    892  CA  LEU A  60       6.682  44.982 -21.496  1.00 76.77           C  
ATOM    893  HA  LEU A  60       6.265  45.988 -21.543  1.00 76.77           H  
ATOM    894  C   LEU A  60       7.810  44.965 -22.541  1.00 76.77           C  
ATOM    895  CB  LEU A  60       7.206  44.755 -20.069  1.00 76.77           C  
ATOM    896  HB2 LEU A  60       8.033  45.439 -19.881  1.00 76.77           H  
ATOM    897  HB3 LEU A  60       7.584  43.734 -20.018  1.00 76.77           H  
ATOM    898  O   LEU A  60       8.630  45.879 -22.539  1.00 76.77           O  
ATOM    899  CG  LEU A  60       6.162  44.921 -18.949  1.00 76.77           C  
ATOM    900  HG  LEU A  60       5.317  44.254 -19.122  1.00 76.77           H  
ATOM    901  CD1 LEU A  60       6.790  44.547 -17.609  1.00 76.77           C  
ATOM    902 HD11 LEU A  60       7.611  45.225 -17.374  1.00 76.77           H  
ATOM    903 HD12 LEU A  60       7.162  43.523 -17.653  1.00 76.77           H  
ATOM    904 HD13 LEU A  60       6.026  44.607 -16.834  1.00 76.77           H  
ATOM    905  CD2 LEU A  60       5.641  46.356 -18.848  1.00 76.77           C  
ATOM    906 HD21 LEU A  60       5.084  46.606 -19.750  1.00 76.77           H  
ATOM    907 HD22 LEU A  60       6.471  47.052 -18.721  1.00 76.77           H  
ATOM    908 HD23 LEU A  60       4.963  46.440 -17.999  1.00 76.77           H  
ATOM    909  N   ASP A  61       7.851  43.959 -23.422  1.00 77.25           N  
ATOM    910  H   ASP A  61       7.124  43.260 -23.368  1.00 77.25           H  
ATOM    911  CA  ASP A  61       8.918  43.731 -24.416  1.00 77.25           C  
ATOM    912  HA  ASP A  61       8.767  42.716 -24.783  1.00 77.25           H  
ATOM    913  C   ASP A  61      10.333  43.734 -23.794  1.00 77.25           C  
ATOM    914  CB  ASP A  61       8.742  44.664 -25.630  1.00 77.25           C  
ATOM    915  HB2 ASP A  61       9.045  45.674 -25.353  1.00 77.25           H  
ATOM    916  HB3 ASP A  61       7.685  44.695 -25.896  1.00 77.25           H  
ATOM    917  O   ASP A  61      11.307  44.239 -24.353  1.00 77.25           O  
ATOM    918  CG  ASP A  61       9.521  44.213 -26.878  1.00 77.25           C  
ATOM    919  OD1 ASP A  61       9.655  42.984 -27.093  1.00 77.25           O  
ATOM    920  OD2 ASP A  61       9.913  45.103 -27.673  1.00 77.25           O  
ATOM    921  N   VAL A  62      10.451  43.167 -22.588  1.00 75.60           N  
ATOM    922  H   VAL A  62       9.616  42.754 -22.198  1.00 75.60           H  
ATOM    923  CA  VAL A  62      11.714  42.997 -21.849  1.00 75.60           C  
ATOM    924  HA  VAL A  62      12.538  43.339 -22.475  1.00 75.60           H  
ATOM    925  C   VAL A  62      11.941  41.526 -21.555  1.00 75.60           C  
ATOM    926  CB  VAL A  62      11.766  43.804 -20.535  1.00 75.60           C  
ATOM    927  HB  VAL A  62      12.715  43.583 -20.048  1.00 75.60           H  
ATOM    928  O   VAL A  62      10.989  40.797 -21.324  1.00 75.60           O  
ATOM    929  CG1 VAL A  62      11.734  45.309 -20.800  1.00 75.60           C  
ATOM    930 HG11 VAL A  62      12.517  45.578 -21.510  1.00 75.60           H  
ATOM    931 HG12 VAL A  62      11.897  45.850 -19.868  1.00 75.60           H  
ATOM    932 HG13 VAL A  62      10.769  45.598 -21.216  1.00 75.60           H  
ATOM    933  CG2 VAL A  62      10.644  43.447 -19.558  1.00 75.60           C  
ATOM    934 HG21 VAL A  62      10.715  44.066 -18.664  1.00 75.60           H  
ATOM    935 HG22 VAL A  62       9.682  43.614 -20.042  1.00 75.60           H  
ATOM    936 HG23 VAL A  62      10.717  42.400 -19.263  1.00 75.60           H  
ATOM    937  N   ARG A  63      13.193  41.065 -21.515  1.00 71.80           N  
ATOM    938  H   ARG A  63      13.942  41.737 -21.607  1.00 71.80           H  
ATOM    939  CA  ARG A  63      13.507  39.706 -21.042  1.00 71.80           C  
ATOM    940  HA  ARG A  63      12.735  39.020 -21.389  1.00 71.80           H  
ATOM    941  C   ARG A  63      13.475  39.657 -19.521  1.00 71.80           C  
ATOM    942  CB  ARG A  63      14.876  39.250 -21.555  1.00 71.80           C  
ATOM    943  HB2 ARG A  63      15.344  38.620 -20.799  1.00 71.80           H  
ATOM    944  HB3 ARG A  63      15.522  40.112 -21.723  1.00 71.80           H  
ATOM    945  O   ARG A  63      14.149  40.459 -18.886  1.00 71.80           O  
ATOM    946  CG  ARG A  63      14.735  38.424 -22.833  1.00 71.80           C  
ATOM    947  HG2 ARG A  63      14.280  39.026 -23.619  1.00 71.80           H  
ATOM    948  HG3 ARG A  63      14.106  37.557 -22.629  1.00 71.80           H  
ATOM    949  CD  ARG A  63      16.124  37.959 -23.269  1.00 71.80           C  
ATOM    950  HD2 ARG A  63      16.626  37.498 -22.418  1.00 71.80           H  
ATOM    951  HD3 ARG A  63      16.693  38.833 -23.585  1.00 71.80           H  
ATOM    952  NE  ARG A  63      16.038  36.977 -24.363  1.00 71.80           N  
ATOM    953  HE  ARG A  63      15.119  36.605 -24.555  1.00 71.80           H  
ATOM    954  NH1 ARG A  63      18.265  36.964 -24.900  1.00 71.80           N  
ATOM    955 HH11 ARG A  63      19.041  36.589 -25.427  1.00 71.80           H  
ATOM    956 HH12 ARG A  63      18.414  37.661 -24.185  1.00 71.80           H  
ATOM    957  NH2 ARG A  63      16.857  35.602 -25.976  1.00 71.80           N  
ATOM    958 HH21 ARG A  63      17.633  35.233 -26.507  1.00 71.80           H  
ATOM    959 HH22 ARG A  63      15.926  35.237 -26.119  1.00 71.80           H  
ATOM    960  CZ  ARG A  63      17.050  36.521 -25.074  1.00 71.80           C  
ATOM    961  N   LEU A  64      12.770  38.677 -18.963  1.00 71.63           N  
ATOM    962  H   LEU A  64      12.297  38.006 -19.551  1.00 71.63           H  
ATOM    963  CA  LEU A  64      12.624  38.502 -17.520  1.00 71.63           C  
ATOM    964  HA  LEU A  64      13.168  39.292 -17.002  1.00 71.63           H  
ATOM    965  C   LEU A  64      13.249  37.184 -17.063  1.00 71.63           C  
ATOM    966  CB  LEU A  64      11.137  38.618 -17.138  1.00 71.63           C  
ATOM    967  HB2 LEU A  64      11.037  38.432 -16.068  1.00 71.63           H  
ATOM    968  HB3 LEU A  64      10.581  37.846 -17.670  1.00 71.63           H  
ATOM    969  O   LEU A  64      13.328  36.213 -17.819  1.00 71.63           O  
ATOM    970  CG  LEU A  64      10.522  39.993 -17.463  1.00 71.63           C  
ATOM    971  HG  LEU A  64      10.664  40.206 -18.522  1.00 71.63           H  
ATOM    972  CD1 LEU A  64       9.019  40.000 -17.198  1.00 71.63           C  
ATOM    973 HD11 LEU A  64       8.593  40.927 -17.581  1.00 71.63           H  
ATOM    974 HD12 LEU A  64       8.821  39.939 -16.128  1.00 71.63           H  
ATOM    975 HD13 LEU A  64       8.544  39.163 -17.711  1.00 71.63           H  
ATOM    976  CD2 LEU A  64      11.165  41.114 -16.647  1.00 71.63           C  
ATOM    977 HD21 LEU A  64      11.082  40.912 -15.579  1.00 71.63           H  
ATOM    978 HD22 LEU A  64      12.216  41.233 -16.911  1.00 71.63           H  
ATOM    979 HD23 LEU A  64      10.668  42.057 -16.876  1.00 71.63           H  
ATOM    980  N   SER A  65      13.706  37.159 -15.809  1.00 61.47           N  
ATOM    981  H   SER A  65      13.602  37.990 -15.245  1.00 61.47           H  
ATOM    982  CA  SER A  65      14.264  35.956 -15.185  1.00 61.47           C  
ATOM    983  HA  SER A  65      15.136  35.640 -15.756  1.00 61.47           H  
ATOM    984  C   SER A  65      13.246  34.811 -15.177  1.00 61.47           C  
ATOM    985  CB  SER A  65      14.715  36.253 -13.750  1.00 61.47           C  
ATOM    986  HB2 SER A  65      13.863  36.598 -13.164  1.00 61.47           H  
ATOM    987  HB3 SER A  65      15.482  37.027 -13.753  1.00 61.47           H  
ATOM    988  O   SER A  65      12.043  35.017 -15.023  1.00 61.47           O  
ATOM    989  OG  SER A  65      15.232  35.072 -13.169  1.00 61.47           O  
ATOM    990  HG  SER A  65      15.287  35.190 -12.218  1.00 61.47           H  
ATOM    991  N   THR A  66      13.718  33.570 -15.292  1.00 54.48           N  
ATOM    992  H   THR A  66      14.717  33.430 -15.334  1.00 54.48           H  
ATOM    993  CA  THR A  66      12.858  32.386 -15.169  1.00 54.48           C  
ATOM    994  HA  THR A  66      12.015  32.503 -15.850  1.00 54.48           H  
ATOM    995  C   THR A  66      12.270  32.218 -13.770  1.00 54.48           C  
ATOM    996  CB  THR A  66      13.610  31.109 -15.560  1.00 54.48           C  
ATOM    997  HB  THR A  66      13.057  30.234 -15.218  1.00 54.48           H  
ATOM    998  O   THR A  66      11.194  31.641 -13.652  1.00 54.48           O  
ATOM    999  CG2 THR A  66      13.778  31.018 -17.077  1.00 54.48           C  
ATOM   1000 HG21 THR A  66      14.312  30.100 -17.323  1.00 54.48           H  
ATOM   1001 HG22 THR A  66      14.351  31.871 -17.440  1.00 54.48           H  
ATOM   1002 HG23 THR A  66      12.805  31.005 -17.566  1.00 54.48           H  
ATOM   1003  OG1 THR A  66      14.908  31.097 -15.011  1.00 54.48           O  
ATOM   1004  HG1 THR A  66      14.851  30.984 -14.059  1.00 54.48           H  
ATOM   1005  N   THR A  67      12.942  32.732 -12.738  1.00 55.83           N  
ATOM   1006  H   THR A  67      13.819  33.202 -12.910  1.00 55.83           H  
ATOM   1007  CA  THR A  67      12.537  32.675 -11.323  1.00 55.83           C  
ATOM   1008  HA  THR A  67      11.805  31.877 -11.197  1.00 55.83           H  
ATOM   1009  C   THR A  67      11.849  33.954 -10.846  1.00 55.83           C  
ATOM   1010  CB  THR A  67      13.744  32.346 -10.427  1.00 55.83           C  
ATOM   1011  HB  THR A  67      13.497  32.480  -9.374  1.00 55.83           H  
ATOM   1012  O   THR A  67      11.632  34.107  -9.651  1.00 55.83           O  
ATOM   1013  CG2 THR A  67      14.196  30.899 -10.643  1.00 55.83           C  
ATOM   1014 HG21 THR A  67      15.028  30.688  -9.971  1.00 55.83           H  
ATOM   1015 HG22 THR A  67      14.518  30.747 -11.673  1.00 55.83           H  
ATOM   1016 HG23 THR A  67      13.376  30.220 -10.408  1.00 55.83           H  
ATOM   1017  OG1 THR A  67      14.831  33.170 -10.776  1.00 55.83           O  
ATOM   1018  HG1 THR A  67      14.770  33.966 -10.242  1.00 55.83           H  
ATOM   1019  N   LEU A  68      11.448  34.842 -11.767  1.00 70.26           N  
ATOM   1020  H   LEU A  68      11.654  34.631 -12.733  1.00 70.26           H  
ATOM   1021  CA  LEU A  68      10.885  36.170 -11.487  1.00 70.26           C  
ATOM   1022  HA  LEU A  68      11.700  36.842 -11.219  1.00 70.26           H  
ATOM   1023  C   LEU A  68       9.868  36.192 -10.333  1.00 70.26           C  
ATOM   1024  CB  LEU A  68      10.214  36.658 -12.784  1.00 70.26           C  
ATOM   1025  HB2 LEU A  68       9.423  35.955 -13.044  1.00 70.26           H  
ATOM   1026  HB3 LEU A  68      10.949  36.646 -13.589  1.00 70.26           H  
ATOM   1027  O   LEU A  68       9.970  37.029  -9.442  1.00 70.26           O  
ATOM   1028  CG  LEU A  68       9.620  38.074 -12.723  1.00 70.26           C  
ATOM   1029  HG  LEU A  68       9.045  38.207 -11.806  1.00 70.26           H  
ATOM   1030  CD1 LEU A  68      10.729  39.125 -12.792  1.00 70.26           C  
ATOM   1031 HD11 LEU A  68      10.299  40.127 -12.795  1.00 70.26           H  
ATOM   1032 HD12 LEU A  68      11.384  39.039 -11.925  1.00 70.26           H  
ATOM   1033 HD13 LEU A  68      11.323  38.999 -13.697  1.00 70.26           H  
ATOM   1034  CD2 LEU A  68       8.667  38.243 -13.907  1.00 70.26           C  
ATOM   1035 HD21 LEU A  68       9.169  37.975 -14.836  1.00 70.26           H  
ATOM   1036 HD22 LEU A  68       7.802  37.594 -13.769  1.00 70.26           H  
ATOM   1037 HD23 LEU A  68       8.317  39.273 -13.967  1.00 70.26           H  
ATOM   1038  N   ALA A  69       8.899  35.272 -10.345  1.00 71.26           N  
ATOM   1039  H   ALA A  69       8.880  34.600 -11.099  1.00 71.26           H  
ATOM   1040  CA  ALA A  69       7.832  35.220  -9.346  1.00 71.26           C  
ATOM   1041  HA  ALA A  69       7.447  36.228  -9.194  1.00 71.26           H  
ATOM   1042  C   ALA A  69       8.301  34.712  -7.968  1.00 71.26           C  
ATOM   1043  CB  ALA A  69       6.698  34.355  -9.907  1.00 71.26           C  
ATOM   1044  HB1 ALA A  69       7.027  33.320 -10.000  1.00 71.26           H  
ATOM   1045  HB2 ALA A  69       5.849  34.398  -9.226  1.00 71.26           H  
ATOM   1046  HB3 ALA A  69       6.381  34.731 -10.880  1.00 71.26           H  
ATOM   1047  O   ALA A  69       7.668  35.012  -6.964  1.00 71.26           O  
ATOM   1048  N   PHE A  70       9.410  33.971  -7.904  1.00 65.49           N  
ATOM   1049  H   PHE A  70       9.937  33.822  -8.752  1.00 65.49           H  
ATOM   1050  CA  PHE A  70      10.037  33.559  -6.645  1.00 65.49           C  
ATOM   1051  HA  PHE A  70       9.266  33.420  -5.887  1.00 65.49           H  
ATOM   1052  C   PHE A  70      10.995  34.636  -6.119  1.00 65.49           C  
ATOM   1053  CB  PHE A  70      10.758  32.218  -6.845  1.00 65.49           C  
ATOM   1054  HB2 PHE A  70      11.226  31.937  -5.901  1.00 65.49           H  
ATOM   1055  HB3 PHE A  70      11.558  32.346  -7.574  1.00 65.49           H  
ATOM   1056  O   PHE A  70      11.051  34.870  -4.914  1.00 65.49           O  
ATOM   1057  CG  PHE A  70       9.852  31.080  -7.282  1.00 65.49           C  
ATOM   1058  CD1 PHE A  70       8.964  30.496  -6.360  1.00 65.49           C  
ATOM   1059  HD1 PHE A  70       8.924  30.858  -5.343  1.00 65.49           H  
ATOM   1060  CD2 PHE A  70       9.884  30.612  -8.610  1.00 65.49           C  
ATOM   1061  HD2 PHE A  70      10.560  31.060  -9.323  1.00 65.49           H  
ATOM   1062  CE1 PHE A  70       8.113  29.451  -6.761  1.00 65.49           C  
ATOM   1063  HE1 PHE A  70       7.419  29.015  -6.058  1.00 65.49           H  
ATOM   1064  CE2 PHE A  70       9.034  29.565  -9.012  1.00 65.49           C  
ATOM   1065  HE2 PHE A  70       9.050  29.210 -10.032  1.00 65.49           H  
ATOM   1066  CZ  PHE A  70       8.148  28.985  -8.087  1.00 65.49           C  
ATOM   1067  HZ  PHE A  70       7.484  28.190  -8.395  1.00 65.49           H  
ATOM   1068  N   ASP A  71      11.700  35.326  -7.022  1.00 69.48           N  
ATOM   1069  H   ASP A  71      11.653  35.029  -7.986  1.00 69.48           H  
ATOM   1070  CA  ASP A  71      12.610  36.431  -6.697  1.00 69.48           C  
ATOM   1071  HA  ASP A  71      13.291  36.110  -5.908  1.00 69.48           H  
ATOM   1072  C   ASP A  71      11.836  37.665  -6.182  1.00 69.48           C  
ATOM   1073  CB  ASP A  71      13.449  36.788  -7.945  1.00 69.48           C  
ATOM   1074  HB2 ASP A  71      12.776  37.115  -8.737  1.00 69.48           H  
ATOM   1075  HB3 ASP A  71      14.098  37.627  -7.696  1.00 69.48           H  
ATOM   1076  O   ASP A  71      12.277  38.354  -5.257  1.00 69.48           O  
ATOM   1077  CG  ASP A  71      14.329  35.644  -8.479  1.00 69.48           C  
ATOM   1078  OD1 ASP A  71      14.835  34.838  -7.671  1.00 69.48           O  
ATOM   1079  OD2 ASP A  71      14.505  35.555  -9.723  1.00 69.48           O  
ATOM   1080  N   HIS A  72      10.643  37.917  -6.738  1.00 80.58           N  
ATOM   1081  H   HIS A  72      10.368  37.335  -7.517  1.00 80.58           H  
ATOM   1082  CA  HIS A  72       9.760  39.038  -6.397  1.00 80.58           C  
ATOM   1083  HA  HIS A  72      10.159  39.555  -5.524  1.00 80.58           H  
ATOM   1084  C   HIS A  72       8.339  38.548  -6.053  1.00 80.58           C  
ATOM   1085  CB  HIS A  72       9.757  40.050  -7.548  1.00 80.58           C  
ATOM   1086  HB2 HIS A  72       9.302  39.595  -8.428  1.00 80.58           H  
ATOM   1087  HB3 HIS A  72       9.156  40.909  -7.252  1.00 80.58           H  
ATOM   1088  O   HIS A  72       7.427  38.697  -6.863  1.00 80.58           O  
ATOM   1089  CG  HIS A  72      11.133  40.524  -7.913  1.00 80.58           C  
ATOM   1090  CD2 HIS A  72      11.895  40.052  -8.945  1.00 80.58           C  
ATOM   1091  HD2 HIS A  72      11.595  39.300  -9.660  1.00 80.58           H  
ATOM   1092  ND1 HIS A  72      11.917  41.390  -7.189  1.00 80.58           N  
ATOM   1093  HD1 HIS A  72      11.639  41.898  -6.362  1.00 80.58           H  
ATOM   1094  CE1 HIS A  72      13.128  41.428  -7.767  1.00 80.58           C  
ATOM   1095  HE1 HIS A  72      13.965  42.017  -7.422  1.00 80.58           H  
ATOM   1096  NE2 HIS A  72      13.159  40.636  -8.845  1.00 80.58           N  
ATOM   1097  N   PRO A  73       8.126  37.981  -4.852  1.00 76.81           N  
ATOM   1098  CA  PRO A  73       6.962  37.147  -4.529  1.00 76.81           C  
ATOM   1099  HA  PRO A  73       6.748  36.493  -5.374  1.00 76.81           H  
ATOM   1100  C   PRO A  73       5.652  37.894  -4.242  1.00 76.81           C  
ATOM   1101  CB  PRO A  73       7.422  36.279  -3.350  1.00 76.81           C  
ATOM   1102  HB2 PRO A  73       6.607  35.969  -2.696  1.00 76.81           H  
ATOM   1103  HB3 PRO A  73       7.946  35.404  -3.732  1.00 76.81           H  
ATOM   1104  O   PRO A  73       4.720  37.283  -3.734  1.00 76.81           O  
ATOM   1105  CG  PRO A  73       8.412  37.189  -2.628  1.00 76.81           C  
ATOM   1106  HG2 PRO A  73       7.872  37.923  -2.031  1.00 76.81           H  
ATOM   1107  HG3 PRO A  73       9.109  36.621  -2.012  1.00 76.81           H  
ATOM   1108  CD  PRO A  73       9.117  37.878  -3.791  1.00 76.81           C  
ATOM   1109  HD2 PRO A  73       9.486  38.858  -3.490  1.00 76.81           H  
ATOM   1110  HD3 PRO A  73       9.943  37.251  -4.127  1.00 76.81           H  
ATOM   1111  N   THR A  74       5.560  39.192  -4.527  1.00 86.61           N  
ATOM   1112  H   THR A  74       6.291  39.598  -5.093  1.00 86.61           H  
ATOM   1113  CA  THR A  74       4.326  39.986  -4.388  1.00 86.61           C  
ATOM   1114  HA  THR A  74       3.466  39.317  -4.412  1.00 86.61           H  
ATOM   1115  C   THR A  74       4.204  40.940  -5.572  1.00 86.61           C  
ATOM   1116  CB  THR A  74       4.254  40.790  -3.073  1.00 86.61           C  
ATOM   1117  HB  THR A  74       3.245  41.193  -2.985  1.00 86.61           H  
ATOM   1118  O   THR A  74       5.211  41.276  -6.209  1.00 86.61           O  
ATOM   1119  CG2 THR A  74       4.538  39.968  -1.821  1.00 86.61           C  
ATOM   1120 HG21 THR A  74       3.817  39.152  -1.761  1.00 86.61           H  
ATOM   1121 HG22 THR A  74       5.549  39.561  -1.841  1.00 86.61           H  
ATOM   1122 HG23 THR A  74       4.417  40.591  -0.934  1.00 86.61           H  
ATOM   1123  OG1 THR A  74       5.157  41.881  -3.050  1.00 86.61           O  
ATOM   1124  HG1 THR A  74       4.855  42.406  -2.306  1.00 86.61           H  
ATOM   1125  N   VAL A  75       2.995  41.434  -5.858  1.00 87.29           N  
ATOM   1126  H   VAL A  75       2.214  41.178  -5.271  1.00 87.29           H  
ATOM   1127  CA  VAL A  75       2.775  42.404  -6.949  1.00 87.29           C  
ATOM   1128  HA  VAL A  75       3.064  41.947  -7.895  1.00 87.29           H  
ATOM   1129  C   VAL A  75       3.654  43.638  -6.752  1.00 87.29           C  
ATOM   1130  CB  VAL A  75       1.293  42.816  -7.035  1.00 87.29           C  
ATOM   1131  HB  VAL A  75       0.977  43.179  -6.057  1.00 87.29           H  
ATOM   1132  O   VAL A  75       4.318  44.080  -7.688  1.00 87.29           O  
ATOM   1133  CG1 VAL A  75       1.034  43.943  -8.042  1.00 87.29           C  
ATOM   1134 HG11 VAL A  75       1.564  44.851  -7.754  1.00 87.29           H  
ATOM   1135 HG12 VAL A  75      -0.029  44.183  -8.049  1.00 87.29           H  
ATOM   1136 HG13 VAL A  75       1.343  43.645  -9.044  1.00 87.29           H  
ATOM   1137  CG2 VAL A  75       0.414  41.622  -7.419  1.00 87.29           C  
ATOM   1138 HG21 VAL A  75      -0.612  41.949  -7.588  1.00 87.29           H  
ATOM   1139 HG22 VAL A  75       0.786  41.152  -8.330  1.00 87.29           H  
ATOM   1140 HG23 VAL A  75       0.394  40.901  -6.602  1.00 87.29           H  
ATOM   1141  N   GLN A  76       3.721  44.172  -5.530  1.00 81.91           N  
ATOM   1142  H   GLN A  76       3.164  43.757  -4.796  1.00 81.91           H  
ATOM   1143  CA  GLN A  76       4.489  45.388  -5.240  1.00 81.91           C  
ATOM   1144  HA  GLN A  76       4.162  46.183  -5.909  1.00 81.91           H  
ATOM   1145  C   GLN A  76       5.993  45.193  -5.462  1.00 81.91           C  
ATOM   1146  CB  GLN A  76       4.222  45.820  -3.798  1.00 81.91           C  
ATOM   1147  HB2 GLN A  76       4.484  44.976  -3.160  1.00 81.91           H  
ATOM   1148  HB3 GLN A  76       4.880  46.649  -3.539  1.00 81.91           H  
ATOM   1149  O   GLN A  76       6.626  46.034  -6.103  1.00 81.91           O  
ATOM   1150  CG  GLN A  76       2.759  46.270  -3.586  1.00 81.91           C  
ATOM   1151  HG2 GLN A  76       2.117  45.885  -4.378  1.00 81.91           H  
ATOM   1152  HG3 GLN A  76       2.710  47.358  -3.627  1.00 81.91           H  
ATOM   1153  CD  GLN A  76       2.171  45.798  -2.263  1.00 81.91           C  
ATOM   1154  NE2 GLN A  76       0.942  46.140  -1.951  1.00 81.91           N  
ATOM   1155 HE21 GLN A  76       0.583  45.747  -1.092  1.00 81.91           H  
ATOM   1156 HE22 GLN A  76       0.359  46.677  -2.577  1.00 81.91           H  
ATOM   1157  OE1 GLN A  76       2.815  45.123  -1.485  1.00 81.91           O  
ATOM   1158  N   ARG A  77       6.564  44.070  -4.999  1.00 86.05           N  
ATOM   1159  H   ARG A  77       5.981  43.386  -4.538  1.00 86.05           H  
ATOM   1160  CA  ARG A  77       7.991  43.773  -5.215  1.00 86.05           C  
ATOM   1161  HA  ARG A  77       8.588  44.621  -4.881  1.00 86.05           H  
ATOM   1162  C   ARG A  77       8.317  43.603  -6.692  1.00 86.05           C  
ATOM   1163  CB  ARG A  77       8.409  42.514  -4.445  1.00 86.05           C  
ATOM   1164  HB2 ARG A  77       9.373  42.178  -4.828  1.00 86.05           H  
ATOM   1165  HB3 ARG A  77       7.681  41.719  -4.604  1.00 86.05           H  
ATOM   1166  O   ARG A  77       9.369  44.058  -7.139  1.00 86.05           O  
ATOM   1167  CG  ARG A  77       8.561  42.797  -2.946  1.00 86.05           C  
ATOM   1168  HG2 ARG A  77       9.232  43.645  -2.804  1.00 86.05           H  
ATOM   1169  HG3 ARG A  77       7.590  43.033  -2.513  1.00 86.05           H  
ATOM   1170  CD  ARG A  77       9.155  41.569  -2.254  1.00 86.05           C  
ATOM   1171  HD2 ARG A  77       8.477  40.729  -2.404  1.00 86.05           H  
ATOM   1172  HD3 ARG A  77      10.118  41.335  -2.709  1.00 86.05           H  
ATOM   1173  NE  ARG A  77       9.332  41.800  -0.810  1.00 86.05           N  
ATOM   1174  HE  ARG A  77       8.973  42.669  -0.443  1.00 86.05           H  
ATOM   1175  NH1 ARG A  77      10.253  39.758  -0.303  1.00 86.05           N  
ATOM   1176 HH11 ARG A  77      10.251  39.518  -1.284  1.00 86.05           H  
ATOM   1177 HH12 ARG A  77      10.544  39.077   0.385  1.00 86.05           H  
ATOM   1178  NH2 ARG A  77       9.798  41.205   1.336  1.00 86.05           N  
ATOM   1179 HH21 ARG A  77       9.371  42.060   1.662  1.00 86.05           H  
ATOM   1180 HH22 ARG A  77      10.069  40.505   2.011  1.00 86.05           H  
ATOM   1181  CZ  ARG A  77       9.796  40.924   0.064  1.00 86.05           C  
ATOM   1182  N   LEU A  78       7.419  42.973  -7.443  1.00 88.37           N  
ATOM   1183  H   LEU A  78       6.595  42.590  -7.003  1.00 88.37           H  
ATOM   1184  CA  LEU A  78       7.602  42.766  -8.873  1.00 88.37           C  
ATOM   1185  HA  LEU A  78       8.602  42.359  -9.024  1.00 88.37           H  
ATOM   1186  C   LEU A  78       7.535  44.090  -9.652  1.00 88.37           C  
ATOM   1187  CB  LEU A  78       6.571  41.719  -9.319  1.00 88.37           C  
ATOM   1188  HB2 LEU A  78       6.713  40.827  -8.708  1.00 88.37           H  
ATOM   1189  HB3 LEU A  78       5.567  42.096  -9.124  1.00 88.37           H  
ATOM   1190  O   LEU A  78       8.360  44.334 -10.530  1.00 88.37           O  
ATOM   1191  CG  LEU A  78       6.664  41.315 -10.796  1.00 88.37           C  
ATOM   1192  HG  LEU A  78       6.330  42.143 -11.421  1.00 88.37           H  
ATOM   1193  CD1 LEU A  78       8.078  40.918 -11.211  1.00 88.37           C  
ATOM   1194 HD11 LEU A  78       8.441  40.107 -10.579  1.00 88.37           H  
ATOM   1195 HD12 LEU A  78       8.056  40.603 -12.254  1.00 88.37           H  
ATOM   1196 HD13 LEU A  78       8.756  41.769 -11.142  1.00 88.37           H  
ATOM   1197  CD2 LEU A  78       5.756  40.110 -11.037  1.00 88.37           C  
ATOM   1198 HD21 LEU A  78       6.071  39.276 -10.409  1.00 88.37           H  
ATOM   1199 HD22 LEU A  78       4.725  40.361 -10.788  1.00 88.37           H  
ATOM   1200 HD23 LEU A  78       5.813  39.799 -12.080  1.00 88.37           H  
ATOM   1201  N   VAL A  79       6.623  44.991  -9.283  1.00 86.18           N  
ATOM   1202  H   VAL A  79       5.959  44.725  -8.570  1.00 86.18           H  
ATOM   1203  CA  VAL A  79       6.519  46.339  -9.868  1.00 86.18           C  
ATOM   1204  HA  VAL A  79       6.406  46.246 -10.948  1.00 86.18           H  
ATOM   1205  C   VAL A  79       7.778  47.174  -9.623  1.00 86.18           C  
ATOM   1206  CB  VAL A  79       5.275  47.055  -9.311  1.00 86.18           C  
ATOM   1207  HB  VAL A  79       5.254  46.937  -8.228  1.00 86.18           H  
ATOM   1208  O   VAL A  79       8.270  47.808 -10.557  1.00 86.18           O  
ATOM   1209  CG1 VAL A  79       5.237  48.560  -9.619  1.00 86.18           C  
ATOM   1210 HG11 VAL A  79       5.995  49.077  -9.030  1.00 86.18           H  
ATOM   1211 HG12 VAL A  79       4.261  48.969  -9.357  1.00 86.18           H  
ATOM   1212 HG13 VAL A  79       5.429  48.732 -10.678  1.00 86.18           H  
ATOM   1213  CG2 VAL A  79       4.007  46.425  -9.888  1.00 86.18           C  
ATOM   1214 HG21 VAL A  79       3.888  46.705 -10.935  1.00 86.18           H  
ATOM   1215 HG22 VAL A  79       3.151  46.757  -9.301  1.00 86.18           H  
ATOM   1216 HG23 VAL A  79       4.049  45.338  -9.828  1.00 86.18           H  
ATOM   1217  N   GLU A  80       8.315  47.189  -8.397  1.00 81.03           N  
ATOM   1218  H   GLU A  80       7.863  46.669  -7.658  1.00 81.03           H  
ATOM   1219  CA  GLU A  80       9.535  47.952  -8.084  1.00 81.03           C  
ATOM   1220  HA  GLU A  80       9.382  49.000  -8.341  1.00 81.03           H  
ATOM   1221  C   GLU A  80      10.739  47.479  -8.896  1.00 81.03           C  
ATOM   1222  CB  GLU A  80       9.892  47.859  -6.595  1.00 81.03           C  
ATOM   1223  HB2 GLU A  80      10.879  48.305  -6.478  1.00 81.03           H  
ATOM   1224  HB3 GLU A  80       9.956  46.815  -6.289  1.00 81.03           H  
ATOM   1225  O   GLU A  80      11.501  48.299  -9.411  1.00 81.03           O  
ATOM   1226  CG  GLU A  80       8.899  48.598  -5.688  1.00 81.03           C  
ATOM   1227  HG2 GLU A  80       8.271  49.251  -6.294  1.00 81.03           H  
ATOM   1228  HG3 GLU A  80       8.248  47.873  -5.198  1.00 81.03           H  
ATOM   1229  CD  GLU A  80       9.615  49.434  -4.623  1.00 81.03           C  
ATOM   1230  OE1 GLU A  80       9.235  50.631  -4.519  1.00 81.03           O  
ATOM   1231  OE2 GLU A  80      10.563  48.921  -3.991  1.00 81.03           O  
ATOM   1232  N   HIS A  81      10.875  46.162  -9.048  1.00 83.21           N  
ATOM   1233  H   HIS A  81      10.214  45.549  -8.593  1.00 83.21           H  
ATOM   1234  CA  HIS A  81      11.934  45.568  -9.850  1.00 83.21           C  
ATOM   1235  HA  HIS A  81      12.897  45.898  -9.461  1.00 83.21           H  
ATOM   1236  C   HIS A  81      11.857  46.012 -11.316  1.00 83.21           C  
ATOM   1237  CB  HIS A  81      11.843  44.048  -9.708  1.00 83.21           C  
ATOM   1238  HB2 HIS A  81      10.834  43.713  -9.946  1.00 83.21           H  
ATOM   1239  HB3 HIS A  81      12.050  43.782  -8.671  1.00 83.21           H  
ATOM   1240  O   HIS A  81      12.826  46.540 -11.863  1.00 83.21           O  
ATOM   1241  CG  HIS A  81      12.810  43.325 -10.603  1.00 83.21           C  
ATOM   1242  CD2 HIS A  81      12.490  42.388 -11.546  1.00 83.21           C  
ATOM   1243  HD2 HIS A  81      11.499  42.015 -11.757  1.00 83.21           H  
ATOM   1244  ND1 HIS A  81      14.168  43.528 -10.676  1.00 83.21           N  
ATOM   1245  HD1 HIS A  81      14.696  44.244 -10.198  1.00 83.21           H  
ATOM   1246  CE1 HIS A  81      14.649  42.738 -11.651  1.00 83.21           C  
ATOM   1247  HE1 HIS A  81      15.669  42.736 -12.006  1.00 83.21           H  
ATOM   1248  NE2 HIS A  81      13.665  42.009 -12.198  1.00 83.21           N  
ATOM   1249  N   LEU A  82      10.678  45.890 -11.927  1.00 82.68           N  
ATOM   1250  H   LEU A  82       9.915  45.468 -11.416  1.00 82.68           H  
ATOM   1251  CA  LEU A  82      10.464  46.253 -13.328  1.00 82.68           C  
ATOM   1252  HA  LEU A  82      11.194  45.729 -13.945  1.00 82.68           H  
ATOM   1253  C   LEU A  82      10.657  47.757 -13.593  1.00 82.68           C  
ATOM   1254  CB  LEU A  82       9.050  45.805 -13.714  1.00 82.68           C  
ATOM   1255  HB2 LEU A  82       8.363  46.225 -12.979  1.00 82.68           H  
ATOM   1256  HB3 LEU A  82       8.810  46.218 -14.694  1.00 82.68           H  
ATOM   1257  O   LEU A  82      11.057  48.149 -14.690  1.00 82.68           O  
ATOM   1258  CG  LEU A  82       8.845  44.281 -13.761  1.00 82.68           C  
ATOM   1259  HG  LEU A  82       9.223  43.818 -12.849  1.00 82.68           H  
ATOM   1260  CD1 LEU A  82       7.355  43.965 -13.880  1.00 82.68           C  
ATOM   1261 HD11 LEU A  82       6.841  44.346 -12.997  1.00 82.68           H  
ATOM   1262 HD12 LEU A  82       6.938  44.433 -14.771  1.00 82.68           H  
ATOM   1263 HD13 LEU A  82       7.209  42.886 -13.925  1.00 82.68           H  
ATOM   1264  CD2 LEU A  82       9.569  43.644 -14.941  1.00 82.68           C  
ATOM   1265 HD21 LEU A  82      10.647  43.750 -14.818  1.00 82.68           H  
ATOM   1266 HD22 LEU A  82       9.260  44.112 -15.876  1.00 82.68           H  
ATOM   1267 HD23 LEU A  82       9.331  42.581 -14.970  1.00 82.68           H  
ATOM   1268  N   LEU A  83      10.421  48.616 -12.595  1.00 76.13           N  
ATOM   1269  H   LEU A  83      10.072  48.244 -11.724  1.00 76.13           H  
ATOM   1270  CA  LEU A  83      10.623  50.062 -12.720  1.00 76.13           C  
ATOM   1271  HA  LEU A  83      10.034  50.405 -13.570  1.00 76.13           H  
ATOM   1272  C   LEU A  83      12.094  50.436 -12.977  1.00 76.13           C  
ATOM   1273  CB  LEU A  83      10.130  50.748 -11.433  1.00 76.13           C  
ATOM   1274  HB2 LEU A  83      10.963  50.826 -10.734  1.00 76.13           H  
ATOM   1275  HB3 LEU A  83       9.373  50.133 -10.946  1.00 76.13           H  
ATOM   1276  O   LEU A  83      12.375  51.374 -13.728  1.00 76.13           O  
ATOM   1277  CG  LEU A  83       9.543  52.139 -11.719  1.00 76.13           C  
ATOM   1278  HG  LEU A  83       9.887  52.510 -12.685  1.00 76.13           H  
ATOM   1279  CD1 LEU A  83       8.021  52.069 -11.729  1.00 76.13           C  
ATOM   1280 HD11 LEU A  83       7.693  51.346 -12.476  1.00 76.13           H  
ATOM   1281 HD12 LEU A  83       7.624  53.050 -11.992  1.00 76.13           H  
ATOM   1282 HD13 LEU A  83       7.654  51.760 -10.750  1.00 76.13           H  
ATOM   1283  CD2 LEU A  83       9.945  53.155 -10.655  1.00 76.13           C  
ATOM   1284 HD21 LEU A  83       9.414  54.092 -10.827  1.00 76.13           H  
ATOM   1285 HD22 LEU A  83      11.020  53.327 -10.710  1.00 76.13           H  
ATOM   1286 HD23 LEU A  83       9.692  52.773  -9.666  1.00 76.13           H  
ATOM   1287  N   VAL A  84      13.026  49.710 -12.349  1.00 69.37           N  
ATOM   1288  H   VAL A  84      12.716  48.929 -11.788  1.00 69.37           H  
ATOM   1289  CA  VAL A  84      14.474  49.928 -12.496  1.00 69.37           C  
ATOM   1290  HA  VAL A  84      14.684  50.991 -12.381  1.00 69.37           H  
ATOM   1291  C   VAL A  84      14.935  49.530 -13.895  1.00 69.37           C  
ATOM   1292  CB  VAL A  84      15.258  49.158 -11.414  1.00 69.37           C  
ATOM   1293  HB  VAL A  84      14.997  48.100 -11.457  1.00 69.37           H  
ATOM   1294  O   VAL A  84      15.658  50.293 -14.543  1.00 69.37           O  
ATOM   1295  CG1 VAL A  84      16.778  49.286 -11.594  1.00 69.37           C  
ATOM   1296 HG11 VAL A  84      17.066  50.336 -11.630  1.00 69.37           H  
ATOM   1297 HG12 VAL A  84      17.084  48.792 -12.516  1.00 69.37           H  
ATOM   1298 HG13 VAL A  84      17.289  48.791 -10.768  1.00 69.37           H  
ATOM   1299  CG2 VAL A  84      14.914  49.693 -10.016  1.00 69.37           C  
ATOM   1300 HG21 VAL A  84      13.852  49.552  -9.815  1.00 69.37           H  
ATOM   1301 HG22 VAL A  84      15.471  49.137  -9.261  1.00 69.37           H  
ATOM   1302 HG23 VAL A  84      15.157  50.753  -9.944  1.00 69.37           H  
ATOM   1303  N   ASP A  85      14.471  48.381 -14.384  1.00 64.08           N  
ATOM   1304  H   ASP A  85      13.909  47.789 -13.789  1.00 64.08           H  
ATOM   1305  CA  ASP A  85      14.891  47.848 -15.680  1.00 64.08           C  
ATOM   1306  HA  ASP A  85      15.976  47.916 -15.752  1.00 64.08           H  
ATOM   1307  C   ASP A  85      14.346  48.671 -16.855  1.00 64.08           C  
ATOM   1308  CB  ASP A  85      14.496  46.364 -15.777  1.00 64.08           C  
ATOM   1309  HB2 ASP A  85      14.507  46.072 -16.827  1.00 64.08           H  
ATOM   1310  HB3 ASP A  85      13.481  46.230 -15.404  1.00 64.08           H  
ATOM   1311  O   ASP A  85      15.079  48.962 -17.802  1.00 64.08           O  
ATOM   1312  CG  ASP A  85      15.461  45.432 -15.026  1.00 64.08           C  
ATOM   1313  OD1 ASP A  85      16.581  45.879 -14.679  1.00 64.08           O  
ATOM   1314  OD2 ASP A  85      15.094  44.253 -14.855  1.00 64.08           O  
ATOM   1315  N   VAL A  86      13.098  49.143 -16.777  1.00 56.80           N  
ATOM   1316  H   VAL A  86      12.531  48.850 -15.995  1.00 56.80           H  
ATOM   1317  CA  VAL A  86      12.487  49.955 -17.847  1.00 56.80           C  
ATOM   1318  HA  VAL A  86      12.803  49.544 -18.806  1.00 56.80           H  
ATOM   1319  C   VAL A  86      12.969  51.421 -17.817  1.00 56.80           C  
ATOM   1320  CB  VAL A  86      10.947  49.834 -17.778  1.00 56.80           C  
ATOM   1321  HB  VAL A  86      10.603  50.219 -16.818  1.00 56.80           H  
ATOM   1322  O   VAL A  86      13.005  52.095 -18.849  1.00 56.80           O  
ATOM   1323  CG1 VAL A  86      10.243  50.618 -18.897  1.00 56.80           C  
ATOM   1324 HG11 VAL A  86      10.415  51.687 -18.770  1.00 56.80           H  
ATOM   1325 HG12 VAL A  86       9.169  50.435 -18.853  1.00 56.80           H  
ATOM   1326 HG13 VAL A  86      10.624  50.298 -19.867  1.00 56.80           H  
ATOM   1327  CG2 VAL A  86      10.480  48.376 -17.922  1.00 56.80           C  
ATOM   1328 HG21 VAL A  86       9.399  48.316 -17.799  1.00 56.80           H  
ATOM   1329 HG22 VAL A  86      10.751  47.989 -18.904  1.00 56.80           H  
ATOM   1330 HG23 VAL A  86      10.937  47.738 -17.165  1.00 56.80           H  
ATOM   1331  N   GLY A  87      13.359  51.948 -16.651  1.00 46.42           N  
ATOM   1332  H   GLY A  87      13.330  51.350 -15.837  1.00 46.42           H  
ATOM   1333  CA  GLY A  87      13.629  53.377 -16.439  1.00 46.42           C  
ATOM   1334  HA2 GLY A  87      12.817  53.955 -16.880  1.00 46.42           H  
ATOM   1335  HA3 GLY A  87      13.621  53.557 -15.364  1.00 46.42           H  
ATOM   1336  C   GLY A  87      14.956  53.927 -16.987  1.00 46.42           C  
ATOM   1337  O   GLY A  87      15.101  55.145 -17.111  1.00 46.42           O  
ATOM   1338  N   THR A  88      15.941  53.095 -17.335  1.00 43.52           N  
ATOM   1339  H   THR A  88      15.778  52.101 -17.260  1.00 43.52           H  
ATOM   1340  CA  THR A  88      17.282  53.590 -17.728  1.00 43.52           C  
ATOM   1341  HA  THR A  88      17.619  54.279 -16.953  1.00 43.52           H  
ATOM   1342  C   THR A  88      17.311  54.396 -19.032  1.00 43.52           C  
ATOM   1343  CB  THR A  88      18.320  52.463 -17.824  1.00 43.52           C  
ATOM   1344  HB  THR A  88      19.160  52.818 -18.422  1.00 43.52           H  
ATOM   1345  O   THR A  88      18.142  55.298 -19.173  1.00 43.52           O  
ATOM   1346  CG2 THR A  88      18.874  52.068 -16.460  1.00 43.52           C  
ATOM   1347 HG21 THR A  88      18.065  51.719 -15.818  1.00 43.52           H  
ATOM   1348 HG22 THR A  88      19.601  51.266 -16.581  1.00 43.52           H  
ATOM   1349 HG23 THR A  88      19.360  52.925 -15.993  1.00 43.52           H  
ATOM   1350  OG1 THR A  88      17.792  51.320 -18.448  1.00 43.52           O  
ATOM   1351  HG1 THR A  88      17.349  50.758 -17.807  1.00 43.52           H  
ATOM   1352  N   GLU A  89      16.400  54.141 -19.973  1.00 39.54           N  
ATOM   1353  H   GLU A  89      15.765  53.369 -19.831  1.00 39.54           H  
ATOM   1354  CA  GLU A  89      16.287  54.942 -21.202  1.00 39.54           C  
ATOM   1355  HA  GLU A  89      17.287  55.139 -21.588  1.00 39.54           H  
ATOM   1356  C   GLU A  89      15.638  56.318 -20.987  1.00 39.54           C  
ATOM   1357  CB  GLU A  89      15.511  54.185 -22.281  1.00 39.54           C  
ATOM   1358  HB2 GLU A  89      15.192  54.908 -23.032  1.00 39.54           H  
ATOM   1359  HB3 GLU A  89      14.617  53.741 -21.843  1.00 39.54           H  
ATOM   1360  O   GLU A  89      15.667  57.156 -21.891  1.00 39.54           O  
ATOM   1361  CG  GLU A  89      16.335  53.113 -23.006  1.00 39.54           C  
ATOM   1362  HG2 GLU A  89      16.483  52.258 -22.347  1.00 39.54           H  
ATOM   1363  HG3 GLU A  89      17.309  53.529 -23.265  1.00 39.54           H  
ATOM   1364  CD  GLU A  89      15.614  52.679 -24.291  1.00 39.54           C  
ATOM   1365  OE1 GLU A  89      16.287  52.280 -25.265  1.00 39.54           O  
ATOM   1366  OE2 GLU A  89      14.373  52.864 -24.385  1.00 39.54           O  
ATOM   1367  N   VAL A  90      15.088  56.603 -19.802  1.00 34.59           N  
ATOM   1368  H   VAL A  90      15.126  55.901 -19.077  1.00 34.59           H  
ATOM   1369  CA  VAL A  90      14.481  57.900 -19.462  1.00 34.59           C  
ATOM   1370  HA  VAL A  90      13.969  58.261 -20.354  1.00 34.59           H  
ATOM   1371  C   VAL A  90      15.580  58.930 -19.145  1.00 34.59           C  
ATOM   1372  CB  VAL A  90      13.408  57.764 -18.354  1.00 34.59           C  
ATOM   1373  HB  VAL A  90      13.891  57.595 -17.392  1.00 34.59           H  
ATOM   1374  O   VAL A  90      15.589  59.591 -18.109  1.00 34.59           O  
ATOM   1375  CG1 VAL A  90      12.530  59.024 -18.263  1.00 34.59           C  
ATOM   1376 HG11 VAL A  90      12.040  59.214 -19.218  1.00 34.59           H  
ATOM   1377 HG12 VAL A  90      11.770  58.887 -17.494  1.00 34.59           H  
ATOM   1378 HG13 VAL A  90      13.128  59.893 -17.987  1.00 34.59           H  
ATOM   1379  CG2 VAL A  90      12.440  56.600 -18.626  1.00 34.59           C  
ATOM   1380 HG21 VAL A  90      12.971  55.648 -18.622  1.00 34.59           H  
ATOM   1381 HG22 VAL A  90      11.682  56.556 -17.844  1.00 34.59           H  
ATOM   1382 HG23 VAL A  90      11.955  56.729 -19.594  1.00 34.59           H  
ATOM   1383  N   ARG A  91      16.573  59.075 -20.029  1.00 31.48           N  
ATOM   1384  H   ARG A  91      16.514  58.520 -20.871  1.00 31.48           H  
ATOM   1385  CA  ARG A  91      17.528  60.187 -19.962  1.00 31.48           C  
ATOM   1386  HA  ARG A  91      17.778  60.376 -18.918  1.00 31.48           H  
ATOM   1387  C   ARG A  91      16.843  61.437 -20.495  1.00 31.48           C  
ATOM   1388  CB  ARG A  91      18.822  59.866 -20.722  1.00 31.48           C  
ATOM   1389  HB2 ARG A  91      19.328  60.802 -20.958  1.00 31.48           H  
ATOM   1390  HB3 ARG A  91      18.589  59.355 -21.656  1.00 31.48           H  
ATOM   1391  O   ARG A  91      16.622  61.565 -21.693  1.00 31.48           O  
ATOM   1392  CG  ARG A  91      19.765  59.010 -19.865  1.00 31.48           C  
ATOM   1393  HG2 ARG A  91      19.302  58.045 -19.660  1.00 31.48           H  
ATOM   1394  HG3 ARG A  91      19.954  59.522 -18.921  1.00 31.48           H  
ATOM   1395  CD  ARG A  91      21.094  58.800 -20.596  1.00 31.48           C  
ATOM   1396  HD2 ARG A  91      20.902  58.206 -21.490  1.00 31.48           H  
ATOM   1397  HD3 ARG A  91      21.491  59.771 -20.892  1.00 31.48           H  
ATOM   1398  NE  ARG A  91      22.075  58.113 -19.735  1.00 31.48           N  
ATOM   1399  HE  ARG A  91      21.755  57.865 -18.809  1.00 31.48           H  
ATOM   1400  NH1 ARG A  91      23.734  57.897 -21.301  1.00 31.48           N  
ATOM   1401 HH11 ARG A  91      23.109  58.310 -21.979  1.00 31.48           H  
ATOM   1402 HH12 ARG A  91      24.633  57.532 -21.582  1.00 31.48           H  
ATOM   1403  NH2 ARG A  91      24.055  57.109 -19.235  1.00 31.48           N  
ATOM   1404 HH21 ARG A  91      23.699  56.896 -18.314  1.00 31.48           H  
ATOM   1405 HH22 ARG A  91      24.955  56.750 -19.520  1.00 31.48           H  
ATOM   1406  CZ  ARG A  91      23.281  57.713 -20.092  1.00 31.48           C  
ATOM   1407  N   GLY A  92      16.519  62.362 -19.593  1.00 31.52           N  
ATOM   1408  H   GLY A  92      16.634  62.133 -18.616  1.00 31.52           H  
ATOM   1409  CA  GLY A  92      16.009  63.682 -19.952  1.00 31.52           C  
ATOM   1410  HA2 GLY A  92      15.085  63.575 -20.520  1.00 31.52           H  
ATOM   1411  HA3 GLY A  92      15.801  64.258 -19.051  1.00 31.52           H  
ATOM   1412  C   GLY A  92      17.037  64.444 -20.789  1.00 31.52           C  
ATOM   1413  O   GLY A  92      18.066  64.873 -20.267  1.00 31.52           O  
ATOM   1414  N   GLU A  93      16.776  64.595 -22.089  1.00 32.85           N  
ATOM   1415  H   GLU A  93      15.973  64.130 -22.487  1.00 32.85           H  
ATOM   1416  CA  GLU A  93      17.566  65.467 -22.957  1.00 32.85           C  
ATOM   1417  HA  GLU A  93      18.608  65.153 -22.913  1.00 32.85           H  
ATOM   1418  C   GLU A  93      17.483  66.905 -22.430  1.00 32.85           C  
ATOM   1419  CB  GLU A  93      17.102  65.382 -24.421  1.00 32.85           C  
ATOM   1420  HB2 GLU A  93      16.014  65.342 -24.457  1.00 32.85           H  
ATOM   1421  HB3 GLU A  93      17.434  66.281 -24.942  1.00 32.85           H  
ATOM   1422  O   GLU A  93      16.406  67.492 -22.318  1.00 32.85           O  
ATOM   1423  CG  GLU A  93      17.712  64.170 -25.143  1.00 32.85           C  
ATOM   1424  HG2 GLU A  93      18.796  64.222 -25.045  1.00 32.85           H  
ATOM   1425  HG3 GLU A  93      17.375  63.259 -24.649  1.00 32.85           H  
ATOM   1426  CD  GLU A  93      17.337  64.105 -26.634  1.00 32.85           C  
ATOM   1427  OE1 GLU A  93      18.185  63.619 -27.417  1.00 32.85           O  
ATOM   1428  OE2 GLU A  93      16.220  64.546 -26.986  1.00 32.85           O  
ATOM   1429  N   ALA A  94      18.638  67.461 -22.060  1.00 37.11           N  
ATOM   1430  H   ALA A  94      19.484  66.914 -22.137  1.00 37.11           H  
ATOM   1431  CA  ALA A  94      18.729  68.810 -21.525  1.00 37.11           C  
ATOM   1432  HA  ALA A  94      18.101  68.842 -20.634  1.00 37.11           H  
ATOM   1433  C   ALA A  94      18.231  69.831 -22.575  1.00 37.11           C  
ATOM   1434  CB  ALA A  94      20.173  69.080 -21.087  1.00 37.11           C  
ATOM   1435  HB1 ALA A  94      20.242  70.079 -20.658  1.00 37.11           H  
ATOM   1436  HB2 ALA A  94      20.473  68.348 -20.336  1.00 37.11           H  
ATOM   1437  HB3 ALA A  94      20.840  69.013 -21.947  1.00 37.11           H  
ATOM   1438  O   ALA A  94      18.709  69.803 -23.714  1.00 37.11           O  
ATOM   1439  N   PRO A  95      17.305  70.746 -22.225  1.00 38.71           N  
ATOM   1440  CA  PRO A  95      16.741  71.695 -23.178  1.00 38.71           C  
ATOM   1441  HA  PRO A  95      16.245  71.128 -23.966  1.00 38.71           H  
ATOM   1442  C   PRO A  95      17.834  72.582 -23.795  1.00 38.71           C  
ATOM   1443  CB  PRO A  95      15.689  72.515 -22.421  1.00 38.71           C  
ATOM   1444  HB2 PRO A  95      16.025  73.543 -22.291  1.00 38.71           H  
ATOM   1445  HB3 PRO A  95      14.740  72.506 -22.958  1.00 38.71           H  
ATOM   1446  O   PRO A  95      18.597  73.239 -23.087  1.00 38.71           O  
ATOM   1447  CG  PRO A  95      15.536  71.853 -21.051  1.00 38.71           C  
ATOM   1448  HG2 PRO A  95      14.591  71.311 -21.009  1.00 38.71           H  
ATOM   1449  HG3 PRO A  95      15.572  72.598 -20.256  1.00 38.71           H  
ATOM   1450  CD  PRO A  95      16.691  70.869 -20.916  1.00 38.71           C  
ATOM   1451  HD2 PRO A  95      16.296  69.909 -20.584  1.00 38.71           H  
ATOM   1452  HD3 PRO A  95      17.422  71.246 -20.201  1.00 38.71           H  
ATOM   1453  N   SER A  96      17.913  72.596 -25.126  1.00 44.45           N  
ATOM   1454  H   SER A  96      17.279  71.993 -25.630  1.00 44.45           H  
ATOM   1455  CA  SER A  96      18.913  73.354 -25.889  1.00 44.45           C  
ATOM   1456  HA  SER A  96      19.904  73.008 -25.595  1.00 44.45           H  
ATOM   1457  C   SER A  96      18.822  74.864 -25.630  1.00 44.45           C  
ATOM   1458  CB  SER A  96      18.723  73.055 -27.380  1.00 44.45           C  
ATOM   1459  HB2 SER A  96      17.660  73.109 -27.615  1.00 44.45           H  
ATOM   1460  HB3 SER A  96      19.074  72.045 -27.592  1.00 44.45           H  
ATOM   1461  O   SER A  96      17.749  75.459 -25.727  1.00 44.45           O  
ATOM   1462  OG  SER A  96      19.400  73.984 -28.206  1.00 44.45           O  
ATOM   1463  HG  SER A  96      19.206  73.749 -29.117  1.00 44.45           H  
ATOM   1464  N   ALA A  97      19.968  75.508 -25.378  1.00 51.11           N  
ATOM   1465  H   ALA A  97      20.806  74.950 -25.288  1.00 51.11           H  
ATOM   1466  CA  ALA A  97      20.066  76.947 -25.118  1.00 51.11           C  
ATOM   1467  HA  ALA A  97      19.474  77.179 -24.233  1.00 51.11           H  
ATOM   1468  C   ALA A  97      19.535  77.828 -26.269  1.00 51.11           C  
ATOM   1469  CB  ALA A  97      21.539  77.272 -24.828  1.00 51.11           C  
ATOM   1470  HB1 ALA A  97      22.153  77.044 -25.699  1.00 51.11           H  
ATOM   1471  HB2 ALA A  97      21.636  78.331 -24.591  1.00 51.11           H  
ATOM   1472  HB3 ALA A  97      21.886  76.689 -23.975  1.00 51.11           H  
ATOM   1473  O   ALA A  97      19.047  78.930 -26.022  1.00 51.11           O  
ATOM   1474  N   LEU A  98      19.611  77.348 -27.518  1.00 54.17           N  
ATOM   1475  H   LEU A  98      19.939  76.401 -27.639  1.00 54.17           H  
ATOM   1476  CA  LEU A  98      19.182  78.095 -28.709  1.00 54.17           C  
ATOM   1477  HA  LEU A  98      19.651  79.079 -28.699  1.00 54.17           H  
ATOM   1478  C   LEU A  98      17.669  78.349 -28.729  1.00 54.17           C  
ATOM   1479  CB  LEU A  98      19.618  77.335 -29.976  1.00 54.17           C  
ATOM   1480  HB2 LEU A  98      19.324  76.290 -29.871  1.00 54.17           H  
ATOM   1481  HB3 LEU A  98      19.077  77.739 -30.832  1.00 54.17           H  
ATOM   1482  O   LEU A  98      17.250  79.428 -29.133  1.00 54.17           O  
ATOM   1483  CG  LEU A  98      21.125  77.420 -30.275  1.00 54.17           C  
ATOM   1484  HG  LEU A  98      21.691  77.220 -29.365  1.00 54.17           H  
ATOM   1485  CD1 LEU A  98      21.513  76.369 -31.315  1.00 54.17           C  
ATOM   1486 HD11 LEU A  98      22.581  76.429 -31.522  1.00 54.17           H  
ATOM   1487 HD12 LEU A  98      21.285  75.373 -30.934  1.00 54.17           H  
ATOM   1488 HD13 LEU A  98      20.955  76.536 -32.237  1.00 54.17           H  
ATOM   1489  CD2 LEU A  98      21.521  78.796 -30.818  1.00 54.17           C  
ATOM   1490 HD21 LEU A  98      20.952  79.018 -31.721  1.00 54.17           H  
ATOM   1491 HD22 LEU A  98      22.586  78.811 -31.051  1.00 54.17           H  
ATOM   1492 HD23 LEU A  98      21.317  79.567 -30.075  1.00 54.17           H  
ATOM   1493  N   ALA A  99      16.860  77.417 -28.216  1.00 50.83           N  
ATOM   1494  H   ALA A  99      17.261  76.584 -27.809  1.00 50.83           H  
ATOM   1495  CA  ALA A  99      15.402  77.563 -28.196  1.00 50.83           C  
ATOM   1496  HA  ALA A  99      15.053  77.750 -29.211  1.00 50.83           H  
ATOM   1497  C   ALA A  99      14.933  78.751 -27.329  1.00 50.83           C  
ATOM   1498  CB  ALA A  99      14.803  76.238 -27.707  1.00 50.83           C  
ATOM   1499  HB1 ALA A  99      13.716  76.308 -27.718  1.00 50.83           H  
ATOM   1500  HB2 ALA A  99      15.136  76.027 -26.691  1.00 50.83           H  
ATOM   1501  HB3 ALA A  99      15.110  75.427 -28.367  1.00 50.83           H  
ATOM   1502  O   ALA A  99      13.864  79.313 -27.560  1.00 50.83           O  
ATOM   1503  N   GLY A 100      15.746  79.175 -26.352  1.00 54.02           N  
ATOM   1504  H   GLY A 100      16.629  78.700 -26.224  1.00 54.02           H  
ATOM   1505  CA  GLY A 100      15.464  80.361 -25.542  1.00 54.02           C  
ATOM   1506  HA2 GLY A 100      14.452  80.292 -25.142  1.00 54.02           H  
ATOM   1507  HA3 GLY A 100      16.166  80.390 -24.710  1.00 54.02           H  
ATOM   1508  C   GLY A 100      15.586  81.685 -26.310  1.00 54.02           C  
ATOM   1509  O   GLY A 100      14.911  82.650 -25.956  1.00 54.02           O  
ATOM   1510  N   LEU A 101      16.418  81.745 -27.360  1.00 59.08           N  
ATOM   1511  H   LEU A 101      16.852  80.890 -27.676  1.00 59.08           H  
ATOM   1512  CA  LEU A 101      16.621  82.952 -28.175  1.00 59.08           C  
ATOM   1513  HA  LEU A 101      16.697  83.813 -27.510  1.00 59.08           H  
ATOM   1514  C   LEU A 101      15.419  83.242 -29.089  1.00 59.08           C  
ATOM   1515  CB  LEU A 101      17.938  82.821 -28.971  1.00 59.08           C  
ATOM   1516  HB2 LEU A 101      17.808  83.252 -29.963  1.00 59.08           H  
ATOM   1517  HB3 LEU A 101      18.165  81.765 -29.122  1.00 59.08           H  
ATOM   1518  O   LEU A 101      15.006  84.398 -29.181  1.00 59.08           O  
ATOM   1519  CG  LEU A 101      19.130  83.510 -28.281  1.00 59.08           C  
ATOM   1520  HG  LEU A 101      19.020  83.434 -27.199  1.00 59.08           H  
ATOM   1521  CD1 LEU A 101      20.452  82.844 -28.664  1.00 59.08           C  
ATOM   1522 HD11 LEU A 101      21.281  83.356 -28.174  1.00 59.08           H  
ATOM   1523 HD12 LEU A 101      20.437  81.803 -28.341  1.00 59.08           H  
ATOM   1524 HD13 LEU A 101      20.583  82.881 -29.746  1.00 59.08           H  
ATOM   1525  CD2 LEU A 101      19.205  84.988 -28.675  1.00 59.08           C  
ATOM   1526 HD21 LEU A 101      20.024  85.473 -28.145  1.00 59.08           H  
ATOM   1527 HD22 LEU A 101      18.268  85.480 -28.416  1.00 59.08           H  
ATOM   1528 HD23 LEU A 101      19.359  85.079 -29.751  1.00 59.08           H  
ATOM   1529  N   ASP A 102      14.813  82.212 -29.686  1.00 56.57           N  
ATOM   1530  H   ASP A 102      15.250  81.303 -29.635  1.00 56.57           H  
ATOM   1531  CA  ASP A 102      13.666  82.359 -30.599  1.00 56.57           C  
ATOM   1532  HA  ASP A 102      13.944  83.013 -31.426  1.00 56.57           H  
ATOM   1533  C   ASP A 102      12.440  82.972 -29.897  1.00 56.57           C  
ATOM   1534  CB  ASP A 102      13.278  80.983 -31.170  1.00 56.57           C  
ATOM   1535  HB2 ASP A 102      12.373  81.100 -31.766  1.00 56.57           H  
ATOM   1536  HB3 ASP A 102      13.046  80.311 -30.344  1.00 56.57           H  
ATOM   1537  O   ASP A 102      11.754  83.844 -30.438  1.00 56.57           O  
ATOM   1538  CG  ASP A 102      14.345  80.333 -32.060  1.00 56.57           C  
ATOM   1539  OD1 ASP A 102      15.189  81.065 -32.618  1.00 56.57           O  
ATOM   1540  OD2 ASP A 102      14.306  79.086 -32.170  1.00 56.57           O  
ATOM   1541  N   ALA A 103      12.179  82.556 -28.652  1.00 58.21           N  
ATOM   1542  H   ALA A 103      12.765  81.831 -28.263  1.00 58.21           H  
ATOM   1543  CA  ALA A 103      11.072  83.086 -27.857  1.00 58.21           C  
ATOM   1544  HA  ALA A 103      10.147  82.953 -28.416  1.00 58.21           H  
ATOM   1545  C   ALA A 103      11.229  84.590 -27.574  1.00 58.21           C  
ATOM   1546  CB  ALA A 103      10.981  82.280 -26.556  1.00 58.21           C  
ATOM   1547  HB1 ALA A 103      11.901  82.392 -25.982  1.00 58.21           H  
ATOM   1548  HB2 ALA A 103      10.831  81.225 -26.786  1.00 58.21           H  
ATOM   1549  HB3 ALA A 103      10.141  82.639 -25.962  1.00 58.21           H  
ATOM   1550  O   ALA A 103      10.238  85.326 -27.553  1.00 58.21           O  
ATOM   1551  N   LEU A 104      12.470  85.059 -27.390  1.00 60.16           N  
ATOM   1552  H   LEU A 104      13.244  84.419 -27.496  1.00 60.16           H  
ATOM   1553  CA  LEU A 104      12.754  86.478 -27.202  1.00 60.16           C  
ATOM   1554  HA  LEU A 104      12.100  86.844 -26.411  1.00 60.16           H  
ATOM   1555  C   LEU A 104      12.421  87.270 -28.474  1.00 60.16           C  
ATOM   1556  CB  LEU A 104      14.220  86.662 -26.768  1.00 60.16           C  
ATOM   1557  HB2 LEU A 104      14.860  86.393 -27.608  1.00 60.16           H  
ATOM   1558  HB3 LEU A 104      14.444  85.979 -25.949  1.00 60.16           H  
ATOM   1559  O   LEU A 104      11.735  88.284 -28.369  1.00 60.16           O  
ATOM   1560  CG  LEU A 104      14.562  88.100 -26.334  1.00 60.16           C  
ATOM   1561  HG  LEU A 104      14.184  88.812 -27.068  1.00 60.16           H  
ATOM   1562  CD1 LEU A 104      13.976  88.441 -24.960  1.00 60.16           C  
ATOM   1563 HD11 LEU A 104      14.331  87.729 -24.215  1.00 60.16           H  
ATOM   1564 HD12 LEU A 104      14.269  89.451 -24.674  1.00 60.16           H  
ATOM   1565 HD13 LEU A 104      12.888  88.399 -25.006  1.00 60.16           H  
ATOM   1566  CD2 LEU A 104      16.080  88.276 -26.253  1.00 60.16           C  
ATOM   1567 HD21 LEU A 104      16.496  87.574 -25.529  1.00 60.16           H  
ATOM   1568 HD22 LEU A 104      16.320  89.298 -25.959  1.00 60.16           H  
ATOM   1569 HD23 LEU A 104      16.516  88.078 -27.232  1.00 60.16           H  
ATOM   1570  N   GLU A 105      12.846  86.806 -29.657  1.00 59.87           N  
ATOM   1571  H   GLU A 105      13.362  85.938 -29.681  1.00 59.87           H  
ATOM   1572  CA  GLU A 105      12.573  87.482 -30.938  1.00 59.87           C  
ATOM   1573  HA  GLU A 105      12.994  88.486 -30.897  1.00 59.87           H  
ATOM   1574  C   GLU A 105      11.074  87.653 -31.212  1.00 59.87           C  
ATOM   1575  CB  GLU A 105      13.213  86.738 -32.125  1.00 59.87           C  
ATOM   1576  HB2 GLU A 105      13.079  85.663 -32.007  1.00 59.87           H  
ATOM   1577  HB3 GLU A 105      12.696  87.049 -33.033  1.00 59.87           H  
ATOM   1578  O   GLU A 105      10.645  88.731 -31.635  1.00 59.87           O  
ATOM   1579  CG  GLU A 105      14.702  87.069 -32.306  1.00 59.87           C  
ATOM   1580  HG2 GLU A 105      15.262  86.651 -31.470  1.00 59.87           H  
ATOM   1581  HG3 GLU A 105      14.817  88.152 -32.274  1.00 59.87           H  
ATOM   1582  CD  GLU A 105      15.285  86.550 -33.635  1.00 59.87           C  
ATOM   1583  OE1 GLU A 105      16.358  87.073 -34.022  1.00 59.87           O  
ATOM   1584  OE2 GLU A 105      14.645  85.698 -34.288  1.00 59.87           O  
ATOM   1585  N   ALA A 106      10.268  86.626 -30.925  1.00 58.97           N  
ATOM   1586  H   ALA A 106      10.690  85.763 -30.615  1.00 58.97           H  
ATOM   1587  CA  ALA A 106       8.823  86.661 -31.150  1.00 58.97           C  
ATOM   1588  HA  ALA A 106       8.642  86.976 -32.178  1.00 58.97           H  
ATOM   1589  C   ALA A 106       8.085  87.650 -30.233  1.00 58.97           C  
ATOM   1590  CB  ALA A 106       8.276  85.242 -30.976  1.00 58.97           C  
ATOM   1591  HB1 ALA A 106       8.781  84.565 -31.666  1.00 58.97           H  
ATOM   1592  HB2 ALA A 106       7.206  85.232 -31.184  1.00 58.97           H  
ATOM   1593  HB3 ALA A 106       8.447  84.900 -29.956  1.00 58.97           H  
ATOM   1594  O   ALA A 106       7.069  88.213 -30.637  1.00 58.97           O  
ATOM   1595  N   ALA A 107       8.588  87.883 -29.017  1.00 61.34           N  
ATOM   1596  H   ALA A 107       9.412  87.372 -28.734  1.00 61.34           H  
ATOM   1597  CA  ALA A 107       7.980  88.807 -28.060  1.00 61.34           C  
ATOM   1598  HA  ALA A 107       6.895  88.721 -28.133  1.00 61.34           H  
ATOM   1599  C   ALA A 107       8.333  90.285 -28.328  1.00 61.34           C  
ATOM   1600  CB  ALA A 107       8.391  88.365 -26.652  1.00 61.34           C  
ATOM   1601  HB1 ALA A 107       7.909  89.004 -25.912  1.00 61.34           H  
ATOM   1602  HB2 ALA A 107       8.085  87.332 -26.485  1.00 61.34           H  
ATOM   1603  HB3 ALA A 107       9.473  88.437 -26.541  1.00 61.34           H  
ATOM   1604  O   ALA A 107       7.605  91.180 -27.895  1.00 61.34           O  
ATOM   1605  N   LEU A 108       9.419  90.567 -29.062  1.00 63.55           N  
ATOM   1606  H   LEU A 108       9.973  89.791 -29.395  1.00 63.55           H  
ATOM   1607  CA  LEU A 108       9.879  91.936 -29.354  1.00 63.55           C  
ATOM   1608  HA  LEU A 108      10.137  92.403 -28.403  1.00 63.55           H  
ATOM   1609  C   LEU A 108       8.832  92.874 -29.999  1.00 63.55           C  
ATOM   1610  CB  LEU A 108      11.137  91.899 -30.249  1.00 63.55           C  
ATOM   1611  HB2 LEU A 108      11.324  92.904 -30.630  1.00 63.55           H  
ATOM   1612  HB3 LEU A 108      10.936  91.262 -31.110  1.00 63.55           H  
ATOM   1613  O   LEU A 108       8.819  94.055 -29.636  1.00 63.55           O  
ATOM   1614  CG  LEU A 108      12.420  91.415 -29.561  1.00 63.55           C  
ATOM   1615  HG  LEU A 108      12.236  90.451 -29.088  1.00 63.55           H  
ATOM   1616  CD1 LEU A 108      13.547  91.243 -30.578  1.00 63.55           C  
ATOM   1617 HD11 LEU A 108      13.843  92.210 -30.985  1.00 63.55           H  
ATOM   1618 HD12 LEU A 108      14.403  90.765 -30.101  1.00 63.55           H  
ATOM   1619 HD13 LEU A 108      13.209  90.607 -31.397  1.00 63.55           H  
ATOM   1620  CD2 LEU A 108      12.906  92.392 -28.495  1.00 63.55           C  
ATOM   1621 HD21 LEU A 108      13.839  92.009 -28.081  1.00 63.55           H  
ATOM   1622 HD22 LEU A 108      12.177  92.446 -27.686  1.00 63.55           H  
ATOM   1623 HD23 LEU A 108      13.061  93.380 -28.928  1.00 63.55           H  
ATOM   1624  N   PRO A 109       7.966  92.443 -30.942  1.00 61.68           N  
ATOM   1625  CA  PRO A 109       7.043  93.347 -31.635  1.00 61.68           C  
ATOM   1626  HA  PRO A 109       7.619  94.151 -32.093  1.00 61.68           H  
ATOM   1627  C   PRO A 109       5.976  93.954 -30.717  1.00 61.68           C  
ATOM   1628  CB  PRO A 109       6.380  92.505 -32.736  1.00 61.68           C  
ATOM   1629  HB2 PRO A 109       6.273  93.070 -33.662  1.00 61.68           H  
ATOM   1630  HB3 PRO A 109       5.406  92.146 -32.404  1.00 61.68           H  
ATOM   1631  O   PRO A 109       5.591  95.115 -30.898  1.00 61.68           O  
ATOM   1632  CG  PRO A 109       7.307  91.307 -32.916  1.00 61.68           C  
ATOM   1633  HG2 PRO A 109       8.116  91.563 -33.600  1.00 61.68           H  
ATOM   1634  HG3 PRO A 109       6.771  90.422 -33.261  1.00 61.68           H  
ATOM   1635  CD  PRO A 109       7.865  91.114 -31.517  1.00 61.68           C  
ATOM   1636  HD2 PRO A 109       8.824  90.597 -31.572  1.00 61.68           H  
ATOM   1637  HD3 PRO A 109       7.150  90.547 -30.922  1.00 61.68           H  
ATOM   1638  N   GLU A 110       5.514  93.175 -29.738  1.00 59.69           N  
ATOM   1639  H   GLU A 110       5.921  92.257 -29.630  1.00 59.69           H  
ATOM   1640  CA  GLU A 110       4.411  93.510 -28.825  1.00 59.69           C  
ATOM   1641  HA  GLU A 110       3.590  93.958 -29.385  1.00 59.69           H  
ATOM   1642  C   GLU A 110       4.824  94.518 -27.745  1.00 59.69           C  
ATOM   1643  CB  GLU A 110       3.895  92.219 -28.169  1.00 59.69           C  
ATOM   1644  HB2 GLU A 110       4.745  91.708 -27.718  1.00 59.69           H  
ATOM   1645  HB3 GLU A 110       3.219  92.482 -27.356  1.00 59.69           H  
ATOM   1646  O   GLU A 110       3.973  95.058 -27.039  1.00 59.69           O  
ATOM   1647  CG  GLU A 110       3.206  91.246 -29.151  1.00 59.69           C  
ATOM   1648  HG2 GLU A 110       3.608  90.248 -28.972  1.00 59.69           H  
ATOM   1649  HG3 GLU A 110       3.468  91.510 -30.176  1.00 59.69           H  
ATOM   1650  CD  GLU A 110       1.674  91.175 -29.009  1.00 59.69           C  
ATOM   1651  OE1 GLU A 110       1.006  91.055 -30.062  1.00 59.69           O  
ATOM   1652  OE2 GLU A 110       1.171  91.240 -27.866  1.00 59.69           O  
ATOM   1653  N   VAL A 111       6.124  94.813 -27.627  1.00 63.98           N  
ATOM   1654  H   VAL A 111       6.777  94.326 -28.223  1.00 63.98           H  
ATOM   1655  CA  VAL A 111       6.643  95.709 -26.593  1.00 63.98           C  
ATOM   1656  HA  VAL A 111       6.370  95.275 -25.631  1.00 63.98           H  
ATOM   1657  C   VAL A 111       6.013  97.099 -26.765  1.00 63.98           C  
ATOM   1658  CB  VAL A 111       8.174  95.778 -26.608  1.00 63.98           C  
ATOM   1659  HB  VAL A 111       8.500  96.129 -27.587  1.00 63.98           H  
ATOM   1660  O   VAL A 111       6.191  97.719 -27.827  1.00 63.98           O  
ATOM   1661  CG1 VAL A 111       8.678  96.762 -25.534  1.00 63.98           C  
ATOM   1662 HG11 VAL A 111       8.230  97.748 -25.657  1.00 63.98           H  
ATOM   1663 HG12 VAL A 111       9.756  96.902 -25.622  1.00 63.98           H  
ATOM   1664 HG13 VAL A 111       8.438  96.391 -24.537  1.00 63.98           H  
ATOM   1665  CG2 VAL A 111       8.755  94.374 -26.360  1.00 63.98           C  
ATOM   1666 HG21 VAL A 111       8.182  93.601 -26.872  1.00 63.98           H  
ATOM   1667 HG22 VAL A 111       9.762  94.316 -26.774  1.00 63.98           H  
ATOM   1668 HG23 VAL A 111       8.760  94.139 -25.295  1.00 63.98           H  
ATOM   1669  N   PRO A 112       5.297  97.615 -25.744  1.00 69.14           N  
ATOM   1670  CA  PRO A 112       4.612  98.902 -25.807  1.00 69.14           C  
ATOM   1671  HA  PRO A 112       3.830  98.832 -26.563  1.00 69.14           H  
ATOM   1672  C   PRO A 112       5.568 100.050 -26.145  1.00 69.14           C  
ATOM   1673  CB  PRO A 112       3.969  99.106 -24.430  1.00 69.14           C  
ATOM   1674  HB2 PRO A 112       3.010  99.618 -24.503  1.00 69.14           H  
ATOM   1675  HB3 PRO A 112       4.645  99.659 -23.778  1.00 69.14           H  
ATOM   1676  O   PRO A 112       6.691 100.112 -25.648  1.00 69.14           O  
ATOM   1677  CG  PRO A 112       3.811  97.691 -23.883  1.00 69.14           C  
ATOM   1678  HG2 PRO A 112       3.827  97.671 -22.794  1.00 69.14           H  
ATOM   1679  HG3 PRO A 112       2.889  97.251 -24.264  1.00 69.14           H  
ATOM   1680  CD  PRO A 112       5.005  96.955 -24.476  1.00 69.14           C  
ATOM   1681  HD2 PRO A 112       4.734  95.908 -24.608  1.00 69.14           H  
ATOM   1682  HD3 PRO A 112       5.863  97.046 -23.810  1.00 69.14           H  
ATOM   1683  N   ALA A 113       5.115 101.004 -26.965  1.00 64.08           N  
ATOM   1684  H   ALA A 113       4.180 100.903 -27.331  1.00 64.08           H  
ATOM   1685  CA  ALA A 113       5.960 102.082 -27.496  1.00 64.08           C  
ATOM   1686  HA  ALA A 113       6.733 101.632 -28.119  1.00 64.08           H  
ATOM   1687  C   ALA A 113       6.683 102.916 -26.422  1.00 64.08           C  
ATOM   1688  CB  ALA A 113       5.088 102.988 -28.375  1.00 64.08           C  
ATOM   1689  HB1 ALA A 113       5.707 103.771 -28.814  1.00 64.08           H  
ATOM   1690  HB2 ALA A 113       4.635 102.404 -29.177  1.00 64.08           H  
ATOM   1691  HB3 ALA A 113       4.305 103.450 -27.775  1.00 64.08           H  
ATOM   1692  O   ALA A 113       7.794 103.378 -26.661  1.00 64.08           O  
ATOM   1693  N   THR A 114       6.064 103.089 -25.253  1.00 64.46           N  
ATOM   1694  H   THR A 114       5.182 102.623 -25.096  1.00 64.46           H  
ATOM   1695  CA  THR A 114       6.610 103.833 -24.107  1.00 64.46           C  
ATOM   1696  HA  THR A 114       6.945 104.818 -24.434  1.00 64.46           H  
ATOM   1697  C   THR A 114       7.808 103.153 -23.458  1.00 64.46           C  
ATOM   1698  CB  THR A 114       5.527 103.997 -23.030  1.00 64.46           C  
ATOM   1699  HB  THR A 114       5.978 104.307 -22.088  1.00 64.46           H  
ATOM   1700  O   THR A 114       8.683 103.835 -22.941  1.00 64.46           O  
ATOM   1701  CG2 THR A 114       4.496 105.046 -23.448  1.00 64.46           C  
ATOM   1702 HG21 THR A 114       4.991 106.006 -23.597  1.00 64.46           H  
ATOM   1703 HG22 THR A 114       4.000 104.743 -24.371  1.00 64.46           H  
ATOM   1704 HG23 THR A 114       3.752 105.150 -22.658  1.00 64.46           H  
ATOM   1705  OG1 THR A 114       4.819 102.785 -22.850  1.00 64.46           O  
ATOM   1706  HG1 THR A 114       5.224 102.301 -22.126  1.00 64.46           H  
ATOM   1707  N   GLU A 115       7.853 101.823 -23.490  1.00 65.06           N  
ATOM   1708  H   GLU A 115       7.106 101.320 -23.946  1.00 65.06           H  
ATOM   1709  CA  GLU A 115       8.934 101.023 -22.906  1.00 65.06           C  
ATOM   1710  HA  GLU A 115       9.468 101.602 -22.152  1.00 65.06           H  
ATOM   1711  C   GLU A 115       9.961 100.610 -23.961  1.00 65.06           C  
ATOM   1712  CB  GLU A 115       8.344  99.787 -22.221  1.00 65.06           C  
ATOM   1713  HB2 GLU A 115       7.731  99.241 -22.938  1.00 65.06           H  
ATOM   1714  HB3 GLU A 115       9.162  99.145 -21.896  1.00 65.06           H  
ATOM   1715  O   GLU A 115      11.080 100.243 -23.614  1.00 65.06           O  
ATOM   1716  CG  GLU A 115       7.497 100.170 -20.998  1.00 65.06           C  
ATOM   1717  HG2 GLU A 115       6.714 100.862 -21.308  1.00 65.06           H  
ATOM   1718  HG3 GLU A 115       8.132 100.682 -20.276  1.00 65.06           H  
ATOM   1719  CD  GLU A 115       6.840  98.957 -20.327  1.00 65.06           C  
ATOM   1720  OE1 GLU A 115       5.890  99.200 -19.550  1.00 65.06           O  
ATOM   1721  OE2 GLU A 115       7.255  97.813 -20.619  1.00 65.06           O  
ATOM   1722  N   ARG A 116       9.620 100.710 -25.258  1.00 63.02           N  
ATOM   1723  H   ARG A 116       8.662 100.956 -25.461  1.00 63.02           H  
ATOM   1724  CA  ARG A 116      10.523 100.362 -26.365  1.00 63.02           C  
ATOM   1725  HA  ARG A 116      10.746  99.297 -26.313  1.00 63.02           H  
ATOM   1726  C   ARG A 116      11.862 101.066 -26.282  1.00 63.02           C  
ATOM   1727  CB  ARG A 116       9.910 100.691 -27.733  1.00 63.02           C  
ATOM   1728  HB2 ARG A 116      10.712 100.805 -28.461  1.00 63.02           H  
ATOM   1729  HB3 ARG A 116       9.367 101.635 -27.683  1.00 63.02           H  
ATOM   1730  O   ARG A 116      12.854 100.448 -26.620  1.00 63.02           O  
ATOM   1731  CG  ARG A 116       8.998  99.575 -28.233  1.00 63.02           C  
ATOM   1732  HG2 ARG A 116       8.152  99.474 -27.554  1.00 63.02           H  
ATOM   1733  HG3 ARG A 116       9.544  98.632 -28.258  1.00 63.02           H  
ATOM   1734  CD  ARG A 116       8.494  99.905 -29.638  1.00 63.02           C  
ATOM   1735  HD2 ARG A 116       9.335  99.858 -30.330  1.00 63.02           H  
ATOM   1736  HD3 ARG A 116       8.083 100.914 -29.644  1.00 63.02           H  
ATOM   1737  NE  ARG A 116       7.459  98.945 -30.047  1.00 63.02           N  
ATOM   1738  HE  ARG A 116       7.192  98.251 -29.364  1.00 63.02           H  
ATOM   1739  NH1 ARG A 116       6.914  99.885 -32.058  1.00 63.02           N  
ATOM   1740 HH11 ARG A 116       7.584 100.616 -31.865  1.00 63.02           H  
ATOM   1741 HH12 ARG A 116       6.406  99.831 -32.929  1.00 63.02           H  
ATOM   1742  NH2 ARG A 116       5.955  97.959 -31.431  1.00 63.02           N  
ATOM   1743 HH21 ARG A 116       5.443  97.890 -32.299  1.00 63.02           H  
ATOM   1744 HH22 ARG A 116       5.901  97.163 -30.812  1.00 63.02           H  
ATOM   1745  CZ  ARG A 116       6.780  98.932 -31.172  1.00 63.02           C  
ATOM   1746  N   GLU A 117      11.914 102.327 -25.870  1.00 68.48           N  
ATOM   1747  H   GLU A 117      11.057 102.786 -25.595  1.00 68.48           H  
ATOM   1748  CA  GLU A 117      13.175 103.073 -25.812  1.00 68.48           C  
ATOM   1749  HA  GLU A 117      13.697 102.944 -26.760  1.00 68.48           H  
ATOM   1750  C   GLU A 117      14.094 102.526 -24.709  1.00 68.48           C  
ATOM   1751  CB  GLU A 117      12.842 104.562 -25.640  1.00 68.48           C  
ATOM   1752  HB2 GLU A 117      11.939 104.768 -26.216  1.00 68.48           H  
ATOM   1753  HB3 GLU A 117      12.632 104.778 -24.593  1.00 68.48           H  
ATOM   1754  O   GLU A 117      15.289 102.334 -24.928  1.00 68.48           O  
ATOM   1755  CG  GLU A 117      13.939 105.497 -26.167  1.00 68.48           C  
ATOM   1756  HG2 GLU A 117      14.289 105.118 -27.127  1.00 68.48           H  
ATOM   1757  HG3 GLU A 117      14.779 105.489 -25.472  1.00 68.48           H  
ATOM   1758  CD  GLU A 117      13.424 106.936 -26.356  1.00 68.48           C  
ATOM   1759  OE1 GLU A 117      13.985 107.639 -27.228  1.00 68.48           O  
ATOM   1760  OE2 GLU A 117      12.482 107.336 -25.637  1.00 68.48           O  
ATOM   1761  N   GLU A 118      13.526 102.167 -23.556  1.00 70.70           N  
ATOM   1762  H   GLU A 118      12.527 102.278 -23.450  1.00 70.70           H  
ATOM   1763  CA  GLU A 118      14.263 101.542 -22.459  1.00 70.70           C  
ATOM   1764  HA  GLU A 118      15.198 102.086 -22.329  1.00 70.70           H  
ATOM   1765  C   GLU A 118      14.615 100.083 -22.771  1.00 70.70           C  
ATOM   1766  CB  GLU A 118      13.456 101.677 -21.161  1.00 70.70           C  
ATOM   1767  HB2 GLU A 118      13.115 102.709 -21.074  1.00 70.70           H  
ATOM   1768  HB3 GLU A 118      12.589 101.018 -21.191  1.00 70.70           H  
ATOM   1769  O   GLU A 118      15.734  99.651 -22.488  1.00 70.70           O  
ATOM   1770  CG  GLU A 118      14.331 101.347 -19.943  1.00 70.70           C  
ATOM   1771  HG2 GLU A 118      14.599 100.291 -19.975  1.00 70.70           H  
ATOM   1772  HG3 GLU A 118      15.253 101.923 -20.010  1.00 70.70           H  
ATOM   1773  CD  GLU A 118      13.662 101.647 -18.594  1.00 70.70           C  
ATOM   1774  OE1 GLU A 118      14.396 101.523 -17.584  1.00 70.70           O  
ATOM   1775  OE2 GLU A 118      12.459 101.978 -18.570  1.00 70.70           O  
ATOM   1776  N   LEU A 119      13.716  99.335 -23.421  1.00 63.28           N  
ATOM   1777  H   LEU A 119      12.799  99.728 -23.580  1.00 63.28           H  
ATOM   1778  CA  LEU A 119      13.994  97.991 -23.914  1.00 63.28           C  
ATOM   1779  HA  LEU A 119      14.365  97.402 -23.075  1.00 63.28           H  
ATOM   1780  C   LEU A 119      15.081  98.021 -24.980  1.00 63.28           C  
ATOM   1781  CB  LEU A 119      12.729  97.317 -24.470  1.00 63.28           C  
ATOM   1782  HB2 LEU A 119      11.959  97.283 -23.699  1.00 63.28           H  
ATOM   1783  HB3 LEU A 119      12.353  97.911 -25.303  1.00 63.28           H  
ATOM   1784  O   LEU A 119      15.995  97.219 -24.890  1.00 63.28           O  
ATOM   1785  CG  LEU A 119      13.031  95.886 -24.966  1.00 63.28           C  
ATOM   1786  HG  LEU A 119      13.886  95.904 -25.642  1.00 63.28           H  
ATOM   1787  CD1 LEU A 119      13.326  94.913 -23.823  1.00 63.28           C  
ATOM   1788 HD11 LEU A 119      14.240  95.204 -23.307  1.00 63.28           H  
ATOM   1789 HD12 LEU A 119      13.467  93.909 -24.223  1.00 63.28           H  
ATOM   1790 HD13 LEU A 119      12.494  94.901 -23.119  1.00 63.28           H  
ATOM   1791  CD2 LEU A 119      11.879  95.318 -25.761  1.00 63.28           C  
ATOM   1792 HD21 LEU A 119      11.032  95.181 -25.089  1.00 63.28           H  
ATOM   1793 HD22 LEU A 119      11.625  95.985 -26.585  1.00 63.28           H  
ATOM   1794 HD23 LEU A 119      12.158  94.348 -26.172  1.00 63.28           H  
ATOM   1795  N   VAL A 120      15.028  98.933 -25.951  1.00 67.15           N  
ATOM   1796  H   VAL A 120      14.238  99.560 -25.977  1.00 67.15           H  
ATOM   1797  CA  VAL A 120      16.091  99.117 -26.942  1.00 67.15           C  
ATOM   1798  HA  VAL A 120      16.272  98.163 -27.437  1.00 67.15           H  
ATOM   1799  C   VAL A 120      17.373  99.483 -26.222  1.00 67.15           C  
ATOM   1800  CB  VAL A 120      15.727 100.142 -28.032  1.00 67.15           C  
ATOM   1801  HB  VAL A 120      15.314 101.038 -27.568  1.00 67.15           H  
ATOM   1802  O   VAL A 120      18.351  98.815 -26.470  1.00 67.15           O  
ATOM   1803  CG1 VAL A 120      16.931 100.552 -28.890  1.00 67.15           C  
ATOM   1804 HG11 VAL A 120      17.424  99.673 -29.305  1.00 67.15           H  
ATOM   1805 HG12 VAL A 120      16.608 101.198 -29.706  1.00 67.15           H  
ATOM   1806 HG13 VAL A 120      17.647 101.116 -28.293  1.00 67.15           H  
ATOM   1807  CG2 VAL A 120      14.694  99.541 -28.996  1.00 67.15           C  
ATOM   1808 HG21 VAL A 120      14.330 100.316 -29.670  1.00 67.15           H  
ATOM   1809 HG22 VAL A 120      15.149  98.740 -29.579  1.00 67.15           H  
ATOM   1810 HG23 VAL A 120      13.848  99.125 -28.448  1.00 67.15           H  
ATOM   1811  N   GLN A 121      17.393 100.389 -25.242  1.00 68.41           N  
ATOM   1812  H   GLN A 121      16.568 100.947 -25.074  1.00 68.41           H  
ATOM   1813  CA  GLN A 121      18.610 100.655 -24.457  1.00 68.41           C  
ATOM   1814  HA  GLN A 121      19.408 100.965 -25.131  1.00 68.41           H  
ATOM   1815  C   GLN A 121      19.105  99.441 -23.665  1.00 68.41           C  
ATOM   1816  CB  GLN A 121      18.346 101.763 -23.437  1.00 68.41           C  
ATOM   1817  HB2 GLN A 121      19.129 101.738 -22.679  1.00 68.41           H  
ATOM   1818  HB3 GLN A 121      17.391 101.584 -22.943  1.00 68.41           H  
ATOM   1819  O   GLN A 121      20.297  99.316 -23.381  1.00 68.41           O  
ATOM   1820  CG  GLN A 121      18.351 103.161 -24.051  1.00 68.41           C  
ATOM   1821  HG2 GLN A 121      17.638 103.213 -24.874  1.00 68.41           H  
ATOM   1822  HG3 GLN A 121      19.342 103.382 -24.448  1.00 68.41           H  
ATOM   1823  CD  GLN A 121      17.993 104.215 -23.011  1.00 68.41           C  
ATOM   1824  NE2 GLN A 121      17.688 105.420 -23.431  1.00 68.41           N  
ATOM   1825 HE21 GLN A 121      17.339 106.054 -22.727  1.00 68.41           H  
ATOM   1826 HE22 GLN A 121      17.546 105.583 -24.417  1.00 68.41           H  
ATOM   1827  OE1 GLN A 121      18.007 103.989 -21.809  1.00 68.41           O  
ATOM   1828  N   ARG A 122      18.209  98.567 -23.206  1.00 69.10           N  
ATOM   1829  H   ARG A 122      17.235  98.759 -23.391  1.00 69.10           H  
ATOM   1830  CA  ARG A 122      18.560  97.397 -22.396  1.00 69.10           C  
ATOM   1831  HA  ARG A 122      19.423  97.649 -21.778  1.00 69.10           H  
ATOM   1832  C   ARG A 122      19.008  96.233 -23.275  1.00 69.10           C  
ATOM   1833  CB  ARG A 122      17.391  97.071 -21.462  1.00 69.10           C  
ATOM   1834  HB2 ARG A 122      16.931  98.003 -21.133  1.00 69.10           H  
ATOM   1835  HB3 ARG A 122      16.640  96.483 -21.990  1.00 69.10           H  
ATOM   1836  O   ARG A 122      20.033  95.639 -22.972  1.00 69.10           O  
ATOM   1837  CG  ARG A 122      17.851  96.346 -20.197  1.00 69.10           C  
ATOM   1838  HG2 ARG A 122      18.233  95.361 -20.464  1.00 69.10           H  
ATOM   1839  HG3 ARG A 122      18.636  96.920 -19.705  1.00 69.10           H  
ATOM   1840  CD  ARG A 122      16.660  96.202 -19.246  1.00 69.10           C  
ATOM   1841  HD2 ARG A 122      15.850  95.703 -19.778  1.00 69.10           H  
ATOM   1842  HD3 ARG A 122      16.320  97.193 -18.945  1.00 69.10           H  
ATOM   1843  NE  ARG A 122      17.020  95.412 -18.056  1.00 69.10           N  
ATOM   1844  HE  ARG A 122      17.963  95.056 -18.007  1.00 69.10           H  
ATOM   1845  NH1 ARG A 122      14.931  95.401 -17.099  1.00 69.10           N  
ATOM   1846 HH11 ARG A 122      14.587  96.006 -17.831  1.00 69.10           H  
ATOM   1847 HH12 ARG A 122      14.291  95.094 -16.380  1.00 69.10           H  
ATOM   1848  NH2 ARG A 122      16.595  94.267 -16.137  1.00 69.10           N  
ATOM   1849 HH21 ARG A 122      15.936  93.959 -15.437  1.00 69.10           H  
ATOM   1850 HH22 ARG A 122      17.541  93.913 -16.127  1.00 69.10           H  
ATOM   1851  CZ  ARG A 122      16.183  95.035 -17.106  1.00 69.10           C  
ATOM   1852  N   LEU A 123      18.332  95.995 -24.394  1.00 65.21           N  
ATOM   1853  H   LEU A 123      17.508  96.556 -24.556  1.00 65.21           H  
ATOM   1854  CA  LEU A 123      18.735  95.105 -25.478  1.00 65.21           C  
ATOM   1855  HA  LEU A 123      18.941  94.112 -25.076  1.00 65.21           H  
ATOM   1856  C   LEU A 123      19.998  95.604 -26.144  1.00 65.21           C  
ATOM   1857  CB  LEU A 123      17.654  95.010 -26.562  1.00 65.21           C  
ATOM   1858  HB2 LEU A 123      17.307  96.017 -26.796  1.00 65.21           H  
ATOM   1859  HB3 LEU A 123      18.097  94.606 -27.472  1.00 65.21           H  
ATOM   1860  O   LEU A 123      20.844  94.787 -26.416  1.00 65.21           O  
ATOM   1861  CG  LEU A 123      16.464  94.122 -26.191  1.00 65.21           C  
ATOM   1862  HG  LEU A 123      16.070  94.420 -25.219  1.00 65.21           H  
ATOM   1863  CD1 LEU A 123      15.380  94.313 -27.244  1.00 65.21           C  
ATOM   1864 HD11 LEU A 123      15.678  93.858 -28.188  1.00 65.21           H  
ATOM   1865 HD12 LEU A 123      14.464  93.846 -26.881  1.00 65.21           H  
ATOM   1866 HD13 LEU A 123      15.187  95.373 -27.406  1.00 65.21           H  
ATOM   1867  CD2 LEU A 123      16.839  92.637 -26.157  1.00 65.21           C  
ATOM   1868 HD21 LEU A 123      15.944  92.041 -25.979  1.00 65.21           H  
ATOM   1869 HD22 LEU A 123      17.278  92.333 -27.107  1.00 65.21           H  
ATOM   1870 HD23 LEU A 123      17.543  92.439 -25.348  1.00 65.21           H  
ATOM   1871  N   GLU A 124      20.171  96.902 -26.362  1.00 66.49           N  
ATOM   1872  H   GLU A 124      19.381  97.512 -26.211  1.00 66.49           H  
ATOM   1873  CA  GLU A 124      21.403  97.522 -26.842  1.00 66.49           C  
ATOM   1874  HA  GLU A 124      21.757  96.989 -27.725  1.00 66.49           H  
ATOM   1875  C   GLU A 124      22.482  97.433 -25.785  1.00 66.49           C  
ATOM   1876  CB  GLU A 124      21.247  99.001 -27.215  1.00 66.49           C  
ATOM   1877  HB2 GLU A 124      22.241  99.443 -27.281  1.00 66.49           H  
ATOM   1878  HB3 GLU A 124      20.719  99.519 -26.415  1.00 66.49           H  
ATOM   1879  O   GLU A 124      23.617  97.258 -26.169  1.00 66.49           O  
ATOM   1880  CG  GLU A 124      20.574  99.220 -28.576  1.00 66.49           C  
ATOM   1881  HG2 GLU A 124      19.608  98.717 -28.612  1.00 66.49           H  
ATOM   1882  HG3 GLU A 124      21.203  98.758 -29.337  1.00 66.49           H  
ATOM   1883  CD  GLU A 124      20.401 100.713 -28.902  1.00 66.49           C  
ATOM   1884  OE1 GLU A 124      20.279 101.010 -30.112  1.00 66.49           O  
ATOM   1885  OE2 GLU A 124      20.446 101.545 -27.966  1.00 66.49           O  
ATOM   1886  N   ARG A 125      22.191  97.484 -24.479  1.00 67.11           N  
ATOM   1887  H   ARG A 125      21.253  97.748 -24.210  1.00 67.11           H  
ATOM   1888  CA  ARG A 125      23.186  97.165 -23.441  1.00 67.11           C  
ATOM   1889  HA  ARG A 125      24.116  97.683 -23.679  1.00 67.11           H  
ATOM   1890  C   ARG A 125      23.547  95.687 -23.439  1.00 67.11           C  
ATOM   1891  CB  ARG A 125      22.717  97.607 -22.048  1.00 67.11           C  
ATOM   1892  HB2 ARG A 125      23.209  96.992 -21.295  1.00 67.11           H  
ATOM   1893  HB3 ARG A 125      21.642  97.458 -21.952  1.00 67.11           H  
ATOM   1894  O   ARG A 125      24.718  95.373 -23.285  1.00 67.11           O  
ATOM   1895  CG  ARG A 125      23.091  99.069 -21.769  1.00 67.11           C  
ATOM   1896  HG2 ARG A 125      24.177  99.156 -21.781  1.00 67.11           H  
ATOM   1897  HG3 ARG A 125      22.693  99.720 -22.547  1.00 67.11           H  
ATOM   1898  CD  ARG A 125      22.585  99.530 -20.397  1.00 67.11           C  
ATOM   1899  HD2 ARG A 125      23.055 100.488 -20.175  1.00 67.11           H  
ATOM   1900  HD3 ARG A 125      22.887  98.807 -19.639  1.00 67.11           H  
ATOM   1901  NE  ARG A 125      21.119  99.694 -20.386  1.00 67.11           N  
ATOM   1902  HE  ARG A 125      20.645  99.481 -21.252  1.00 67.11           H  
ATOM   1903  NH1 ARG A 125      20.945 100.703 -18.329  1.00 67.11           N  
ATOM   1904 HH11 ARG A 125      21.948 100.652 -18.226  1.00 67.11           H  
ATOM   1905 HH12 ARG A 125      20.367 101.156 -17.636  1.00 67.11           H  
ATOM   1906  NH2 ARG A 125      19.104 100.356 -19.540  1.00 67.11           N  
ATOM   1907 HH21 ARG A 125      18.554 100.854 -18.855  1.00 67.11           H  
ATOM   1908 HH22 ARG A 125      18.646 100.118 -20.408  1.00 67.11           H  
ATOM   1909  CZ  ARG A 125      20.397 100.244 -19.422  1.00 67.11           C  
ATOM   1910  N   MET A 126      22.588  94.789 -23.653  1.00 60.44           N  
ATOM   1911  H   MET A 126      21.636  95.118 -23.719  1.00 60.44           H  
ATOM   1912  CA  MET A 126      22.838  93.349 -23.780  1.00 60.44           C  
ATOM   1913  HA  MET A 126      23.460  93.019 -22.948  1.00 60.44           H  
ATOM   1914  C   MET A 126      23.611  93.038 -25.067  1.00 60.44           C  
ATOM   1915  CB  MET A 126      21.515  92.571 -23.732  1.00 60.44           C  
ATOM   1916  HB2 MET A 126      21.707  91.541 -24.034  1.00 60.44           H  
ATOM   1917  HB3 MET A 126      20.809  93.004 -24.441  1.00 60.44           H  
ATOM   1918  O   MET A 126      24.624  92.355 -25.020  1.00 60.44           O  
ATOM   1919  CG  MET A 126      20.890  92.556 -22.332  1.00 60.44           C  
ATOM   1920  HG2 MET A 126      20.832  93.577 -21.953  1.00 60.44           H  
ATOM   1921  HG3 MET A 126      21.537  91.991 -21.661  1.00 60.44           H  
ATOM   1922  SD  MET A 126      19.223  91.845 -22.274  1.00 60.44           S  
ATOM   1923  CE  MET A 126      19.604  90.083 -22.504  1.00 60.44           C  
ATOM   1924  HE1 MET A 126      20.231  89.940 -23.384  1.00 60.44           H  
ATOM   1925  HE2 MET A 126      18.676  89.530 -22.642  1.00 60.44           H  
ATOM   1926  HE3 MET A 126      20.118  89.699 -21.623  1.00 60.44           H  
ATOM   1927  N   LEU A 127      23.207  93.616 -26.197  1.00 59.98           N  
ATOM   1928  H   LEU A 127      22.349  94.147 -26.146  1.00 59.98           H  
ATOM   1929  CA  LEU A 127      23.865  93.565 -27.500  1.00 59.98           C  
ATOM   1930  HA  LEU A 127      24.070  92.525 -27.750  1.00 59.98           H  
ATOM   1931  C   LEU A 127      25.191  94.303 -27.486  1.00 59.98           C  
ATOM   1932  CB  LEU A 127      22.988  94.169 -28.619  1.00 59.98           C  
ATOM   1933  HB2 LEU A 127      23.624  94.685 -29.339  1.00 59.98           H  
ATOM   1934  HB3 LEU A 127      22.341  94.947 -28.214  1.00 59.98           H  
ATOM   1935  O   LEU A 127      26.077  93.871 -28.189  1.00 59.98           O  
ATOM   1936  CG  LEU A 127      22.168  93.120 -29.385  1.00 59.98           C  
ATOM   1937  HG  LEU A 127      21.907  92.296 -28.720  1.00 59.98           H  
ATOM   1938  CD1 LEU A 127      20.879  93.727 -29.934  1.00 59.98           C  
ATOM   1939 HD11 LEU A 127      20.323  92.968 -30.485  1.00 59.98           H  
ATOM   1940 HD12 LEU A 127      21.100  94.568 -30.591  1.00 59.98           H  
ATOM   1941 HD13 LEU A 127      20.260  94.069 -29.106  1.00 59.98           H  
ATOM   1942  CD2 LEU A 127      22.993  92.592 -30.564  1.00 59.98           C  
ATOM   1943 HD21 LEU A 127      23.927  92.166 -30.199  1.00 59.98           H  
ATOM   1944 HD22 LEU A 127      23.202  93.392 -31.274  1.00 59.98           H  
ATOM   1945 HD23 LEU A 127      22.431  91.805 -31.067  1.00 59.98           H  
ATOM   1946  N   ALA A 128      25.368  95.392 -26.746  1.00 57.74           N  
ATOM   1947  H   ALA A 128      24.568  95.783 -26.270  1.00 57.74           H  
ATOM   1948  CA  ALA A 128      26.640  96.105 -26.609  1.00 57.74           C  
ATOM   1949  HA  ALA A 128      27.163  96.073 -27.565  1.00 57.74           H  
ATOM   1950  C   ALA A 128      27.551  95.438 -25.581  1.00 57.74           C  
ATOM   1951  CB  ALA A 128      26.439  97.584 -26.254  1.00 57.74           C  
ATOM   1952  HB1 ALA A 128      25.957  97.676 -25.281  1.00 57.74           H  
ATOM   1953  HB2 ALA A 128      25.839  98.076 -27.020  1.00 57.74           H  
ATOM   1954  HB3 ALA A 128      27.408  98.079 -26.206  1.00 57.74           H  
ATOM   1955  O   ALA A 128      28.752  95.663 -25.627  1.00 57.74           O  
ATOM   1956  N   ALA A 129      27.012  94.605 -24.689  1.00 55.06           N  
ATOM   1957  H   ALA A 129      26.008  94.587 -24.582  1.00 55.06           H  
ATOM   1958  CA  ALA A 129      27.790  93.669 -23.888  1.00 55.06           C  
ATOM   1959  HA  ALA A 129      28.716  94.153 -23.575  1.00 55.06           H  
ATOM   1960  C   ALA A 129      28.184  92.427 -24.709  1.00 55.06           C  
ATOM   1961  CB  ALA A 129      26.996  93.312 -22.626  1.00 55.06           C  
ATOM   1962  HB1 ALA A 129      27.580  92.624 -22.015  1.00 55.06           H  
ATOM   1963  HB2 ALA A 129      26.054  92.833 -22.891  1.00 55.06           H  
ATOM   1964  HB3 ALA A 129      26.796  94.214 -22.048  1.00 55.06           H  
ATOM   1965  O   ALA A 129      29.278  91.905 -24.527  1.00 55.06           O  
ATOM   1966  N   LEU A 130      27.338  91.995 -25.654  1.00 48.28           N  
ATOM   1967  H   LEU A 130      26.405  92.381 -25.641  1.00 48.28           H  
ATOM   1968  CA  LEU A 130      27.596  90.883 -26.582  1.00 48.28           C  
ATOM   1969  HA  LEU A 130      28.124  90.093 -26.047  1.00 48.28           H  
ATOM   1970  C   LEU A 130      28.490  91.268 -27.774  1.00 48.28           C  
ATOM   1971  CB  LEU A 130      26.243  90.333 -27.085  1.00 48.28           C  
ATOM   1972  HB2 LEU A 130      26.349  89.977 -28.110  1.00 48.28           H  
ATOM   1973  HB3 LEU A 130      25.519  91.147 -27.113  1.00 48.28           H  
ATOM   1974  O   LEU A 130      29.375  90.514 -28.158  1.00 48.28           O  
ATOM   1975  CG  LEU A 130      25.690  89.181 -26.229  1.00 48.28           C  
ATOM   1976  HG  LEU A 130      25.936  89.351 -25.180  1.00 48.28           H  
ATOM   1977  CD1 LEU A 130      24.170  89.078 -26.358  1.00 48.28           C  
ATOM   1978 HD11 LEU A 130      23.707  89.997 -25.998  1.00 48.28           H  
ATOM   1979 HD12 LEU A 130      23.890  88.914 -27.398  1.00 48.28           H  
ATOM   1980 HD13 LEU A 130      23.807  88.246 -25.755  1.00 48.28           H  
ATOM   1981  CD2 LEU A 130      26.300  87.855 -26.690  1.00 48.28           C  
ATOM   1982 HD21 LEU A 130      25.938  87.047 -26.054  1.00 48.28           H  
ATOM   1983 HD22 LEU A 130      27.386  87.896 -26.614  1.00 48.28           H  
ATOM   1984 HD23 LEU A 130      26.020  87.645 -27.722  1.00 48.28           H  
ATOM   1985  N   ARG A 131      28.289  92.444 -28.375  1.00 49.11           N  
ATOM   1986  H   ARG A 131      27.535  93.004 -28.002  1.00 49.11           H  
ATOM   1987  CA  ARG A 131      28.969  92.931 -29.592  1.00 49.11           C  
ATOM   1988  HA  ARG A 131      28.741  92.244 -30.407  1.00 49.11           H  
ATOM   1989  C   ARG A 131      30.489  92.947 -29.494  1.00 49.11           C  
ATOM   1990  CB  ARG A 131      28.522  94.355 -29.980  1.00 49.11           C  
ATOM   1991  HB2 ARG A 131      28.204  94.904 -29.094  1.00 49.11           H  
ATOM   1992  HB3 ARG A 131      29.372  94.893 -30.399  1.00 49.11           H  
ATOM   1993  O   ARG A 131      31.102  92.564 -30.489  1.00 49.11           O  
ATOM   1994  CG  ARG A 131      27.420  94.384 -31.042  1.00 49.11           C  
ATOM   1995  HG2 ARG A 131      27.773  93.894 -31.949  1.00 49.11           H  
ATOM   1996  HG3 ARG A 131      26.535  93.865 -30.674  1.00 49.11           H  
ATOM   1997  CD  ARG A 131      27.079  95.846 -31.350  1.00 49.11           C  
ATOM   1998  HD2 ARG A 131      26.854  96.350 -30.410  1.00 49.11           H  
ATOM   1999  HD3 ARG A 131      27.946  96.322 -31.809  1.00 49.11           H  
ATOM   2000  NE  ARG A 131      25.913  95.958 -32.245  1.00 49.11           N  
ATOM   2001  HE  ARG A 131      25.539  95.094 -32.612  1.00 49.11           H  
ATOM   2002  NH1 ARG A 131      25.651  98.237 -32.100  1.00 49.11           N  
ATOM   2003 HH11 ARG A 131      25.082  99.058 -32.252  1.00 49.11           H  
ATOM   2004 HH12 ARG A 131      26.476  98.289 -31.520  1.00 49.11           H  
ATOM   2005  NH2 ARG A 131      24.161  97.026 -33.231  1.00 49.11           N  
ATOM   2006 HH21 ARG A 131      23.789  96.139 -33.539  1.00 49.11           H  
ATOM   2007 HH22 ARG A 131      23.617  97.865 -33.376  1.00 49.11           H  
ATOM   2008  CZ  ARG A 131      25.254  97.069 -32.524  1.00 49.11           C  
ATOM   2009  N   PRO A 132      31.110  93.384 -28.378  1.00 42.24           N  
ATOM   2010  CA  PRO A 132      32.561  93.446 -28.254  1.00 42.24           C  
ATOM   2011  HA  PRO A 132      32.948  94.181 -28.960  1.00 42.24           H  
ATOM   2012  C   PRO A 132      33.228  92.097 -28.528  1.00 42.24           C  
ATOM   2013  CB  PRO A 132      32.844  93.916 -26.822  1.00 42.24           C  
ATOM   2014  HB2 PRO A 132      32.963  93.056 -26.162  1.00 42.24           H  
ATOM   2015  HB3 PRO A 132      33.728  94.552 -26.774  1.00 42.24           H  
ATOM   2016  O   PRO A 132      34.385  92.073 -28.928  1.00 42.24           O  
ATOM   2017  CG  PRO A 132      31.582  94.671 -26.425  1.00 42.24           C  
ATOM   2018  HG2 PRO A 132      31.414  94.649 -25.348  1.00 42.24           H  
ATOM   2019  HG3 PRO A 132      31.636  95.697 -26.788  1.00 42.24           H  
ATOM   2020  CD  PRO A 132      30.497  93.919 -27.182  1.00 42.24           C  
ATOM   2021  HD2 PRO A 132      30.133  93.100 -26.561  1.00 42.24           H  
ATOM   2022  HD3 PRO A 132      29.688  94.597 -27.454  1.00 42.24           H  
ATOM   2023  N   VAL A 133      32.492  90.991 -28.364  1.00 38.03           N  
ATOM   2024  H   VAL A 133      31.542  91.082 -28.035  1.00 38.03           H  
ATOM   2025  CA  VAL A 133      32.966  89.632 -28.642  1.00 38.03           C  
ATOM   2026  HA  VAL A 133      33.945  89.505 -28.180  1.00 38.03           H  
ATOM   2027  C   VAL A 133      33.142  89.368 -30.144  1.00 38.03           C  
ATOM   2028  CB  VAL A 133      32.003  88.598 -28.015  1.00 38.03           C  
ATOM   2029  HB  VAL A 133      31.049  88.634 -28.541  1.00 38.03           H  
ATOM   2030  O   VAL A 133      34.051  88.639 -30.520  1.00 38.03           O  
ATOM   2031  CG1 VAL A 133      32.543  87.169 -28.129  1.00 38.03           C  
ATOM   2032 HG11 VAL A 133      32.625  86.876 -29.176  1.00 38.03           H  
ATOM   2033 HG12 VAL A 133      33.527  87.100 -27.664  1.00 38.03           H  
ATOM   2034 HG13 VAL A 133      31.863  86.472 -27.639  1.00 38.03           H  
ATOM   2035  CG2 VAL A 133      31.756  88.871 -26.520  1.00 38.03           C  
ATOM   2036 HG21 VAL A 133      32.702  88.868 -25.979  1.00 38.03           H  
ATOM   2037 HG22 VAL A 133      31.105  88.100 -26.108  1.00 38.03           H  
ATOM   2038 HG23 VAL A 133      31.261  89.831 -26.375  1.00 38.03           H  
ATOM   2039  N   ALA A 134      32.314  89.950 -31.020  1.00 34.44           N  
ATOM   2040  H   ALA A 134      31.633  90.612 -30.675  1.00 34.44           H  
ATOM   2041  CA  ALA A 134      32.299  89.594 -32.443  1.00 34.44           C  
ATOM   2042  HA  ALA A 134      32.417  88.514 -32.529  1.00 34.44           H  
ATOM   2043  C   ALA A 134      33.431  90.228 -33.272  1.00 34.44           C  
ATOM   2044  CB  ALA A 134      30.927  89.965 -33.023  1.00 34.44           C  
ATOM   2045  HB1 ALA A 134      30.765  91.041 -32.950  1.00 34.44           H  
ATOM   2046  HB2 ALA A 134      30.144  89.444 -32.474  1.00 34.44           H  
ATOM   2047  HB3 ALA A 134      30.883  89.664 -34.070  1.00 34.44           H  
ATOM   2048  O   ALA A 134      34.029  89.558 -34.107  1.00 34.44           O  
ATOM   2049  N   GLN A 135      33.682  91.534 -33.113  1.00 30.09           N  
ATOM   2050  H   GLN A 135      33.187  92.023 -32.381  1.00 30.09           H  
ATOM   2051  CA  GLN A 135      34.560  92.301 -34.020  1.00 30.09           C  
ATOM   2052  HA  GLN A 135      34.459  91.910 -35.033  1.00 30.09           H  
ATOM   2053  C   GLN A 135      36.055  92.230 -33.690  1.00 30.09           C  
ATOM   2054  CB  GLN A 135      34.144  93.783 -34.010  1.00 30.09           C  
ATOM   2055  HB2 GLN A 135      34.980  94.396 -34.345  1.00 30.09           H  
ATOM   2056  HB3 GLN A 135      33.899  94.087 -32.992  1.00 30.09           H  
ATOM   2057  O   GLN A 135      36.875  92.679 -34.489  1.00 30.09           O  
ATOM   2058  CG  GLN A 135      32.969  94.085 -34.944  1.00 30.09           C  
ATOM   2059  HG2 GLN A 135      33.226  93.756 -35.951  1.00 30.09           H  
ATOM   2060  HG3 GLN A 135      32.088  93.534 -34.614  1.00 30.09           H  
ATOM   2061  CD  GLN A 135      32.632  95.574 -34.987  1.00 30.09           C  
ATOM   2062  NE2 GLN A 135      31.891  96.017 -35.978  1.00 30.09           N  
ATOM   2063 HE21 GLN A 135      31.739  97.015 -35.992  1.00 30.09           H  
ATOM   2064 HE22 GLN A 135      31.608  95.394 -36.721  1.00 30.09           H  
ATOM   2065  OE1 GLN A 135      32.995  96.374 -34.141  1.00 30.09           O  
ATOM   2066  N   ALA A 136      36.415  91.804 -32.485  1.00 26.11           N  
ATOM   2067  H   ALA A 136      35.733  91.354 -31.891  1.00 26.11           H  
ATOM   2068  CA  ALA A 136      37.734  92.091 -31.933  1.00 26.11           C  
ATOM   2069  HA  ALA A 136      37.933  93.153 -32.072  1.00 26.11           H  
ATOM   2070  C   ALA A 136      38.862  91.284 -32.619  1.00 26.11           C  
ATOM   2071  CB  ALA A 136      37.656  91.792 -30.429  1.00 26.11           C  
ATOM   2072  HB1 ALA A 136      38.616  92.011 -29.962  1.00 26.11           H  
ATOM   2073  HB2 ALA A 136      36.887  92.408 -29.964  1.00 26.11           H  
ATOM   2074  HB3 ALA A 136      37.418  90.740 -30.271  1.00 26.11           H  
ATOM   2075  O   ALA A 136      38.694  90.086 -32.809  1.00 26.11           O  
ATOM   2076  N   ALA A 137      40.078  91.779 -32.907  1.00 25.64           N  
ATOM   2077  H   ALA A 137      40.714  91.029 -33.140  1.00 25.64           H  
ATOM   2078  CA  ALA A 137      40.591  93.070 -33.411  1.00 25.64           C  
ATOM   2079  HA  ALA A 137      39.941  93.430 -34.208  1.00 25.64           H  
ATOM   2080  C   ALA A 137      42.021  92.831 -34.010  1.00 25.64           C  
ATOM   2081  CB  ALA A 137      40.658  94.126 -32.292  1.00 25.64           C  
ATOM   2082  HB1 ALA A 137      41.014  95.077 -32.689  1.00 25.64           H  
ATOM   2083  HB2 ALA A 137      39.672  94.298 -31.860  1.00 25.64           H  
ATOM   2084  HB3 ALA A 137      41.335  93.788 -31.507  1.00 25.64           H  
ATOM   2085  O   ALA A 137      42.479  91.695 -34.089  1.00 25.64           O  
ATOM   2086  N   ASP A 138      42.741  93.912 -34.351  1.00 22.99           N  
ATOM   2087  H   ASP A 138      42.263  94.791 -34.212  1.00 22.99           H  
ATOM   2088  CA  ASP A 138      43.978  94.057 -35.160  1.00 22.99           C  
ATOM   2089  HA  ASP A 138      43.757  93.819 -36.200  1.00 22.99           H  
ATOM   2090  C   ASP A 138      45.291  93.318 -34.793  1.00 22.99           C  
ATOM   2091  CB  ASP A 138      44.380  95.548 -35.062  1.00 22.99           C  
ATOM   2092  HB2 ASP A 138      44.358  95.858 -34.017  1.00 22.99           H  
ATOM   2093  HB3 ASP A 138      45.408  95.666 -35.406  1.00 22.99           H  
ATOM   2094  O   ASP A 138      46.066  92.974 -35.681  1.00 22.99           O  
ATOM   2095  CG  ASP A 138      43.551  96.514 -35.898  1.00 22.99           C  
ATOM   2096  OD1 ASP A 138      43.244  96.167 -37.055  1.00 22.99           O  
ATOM   2097  OD2 ASP A 138      43.261  97.609 -35.366  1.00 22.99           O  
ATOM   2098  N   ALA A 139      45.687  93.311 -33.515  1.00 20.80           N  
ATOM   2099  H   ALA A 139      44.952  93.477 -32.843  1.00 20.80           H  
ATOM   2100  CA  ALA A 139      46.986  93.944 -33.205  1.00 20.80           C  
ATOM   2101  HA  ALA A 139      47.224  94.648 -34.003  1.00 20.80           H  
ATOM   2102  C   ALA A 139      48.236  93.053 -33.049  1.00 20.80           C  
ATOM   2103  CB  ALA A 139      46.787  94.752 -31.917  1.00 20.80           C  
ATOM   2104  HB1 ALA A 139      47.699  95.302 -31.687  1.00 20.80           H  
ATOM   2105  HB2 ALA A 139      46.551  94.085 -31.088  1.00 20.80           H  
ATOM   2106  HB3 ALA A 139      45.974  95.467 -32.050  1.00 20.80           H  
ATOM   2107  O   ALA A 139      49.358  93.533 -33.212  1.00 20.80           O  
ATOM   2108  N   SER A 140      48.081  91.825 -32.560  1.00 18.65           N  
ATOM   2109  H   SER A 140      47.145  91.450 -32.508  1.00 18.65           H  
ATOM   2110  CA  SER A 140      49.196  91.043 -31.988  1.00 18.65           C  
ATOM   2111  HA  SER A 140      49.892  91.714 -31.486  1.00 18.65           H  
ATOM   2112  C   SER A 140      49.974  90.262 -33.057  1.00 18.65           C  
ATOM   2113  CB  SER A 140      48.616  90.081 -30.952  1.00 18.65           C  
ATOM   2114  HB2 SER A 140      48.102  90.648 -30.176  1.00 18.65           H  
ATOM   2115  HB3 SER A 140      49.420  89.511 -30.486  1.00 18.65           H  
ATOM   2116  O   SER A 140      49.630  90.299 -34.224  1.00 18.65           O  
ATOM   2117  OG  SER A 140      47.700  89.193 -31.561  1.00 18.65           O  
ATOM   2118  HG  SER A 140      47.842  89.173 -32.510  1.00 18.65           H  
ATOM   2119  N   GLY A 141      50.922  89.382 -32.750  1.00 18.71           N  
ATOM   2120  H   GLY A 141      51.137  88.821 -33.562  1.00 18.71           H  
ATOM   2121  CA  GLY A 141      52.093  89.564 -31.902  1.00 18.71           C  
ATOM   2122  HA2 GLY A 141      52.030  90.503 -31.354  1.00 18.71           H  
ATOM   2123  HA3 GLY A 141      52.181  88.732 -31.203  1.00 18.71           H  
ATOM   2124  C   GLY A 141      53.330  89.592 -32.818  1.00 18.71           C  
ATOM   2125  O   GLY A 141      53.226  89.392 -34.022  1.00 18.71           O  
ATOM   2126  N   THR A 142      54.497  89.891 -32.258  1.00 20.70           N  
ATOM   2127  H   THR A 142      54.556  89.893 -31.249  1.00 20.70           H  
ATOM   2128  CA  THR A 142      55.574  90.623 -32.946  1.00 20.70           C  
ATOM   2129  HA  THR A 142      55.097  91.378 -33.571  1.00 20.70           H  
ATOM   2130  C   THR A 142      56.487  89.856 -33.914  1.00 20.70           C  
ATOM   2131  CB  THR A 142      56.433  91.371 -31.907  1.00 20.70           C  
ATOM   2132  HB  THR A 142      57.395  91.643 -32.341  1.00 20.70           H  
ATOM   2133  O   THR A 142      56.430  90.084 -35.115  1.00 20.70           O  
ATOM   2134  CG2 THR A 142      55.778  92.655 -31.416  1.00 20.70           C  
ATOM   2135 HG21 THR A 142      56.422  93.148 -30.689  1.00 20.70           H  
ATOM   2136 HG22 THR A 142      55.624  93.328 -32.260  1.00 20.70           H  
ATOM   2137 HG23 THR A 142      54.813  92.435 -30.960  1.00 20.70           H  
ATOM   2138  OG1 THR A 142      56.637  90.553 -30.769  1.00 20.70           O  
ATOM   2139  HG1 THR A 142      57.066  91.089 -30.098  1.00 20.70           H  
ATOM   2140  N   GLY A 143      57.535  89.216 -33.387  1.00 18.78           N  
ATOM   2141  H   GLY A 143      57.447  88.973 -32.410  1.00 18.78           H  
ATOM   2142  CA  GLY A 143      58.853  89.719 -33.810  1.00 18.78           C  
ATOM   2143  HA2 GLY A 143      59.381  90.040 -32.912  1.00 18.78           H  
ATOM   2144  HA3 GLY A 143      58.734  90.607 -34.430  1.00 18.78           H  
ATOM   2145  C   GLY A 143      59.802  88.791 -34.561  1.00 18.78           C  
ATOM   2146  O   GLY A 143      60.335  89.169 -35.597  1.00 18.78           O  
ATOM   2147  N   ALA A 144      60.192  87.701 -33.908  1.00 20.63           N  
ATOM   2148  H   ALA A 144      59.611  87.367 -33.152  1.00 20.63           H  
ATOM   2149  CA  ALA A 144      61.581  87.230 -33.942  1.00 20.63           C  
ATOM   2150  HA  ALA A 144      62.249  88.081 -34.078  1.00 20.63           H  
ATOM   2151  C   ALA A 144      61.874  86.234 -35.082  1.00 20.63           C  
ATOM   2152  CB  ALA A 144      61.837  86.623 -32.554  1.00 20.63           C  
ATOM   2153  HB1 ALA A 144      62.870  86.289 -32.459  1.00 20.63           H  
ATOM   2154  HB2 ALA A 144      61.643  87.366 -31.780  1.00 20.63           H  
ATOM   2155  HB3 ALA A 144      61.183  85.764 -32.401  1.00 20.63           H  
ATOM   2156  O   ALA A 144      60.985  85.856 -35.831  1.00 20.63           O  
ATOM   2157  N   ASN A 145      63.058  85.623 -35.157  1.00 18.61           N  
ATOM   2158  H   ASN A 145      62.948  84.718 -35.591  1.00 18.61           H  
ATOM   2159  CA  ASN A 145      64.352  86.194 -35.558  1.00 18.61           C  
ATOM   2160  HA  ASN A 145      64.199  87.215 -35.908  1.00 18.61           H  
ATOM   2161  C   ASN A 145      64.832  85.313 -36.752  1.00 18.61           C  
ATOM   2162  CB  ASN A 145      65.339  86.179 -34.361  1.00 18.61           C  
ATOM   2163  HB2 ASN A 145      64.794  86.365 -33.436  1.00 18.61           H  
ATOM   2164  HB3 ASN A 145      65.784  85.187 -34.284  1.00 18.61           H  
ATOM   2165  O   ASN A 145      64.360  84.184 -36.885  1.00 18.61           O  
ATOM   2166  CG  ASN A 145      66.442  87.230 -34.405  1.00 18.61           C  
ATOM   2167  ND2 ASN A 145      67.576  86.974 -33.801  1.00 18.61           N  
ATOM   2168 HD21 ASN A 145      67.732  86.085 -33.349  1.00 18.61           H  
ATOM   2169 HD22 ASN A 145      68.287  87.689 -33.865  1.00 18.61           H  
ATOM   2170  OD1 ASN A 145      66.314  88.300 -34.968  1.00 18.61           O  
ATOM   2171  N   PRO A 146      65.749  85.766 -37.621  1.00 22.41           N  
ATOM   2172  CA  PRO A 146      65.872  85.293 -39.001  1.00 22.41           C  
ATOM   2173  HA  PRO A 146      64.888  85.080 -39.419  1.00 22.41           H  
ATOM   2174  C   PRO A 146      66.752  84.056 -39.206  1.00 22.41           C  
ATOM   2175  CB  PRO A 146      66.496  86.492 -39.731  1.00 22.41           C  
ATOM   2176  HB2 PRO A 146      67.043  86.204 -40.629  1.00 22.41           H  
ATOM   2177  HB3 PRO A 146      65.713  87.205 -39.989  1.00 22.41           H  
ATOM   2178  O   PRO A 146      66.884  83.606 -40.336  1.00 22.41           O  
ATOM   2179  CG  PRO A 146      67.415  87.105 -38.685  1.00 22.41           C  
ATOM   2180  HG2 PRO A 146      67.612  88.159 -38.882  1.00 22.41           H  
ATOM   2181  HG3 PRO A 146      68.346  86.541 -38.627  1.00 22.41           H  
ATOM   2182  CD  PRO A 146      66.609  86.910 -37.421  1.00 22.41           C  
ATOM   2183  HD2 PRO A 146      66.000  87.800 -37.261  1.00 22.41           H  
ATOM   2184  HD3 PRO A 146      67.318  86.724 -36.614  1.00 22.41           H  
ATOM   2185  N   SER A 147      67.488  83.618 -38.183  1.00 20.16           N  
ATOM   2186  H   SER A 147      67.211  83.878 -37.248  1.00 20.16           H  
ATOM   2187  CA  SER A 147      68.924  83.435 -38.416  1.00 20.16           C  
ATOM   2188  HA  SER A 147      69.261  84.272 -39.027  1.00 20.16           H  
ATOM   2189  C   SER A 147      69.346  82.194 -39.199  1.00 20.16           C  
ATOM   2190  CB  SER A 147      69.712  83.524 -37.105  1.00 20.16           C  
ATOM   2191  HB2 SER A 147      69.588  84.527 -36.694  1.00 20.16           H  
ATOM   2192  HB3 SER A 147      70.771  83.364 -37.304  1.00 20.16           H  
ATOM   2193  O   SER A 147      70.073  82.346 -40.168  1.00 20.16           O  
ATOM   2194  OG  SER A 147      69.256  82.585 -36.148  1.00 20.16           O  
ATOM   2195  HG  SER A 147      69.676  81.742 -36.335  1.00 20.16           H  
ATOM   2196  N   GLY A 148      69.047  81.001 -38.681  1.00 21.58           N  
ATOM   2197  H   GLY A 148      68.282  80.960 -38.023  1.00 21.58           H  
ATOM   2198  CA  GLY A 148      70.022  79.900 -38.658  1.00 21.58           C  
ATOM   2199  HA2 GLY A 148      69.557  79.026 -38.200  1.00 21.58           H  
ATOM   2200  HA3 GLY A 148      70.862  80.195 -38.029  1.00 21.58           H  
ATOM   2201  C   GLY A 148      70.579  79.446 -40.014  1.00 21.58           C  
ATOM   2202  O   GLY A 148      69.816  79.125 -40.917  1.00 21.58           O  
ATOM   2203  N   ASP A 149      71.911  79.352 -40.085  1.00 22.34           N  
ATOM   2204  H   ASP A 149      72.425  79.609 -39.254  1.00 22.34           H  
ATOM   2205  CA  ASP A 149      72.765  79.193 -41.278  1.00 22.34           C  
ATOM   2206  HA  ASP A 149      72.431  79.898 -42.040  1.00 22.34           H  
ATOM   2207  C   ASP A 149      72.772  77.788 -41.932  1.00 22.34           C  
ATOM   2208  CB  ASP A 149      74.214  79.565 -40.867  1.00 22.34           C  
ATOM   2209  HB2 ASP A 149      74.520  78.925 -40.039  1.00 22.34           H  
ATOM   2210  HB3 ASP A 149      74.894  79.373 -41.697  1.00 22.34           H  
ATOM   2211  O   ASP A 149      73.753  77.434 -42.590  1.00 22.34           O  
ATOM   2212  CG  ASP A 149      74.432  81.031 -40.492  1.00 22.34           C  
ATOM   2213  OD1 ASP A 149      73.951  81.912 -41.236  1.00 22.34           O  
ATOM   2214  OD2 ASP A 149      75.115  81.270 -39.469  1.00 22.34           O  
ATOM   2215  N   ASP A 150      71.764  76.944 -41.682  1.00 22.96           N  
ATOM   2216  H   ASP A 150      70.925  77.319 -41.264  1.00 22.96           H  
ATOM   2217  CA  ASP A 150      71.979  75.486 -41.652  1.00 22.96           C  
ATOM   2218  HA  ASP A 150      72.792  75.366 -40.936  1.00 22.96           H  
ATOM   2219  C   ASP A 150      72.502  74.885 -42.984  1.00 22.96           C  
ATOM   2220  CB  ASP A 150      70.753  74.755 -41.067  1.00 22.96           C  
ATOM   2221  HB2 ASP A 150      70.147  75.470 -40.510  1.00 22.96           H  
ATOM   2222  HB3 ASP A 150      70.140  74.364 -41.879  1.00 22.96           H  
ATOM   2223  O   ASP A 150      71.975  75.153 -44.066  1.00 22.96           O  
ATOM   2224  CG  ASP A 150      71.123  73.616 -40.102  1.00 22.96           C  
ATOM   2225  OD1 ASP A 150      72.331  73.301 -39.982  1.00 22.96           O  
ATOM   2226  OD2 ASP A 150      70.189  73.098 -39.449  1.00 22.96           O  
ATOM   2227  N   LEU A 151      73.602  74.125 -42.872  1.00 23.16           N  
ATOM   2228  H   LEU A 151      73.747  73.760 -41.942  1.00 23.16           H  
ATOM   2229  CA  LEU A 151      74.805  74.173 -43.739  1.00 23.16           C  
ATOM   2230  HA  LEU A 151      74.853  75.179 -44.157  1.00 23.16           H  
ATOM   2231  C   LEU A 151      74.844  73.215 -44.966  1.00 23.16           C  
ATOM   2232  CB  LEU A 151      76.027  73.976 -42.804  1.00 23.16           C  
ATOM   2233  HB2 LEU A 151      76.865  73.531 -43.341  1.00 23.16           H  
ATOM   2234  HB3 LEU A 151      75.750  73.257 -42.033  1.00 23.16           H  
ATOM   2235  O   LEU A 151      73.891  72.504 -45.263  1.00 23.16           O  
ATOM   2236  CG  LEU A 151      76.526  75.270 -42.133  1.00 23.16           C  
ATOM   2237  HG  LEU A 151      75.679  75.874 -41.809  1.00 23.16           H  
ATOM   2238  CD1 LEU A 151      77.364  74.932 -40.899  1.00 23.16           C  
ATOM   2239 HD11 LEU A 151      77.710  75.853 -40.430  1.00 23.16           H  
ATOM   2240 HD12 LEU A 151      76.744  74.393 -40.183  1.00 23.16           H  
ATOM   2241 HD13 LEU A 151      78.217  74.313 -41.178  1.00 23.16           H  
ATOM   2242  CD2 LEU A 151      77.412  76.081 -43.088  1.00 23.16           C  
ATOM   2243 HD21 LEU A 151      77.739  76.992 -42.586  1.00 23.16           H  
ATOM   2244 HD22 LEU A 151      78.280  75.498 -43.394  1.00 23.16           H  
ATOM   2245 HD23 LEU A 151      76.828  76.369 -43.962  1.00 23.16           H  
ATOM   2246  N   GLY A 152      75.969  73.246 -45.714  1.00 25.71           N  
ATOM   2247  H   GLY A 152      76.729  73.786 -45.327  1.00 25.71           H  
ATOM   2248  CA  GLY A 152      76.077  72.895 -47.146  1.00 25.71           C  
ATOM   2249  HA2 GLY A 152      75.067  72.817 -47.547  1.00 25.71           H  
ATOM   2250  HA3 GLY A 152      76.541  73.738 -47.657  1.00 25.71           H  
ATOM   2251  C   GLY A 152      76.810  71.604 -47.592  1.00 25.71           C  
ATOM   2252  O   GLY A 152      76.416  70.495 -47.269  1.00 25.71           O  
ATOM   2253  N   GLU A 153      77.826  71.768 -48.453  1.00 26.95           N  
ATOM   2254  H   GLU A 153      78.178  72.712 -48.522  1.00 26.95           H  
ATOM   2255  CA  GLU A 153      78.158  70.944 -49.647  1.00 26.95           C  
ATOM   2256  HA  GLU A 153      77.275  70.865 -50.281  1.00 26.95           H  
ATOM   2257  C   GLU A 153      78.706  69.514 -49.475  1.00 26.95           C  
ATOM   2258  CB  GLU A 153      79.268  71.691 -50.423  1.00 26.95           C  
ATOM   2259  HB2 GLU A 153      80.149  71.739 -49.784  1.00 26.95           H  
ATOM   2260  HB3 GLU A 153      79.529  71.123 -51.315  1.00 26.95           H  
ATOM   2261  O   GLU A 153      78.900  68.831 -50.483  1.00 26.95           O  
ATOM   2262  CG  GLU A 153      78.916  73.110 -50.889  1.00 26.95           C  
ATOM   2263  HG2 GLU A 153      78.025  73.057 -51.515  1.00 26.95           H  
ATOM   2264  HG3 GLU A 153      78.684  73.729 -50.022  1.00 26.95           H  
ATOM   2265  CD  GLU A 153      80.067  73.771 -51.672  1.00 26.95           C  
ATOM   2266  OE1 GLU A 153      79.758  74.647 -52.513  1.00 26.95           O  
ATOM   2267  OE2 GLU A 153      81.246  73.435 -51.417  1.00 26.95           O  
ATOM   2268  N   ALA A 154      79.116  69.130 -48.266  1.00 25.21           N  
ATOM   2269  H   ALA A 154      78.777  69.648 -47.468  1.00 25.21           H  
ATOM   2270  CA  ALA A 154      80.330  68.325 -48.104  1.00 25.21           C  
ATOM   2271  HA  ALA A 154      81.126  68.879 -48.602  1.00 25.21           H  
ATOM   2272  C   ALA A 154      80.289  66.936 -48.774  1.00 25.21           C  
ATOM   2273  CB  ALA A 154      80.714  68.255 -46.626  1.00 25.21           C  
ATOM   2274  HB1 ALA A 154      81.660  67.726 -46.512  1.00 25.21           H  
ATOM   2275  HB2 ALA A 154      80.817  69.260 -46.217  1.00 25.21           H  
ATOM   2276  HB3 ALA A 154      79.943  67.718 -46.073  1.00 25.21           H  
ATOM   2277  O   ALA A 154      79.269  66.249 -48.800  1.00 25.21           O  
ATOM   2278  N   GLY A 155      81.439  66.561 -49.344  1.00 28.42           N  
ATOM   2279  H   GLY A 155      82.250  67.134 -49.162  1.00 28.42           H  
ATOM   2280  CA  GLY A 155      81.552  65.522 -50.361  1.00 28.42           C  
ATOM   2281  HA2 GLY A 155      82.115  65.920 -51.205  1.00 28.42           H  
ATOM   2282  HA3 GLY A 155      80.557  65.273 -50.729  1.00 28.42           H  
ATOM   2283  C   GLY A 155      82.200  64.220 -49.900  1.00 28.42           C  
ATOM   2284  O   GLY A 155      81.549  63.333 -49.371  1.00 28.42           O  
ATOM   2285  N   VAL A 156      83.480  64.080 -50.237  1.00 23.29           N  
ATOM   2286  H   VAL A 156      83.979  64.933 -50.445  1.00 23.29           H  
ATOM   2287  CA  VAL A 156      84.162  62.831 -50.635  1.00 23.29           C  
ATOM   2288  HA  VAL A 156      83.630  62.385 -51.475  1.00 23.29           H  
ATOM   2289  C   VAL A 156      84.250  61.755 -49.549  1.00 23.29           C  
ATOM   2290  CB  VAL A 156      85.593  63.218 -51.090  1.00 23.29           C  
ATOM   2291  HB  VAL A 156      86.101  63.724 -50.269  1.00 23.29           H  
ATOM   2292  O   VAL A 156      84.436  60.581 -49.867  1.00 23.29           O  
ATOM   2293  CG1 VAL A 156      86.474  62.039 -51.528  1.00 23.29           C  
ATOM   2294 HG11 VAL A 156      87.420  62.402 -51.930  1.00 23.29           H  
ATOM   2295 HG12 VAL A 156      86.706  61.413 -50.665  1.00 23.29           H  
ATOM   2296 HG13 VAL A 156      85.954  61.440 -52.276  1.00 23.29           H  
ATOM   2297  CG2 VAL A 156      85.542  64.193 -52.282  1.00 23.29           C  
ATOM   2298 HG21 VAL A 156      85.061  65.129 -51.996  1.00 23.29           H  
ATOM   2299 HG22 VAL A 156      84.995  63.739 -53.109  1.00 23.29           H  
ATOM   2300 HG23 VAL A 156      86.555  64.433 -52.605  1.00 23.29           H  
ATOM   2301  N   ASP A 157      84.218  62.177 -48.293  1.00 25.13           N  
ATOM   2302  H   ASP A 157      83.799  63.083 -48.136  1.00 25.13           H  
ATOM   2303  CA  ASP A 157      85.355  61.882 -47.429  1.00 25.13           C  
ATOM   2304  HA  ASP A 157      86.265  61.944 -48.027  1.00 25.13           H  
ATOM   2305  C   ASP A 157      85.373  60.495 -46.806  1.00 25.13           C  
ATOM   2306  CB  ASP A 157      85.477  62.936 -46.319  1.00 25.13           C  
ATOM   2307  HB2 ASP A 157      86.245  62.607 -45.619  1.00 25.13           H  
ATOM   2308  HB3 ASP A 157      84.529  63.029 -45.788  1.00 25.13           H  
ATOM   2309  O   ASP A 157      86.230  59.681 -47.143  1.00 25.13           O  
ATOM   2310  CG  ASP A 157      85.919  64.295 -46.831  1.00 25.13           C  
ATOM   2311  OD1 ASP A 157      86.861  64.324 -47.656  1.00 25.13           O  
ATOM   2312  OD2 ASP A 157      85.296  65.301 -46.431  1.00 25.13           O  
ATOM   2313  N   GLU A 158      84.558  60.303 -45.770  1.00 28.69           N  
ATOM   2314  H   GLU A 158      83.868  61.018 -45.587  1.00 28.69           H  
ATOM   2315  CA  GLU A 158      84.918  59.449 -44.636  1.00 28.69           C  
ATOM   2316  HA  GLU A 158      86.002  59.485 -44.524  1.00 28.69           H  
ATOM   2317  C   GLU A 158      84.578  57.986 -44.964  1.00 28.69           C  
ATOM   2318  CB  GLU A 158      84.364  60.044 -43.328  1.00 28.69           C  
ATOM   2319  HB2 GLU A 158      83.332  60.358 -43.483  1.00 28.69           H  
ATOM   2320  HB3 GLU A 158      84.393  59.286 -42.545  1.00 28.69           H  
ATOM   2321  O   GLU A 158      83.466  57.485 -44.817  1.00 28.69           O  
ATOM   2322  CG  GLU A 158      85.246  61.242 -42.894  1.00 28.69           C  
ATOM   2323  HG2 GLU A 158      85.353  61.920 -43.740  1.00 28.69           H  
ATOM   2324  HG3 GLU A 158      86.239  60.865 -42.650  1.00 28.69           H  
ATOM   2325  CD  GLU A 158      84.713  62.076 -41.718  1.00 28.69           C  
ATOM   2326  OE1 GLU A 158      85.515  62.865 -41.163  1.00 28.69           O  
ATOM   2327  OE2 GLU A 158      83.507  61.960 -41.403  1.00 28.69           O  
ATOM   2328  N   LEU A 159      85.592  57.358 -45.561  1.00 26.74           N  
ATOM   2329  H   LEU A 159      86.420  57.935 -45.576  1.00 26.74           H  
ATOM   2330  CA  LEU A 159      85.503  56.488 -46.739  1.00 26.74           C  
ATOM   2331  HA  LEU A 159      84.685  56.828 -47.373  1.00 26.74           H  
ATOM   2332  C   LEU A 159      85.305  55.008 -46.408  1.00 26.74           C  
ATOM   2333  CB  LEU A 159      86.870  56.684 -47.460  1.00 26.74           C  
ATOM   2334  HB2 LEU A 159      87.563  55.875 -47.226  1.00 26.74           H  
ATOM   2335  HB3 LEU A 159      87.368  57.565 -47.055  1.00 26.74           H  
ATOM   2336  O   LEU A 159      84.477  54.291 -46.965  1.00 26.74           O  
ATOM   2337  CG  LEU A 159      86.832  56.862 -48.978  1.00 26.74           C  
ATOM   2338  HG  LEU A 159      86.004  57.513 -49.260  1.00 26.74           H  
ATOM   2339  CD1 LEU A 159      88.150  57.505 -49.422  1.00 26.74           C  
ATOM   2340 HD11 LEU A 159      88.997  56.893 -49.113  1.00 26.74           H  
ATOM   2341 HD12 LEU A 159      88.149  57.624 -50.506  1.00 26.74           H  
ATOM   2342 HD13 LEU A 159      88.229  58.494 -48.973  1.00 26.74           H  
ATOM   2343  CD2 LEU A 159      86.697  55.517 -49.694  1.00 26.74           C  
ATOM   2344 HD21 LEU A 159      85.765  55.042 -49.388  1.00 26.74           H  
ATOM   2345 HD22 LEU A 159      86.666  55.682 -50.771  1.00 26.74           H  
ATOM   2346 HD23 LEU A 159      87.535  54.867 -49.442  1.00 26.74           H  
ATOM   2347  N   LEU A 160      86.216  54.549 -45.561  1.00 24.49           N  
ATOM   2348  H   LEU A 160      86.793  55.261 -45.135  1.00 24.49           H  
ATOM   2349  CA  LEU A 160      86.609  53.158 -45.353  1.00 24.49           C  
ATOM   2350  HA  LEU A 160      86.339  52.538 -46.208  1.00 24.49           H  
ATOM   2351  C   LEU A 160      85.948  52.586 -44.109  1.00 24.49           C  
ATOM   2352  CB  LEU A 160      88.137  53.172 -45.133  1.00 24.49           C  
ATOM   2353  HB2 LEU A 160      88.436  52.251 -44.632  1.00 24.49           H  
ATOM   2354  HB3 LEU A 160      88.380  53.986 -44.451  1.00 24.49           H  
ATOM   2355  O   LEU A 160      85.839  51.380 -43.935  1.00 24.49           O  
ATOM   2356  CG  LEU A 160      88.957  53.318 -46.425  1.00 24.49           C  
ATOM   2357  HG  LEU A 160      88.395  53.882 -47.169  1.00 24.49           H  
ATOM   2358  CD1 LEU A 160      90.273  54.050 -46.156  1.00 24.49           C  
ATOM   2359 HD11 LEU A 160      90.845  54.134 -47.080  1.00 24.49           H  
ATOM   2360 HD12 LEU A 160      90.062  55.053 -45.785  1.00 24.49           H  
ATOM   2361 HD13 LEU A 160      90.855  53.510 -45.409  1.00 24.49           H  
ATOM   2362  CD2 LEU A 160      89.271  51.942 -47.011  1.00 24.49           C  
ATOM   2363 HD21 LEU A 160      88.339  51.411 -47.204  1.00 24.49           H  
ATOM   2364 HD22 LEU A 160      89.811  52.060 -47.950  1.00 24.49           H  
ATOM   2365 HD23 LEU A 160      89.876  51.365 -46.312  1.00 24.49           H  
ATOM   2366  N   GLU A 161      85.627  53.489 -43.196  1.00 26.55           N  
ATOM   2367  H   GLU A 161      85.475  54.419 -43.559  1.00 26.55           H  
ATOM   2368  CA  GLU A 161      86.273  53.489 -41.885  1.00 26.55           C  
ATOM   2369  HA  GLU A 161      87.165  52.863 -41.899  1.00 26.55           H  
ATOM   2370  C   GLU A 161      85.348  52.985 -40.792  1.00 26.55           C  
ATOM   2371  CB  GLU A 161      86.684  54.935 -41.615  1.00 26.55           C  
ATOM   2372  HB2 GLU A 161      85.801  55.494 -41.304  1.00 26.55           H  
ATOM   2373  HB3 GLU A 161      87.056  55.378 -42.539  1.00 26.55           H  
ATOM   2374  O   GLU A 161      85.790  52.622 -39.705  1.00 26.55           O  
ATOM   2375  CG  GLU A 161      87.796  55.058 -40.575  1.00 26.55           C  
ATOM   2376  HG2 GLU A 161      87.475  54.615 -39.633  1.00 26.55           H  
ATOM   2377  HG3 GLU A 161      88.669  54.510 -40.931  1.00 26.55           H  
ATOM   2378  CD  GLU A 161      88.151  56.528 -40.340  1.00 26.55           C  
ATOM   2379  OE1 GLU A 161      89.366  56.817 -40.264  1.00 26.55           O  
ATOM   2380  OE2 GLU A 161      87.204  57.337 -40.255  1.00 26.55           O  
ATOM   2381  N   ALA A 162      84.057  52.896 -41.129  1.00 29.39           N  
ATOM   2382  H   ALA A 162      83.840  53.193 -42.070  1.00 29.39           H  
ATOM   2383  CA  ALA A 162      82.917  52.542 -40.280  1.00 29.39           C  
ATOM   2384  HA  ALA A 162      82.861  53.266 -39.468  1.00 29.39           H  
ATOM   2385  C   ALA A 162      83.001  51.133 -39.642  1.00 29.39           C  
ATOM   2386  CB  ALA A 162      81.674  52.687 -41.168  1.00 29.39           C  
ATOM   2387  HB1 ALA A 162      81.627  53.696 -41.578  1.00 29.39           H  
ATOM   2388  HB2 ALA A 162      80.776  52.513 -40.575  1.00 29.39           H  
ATOM   2389  HB3 ALA A 162      81.710  51.967 -41.985  1.00 29.39           H  
ATOM   2390  O   ALA A 162      82.057  50.658 -39.005  1.00 29.39           O  
ATOM   2391  N   LEU A 163      84.149  50.507 -39.891  1.00 23.93           N  
ATOM   2392  H   LEU A 163      84.810  51.125 -40.340  1.00 23.93           H  
ATOM   2393  CA  LEU A 163      84.727  49.205 -39.637  1.00 23.93           C  
ATOM   2394  HA  LEU A 163      84.154  48.420 -40.130  1.00 23.93           H  
ATOM   2395  C   LEU A 163      84.889  48.843 -38.178  1.00 23.93           C  
ATOM   2396  CB  LEU A 163      86.170  49.279 -40.198  1.00 23.93           C  
ATOM   2397  HB2 LEU A 163      86.566  50.285 -40.067  1.00 23.93           H  
ATOM   2398  HB3 LEU A 163      86.828  48.639 -39.610  1.00 23.93           H  
ATOM   2399  O   LEU A 163      84.545  47.729 -37.802  1.00 23.93           O  
ATOM   2400  CG  LEU A 163      86.308  48.862 -41.660  1.00 23.93           C  
ATOM   2401  HG  LEU A 163      85.407  49.121 -42.215  1.00 23.93           H  
ATOM   2402  CD1 LEU A 163      87.515  49.541 -42.300  1.00 23.93           C  
ATOM   2403 HD11 LEU A 163      87.440  50.622 -42.182  1.00 23.93           H  
ATOM   2404 HD12 LEU A 163      87.543  49.304 -43.364  1.00 23.93           H  
ATOM   2405 HD13 LEU A 163      88.436  49.204 -41.824  1.00 23.93           H  
ATOM   2406  CD2 LEU A 163      86.557  47.355 -41.719  1.00 23.93           C  
ATOM   2407 HD21 LEU A 163      87.483  47.094 -41.205  1.00 23.93           H  
ATOM   2408 HD22 LEU A 163      86.620  47.038 -42.760  1.00 23.93           H  
ATOM   2409 HD23 LEU A 163      85.729  46.830 -41.244  1.00 23.93           H  
ATOM   2410  N   GLY A 164      85.527  49.724 -37.403  1.00 24.22           N  
ATOM   2411  H   GLY A 164      85.742  50.628 -37.799  1.00 24.22           H  
ATOM   2412  CA  GLY A 164      86.258  49.311 -36.197  1.00 24.22           C  
ATOM   2413  HA2 GLY A 164      86.859  48.431 -36.428  1.00 24.22           H  
ATOM   2414  HA3 GLY A 164      86.928  50.113 -35.888  1.00 24.22           H  
ATOM   2415  C   GLY A 164      85.367  48.956 -35.013  1.00 24.22           C  
ATOM   2416  O   GLY A 164      85.799  49.058 -33.874  1.00 24.22           O  
ATOM   2417  N   ARG A 165      84.089  48.705 -35.278  1.00 20.47           N  
ATOM   2418  H   ARG A 165      83.864  48.468 -36.234  1.00 20.47           H  
ATOM   2419  CA  ARG A 165      83.017  49.031 -34.366  1.00 20.47           C  
ATOM   2420  HA  ARG A 165      83.292  49.948 -33.845  1.00 20.47           H  
ATOM   2421  C   ARG A 165      82.820  47.994 -33.288  1.00 20.47           C  
ATOM   2422  CB  ARG A 165      81.729  49.262 -35.164  1.00 20.47           C  
ATOM   2423  HB2 ARG A 165      81.203  48.319 -35.312  1.00 20.47           H  
ATOM   2424  HB3 ARG A 165      81.973  49.670 -36.145  1.00 20.47           H  
ATOM   2425  O   ARG A 165      82.763  48.377 -32.126  1.00 20.47           O  
ATOM   2426  CG  ARG A 165      80.831  50.270 -34.444  1.00 20.47           C  
ATOM   2427  HG2 ARG A 165      80.845  50.074 -33.372  1.00 20.47           H  
ATOM   2428  HG3 ARG A 165      81.208  51.279 -34.614  1.00 20.47           H  
ATOM   2429  CD  ARG A 165      79.382  50.167 -34.915  1.00 20.47           C  
ATOM   2430  HD2 ARG A 165      78.796  50.918 -34.384  1.00 20.47           H  
ATOM   2431  HD3 ARG A 165      79.009  49.180 -34.641  1.00 20.47           H  
ATOM   2432  NE  ARG A 165      79.235  50.368 -36.370  1.00 20.47           N  
ATOM   2433  HE  ARG A 165      80.061  50.641 -36.884  1.00 20.47           H  
ATOM   2434  NH1 ARG A 165      77.031  49.745 -36.486  1.00 20.47           N  
ATOM   2435 HH11 ARG A 165      76.205  49.541 -37.031  1.00 20.47           H  
ATOM   2436 HH12 ARG A 165      77.058  49.527 -35.501  1.00 20.47           H  
ATOM   2437  NH2 ARG A 165      78.116  50.366 -38.342  1.00 20.47           N  
ATOM   2438 HH21 ARG A 165      78.976  50.630 -38.801  1.00 20.47           H  
ATOM   2439 HH22 ARG A 165      77.280  50.197 -38.883  1.00 20.47           H  
ATOM   2440  CZ  ARG A 165      78.129  50.162 -37.057  1.00 20.47           C  
ATOM   2441  N   GLU A 166      82.539  46.750 -33.674  1.00 19.44           N  
ATOM   2442  H   GLU A 166      82.706  46.447 -34.623  1.00 19.44           H  
ATOM   2443  CA  GLU A 166      82.003  45.813 -32.697  1.00 19.44           C  
ATOM   2444  HA  GLU A 166      81.226  46.345 -32.147  1.00 19.44           H  
ATOM   2445  C   GLU A 166      83.097  45.512 -31.690  1.00 19.44           C  
ATOM   2446  CB  GLU A 166      81.337  44.581 -33.335  1.00 19.44           C  
ATOM   2447  HB2 GLU A 166      81.844  43.669 -33.021  1.00 19.44           H  
ATOM   2448  HB3 GLU A 166      81.383  44.661 -34.422  1.00 19.44           H  
ATOM   2449  O   GLU A 166      84.152  44.993 -32.050  1.00 19.44           O  
ATOM   2450  CG  GLU A 166      79.863  44.542 -32.888  1.00 19.44           C  
ATOM   2451  HG2 GLU A 166      79.414  45.509 -33.112  1.00 19.44           H  
ATOM   2452  HG3 GLU A 166      79.831  44.404 -31.807  1.00 19.44           H  
ATOM   2453  CD  GLU A 166      79.010  43.459 -33.563  1.00 19.44           C  
ATOM   2454  OE1 GLU A 166      77.783  43.485 -33.311  1.00 19.44           O  
ATOM   2455  OE2 GLU A 166      79.548  42.679 -34.379  1.00 19.44           O  
ATOM   2456  N   LEU A 167      82.850  45.984 -30.464  1.00 21.84           N  
ATOM   2457  H   LEU A 167      81.970  46.453 -30.302  1.00 21.84           H  
ATOM   2458  CA  LEU A 167      83.758  45.848 -29.344  1.00 21.84           C  
ATOM   2459  HA  LEU A 167      84.626  46.487 -29.509  1.00 21.84           H  
ATOM   2460  C   LEU A 167      84.243  44.406 -29.264  1.00 21.84           C  
ATOM   2461  CB  LEU A 167      83.030  46.247 -28.040  1.00 21.84           C  
ATOM   2462  HB2 LEU A 167      81.991  45.926 -28.111  1.00 21.84           H  
ATOM   2463  HB3 LEU A 167      83.468  45.706 -27.201  1.00 21.84           H  
ATOM   2464  O   LEU A 167      83.502  43.481 -29.600  1.00 21.84           O  
ATOM   2465  CG  LEU A 167      83.096  47.753 -27.732  1.00 21.84           C  
ATOM   2466  HG  LEU A 167      82.974  48.322 -28.654  1.00 21.84           H  
ATOM   2467  CD1 LEU A 167      81.975  48.157 -26.772  1.00 21.84           C  
ATOM   2468 HD11 LEU A 167      82.066  47.594 -25.843  1.00 21.84           H  
ATOM   2469 HD12 LEU A 167      81.009  47.941 -27.229  1.00 21.84           H  
ATOM   2470 HD13 LEU A 167      82.037  49.225 -26.561  1.00 21.84           H  
ATOM   2471  CD2 LEU A 167      84.431  48.122 -27.079  1.00 21.84           C  
ATOM   2472 HD21 LEU A 167      84.558  47.572 -26.146  1.00 21.84           H  
ATOM   2473 HD22 LEU A 167      84.462  49.194 -26.880  1.00 21.84           H  
ATOM   2474 HD23 LEU A 167      85.251  47.868 -27.750  1.00 21.84           H  
ATOM   2475  N   ASP A 168      85.451  44.273 -28.724  1.00 21.50           N  
ATOM   2476  H   ASP A 168      86.010  45.107 -28.613  1.00 21.50           H  
ATOM   2477  CA  ASP A 168      85.992  43.076 -28.086  1.00 21.50           C  
ATOM   2478  HA  ASP A 168      86.083  42.273 -28.817  1.00 21.50           H  
ATOM   2479  C   ASP A 168      85.046  42.609 -26.955  1.00 21.50           C  
ATOM   2480  CB  ASP A 168      87.394  43.409 -27.528  1.00 21.50           C  
ATOM   2481  HB2 ASP A 168      87.755  42.546 -26.968  1.00 21.50           H  
ATOM   2482  HB3 ASP A 168      87.307  44.242 -26.831  1.00 21.50           H  
ATOM   2483  O   ASP A 168      85.359  42.705 -25.770  1.00 21.50           O  
ATOM   2484  CG  ASP A 168      88.458  43.748 -28.578  1.00 21.50           C  
ATOM   2485  OD1 ASP A 168      88.557  43.022 -29.592  1.00 21.50           O  
ATOM   2486  OD2 ASP A 168      89.200  44.734 -28.350  1.00 21.50           O  
ATOM   2487  N   GLY A 169      83.821  42.212 -27.305  1.00 23.46           N  
ATOM   2488  H   GLY A 169      83.610  42.219 -28.293  1.00 23.46           H  
ATOM   2489  CA  GLY A 169      82.855  41.586 -26.419  1.00 23.46           C  
ATOM   2490  HA2 GLY A 169      81.884  41.525 -26.910  1.00 23.46           H  
ATOM   2491  HA3 GLY A 169      82.771  42.148 -25.489  1.00 23.46           H  
ATOM   2492  C   GLY A 169      83.352  40.181 -26.126  1.00 23.46           C  
ATOM   2493  O   GLY A 169      82.917  39.259 -26.804  1.00 23.46           O  
ATOM   2494  N   ASP A 170      84.296  40.118 -25.180  1.00 22.77           N  
ATOM   2495  H   ASP A 170      84.582  41.019 -24.825  1.00 22.77           H  
ATOM   2496  CA  ASP A 170      85.334  39.091 -24.967  1.00 22.77           C  
ATOM   2497  HA  ASP A 170      86.280  39.593 -25.169  1.00 22.77           H  
ATOM   2498  C   ASP A 170      85.380  37.901 -25.948  1.00 22.77           C  
ATOM   2499  CB  ASP A 170      85.398  38.673 -23.478  1.00 22.77           C  
ATOM   2500  HB2 ASP A 170      84.384  38.552 -23.097  1.00 22.77           H  
ATOM   2501  HB3 ASP A 170      85.879  37.696 -23.422  1.00 22.77           H  
ATOM   2502  O   ASP A 170      84.599  36.931 -25.791  1.00 22.77           O  
ATOM   2503  CG  ASP A 170      86.193  39.612 -22.536  1.00 22.77           C  
ATOM   2504  OD1 ASP A 170      86.857  40.572 -22.991  1.00 22.77           O  
ATOM   2505  OD2 ASP A 170      86.168  39.341 -21.307  1.00 22.77           O  
ATOM   2506  OXT ASP A 170      86.298  37.938 -26.800  1.00 22.77           O  
TER    2507      ASP A 170                                                       
ATOM   2507  N   MET B   1      20.777 -35.057  41.962  1.00 73.52           N  
ATOM   2508  H   MET B   1      20.563 -35.616  41.148  1.00 73.52           H  
ATOM   2509  H2  MET B   1      21.425 -35.564  42.547  1.00 73.52           H  
ATOM   2510  H3  MET B   1      19.933 -34.864  42.482  1.00 73.52           H  
ATOM   2511  CA  MET B   1      21.392 -33.791  41.539  1.00 73.52           C  
ATOM   2512  HA  MET B   1      22.337 -34.019  41.047  1.00 73.52           H  
ATOM   2513  C   MET B   1      21.678 -32.924  42.743  1.00 73.52           C  
ATOM   2514  CB  MET B   1      20.535 -33.007  40.550  1.00 73.52           C  
ATOM   2515  HB2 MET B   1      20.846 -31.963  40.579  1.00 73.52           H  
ATOM   2516  HB3 MET B   1      19.481 -33.069  40.818  1.00 73.52           H  
ATOM   2517  O   MET B   1      20.760 -32.646  43.517  1.00 73.52           O  
ATOM   2518  CG  MET B   1      20.750 -33.476  39.119  1.00 73.52           C  
ATOM   2519  HG2 MET B   1      20.429 -34.512  39.014  1.00 73.52           H  
ATOM   2520  HG3 MET B   1      21.811 -33.416  38.876  1.00 73.52           H  
ATOM   2521  SD  MET B   1      19.833 -32.438  37.970  1.00 73.52           S  
ATOM   2522  CE  MET B   1      18.607 -33.623  37.358  1.00 73.52           C  
ATOM   2523  HE1 MET B   1      19.111 -34.458  36.872  1.00 73.52           H  
ATOM   2524  HE2 MET B   1      17.987 -33.983  38.179  1.00 73.52           H  
ATOM   2525  HE3 MET B   1      17.975 -33.125  36.623  1.00 73.52           H  
ATOM   2526  N   THR B   2      22.933 -32.520  42.890  1.00 82.66           N  
ATOM   2527  H   THR B   2      23.591 -32.799  42.176  1.00 82.66           H  
ATOM   2528  CA  THR B   2      23.331 -31.396  43.741  1.00 82.66           C  
ATOM   2529  HA  THR B   2      23.071 -31.617  44.776  1.00 82.66           H  
ATOM   2530  C   THR B   2      22.582 -30.133  43.318  1.00 82.66           C  
ATOM   2531  CB  THR B   2      24.845 -31.143  43.660  1.00 82.66           C  
ATOM   2532  HB  THR B   2      25.095 -30.321  44.330  1.00 82.66           H  
ATOM   2533  O   THR B   2      22.052 -30.054  42.208  1.00 82.66           O  
ATOM   2534  CG2 THR B   2      25.671 -32.365  44.059  1.00 82.66           C  
ATOM   2535 HG21 THR B   2      26.727 -32.097  44.058  1.00 82.66           H  
ATOM   2536 HG22 THR B   2      25.392 -32.688  45.062  1.00 82.66           H  
ATOM   2537 HG23 THR B   2      25.517 -33.183  43.355  1.00 82.66           H  
ATOM   2538  OG1 THR B   2      25.214 -30.783  42.355  1.00 82.66           O  
ATOM   2539  HG1 THR B   2      25.372 -31.589  41.857  1.00 82.66           H  
ATOM   2540  N   ASP B   3      22.508 -29.142  44.202  1.00 75.11           N  
ATOM   2541  H   ASP B   3      22.947 -29.223  45.108  1.00 75.11           H  
ATOM   2542  CA  ASP B   3      21.857 -27.875  43.863  1.00 75.11           C  
ATOM   2543  HA  ASP B   3      20.825 -28.086  43.583  1.00 75.11           H  
ATOM   2544  C   ASP B   3      22.530 -27.214  42.646  1.00 75.11           C  
ATOM   2545  CB  ASP B   3      21.858 -26.980  45.106  1.00 75.11           C  
ATOM   2546  HB2 ASP B   3      21.722 -27.595  45.996  1.00 75.11           H  
ATOM   2547  HB3 ASP B   3      22.816 -26.467  45.194  1.00 75.11           H  
ATOM   2548  O   ASP B   3      21.853 -26.807  41.705  1.00 75.11           O  
ATOM   2549  CG  ASP B   3      20.707 -25.981  45.056  1.00 75.11           C  
ATOM   2550  OD1 ASP B   3      19.559 -26.470  44.908  1.00 75.11           O  
ATOM   2551  OD2 ASP B   3      20.992 -24.775  45.201  1.00 75.11           O  
ATOM   2552  N   SER B   4      23.867 -27.270  42.582  1.00 73.72           N  
ATOM   2553  H   SER B   4      24.379 -27.583  43.394  1.00 73.72           H  
ATOM   2554  CA  SER B   4      24.657 -26.829  41.427  1.00 73.72           C  
ATOM   2555  HA  SER B   4      24.496 -25.760  41.282  1.00 73.72           H  
ATOM   2556  C   SER B   4      24.272 -27.534  40.123  1.00 73.72           C  
ATOM   2557  CB  SER B   4      26.147 -27.066  41.696  1.00 73.72           C  
ATOM   2558  HB2 SER B   4      26.324 -28.133  41.829  1.00 73.72           H  
ATOM   2559  HB3 SER B   4      26.733 -26.716  40.846  1.00 73.72           H  
ATOM   2560  O   SER B   4      24.130 -26.869  39.100  1.00 73.72           O  
ATOM   2561  OG  SER B   4      26.557 -26.380  42.865  1.00 73.72           O  
ATOM   2562  HG  SER B   4      26.846 -25.499  42.615  1.00 73.72           H  
ATOM   2563  N   GLU B   5      24.061 -28.857  40.136  1.00 78.69           N  
ATOM   2564  H   GLU B   5      24.180 -29.362  41.002  1.00 78.69           H  
ATOM   2565  CA  GLU B   5      23.648 -29.601  38.935  1.00 78.69           C  
ATOM   2566  HA  GLU B   5      24.341 -29.388  38.121  1.00 78.69           H  
ATOM   2567  C   GLU B   5      22.256 -29.178  38.446  1.00 78.69           C  
ATOM   2568  CB  GLU B   5      23.662 -31.113  39.200  1.00 78.69           C  
ATOM   2569  HB2 GLU B   5      23.106 -31.614  38.407  1.00 78.69           H  
ATOM   2570  HB3 GLU B   5      23.149 -31.296  40.144  1.00 78.69           H  
ATOM   2571  O   GLU B   5      22.079 -28.956  37.249  1.00 78.69           O  
ATOM   2572  CG  GLU B   5      25.075 -31.717  39.229  1.00 78.69           C  
ATOM   2573  HG2 GLU B   5      25.726 -31.098  39.847  1.00 78.69           H  
ATOM   2574  HG3 GLU B   5      25.476 -31.704  38.216  1.00 78.69           H  
ATOM   2575  CD  GLU B   5      25.088 -33.154  39.779  1.00 78.69           C  
ATOM   2576  OE1 GLU B   5      25.956 -33.945  39.372  1.00 78.69           O  
ATOM   2577  OE2 GLU B   5      24.263 -33.450  40.681  1.00 78.69           O  
ATOM   2578  N   LYS B   6      21.287 -28.993  39.356  1.00 81.87           N  
ATOM   2579  H   LYS B   6      21.519 -29.118  40.331  1.00 81.87           H  
ATOM   2580  CA  LYS B   6      19.935 -28.539  38.977  1.00 81.87           C  
ATOM   2581  HA  LYS B   6      19.533 -29.203  38.211  1.00 81.87           H  
ATOM   2582  C   LYS B   6      19.976 -27.142  38.366  1.00 81.87           C  
ATOM   2583  CB  LYS B   6      18.988 -28.503  40.180  1.00 81.87           C  
ATOM   2584  HB2 LYS B   6      19.385 -27.801  40.914  1.00 81.87           H  
ATOM   2585  HB3 LYS B   6      18.022 -28.127  39.842  1.00 81.87           H  
ATOM   2586  O   LYS B   6      19.369 -26.894  37.328  1.00 81.87           O  
ATOM   2587  CG  LYS B   6      18.770 -29.856  40.857  1.00 81.87           C  
ATOM   2588  HG2 LYS B   6      18.363 -30.580  40.152  1.00 81.87           H  
ATOM   2589  HG3 LYS B   6      19.730 -30.209  41.236  1.00 81.87           H  
ATOM   2590  CD  LYS B   6      17.816 -29.670  42.040  1.00 81.87           C  
ATOM   2591  HD2 LYS B   6      18.046 -28.721  42.525  1.00 81.87           H  
ATOM   2592  HD3 LYS B   6      16.788 -29.638  41.680  1.00 81.87           H  
ATOM   2593  CE  LYS B   6      17.999 -30.787  43.065  1.00 81.87           C  
ATOM   2594  HE2 LYS B   6      19.067 -30.928  43.228  1.00 81.87           H  
ATOM   2595  HE3 LYS B   6      17.583 -31.712  42.666  1.00 81.87           H  
ATOM   2596  NZ  LYS B   6      17.348 -30.407  44.341  1.00 81.87           N  
ATOM   2597  HZ1 LYS B   6      17.507 -31.103  45.055  1.00 81.87           H  
ATOM   2598  HZ2 LYS B   6      16.357 -30.263  44.211  1.00 81.87           H  
ATOM   2599  HZ3 LYS B   6      17.740 -29.533  44.663  1.00 81.87           H  
ATOM   2600  N   VAL B   7      20.694 -26.219  39.008  1.00 81.45           N  
ATOM   2601  H   VAL B   7      21.164 -26.479  39.863  1.00 81.45           H  
ATOM   2602  CA  VAL B   7      20.774 -24.829  38.543  1.00 81.45           C  
ATOM   2603  HA  VAL B   7      19.761 -24.463  38.374  1.00 81.45           H  
ATOM   2604  C   VAL B   7      21.497 -24.741  37.195  1.00 81.45           C  
ATOM   2605  CB  VAL B   7      21.413 -23.929  39.614  1.00 81.45           C  
ATOM   2606  HB  VAL B   7      22.418 -24.285  39.845  1.00 81.45           H  
ATOM   2607  O   VAL B   7      21.073 -23.970  36.333  1.00 81.45           O  
ATOM   2608  CG1 VAL B   7      21.483 -22.485  39.123  1.00 81.45           C  
ATOM   2609 HG11 VAL B   7      22.121 -22.414  38.243  1.00 81.45           H  
ATOM   2610 HG12 VAL B   7      20.487 -22.127  38.860  1.00 81.45           H  
ATOM   2611 HG13 VAL B   7      21.884 -21.858  39.920  1.00 81.45           H  
ATOM   2612  CG2 VAL B   7      20.574 -23.881  40.899  1.00 81.45           C  
ATOM   2613 HG21 VAL B   7      20.402 -24.881  41.298  1.00 81.45           H  
ATOM   2614 HG22 VAL B   7      21.096 -23.304  41.662  1.00 81.45           H  
ATOM   2615 HG23 VAL B   7      19.605 -23.423  40.704  1.00 81.45           H  
ATOM   2616  N   ALA B   8      22.524 -25.566  36.959  1.00 78.72           N  
ATOM   2617  H   ALA B   8      22.853 -26.167  37.701  1.00 78.72           H  
ATOM   2618  CA  ALA B   8      23.193 -25.644  35.660  1.00 78.72           C  
ATOM   2619  HA  ALA B   8      23.566 -24.652  35.402  1.00 78.72           H  
ATOM   2620  C   ALA B   8      22.240 -26.086  34.534  1.00 78.72           C  
ATOM   2621  CB  ALA B   8      24.388 -26.596  35.783  1.00 78.72           C  
ATOM   2622  HB1 ALA B   8      24.046 -27.596  36.049  1.00 78.72           H  
ATOM   2623  HB2 ALA B   8      25.070 -26.235  36.553  1.00 78.72           H  
ATOM   2624  HB3 ALA B   8      24.920 -26.640  34.832  1.00 78.72           H  
ATOM   2625  O   ALA B   8      22.301 -25.555  33.422  1.00 78.72           O  
ATOM   2626  N   GLU B   9      21.335 -27.025  34.816  1.00 84.15           N  
ATOM   2627  H   GLU B   9      21.341 -27.451  35.732  1.00 84.15           H  
ATOM   2628  CA  GLU B   9      20.344 -27.501  33.849  1.00 84.15           C  
ATOM   2629  HA  GLU B   9      20.866 -27.724  32.918  1.00 84.15           H  
ATOM   2630  C   GLU B   9      19.290 -26.425  33.527  1.00 84.15           C  
ATOM   2631  CB  GLU B   9      19.733 -28.806  34.381  1.00 84.15           C  
ATOM   2632  HB2 GLU B   9      18.911 -28.580  35.060  1.00 84.15           H  
ATOM   2633  HB3 GLU B   9      20.497 -29.356  34.930  1.00 84.15           H  
ATOM   2634  O   GLU B   9      19.010 -26.163  32.352  1.00 84.15           O  
ATOM   2635  CG  GLU B   9      19.250 -29.706  33.239  1.00 84.15           C  
ATOM   2636  HG2 GLU B   9      20.064 -29.822  32.523  1.00 84.15           H  
ATOM   2637  HG3 GLU B   9      18.421 -29.217  32.727  1.00 84.15           H  
ATOM   2638  CD  GLU B   9      18.808 -31.094  33.728  1.00 84.15           C  
ATOM   2639  OE1 GLU B   9      18.949 -32.038  32.919  1.00 84.15           O  
ATOM   2640  OE2 GLU B   9      18.345 -31.207  34.885  1.00 84.15           O  
ATOM   2641  N   TYR B  10      18.796 -25.709  34.546  1.00 83.61           N  
ATOM   2642  H   TYR B  10      19.031 -25.991  35.487  1.00 83.61           H  
ATOM   2643  CA  TYR B  10      17.899 -24.563  34.351  1.00 83.61           C  
ATOM   2644  HA  TYR B  10      17.043 -24.895  33.763  1.00 83.61           H  
ATOM   2645  C   TYR B  10      18.556 -23.426  33.561  1.00 83.61           C  
ATOM   2646  CB  TYR B  10      17.396 -24.036  35.702  1.00 83.61           C  
ATOM   2647  HB2 TYR B  10      16.922 -23.068  35.540  1.00 83.61           H  
ATOM   2648  HB3 TYR B  10      18.247 -23.873  36.363  1.00 83.61           H  
ATOM   2649  O   TYR B  10      17.935 -22.871  32.652  1.00 83.61           O  
ATOM   2650  CG  TYR B  10      16.373 -24.923  36.385  1.00 83.61           C  
ATOM   2651  CD1 TYR B  10      15.165 -25.231  35.729  1.00 83.61           C  
ATOM   2652  HD1 TYR B  10      14.967 -24.841  34.741  1.00 83.61           H  
ATOM   2653  CD2 TYR B  10      16.612 -25.417  37.682  1.00 83.61           C  
ATOM   2654  HD2 TYR B  10      17.536 -25.177  38.188  1.00 83.61           H  
ATOM   2655  CE1 TYR B  10      14.209 -26.049  36.357  1.00 83.61           C  
ATOM   2656  HE1 TYR B  10      13.283 -26.299  35.860  1.00 83.61           H  
ATOM   2657  CE2 TYR B  10      15.657 -26.233  38.316  1.00 83.61           C  
ATOM   2658  HE2 TYR B  10      15.848 -26.613  39.309  1.00 83.61           H  
ATOM   2659  OH  TYR B  10      13.525 -27.336  38.255  1.00 83.61           O  
ATOM   2660  HH  TYR B  10      13.808 -27.614  39.129  1.00 83.61           H  
ATOM   2661  CZ  TYR B  10      14.455 -26.553  37.649  1.00 83.61           C  
ATOM   2662  N   LEU B  11      19.820 -23.098  33.853  1.00 82.22           N  
ATOM   2663  H   LEU B  11      20.273 -23.562  34.627  1.00 82.22           H  
ATOM   2664  CA  LEU B  11      20.551 -22.052  33.134  1.00 82.22           C  
ATOM   2665  HA  LEU B  11      19.946 -21.145  33.168  1.00 82.22           H  
ATOM   2666  C   LEU B  11      20.751 -22.417  31.657  1.00 82.22           C  
ATOM   2667  CB  LEU B  11      21.890 -21.790  33.846  1.00 82.22           C  
ATOM   2668  HB2 LEU B  11      22.497 -22.693  33.790  1.00 82.22           H  
ATOM   2669  HB3 LEU B  11      21.693 -21.584  34.898  1.00 82.22           H  
ATOM   2670  O   LEU B  11      20.609 -21.556  30.784  1.00 82.22           O  
ATOM   2671  CG  LEU B  11      22.692 -20.612  33.257  1.00 82.22           C  
ATOM   2672  HG  LEU B  11      22.894 -20.796  32.202  1.00 82.22           H  
ATOM   2673  CD1 LEU B  11      21.950 -19.279  33.397  1.00 82.22           C  
ATOM   2674 HD11 LEU B  11      21.687 -19.103  34.440  1.00 82.22           H  
ATOM   2675 HD12 LEU B  11      21.048 -19.280  32.786  1.00 82.22           H  
ATOM   2676 HD13 LEU B  11      22.589 -18.465  33.052  1.00 82.22           H  
ATOM   2677  CD2 LEU B  11      24.032 -20.493  33.981  1.00 82.22           C  
ATOM   2678 HD21 LEU B  11      24.591 -21.422  33.877  1.00 82.22           H  
ATOM   2679 HD22 LEU B  11      24.616 -19.683  33.546  1.00 82.22           H  
ATOM   2680 HD23 LEU B  11      23.868 -20.288  35.039  1.00 82.22           H  
ATOM   2681  N   ARG B  12      21.021 -23.697  31.363  1.00 83.41           N  
ATOM   2682  H   ARG B  12      21.146 -24.342  32.130  1.00 83.41           H  
ATOM   2683  CA  ARG B  12      21.121 -24.201  29.987  1.00 83.41           C  
ATOM   2684  HA  ARG B  12      21.847 -23.595  29.446  1.00 83.41           H  
ATOM   2685  C   ARG B  12      19.794 -24.058  29.240  1.00 83.41           C  
ATOM   2686  CB  ARG B  12      21.610 -25.656  30.006  1.00 83.41           C  
ATOM   2687  HB2 ARG B  12      20.837 -26.297  30.431  1.00 83.41           H  
ATOM   2688  HB3 ARG B  12      22.495 -25.719  30.638  1.00 83.41           H  
ATOM   2689  O   ARG B  12      19.791 -23.610  28.096  1.00 83.41           O  
ATOM   2690  CG  ARG B  12      21.968 -26.151  28.594  1.00 83.41           C  
ATOM   2691  HG2 ARG B  12      21.107 -26.037  27.936  1.00 83.41           H  
ATOM   2692  HG3 ARG B  12      22.788 -25.554  28.194  1.00 83.41           H  
ATOM   2693  CD  ARG B  12      22.363 -27.633  28.592  1.00 83.41           C  
ATOM   2694  HD2 ARG B  12      22.534 -27.943  27.562  1.00 83.41           H  
ATOM   2695  HD3 ARG B  12      21.521 -28.207  28.980  1.00 83.41           H  
ATOM   2696  NE  ARG B  12      23.589 -27.885  29.380  1.00 83.41           N  
ATOM   2697  HE  ARG B  12      24.344 -27.225  29.257  1.00 83.41           H  
ATOM   2698  NH1 ARG B  12      22.896 -29.780  30.497  1.00 83.41           N  
ATOM   2699 HH11 ARG B  12      23.050 -30.497  31.192  1.00 83.41           H  
ATOM   2700 HH12 ARG B  12      21.993 -29.734  30.046  1.00 83.41           H  
ATOM   2701  NH2 ARG B  12      24.931 -28.957  30.871  1.00 83.41           N  
ATOM   2702 HH21 ARG B  12      25.073 -29.703  31.537  1.00 83.41           H  
ATOM   2703 HH22 ARG B  12      25.655 -28.268  30.723  1.00 83.41           H  
ATOM   2704  CZ  ARG B  12      23.794 -28.870  30.240  1.00 83.41           C  
ATOM   2705  N   ARG B  13      18.664 -24.389  29.875  1.00 84.67           N  
ATOM   2706  H   ARG B  13      18.729 -24.773  30.806  1.00 84.67           H  
ATOM   2707  CA  ARG B  13      17.342 -24.204  29.254  1.00 84.67           C  
ATOM   2708  HA  ARG B  13      17.371 -24.684  28.276  1.00 84.67           H  
ATOM   2709  C   ARG B  13      17.051 -22.729  28.981  1.00 84.67           C  
ATOM   2710  CB  ARG B  13      16.246 -24.859  30.116  1.00 84.67           C  
ATOM   2711  HB2 ARG B  13      16.489 -25.909  30.277  1.00 84.67           H  
ATOM   2712  HB3 ARG B  13      16.217 -24.368  31.089  1.00 84.67           H  
ATOM   2713  O   ARG B  13      16.669 -22.392  27.865  1.00 84.67           O  
ATOM   2714  CG  ARG B  13      14.847 -24.759  29.478  1.00 84.67           C  
ATOM   2715  HG2 ARG B  13      14.622 -23.714  29.264  1.00 84.67           H  
ATOM   2716  HG3 ARG B  13      14.104 -25.111  30.194  1.00 84.67           H  
ATOM   2717  CD  ARG B  13      14.724 -25.594  28.196  1.00 84.67           C  
ATOM   2718  HD2 ARG B  13      14.556 -26.634  28.478  1.00 84.67           H  
ATOM   2719  HD3 ARG B  13      15.645 -25.537  27.616  1.00 84.67           H  
ATOM   2720  NE  ARG B  13      13.635 -25.111  27.337  1.00 84.67           N  
ATOM   2721  HE  ARG B  13      13.387 -24.135  27.416  1.00 84.67           H  
ATOM   2722  NH1 ARG B  13      13.401 -26.981  26.011  1.00 84.67           N  
ATOM   2723 HH11 ARG B  13      14.041 -27.485  26.607  1.00 84.67           H  
ATOM   2724 HH12 ARG B  13      12.955 -27.424  25.220  1.00 84.67           H  
ATOM   2725  NH2 ARG B  13      12.263 -25.123  25.547  1.00 84.67           N  
ATOM   2726 HH21 ARG B  13      12.359 -24.118  25.573  1.00 84.67           H  
ATOM   2727 HH22 ARG B  13      11.876 -25.546  24.716  1.00 84.67           H  
ATOM   2728  CZ  ARG B  13      13.100 -25.746  26.312  1.00 84.67           C  
ATOM   2729  N   ALA B  14      17.305 -21.855  29.954  1.00 84.36           N  
ATOM   2730  H   ALA B  14      17.600 -22.208  30.854  1.00 84.36           H  
ATOM   2731  CA  ALA B  14      17.082 -20.418  29.807  1.00 84.36           C  
ATOM   2732  HA  ALA B  14      16.034 -20.254  29.556  1.00 84.36           H  
ATOM   2733  C   ALA B  14      17.925 -19.804  28.675  1.00 84.36           C  
ATOM   2734  CB  ALA B  14      17.371 -19.740  31.153  1.00 84.36           C  
ATOM   2735  HB1 ALA B  14      18.414 -19.887  31.433  1.00 84.36           H  
ATOM   2736  HB2 ALA B  14      16.731 -20.165  31.926  1.00 84.36           H  
ATOM   2737  HB3 ALA B  14      17.169 -18.672  31.074  1.00 84.36           H  
ATOM   2738  O   ALA B  14      17.420 -18.987  27.910  1.00 84.36           O  
ATOM   2739  N   THR B  15      19.189 -20.217  28.525  1.00 83.94           N  
ATOM   2740  H   THR B  15      19.556 -20.893  29.179  1.00 83.94           H  
ATOM   2741  CA  THR B  15      20.053 -19.739  27.428  1.00 83.94           C  
ATOM   2742  HA  THR B  15      19.949 -18.656  27.366  1.00 83.94           H  
ATOM   2743  C   THR B  15      19.622 -20.267  26.060  1.00 83.94           C  
ATOM   2744  CB  THR B  15      21.544 -20.045  27.656  1.00 83.94           C  
ATOM   2745  HB  THR B  15      22.045 -20.100  26.690  1.00 83.94           H  
ATOM   2746  O   THR B  15      19.690 -19.519  25.084  1.00 83.94           O  
ATOM   2747  CG2 THR B  15      22.225 -18.946  28.464  1.00 83.94           C  
ATOM   2748 HG21 THR B  15      22.165 -18.001  27.923  1.00 83.94           H  
ATOM   2749 HG22 THR B  15      23.275 -19.199  28.611  1.00 83.94           H  
ATOM   2750 HG23 THR B  15      21.739 -18.838  29.434  1.00 83.94           H  
ATOM   2751  OG1 THR B  15      21.761 -21.254  28.343  1.00 83.94           O  
ATOM   2752  HG1 THR B  15      21.422 -21.169  29.237  1.00 83.94           H  
ATOM   2753  N   LEU B  16      19.126 -21.506  25.973  1.00 87.27           N  
ATOM   2754  H   LEU B  16      19.124 -22.087  26.800  1.00 87.27           H  
ATOM   2755  CA  LEU B  16      18.540 -22.041  24.738  1.00 87.27           C  
ATOM   2756  HA  LEU B  16      19.243 -21.884  23.921  1.00 87.27           H  
ATOM   2757  C   LEU B  16      17.261 -21.292  24.343  1.00 87.27           C  
ATOM   2758  CB  LEU B  16      18.263 -23.547  24.893  1.00 87.27           C  
ATOM   2759  HB2 LEU B  16      17.593 -23.863  24.094  1.00 87.27           H  
ATOM   2760  HB3 LEU B  16      17.741 -23.711  25.836  1.00 87.27           H  
ATOM   2761  O   LEU B  16      17.149 -20.861  23.196  1.00 87.27           O  
ATOM   2762  CG  LEU B  16      19.518 -24.435  24.849  1.00 87.27           C  
ATOM   2763  HG  LEU B  16      20.258 -24.073  25.563  1.00 87.27           H  
ATOM   2764  CD1 LEU B  16      19.140 -25.869  25.221  1.00 87.27           C  
ATOM   2765 HD11 LEU B  16      18.725 -25.885  26.229  1.00 87.27           H  
ATOM   2766 HD12 LEU B  16      18.400 -26.256  24.520  1.00 87.27           H  
ATOM   2767 HD13 LEU B  16      20.026 -26.504  25.197  1.00 87.27           H  
ATOM   2768  CD2 LEU B  16      20.156 -24.459  23.457  1.00 87.27           C  
ATOM   2769 HD21 LEU B  16      20.536 -23.468  23.206  1.00 87.27           H  
ATOM   2770 HD22 LEU B  16      20.991 -25.159  23.451  1.00 87.27           H  
ATOM   2771 HD23 LEU B  16      19.418 -24.769  22.717  1.00 87.27           H  
ATOM   2772  N   ASP B  17      16.343 -21.081  25.289  1.00 85.48           N  
ATOM   2773  H   ASP B  17      16.484 -21.491  26.201  1.00 85.48           H  
ATOM   2774  CA  ASP B  17      15.095 -20.350  25.044  1.00 85.48           C  
ATOM   2775  HA  ASP B  17      14.585 -20.797  24.191  1.00 85.48           H  
ATOM   2776  C   ASP B  17      15.365 -18.878  24.686  1.00 85.48           C  
ATOM   2777  CB  ASP B  17      14.169 -20.454  26.271  1.00 85.48           C  
ATOM   2778  HB2 ASP B  17      13.343 -19.755  26.138  1.00 85.48           H  
ATOM   2779  HB3 ASP B  17      14.719 -20.151  27.162  1.00 85.48           H  
ATOM   2780  O   ASP B  17      14.713 -18.333  23.798  1.00 85.48           O  
ATOM   2781  CG  ASP B  17      13.560 -21.849  26.493  1.00 85.48           C  
ATOM   2782  OD1 ASP B  17      13.394 -22.624  25.527  1.00 85.48           O  
ATOM   2783  OD2 ASP B  17      13.175 -22.169  27.637  1.00 85.48           O  
ATOM   2784  N   LEU B  18      16.361 -18.238  25.315  1.00 84.16           N  
ATOM   2785  H   LEU B  18      16.824 -18.708  26.079  1.00 84.16           H  
ATOM   2786  CA  LEU B  18      16.780 -16.873  24.974  1.00 84.16           C  
ATOM   2787  HA  LEU B  18      15.900 -16.230  24.992  1.00 84.16           H  
ATOM   2788  C   LEU B  18      17.368 -16.797  23.563  1.00 84.16           C  
ATOM   2789  CB  LEU B  18      17.791 -16.372  26.023  1.00 84.16           C  
ATOM   2790  HB2 LEU B  18      17.307 -16.371  27.000  1.00 84.16           H  
ATOM   2791  HB3 LEU B  18      18.625 -17.072  26.062  1.00 84.16           H  
ATOM   2792  O   LEU B  18      17.082 -15.850  22.830  1.00 84.16           O  
ATOM   2793  CG  LEU B  18      18.354 -14.962  25.747  1.00 84.16           C  
ATOM   2794  HG  LEU B  18      18.865 -14.948  24.784  1.00 84.16           H  
ATOM   2795  CD1 LEU B  18      17.264 -13.891  25.746  1.00 84.16           C  
ATOM   2796 HD11 LEU B  18      16.562 -14.059  24.929  1.00 84.16           H  
ATOM   2797 HD12 LEU B  18      16.727 -13.917  26.694  1.00 84.16           H  
ATOM   2798 HD13 LEU B  18      17.707 -12.903  25.620  1.00 84.16           H  
ATOM   2799  CD2 LEU B  18      19.379 -14.596  26.820  1.00 84.16           C  
ATOM   2800 HD21 LEU B  18      20.186 -15.329  26.825  1.00 84.16           H  
ATOM   2801 HD22 LEU B  18      18.901 -14.581  27.800  1.00 84.16           H  
ATOM   2802 HD23 LEU B  18      19.796 -13.610  26.616  1.00 84.16           H  
ATOM   2803  N   ARG B  19      18.184 -17.781  23.168  1.00 84.79           N  
ATOM   2804  H   ARG B  19      18.391 -18.525  23.820  1.00 84.79           H  
ATOM   2805  CA  ARG B  19      18.742 -17.843  21.813  1.00 84.79           C  
ATOM   2806  HA  ARG B  19      19.222 -16.890  21.593  1.00 84.79           H  
ATOM   2807  C   ARG B  19      17.635 -18.009  20.775  1.00 84.79           C  
ATOM   2808  CB  ARG B  19      19.787 -18.962  21.725  1.00 84.79           C  
ATOM   2809  HB2 ARG B  19      19.300 -19.926  21.874  1.00 84.79           H  
ATOM   2810  HB3 ARG B  19      20.524 -18.820  22.516  1.00 84.79           H  
ATOM   2811  O   ARG B  19      17.648 -17.277  19.792  1.00 84.79           O  
ATOM   2812  CG  ARG B  19      20.512 -18.945  20.368  1.00 84.79           C  
ATOM   2813  HG2 ARG B  19      19.799 -19.083  19.555  1.00 84.79           H  
ATOM   2814  HG3 ARG B  19      20.999 -17.978  20.240  1.00 84.79           H  
ATOM   2815  CD  ARG B  19      21.576 -20.042  20.285  1.00 84.79           C  
ATOM   2816  HD2 ARG B  19      22.247 -19.947  21.139  1.00 84.79           H  
ATOM   2817  HD3 ARG B  19      22.150 -19.893  19.370  1.00 84.79           H  
ATOM   2818  NE  ARG B  19      20.967 -21.386  20.255  1.00 84.79           N  
ATOM   2819  HE  ARG B  19      19.986 -21.428  20.019  1.00 84.79           H  
ATOM   2820  NH1 ARG B  19      22.878 -22.598  20.635  1.00 84.79           N  
ATOM   2821 HH11 ARG B  19      23.406 -21.737  20.639  1.00 84.79           H  
ATOM   2822 HH12 ARG B  19      23.354 -23.489  20.653  1.00 84.79           H  
ATOM   2823  NH2 ARG B  19      20.943 -23.656  20.285  1.00 84.79           N  
ATOM   2824 HH21 ARG B  19      21.430 -24.540  20.319  1.00 84.79           H  
ATOM   2825 HH22 ARG B  19      19.970 -23.639  20.015  1.00 84.79           H  
ATOM   2826  CZ  ARG B  19      21.597 -22.536  20.397  1.00 84.79           C  
ATOM   2827  N   ALA B  20      16.682 -18.910  21.022  1.00 85.34           N  
ATOM   2828  H   ALA B  20      16.749 -19.469  21.861  1.00 85.34           H  
ATOM   2829  CA  ALA B  20      15.528 -19.116  20.151  1.00 85.34           C  
ATOM   2830  HA  ALA B  20      15.877 -19.356  19.147  1.00 85.34           H  
ATOM   2831  C   ALA B  20      14.670 -17.846  20.043  1.00 85.34           C  
ATOM   2832  CB  ALA B  20      14.721 -20.307  20.681  1.00 85.34           C  
ATOM   2833  HB1 ALA B  20      13.873 -20.490  20.021  1.00 85.34           H  
ATOM   2834  HB2 ALA B  20      15.347 -21.199  20.705  1.00 85.34           H  
ATOM   2835  HB3 ALA B  20      14.351 -20.099  21.685  1.00 85.34           H  
ATOM   2836  O   ALA B  20      14.354 -17.417  18.940  1.00 85.34           O  
ATOM   2837  N   ALA B  21      14.381 -17.181  21.168  1.00 85.03           N  
ATOM   2838  H   ALA B  21      14.625 -17.593  22.057  1.00 85.03           H  
ATOM   2839  CA  ALA B  21      13.628 -15.929  21.166  1.00 85.03           C  
ATOM   2840  HA  ALA B  21      12.676 -16.105  20.666  1.00 85.03           H  
ATOM   2841  C   ALA B  21      14.352 -14.820  20.380  1.00 85.03           C  
ATOM   2842  CB  ALA B  21      13.348 -15.518  22.617  1.00 85.03           C  
ATOM   2843  HB1 ALA B  21      14.285 -15.336  23.145  1.00 85.03           H  
ATOM   2844  HB2 ALA B  21      12.747 -14.609  22.628  1.00 85.03           H  
ATOM   2845  HB3 ALA B  21      12.798 -16.311  23.124  1.00 85.03           H  
ATOM   2846  O   ALA B  21      13.752 -14.165  19.538  1.00 85.03           O  
ATOM   2847  N   ARG B  22      15.663 -14.633  20.588  1.00 81.70           N  
ATOM   2848  H   ARG B  22      16.119 -15.201  21.288  1.00 81.70           H  
ATOM   2849  CA  ARG B  22      16.447 -13.638  19.833  1.00 81.70           C  
ATOM   2850  HA  ARG B  22      15.943 -12.672  19.877  1.00 81.70           H  
ATOM   2851  C   ARG B  22      16.549 -13.956  18.346  1.00 81.70           C  
ATOM   2852  CB  ARG B  22      17.856 -13.514  20.416  1.00 81.70           C  
ATOM   2853  HB2 ARG B  22      18.485 -12.988  19.697  1.00 81.70           H  
ATOM   2854  HB3 ARG B  22      18.276 -14.506  20.582  1.00 81.70           H  
ATOM   2855  O   ARG B  22      16.655 -13.037  17.544  1.00 81.70           O  
ATOM   2856  CG  ARG B  22      17.856 -12.713  21.719  1.00 81.70           C  
ATOM   2857  HG2 ARG B  22      17.254 -13.218  22.475  1.00 81.70           H  
ATOM   2858  HG3 ARG B  22      17.434 -11.725  21.531  1.00 81.70           H  
ATOM   2859  CD  ARG B  22      19.296 -12.565  22.214  1.00 81.70           C  
ATOM   2860  HD2 ARG B  22      19.899 -12.140  21.412  1.00 81.70           H  
ATOM   2861  HD3 ARG B  22      19.680 -13.552  22.470  1.00 81.70           H  
ATOM   2862  NE  ARG B  22      19.368 -11.681  23.388  1.00 81.70           N  
ATOM   2863  HE  ARG B  22      18.505 -11.240  23.674  1.00 81.70           H  
ATOM   2864  NH1 ARG B  22      21.629 -11.839  23.751  1.00 81.70           N  
ATOM   2865 HH11 ARG B  22      21.714 -12.400  22.915  1.00 81.70           H  
ATOM   2866 HH12 ARG B  22      22.451 -11.528  24.249  1.00 81.70           H  
ATOM   2867  NH2 ARG B  22      20.376 -10.579  25.102  1.00 81.70           N  
ATOM   2868 HH21 ARG B  22      21.195 -10.344  25.645  1.00 81.70           H  
ATOM   2869 HH22 ARG B  22      19.490 -10.170  25.363  1.00 81.70           H  
ATOM   2870  CZ  ARG B  22      20.454 -11.371  24.072  1.00 81.70           C  
ATOM   2871  N   GLN B  23      16.570 -15.235  17.987  1.00 80.64           N  
ATOM   2872  H   GLN B  23      16.500 -15.950  18.696  1.00 80.64           H  
ATOM   2873  CA  GLN B  23      16.538 -15.640  16.590  1.00 80.64           C  
ATOM   2874  HA  GLN B  23      17.274 -15.056  16.037  1.00 80.64           H  
ATOM   2875  C   GLN B  23      15.179 -15.316  15.966  1.00 80.64           C  
ATOM   2876  CB  GLN B  23      16.925 -17.117  16.485  1.00 80.64           C  
ATOM   2877  HB2 GLN B  23      17.902 -17.264  16.945  1.00 80.64           H  
ATOM   2878  HB3 GLN B  23      16.191 -17.734  17.004  1.00 80.64           H  
ATOM   2879  O   GLN B  23      15.161 -14.662  14.931  1.00 80.64           O  
ATOM   2880  CG  GLN B  23      16.989 -17.532  15.017  1.00 80.64           C  
ATOM   2881  HG2 GLN B  23      17.691 -16.898  14.475  1.00 80.64           H  
ATOM   2882  HG3 GLN B  23      16.000 -17.390  14.583  1.00 80.64           H  
ATOM   2883  CD  GLN B  23      17.394 -18.982  14.814  1.00 80.64           C  
ATOM   2884  NE2 GLN B  23      17.060 -19.524  13.669  1.00 80.64           N  
ATOM   2885 HE21 GLN B  23      17.255 -20.501  13.503  1.00 80.64           H  
ATOM   2886 HE22 GLN B  23      16.374 -19.039  13.108  1.00 80.64           H  
ATOM   2887  OE1 GLN B  23      18.024 -19.610  15.663  1.00 80.64           O  
ATOM   2888  N   ARG B  24      14.074 -15.646  16.646  1.00 79.76           N  
ATOM   2889  H   ARG B  24      14.164 -16.217  17.475  1.00 79.76           H  
ATOM   2890  CA  ARG B  24      12.723 -15.311  16.183  1.00 79.76           C  
ATOM   2891  HA  ARG B  24      12.602 -15.756  15.195  1.00 79.76           H  
ATOM   2892  C   ARG B  24      12.526 -13.806  15.993  1.00 79.76           C  
ATOM   2893  CB  ARG B  24      11.678 -15.909  17.143  1.00 79.76           C  
ATOM   2894  HB2 ARG B  24      11.814 -15.480  18.135  1.00 79.76           H  
ATOM   2895  HB3 ARG B  24      11.846 -16.984  17.214  1.00 79.76           H  
ATOM   2896  O   ARG B  24      11.956 -13.407  14.994  1.00 79.76           O  
ATOM   2897  CG  ARG B  24      10.219 -15.674  16.708  1.00 79.76           C  
ATOM   2898  HG2 ARG B  24       9.996 -14.607  16.729  1.00 79.76           H  
ATOM   2899  HG3 ARG B  24       9.557 -16.172  17.416  1.00 79.76           H  
ATOM   2900  CD  ARG B  24       9.948 -16.222  15.303  1.00 79.76           C  
ATOM   2901  HD2 ARG B  24      10.215 -17.278  15.268  1.00 79.76           H  
ATOM   2902  HD3 ARG B  24      10.572 -15.686  14.587  1.00 79.76           H  
ATOM   2903  NE  ARG B  24       8.544 -16.059  14.893  1.00 79.76           N  
ATOM   2904  HE  ARG B  24       7.878 -15.616  15.509  1.00 79.76           H  
ATOM   2905  NH1 ARG B  24       8.858 -16.646  12.690  1.00 79.76           N  
ATOM   2906 HH11 ARG B  24       9.847 -16.774  12.850  1.00 79.76           H  
ATOM   2907 HH12 ARG B  24       8.502 -16.646  11.745  1.00 79.76           H  
ATOM   2908  NH2 ARG B  24       6.846 -15.982  13.420  1.00 79.76           N  
ATOM   2909 HH21 ARG B  24       6.345 -15.519  14.164  1.00 79.76           H  
ATOM   2910 HH22 ARG B  24       6.499 -15.904  12.475  1.00 79.76           H  
ATOM   2911  CZ  ARG B  24       8.093 -16.237  13.667  1.00 79.76           C  
ATOM   2912  N   ILE B  25      13.046 -12.972  16.900  1.00 78.99           N  
ATOM   2913  H   ILE B  25      13.439 -13.371  17.740  1.00 78.99           H  
ATOM   2914  CA  ILE B  25      13.011 -11.504  16.739  1.00 78.99           C  
ATOM   2915  HA  ILE B  25      11.974 -11.182  16.641  1.00 78.99           H  
ATOM   2916  C   ILE B  25      13.718 -11.077  15.450  1.00 78.99           C  
ATOM   2917  CB  ILE B  25      13.630 -10.787  17.960  1.00 78.99           C  
ATOM   2918  HB  ILE B  25      14.614 -11.216  18.149  1.00 78.99           H  
ATOM   2919  O   ILE B  25      13.159 -10.303  14.689  1.00 78.99           O  
ATOM   2920  CG1 ILE B  25      12.743 -11.000  19.200  1.00 78.99           C  
ATOM   2921 HG12 ILE B  25      11.815 -10.440  19.086  1.00 78.99           H  
ATOM   2922 HG13 ILE B  25      12.487 -12.057  19.277  1.00 78.99           H  
ATOM   2923  CG2 ILE B  25      13.800  -9.277  17.720  1.00 78.99           C  
ATOM   2924 HG21 ILE B  25      14.490  -9.081  16.899  1.00 78.99           H  
ATOM   2925 HG22 ILE B  25      14.202  -8.767  18.595  1.00 78.99           H  
ATOM   2926 HG23 ILE B  25      12.844  -8.825  17.457  1.00 78.99           H  
ATOM   2927  CD1 ILE B  25      13.418 -10.599  20.514  1.00 78.99           C  
ATOM   2928 HD11 ILE B  25      13.506  -9.515  20.587  1.00 78.99           H  
ATOM   2929 HD12 ILE B  25      12.806 -10.957  21.341  1.00 78.99           H  
ATOM   2930 HD13 ILE B  25      14.405 -11.056  20.585  1.00 78.99           H  
ATOM   2931  N   ARG B  26      14.919 -11.603  15.174  1.00 74.40           N  
ATOM   2932  H   ARG B  26      15.308 -12.288  15.807  1.00 74.40           H  
ATOM   2933  CA  ARG B  26      15.644 -11.262  13.940  1.00 74.40           C  
ATOM   2934  HA  ARG B  26      15.699 -10.178  13.846  1.00 74.40           H  
ATOM   2935  C   ARG B  26      14.920 -11.729  12.686  1.00 74.40           C  
ATOM   2936  CB  ARG B  26      17.054 -11.850  13.940  1.00 74.40           C  
ATOM   2937  HB2 ARG B  26      17.008 -12.906  14.209  1.00 74.40           H  
ATOM   2938  HB3 ARG B  26      17.454 -11.772  12.930  1.00 74.40           H  
ATOM   2939  O   ARG B  26      14.970 -11.021  11.692  1.00 74.40           O  
ATOM   2940  CG  ARG B  26      17.996 -11.093  14.881  1.00 74.40           C  
ATOM   2941  HG2 ARG B  26      17.966 -10.032  14.635  1.00 74.40           H  
ATOM   2942  HG3 ARG B  26      17.682 -11.223  15.917  1.00 74.40           H  
ATOM   2943  CD  ARG B  26      19.430 -11.599  14.692  1.00 74.40           C  
ATOM   2944  HD2 ARG B  26      19.704 -11.464  13.645  1.00 74.40           H  
ATOM   2945  HD3 ARG B  26      20.106 -10.981  15.281  1.00 74.40           H  
ATOM   2946  NE  ARG B  26      19.558 -13.030  15.043  1.00 74.40           N  
ATOM   2947  HE  ARG B  26      19.268 -13.669  14.316  1.00 74.40           H  
ATOM   2948  NH1 ARG B  26      20.297 -12.762  17.188  1.00 74.40           N  
ATOM   2949 HH11 ARG B  26      20.201 -11.768  17.032  1.00 74.40           H  
ATOM   2950 HH12 ARG B  26      20.666 -13.143  18.047  1.00 74.40           H  
ATOM   2951  NH2 ARG B  26      19.990 -14.823  16.367  1.00 74.40           N  
ATOM   2952 HH21 ARG B  26      19.724 -15.413  15.592  1.00 74.40           H  
ATOM   2953 HH22 ARG B  26      20.228 -15.229  17.261  1.00 74.40           H  
ATOM   2954  CZ  ARG B  26      19.943 -13.531  16.196  1.00 74.40           C  
ATOM   2955  N   GLU B  27      14.282 -12.895  12.730  1.00 73.76           N  
ATOM   2956  H   GLU B  27      14.324 -13.443  13.577  1.00 73.76           H  
ATOM   2957  CA  GLU B  27      13.462 -13.393  11.621  1.00 73.76           C  
ATOM   2958  HA  GLU B  27      14.054 -13.394  10.706  1.00 73.76           H  
ATOM   2959  C   GLU B  27      12.254 -12.469  11.382  1.00 73.76           C  
ATOM   2960  CB  GLU B  27      13.015 -14.838  11.918  1.00 73.76           C  
ATOM   2961  HB2 GLU B  27      12.555 -14.857  12.906  1.00 73.76           H  
ATOM   2962  HB3 GLU B  27      12.262 -15.137  11.189  1.00 73.76           H  
ATOM   2963  O   GLU B  27      11.968 -12.099  10.252  1.00 73.76           O  
ATOM   2964  CG  GLU B  27      14.173 -15.859  11.868  1.00 73.76           C  
ATOM   2965  HG2 GLU B  27      14.462 -16.005  10.828  1.00 73.76           H  
ATOM   2966  HG3 GLU B  27      15.038 -15.447  12.388  1.00 73.76           H  
ATOM   2967  CD  GLU B  27      13.840 -17.224  12.506  1.00 73.76           C  
ATOM   2968  OE1 GLU B  27      14.783 -18.056  12.615  1.00 73.76           O  
ATOM   2969  OE2 GLU B  27      12.695 -17.417  12.986  1.00 73.76           O  
ATOM   2970  N   LEU B  28      11.587 -12.016  12.443  1.00 73.61           N  
ATOM   2971  H   LEU B  28      11.848 -12.338  13.363  1.00 73.61           H  
ATOM   2972  CA  LEU B  28      10.453 -11.096  12.321  1.00 73.61           C  
ATOM   2973  HA  LEU B  28       9.754 -11.482  11.579  1.00 73.61           H  
ATOM   2974  C   LEU B  28      10.870  -9.704  11.821  1.00 73.61           C  
ATOM   2975  CB  LEU B  28       9.749 -11.008  13.680  1.00 73.61           C  
ATOM   2976  HB2 LEU B  28      10.494 -10.760  14.437  1.00 73.61           H  
ATOM   2977  HB3 LEU B  28       9.026 -10.193  13.650  1.00 73.61           H  
ATOM   2978  O   LEU B  28      10.258  -9.177  10.903  1.00 73.61           O  
ATOM   2979  CG  LEU B  28       9.019 -12.301  14.077  1.00 73.61           C  
ATOM   2980  HG  LEU B  28       9.658 -13.170  13.922  1.00 73.61           H  
ATOM   2981  CD1 LEU B  28       8.693 -12.217  15.567  1.00 73.61           C  
ATOM   2982 HD11 LEU B  28       8.150 -13.111  15.873  1.00 73.61           H  
ATOM   2983 HD12 LEU B  28       8.084 -11.332  15.751  1.00 73.61           H  
ATOM   2984 HD13 LEU B  28       9.618 -12.141  16.140  1.00 73.61           H  
ATOM   2985  CD2 LEU B  28       7.745 -12.498  13.261  1.00 73.61           C  
ATOM   2986 HD21 LEU B  28       7.121 -11.606  13.322  1.00 73.61           H  
ATOM   2987 HD22 LEU B  28       7.175 -13.344  13.646  1.00 73.61           H  
ATOM   2988 HD23 LEU B  28       7.985 -12.675  12.212  1.00 73.61           H  
ATOM   2989  N   GLU B  29      11.924  -9.113  12.390  1.00 67.18           N  
ATOM   2990  H   GLU B  29      12.370  -9.577  13.169  1.00 67.18           H  
ATOM   2991  CA  GLU B  29      12.327  -7.732  12.072  1.00 67.18           C  
ATOM   2992  HA  GLU B  29      11.437  -7.125  11.909  1.00 67.18           H  
ATOM   2993  C   GLU B  29      13.171  -7.624  10.793  1.00 67.18           C  
ATOM   2994  CB  GLU B  29      13.122  -7.132  13.254  1.00 67.18           C  
ATOM   2995  HB2 GLU B  29      13.961  -7.789  13.485  1.00 67.18           H  
ATOM   2996  HB3 GLU B  29      13.520  -6.163  12.955  1.00 67.18           H  
ATOM   2997  O   GLU B  29      13.199  -6.579  10.146  1.00 67.18           O  
ATOM   2998  CG  GLU B  29      12.265  -6.926  14.513  1.00 67.18           C  
ATOM   2999  HG2 GLU B  29      11.873  -7.896  14.820  1.00 67.18           H  
ATOM   3000  HG3 GLU B  29      11.424  -6.283  14.251  1.00 67.18           H  
ATOM   3001  CD  GLU B  29      13.020  -6.310  15.710  1.00 67.18           C  
ATOM   3002  OE1 GLU B  29      12.369  -5.636  16.554  1.00 67.18           O  
ATOM   3003  OE2 GLU B  29      14.234  -6.563  15.876  1.00 67.18           O  
ATOM   3004  N   SER B  30      13.925  -8.672  10.455  1.00 68.77           N  
ATOM   3005  H   SER B  30      13.816  -9.525  10.985  1.00 68.77           H  
ATOM   3006  CA  SER B  30      15.073  -8.549   9.551  1.00 68.77           C  
ATOM   3007  HA  SER B  30      14.829  -7.807   8.791  1.00 68.77           H  
ATOM   3008  C   SER B  30      15.403  -9.827   8.772  1.00 68.77           C  
ATOM   3009  CB  SER B  30      16.289  -8.009  10.333  1.00 68.77           C  
ATOM   3010  HB2 SER B  30      17.161  -7.953   9.681  1.00 68.77           H  
ATOM   3011  HB3 SER B  30      16.062  -6.999  10.674  1.00 68.77           H  
ATOM   3012  O   SER B  30      16.546  -9.972   8.337  1.00 68.77           O  
ATOM   3013  OG  SER B  30      16.580  -8.815  11.466  1.00 68.77           O  
ATOM   3014  HG  SER B  30      15.962  -9.548  11.434  1.00 68.77           H  
ATOM   3015  N   ASP B  31      14.452 -10.758   8.567  1.00 74.92           N  
ATOM   3016  H   ASP B  31      13.532 -10.651   8.971  1.00 74.92           H  
ATOM   3017  CA  ASP B  31      14.701 -11.882   7.646  1.00 74.92           C  
ATOM   3018  HA  ASP B  31      15.598 -12.381   8.011  1.00 74.92           H  
ATOM   3019  C   ASP B  31      14.944 -11.315   6.231  1.00 74.92           C  
ATOM   3020  CB  ASP B  31      13.599 -12.964   7.656  1.00 74.92           C  
ATOM   3021  HB2 ASP B  31      13.317 -13.148   8.693  1.00 74.92           H  
ATOM   3022  HB3 ASP B  31      12.724 -12.618   7.107  1.00 74.92           H  
ATOM   3023  O   ASP B  31      14.077 -10.597   5.696  1.00 74.92           O  
ATOM   3024  CG  ASP B  31      14.048 -14.346   7.140  1.00 74.92           C  
ATOM   3025  OD1 ASP B  31      15.229 -14.504   6.758  1.00 74.92           O  
ATOM   3026  OD2 ASP B  31      13.236 -15.300   7.186  1.00 74.92           O  
ATOM   3027  N   PRO B  32      16.129 -11.555   5.631  1.00 87.98           N  
ATOM   3028  CA  PRO B  32      16.423 -11.087   4.288  1.00 87.98           C  
ATOM   3029  HA  PRO B  32      16.244 -10.013   4.242  1.00 87.98           H  
ATOM   3030  C   PRO B  32      15.532 -11.807   3.275  1.00 87.98           C  
ATOM   3031  CB  PRO B  32      17.913 -11.359   4.057  1.00 87.98           C  
ATOM   3032  HB2 PRO B  32      18.046 -12.259   3.456  1.00 87.98           H  
ATOM   3033  HB3 PRO B  32      18.393 -10.499   3.591  1.00 87.98           H  
ATOM   3034  O   PRO B  32      15.342 -13.025   3.338  1.00 87.98           O  
ATOM   3035  CG  PRO B  32      18.486 -11.598   5.449  1.00 87.98           C  
ATOM   3036  HG2 PRO B  32      18.752 -10.644   5.906  1.00 87.98           H  
ATOM   3037  HG3 PRO B  32      19.343 -12.271   5.429  1.00 87.98           H  
ATOM   3038  CD  PRO B  32      17.307 -12.202   6.193  1.00 87.98           C  
ATOM   3039  HD2 PRO B  32      17.260 -13.272   5.995  1.00 87.98           H  
ATOM   3040  HD3 PRO B  32      17.431 -12.019   7.261  1.00 87.98           H  
ATOM   3041  N   ILE B  33      15.004 -11.066   2.305  1.00 97.27           N  
ATOM   3042  H   ILE B  33      15.235 -10.084   2.255  1.00 97.27           H  
ATOM   3043  CA  ILE B  33      14.130 -11.633   1.273  1.00 97.27           C  
ATOM   3044  HA  ILE B  33      13.721 -12.582   1.621  1.00 97.27           H  
ATOM   3045  C   ILE B  33      14.969 -11.936   0.034  1.00 97.27           C  
ATOM   3046  CB  ILE B  33      12.927 -10.704   1.011  1.00 97.27           C  
ATOM   3047  HB  ILE B  33      13.305  -9.748   0.648  1.00 97.27           H  
ATOM   3048  O   ILE B  33      15.620 -11.053  -0.515  1.00 97.27           O  
ATOM   3049  CG1 ILE B  33      12.106 -10.403   2.288  1.00 97.27           C  
ATOM   3050 HG12 ILE B  33      11.255  -9.780   2.014  1.00 97.27           H  
ATOM   3051 HG13 ILE B  33      12.717  -9.818   2.976  1.00 97.27           H  
ATOM   3052  CG2 ILE B  33      12.022 -11.272  -0.090  1.00 97.27           C  
ATOM   3053 HG21 ILE B  33      12.572 -11.355  -1.028  1.00 97.27           H  
ATOM   3054 HG22 ILE B  33      11.652 -12.259   0.186  1.00 97.27           H  
ATOM   3055 HG23 ILE B  33      11.176 -10.603  -0.251  1.00 97.27           H  
ATOM   3056  CD1 ILE B  33      11.573 -11.627   3.046  1.00 97.27           C  
ATOM   3057 HD11 ILE B  33      12.399 -12.210   3.454  1.00 97.27           H  
ATOM   3058 HD12 ILE B  33      10.950 -11.290   3.875  1.00 97.27           H  
ATOM   3059 HD13 ILE B  33      10.968 -12.254   2.391  1.00 97.27           H  
ATOM   3060  N   ALA B  34      14.987 -13.190  -0.401  1.00 98.03           N  
ATOM   3061  H   ALA B  34      14.332 -13.840   0.010  1.00 98.03           H  
ATOM   3062  CA  ALA B  34      15.662 -13.618  -1.617  1.00 98.03           C  
ATOM   3063  HA  ALA B  34      16.615 -13.097  -1.707  1.00 98.03           H  
ATOM   3064  C   ALA B  34      14.813 -13.288  -2.851  1.00 98.03           C  
ATOM   3065  CB  ALA B  34      15.942 -15.121  -1.516  1.00 98.03           C  
ATOM   3066  HB1 ALA B  34      16.324 -15.489  -2.469  1.00 98.03           H  
ATOM   3067  HB2 ALA B  34      15.021 -15.656  -1.287  1.00 98.03           H  
ATOM   3068  HB3 ALA B  34      16.680 -15.305  -0.736  1.00 98.03           H  
ATOM   3069  O   ALA B  34      13.622 -13.594  -2.888  1.00 98.03           O  
ATOM   3070  N   ILE B  35      15.453 -12.733  -3.878  1.00 98.79           N  
ATOM   3071  H   ILE B  35      16.431 -12.508  -3.763  1.00 98.79           H  
ATOM   3072  CA  ILE B  35      14.925 -12.676  -5.241  1.00 98.79           C  
ATOM   3073  HA  ILE B  35      13.836 -12.654  -5.208  1.00 98.79           H  
ATOM   3074  C   ILE B  35      15.368 -13.960  -5.941  1.00 98.79           C  
ATOM   3075  CB  ILE B  35      15.409 -11.409  -5.980  1.00 98.79           C  
ATOM   3076  HB  ILE B  35      16.498 -11.406  -6.002  1.00 98.79           H  
ATOM   3077  O   ILE B  35      16.569 -14.204  -6.077  1.00 98.79           O  
ATOM   3078  CG1 ILE B  35      14.919 -10.127  -5.268  1.00 98.79           C  
ATOM   3079 HG12 ILE B  35      13.877  -9.954  -5.537  1.00 98.79           H  
ATOM   3080 HG13 ILE B  35      14.978 -10.249  -4.187  1.00 98.79           H  
ATOM   3081  CG2 ILE B  35      14.875 -11.442  -7.424  1.00 98.79           C  
ATOM   3082 HG21 ILE B  35      15.034 -10.487  -7.923  1.00 98.79           H  
ATOM   3083 HG22 ILE B  35      13.807 -11.659  -7.424  1.00 98.79           H  
ATOM   3084 HG23 ILE B  35      15.388 -12.212  -8.001  1.00 98.79           H  
ATOM   3085  CD1 ILE B  35      15.702  -8.861  -5.621  1.00 98.79           C  
ATOM   3086 HD11 ILE B  35      15.300  -8.025  -5.049  1.00 98.79           H  
ATOM   3087 HD12 ILE B  35      15.596  -8.627  -6.680  1.00 98.79           H  
ATOM   3088 HD13 ILE B  35      16.754  -8.994  -5.366  1.00 98.79           H  
ATOM   3089  N   VAL B  36      14.414 -14.797  -6.340  1.00 98.38           N  
ATOM   3090  H   VAL B  36      13.454 -14.521  -6.188  1.00 98.38           H  
ATOM   3091  CA  VAL B  36      14.677 -16.130  -6.919  1.00 98.38           C  
ATOM   3092  HA  VAL B  36      15.744 -16.340  -6.853  1.00 98.38           H  
ATOM   3093  C   VAL B  36      14.358 -16.218  -8.408  1.00 98.38           C  
ATOM   3094  CB  VAL B  36      13.965 -17.249  -6.134  1.00 98.38           C  
ATOM   3095  HB  VAL B  36      14.172 -18.201  -6.623  1.00 98.38           H  
ATOM   3096  O   VAL B  36      14.841 -17.126  -9.069  1.00 98.38           O  
ATOM   3097  CG1 VAL B  36      14.506 -17.343  -4.701  1.00 98.38           C  
ATOM   3098 HG11 VAL B  36      14.041 -18.186  -4.189  1.00 98.38           H  
ATOM   3099 HG12 VAL B  36      14.286 -16.428  -4.152  1.00 98.38           H  
ATOM   3100 HG13 VAL B  36      15.585 -17.498  -4.731  1.00 98.38           H  
ATOM   3101  CG2 VAL B  36      12.442 -17.073  -6.071  1.00 98.38           C  
ATOM   3102 HG21 VAL B  36      12.032 -17.009  -7.079  1.00 98.38           H  
ATOM   3103 HG22 VAL B  36      11.993 -17.930  -5.570  1.00 98.38           H  
ATOM   3104 HG23 VAL B  36      12.183 -16.173  -5.514  1.00 98.38           H  
ATOM   3105  N   GLY B  37      13.593 -15.269  -8.944  1.00 98.65           N  
ATOM   3106  H   GLY B  37      13.255 -14.528  -8.348  1.00 98.65           H  
ATOM   3107  CA  GLY B  37      13.291 -15.159 -10.370  1.00 98.65           C  
ATOM   3108  HA2 GLY B  37      14.133 -15.523 -10.959  1.00 98.65           H  
ATOM   3109  HA3 GLY B  37      12.415 -15.753 -10.631  1.00 98.65           H  
ATOM   3110  C   GLY B  37      13.003 -13.720 -10.761  1.00 98.65           C  
ATOM   3111  O   GLY B  37      12.723 -12.876  -9.906  1.00 98.65           O  
ATOM   3112  N   MET B  38      13.090 -13.444 -12.054  1.00 98.75           N  
ATOM   3113  H   MET B  38      13.295 -14.204 -12.687  1.00 98.75           H  
ATOM   3114  CA  MET B  38      12.834 -12.132 -12.642  1.00 98.75           C  
ATOM   3115  HA  MET B  38      11.989 -11.680 -12.122  1.00 98.75           H  
ATOM   3116  C   MET B  38      12.461 -12.265 -14.117  1.00 98.75           C  
ATOM   3117  CB  MET B  38      14.058 -11.214 -12.469  1.00 98.75           C  
ATOM   3118  HB2 MET B  38      14.280 -11.116 -11.406  1.00 98.75           H  
ATOM   3119  HB3 MET B  38      13.808 -10.226 -12.855  1.00 98.75           H  
ATOM   3120  O   MET B  38      12.969 -13.158 -14.797  1.00 98.75           O  
ATOM   3121  CG  MET B  38      15.324 -11.713 -13.179  1.00 98.75           C  
ATOM   3122  HG2 MET B  38      15.541 -12.730 -12.850  1.00 98.75           H  
ATOM   3123  HG3 MET B  38      15.142 -11.735 -14.253  1.00 98.75           H  
ATOM   3124  SD  MET B  38      16.789 -10.690 -12.872  1.00 98.75           S  
ATOM   3125  CE  MET B  38      18.021 -11.615 -13.832  1.00 98.75           C  
ATOM   3126  HE1 MET B  38      18.984 -11.108 -13.780  1.00 98.75           H  
ATOM   3127  HE2 MET B  38      17.708 -11.681 -14.874  1.00 98.75           H  
ATOM   3128  HE3 MET B  38      18.127 -12.622 -13.428  1.00 98.75           H  
ATOM   3129  N   ALA B  39      11.624 -11.355 -14.603  1.00 98.81           N  
ATOM   3130  H   ALA B  39      11.216 -10.682 -13.969  1.00 98.81           H  
ATOM   3131  CA  ALA B  39      11.327 -11.172 -16.019  1.00 98.81           C  
ATOM   3132  HA  ALA B  39      12.212 -11.414 -16.609  1.00 98.81           H  
ATOM   3133  C   ALA B  39      10.954  -9.713 -16.295  1.00 98.81           C  
ATOM   3134  CB  ALA B  39      10.199 -12.114 -16.438  1.00 98.81           C  
ATOM   3135  HB1 ALA B  39       9.312 -11.905 -15.840  1.00 98.81           H  
ATOM   3136  HB2 ALA B  39       9.956 -11.969 -17.491  1.00 98.81           H  
ATOM   3137  HB3 ALA B  39      10.510 -13.149 -16.295  1.00 98.81           H  
ATOM   3138  O   ALA B  39      10.508  -8.985 -15.399  1.00 98.81           O  
ATOM   3139  N   CYS B  40      11.148  -9.276 -17.535  1.00 98.77           N  
ATOM   3140  H   CYS B  40      11.454  -9.911 -18.258  1.00 98.77           H  
ATOM   3141  CA  CYS B  40      10.770  -7.940 -17.956  1.00 98.77           C  
ATOM   3142  HA  CYS B  40       9.836  -7.692 -17.451  1.00 98.77           H  
ATOM   3143  C   CYS B  40      10.496  -7.861 -19.456  1.00 98.77           C  
ATOM   3144  CB  CYS B  40      11.840  -6.921 -17.526  1.00 98.77           C  
ATOM   3145  HB2 CYS B  40      11.896  -6.911 -16.438  1.00 98.77           H  
ATOM   3146  HB3 CYS B  40      11.529  -5.930 -17.859  1.00 98.77           H  
ATOM   3147  O   CYS B  40      11.134  -8.543 -20.253  1.00 98.77           O  
ATOM   3148  SG  CYS B  40      13.482  -7.309 -18.214  1.00 98.77           S  
ATOM   3149  HG  CYS B  40      14.092  -6.184 -17.832  1.00 98.77           H  
ATOM   3150  N   ARG B  41       9.602  -6.942 -19.818  1.00 98.59           N  
ATOM   3151  H   ARG B  41       9.113  -6.456 -19.079  1.00 98.59           H  
ATOM   3152  CA  ARG B  41       9.473  -6.384 -21.161  1.00 98.59           C  
ATOM   3153  HA  ARG B  41      10.285  -6.775 -21.773  1.00 98.59           H  
ATOM   3154  C   ARG B  41       9.617  -4.880 -21.080  1.00 98.59           C  
ATOM   3155  CB  ARG B  41       8.157  -6.787 -21.818  1.00 98.59           C  
ATOM   3156  HB2 ARG B  41       8.098  -6.303 -22.793  1.00 98.59           H  
ATOM   3157  HB3 ARG B  41       7.310  -6.462 -21.213  1.00 98.59           H  
ATOM   3158  O   ARG B  41       8.935  -4.233 -20.289  1.00 98.59           O  
ATOM   3159  CG  ARG B  41       8.117  -8.302 -22.001  1.00 98.59           C  
ATOM   3160  HG2 ARG B  41       7.924  -8.781 -21.041  1.00 98.59           H  
ATOM   3161  HG3 ARG B  41       9.067  -8.669 -22.390  1.00 98.59           H  
ATOM   3162  CD  ARG B  41       7.016  -8.665 -22.977  1.00 98.59           C  
ATOM   3163  HD2 ARG B  41       6.090  -8.226 -22.607  1.00 98.59           H  
ATOM   3164  HD3 ARG B  41       7.240  -8.246 -23.958  1.00 98.59           H  
ATOM   3165  NE  ARG B  41       6.906 -10.124 -23.079  1.00 98.59           N  
ATOM   3166  HE  ARG B  41       7.745 -10.681 -23.004  1.00 98.59           H  
ATOM   3167  NH1 ARG B  41       4.630 -10.208 -23.157  1.00 98.59           N  
ATOM   3168 HH11 ARG B  41       4.534  -9.212 -23.021  1.00 98.59           H  
ATOM   3169 HH12 ARG B  41       3.828 -10.788 -23.357  1.00 98.59           H  
ATOM   3170  NH2 ARG B  41       5.774 -12.083 -23.327  1.00 98.59           N  
ATOM   3171 HH21 ARG B  41       6.515 -12.637 -22.923  1.00 98.59           H  
ATOM   3172 HH22 ARG B  41       4.857 -12.489 -23.448  1.00 98.59           H  
ATOM   3173  CZ  ARG B  41       5.785 -10.795 -23.189  1.00 98.59           C  
ATOM   3174  N   LEU B  42      10.557  -4.330 -21.831  1.00 98.65           N  
ATOM   3175  H   LEU B  42      11.016  -4.917 -22.513  1.00 98.65           H  
ATOM   3176  CA  LEU B  42      10.947  -2.927 -21.765  1.00 98.65           C  
ATOM   3177  HA  LEU B  42      10.118  -2.362 -21.336  1.00 98.65           H  
ATOM   3178  C   LEU B  42      11.194  -2.388 -23.188  1.00 98.65           C  
ATOM   3179  CB  LEU B  42      12.183  -2.767 -20.844  1.00 98.65           C  
ATOM   3180  HB2 LEU B  42      13.009  -3.326 -21.283  1.00 98.65           H  
ATOM   3181  HB3 LEU B  42      12.484  -1.719 -20.823  1.00 98.65           H  
ATOM   3182  O   LEU B  42      11.368  -3.162 -24.136  1.00 98.65           O  
ATOM   3183  CG  LEU B  42      12.001  -3.250 -19.389  1.00 98.65           C  
ATOM   3184  HG  LEU B  42      11.594  -4.261 -19.385  1.00 98.65           H  
ATOM   3185  CD1 LEU B  42      13.351  -3.322 -18.679  1.00 98.65           C  
ATOM   3186 HD11 LEU B  42      13.964  -4.073 -19.178  1.00 98.65           H  
ATOM   3187 HD12 LEU B  42      13.854  -2.356 -18.721  1.00 98.65           H  
ATOM   3188 HD13 LEU B  42      13.208  -3.619 -17.640  1.00 98.65           H  
ATOM   3189  CD2 LEU B  42      11.074  -2.352 -18.569  1.00 98.65           C  
ATOM   3190 HD21 LEU B  42      11.494  -1.352 -18.461  1.00 98.65           H  
ATOM   3191 HD22 LEU B  42      10.107  -2.277 -19.066  1.00 98.65           H  
ATOM   3192 HD23 LEU B  42      10.917  -2.790 -17.583  1.00 98.65           H  
ATOM   3193  N   PRO B  43      11.205  -1.059 -23.367  1.00 97.86           N  
ATOM   3194  CA  PRO B  43      11.538  -0.434 -24.642  1.00 97.86           C  
ATOM   3195  HA  PRO B  43      10.762  -0.697 -25.362  1.00 97.86           H  
ATOM   3196  C   PRO B  43      12.906  -0.858 -25.203  1.00 97.86           C  
ATOM   3197  CB  PRO B  43      11.474   1.065 -24.358  1.00 97.86           C  
ATOM   3198  HB2 PRO B  43      12.430   1.389 -23.946  1.00 97.86           H  
ATOM   3199  HB3 PRO B  43      11.204   1.643 -25.242  1.00 97.86           H  
ATOM   3200  O   PRO B  43      13.813  -1.244 -24.466  1.00 97.86           O  
ATOM   3201  CG  PRO B  43      10.430   1.174 -23.251  1.00 97.86           C  
ATOM   3202  HG2 PRO B  43      10.534   2.090 -22.669  1.00 97.86           H  
ATOM   3203  HG3 PRO B  43       9.428   1.094 -23.672  1.00 97.86           H  
ATOM   3204  CD  PRO B  43      10.738  -0.061 -22.417  1.00 97.86           C  
ATOM   3205  HD2 PRO B  43      11.518   0.163 -21.690  1.00 97.86           H  
ATOM   3206  HD3 PRO B  43       9.829  -0.388 -21.912  1.00 97.86           H  
ATOM   3207  N   GLY B  44      13.068  -0.760 -26.526  1.00 96.41           N  
ATOM   3208  H   GLY B  44      12.303  -0.387 -27.071  1.00 96.41           H  
ATOM   3209  CA  GLY B  44      14.304  -1.161 -27.216  1.00 96.41           C  
ATOM   3210  HA2 GLY B  44      14.371  -0.611 -28.155  1.00 96.41           H  
ATOM   3211  HA3 GLY B  44      15.166  -0.897 -26.604  1.00 96.41           H  
ATOM   3212  C   GLY B  44      14.390  -2.658 -27.544  1.00 96.41           C  
ATOM   3213  O   GLY B  44      15.493  -3.207 -27.581  1.00 96.41           O  
ATOM   3214  N   GLU B  45      13.237  -3.298 -27.783  1.00 95.30           N  
ATOM   3215  H   GLU B  45      12.388  -2.753 -27.734  1.00 95.30           H  
ATOM   3216  CA  GLU B  45      13.093  -4.745 -28.041  1.00 95.30           C  
ATOM   3217  HA  GLU B  45      12.026  -4.968 -28.071  1.00 95.30           H  
ATOM   3218  C   GLU B  45      13.659  -5.622 -26.915  1.00 95.30           C  
ATOM   3219  CB  GLU B  45      13.666  -5.153 -29.406  1.00 95.30           C  
ATOM   3220  HB2 GLU B  45      14.744  -4.994 -29.400  1.00 95.30           H  
ATOM   3221  HB3 GLU B  45      13.480  -6.219 -29.537  1.00 95.30           H  
ATOM   3222  O   GLU B  45      14.295  -6.654 -27.159  1.00 95.30           O  
ATOM   3223  CG  GLU B  45      13.062  -4.431 -30.614  1.00 95.30           C  
ATOM   3224  HG2 GLU B  45      11.984  -4.590 -30.617  1.00 95.30           H  
ATOM   3225  HG3 GLU B  45      13.254  -3.362 -30.526  1.00 95.30           H  
ATOM   3226  CD  GLU B  45      13.666  -4.949 -31.933  1.00 95.30           C  
ATOM   3227  OE1 GLU B  45      13.296  -4.390 -32.988  1.00 95.30           O  
ATOM   3228  OE2 GLU B  45      14.519  -5.873 -31.894  1.00 95.30           O  
ATOM   3229  N   VAL B  46      13.461  -5.184 -25.672  1.00 97.72           N  
ATOM   3230  H   VAL B  46      12.919  -4.344 -25.529  1.00 97.72           H  
ATOM   3231  CA  VAL B  46      13.831  -5.944 -24.483  1.00 97.72           C  
ATOM   3232  HA  VAL B  46      14.664  -6.610 -24.712  1.00 97.72           H  
ATOM   3233  C   VAL B  46      12.639  -6.798 -24.075  1.00 97.72           C  
ATOM   3234  CB  VAL B  46      14.276  -4.994 -23.362  1.00 97.72           C  
ATOM   3235  HB  VAL B  46      13.500  -4.246 -23.202  1.00 97.72           H  
ATOM   3236  O   VAL B  46      11.663  -6.281 -23.545  1.00 97.72           O  
ATOM   3237  CG1 VAL B  46      14.516  -5.733 -22.044  1.00 97.72           C  
ATOM   3238 HG11 VAL B  46      14.856  -5.019 -21.294  1.00 97.72           H  
ATOM   3239 HG12 VAL B  46      13.591  -6.181 -21.680  1.00 97.72           H  
ATOM   3240 HG13 VAL B  46      15.258  -6.518 -22.186  1.00 97.72           H  
ATOM   3241  CG2 VAL B  46      15.570  -4.259 -23.736  1.00 97.72           C  
ATOM   3242 HG21 VAL B  46      15.871  -3.610 -22.914  1.00 97.72           H  
ATOM   3243 HG22 VAL B  46      15.400  -3.639 -24.617  1.00 97.72           H  
ATOM   3244 HG23 VAL B  46      16.363  -4.976 -23.949  1.00 97.72           H  
ATOM   3245  N   ASP B  47      12.727  -8.100 -24.313  1.00 95.81           N  
ATOM   3246  H   ASP B  47      13.489  -8.456 -24.872  1.00 95.81           H  
ATOM   3247  CA  ASP B  47      11.741  -9.115 -23.920  1.00 95.81           C  
ATOM   3248  HA  ASP B  47      10.883  -8.617 -23.469  1.00 95.81           H  
ATOM   3249  C   ASP B  47      12.281 -10.091 -22.857  1.00 95.81           C  
ATOM   3250  CB  ASP B  47      11.245  -9.845 -25.181  1.00 95.81           C  
ATOM   3251  HB2 ASP B  47      10.795  -9.111 -25.849  1.00 95.81           H  
ATOM   3252  HB3 ASP B  47      10.464 -10.551 -24.897  1.00 95.81           H  
ATOM   3253  O   ASP B  47      11.603 -11.042 -22.477  1.00 95.81           O  
ATOM   3254  CG  ASP B  47      12.345 -10.599 -25.953  1.00 95.81           C  
ATOM   3255  OD1 ASP B  47      13.549 -10.418 -25.642  1.00 95.81           O  
ATOM   3256  OD2 ASP B  47      11.992 -11.315 -26.917  1.00 95.81           O  
ATOM   3257  N   SER B  48      13.510  -9.868 -22.375  1.00 96.63           N  
ATOM   3258  H   SER B  48      14.026  -9.085 -22.751  1.00 96.63           H  
ATOM   3259  CA  SER B  48      14.131 -10.642 -21.300  1.00 96.63           C  
ATOM   3260  HA  SER B  48      13.333 -10.906 -20.606  1.00 96.63           H  
ATOM   3261  C   SER B  48      15.200  -9.833 -20.542  1.00 96.63           C  
ATOM   3262  CB  SER B  48      14.726 -11.949 -21.857  1.00 96.63           C  
ATOM   3263  HB2 SER B  48      14.606 -12.727 -21.104  1.00 96.63           H  
ATOM   3264  HB3 SER B  48      14.171 -12.260 -22.743  1.00 96.63           H  
ATOM   3265  O   SER B  48      15.734  -8.847 -21.072  1.00 96.63           O  
ATOM   3266  OG  SER B  48      16.110 -11.853 -22.171  1.00 96.63           O  
ATOM   3267  HG  SER B  48      16.555 -12.526 -21.650  1.00 96.63           H  
ATOM   3268  N   PRO B  49      15.598 -10.261 -19.327  1.00 97.87           N  
ATOM   3269  CA  PRO B  49      16.718  -9.661 -18.598  1.00 97.87           C  
ATOM   3270  HA  PRO B  49      16.466  -8.624 -18.374  1.00 97.87           H  
ATOM   3271  C   PRO B  49      18.051  -9.693 -19.369  1.00 97.87           C  
ATOM   3272  CB  PRO B  49      16.811 -10.452 -17.288  1.00 97.87           C  
ATOM   3273  HB2 PRO B  49      17.110  -9.815 -16.456  1.00 97.87           H  
ATOM   3274  HB3 PRO B  49      17.507 -11.284 -17.401  1.00 97.87           H  
ATOM   3275  O   PRO B  49      18.829  -8.740 -19.306  1.00 97.87           O  
ATOM   3276  CG  PRO B  49      15.403 -11.009 -17.090  1.00 97.87           C  
ATOM   3277  HG2 PRO B  49      14.763 -10.249 -16.641  1.00 97.87           H  
ATOM   3278  HG3 PRO B  49      15.407 -11.921 -16.492  1.00 97.87           H  
ATOM   3279  CD  PRO B  49      14.952 -11.286 -18.519  1.00 97.87           C  
ATOM   3280  HD2 PRO B  49      15.302 -12.270 -18.832  1.00 97.87           H  
ATOM   3281  HD3 PRO B  49      13.865 -11.232 -18.577  1.00 97.87           H  
ATOM   3282  N   GLU B  50      18.330 -10.747 -20.139  1.00 94.52           N  
ATOM   3283  H   GLU B  50      17.711 -11.544 -20.121  1.00 94.52           H  
ATOM   3284  CA  GLU B  50      19.534 -10.836 -20.975  1.00 94.52           C  
ATOM   3285  HA  GLU B  50      20.408 -10.660 -20.348  1.00 94.52           H  
ATOM   3286  C   GLU B  50      19.542  -9.767 -22.070  1.00 94.52           C  
ATOM   3287  CB  GLU B  50      19.680 -12.218 -21.636  1.00 94.52           C  
ATOM   3288  HB2 GLU B  50      18.808 -12.436 -22.254  1.00 94.52           H  
ATOM   3289  HB3 GLU B  50      20.539 -12.170 -22.305  1.00 94.52           H  
ATOM   3290  O   GLU B  50      20.567  -9.113 -22.278  1.00 94.52           O  
ATOM   3291  CG  GLU B  50      19.941 -13.372 -20.658  1.00 94.52           C  
ATOM   3292  HG2 GLU B  50      20.257 -14.239 -21.238  1.00 94.52           H  
ATOM   3293  HG3 GLU B  50      20.770 -13.093 -20.007  1.00 94.52           H  
ATOM   3294  CD  GLU B  50      18.720 -13.770 -19.815  1.00 94.52           C  
ATOM   3295  OE1 GLU B  50      18.950 -14.419 -18.773  1.00 94.52           O  
ATOM   3296  OE2 GLU B  50      17.580 -13.413 -20.209  1.00 94.52           O  
ATOM   3297  N   ARG B  51      18.396  -9.533 -22.724  1.00 96.93           N  
ATOM   3298  H   ARG B  51      17.586 -10.092 -22.495  1.00 96.93           H  
ATOM   3299  CA  ARG B  51      18.263  -8.451 -23.708  1.00 96.93           C  
ATOM   3300  HA  ARG B  51      19.084  -8.520 -24.422  1.00 96.93           H  
ATOM   3301  C   ARG B  51      18.392  -7.070 -23.077  1.00 96.93           C  
ATOM   3302  CB  ARG B  51      16.938  -8.573 -24.465  1.00 96.93           C  
ATOM   3303  HB2 ARG B  51      16.116  -8.776 -23.777  1.00 96.93           H  
ATOM   3304  HB3 ARG B  51      16.742  -7.609 -24.934  1.00 96.93           H  
ATOM   3305  O   ARG B  51      18.987  -6.182 -23.689  1.00 96.93           O  
ATOM   3306  CG  ARG B  51      16.992  -9.665 -25.546  1.00 96.93           C  
ATOM   3307  HG2 ARG B  51      18.025  -9.924 -25.779  1.00 96.93           H  
ATOM   3308  HG3 ARG B  51      16.467 -10.555 -25.199  1.00 96.93           H  
ATOM   3309  CD  ARG B  51      16.331  -9.119 -26.811  1.00 96.93           C  
ATOM   3310  HD2 ARG B  51      16.817  -8.183 -27.085  1.00 96.93           H  
ATOM   3311  HD3 ARG B  51      15.283  -8.916 -26.591  1.00 96.93           H  
ATOM   3312  NE  ARG B  51      16.412 -10.051 -27.942  1.00 96.93           N  
ATOM   3313  HE  ARG B  51      16.612 -11.016 -27.719  1.00 96.93           H  
ATOM   3314  NH1 ARG B  51      15.610  -8.549 -29.478  1.00 96.93           N  
ATOM   3315 HH11 ARG B  51      15.293  -8.285 -30.400  1.00 96.93           H  
ATOM   3316 HH12 ARG B  51      15.360  -7.940 -28.712  1.00 96.93           H  
ATOM   3317  NH2 ARG B  51      16.119 -10.637 -30.118  1.00 96.93           N  
ATOM   3318 HH21 ARG B  51      16.357 -11.586 -29.868  1.00 96.93           H  
ATOM   3319 HH22 ARG B  51      15.734 -10.401 -31.021  1.00 96.93           H  
ATOM   3320  CZ  ARG B  51      16.051  -9.742 -29.173  1.00 96.93           C  
ATOM   3321  N   LEU B  52      17.914  -6.886 -21.844  1.00 98.09           N  
ATOM   3322  H   LEU B  52      17.386  -7.636 -21.420  1.00 98.09           H  
ATOM   3323  CA  LEU B  52      18.151  -5.651 -21.090  1.00 98.09           C  
ATOM   3324  HA  LEU B  52      17.775  -4.818 -21.684  1.00 98.09           H  
ATOM   3325  C   LEU B  52      19.653  -5.431 -20.868  1.00 98.09           C  
ATOM   3326  CB  LEU B  52      17.400  -5.693 -19.746  1.00 98.09           C  
ATOM   3327  HB2 LEU B  52      17.772  -6.530 -19.156  1.00 98.09           H  
ATOM   3328  HB3 LEU B  52      16.339  -5.873 -19.921  1.00 98.09           H  
ATOM   3329  O   LEU B  52      20.158  -4.327 -21.078  1.00 98.09           O  
ATOM   3330  CG  LEU B  52      17.571  -4.416 -18.903  1.00 98.09           C  
ATOM   3331  HG  LEU B  52      18.626  -4.288 -18.661  1.00 98.09           H  
ATOM   3332  CD1 LEU B  52      17.079  -3.155 -19.617  1.00 98.09           C  
ATOM   3333 HD11 LEU B  52      17.104  -2.305 -18.935  1.00 98.09           H  
ATOM   3334 HD12 LEU B  52      17.726  -2.929 -20.465  1.00 98.09           H  
ATOM   3335 HD13 LEU B  52      16.059  -3.297 -19.975  1.00 98.09           H  
ATOM   3336  CD2 LEU B  52      16.821  -4.570 -17.581  1.00 98.09           C  
ATOM   3337 HD21 LEU B  52      17.220  -5.430 -17.044  1.00 98.09           H  
ATOM   3338 HD22 LEU B  52      15.758  -4.725 -17.767  1.00 98.09           H  
ATOM   3339 HD23 LEU B  52      16.956  -3.679 -16.968  1.00 98.09           H  
ATOM   3340  N   TRP B  53      20.382  -6.481 -20.479  1.00 96.86           N  
ATOM   3341  H   TRP B  53      19.912  -7.359 -20.308  1.00 96.86           H  
ATOM   3342  CA  TRP B  53      21.830  -6.399 -20.300  1.00 96.86           C  
ATOM   3343  HA  TRP B  53      22.043  -5.605 -19.585  1.00 96.86           H  
ATOM   3344  C   TRP B  53      22.557  -6.038 -21.602  1.00 96.86           C  
ATOM   3345  CB  TRP B  53      22.373  -7.713 -19.737  1.00 96.86           C  
ATOM   3346  HB2 TRP B  53      22.196  -8.523 -20.445  1.00 96.86           H  
ATOM   3347  HB3 TRP B  53      21.852  -7.961 -18.812  1.00 96.86           H  
ATOM   3348  O   TRP B  53      23.452  -5.186 -21.591  1.00 96.86           O  
ATOM   3349  CG  TRP B  53      23.833  -7.632 -19.449  1.00 96.86           C  
ATOM   3350  CD1 TRP B  53      24.816  -8.075 -20.258  1.00 96.86           C  
ATOM   3351  HD1 TRP B  53      24.645  -8.558 -21.209  1.00 96.86           H  
ATOM   3352  CD2 TRP B  53      24.492  -6.902 -18.375  1.00 96.86           C  
ATOM   3353  CE2 TRP B  53      25.900  -7.007 -18.558  1.00 96.86           C  
ATOM   3354  CE3 TRP B  53      24.037  -6.115 -17.300  1.00 96.86           C  
ATOM   3355  HE3 TRP B  53      22.974  -5.990 -17.150  1.00 96.86           H  
ATOM   3356  NE1 TRP B  53      26.042  -7.718 -19.731  1.00 96.86           N  
ATOM   3357  HE1 TRP B  53      26.904  -7.805 -20.249  1.00 96.86           H  
ATOM   3358  CH2 TRP B  53      26.330  -5.636 -16.613  1.00 96.86           C  
ATOM   3359  HH2 TRP B  53      27.009  -5.139 -15.936  1.00 96.86           H  
ATOM   3360  CZ2 TRP B  53      26.818  -6.395 -17.691  1.00 96.86           C  
ATOM   3361  HZ2 TRP B  53      27.881  -6.477 -17.865  1.00 96.86           H  
ATOM   3362  CZ3 TRP B  53      24.945  -5.501 -16.422  1.00 96.86           C  
ATOM   3363  HZ3 TRP B  53      24.570  -4.929 -15.586  1.00 96.86           H  
ATOM   3364  N   GLU B  54      22.168  -6.643 -22.728  1.00 96.13           N  
ATOM   3365  H   GLU B  54      21.459  -7.360 -22.674  1.00 96.13           H  
ATOM   3366  CA  GLU B  54      22.708  -6.292 -24.046  1.00 96.13           C  
ATOM   3367  HA  GLU B  54      23.793  -6.385 -24.023  1.00 96.13           H  
ATOM   3368  C   GLU B  54      22.406  -4.838 -24.419  1.00 96.13           C  
ATOM   3369  CB  GLU B  54      22.171  -7.228 -25.138  1.00 96.13           C  
ATOM   3370  HB2 GLU B  54      21.097  -7.361 -25.014  1.00 96.13           H  
ATOM   3371  HB3 GLU B  54      22.354  -6.761 -26.106  1.00 96.13           H  
ATOM   3372  O   GLU B  54      23.316  -4.132 -24.853  1.00 96.13           O  
ATOM   3373  CG  GLU B  54      22.880  -8.589 -25.129  1.00 96.13           C  
ATOM   3374  HG2 GLU B  54      22.672  -9.094 -24.186  1.00 96.13           H  
ATOM   3375  HG3 GLU B  54      23.955  -8.417 -25.182  1.00 96.13           H  
ATOM   3376  CD  GLU B  54      22.462  -9.497 -26.298  1.00 96.13           C  
ATOM   3377  OE1 GLU B  54      23.172 -10.509 -26.497  1.00 96.13           O  
ATOM   3378  OE2 GLU B  54      21.476  -9.168 -26.997  1.00 96.13           O  
ATOM   3379  N   LEU B  55      21.178  -4.348 -24.209  1.00 97.32           N  
ATOM   3380  H   LEU B  55      20.468  -4.975 -23.860  1.00 97.32           H  
ATOM   3381  CA  LEU B  55      20.812  -2.944 -24.448  1.00 97.32           C  
ATOM   3382  HA  LEU B  55      20.947  -2.720 -25.506  1.00 97.32           H  
ATOM   3383  C   LEU B  55      21.716  -1.984 -23.655  1.00 97.32           C  
ATOM   3384  CB  LEU B  55      19.329  -2.736 -24.078  1.00 97.32           C  
ATOM   3385  HB2 LEU B  55      18.710  -3.470 -24.595  1.00 97.32           H  
ATOM   3386  HB3 LEU B  55      19.217  -2.923 -23.010  1.00 97.32           H  
ATOM   3387  O   LEU B  55      22.286  -1.056 -24.233  1.00 97.32           O  
ATOM   3388  CG  LEU B  55      18.804  -1.316 -24.385  1.00 97.32           C  
ATOM   3389  HG  LEU B  55      19.599  -0.582 -24.254  1.00 97.32           H  
ATOM   3390  CD1 LEU B  55      18.276  -1.210 -25.815  1.00 97.32           C  
ATOM   3391 HD11 LEU B  55      19.098  -1.355 -26.517  1.00 97.32           H  
ATOM   3392 HD12 LEU B  55      17.491  -1.947 -25.984  1.00 97.32           H  
ATOM   3393 HD13 LEU B  55      17.861  -0.215 -25.974  1.00 97.32           H  
ATOM   3394  CD2 LEU B  55      17.678  -0.925 -23.436  1.00 97.32           C  
ATOM   3395 HD21 LEU B  55      16.816  -1.575 -23.584  1.00 97.32           H  
ATOM   3396 HD22 LEU B  55      18.015  -0.994 -22.401  1.00 97.32           H  
ATOM   3397 HD23 LEU B  55      17.374   0.103 -23.636  1.00 97.32           H  
ATOM   3398  N   ILE B  56      21.885  -2.237 -22.355  1.00 96.46           N  
ATOM   3399  H   ILE B  56      21.380  -3.017 -21.960  1.00 96.46           H  
ATOM   3400  CA  ILE B  56      22.669  -1.383 -21.452  1.00 96.46           C  
ATOM   3401  HA  ILE B  56      22.324  -0.354 -21.557  1.00 96.46           H  
ATOM   3402  C   ILE B  56      24.152  -1.396 -21.838  1.00 96.46           C  
ATOM   3403  CB  ILE B  56      22.443  -1.822 -19.986  1.00 96.46           C  
ATOM   3404  HB  ILE B  56      22.620  -2.895 -19.918  1.00 96.46           H  
ATOM   3405  O   ILE B  56      24.766  -0.341 -21.994  1.00 96.46           O  
ATOM   3406  CG1 ILE B  56      20.985  -1.530 -19.560  1.00 96.46           C  
ATOM   3407 HG12 ILE B  56      20.292  -1.887 -20.322  1.00 96.46           H  
ATOM   3408 HG13 ILE B  56      20.841  -0.454 -19.469  1.00 96.46           H  
ATOM   3409  CG2 ILE B  56      23.421  -1.114 -19.027  1.00 96.46           C  
ATOM   3410 HG21 ILE B  56      23.263  -1.438 -17.998  1.00 96.46           H  
ATOM   3411 HG22 ILE B  56      24.449  -1.365 -19.287  1.00 96.46           H  
ATOM   3412 HG23 ILE B  56      23.290  -0.033 -19.086  1.00 96.46           H  
ATOM   3413  CD1 ILE B  56      20.600  -2.199 -18.237  1.00 96.46           C  
ATOM   3414 HD11 ILE B  56      19.537  -2.046 -18.049  1.00 96.46           H  
ATOM   3415 HD12 ILE B  56      21.163  -1.749 -17.419  1.00 96.46           H  
ATOM   3416 HD13 ILE B  56      20.807  -3.268 -18.282  1.00 96.46           H  
ATOM   3417  N   THR B  57      24.744  -2.580 -22.017  1.00 94.37           N  
ATOM   3418  H   THR B  57      24.184  -3.415 -21.918  1.00 94.37           H  
ATOM   3419  CA  THR B  57      26.187  -2.706 -22.294  1.00 94.37           C  
ATOM   3420  HA  THR B  57      26.716  -2.005 -21.647  1.00 94.37           H  
ATOM   3421  C   THR B  57      26.582  -2.319 -23.715  1.00 94.37           C  
ATOM   3422  CB  THR B  57      26.724  -4.105 -21.983  1.00 94.37           C  
ATOM   3423  HB  THR B  57      27.756  -4.164 -22.330  1.00 94.37           H  
ATOM   3424  O   THR B  57      27.721  -1.910 -23.931  1.00 94.37           O  
ATOM   3425  CG2 THR B  57      26.724  -4.378 -20.484  1.00 94.37           C  
ATOM   3426 HG21 THR B  57      27.271  -5.302 -20.297  1.00 94.37           H  
ATOM   3427 HG22 THR B  57      27.228  -3.566 -19.961  1.00 94.37           H  
ATOM   3428 HG23 THR B  57      25.703  -4.468 -20.111  1.00 94.37           H  
ATOM   3429  OG1 THR B  57      25.979  -5.120 -22.615  1.00 94.37           O  
ATOM   3430  HG1 THR B  57      25.105  -5.145 -22.219  1.00 94.37           H  
ATOM   3431  N   SER B  58      25.651  -2.379 -24.673  1.00 94.46           N  
ATOM   3432  H   SER B  58      24.752  -2.779 -24.448  1.00 94.46           H  
ATOM   3433  CA  SER B  58      25.853  -1.834 -26.024  1.00 94.46           C  
ATOM   3434  HA  SER B  58      26.875  -2.062 -26.327  1.00 94.46           H  
ATOM   3435  C   SER B  58      25.728  -0.308 -26.093  1.00 94.46           C  
ATOM   3436  CB  SER B  58      24.931  -2.509 -27.048  1.00 94.46           C  
ATOM   3437  HB2 SER B  58      25.162  -3.573 -27.088  1.00 94.46           H  
ATOM   3438  HB3 SER B  58      25.122  -2.081 -28.032  1.00 94.46           H  
ATOM   3439  O   SER B  58      26.012   0.269 -27.142  1.00 94.46           O  
ATOM   3440  OG  SER B  58      23.559  -2.352 -26.738  1.00 94.46           O  
ATOM   3441  HG  SER B  58      23.386  -2.938 -25.998  1.00 94.46           H  
ATOM   3442  N   GLY B  59      25.330   0.356 -25.000  1.00 94.28           N  
ATOM   3443  H   GLY B  59      25.111  -0.167 -24.164  1.00 94.28           H  
ATOM   3444  CA  GLY B  59      25.190   1.810 -24.950  1.00 94.28           C  
ATOM   3445  HA2 GLY B  59      26.123   2.278 -25.265  1.00 94.28           H  
ATOM   3446  HA3 GLY B  59      24.981   2.101 -23.921  1.00 94.28           H  
ATOM   3447  C   GLY B  59      24.059   2.343 -25.835  1.00 94.28           C  
ATOM   3448  O   GLY B  59      24.177   3.437 -26.385  1.00 94.28           O  
ATOM   3449  N   ARG B  60      22.976   1.574 -26.011  1.00 95.07           N  
ATOM   3450  H   ARG B  60      22.922   0.704 -25.499  1.00 95.07           H  
ATOM   3451  CA  ARG B  60      21.795   2.007 -26.775  1.00 95.07           C  
ATOM   3452  HA  ARG B  60      22.102   2.752 -27.508  1.00 95.07           H  
ATOM   3453  C   ARG B  60      20.766   2.686 -25.867  1.00 95.07           C  
ATOM   3454  CB  ARG B  60      21.172   0.820 -27.524  1.00 95.07           C  
ATOM   3455  HB2 ARG B  60      20.237   1.149 -27.977  1.00 95.07           H  
ATOM   3456  HB3 ARG B  60      20.948   0.035 -26.801  1.00 95.07           H  
ATOM   3457  O   ARG B  60      20.588   2.275 -24.720  1.00 95.07           O  
ATOM   3458  CG  ARG B  60      22.082   0.259 -28.631  1.00 95.07           C  
ATOM   3459  HG2 ARG B  60      22.965  -0.196 -28.181  1.00 95.07           H  
ATOM   3460  HG3 ARG B  60      22.411   1.077 -29.272  1.00 95.07           H  
ATOM   3461  CD  ARG B  60      21.357  -0.781 -29.504  1.00 95.07           C  
ATOM   3462  HD2 ARG B  60      22.068  -1.189 -30.222  1.00 95.07           H  
ATOM   3463  HD3 ARG B  60      20.567  -0.265 -30.049  1.00 95.07           H  
ATOM   3464  NE  ARG B  60      20.775  -1.885 -28.710  1.00 95.07           N  
ATOM   3465  HE  ARG B  60      21.215  -2.071 -27.820  1.00 95.07           H  
ATOM   3466  NH1 ARG B  60      19.155  -2.555 -30.204  1.00 95.07           N  
ATOM   3467 HH11 ARG B  60      19.505  -1.900 -30.888  1.00 95.07           H  
ATOM   3468 HH12 ARG B  60      18.320  -3.094 -30.386  1.00 95.07           H  
ATOM   3469  NH2 ARG B  60      19.173  -3.438 -28.173  1.00 95.07           N  
ATOM   3470 HH21 ARG B  60      18.286  -3.876 -28.378  1.00 95.07           H  
ATOM   3471 HH22 ARG B  60      19.543  -3.541 -27.240  1.00 95.07           H  
ATOM   3472  CZ  ARG B  60      19.715  -2.618 -29.029  1.00 95.07           C  
ATOM   3473  N   ASP B  61      20.076   3.690 -26.407  1.00 93.39           N  
ATOM   3474  H   ASP B  61      20.257   3.928 -27.372  1.00 93.39           H  
ATOM   3475  CA  ASP B  61      18.810   4.197 -25.862  1.00 93.39           C  
ATOM   3476  HA  ASP B  61      18.642   3.697 -24.909  1.00 93.39           H  
ATOM   3477  C   ASP B  61      17.637   3.793 -26.767  1.00 93.39           C  
ATOM   3478  CB  ASP B  61      18.857   5.706 -25.540  1.00 93.39           C  
ATOM   3479  HB2 ASP B  61      18.085   5.906 -24.797  1.00 93.39           H  
ATOM   3480  HB3 ASP B  61      19.813   5.938 -25.069  1.00 93.39           H  
ATOM   3481  O   ASP B  61      17.839   3.482 -27.944  1.00 93.39           O  
ATOM   3482  CG  ASP B  61      18.618   6.673 -26.710  1.00 93.39           C  
ATOM   3483  OD1 ASP B  61      17.528   6.665 -27.313  1.00 93.39           O  
ATOM   3484  OD2 ASP B  61      19.493   7.539 -26.964  1.00 93.39           O  
ATOM   3485  N   SER B  62      16.432   3.749 -26.202  1.00 95.73           N  
ATOM   3486  H   SER B  62      16.362   3.929 -25.210  1.00 95.73           H  
ATOM   3487  CA  SER B  62      15.206   3.303 -26.871  1.00 95.73           C  
ATOM   3488  HA  SER B  62      15.473   2.744 -27.768  1.00 95.73           H  
ATOM   3489  C   SER B  62      14.275   4.432 -27.319  1.00 95.73           C  
ATOM   3490  CB  SER B  62      14.442   2.363 -25.943  1.00 95.73           C  
ATOM   3491  HB2 SER B  62      15.077   1.521 -25.668  1.00 95.73           H  
ATOM   3492  HB3 SER B  62      13.557   1.982 -26.453  1.00 95.73           H  
ATOM   3493  O   SER B  62      13.126   4.147 -27.663  1.00 95.73           O  
ATOM   3494  OG  SER B  62      14.050   3.049 -24.774  1.00 95.73           O  
ATOM   3495  HG  SER B  62      13.761   3.943 -24.972  1.00 95.73           H  
ATOM   3496  N   ALA B  63      14.711   5.694 -27.269  1.00 95.80           N  
ATOM   3497  H   ALA B  63      15.686   5.885 -27.088  1.00 95.80           H  
ATOM   3498  CA  ALA B  63      13.832   6.811 -27.588  1.00 95.80           C  
ATOM   3499  HA  ALA B  63      12.923   6.704 -26.995  1.00 95.80           H  
ATOM   3500  C   ALA B  63      13.440   6.766 -29.071  1.00 95.80           C  
ATOM   3501  CB  ALA B  63      14.489   8.132 -27.186  1.00 95.80           C  
ATOM   3502  HB1 ALA B  63      14.706   8.113 -26.118  1.00 95.80           H  
ATOM   3503  HB2 ALA B  63      15.411   8.275 -27.750  1.00 95.80           H  
ATOM   3504  HB3 ALA B  63      13.809   8.959 -27.393  1.00 95.80           H  
ATOM   3505  O   ALA B  63      14.294   6.676 -29.957  1.00 95.80           O  
ATOM   3506  N   ALA B  64      12.140   6.826 -29.337  1.00 91.75           N  
ATOM   3507  H   ALA B  64      11.498   6.905 -28.560  1.00 91.75           H  
ATOM   3508  CA  ALA B  64      11.548   6.700 -30.660  1.00 91.75           C  
ATOM   3509  HA  ALA B  64      12.289   6.967 -31.413  1.00 91.75           H  
ATOM   3510  C   ALA B  64      10.357   7.655 -30.821  1.00 91.75           C  
ATOM   3511  CB  ALA B  64      11.143   5.235 -30.870  1.00 91.75           C  
ATOM   3512  HB1 ALA B  64      10.757   5.094 -31.879  1.00 91.75           H  
ATOM   3513  HB2 ALA B  64      10.366   4.964 -30.155  1.00 91.75           H  
ATOM   3514  HB3 ALA B  64      12.007   4.586 -30.722  1.00 91.75           H  
ATOM   3515  O   ALA B  64       9.836   8.208 -29.849  1.00 91.75           O  
ATOM   3516  N   GLU B  65       9.916   7.847 -32.065  1.00 87.53           N  
ATOM   3517  H   GLU B  65      10.342   7.330 -32.820  1.00 87.53           H  
ATOM   3518  CA  GLU B  65       8.627   8.491 -32.326  1.00 87.53           C  
ATOM   3519  HA  GLU B  65       8.603   9.448 -31.806  1.00 87.53           H  
ATOM   3520  C   GLU B  65       7.474   7.643 -31.766  1.00 87.53           C  
ATOM   3521  CB  GLU B  65       8.420   8.759 -33.828  1.00 87.53           C  
ATOM   3522  HB2 GLU B  65       7.385   9.067 -33.977  1.00 87.53           H  
ATOM   3523  HB3 GLU B  65       8.590   7.842 -34.392  1.00 87.53           H  
ATOM   3524  O   GLU B  65       7.602   6.438 -31.537  1.00 87.53           O  
ATOM   3525  CG  GLU B  65       9.325   9.879 -34.368  1.00 87.53           C  
ATOM   3526  HG2 GLU B  65      10.357   9.530 -34.371  1.00 87.53           H  
ATOM   3527  HG3 GLU B  65       9.253  10.731 -33.692  1.00 87.53           H  
ATOM   3528  CD  GLU B  65       8.943  10.353 -35.785  1.00 87.53           C  
ATOM   3529  OE1 GLU B  65       9.421  11.431 -36.204  1.00 87.53           O  
ATOM   3530  OE2 GLU B  65       8.110   9.712 -36.469  1.00 87.53           O  
ATOM   3531  N   VAL B  66       6.338   8.298 -31.542  1.00 85.89           N  
ATOM   3532  H   VAL B  66       6.315   9.291 -31.724  1.00 85.89           H  
ATOM   3533  CA  VAL B  66       5.102   7.651 -31.094  1.00 85.89           C  
ATOM   3534  HA  VAL B  66       5.291   7.232 -30.105  1.00 85.89           H  
ATOM   3535  C   VAL B  66       4.648   6.545 -32.067  1.00 85.89           C  
ATOM   3536  CB  VAL B  66       3.981   8.688 -30.971  1.00 85.89           C  
ATOM   3537  HB  VAL B  66       3.679   9.015 -31.966  1.00 85.89           H  
ATOM   3538  O   VAL B  66       4.686   6.780 -33.276  1.00 85.89           O  
ATOM   3539  CG1 VAL B  66       2.769   8.104 -30.275  1.00 85.89           C  
ATOM   3540 HG11 VAL B  66       1.998   8.874 -30.286  1.00 85.89           H  
ATOM   3541 HG12 VAL B  66       2.368   7.253 -30.826  1.00 85.89           H  
ATOM   3542 HG13 VAL B  66       3.026   7.802 -29.259  1.00 85.89           H  
ATOM   3543  CG2 VAL B  66       4.397   9.927 -30.175  1.00 85.89           C  
ATOM   3544 HG21 VAL B  66       4.977  10.576 -30.831  1.00 85.89           H  
ATOM   3545 HG22 VAL B  66       3.518  10.485 -29.852  1.00 85.89           H  
ATOM   3546 HG23 VAL B  66       4.983   9.644 -29.300  1.00 85.89           H  
ATOM   3547  N   PRO B  67       4.150   5.390 -31.578  1.00 84.13           N  
ATOM   3548  CA  PRO B  67       3.587   4.340 -32.419  1.00 84.13           C  
ATOM   3549  HA  PRO B  67       4.350   4.017 -33.127  1.00 84.13           H  
ATOM   3550  C   PRO B  67       2.345   4.806 -33.184  1.00 84.13           C  
ATOM   3551  CB  PRO B  67       3.238   3.173 -31.487  1.00 84.13           C  
ATOM   3552  HB2 PRO B  67       2.180   3.202 -31.226  1.00 84.13           H  
ATOM   3553  HB3 PRO B  67       3.488   2.212 -31.936  1.00 84.13           H  
ATOM   3554  O   PRO B  67       1.447   5.449 -32.638  1.00 84.13           O  
ATOM   3555  CG  PRO B  67       4.062   3.440 -30.234  1.00 84.13           C  
ATOM   3556  HG2 PRO B  67       3.592   3.038 -29.337  1.00 84.13           H  
ATOM   3557  HG3 PRO B  67       5.062   3.026 -30.361  1.00 84.13           H  
ATOM   3558  CD  PRO B  67       4.145   4.958 -30.194  1.00 84.13           C  
ATOM   3559  HD2 PRO B  67       5.069   5.244 -29.692  1.00 84.13           H  
ATOM   3560  HD3 PRO B  67       3.276   5.364 -29.675  1.00 84.13           H  
ATOM   3561  N   ASP B  68       2.268   4.416 -34.446  1.00 84.25           N  
ATOM   3562  H   ASP B  68       3.066   3.941 -34.842  1.00 84.25           H  
ATOM   3563  CA  ASP B  68       1.214   4.746 -35.402  1.00 84.25           C  
ATOM   3564  HA  ASP B  68       0.733   5.661 -35.054  1.00 84.25           H  
ATOM   3565  C   ASP B  68       0.072   3.708 -35.451  1.00 84.25           C  
ATOM   3566  CB  ASP B  68       1.837   5.091 -36.779  1.00 84.25           C  
ATOM   3567  HB2 ASP B  68       2.137   6.138 -36.733  1.00 84.25           H  
ATOM   3568  HB3 ASP B  68       1.058   5.030 -37.539  1.00 84.25           H  
ATOM   3569  O   ASP B  68      -0.963   3.939 -36.078  1.00 84.25           O  
ATOM   3570  CG  ASP B  68       3.078   4.306 -37.271  1.00 84.25           C  
ATOM   3571  OD1 ASP B  68       3.798   3.675 -36.464  1.00 84.25           O  
ATOM   3572  OD2 ASP B  68       3.341   4.403 -38.492  1.00 84.25           O  
ATOM   3573  N   ASP B  69       0.199   2.599 -34.722  1.00 85.88           N  
ATOM   3574  H   ASP B  69       1.051   2.475 -34.193  1.00 85.88           H  
ATOM   3575  CA  ASP B  69      -0.760   1.488 -34.668  1.00 85.88           C  
ATOM   3576  HA  ASP B  69      -1.354   1.509 -35.581  1.00 85.88           H  
ATOM   3577  C   ASP B  69      -1.768   1.558 -33.500  1.00 85.88           C  
ATOM   3578  CB  ASP B  69       0.021   0.163 -34.681  1.00 85.88           C  
ATOM   3579  HB2 ASP B  69      -0.691  -0.659 -34.749  1.00 85.88           H  
ATOM   3580  HB3 ASP B  69       0.642   0.134 -35.577  1.00 85.88           H  
ATOM   3581  O   ASP B  69      -2.717   0.776 -33.451  1.00 85.88           O  
ATOM   3582  CG  ASP B  69       0.920  -0.060 -33.455  1.00 85.88           C  
ATOM   3583  OD1 ASP B  69       1.103   0.888 -32.652  1.00 85.88           O  
ATOM   3584  OD2 ASP B  69       1.426  -1.194 -33.326  1.00 85.88           O  
ATOM   3585  N   ARG B  70      -1.634   2.528 -32.583  1.00 86.20           N  
ATOM   3586  H   ARG B  70      -0.781   3.067 -32.639  1.00 86.20           H  
ATOM   3587  CA  ARG B  70      -2.535   2.703 -31.415  1.00 86.20           C  
ATOM   3588  HA  ARG B  70      -2.942   1.725 -31.160  1.00 86.20           H  
ATOM   3589  C   ARG B  70      -3.750   3.594 -31.684  1.00 86.20           C  
ATOM   3590  CB  ARG B  70      -1.732   3.202 -30.208  1.00 86.20           C  
ATOM   3591  HB2 ARG B  70      -1.293   4.175 -30.433  1.00 86.20           H  
ATOM   3592  HB3 ARG B  70      -2.399   3.307 -29.352  1.00 86.20           H  
ATOM   3593  O   ARG B  70      -4.620   3.768 -30.822  1.00 86.20           O  
ATOM   3594  CG  ARG B  70      -0.624   2.211 -29.848  1.00 86.20           C  
ATOM   3595  HG2 ARG B  70       0.098   2.157 -30.663  1.00 86.20           H  
ATOM   3596  HG3 ARG B  70      -1.051   1.222 -29.685  1.00 86.20           H  
ATOM   3597  CD  ARG B  70       0.107   2.656 -28.590  1.00 86.20           C  
ATOM   3598  HD2 ARG B  70       0.476   3.672 -28.730  1.00 86.20           H  
ATOM   3599  HD3 ARG B  70      -0.587   2.642 -27.750  1.00 86.20           H  
ATOM   3600  NE  ARG B  70       1.239   1.757 -28.335  1.00 86.20           N  
ATOM   3601  HE  ARG B  70       1.510   1.134 -29.083  1.00 86.20           H  
ATOM   3602  NH1 ARG B  70       1.710   2.568 -26.269  1.00 86.20           N  
ATOM   3603 HH11 ARG B  70       0.829   3.059 -26.225  1.00 86.20           H  
ATOM   3604 HH12 ARG B  70       2.171   2.389 -25.388  1.00 86.20           H  
ATOM   3605  NH2 ARG B  70       2.975   0.947 -27.106  1.00 86.20           N  
ATOM   3606 HH21 ARG B  70       3.502   0.957 -26.245  1.00 86.20           H  
ATOM   3607 HH22 ARG B  70       3.257   0.321 -27.846  1.00 86.20           H  
ATOM   3608  CZ  ARG B  70       1.969   1.759 -27.243  1.00 86.20           C  
ATOM   3609  N   GLY B  71      -3.818   4.187 -32.876  1.00 82.33           N  
ATOM   3610  H   GLY B  71      -3.089   3.967 -33.540  1.00 82.33           H  
ATOM   3611  CA  GLY B  71      -4.874   5.123 -33.268  1.00 82.33           C  
ATOM   3612  HA2 GLY B  71      -5.850   4.664 -33.108  1.00 82.33           H  
ATOM   3613  HA3 GLY B  71      -4.765   5.343 -34.330  1.00 82.33           H  
ATOM   3614  C   GLY B  71      -4.830   6.453 -32.510  1.00 82.33           C  
ATOM   3615  O   GLY B  71      -5.875   7.064 -32.301  1.00 82.33           O  
ATOM   3616  N   TRP B  72      -3.656   6.875 -32.030  1.00 79.08           N  
ATOM   3617  H   TRP B  72      -2.819   6.350 -32.241  1.00 79.08           H  
ATOM   3618  CA  TRP B  72      -3.487   8.207 -31.446  1.00 79.08           C  
ATOM   3619  HA  TRP B  72      -4.306   8.406 -30.754  1.00 79.08           H  
ATOM   3620  C   TRP B  72      -3.537   9.258 -32.556  1.00 79.08           C  
ATOM   3621  CB  TRP B  72      -2.171   8.306 -30.668  1.00 79.08           C  
ATOM   3622  HB2 TRP B  72      -2.113   9.326 -30.288  1.00 79.08           H  
ATOM   3623  HB3 TRP B  72      -1.337   8.154 -31.352  1.00 79.08           H  
ATOM   3624  O   TRP B  72      -2.952   9.057 -33.619  1.00 79.08           O  
ATOM   3625  CG  TRP B  72      -1.984   7.400 -29.488  1.00 79.08           C  
ATOM   3626  CD1 TRP B  72      -2.848   6.456 -29.043  1.00 79.08           C  
ATOM   3627  HD1 TRP B  72      -3.806   6.220 -29.482  1.00 79.08           H  
ATOM   3628  CD2 TRP B  72      -0.867   7.377 -28.545  1.00 79.08           C  
ATOM   3629  CE2 TRP B  72      -1.107   6.361 -27.582  1.00 79.08           C  
ATOM   3630  CE3 TRP B  72       0.289   8.157 -28.351  1.00 79.08           C  
ATOM   3631  HE3 TRP B  72       0.446   9.014 -28.989  1.00 79.08           H  
ATOM   3632  NE1 TRP B  72      -2.333   5.842 -27.923  1.00 79.08           N  
ATOM   3633  HE1 TRP B  72      -2.836   5.153 -27.383  1.00 79.08           H  
ATOM   3634  CH2 TRP B  72       0.950   6.864 -26.402  1.00 79.08           C  
ATOM   3635  HH2 TRP B  72       1.610   6.710 -25.561  1.00 79.08           H  
ATOM   3636  CZ2 TRP B  72      -0.229   6.119 -26.524  1.00 79.08           C  
ATOM   3637  HZ2 TRP B  72      -0.513   5.420 -25.750  1.00 79.08           H  
ATOM   3638  CZ3 TRP B  72       1.206   7.893 -27.317  1.00 79.08           C  
ATOM   3639  HZ3 TRP B  72       2.074   8.522 -27.186  1.00 79.08           H  
ATOM   3640  N   VAL B  73      -4.233  10.374 -32.327  1.00 72.83           N  
ATOM   3641  H   VAL B  73      -4.675  10.514 -31.429  1.00 72.83           H  
ATOM   3642  CA  VAL B  73      -4.356  11.447 -33.321  1.00 72.83           C  
ATOM   3643  HA  VAL B  73      -4.452  10.989 -34.305  1.00 72.83           H  
ATOM   3644  C   VAL B  73      -3.093  12.317 -33.263  1.00 72.83           C  
ATOM   3645  CB  VAL B  73      -5.636  12.276 -33.107  1.00 72.83           C  
ATOM   3646  HB  VAL B  73      -5.583  12.786 -32.145  1.00 72.83           H  
ATOM   3647  O   VAL B  73      -2.870  12.982 -32.250  1.00 72.83           O  
ATOM   3648  CG1 VAL B  73      -5.794  13.321 -34.220  1.00 72.83           C  
ATOM   3649 HG11 VAL B  73      -4.969  14.032 -34.190  1.00 72.83           H  
ATOM   3650 HG12 VAL B  73      -5.830  12.837 -35.197  1.00 72.83           H  
ATOM   3651 HG13 VAL B  73      -6.716  13.879 -34.060  1.00 72.83           H  
ATOM   3652  CG2 VAL B  73      -6.885  11.382 -33.125  1.00 72.83           C  
ATOM   3653 HG21 VAL B  73      -6.949  10.830 -34.062  1.00 72.83           H  
ATOM   3654 HG22 VAL B  73      -6.859  10.684 -32.288  1.00 72.83           H  
ATOM   3655 HG23 VAL B  73      -7.773  12.003 -33.001  1.00 72.83           H  
ATOM   3656  N   PRO B  74      -2.253  12.355 -34.318  1.00 66.55           N  
ATOM   3657  CA  PRO B  74      -0.984  13.086 -34.277  1.00 66.55           C  
ATOM   3658  HA  PRO B  74      -0.356  12.654 -33.498  1.00 66.55           H  
ATOM   3659  C   PRO B  74      -1.155  14.582 -33.995  1.00 66.55           C  
ATOM   3660  CB  PRO B  74      -0.325  12.850 -35.639  1.00 66.55           C  
ATOM   3661  HB2 PRO B  74       0.760  12.790 -35.554  1.00 66.55           H  
ATOM   3662  HB3 PRO B  74      -0.609  13.637 -36.338  1.00 66.55           H  
ATOM   3663  O   PRO B  74      -0.330  15.166 -33.299  1.00 66.55           O  
ATOM   3664  CG  PRO B  74      -0.931  11.526 -36.099  1.00 66.55           C  
ATOM   3665  HG2 PRO B  74      -0.910  11.423 -37.184  1.00 66.55           H  
ATOM   3666  HG3 PRO B  74      -0.411  10.696 -35.621  1.00 66.55           H  
ATOM   3667  CD  PRO B  74      -2.356  11.613 -35.566  1.00 66.55           C  
ATOM   3668  HD2 PRO B  74      -2.752  10.606 -35.436  1.00 66.55           H  
ATOM   3669  HD3 PRO B  74      -2.979  12.171 -36.265  1.00 66.55           H  
ATOM   3670  N   ASP B  75      -2.235  15.189 -34.493  1.00 63.37           N  
ATOM   3671  H   ASP B  75      -2.842  14.671 -35.112  1.00 63.37           H  
ATOM   3672  CA  ASP B  75      -2.512  16.618 -34.310  1.00 63.37           C  
ATOM   3673  HA  ASP B  75      -1.627  17.187 -34.595  1.00 63.37           H  
ATOM   3674  C   ASP B  75      -2.822  16.964 -32.844  1.00 63.37           C  
ATOM   3675  CB  ASP B  75      -3.671  17.050 -35.227  1.00 63.37           C  
ATOM   3676  HB2 ASP B  75      -3.933  18.080 -34.986  1.00 63.37           H  
ATOM   3677  HB3 ASP B  75      -4.540  16.428 -35.017  1.00 63.37           H  
ATOM   3678  O   ASP B  75      -2.382  18.003 -32.357  1.00 63.37           O  
ATOM   3679  CG  ASP B  75      -3.354  16.987 -36.730  1.00 63.37           C  
ATOM   3680  OD1 ASP B  75      -2.161  16.888 -37.099  1.00 63.37           O  
ATOM   3681  OD2 ASP B  75      -4.323  17.020 -37.522  1.00 63.37           O  
ATOM   3682  N   GLU B  76      -3.510  16.080 -32.111  1.00 64.61           N  
ATOM   3683  H   GLU B  76      -3.787  15.205 -32.534  1.00 64.61           H  
ATOM   3684  CA  GLU B  76      -3.777  16.264 -30.675  1.00 64.61           C  
ATOM   3685  HA  GLU B  76      -4.185  17.261 -30.507  1.00 64.61           H  
ATOM   3686  C   GLU B  76      -2.491  16.160 -29.847  1.00 64.61           C  
ATOM   3687  CB  GLU B  76      -4.795  15.225 -30.177  1.00 64.61           C  
ATOM   3688  HB2 GLU B  76      -4.843  15.283 -29.090  1.00 64.61           H  
ATOM   3689  HB3 GLU B  76      -4.451  14.228 -30.454  1.00 64.61           H  
ATOM   3690  O   GLU B  76      -2.294  16.918 -28.896  1.00 64.61           O  
ATOM   3691  CG  GLU B  76      -6.206  15.468 -30.734  1.00 64.61           C  
ATOM   3692  HG2 GLU B  76      -6.168  15.427 -31.822  1.00 64.61           H  
ATOM   3693  HG3 GLU B  76      -6.522  16.471 -30.446  1.00 64.61           H  
ATOM   3694  CD  GLU B  76      -7.240  14.444 -30.236  1.00 64.61           C  
ATOM   3695  OE1 GLU B  76      -8.444  14.709 -30.452  1.00 64.61           O  
ATOM   3696  OE2 GLU B  76      -6.831  13.390 -29.697  1.00 64.61           O  
ATOM   3697  N   LEU B  77      -1.578  15.270 -30.248  1.00 66.69           N  
ATOM   3698  H   LEU B  77      -1.814  14.677 -31.031  1.00 66.69           H  
ATOM   3699  CA  LEU B  77      -0.251  15.156 -29.640  1.00 66.69           C  
ATOM   3700  HA  LEU B  77      -0.362  15.082 -28.559  1.00 66.69           H  
ATOM   3701  C   LEU B  77       0.602  16.397 -29.921  1.00 66.69           C  
ATOM   3702  CB  LEU B  77       0.441  13.891 -30.166  1.00 66.69           C  
ATOM   3703  HB2 LEU B  77       0.326  13.858 -31.249  1.00 66.69           H  
ATOM   3704  HB3 LEU B  77       1.510  13.950 -29.959  1.00 66.69           H  
ATOM   3705  O   LEU B  77       1.222  16.923 -28.998  1.00 66.69           O  
ATOM   3706  CG  LEU B  77      -0.116  12.603 -29.543  1.00 66.69           C  
ATOM   3707  HG  LEU B  77      -1.182  12.707 -29.344  1.00 66.69           H  
ATOM   3708  CD1 LEU B  77       0.072  11.458 -30.531  1.00 66.69           C  
ATOM   3709 HD11 LEU B  77      -0.463  11.680 -31.454  1.00 66.69           H  
ATOM   3710 HD12 LEU B  77      -0.363  10.554 -30.106  1.00 66.69           H  
ATOM   3711 HD13 LEU B  77       1.130  11.302 -30.742  1.00 66.69           H  
ATOM   3712  CD2 LEU B  77       0.611  12.262 -28.238  1.00 66.69           C  
ATOM   3713 HD21 LEU B  77       1.677  12.119 -28.418  1.00 66.69           H  
ATOM   3714 HD22 LEU B  77       0.472  13.069 -27.519  1.00 66.69           H  
ATOM   3715 HD23 LEU B  77       0.196  11.349 -27.812  1.00 66.69           H  
ATOM   3716  N   MET B  78       0.614  16.890 -31.166  1.00 60.12           N  
ATOM   3717  H   MET B  78       0.078  16.412 -31.876  1.00 60.12           H  
ATOM   3718  CA  MET B  78       1.388  18.080 -31.541  1.00 60.12           C  
ATOM   3719  HA  MET B  78       2.417  17.948 -31.207  1.00 60.12           H  
ATOM   3720  C   MET B  78       0.873  19.344 -30.856  1.00 60.12           C  
ATOM   3721  CB  MET B  78       1.394  18.290 -33.062  1.00 60.12           C  
ATOM   3722  HB2 MET B  78       1.795  19.283 -33.265  1.00 60.12           H  
ATOM   3723  HB3 MET B  78       0.380  18.241 -33.458  1.00 60.12           H  
ATOM   3724  O   MET B  78       1.680  20.130 -30.371  1.00 60.12           O  
ATOM   3725  CG  MET B  78       2.284  17.276 -33.781  1.00 60.12           C  
ATOM   3726  HG2 MET B  78       1.770  16.316 -33.833  1.00 60.12           H  
ATOM   3727  HG3 MET B  78       3.195  17.142 -33.197  1.00 60.12           H  
ATOM   3728  SD  MET B  78       2.767  17.786 -35.453  1.00 60.12           S  
ATOM   3729  CE  MET B  78       3.815  16.383 -35.873  1.00 60.12           C  
ATOM   3730  HE1 MET B  78       3.224  15.468 -35.832  1.00 60.12           H  
ATOM   3731  HE2 MET B  78       4.632  16.328 -35.153  1.00 60.12           H  
ATOM   3732  HE3 MET B  78       4.217  16.520 -36.877  1.00 60.12           H  
ATOM   3733  N   ALA B  79      -0.448  19.528 -30.764  1.00 47.96           N  
ATOM   3734  H   ALA B  79      -1.065  18.856 -31.197  1.00 47.96           H  
ATOM   3735  CA  ALA B  79      -1.058  20.700 -30.133  1.00 47.96           C  
ATOM   3736  HA  ALA B  79      -0.657  21.597 -30.606  1.00 47.96           H  
ATOM   3737  C   ALA B  79      -0.762  20.820 -28.625  1.00 47.96           C  
ATOM   3738  CB  ALA B  79      -2.568  20.646 -30.398  1.00 47.96           C  
ATOM   3739  HB1 ALA B  79      -2.990  19.748 -29.947  1.00 47.96           H  
ATOM   3740  HB2 ALA B  79      -2.753  20.629 -31.472  1.00 47.96           H  
ATOM   3741  HB3 ALA B  79      -3.048  21.524 -29.967  1.00 47.96           H  
ATOM   3742  O   ALA B  79      -0.946  21.892 -28.052  1.00 47.96           O  
ATOM   3743  N   SER B  80      -0.307  19.738 -27.979  1.00 49.08           N  
ATOM   3744  H   SER B  80      -0.209  18.881 -28.503  1.00 49.08           H  
ATOM   3745  CA  SER B  80       0.096  19.750 -26.567  1.00 49.08           C  
ATOM   3746  HA  SER B  80      -0.594  20.395 -26.023  1.00 49.08           H  
ATOM   3747  C   SER B  80       1.496  20.325 -26.321  1.00 49.08           C  
ATOM   3748  CB  SER B  80      -0.030  18.349 -25.964  1.00 49.08           C  
ATOM   3749  HB2 SER B  80       0.002  18.440 -24.878  1.00 49.08           H  
ATOM   3750  HB3 SER B  80      -0.994  17.924 -26.245  1.00 49.08           H  
ATOM   3751  O   SER B  80       1.792  20.728 -25.197  1.00 49.08           O  
ATOM   3752  OG  SER B  80       1.010  17.470 -26.361  1.00 49.08           O  
ATOM   3753  HG  SER B  80       1.011  17.360 -27.315  1.00 49.08           H  
ATOM   3754  N   ASP B  81       2.344  20.386 -27.352  1.00 48.21           N  
ATOM   3755  H   ASP B  81       2.008  20.116 -28.266  1.00 48.21           H  
ATOM   3756  CA  ASP B  81       3.636  21.068 -27.299  1.00 48.21           C  
ATOM   3757  HA  ASP B  81       4.059  20.954 -26.301  1.00 48.21           H  
ATOM   3758  C   ASP B  81       3.408  22.561 -27.566  1.00 48.21           C  
ATOM   3759  CB  ASP B  81       4.610  20.416 -28.305  1.00 48.21           C  
ATOM   3760  HB2 ASP B  81       4.647  19.345 -28.108  1.00 48.21           H  
ATOM   3761  HB3 ASP B  81       4.227  20.560 -29.315  1.00 48.21           H  
ATOM   3762  O   ASP B  81       2.741  22.927 -28.534  1.00 48.21           O  
ATOM   3763  CG  ASP B  81       6.045  20.962 -28.242  1.00 48.21           C  
ATOM   3764  OD1 ASP B  81       6.347  21.742 -27.311  1.00 48.21           O  
ATOM   3765  OD2 ASP B  81       6.828  20.666 -29.178  1.00 48.21           O  
ATOM   3766  N   ALA B  82       3.974  23.448 -26.745  1.00 46.38           N  
ATOM   3767  H   ALA B  82       4.573  23.092 -26.014  1.00 46.38           H  
ATOM   3768  CA  ALA B  82       3.787  24.896 -26.881  1.00 46.38           C  
ATOM   3769  HA  ALA B  82       2.733  25.125 -26.721  1.00 46.38           H  
ATOM   3770  C   ALA B  82       4.170  25.418 -28.282  1.00 46.38           C  
ATOM   3771  CB  ALA B  82       4.620  25.585 -25.794  1.00 46.38           C  
ATOM   3772  HB1 ALA B  82       5.676  25.351 -25.928  1.00 46.38           H  
ATOM   3773  HB2 ALA B  82       4.297  25.240 -24.812  1.00 46.38           H  
ATOM   3774  HB3 ALA B  82       4.476  26.664 -25.853  1.00 46.38           H  
ATOM   3775  O   ALA B  82       3.654  26.439 -28.738  1.00 46.38           O  
ATOM   3776  N   ALA B  83       5.074  24.715 -28.975  1.00 44.21           N  
ATOM   3777  H   ALA B  83       5.443  23.882 -28.537  1.00 44.21           H  
ATOM   3778  CA  ALA B  83       5.486  25.029 -30.339  1.00 44.21           C  
ATOM   3779  HA  ALA B  83       5.398  26.106 -30.485  1.00 44.21           H  
ATOM   3780  C   ALA B  83       4.624  24.370 -31.437  1.00 44.21           C  
ATOM   3781  CB  ALA B  83       6.967  24.660 -30.480  1.00 44.21           C  
ATOM   3782  HB1 ALA B  83       7.326  24.938 -31.471  1.00 44.21           H  
ATOM   3783  HB2 ALA B  83       7.551  25.187 -29.725  1.00 44.21           H  
ATOM   3784  HB3 ALA B  83       7.093  23.586 -30.340  1.00 44.21           H  
ATOM   3785  O   ALA B  83       4.823  24.693 -32.610  1.00 44.21           O  
ATOM   3786  N   GLY B  84       3.724  23.437 -31.105  1.00 49.88           N  
ATOM   3787  H   GLY B  84       3.582  23.246 -30.123  1.00 49.88           H  
ATOM   3788  CA  GLY B  84       2.734  22.838 -32.011  1.00 49.88           C  
ATOM   3789  HA2 GLY B  84       2.082  23.631 -32.376  1.00 49.88           H  
ATOM   3790  HA3 GLY B  84       2.111  22.153 -31.436  1.00 49.88           H  
ATOM   3791  C   GLY B  84       3.275  22.089 -33.238  1.00 49.88           C  
ATOM   3792  O   GLY B  84       2.506  21.777 -34.140  1.00 49.88           O  
ATOM   3793  N   THR B  85       4.593  21.886 -33.355  1.00 46.31           N  
ATOM   3794  H   THR B  85       5.167  22.177 -32.577  1.00 46.31           H  
ATOM   3795  CA  THR B  85       5.253  21.575 -34.645  1.00 46.31           C  
ATOM   3796  HA  THR B  85       4.492  21.371 -35.398  1.00 46.31           H  
ATOM   3797  C   THR B  85       6.138  20.336 -34.635  1.00 46.31           C  
ATOM   3798  CB  THR B  85       6.097  22.762 -35.149  1.00 46.31           C  
ATOM   3799  HB  THR B  85       6.800  22.410 -35.903  1.00 46.31           H  
ATOM   3800  O   THR B  85       6.551  19.884 -35.706  1.00 46.31           O  
ATOM   3801  CG2 THR B  85       5.247  23.853 -35.794  1.00 46.31           C  
ATOM   3802 HG21 THR B  85       5.878  24.699 -36.069  1.00 46.31           H  
ATOM   3803 HG22 THR B  85       4.469  24.187 -35.107  1.00 46.31           H  
ATOM   3804 HG23 THR B  85       4.771  23.455 -36.689  1.00 46.31           H  
ATOM   3805  OG1 THR B  85       6.831  23.362 -34.104  1.00 46.31           O  
ATOM   3806  HG1 THR B  85       6.192  23.878 -33.607  1.00 46.31           H  
ATOM   3807  N   ARG B  86       6.467  19.777 -33.467  1.00 55.13           N  
ATOM   3808  H   ARG B  86       6.028  20.114 -32.622  1.00 55.13           H  
ATOM   3809  CA  ARG B  86       7.322  18.587 -33.371  1.00 55.13           C  
ATOM   3810  HA  ARG B  86       7.809  18.416 -34.331  1.00 55.13           H  
ATOM   3811  C   ARG B  86       6.492  17.349 -33.083  1.00 55.13           C  
ATOM   3812  CB  ARG B  86       8.420  18.780 -32.320  1.00 55.13           C  
ATOM   3813  HB2 ARG B  86       8.942  17.834 -32.177  1.00 55.13           H  
ATOM   3814  HB3 ARG B  86       7.971  19.071 -31.370  1.00 55.13           H  
ATOM   3815  O   ARG B  86       5.543  17.387 -32.309  1.00 55.13           O  
ATOM   3816  CG  ARG B  86       9.431  19.841 -32.770  1.00 55.13           C  
ATOM   3817  HG2 ARG B  86       8.935  20.811 -32.810  1.00 55.13           H  
ATOM   3818  HG3 ARG B  86       9.821  19.592 -33.756  1.00 55.13           H  
ATOM   3819  CD  ARG B  86      10.582  19.900 -31.767  1.00 55.13           C  
ATOM   3820  HD2 ARG B  86      11.163  18.980 -31.837  1.00 55.13           H  
ATOM   3821  HD3 ARG B  86      10.159  19.971 -30.765  1.00 55.13           H  
ATOM   3822  NE  ARG B  86      11.438  21.075 -32.011  1.00 55.13           N  
ATOM   3823  HE  ARG B  86      11.097  21.740 -32.691  1.00 55.13           H  
ATOM   3824  NH1 ARG B  86      12.950  20.632 -30.347  1.00 55.13           N  
ATOM   3825 HH11 ARG B  86      13.714  20.904 -29.746  1.00 55.13           H  
ATOM   3826 HH12 ARG B  86      12.435  19.789 -30.136  1.00 55.13           H  
ATOM   3827  NH2 ARG B  86      13.101  22.540 -31.502  1.00 55.13           N  
ATOM   3828 HH21 ARG B  86      12.711  23.194 -32.165  1.00 55.13           H  
ATOM   3829 HH22 ARG B  86      13.867  22.804 -30.899  1.00 55.13           H  
ATOM   3830  CZ  ARG B  86      12.492  21.407 -31.290  1.00 55.13           C  
ATOM   3831  N   ARG B  87       6.883  16.229 -33.698  1.00 63.32           N  
ATOM   3832  H   ARG B  87       7.708  16.268 -34.279  1.00 63.32           H  
ATOM   3833  CA  ARG B  87       6.371  14.913 -33.307  1.00 63.32           C  
ATOM   3834  HA  ARG B  87       5.281  14.940 -33.295  1.00 63.32           H  
ATOM   3835  C   ARG B  87       6.827  14.616 -31.883  1.00 63.32           C  
ATOM   3836  CB  ARG B  87       6.847  13.813 -34.270  1.00 63.32           C  
ATOM   3837  HB2 ARG B  87       7.917  13.911 -34.452  1.00 63.32           H  
ATOM   3838  HB3 ARG B  87       6.674  12.843 -33.803  1.00 63.32           H  
ATOM   3839  O   ARG B  87       7.997  14.818 -31.555  1.00 63.32           O  
ATOM   3840  CG  ARG B  87       6.080  13.852 -35.597  1.00 63.32           C  
ATOM   3841  HG2 ARG B  87       5.014  13.755 -35.388  1.00 63.32           H  
ATOM   3842  HG3 ARG B  87       6.270  14.796 -36.106  1.00 63.32           H  
ATOM   3843  CD  ARG B  87       6.511  12.698 -36.501  1.00 63.32           C  
ATOM   3844  HD2 ARG B  87       7.548  12.850 -36.802  1.00 63.32           H  
ATOM   3845  HD3 ARG B  87       6.453  11.770 -35.933  1.00 63.32           H  
ATOM   3846  NE  ARG B  87       5.661  12.605 -37.701  1.00 63.32           N  
ATOM   3847  HE  ARG B  87       5.127  13.425 -37.950  1.00 63.32           H  
ATOM   3848  NH1 ARG B  87       6.113  10.393 -38.184  1.00 63.32           N  
ATOM   3849 HH11 ARG B  87       5.884   9.512 -38.622  1.00 63.32           H  
ATOM   3850 HH12 ARG B  87       6.828  10.339 -37.473  1.00 63.32           H  
ATOM   3851  NH2 ARG B  87       4.621  11.510 -39.395  1.00 63.32           N  
ATOM   3852 HH21 ARG B  87       4.023  12.312 -39.534  1.00 63.32           H  
ATOM   3853 HH22 ARG B  87       4.438  10.629 -39.853  1.00 63.32           H  
ATOM   3854  CZ  ARG B  87       5.482  11.507 -38.414  1.00 63.32           C  
ATOM   3855  N   ALA B  88       5.904  14.131 -31.063  1.00 75.39           N  
ATOM   3856  H   ALA B  88       4.956  14.018 -31.393  1.00 75.39           H  
ATOM   3857  CA  ALA B  88       6.223  13.654 -29.729  1.00 75.39           C  
ATOM   3858  HA  ALA B  88       6.738  14.450 -29.190  1.00 75.39           H  
ATOM   3859  C   ALA B  88       7.177  12.444 -29.808  1.00 75.39           C  
ATOM   3860  CB  ALA B  88       4.907  13.366 -28.997  1.00 75.39           C  
ATOM   3861  HB1 ALA B  88       4.349  14.292 -28.862  1.00 75.39           H  
ATOM   3862  HB2 ALA B  88       4.299  12.666 -29.571  1.00 75.39           H  
ATOM   3863  HB3 ALA B  88       5.116  12.936 -28.018  1.00 75.39           H  
ATOM   3864  O   ALA B  88       7.100  11.638 -30.737  1.00 75.39           O  
ATOM   3865  N   HIS B  89       8.096  12.340 -28.851  1.00 87.98           N  
ATOM   3866  H   HIS B  89       8.100  13.016 -28.101  1.00 87.98           H  
ATOM   3867  CA  HIS B  89       9.049  11.236 -28.733  1.00 87.98           C  
ATOM   3868  HA  HIS B  89       8.829  10.470 -29.477  1.00 87.98           H  
ATOM   3869  C   HIS B  89       8.917  10.604 -27.349  1.00 87.98           C  
ATOM   3870  CB  HIS B  89      10.484  11.728 -28.957  1.00 87.98           C  
ATOM   3871  HB2 HIS B  89      10.665  12.601 -28.330  1.00 87.98           H  
ATOM   3872  HB3 HIS B  89      11.173  10.944 -28.644  1.00 87.98           H  
ATOM   3873  O   HIS B  89       8.762  11.316 -26.357  1.00 87.98           O  
ATOM   3874  CG  HIS B  89      10.808  12.081 -30.384  1.00 87.98           C  
ATOM   3875  CD2 HIS B  89      11.653  11.397 -31.215  1.00 87.98           C  
ATOM   3876  HD2 HIS B  89      12.196  10.498 -30.960  1.00 87.98           H  
ATOM   3877  ND1 HIS B  89      10.336  13.164 -31.089  1.00 87.98           N  
ATOM   3878  HD1 HIS B  89       9.628  13.818 -30.789  1.00 87.98           H  
ATOM   3879  CE1 HIS B  89      10.872  13.122 -32.317  1.00 87.98           C  
ATOM   3880  HE1 HIS B  89      10.643  13.814 -33.113  1.00 87.98           H  
ATOM   3881  NE2 HIS B  89      11.703  12.075 -32.439  1.00 87.98           N  
ATOM   3882  N   GLY B  90       9.007   9.280 -27.280  1.00 92.26           N  
ATOM   3883  H   GLY B  90       9.231   8.776 -28.126  1.00 92.26           H  
ATOM   3884  CA  GLY B  90       8.896   8.497 -26.049  1.00 92.26           C  
ATOM   3885  HA2 GLY B  90       7.844   8.309 -25.834  1.00 92.26           H  
ATOM   3886  HA3 GLY B  90       9.330   9.045 -25.213  1.00 92.26           H  
ATOM   3887  C   GLY B  90       9.612   7.157 -26.171  1.00 92.26           C  
ATOM   3888  O   GLY B  90      10.400   6.945 -27.088  1.00 92.26           O  
ATOM   3889  N   ASN B  91       9.354   6.244 -25.240  1.00 96.77           N  
ATOM   3890  H   ASN B  91       8.728   6.489 -24.486  1.00 96.77           H  
ATOM   3891  CA  ASN B  91       9.989   4.927 -25.193  1.00 96.77           C  
ATOM   3892  HA  ASN B  91      10.546   4.748 -26.113  1.00 96.77           H  
ATOM   3893  C   ASN B  91       8.899   3.857 -25.080  1.00 96.77           C  
ATOM   3894  CB  ASN B  91      10.988   4.873 -24.024  1.00 96.77           C  
ATOM   3895  HB2 ASN B  91      11.477   3.899 -24.018  1.00 96.77           H  
ATOM   3896  HB3 ASN B  91      10.467   4.989 -23.074  1.00 96.77           H  
ATOM   3897  O   ASN B  91       8.226   3.750 -24.057  1.00 96.77           O  
ATOM   3898  CG  ASN B  91      12.071   5.928 -24.109  1.00 96.77           C  
ATOM   3899  ND2 ASN B  91      11.776   7.138 -23.684  1.00 96.77           N  
ATOM   3900 HD21 ASN B  91      12.417   7.884 -23.912  1.00 96.77           H  
ATOM   3901 HD22 ASN B  91      10.837   7.325 -23.365  1.00 96.77           H  
ATOM   3902  OD1 ASN B  91      13.174   5.669 -24.561  1.00 96.77           O  
ATOM   3903  N   PHE B  92       8.710   3.069 -26.134  1.00 96.31           N  
ATOM   3904  H   PHE B  92       9.317   3.167 -26.935  1.00 96.31           H  
ATOM   3905  CA  PHE B  92       7.560   2.173 -26.266  1.00 96.31           C  
ATOM   3906  HA  PHE B  92       6.903   2.287 -25.404  1.00 96.31           H  
ATOM   3907  C   PHE B  92       7.997   0.709 -26.303  1.00 96.31           C  
ATOM   3908  CB  PHE B  92       6.746   2.579 -27.501  1.00 96.31           C  
ATOM   3909  HB2 PHE B  92       7.358   2.450 -28.394  1.00 96.31           H  
ATOM   3910  HB3 PHE B  92       5.889   1.911 -27.592  1.00 96.31           H  
ATOM   3911  O   PHE B  92       9.055   0.379 -26.847  1.00 96.31           O  
ATOM   3912  CG  PHE B  92       6.246   4.012 -27.441  1.00 96.31           C  
ATOM   3913  CD1 PHE B  92       5.023   4.303 -26.810  1.00 96.31           C  
ATOM   3914  HD1 PHE B  92       4.434   3.506 -26.380  1.00 96.31           H  
ATOM   3915  CD2 PHE B  92       7.011   5.060 -27.993  1.00 96.31           C  
ATOM   3916  HD2 PHE B  92       7.944   4.850 -28.496  1.00 96.31           H  
ATOM   3917  CE1 PHE B  92       4.560   5.629 -26.745  1.00 96.31           C  
ATOM   3918  HE1 PHE B  92       3.611   5.845 -26.275  1.00 96.31           H  
ATOM   3919  CE2 PHE B  92       6.556   6.388 -27.912  1.00 96.31           C  
ATOM   3920  HE2 PHE B  92       7.140   7.180 -28.358  1.00 96.31           H  
ATOM   3921  CZ  PHE B  92       5.326   6.674 -27.291  1.00 96.31           C  
ATOM   3922  HZ  PHE B  92       4.966   7.691 -27.244  1.00 96.31           H  
ATOM   3923  N   MET B  93       7.184  -0.175 -25.725  1.00 96.04           N  
ATOM   3924  H   MET B  93       6.297   0.150 -25.369  1.00 96.04           H  
ATOM   3925  CA  MET B  93       7.391  -1.617 -25.854  1.00 96.04           C  
ATOM   3926  HA  MET B  93       8.450  -1.839 -25.727  1.00 96.04           H  
ATOM   3927  C   MET B  93       6.974  -2.078 -27.252  1.00 96.04           C  
ATOM   3928  CB  MET B  93       6.611  -2.393 -24.789  1.00 96.04           C  
ATOM   3929  HB2 MET B  93       5.579  -2.043 -24.772  1.00 96.04           H  
ATOM   3930  HB3 MET B  93       6.612  -3.450 -25.056  1.00 96.04           H  
ATOM   3931  O   MET B  93       5.892  -1.740 -27.738  1.00 96.04           O  
ATOM   3932  CG  MET B  93       7.229  -2.259 -23.395  1.00 96.04           C  
ATOM   3933  HG2 MET B  93       8.292  -2.490 -23.462  1.00 96.04           H  
ATOM   3934  HG3 MET B  93       7.126  -1.230 -23.051  1.00 96.04           H  
ATOM   3935  SD  MET B  93       6.501  -3.369 -22.160  1.00 96.04           S  
ATOM   3936  CE  MET B  93       4.775  -2.837 -22.185  1.00 96.04           C  
ATOM   3937  HE1 MET B  93       4.324  -3.072 -23.149  1.00 96.04           H  
ATOM   3938  HE2 MET B  93       4.720  -1.764 -22.002  1.00 96.04           H  
ATOM   3939  HE3 MET B  93       4.230  -3.363 -21.401  1.00 96.04           H  
ATOM   3940  N   ALA B  94       7.817  -2.898 -27.878  1.00 92.15           N  
ATOM   3941  H   ALA B  94       8.661  -3.185 -27.404  1.00 92.15           H  
ATOM   3942  CA  ALA B  94       7.433  -3.627 -29.080  1.00 92.15           C  
ATOM   3943  HA  ALA B  94       7.020  -2.924 -29.804  1.00 92.15           H  
ATOM   3944  C   ALA B  94       6.349  -4.656 -28.720  1.00 92.15           C  
ATOM   3945  CB  ALA B  94       8.677  -4.283 -29.689  1.00 92.15           C  
ATOM   3946  HB1 ALA B  94       8.401  -4.815 -30.599  1.00 92.15           H  
ATOM   3947  HB2 ALA B  94       9.416  -3.521 -29.937  1.00 92.15           H  
ATOM   3948  HB3 ALA B  94       9.107  -4.994 -28.984  1.00 92.15           H  
ATOM   3949  O   ALA B  94       6.449  -5.312 -27.684  1.00 92.15           O  
ATOM   3950  N   GLY B  95       5.309  -4.779 -29.548  1.00 91.19           N  
ATOM   3951  H   GLY B  95       5.280  -4.234 -30.398  1.00 91.19           H  
ATOM   3952  CA  GLY B  95       4.238  -5.752 -29.310  1.00 91.19           C  
ATOM   3953  HA2 GLY B  95       4.665  -6.753 -29.249  1.00 91.19           H  
ATOM   3954  HA3 GLY B  95       3.547  -5.740 -30.154  1.00 91.19           H  
ATOM   3955  C   GLY B  95       3.434  -5.500 -28.029  1.00 91.19           C  
ATOM   3956  O   GLY B  95       2.939  -6.440 -27.418  1.00 91.19           O  
ATOM   3957  N   ALA B  96       3.281  -4.244 -27.586  1.00 92.47           N  
ATOM   3958  H   ALA B  96       3.783  -3.504 -28.056  1.00 92.47           H  
ATOM   3959  CA  ALA B  96       2.543  -3.930 -26.354  1.00 92.47           C  
ATOM   3960  HA  ALA B  96       3.065  -4.396 -25.518  1.00 92.47           H  
ATOM   3961  C   ALA B  96       1.093  -4.468 -26.353  1.00 92.47           C  
ATOM   3962  CB  ALA B  96       2.559  -2.410 -26.150  1.00 92.47           C  
ATOM   3963  HB1 ALA B  96       2.016  -1.917 -26.957  1.00 92.47           H  
ATOM   3964  HB2 ALA B  96       2.084  -2.166 -25.199  1.00 92.47           H  
ATOM   3965  HB3 ALA B  96       3.586  -2.045 -26.131  1.00 92.47           H  
ATOM   3966  O   ALA B  96       0.556  -4.799 -25.295  1.00 92.47           O  
ATOM   3967  N   GLY B  97       0.473  -4.570 -27.536  1.00 92.26           N  
ATOM   3968  H   GLY B  97       1.001  -4.319 -28.359  1.00 92.26           H  
ATOM   3969  CA  GLY B  97      -0.855  -5.152 -27.739  1.00 92.26           C  
ATOM   3970  HA2 GLY B  97      -1.315  -4.662 -28.597  1.00 92.26           H  
ATOM   3971  HA3 GLY B  97      -1.470  -4.959 -26.860  1.00 92.26           H  
ATOM   3972  C   GLY B  97      -0.877  -6.662 -28.008  1.00 92.26           C  
ATOM   3973  O   GLY B  97      -1.976  -7.213 -28.095  1.00 92.26           O  
ATOM   3974  N   ASP B  98       0.277  -7.323 -28.128  1.00 94.74           N  
ATOM   3975  H   ASP B  98       1.149  -6.843 -27.955  1.00 94.74           H  
ATOM   3976  CA  ASP B  98       0.379  -8.763 -28.389  1.00 94.74           C  
ATOM   3977  HA  ASP B  98      -0.397  -9.037 -29.104  1.00 94.74           H  
ATOM   3978  C   ASP B  98       0.144  -9.563 -27.099  1.00 94.74           C  
ATOM   3979  CB  ASP B  98       1.736  -9.125 -29.023  1.00 94.74           C  
ATOM   3980  HB2 ASP B  98       1.774 -10.207 -29.151  1.00 94.74           H  
ATOM   3981  HB3 ASP B  98       2.539  -8.849 -28.339  1.00 94.74           H  
ATOM   3982  O   ASP B  98       0.543  -9.140 -26.013  1.00 94.74           O  
ATOM   3983  CG  ASP B  98       1.983  -8.481 -30.394  1.00 94.74           C  
ATOM   3984  OD1 ASP B  98       0.992  -8.105 -31.060  1.00 94.74           O  
ATOM   3985  OD2 ASP B  98       3.167  -8.388 -30.786  1.00 94.74           O  
ATOM   3986  N   PHE B  99      -0.550 -10.702 -27.209  1.00 96.75           N  
ATOM   3987  H   PHE B  99      -0.840 -11.008 -28.126  1.00 96.75           H  
ATOM   3988  CA  PHE B  99      -0.885 -11.564 -26.070  1.00 96.75           C  
ATOM   3989  HA  PHE B  99      -0.009 -11.663 -25.430  1.00 96.75           H  
ATOM   3990  C   PHE B  99      -1.333 -12.964 -26.518  1.00 96.75           C  
ATOM   3991  CB  PHE B  99      -2.024 -10.896 -25.284  1.00 96.75           C  
ATOM   3992  HB2 PHE B  99      -1.698  -9.902 -24.977  1.00 96.75           H  
ATOM   3993  HB3 PHE B  99      -2.878 -10.769 -25.949  1.00 96.75           H  
ATOM   3994  O   PHE B  99      -2.209 -13.081 -27.383  1.00 96.75           O  
ATOM   3995  CG  PHE B  99      -2.466 -11.633 -24.037  1.00 96.75           C  
ATOM   3996  CD1 PHE B  99      -3.805 -12.042 -23.883  1.00 96.75           C  
ATOM   3997  HD1 PHE B  99      -4.519 -11.863 -24.673  1.00 96.75           H  
ATOM   3998  CD2 PHE B  99      -1.540 -11.877 -23.008  1.00 96.75           C  
ATOM   3999  HD2 PHE B  99      -0.513 -11.562 -23.117  1.00 96.75           H  
ATOM   4000  CE1 PHE B  99      -4.211 -12.692 -22.705  1.00 96.75           C  
ATOM   4001  HE1 PHE B  99      -5.236 -13.010 -22.587  1.00 96.75           H  
ATOM   4002  CE2 PHE B  99      -1.943 -12.537 -21.838  1.00 96.75           C  
ATOM   4003  HE2 PHE B  99      -1.222 -12.735 -21.058  1.00 96.75           H  
ATOM   4004  CZ  PHE B  99      -3.274 -12.949 -21.689  1.00 96.75           C  
ATOM   4005  HZ  PHE B  99      -3.564 -13.474 -20.791  1.00 96.75           H  
ATOM   4006  N   ASP B 100      -0.815 -14.025 -25.894  1.00 96.70           N  
ATOM   4007  H   ASP B 100      -0.105 -13.870 -25.192  1.00 96.70           H  
ATOM   4008  CA  ASP B 100      -1.296 -15.398 -26.108  1.00 96.70           C  
ATOM   4009  HA  ASP B 100      -1.623 -15.479 -27.145  1.00 96.70           H  
ATOM   4010  C   ASP B 100      -2.524 -15.696 -25.232  1.00 96.70           C  
ATOM   4011  CB  ASP B 100      -0.173 -16.435 -25.948  1.00 96.70           C  
ATOM   4012  HB2 ASP B 100       0.697 -16.091 -26.507  1.00 96.70           H  
ATOM   4013  HB3 ASP B 100       0.110 -16.517 -24.899  1.00 96.70           H  
ATOM   4014  O   ASP B 100      -2.462 -16.346 -24.186  1.00 96.70           O  
ATOM   4015  CG  ASP B 100      -0.580 -17.820 -26.488  1.00 96.70           C  
ATOM   4016  OD1 ASP B 100      -1.801 -18.099 -26.626  1.00 96.70           O  
ATOM   4017  OD2 ASP B 100       0.337 -18.622 -26.782  1.00 96.70           O  
ATOM   4018  N   ALA B 101      -3.683 -15.208 -25.678  1.00 95.49           N  
ATOM   4019  H   ALA B 101      -3.648 -14.607 -26.489  1.00 95.49           H  
ATOM   4020  CA  ALA B 101      -4.939 -15.377 -24.953  1.00 95.49           C  
ATOM   4021  HA  ALA B 101      -4.833 -14.905 -23.976  1.00 95.49           H  
ATOM   4022  C   ALA B 101      -5.285 -16.858 -24.696  1.00 95.49           C  
ATOM   4023  CB  ALA B 101      -6.042 -14.653 -25.736  1.00 95.49           C  
ATOM   4024  HB1 ALA B 101      -6.233 -15.166 -26.678  1.00 95.49           H  
ATOM   4025  HB2 ALA B 101      -6.957 -14.634 -25.143  1.00 95.49           H  
ATOM   4026  HB3 ALA B 101      -5.738 -13.626 -25.940  1.00 95.49           H  
ATOM   4027  O   ALA B 101      -5.721 -17.214 -23.599  1.00 95.49           O  
ATOM   4028  N   ALA B 102      -5.041 -17.736 -25.676  1.00 93.00           N  
ATOM   4029  H   ALA B 102      -4.495 -17.423 -26.466  1.00 93.00           H  
ATOM   4030  CA  ALA B 102      -5.381 -19.154 -25.584  1.00 93.00           C  
ATOM   4031  HA  ALA B 102      -6.422 -19.240 -25.273  1.00 93.00           H  
ATOM   4032  C   ALA B 102      -4.529 -19.891 -24.541  1.00 93.00           C  
ATOM   4033  CB  ALA B 102      -5.235 -19.786 -26.974  1.00 93.00           C  
ATOM   4034  HB1 ALA B 102      -5.888 -19.276 -27.682  1.00 93.00           H  
ATOM   4035  HB2 ALA B 102      -4.202 -19.702 -27.309  1.00 93.00           H  
ATOM   4036  HB3 ALA B 102      -5.511 -20.839 -26.926  1.00 93.00           H  
ATOM   4037  O   ALA B 102      -5.051 -20.757 -23.835  1.00 93.00           O  
ATOM   4038  N   PHE B 103      -3.252 -19.527 -24.391  1.00 95.92           N  
ATOM   4039  H   PHE B 103      -2.860 -18.839 -25.018  1.00 95.92           H  
ATOM   4040  CA  PHE B 103      -2.364 -20.120 -23.389  1.00 95.92           C  
ATOM   4041  HA  PHE B 103      -2.268 -21.185 -23.600  1.00 95.92           H  
ATOM   4042  C   PHE B 103      -2.901 -19.982 -21.954  1.00 95.92           C  
ATOM   4043  CB  PHE B 103      -0.983 -19.483 -23.532  1.00 95.92           C  
ATOM   4044  HB2 PHE B 103      -0.628 -19.659 -24.548  1.00 95.92           H  
ATOM   4045  HB3 PHE B 103      -1.056 -18.405 -23.382  1.00 95.92           H  
ATOM   4046  O   PHE B 103      -2.848 -20.947 -21.179  1.00 95.92           O  
ATOM   4047  CG  PHE B 103       0.043 -20.042 -22.579  1.00 95.92           C  
ATOM   4048  CD1 PHE B 103       0.265 -19.419 -21.340  1.00 95.92           C  
ATOM   4049  HD1 PHE B 103      -0.290 -18.532 -21.072  1.00 95.92           H  
ATOM   4050  CD2 PHE B 103       0.774 -21.190 -22.935  1.00 95.92           C  
ATOM   4051  HD2 PHE B 103       0.609 -21.654 -23.896  1.00 95.92           H  
ATOM   4052  CE1 PHE B 103       1.229 -19.933 -20.461  1.00 95.92           C  
ATOM   4053  HE1 PHE B 103       1.418 -19.438 -19.520  1.00 95.92           H  
ATOM   4054  CE2 PHE B 103       1.738 -21.707 -22.054  1.00 95.92           C  
ATOM   4055  HE2 PHE B 103       2.317 -22.577 -22.326  1.00 95.92           H  
ATOM   4056  CZ  PHE B 103       1.971 -21.069 -20.825  1.00 95.92           C  
ATOM   4057  HZ  PHE B 103       2.743 -21.439 -20.166  1.00 95.92           H  
ATOM   4058  N   PHE B 104      -3.482 -18.820 -21.634  1.00 95.44           N  
ATOM   4059  H   PHE B 104      -3.458 -18.087 -22.328  1.00 95.44           H  
ATOM   4060  CA  PHE B 104      -4.091 -18.513 -20.332  1.00 95.44           C  
ATOM   4061  HA  PHE B 104      -3.601 -19.120 -19.572  1.00 95.44           H  
ATOM   4062  C   PHE B 104      -5.589 -18.846 -20.245  1.00 95.44           C  
ATOM   4063  CB  PHE B 104      -3.833 -17.041 -19.983  1.00 95.44           C  
ATOM   4064  HB2 PHE B 104      -4.305 -16.414 -20.739  1.00 95.44           H  
ATOM   4065  HB3 PHE B 104      -4.303 -16.809 -19.027  1.00 95.44           H  
ATOM   4066  O   PHE B 104      -6.218 -18.559 -19.227  1.00 95.44           O  
ATOM   4067  CG  PHE B 104      -2.366 -16.688 -19.877  1.00 95.44           C  
ATOM   4068  CD1 PHE B 104      -1.603 -17.112 -18.771  1.00 95.44           C  
ATOM   4069  HD1 PHE B 104      -2.056 -17.707 -17.991  1.00 95.44           H  
ATOM   4070  CD2 PHE B 104      -1.748 -15.971 -20.913  1.00 95.44           C  
ATOM   4071  HD2 PHE B 104      -2.311 -15.664 -21.781  1.00 95.44           H  
ATOM   4072  CE1 PHE B 104      -0.237 -16.792 -18.688  1.00 95.44           C  
ATOM   4073  HE1 PHE B 104       0.351 -17.115 -17.842  1.00 95.44           H  
ATOM   4074  CE2 PHE B 104      -0.380 -15.682 -20.848  1.00 95.44           C  
ATOM   4075  HE2 PHE B 104       0.080 -15.175 -21.683  1.00 95.44           H  
ATOM   4076  CZ  PHE B 104       0.377 -16.082 -19.733  1.00 95.44           C  
ATOM   4077  HZ  PHE B 104       1.436 -15.875 -19.696  1.00 95.44           H  
ATOM   4078  N   GLY B 105      -6.181 -19.439 -21.288  1.00 90.53           N  
ATOM   4079  H   GLY B 105      -5.619 -19.669 -22.095  1.00 90.53           H  
ATOM   4080  CA  GLY B 105      -7.611 -19.764 -21.321  1.00 90.53           C  
ATOM   4081  HA2 GLY B 105      -7.801 -20.399 -22.186  1.00 90.53           H  
ATOM   4082  HA3 GLY B 105      -7.876 -20.316 -20.419  1.00 90.53           H  
ATOM   4083  C   GLY B 105      -8.535 -18.543 -21.421  1.00 90.53           C  
ATOM   4084  O   GLY B 105      -9.691 -18.617 -21.009  1.00 90.53           O  
ATOM   4085  N   ILE B 106      -8.043 -17.423 -21.957  1.00 92.14           N  
ATOM   4086  H   ILE B 106      -7.108 -17.455 -22.337  1.00 92.14           H  
ATOM   4087  CA  ILE B 106      -8.793 -16.175 -22.146  1.00 92.14           C  
ATOM   4088  HA  ILE B 106      -9.638 -16.160 -21.458  1.00 92.14           H  
ATOM   4089  C   ILE B 106      -9.352 -16.138 -23.573  1.00 92.14           C  
ATOM   4090  CB  ILE B 106      -7.895 -14.965 -21.800  1.00 92.14           C  
ATOM   4091  HB  ILE B 106      -6.963 -15.055 -22.359  1.00 92.14           H  
ATOM   4092  O   ILE B 106      -8.658 -16.433 -24.547  1.00 92.14           O  
ATOM   4093  CG1 ILE B 106      -7.578 -14.975 -20.284  1.00 92.14           C  
ATOM   4094 HG12 ILE B 106      -7.277 -15.977 -19.976  1.00 92.14           H  
ATOM   4095 HG13 ILE B 106      -8.476 -14.714 -19.725  1.00 92.14           H  
ATOM   4096  CG2 ILE B 106      -8.559 -13.631 -22.183  1.00 92.14           C  
ATOM   4097 HG21 ILE B 106      -7.896 -12.795 -21.956  1.00 92.14           H  
ATOM   4098 HG22 ILE B 106      -8.760 -13.597 -23.254  1.00 92.14           H  
ATOM   4099 HG23 ILE B 106      -9.490 -13.508 -21.629  1.00 92.14           H  
ATOM   4100  CD1 ILE B 106      -6.442 -14.035 -19.876  1.00 92.14           C  
ATOM   4101 HD11 ILE B 106      -6.700 -12.996 -20.081  1.00 92.14           H  
ATOM   4102 HD12 ILE B 106      -6.249 -14.144 -18.808  1.00 92.14           H  
ATOM   4103 HD13 ILE B 106      -5.541 -14.310 -20.425  1.00 92.14           H  
ATOM   4104  N   SER B 107     -10.627 -15.772 -23.721  1.00 87.34           N  
ATOM   4105  H   SER B 107     -11.140 -15.493 -22.897  1.00 87.34           H  
ATOM   4106  CA  SER B 107     -11.241 -15.673 -25.052  1.00 87.34           C  
ATOM   4107  HA  SER B 107     -10.981 -16.586 -25.587  1.00 87.34           H  
ATOM   4108  C   SER B 107     -10.695 -14.468 -25.836  1.00 87.34           C  
ATOM   4109  CB  SER B 107     -12.769 -15.618 -24.963  1.00 87.34           C  
ATOM   4110  HB2 SER B 107     -13.184 -15.827 -25.949  1.00 87.34           H  
ATOM   4111  HB3 SER B 107     -13.126 -16.382 -24.272  1.00 87.34           H  
ATOM   4112  O   SER B 107     -10.376 -13.448 -25.225  1.00 87.34           O  
ATOM   4113  OG  SER B 107     -13.226 -14.343 -24.549  1.00 87.34           O  
ATOM   4114  HG  SER B 107     -13.028 -14.241 -23.615  1.00 87.34           H  
ATOM   4115  N   PRO B 108     -10.672 -14.498 -27.183  1.00 88.47           N  
ATOM   4116  CA  PRO B 108     -10.262 -13.336 -27.977  1.00 88.47           C  
ATOM   4117  HA  PRO B 108      -9.209 -13.131 -27.781  1.00 88.47           H  
ATOM   4118  C   PRO B 108     -11.078 -12.072 -27.669  1.00 88.47           C  
ATOM   4119  CB  PRO B 108     -10.432 -13.762 -29.439  1.00 88.47           C  
ATOM   4120  HB2 PRO B 108     -11.432 -13.511 -29.793  1.00 88.47           H  
ATOM   4121  HB3 PRO B 108      -9.678 -13.305 -30.079  1.00 88.47           H  
ATOM   4122  O   PRO B 108     -10.534 -10.972 -27.662  1.00 88.47           O  
ATOM   4123  CG  PRO B 108     -10.285 -15.282 -29.385  1.00 88.47           C  
ATOM   4124  HG2 PRO B 108     -10.795 -15.769 -30.217  1.00 88.47           H  
ATOM   4125  HG3 PRO B 108      -9.227 -15.545 -29.377  1.00 88.47           H  
ATOM   4126  CD  PRO B 108     -10.911 -15.648 -28.041  1.00 88.47           C  
ATOM   4127  HD2 PRO B 108     -11.984 -15.800 -28.159  1.00 88.47           H  
ATOM   4128  HD3 PRO B 108     -10.437 -16.548 -27.651  1.00 88.47           H  
ATOM   4129  N   ARG B 109     -12.377 -12.226 -27.363  1.00 84.43           N  
ATOM   4130  H   ARG B 109     -12.744 -13.166 -27.328  1.00 84.43           H  
ATOM   4131  CA  ARG B 109     -13.264 -11.103 -27.031  1.00 84.43           C  
ATOM   4132  HA  ARG B 109     -13.104 -10.322 -27.774  1.00 84.43           H  
ATOM   4133  C   ARG B 109     -12.904 -10.476 -25.685  1.00 84.43           C  
ATOM   4134  CB  ARG B 109     -14.736 -11.556 -27.084  1.00 84.43           C  
ATOM   4135  HB2 ARG B 109     -14.999 -12.089 -26.171  1.00 84.43           H  
ATOM   4136  HB3 ARG B 109     -14.869 -12.227 -27.932  1.00 84.43           H  
ATOM   4137  O   ARG B 109     -12.868  -9.259 -25.570  1.00 84.43           O  
ATOM   4138  CG  ARG B 109     -15.666 -10.348 -27.283  1.00 84.43           C  
ATOM   4139  HG2 ARG B 109     -15.360  -9.830 -28.191  1.00 84.43           H  
ATOM   4140  HG3 ARG B 109     -15.561  -9.658 -26.445  1.00 84.43           H  
ATOM   4141  CD  ARG B 109     -17.141 -10.737 -27.440  1.00 84.43           C  
ATOM   4142  HD2 ARG B 109     -17.629  -9.950 -28.015  1.00 84.43           H  
ATOM   4143  HD3 ARG B 109     -17.213 -11.667 -28.005  1.00 84.43           H  
ATOM   4144  NE  ARG B 109     -17.830 -10.858 -26.140  1.00 84.43           N  
ATOM   4145  HE  ARG B 109     -17.331 -10.520 -25.329  1.00 84.43           H  
ATOM   4146  NH1 ARG B 109     -19.862 -11.556 -26.941  1.00 84.43           N  
ATOM   4147 HH11 ARG B 109     -19.490 -11.474 -27.877  1.00 84.43           H  
ATOM   4148 HH12 ARG B 109     -20.836 -11.772 -26.786  1.00 84.43           H  
ATOM   4149  NH2 ARG B 109     -19.615 -11.182 -24.758  1.00 84.43           N  
ATOM   4150 HH21 ARG B 109     -19.138 -10.630 -24.059  1.00 84.43           H  
ATOM   4151 HH22 ARG B 109     -20.589 -11.405 -24.613  1.00 84.43           H  
ATOM   4152  CZ  ARG B 109     -19.091 -11.206 -25.950  1.00 84.43           C  
ATOM   4153  N   GLU B 110     -12.605 -11.298 -24.684  1.00 87.59           N  
ATOM   4154  H   GLU B 110     -12.606 -12.294 -24.852  1.00 87.59           H  
ATOM   4155  CA  GLU B 110     -12.118 -10.807 -23.393  1.00 87.59           C  
ATOM   4156  HA  GLU B 110     -12.794 -10.034 -23.027  1.00 87.59           H  
ATOM   4157  C   GLU B 110     -10.732 -10.164 -23.537  1.00 87.59           C  
ATOM   4158  CB  GLU B 110     -12.119 -11.956 -22.380  1.00 87.59           C  
ATOM   4159  HB2 GLU B 110     -13.129 -12.363 -22.321  1.00 87.59           H  
ATOM   4160  HB3 GLU B 110     -11.448 -12.740 -22.731  1.00 87.59           H  
ATOM   4161  O   GLU B 110     -10.533  -9.059 -23.045  1.00 87.59           O  
ATOM   4162  CG  GLU B 110     -11.689 -11.489 -20.982  1.00 87.59           C  
ATOM   4163  HG2 GLU B 110     -10.676 -11.088 -21.034  1.00 87.59           H  
ATOM   4164  HG3 GLU B 110     -12.353 -10.688 -20.659  1.00 87.59           H  
ATOM   4165  CD  GLU B 110     -11.706 -12.614 -19.940  1.00 87.59           C  
ATOM   4166  OE1 GLU B 110     -11.478 -12.283 -18.749  1.00 87.59           O  
ATOM   4167  OE2 GLU B 110     -11.918 -13.785 -20.332  1.00 87.59           O  
ATOM   4168  N   ALA B 111      -9.811 -10.785 -24.283  1.00 92.82           N  
ATOM   4169  H   ALA B 111     -10.028 -11.696 -24.661  1.00 92.82           H  
ATOM   4170  CA  ALA B 111      -8.476 -10.239 -24.530  1.00 92.82           C  
ATOM   4171  HA  ALA B 111      -7.974 -10.112 -23.570  1.00 92.82           H  
ATOM   4172  C   ALA B 111      -8.510  -8.861 -25.215  1.00 92.82           C  
ATOM   4173  CB  ALA B 111      -7.680 -11.248 -25.366  1.00 92.82           C  
ATOM   4174  HB1 ALA B 111      -6.673 -10.866 -25.533  1.00 92.82           H  
ATOM   4175  HB2 ALA B 111      -7.616 -12.197 -24.835  1.00 92.82           H  
ATOM   4176  HB3 ALA B 111      -8.165 -11.403 -26.329  1.00 92.82           H  
ATOM   4177  O   ALA B 111      -7.679  -8.011 -24.905  1.00 92.82           O  
ATOM   4178  N   LEU B 112      -9.482  -8.621 -26.104  1.00 89.78           N  
ATOM   4179  H   LEU B 112     -10.083  -9.387 -26.375  1.00 89.78           H  
ATOM   4180  CA  LEU B 112      -9.690  -7.319 -26.742  1.00 89.78           C  
ATOM   4181  HA  LEU B 112      -8.726  -6.968 -27.112  1.00 89.78           H  
ATOM   4182  C   LEU B 112     -10.218  -6.259 -25.757  1.00 89.78           C  
ATOM   4183  CB  LEU B 112     -10.656  -7.496 -27.930  1.00 89.78           C  
ATOM   4184  HB2 LEU B 112     -11.673  -7.544 -27.541  1.00 89.78           H  
ATOM   4185  HB3 LEU B 112     -10.453  -8.440 -28.435  1.00 89.78           H  
ATOM   4186  O   LEU B 112      -9.849  -5.092 -25.861  1.00 89.78           O  
ATOM   4187  CG  LEU B 112     -10.550  -6.361 -28.966  1.00 89.78           C  
ATOM   4188  HG  LEU B 112     -10.416  -5.404 -28.461  1.00 89.78           H  
ATOM   4189  CD1 LEU B 112      -9.371  -6.597 -29.915  1.00 89.78           C  
ATOM   4190 HD11 LEU B 112      -9.311  -5.779 -30.632  1.00 89.78           H  
ATOM   4191 HD12 LEU B 112      -9.504  -7.535 -30.453  1.00 89.78           H  
ATOM   4192 HD13 LEU B 112      -8.439  -6.632 -29.351  1.00 89.78           H  
ATOM   4193  CD2 LEU B 112     -11.829  -6.276 -29.798  1.00 89.78           C  
ATOM   4194 HD21 LEU B 112     -11.743  -5.472 -30.529  1.00 89.78           H  
ATOM   4195 HD22 LEU B 112     -12.004  -7.215 -30.323  1.00 89.78           H  
ATOM   4196 HD23 LEU B 112     -12.681  -6.066 -29.150  1.00 89.78           H  
ATOM   4197  N   ALA B 113     -11.066  -6.646 -24.798  1.00 88.74           N  
ATOM   4198  H   ALA B 113     -11.329  -7.621 -24.756  1.00 88.74           H  
ATOM   4199  CA  ALA B 113     -11.561  -5.754 -23.741  1.00 88.74           C  
ATOM   4200  HA  ALA B 113     -11.764  -4.772 -24.170  1.00 88.74           H  
ATOM   4201  C   ALA B 113     -10.558  -5.529 -22.597  1.00 88.74           C  
ATOM   4202  CB  ALA B 113     -12.877  -6.310 -23.188  1.00 88.74           C  
ATOM   4203  HB1 ALA B 113     -13.688  -6.093 -23.883  1.00 88.74           H  
ATOM   4204  HB2 ALA B 113     -12.793  -7.384 -23.021  1.00 88.74           H  
ATOM   4205  HB3 ALA B 113     -13.117  -5.823 -22.243  1.00 88.74           H  
ATOM   4206  O   ALA B 113     -10.713  -4.574 -21.835  1.00 88.74           O  
ATOM   4207  N   MET B 114      -9.554  -6.397 -22.457  1.00 93.61           N  
ATOM   4208  H   MET B 114      -9.519  -7.189 -23.083  1.00 93.61           H  
ATOM   4209  CA  MET B 114      -8.529  -6.296 -21.422  1.00 93.61           C  
ATOM   4210  HA  MET B 114      -9.009  -6.057 -20.473  1.00 93.61           H  
ATOM   4211  C   MET B 114      -7.521  -5.186 -21.716  1.00 93.61           C  
ATOM   4212  CB  MET B 114      -7.788  -7.630 -21.261  1.00 93.61           C  
ATOM   4213  HB2 MET B 114      -6.848  -7.439 -20.743  1.00 93.61           H  
ATOM   4214  HB3 MET B 114      -7.557  -8.043 -22.243  1.00 93.61           H  
ATOM   4215  O   MET B 114      -6.884  -5.170 -22.775  1.00 93.61           O  
ATOM   4216  CG  MET B 114      -8.579  -8.652 -20.441  1.00 93.61           C  
ATOM   4217  HG2 MET B 114      -9.588  -8.738 -20.844  1.00 93.61           H  
ATOM   4218  HG3 MET B 114      -8.663  -8.285 -19.418  1.00 93.61           H  
ATOM   4219  SD  MET B 114      -7.834 -10.306 -20.402  1.00 93.61           S  
ATOM   4220  CE  MET B 114      -6.267  -9.939 -19.571  1.00 93.61           C  
ATOM   4221  HE1 MET B 114      -5.724 -10.865 -19.382  1.00 93.61           H  
ATOM   4222  HE2 MET B 114      -6.460  -9.420 -18.632  1.00 93.61           H  
ATOM   4223  HE3 MET B 114      -5.656  -9.293 -20.201  1.00 93.61           H  
ATOM   4224  N   ASP B 115      -7.289  -4.340 -20.711  1.00 95.35           N  
ATOM   4225  H   ASP B 115      -7.860  -4.387 -19.879  1.00 95.35           H  
ATOM   4226  CA  ASP B 115      -6.156  -3.423 -20.670  1.00 95.35           C  
ATOM   4227  HA  ASP B 115      -6.329  -2.658 -21.426  1.00 95.35           H  
ATOM   4228  C   ASP B 115      -4.864  -4.216 -20.974  1.00 95.35           C  
ATOM   4229  CB  ASP B 115      -6.108  -2.720 -19.294  1.00 95.35           C  
ATOM   4230  HB2 ASP B 115      -6.002  -3.474 -18.514  1.00 95.35           H  
ATOM   4231  HB3 ASP B 115      -7.057  -2.207 -19.133  1.00 95.35           H  
ATOM   4232  O   ASP B 115      -4.596  -5.235 -20.316  1.00 95.35           O  
ATOM   4233  CG  ASP B 115      -4.973  -1.696 -19.131  1.00 95.35           C  
ATOM   4234  OD1 ASP B 115      -4.046  -1.687 -19.967  1.00 95.35           O  
ATOM   4235  OD2 ASP B 115      -4.953  -0.970 -18.112  1.00 95.35           O  
ATOM   4236  N   PRO B 116      -4.054  -3.808 -21.974  1.00 97.21           N  
ATOM   4237  CA  PRO B 116      -2.765  -4.433 -22.255  1.00 97.21           C  
ATOM   4238  HA  PRO B 116      -2.937  -5.449 -22.612  1.00 97.21           H  
ATOM   4239  C   PRO B 116      -1.848  -4.526 -21.027  1.00 97.21           C  
ATOM   4240  CB  PRO B 116      -2.133  -3.601 -23.378  1.00 97.21           C  
ATOM   4241  HB2 PRO B 116      -2.321  -4.079 -24.340  1.00 97.21           H  
ATOM   4242  HB3 PRO B 116      -1.058  -3.482 -23.240  1.00 97.21           H  
ATOM   4243  O   PRO B 116      -1.045  -5.452 -20.960  1.00 97.21           O  
ATOM   4244  CG  PRO B 116      -2.871  -2.263 -23.325  1.00 97.21           C  
ATOM   4245  HG2 PRO B 116      -2.896  -1.769 -24.297  1.00 97.21           H  
ATOM   4246  HG3 PRO B 116      -2.412  -1.611 -22.582  1.00 97.21           H  
ATOM   4247  CD  PRO B 116      -4.259  -2.661 -22.844  1.00 97.21           C  
ATOM   4248  HD2 PRO B 116      -4.884  -2.953 -23.688  1.00 97.21           H  
ATOM   4249  HD3 PRO B 116      -4.705  -1.816 -22.320  1.00 97.21           H  
ATOM   4250  N   GLN B 117      -2.003  -3.667 -20.015  1.00 98.09           N  
ATOM   4251  H   GLN B 117      -2.684  -2.927 -20.103  1.00 98.09           H  
ATOM   4252  CA  GLN B 117      -1.295  -3.809 -18.740  1.00 98.09           C  
ATOM   4253  HA  GLN B 117      -0.223  -3.773 -18.934  1.00 98.09           H  
ATOM   4254  C   GLN B 117      -1.586  -5.153 -18.048  1.00 98.09           C  
ATOM   4255  CB  GLN B 117      -1.663  -2.643 -17.812  1.00 98.09           C  
ATOM   4256  HB2 GLN B 117      -2.745  -2.624 -17.677  1.00 98.09           H  
ATOM   4257  HB3 GLN B 117      -1.207  -2.809 -16.837  1.00 98.09           H  
ATOM   4258  O   GLN B 117      -0.656  -5.810 -17.583  1.00 98.09           O  
ATOM   4259  CG  GLN B 117      -1.185  -1.290 -18.354  1.00 98.09           C  
ATOM   4260  HG2 GLN B 117      -0.119  -1.355 -18.574  1.00 98.09           H  
ATOM   4261  HG3 GLN B 117      -1.709  -1.046 -19.278  1.00 98.09           H  
ATOM   4262  CD  GLN B 117      -1.401  -0.156 -17.364  1.00 98.09           C  
ATOM   4263  NE2 GLN B 117      -2.604   0.329 -17.171  1.00 98.09           N  
ATOM   4264 HE21 GLN B 117      -2.682   1.059 -16.476  1.00 98.09           H  
ATOM   4265 HE22 GLN B 117      -3.403  -0.078 -17.635  1.00 98.09           H  
ATOM   4266  OE1 GLN B 117      -0.462   0.317 -16.744  1.00 98.09           O  
ATOM   4267  N   GLN B 118      -2.843  -5.619 -18.030  1.00 98.16           N  
ATOM   4268  H   GLN B 118      -3.557  -5.099 -18.521  1.00 98.16           H  
ATOM   4269  CA  GLN B 118      -3.191  -6.931 -17.459  1.00 98.16           C  
ATOM   4270  HA  GLN B 118      -2.772  -6.998 -16.454  1.00 98.16           H  
ATOM   4271  C   GLN B 118      -2.594  -8.084 -18.282  1.00 98.16           C  
ATOM   4272  CB  GLN B 118      -4.717  -7.121 -17.366  1.00 98.16           C  
ATOM   4273  HB2 GLN B 118      -5.150  -7.091 -18.367  1.00 98.16           H  
ATOM   4274  HB3 GLN B 118      -4.891  -8.116 -16.955  1.00 98.16           H  
ATOM   4275  O   GLN B 118      -2.138  -9.080 -17.719  1.00 98.16           O  
ATOM   4276  CG  GLN B 118      -5.450  -6.099 -16.480  1.00 98.16           C  
ATOM   4277  HG2 GLN B 118      -5.434  -5.124 -16.967  1.00 98.16           H  
ATOM   4278  HG3 GLN B 118      -4.928  -6.006 -15.527  1.00 98.16           H  
ATOM   4279  CD  GLN B 118      -6.908  -6.483 -16.197  1.00 98.16           C  
ATOM   4280  NE2 GLN B 118      -7.660  -5.652 -15.513  1.00 98.16           N  
ATOM   4281 HE21 GLN B 118      -8.633  -5.899 -15.399  1.00 98.16           H  
ATOM   4282 HE22 GLN B 118      -7.316  -4.749 -15.218  1.00 98.16           H  
ATOM   4283  OE1 GLN B 118      -7.397  -7.555 -16.544  1.00 98.16           O  
ATOM   4284  N   ARG B 119      -2.586  -7.944 -19.615  1.00 98.32           N  
ATOM   4285  H   ARG B 119      -2.947  -7.076 -19.986  1.00 98.32           H  
ATOM   4286  CA  ARG B 119      -2.042  -8.938 -20.557  1.00 98.32           C  
ATOM   4287  HA  ARG B 119      -2.459  -9.921 -20.335  1.00 98.32           H  
ATOM   4288  C   ARG B 119      -0.530  -9.096 -20.399  1.00 98.32           C  
ATOM   4289  CB  ARG B 119      -2.427  -8.552 -21.999  1.00 98.32           C  
ATOM   4290  HB2 ARG B 119      -1.910  -9.219 -22.689  1.00 98.32           H  
ATOM   4291  HB3 ARG B 119      -2.104  -7.534 -22.217  1.00 98.32           H  
ATOM   4292  O   ARG B 119      -0.047 -10.202 -20.166  1.00 98.32           O  
ATOM   4293  CG  ARG B 119      -3.943  -8.676 -22.217  1.00 98.32           C  
ATOM   4294  HG2 ARG B 119      -4.242  -9.679 -21.911  1.00 98.32           H  
ATOM   4295  HG3 ARG B 119      -4.469  -7.950 -21.596  1.00 98.32           H  
ATOM   4296  CD  ARG B 119      -4.382  -8.498 -23.672  1.00 98.32           C  
ATOM   4297  HD2 ARG B 119      -5.384  -8.916 -23.774  1.00 98.32           H  
ATOM   4298  HD3 ARG B 119      -3.710  -9.075 -24.306  1.00 98.32           H  
ATOM   4299  NE  ARG B 119      -4.434  -7.087 -24.100  1.00 98.32           N  
ATOM   4300  HE  ARG B 119      -4.807  -6.418 -23.442  1.00 98.32           H  
ATOM   4301  NH1 ARG B 119      -4.012  -7.481 -26.312  1.00 98.32           N  
ATOM   4302 HH11 ARG B 119      -3.877  -8.455 -26.083  1.00 98.32           H  
ATOM   4303 HH12 ARG B 119      -3.565  -7.153 -27.157  1.00 98.32           H  
ATOM   4304  NH2 ARG B 119      -4.402  -5.399 -25.625  1.00 98.32           N  
ATOM   4305 HH21 ARG B 119      -4.393  -5.124 -26.597  1.00 98.32           H  
ATOM   4306 HH22 ARG B 119      -4.799  -4.786 -24.927  1.00 98.32           H  
ATOM   4307  CZ  ARG B 119      -4.278  -6.661 -25.339  1.00 98.32           C  
ATOM   4308  N   GLN B 120       0.200  -7.981 -20.424  1.00 98.38           N  
ATOM   4309  H   GLN B 120      -0.270  -7.106 -20.607  1.00 98.38           H  
ATOM   4310  CA  GLN B 120       1.649  -7.964 -20.225  1.00 98.38           C  
ATOM   4311  HA  GLN B 120       2.109  -8.644 -20.941  1.00 98.38           H  
ATOM   4312  C   GLN B 120       2.023  -8.473 -18.827  1.00 98.38           C  
ATOM   4313  CB  GLN B 120       2.197  -6.544 -20.467  1.00 98.38           C  
ATOM   4314  HB2 GLN B 120       1.672  -5.845 -19.816  1.00 98.38           H  
ATOM   4315  HB3 GLN B 120       3.252  -6.521 -20.197  1.00 98.38           H  
ATOM   4316  O   GLN B 120       2.928  -9.296 -18.702  1.00 98.38           O  
ATOM   4317  CG  GLN B 120       2.053  -6.065 -21.926  1.00 98.38           C  
ATOM   4318  HG2 GLN B 120       2.394  -5.031 -21.992  1.00 98.38           H  
ATOM   4319  HG3 GLN B 120       1.004  -6.083 -22.221  1.00 98.38           H  
ATOM   4320  CD  GLN B 120       2.845  -6.887 -22.938  1.00 98.38           C  
ATOM   4321  NE2 GLN B 120       2.470  -6.840 -24.197  1.00 98.38           N  
ATOM   4322 HE21 GLN B 120       1.654  -6.317 -24.481  1.00 98.38           H  
ATOM   4323 HE22 GLN B 120       2.930  -7.438 -24.869  1.00 98.38           H  
ATOM   4324  OE1 GLN B 120       3.804  -7.568 -22.612  1.00 98.38           O  
ATOM   4325  N   ALA B 121       1.303  -8.064 -17.774  1.00 98.45           N  
ATOM   4326  H   ALA B 121       0.575  -7.377 -17.906  1.00 98.45           H  
ATOM   4327  CA  ALA B 121       1.579  -8.523 -16.412  1.00 98.45           C  
ATOM   4328  HA  ALA B 121       2.618  -8.289 -16.180  1.00 98.45           H  
ATOM   4329  C   ALA B 121       1.412 -10.047 -16.238  1.00 98.45           C  
ATOM   4330  CB  ALA B 121       0.690  -7.741 -15.439  1.00 98.45           C  
ATOM   4331  HB1 ALA B 121       0.870  -6.672 -15.556  1.00 98.45           H  
ATOM   4332  HB2 ALA B 121      -0.361  -7.956 -15.631  1.00 98.45           H  
ATOM   4333  HB3 ALA B 121       0.936  -8.023 -14.415  1.00 98.45           H  
ATOM   4334  O   ALA B 121       2.215 -10.662 -15.533  1.00 98.45           O  
ATOM   4335  N   LEU B 122       0.425 -10.667 -16.901  1.00 98.03           N  
ATOM   4336  H   LEU B 122      -0.206 -10.105 -17.453  1.00 98.03           H  
ATOM   4337  CA  LEU B 122       0.231 -12.125 -16.908  1.00 98.03           C  
ATOM   4338  HA  LEU B 122       0.136 -12.472 -15.879  1.00 98.03           H  
ATOM   4339  C   LEU B 122       1.432 -12.868 -17.507  1.00 98.03           C  
ATOM   4340  CB  LEU B 122      -1.051 -12.474 -17.692  1.00 98.03           C  
ATOM   4341  HB2 LEU B 122      -0.901 -13.407 -18.236  1.00 98.03           H  
ATOM   4342  HB3 LEU B 122      -1.233 -11.702 -18.439  1.00 98.03           H  
ATOM   4343  O   LEU B 122       1.996 -13.746 -16.852  1.00 98.03           O  
ATOM   4344  CG  LEU B 122      -2.300 -12.635 -16.815  1.00 98.03           C  
ATOM   4345  HG  LEU B 122      -2.366 -11.818 -16.097  1.00 98.03           H  
ATOM   4346  CD1 LEU B 122      -3.535 -12.609 -17.713  1.00 98.03           C  
ATOM   4347 HD11 LEU B 122      -4.422 -12.858 -17.130  1.00 98.03           H  
ATOM   4348 HD12 LEU B 122      -3.640 -11.618 -18.156  1.00 98.03           H  
ATOM   4349 HD13 LEU B 122      -3.423 -13.350 -18.503  1.00 98.03           H  
ATOM   4350  CD2 LEU B 122      -2.297 -13.974 -16.068  1.00 98.03           C  
ATOM   4351 HD21 LEU B 122      -3.191 -14.055 -15.449  1.00 98.03           H  
ATOM   4352 HD22 LEU B 122      -2.273 -14.798 -16.781  1.00 98.03           H  
ATOM   4353 HD23 LEU B 122      -1.421 -14.040 -15.423  1.00 98.03           H  
ATOM   4354  N   GLU B 123       1.846 -12.496 -18.721  1.00 98.35           N  
ATOM   4355  H   GLU B 123       1.339 -11.771 -19.208  1.00 98.35           H  
ATOM   4356  CA  GLU B 123       2.975 -13.142 -19.406  1.00 98.35           C  
ATOM   4357  HA  GLU B 123       2.818 -14.221 -19.428  1.00 98.35           H  
ATOM   4358  C   GLU B 123       4.290 -12.932 -18.657  1.00 98.35           C  
ATOM   4359  CB  GLU B 123       3.085 -12.641 -20.854  1.00 98.35           C  
ATOM   4360  HB2 GLU B 123       3.008 -11.554 -20.881  1.00 98.35           H  
ATOM   4361  HB3 GLU B 123       4.055 -12.941 -21.250  1.00 98.35           H  
ATOM   4362  O   GLU B 123       4.996 -13.895 -18.360  1.00 98.35           O  
ATOM   4363  CG  GLU B 123       1.987 -13.275 -21.720  1.00 98.35           C  
ATOM   4364  HG2 GLU B 123       2.092 -14.357 -21.633  1.00 98.35           H  
ATOM   4365  HG3 GLU B 123       1.015 -12.982 -21.322  1.00 98.35           H  
ATOM   4366  CD  GLU B 123       2.052 -12.916 -23.209  1.00 98.35           C  
ATOM   4367  OE1 GLU B 123       1.141 -13.326 -23.958  1.00 98.35           O  
ATOM   4368  OE2 GLU B 123       3.020 -12.243 -23.613  1.00 98.35           O  
ATOM   4369  N   THR B 124       4.568 -11.696 -18.240  1.00 98.39           N  
ATOM   4370  H   THR B 124       3.928 -10.957 -18.496  1.00 98.39           H  
ATOM   4371  CA  THR B 124       5.810 -11.379 -17.519  1.00 98.39           C  
ATOM   4372  HA  THR B 124       6.647 -11.737 -18.118  1.00 98.39           H  
ATOM   4373  C   THR B 124       5.864 -12.096 -16.161  1.00 98.39           C  
ATOM   4374  CB  THR B 124       5.981  -9.868 -17.292  1.00 98.39           C  
ATOM   4375  HB  THR B 124       5.466  -9.588 -16.373  1.00 98.39           H  
ATOM   4376  O   THR B 124       6.931 -12.507 -15.711  1.00 98.39           O  
ATOM   4377  CG2 THR B 124       7.454  -9.478 -17.196  1.00 98.39           C  
ATOM   4378 HG21 THR B 124       7.543  -8.399 -17.071  1.00 98.39           H  
ATOM   4379 HG22 THR B 124       7.976  -9.785 -18.102  1.00 98.39           H  
ATOM   4380 HG23 THR B 124       7.906  -9.971 -16.335  1.00 98.39           H  
ATOM   4381  OG1 THR B 124       5.479  -9.054 -18.327  1.00 98.39           O  
ATOM   4382  HG1 THR B 124       4.578  -9.318 -18.528  1.00 98.39           H  
ATOM   4383  N   THR B 125       4.720 -12.298 -15.495  1.00 98.52           N  
ATOM   4384  H   THR B 125       3.858 -11.951 -15.890  1.00 98.52           H  
ATOM   4385  CA  THR B 125       4.665 -13.082 -14.250  1.00 98.52           C  
ATOM   4386  HA  THR B 125       5.441 -12.719 -13.576  1.00 98.52           H  
ATOM   4387  C   THR B 125       4.941 -14.565 -14.499  1.00 98.52           C  
ATOM   4388  CB  THR B 125       3.319 -12.918 -13.532  1.00 98.52           C  
ATOM   4389  HB  THR B 125       2.501 -13.191 -14.199  1.00 98.52           H  
ATOM   4390  O   THR B 125       5.691 -15.178 -13.735  1.00 98.52           O  
ATOM   4391  CG2 THR B 125       3.239 -13.783 -12.272  1.00 98.52           C  
ATOM   4392 HG21 THR B 125       4.210 -13.818 -11.777  1.00 98.52           H  
ATOM   4393 HG22 THR B 125       2.952 -14.799 -12.544  1.00 98.52           H  
ATOM   4394 HG23 THR B 125       2.498 -13.375 -11.584  1.00 98.52           H  
ATOM   4395  OG1 THR B 125       3.157 -11.578 -13.139  1.00 98.52           O  
ATOM   4396  HG1 THR B 125       2.883 -11.097 -13.924  1.00 98.52           H  
ATOM   4397  N   TRP B 126       4.379 -15.145 -15.566  1.00 98.44           N  
ATOM   4398  H   TRP B 126       3.800 -14.588 -16.178  1.00 98.44           H  
ATOM   4399  CA  TRP B 126       4.663 -16.529 -15.956  1.00 98.44           C  
ATOM   4400  HA  TRP B 126       4.374 -17.197 -15.144  1.00 98.44           H  
ATOM   4401  C   TRP B 126       6.162 -16.736 -16.205  1.00 98.44           C  
ATOM   4402  CB  TRP B 126       3.843 -16.896 -17.202  1.00 98.44           C  
ATOM   4403  HB2 TRP B 126       4.133 -16.261 -18.038  1.00 98.44           H  
ATOM   4404  HB3 TRP B 126       2.789 -16.710 -16.997  1.00 98.44           H  
ATOM   4405  O   TRP B 126       6.780 -17.632 -15.626  1.00 98.44           O  
ATOM   4406  CG  TRP B 126       4.001 -18.323 -17.622  1.00 98.44           C  
ATOM   4407  CD1 TRP B 126       5.053 -18.837 -18.303  1.00 98.44           C  
ATOM   4408  HD1 TRP B 126       5.903 -18.271 -18.654  1.00 98.44           H  
ATOM   4409  CD2 TRP B 126       3.129 -19.453 -17.329  1.00 98.44           C  
ATOM   4410  CE2 TRP B 126       3.760 -20.642 -17.801  1.00 98.44           C  
ATOM   4411  CE3 TRP B 126       1.885 -19.598 -16.680  1.00 98.44           C  
ATOM   4412  HE3 TRP B 126       1.377 -18.714 -16.323  1.00 98.44           H  
ATOM   4413  NE1 TRP B 126       4.922 -20.209 -18.400  1.00 98.44           N  
ATOM   4414  HE1 TRP B 126       5.655 -20.805 -18.758  1.00 98.44           H  
ATOM   4415  CH2 TRP B 126       1.958 -22.024 -16.961  1.00 98.44           C  
ATOM   4416  HH2 TRP B 126       1.509 -22.994 -16.808  1.00 98.44           H  
ATOM   4417  CZ2 TRP B 126       3.209 -21.913 -17.593  1.00 98.44           C  
ATOM   4418  HZ2 TRP B 126       3.756 -22.788 -17.912  1.00 98.44           H  
ATOM   4419  CZ3 TRP B 126       1.297 -20.866 -16.511  1.00 98.44           C  
ATOM   4420  HZ3 TRP B 126       0.337 -20.953 -16.023  1.00 98.44           H  
ATOM   4421  N   GLU B 127       6.765 -15.855 -17.003  1.00 98.14           N  
ATOM   4422  H   GLU B 127       6.196 -15.154 -17.455  1.00 98.14           H  
ATOM   4423  CA  GLU B 127       8.196 -15.869 -17.320  1.00 98.14           C  
ATOM   4424  HA  GLU B 127       8.458 -16.817 -17.790  1.00 98.14           H  
ATOM   4425  C   GLU B 127       9.065 -15.719 -16.057  1.00 98.14           C  
ATOM   4426  CB  GLU B 127       8.487 -14.731 -18.311  1.00 98.14           C  
ATOM   4427  HB2 GLU B 127       9.566 -14.621 -18.418  1.00 98.14           H  
ATOM   4428  HB3 GLU B 127       8.092 -13.810 -17.880  1.00 98.14           H  
ATOM   4429  O   GLU B 127      10.068 -16.421 -15.906  1.00 98.14           O  
ATOM   4430  CG  GLU B 127       7.879 -14.950 -19.714  1.00 98.14           C  
ATOM   4431  HG2 GLU B 127       8.450 -15.731 -20.216  1.00 98.14           H  
ATOM   4432  HG3 GLU B 127       6.854 -15.310 -19.617  1.00 98.14           H  
ATOM   4433  CD  GLU B 127       7.872 -13.675 -20.585  1.00 98.14           C  
ATOM   4434  OE1 GLU B 127       7.404 -13.749 -21.750  1.00 98.14           O  
ATOM   4435  OE2 GLU B 127       8.309 -12.611 -20.092  1.00 98.14           O  
ATOM   4436  N   ALA B 128       8.668 -14.870 -15.100  1.00 98.59           N  
ATOM   4437  H   ALA B 128       7.867 -14.282 -15.285  1.00 98.59           H  
ATOM   4438  CA  ALA B 128       9.392 -14.696 -13.838  1.00 98.59           C  
ATOM   4439  HA  ALA B 128      10.432 -14.471 -14.076  1.00 98.59           H  
ATOM   4440  C   ALA B 128       9.380 -15.970 -12.968  1.00 98.59           C  
ATOM   4441  CB  ALA B 128       8.808 -13.493 -13.085  1.00 98.59           C  
ATOM   4442  HB1 ALA B 128       7.782 -13.702 -12.781  1.00 98.59           H  
ATOM   4443  HB2 ALA B 128       9.413 -13.281 -12.203  1.00 98.59           H  
ATOM   4444  HB3 ALA B 128       8.815 -12.609 -13.723  1.00 98.59           H  
ATOM   4445  O   ALA B 128      10.384 -16.291 -12.323  1.00 98.59           O  
ATOM   4446  N   LEU B 129       8.274 -16.723 -12.965  1.00 98.49           N  
ATOM   4447  H   LEU B 129       7.491 -16.412 -13.522  1.00 98.49           H  
ATOM   4448  CA  LEU B 129       8.169 -18.016 -12.274  1.00 98.49           C  
ATOM   4449  HA  LEU B 129       8.561 -17.911 -11.262  1.00 98.49           H  
ATOM   4450  C   LEU B 129       9.019 -19.098 -12.955  1.00 98.49           C  
ATOM   4451  CB  LEU B 129       6.693 -18.442 -12.199  1.00 98.49           C  
ATOM   4452  HB2 LEU B 129       6.643 -19.476 -11.859  1.00 98.49           H  
ATOM   4453  HB3 LEU B 129       6.274 -18.412 -13.205  1.00 98.49           H  
ATOM   4454  O   LEU B 129       9.740 -19.832 -12.272  1.00 98.49           O  
ATOM   4455  CG  LEU B 129       5.817 -17.578 -11.273  1.00 98.49           C  
ATOM   4456  HG  LEU B 129       5.926 -16.522 -11.523  1.00 98.49           H  
ATOM   4457  CD1 LEU B 129       4.352 -17.975 -11.448  1.00 98.49           C  
ATOM   4458 HD11 LEU B 129       4.214 -19.031 -11.218  1.00 98.49           H  
ATOM   4459 HD12 LEU B 129       4.050 -17.788 -12.479  1.00 98.49           H  
ATOM   4460 HD13 LEU B 129       3.729 -17.368 -10.791  1.00 98.49           H  
ATOM   4461  CD2 LEU B 129       6.185 -17.770  -9.800  1.00 98.49           C  
ATOM   4462 HD21 LEU B 129       5.478 -17.229  -9.171  1.00 98.49           H  
ATOM   4463 HD22 LEU B 129       7.185 -17.379  -9.610  1.00 98.49           H  
ATOM   4464 HD23 LEU B 129       6.155 -18.832  -9.558  1.00 98.49           H  
ATOM   4465  N   GLU B 130       9.011 -19.158 -14.290  1.00 96.75           N  
ATOM   4466  H   GLU B 130       8.378 -18.557 -14.798  1.00 96.75           H  
ATOM   4467  CA  GLU B 130       9.876 -20.072 -15.049  1.00 96.75           C  
ATOM   4468  HA  GLU B 130       9.709 -21.089 -14.693  1.00 96.75           H  
ATOM   4469  C   GLU B 130      11.367 -19.759 -14.856  1.00 96.75           C  
ATOM   4470  CB  GLU B 130       9.550 -20.013 -16.546  1.00 96.75           C  
ATOM   4471  HB2 GLU B 130      10.358 -20.514 -17.080  1.00 96.75           H  
ATOM   4472  HB3 GLU B 130       9.513 -18.976 -16.878  1.00 96.75           H  
ATOM   4473  O   GLU B 130      12.191 -20.677 -14.767  1.00 96.75           O  
ATOM   4474  CG  GLU B 130       8.238 -20.723 -16.900  1.00 96.75           C  
ATOM   4475  HG2 GLU B 130       7.395 -20.145 -16.520  1.00 96.75           H  
ATOM   4476  HG3 GLU B 130       8.231 -21.695 -16.406  1.00 96.75           H  
ATOM   4477  CD  GLU B 130       8.082 -20.944 -18.413  1.00 96.75           C  
ATOM   4478  OE1 GLU B 130       7.258 -21.815 -18.782  1.00 96.75           O  
ATOM   4479  OE2 GLU B 130       8.820 -20.316 -19.202  1.00 96.75           O  
ATOM   4480  N   SER B 131      11.708 -18.473 -14.753  1.00 96.73           N  
ATOM   4481  H   SER B 131      10.984 -17.795 -14.941  1.00 96.73           H  
ATOM   4482  CA  SER B 131      13.035 -17.954 -14.397  1.00 96.73           C  
ATOM   4483  HA  SER B 131      13.771 -18.320 -15.113  1.00 96.73           H  
ATOM   4484  C   SER B 131      13.480 -18.413 -13.001  1.00 96.73           C  
ATOM   4485  CB  SER B 131      12.968 -16.426 -14.524  1.00 96.73           C  
ATOM   4486  HB2 SER B 131      13.014 -16.162 -15.581  1.00 96.73           H  
ATOM   4487  HB3 SER B 131      12.009 -16.076 -14.142  1.00 96.73           H  
ATOM   4488  O   SER B 131      14.633 -18.803 -12.816  1.00 96.73           O  
ATOM   4489  OG  SER B 131      13.975 -15.725 -13.827  1.00 96.73           O  
ATOM   4490  HG  SER B 131      14.096 -14.913 -14.324  1.00 96.73           H  
ATOM   4491  N   ALA B 132      12.548 -18.505 -12.045  1.00 97.05           N  
ATOM   4492  H   ALA B 132      11.622 -18.158 -12.251  1.00 97.05           H  
ATOM   4493  CA  ALA B 132      12.789 -19.080 -10.716  1.00 97.05           C  
ATOM   4494  HA  ALA B 132      13.761 -18.724 -10.376  1.00 97.05           H  
ATOM   4495  C   ALA B 132      12.876 -20.619 -10.687  1.00 97.05           C  
ATOM   4496  CB  ALA B 132      11.710 -18.570  -9.749  1.00 97.05           C  
ATOM   4497  HB1 ALA B 132      10.728 -18.923 -10.063  1.00 97.05           H  
ATOM   4498  HB2 ALA B 132      11.694 -17.480  -9.729  1.00 97.05           H  
ATOM   4499  HB3 ALA B 132      11.920 -18.931  -8.742  1.00 97.05           H  
ATOM   4500  O   ALA B 132      13.046 -21.207  -9.613  1.00 97.05           O  
ATOM   4501  N   GLY B 133      12.718 -21.281 -11.836  1.00 96.45           N  
ATOM   4502  H   GLY B 133      12.589 -20.740 -12.679  1.00 96.45           H  
ATOM   4503  CA  GLY B 133      12.656 -22.736 -11.943  1.00 96.45           C  
ATOM   4504  HA2 GLY B 133      13.523 -23.179 -11.453  1.00 96.45           H  
ATOM   4505  HA3 GLY B 133      12.677 -22.986 -13.004  1.00 96.45           H  
ATOM   4506  C   GLY B 133      11.386 -23.346 -11.342  1.00 96.45           C  
ATOM   4507  O   GLY B 133      11.421 -24.489 -10.885  1.00 96.45           O  
ATOM   4508  N   ILE B 134      10.283 -22.590 -11.305  1.00 97.21           N  
ATOM   4509  H   ILE B 134      10.311 -21.670 -11.722  1.00 97.21           H  
ATOM   4510  CA  ILE B 134       8.991 -23.032 -10.767  1.00 97.21           C  
ATOM   4511  HA  ILE B 134       9.143 -23.929 -10.166  1.00 97.21           H  
ATOM   4512  C   ILE B 134       8.032 -23.326 -11.920  1.00 97.21           C  
ATOM   4513  CB  ILE B 134       8.343 -21.972  -9.853  1.00 97.21           C  
ATOM   4514  HB  ILE B 134       8.035 -21.118 -10.456  1.00 97.21           H  
ATOM   4515  O   ILE B 134       7.669 -22.397 -12.639  1.00 97.21           O  
ATOM   4516  CG1 ILE B 134       9.309 -21.471  -8.784  1.00 97.21           C  
ATOM   4517 HG12 ILE B 134      10.230 -21.128  -9.255  1.00 97.21           H  
ATOM   4518 HG13 ILE B 134       9.533 -22.314  -8.130  1.00 97.21           H  
ATOM   4519  CG2 ILE B 134       7.102 -22.579  -9.171  1.00 97.21           C  
ATOM   4520 HG21 ILE B 134       6.344 -22.822  -9.916  1.00 97.21           H  
ATOM   4521 HG22 ILE B 134       6.648 -21.866  -8.484  1.00 97.21           H  
ATOM   4522 HG23 ILE B 134       7.361 -23.488  -8.628  1.00 97.21           H  
ATOM   4523  CD1 ILE B 134       8.742 -20.282  -7.985  1.00 97.21           C  
ATOM   4524 HD11 ILE B 134       8.209 -19.610  -8.659  1.00 97.21           H  
ATOM   4525 HD12 ILE B 134       9.535 -19.693  -7.526  1.00 97.21           H  
ATOM   4526 HD13 ILE B 134       8.056 -20.630  -7.213  1.00 97.21           H  
ATOM   4527  N   PRO B 135       7.541 -24.568 -12.071  1.00 96.31           N  
ATOM   4528  CA  PRO B 135       6.390 -24.842 -12.924  1.00 96.31           C  
ATOM   4529  HA  PRO B 135       6.585 -24.464 -13.928  1.00 96.31           H  
ATOM   4530  C   PRO B 135       5.145 -24.191 -12.298  1.00 96.31           C  
ATOM   4531  CB  PRO B 135       6.265 -26.368 -12.994  1.00 96.31           C  
ATOM   4532  HB2 PRO B 135       6.153 -26.706 -14.024  1.00 96.31           H  
ATOM   4533  HB3 PRO B 135       5.411 -26.717 -12.414  1.00 96.31           H  
ATOM   4534  O   PRO B 135       4.786 -24.570 -11.177  1.00 96.31           O  
ATOM   4535  CG  PRO B 135       7.562 -26.897 -12.383  1.00 96.31           C  
ATOM   4536  HG2 PRO B 135       8.303 -27.024 -13.172  1.00 96.31           H  
ATOM   4537  HG3 PRO B 135       7.406 -27.838 -11.853  1.00 96.31           H  
ATOM   4538  CD  PRO B 135       8.012 -25.786 -11.443  1.00 96.31           C  
ATOM   4539  HD2 PRO B 135       7.535 -25.901 -10.470  1.00 96.31           H  
ATOM   4540  HD3 PRO B 135       9.097 -25.801 -11.343  1.00 96.31           H  
ATOM   4541  N   PRO B 136       4.482 -23.222 -12.951  1.00 94.86           N  
ATOM   4542  CA  PRO B 136       3.447 -22.424 -12.291  1.00 94.86           C  
ATOM   4543  HA  PRO B 136       3.911 -21.894 -11.460  1.00 94.86           H  
ATOM   4544  C   PRO B 136       2.267 -23.231 -11.733  1.00 94.86           C  
ATOM   4545  CB  PRO B 136       3.011 -21.398 -13.336  1.00 94.86           C  
ATOM   4546  HB2 PRO B 136       2.716 -20.460 -12.866  1.00 94.86           H  
ATOM   4547  HB3 PRO B 136       2.213 -21.801 -13.960  1.00 94.86           H  
ATOM   4548  O   PRO B 136       1.710 -22.865 -10.703  1.00 94.86           O  
ATOM   4549  CG  PRO B 136       4.278 -21.210 -14.162  1.00 94.86           C  
ATOM   4550  HG2 PRO B 136       4.075 -20.796 -15.150  1.00 94.86           H  
ATOM   4551  HG3 PRO B 136       4.979 -20.574 -13.621  1.00 94.86           H  
ATOM   4552  CD  PRO B 136       4.829 -22.625 -14.236  1.00 94.86           C  
ATOM   4553  HD2 PRO B 136       4.332 -23.172 -15.037  1.00 94.86           H  
ATOM   4554  HD3 PRO B 136       5.902 -22.576 -14.418  1.00 94.86           H  
ATOM   4555  N   GLU B 137       1.928 -24.378 -12.321  1.00 93.36           N  
ATOM   4556  H   GLU B 137       2.429 -24.677 -13.145  1.00 93.36           H  
ATOM   4557  CA  GLU B 137       0.830 -25.228 -11.836  1.00 93.36           C  
ATOM   4558  HA  GLU B 137      -0.054 -24.605 -11.700  1.00 93.36           H  
ATOM   4559  C   GLU B 137       1.136 -25.894 -10.488  1.00 93.36           C  
ATOM   4560  CB  GLU B 137       0.540 -26.261 -12.919  1.00 93.36           C  
ATOM   4561  HB2 GLU B 137       0.626 -25.731 -13.867  1.00 93.36           H  
ATOM   4562  HB3 GLU B 137       1.298 -27.040 -12.841  1.00 93.36           H  
ATOM   4563  O   GLU B 137       0.216 -26.250  -9.757  1.00 93.36           O  
ATOM   4564  CG  GLU B 137      -0.842 -26.919 -12.891  1.00 93.36           C  
ATOM   4565  HG2 GLU B 137      -0.802 -27.806 -12.259  1.00 93.36           H  
ATOM   4566  HG3 GLU B 137      -1.550 -26.222 -12.445  1.00 93.36           H  
ATOM   4567  CD  GLU B 137      -1.345 -27.293 -14.302  1.00 93.36           C  
ATOM   4568  OE1 GLU B 137      -2.582 -27.387 -14.434  1.00 93.36           O  
ATOM   4569  OE2 GLU B 137      -0.522 -27.441 -15.236  1.00 93.36           O  
ATOM   4570  N   THR B 138       2.416 -25.996 -10.104  1.00 95.10           N  
ATOM   4571  H   THR B 138       3.124 -25.613 -10.714  1.00 95.10           H  
ATOM   4572  CA  THR B 138       2.811 -26.453  -8.757  1.00 95.10           C  
ATOM   4573  HA  THR B 138       2.242 -27.354  -8.528  1.00 95.10           H  
ATOM   4574  C   THR B 138       2.471 -25.440  -7.661  1.00 95.10           C  
ATOM   4575  CB  THR B 138       4.303 -26.812  -8.658  1.00 95.10           C  
ATOM   4576  HB  THR B 138       4.491 -27.208  -7.660  1.00 95.10           H  
ATOM   4577  O   THR B 138       2.466 -25.805  -6.487  1.00 95.10           O  
ATOM   4578  CG2 THR B 138       4.725 -27.881  -9.665  1.00 95.10           C  
ATOM   4579 HG21 THR B 138       5.803 -28.031  -9.608  1.00 95.10           H  
ATOM   4580 HG22 THR B 138       4.217 -28.816  -9.428  1.00 95.10           H  
ATOM   4581 HG23 THR B 138       4.451 -27.588 -10.679  1.00 95.10           H  
ATOM   4582  OG1 THR B 138       5.152 -25.700  -8.823  1.00 95.10           O  
ATOM   4583  HG1 THR B 138       4.985 -25.311  -9.685  1.00 95.10           H  
ATOM   4584  N   LEU B 139       2.167 -24.188  -8.028  1.00 96.94           N  
ATOM   4585  H   LEU B 139       2.175 -23.957  -9.011  1.00 96.94           H  
ATOM   4586  CA  LEU B 139       1.716 -23.137  -7.112  1.00 96.94           C  
ATOM   4587  HA  LEU B 139       2.074 -23.356  -6.106  1.00 96.94           H  
ATOM   4588  C   LEU B 139       0.187 -23.060  -6.999  1.00 96.94           C  
ATOM   4589  CB  LEU B 139       2.295 -21.781  -7.549  1.00 96.94           C  
ATOM   4590  HB2 LEU B 139       1.894 -21.525  -8.530  1.00 96.94           H  
ATOM   4591  HB3 LEU B 139       1.939 -21.026  -6.849  1.00 96.94           H  
ATOM   4592  O   LEU B 139      -0.343 -22.257  -6.234  1.00 96.94           O  
ATOM   4593  CG  LEU B 139       3.827 -21.696  -7.597  1.00 96.94           C  
ATOM   4594  HG  LEU B 139       4.215 -22.393  -8.339  1.00 96.94           H  
ATOM   4595  CD1 LEU B 139       4.216 -20.276  -8.007  1.00 96.94           C  
ATOM   4596 HD11 LEU B 139       3.753 -19.556  -7.333  1.00 96.94           H  
ATOM   4597 HD12 LEU B 139       5.298 -20.154  -7.966  1.00 96.94           H  
ATOM   4598 HD13 LEU B 139       3.866 -20.086  -9.022  1.00 96.94           H  
ATOM   4599  CD2 LEU B 139       4.473 -21.994  -6.241  1.00 96.94           C  
ATOM   4600 HD21 LEU B 139       4.297 -23.036  -5.977  1.00 96.94           H  
ATOM   4601 HD22 LEU B 139       5.549 -21.827  -6.294  1.00 96.94           H  
ATOM   4602 HD23 LEU B 139       4.036 -21.350  -5.477  1.00 96.94           H  
ATOM   4603  N   ARG B 140      -0.562 -23.889  -7.733  1.00 95.96           N  
ATOM   4604  H   ARG B 140      -0.110 -24.561  -8.336  1.00 95.96           H  
ATOM   4605  CA  ARG B 140      -2.020 -23.899  -7.614  1.00 95.96           C  
ATOM   4606  HA  ARG B 140      -2.368 -22.879  -7.777  1.00 95.96           H  
ATOM   4607  C   ARG B 140      -2.415 -24.321  -6.192  1.00 95.96           C  
ATOM   4608  CB  ARG B 140      -2.609 -24.789  -8.713  1.00 95.96           C  
ATOM   4609  HB2 ARG B 140      -2.281 -25.818  -8.562  1.00 95.96           H  
ATOM   4610  HB3 ARG B 140      -2.234 -24.445  -9.677  1.00 95.96           H  
ATOM   4611  O   ARG B 140      -2.080 -25.413  -5.739  1.00 95.96           O  
ATOM   4612  CG  ARG B 140      -4.143 -24.737  -8.727  1.00 95.96           C  
ATOM   4613  HG2 ARG B 140      -4.487 -23.707  -8.824  1.00 95.96           H  
ATOM   4614  HG3 ARG B 140      -4.515 -25.137  -7.784  1.00 95.96           H  
ATOM   4615  CD  ARG B 140      -4.724 -25.582  -9.867  1.00 95.96           C  
ATOM   4616  HD2 ARG B 140      -4.163 -26.513  -9.943  1.00 95.96           H  
ATOM   4617  HD3 ARG B 140      -5.751 -25.839  -9.607  1.00 95.96           H  
ATOM   4618  NE  ARG B 140      -4.678 -24.881 -11.169  1.00 95.96           N  
ATOM   4619  HE  ARG B 140      -3.766 -24.777 -11.589  1.00 95.96           H  
ATOM   4620  NH1 ARG B 140      -6.937 -24.542 -11.473  1.00 95.96           N  
ATOM   4621 HH11 ARG B 140      -7.125 -25.018 -10.602  1.00 95.96           H  
ATOM   4622 HH12 ARG B 140      -7.686 -24.148 -12.024  1.00 95.96           H  
ATOM   4623  NH2 ARG B 140      -5.494 -23.778 -12.984  1.00 95.96           N  
ATOM   4624 HH21 ARG B 140      -6.254 -23.333 -13.479  1.00 95.96           H  
ATOM   4625 HH22 ARG B 140      -4.550 -23.638 -13.316  1.00 95.96           H  
ATOM   4626  CZ  ARG B 140      -5.699 -24.411 -11.866  1.00 95.96           C  
ATOM   4627  N   GLY B 141      -3.141 -23.454  -5.493  1.00 95.51           N  
ATOM   4628  H   GLY B 141      -3.332 -22.558  -5.918  1.00 95.51           H  
ATOM   4629  CA  GLY B 141      -3.535 -23.632  -4.094  1.00 95.51           C  
ATOM   4630  HA2 GLY B 141      -4.437 -23.047  -3.911  1.00 95.51           H  
ATOM   4631  HA3 GLY B 141      -3.775 -24.681  -3.918  1.00 95.51           H  
ATOM   4632  C   GLY B 141      -2.480 -23.209  -3.063  1.00 95.51           C  
ATOM   4633  O   GLY B 141      -2.698 -23.432  -1.872  1.00 95.51           O  
ATOM   4634  N   SER B 142      -1.343 -22.624  -3.468  1.00 96.70           N  
ATOM   4635  H   SER B 142      -1.189 -22.445  -4.450  1.00 96.70           H  
ATOM   4636  CA  SER B 142      -0.342 -22.105  -2.524  1.00 96.70           C  
ATOM   4637  HA  SER B 142      -0.352 -22.746  -1.643  1.00 96.70           H  
ATOM   4638  C   SER B 142      -0.680 -20.696  -2.049  1.00 96.70           C  
ATOM   4639  CB  SER B 142       1.084 -22.172  -3.089  1.00 96.70           C  
ATOM   4640  HB2 SER B 142       1.282 -23.193  -3.416  1.00 96.70           H  
ATOM   4641  HB3 SER B 142       1.797 -21.922  -2.302  1.00 96.70           H  
ATOM   4642  O   SER B 142      -1.324 -19.912  -2.746  1.00 96.70           O  
ATOM   4643  OG  SER B 142       1.290 -21.306  -4.182  1.00 96.70           O  
ATOM   4644  HG  SER B 142       1.677 -20.464  -3.929  1.00 96.70           H  
ATOM   4645  N   ASP B 143      -0.180 -20.321  -0.873  1.00 96.61           N  
ATOM   4646  H   ASP B 143       0.433 -20.947  -0.371  1.00 96.61           H  
ATOM   4647  CA  ASP B 143      -0.301 -18.971  -0.322  1.00 96.61           C  
ATOM   4648  HA  ASP B 143      -1.293 -18.598  -0.577  1.00 96.61           H  
ATOM   4649  C   ASP B 143       0.703 -17.999  -0.964  1.00 96.61           C  
ATOM   4650  CB  ASP B 143      -0.234 -19.020   1.214  1.00 96.61           C  
ATOM   4651  HB2 ASP B 143      -1.004 -19.703   1.573  1.00 96.61           H  
ATOM   4652  HB3 ASP B 143      -0.480 -18.029   1.597  1.00 96.61           H  
ATOM   4653  O   ASP B 143       1.427 -17.279  -0.282  1.00 96.61           O  
ATOM   4654  CG  ASP B 143       1.115 -19.454   1.802  1.00 96.61           C  
ATOM   4655  OD1 ASP B 143       1.945 -20.051   1.076  1.00 96.61           O  
ATOM   4656  OD2 ASP B 143       1.289 -19.188   3.015  1.00 96.61           O  
ATOM   4657  N   THR B 144       0.773 -17.985  -2.295  1.00 98.65           N  
ATOM   4658  H   THR B 144       0.145 -18.589  -2.807  1.00 98.65           H  
ATOM   4659  CA  THR B 144       1.631 -17.067  -3.048  1.00 98.65           C  
ATOM   4660  HA  THR B 144       2.549 -16.937  -2.476  1.00 98.65           H  
ATOM   4661  C   THR B 144       0.946 -15.712  -3.208  1.00 98.65           C  
ATOM   4662  CB  THR B 144       2.015 -17.656  -4.406  1.00 98.65           C  
ATOM   4663  HB  THR B 144       1.105 -17.817  -4.983  1.00 98.65           H  
ATOM   4664  O   THR B 144      -0.158 -15.643  -3.742  1.00 98.65           O  
ATOM   4665  CG2 THR B 144       2.972 -16.768  -5.203  1.00 98.65           C  
ATOM   4666 HG21 THR B 144       3.876 -16.559  -4.630  1.00 98.65           H  
ATOM   4667 HG22 THR B 144       3.232 -17.265  -6.138  1.00 98.65           H  
ATOM   4668 HG23 THR B 144       2.486 -15.824  -5.448  1.00 98.65           H  
ATOM   4669  OG1 THR B 144       2.661 -18.894  -4.203  1.00 98.65           O  
ATOM   4670  HG1 THR B 144       3.537 -18.707  -3.857  1.00 98.65           H  
ATOM   4671  N   GLY B 145       1.581 -14.638  -2.737  1.00 98.79           N  
ATOM   4672  H   GLY B 145       2.499 -14.767  -2.336  1.00 98.79           H  
ATOM   4673  CA  GLY B 145       1.064 -13.272  -2.869  1.00 98.79           C  
ATOM   4674  HA2 GLY B 145       1.472 -12.645  -2.077  1.00 98.79           H  
ATOM   4675  HA3 GLY B 145      -0.020 -13.291  -2.753  1.00 98.79           H  
ATOM   4676  C   GLY B 145       1.391 -12.630  -4.223  1.00 98.79           C  
ATOM   4677  O   GLY B 145       2.382 -12.986  -4.862  1.00 98.79           O  
ATOM   4678  N   VAL B 146       0.582 -11.659  -4.646  1.00 98.92           N  
ATOM   4679  H   VAL B 146      -0.191 -11.406  -4.047  1.00 98.92           H  
ATOM   4680  CA  VAL B 146       0.732 -10.909  -5.903  1.00 98.92           C  
ATOM   4681  HA  VAL B 146       1.720 -11.099  -6.321  1.00 98.92           H  
ATOM   4682  C   VAL B 146       0.609  -9.409  -5.624  1.00 98.92           C  
ATOM   4683  CB  VAL B 146      -0.313 -11.354  -6.948  1.00 98.92           C  
ATOM   4684  HB  VAL B 146      -1.313 -11.114  -6.586  1.00 98.92           H  
ATOM   4685  O   VAL B 146      -0.463  -8.918  -5.271  1.00 98.92           O  
ATOM   4686  CG1 VAL B 146      -0.088 -10.625  -8.276  1.00 98.92           C  
ATOM   4687 HG11 VAL B 146      -0.848 -10.936  -8.993  1.00 98.92           H  
ATOM   4688 HG12 VAL B 146       0.900 -10.853  -8.676  1.00 98.92           H  
ATOM   4689 HG13 VAL B 146      -0.187  -9.549  -8.136  1.00 98.92           H  
ATOM   4690  CG2 VAL B 146      -0.262 -12.860  -7.232  1.00 98.92           C  
ATOM   4691 HG21 VAL B 146       0.736 -13.147  -7.564  1.00 98.92           H  
ATOM   4692 HG22 VAL B 146      -0.988 -13.111  -8.005  1.00 98.92           H  
ATOM   4693 HG23 VAL B 146      -0.517 -13.423  -6.334  1.00 98.92           H  
ATOM   4694  N   PHE B 147       1.699  -8.668  -5.810  1.00 98.88           N  
ATOM   4695  H   PHE B 147       2.548  -9.130  -6.104  1.00 98.88           H  
ATOM   4696  CA  PHE B 147       1.783  -7.235  -5.516  1.00 98.88           C  
ATOM   4697  HA  PHE B 147       0.814  -6.865  -5.180  1.00 98.88           H  
ATOM   4698  C   PHE B 147       2.169  -6.470  -6.785  1.00 98.88           C  
ATOM   4699  CB  PHE B 147       2.786  -7.002  -4.375  1.00 98.88           C  
ATOM   4700  HB2 PHE B 147       2.835  -5.932  -4.170  1.00 98.88           H  
ATOM   4701  HB3 PHE B 147       3.777  -7.316  -4.700  1.00 98.88           H  
ATOM   4702  O   PHE B 147       3.301  -6.573  -7.261  1.00 98.88           O  
ATOM   4703  CG  PHE B 147       2.448  -7.728  -3.086  1.00 98.88           C  
ATOM   4704  CD1 PHE B 147       1.784  -7.055  -2.044  1.00 98.88           C  
ATOM   4705  HD1 PHE B 147       1.521  -6.013  -2.153  1.00 98.88           H  
ATOM   4706  CD2 PHE B 147       2.801  -9.083  -2.928  1.00 98.88           C  
ATOM   4707  HD2 PHE B 147       3.322  -9.599  -3.721  1.00 98.88           H  
ATOM   4708  CE1 PHE B 147       1.461  -7.742  -0.861  1.00 98.88           C  
ATOM   4709  HE1 PHE B 147       0.960  -7.233  -0.051  1.00 98.88           H  
ATOM   4710  CE2 PHE B 147       2.460  -9.772  -1.753  1.00 98.88           C  
ATOM   4711  HE2 PHE B 147       2.720 -10.814  -1.636  1.00 98.88           H  
ATOM   4712  CZ  PHE B 147       1.768  -9.105  -0.730  1.00 98.88           C  
ATOM   4713  HZ  PHE B 147       1.466  -9.640   0.158  1.00 98.88           H  
ATOM   4714  N   VAL B 148       1.229  -5.710  -7.347  1.00 98.88           N  
ATOM   4715  H   VAL B 148       0.330  -5.635  -6.892  1.00 98.88           H  
ATOM   4716  CA  VAL B 148       1.404  -5.038  -8.646  1.00 98.88           C  
ATOM   4717  HA  VAL B 148       2.370  -5.311  -9.071  1.00 98.88           H  
ATOM   4718  C   VAL B 148       1.387  -3.526  -8.467  1.00 98.88           C  
ATOM   4719  CB  VAL B 148       0.325  -5.478  -9.658  1.00 98.88           C  
ATOM   4720  HB  VAL B 148      -0.653  -5.153  -9.304  1.00 98.88           H  
ATOM   4721  O   VAL B 148       0.419  -2.974  -7.959  1.00 98.88           O  
ATOM   4722  CG1 VAL B 148       0.575  -4.862 -11.041  1.00 98.88           C  
ATOM   4723 HG11 VAL B 148      -0.178  -5.217 -11.745  1.00 98.88           H  
ATOM   4724 HG12 VAL B 148       0.493  -3.777 -10.988  1.00 98.88           H  
ATOM   4725 HG13 VAL B 148       1.566  -5.132 -11.405  1.00 98.88           H  
ATOM   4726  CG2 VAL B 148       0.283  -7.003  -9.827  1.00 98.88           C  
ATOM   4727 HG21 VAL B 148       0.015  -7.468  -8.878  1.00 98.88           H  
ATOM   4728 HG22 VAL B 148       1.253  -7.381 -10.149  1.00 98.88           H  
ATOM   4729 HG23 VAL B 148      -0.469  -7.271 -10.568  1.00 98.88           H  
ATOM   4730  N   GLY B 149       2.437  -2.844  -8.918  1.00 98.79           N  
ATOM   4731  H   GLY B 149       3.240  -3.361  -9.246  1.00 98.79           H  
ATOM   4732  CA  GLY B 149       2.425  -1.400  -9.125  1.00 98.79           C  
ATOM   4733  HA2 GLY B 149       1.871  -0.919  -8.319  1.00 98.79           H  
ATOM   4734  HA3 GLY B 149       3.450  -1.029  -9.112  1.00 98.79           H  
ATOM   4735  C   GLY B 149       1.804  -1.046 -10.476  1.00 98.79           C  
ATOM   4736  O   GLY B 149       2.350  -1.432 -11.511  1.00 98.79           O  
ATOM   4737  N   MET B 150       0.692  -0.316 -10.487  1.00 97.75           N  
ATOM   4738  H   MET B 150       0.299  -0.003  -9.611  1.00 97.75           H  
ATOM   4739  CA  MET B 150      -0.022   0.058 -11.714  1.00 97.75           C  
ATOM   4740  HA  MET B 150       0.690   0.214 -12.525  1.00 97.75           H  
ATOM   4741  C   MET B 150      -0.801   1.353 -11.492  1.00 97.75           C  
ATOM   4742  CB  MET B 150      -0.980  -1.080 -12.109  1.00 97.75           C  
ATOM   4743  HB2 MET B 150      -1.636  -1.271 -11.260  1.00 97.75           H  
ATOM   4744  HB3 MET B 150      -0.401  -1.982 -12.304  1.00 97.75           H  
ATOM   4745  O   MET B 150      -1.387   1.553 -10.432  1.00 97.75           O  
ATOM   4746  CG  MET B 150      -1.876  -0.815 -13.327  1.00 97.75           C  
ATOM   4747  HG2 MET B 150      -2.400   0.133 -13.199  1.00 97.75           H  
ATOM   4748  HG3 MET B 150      -1.262  -0.758 -14.226  1.00 97.75           H  
ATOM   4749  SD  MET B 150      -3.135  -2.103 -13.528  1.00 97.75           S  
ATOM   4750  CE  MET B 150      -4.061  -1.474 -14.949  1.00 97.75           C  
ATOM   4751  HE1 MET B 150      -4.996  -2.023 -15.053  1.00 97.75           H  
ATOM   4752  HE2 MET B 150      -4.279  -0.414 -14.818  1.00 97.75           H  
ATOM   4753  HE3 MET B 150      -3.472  -1.620 -15.854  1.00 97.75           H  
ATOM   4754  N   SER B 151      -0.865   2.186 -12.527  1.00 93.54           N  
ATOM   4755  H   SER B 151      -0.396   1.927 -13.383  1.00 93.54           H  
ATOM   4756  CA  SER B 151      -1.767   3.339 -12.594  1.00 93.54           C  
ATOM   4757  HA  SER B 151      -2.364   3.393 -11.683  1.00 93.54           H  
ATOM   4758  C   SER B 151      -2.728   3.153 -13.776  1.00 93.54           C  
ATOM   4759  CB  SER B 151      -0.979   4.653 -12.695  1.00 93.54           C  
ATOM   4760  HB2 SER B 151      -0.521   4.714 -13.682  1.00 93.54           H  
ATOM   4761  HB3 SER B 151      -1.661   5.495 -12.577  1.00 93.54           H  
ATOM   4762  O   SER B 151      -2.410   2.457 -14.746  1.00 93.54           O  
ATOM   4763  OG  SER B 151       0.049   4.739 -11.716  1.00 93.54           O  
ATOM   4764  HG  SER B 151      -0.332   4.860 -10.843  1.00 93.54           H  
ATOM   4765  N   HIS B 152      -3.922   3.743 -13.707  1.00 90.01           N  
ATOM   4766  H   HIS B 152      -4.133   4.335 -12.917  1.00 90.01           H  
ATOM   4767  CA  HIS B 152      -4.889   3.664 -14.805  1.00 90.01           C  
ATOM   4768  HA  HIS B 152      -4.980   2.618 -15.100  1.00 90.01           H  
ATOM   4769  C   HIS B 152      -4.390   4.459 -16.028  1.00 90.01           C  
ATOM   4770  CB  HIS B 152      -6.266   4.135 -14.316  1.00 90.01           C  
ATOM   4771  HB2 HIS B 152      -6.226   5.201 -14.096  1.00 90.01           H  
ATOM   4772  HB3 HIS B 152      -6.518   3.607 -13.396  1.00 90.01           H  
ATOM   4773  O   HIS B 152      -3.949   5.594 -15.879  1.00 90.01           O  
ATOM   4774  CG  HIS B 152      -7.361   3.875 -15.319  1.00 90.01           C  
ATOM   4775  CD2 HIS B 152      -8.023   4.816 -16.064  1.00 90.01           C  
ATOM   4776  HD2 HIS B 152      -7.872   5.884 -16.025  1.00 90.01           H  
ATOM   4777  ND1 HIS B 152      -7.868   2.642 -15.676  1.00 90.01           N  
ATOM   4778  HD1 HIS B 152      -7.629   1.740 -15.291  1.00 90.01           H  
ATOM   4779  CE1 HIS B 152      -8.805   2.835 -16.618  1.00 90.01           C  
ATOM   4780  HE1 HIS B 152      -9.381   2.054 -17.093  1.00 90.01           H  
ATOM   4781  NE2 HIS B 152      -8.922   4.142 -16.896  1.00 90.01           N  
ATOM   4782  N   GLN B 153      -4.451   3.859 -17.224  1.00 89.07           N  
ATOM   4783  H   GLN B 153      -4.800   2.912 -17.262  1.00 89.07           H  
ATOM   4784  CA  GLN B 153      -3.899   4.418 -18.476  1.00 89.07           C  
ATOM   4785  HA  GLN B 153      -3.462   5.396 -18.277  1.00 89.07           H  
ATOM   4786  C   GLN B 153      -4.969   4.652 -19.563  1.00 89.07           C  
ATOM   4787  CB  GLN B 153      -2.774   3.500 -18.995  1.00 89.07           C  
ATOM   4788  HB2 GLN B 153      -3.170   2.488 -19.082  1.00 89.07           H  
ATOM   4789  HB3 GLN B 153      -2.466   3.812 -19.993  1.00 89.07           H  
ATOM   4790  O   GLN B 153      -4.630   4.869 -20.724  1.00 89.07           O  
ATOM   4791  CG  GLN B 153      -1.529   3.463 -18.093  1.00 89.07           C  
ATOM   4792  HG2 GLN B 153      -1.829   3.375 -17.048  1.00 89.07           H  
ATOM   4793  HG3 GLN B 153      -0.954   2.570 -18.336  1.00 89.07           H  
ATOM   4794  CD  GLN B 153      -0.585   4.653 -18.239  1.00 89.07           C  
ATOM   4795  NE2 GLN B 153       0.329   4.812 -17.305  1.00 89.07           N  
ATOM   4796 HE21 GLN B 153       0.987   5.571 -17.411  1.00 89.07           H  
ATOM   4797 HE22 GLN B 153       0.331   4.209 -16.495  1.00 89.07           H  
ATOM   4798  OE1 GLN B 153      -0.597   5.405 -19.199  1.00 89.07           O  
ATOM   4799  N   GLY B 154      -6.260   4.569 -19.215  1.00 82.22           N  
ATOM   4800  H   GLY B 154      -6.491   4.401 -18.246  1.00 82.22           H  
ATOM   4801  CA  GLY B 154      -7.356   4.945 -20.114  1.00 82.22           C  
ATOM   4802  HA2 GLY B 154      -8.272   5.003 -19.525  1.00 82.22           H  
ATOM   4803  HA3 GLY B 154      -7.156   5.934 -20.525  1.00 82.22           H  
ATOM   4804  C   GLY B 154      -7.617   3.995 -21.293  1.00 82.22           C  
ATOM   4805  O   GLY B 154      -8.088   4.438 -22.340  1.00 82.22           O  
ATOM   4806  N   TYR B 155      -7.311   2.695 -21.179  1.00 87.70           N  
ATOM   4807  H   TYR B 155      -6.962   2.344 -20.299  1.00 87.70           H  
ATOM   4808  CA  TYR B 155      -7.628   1.748 -22.257  1.00 87.70           C  
ATOM   4809  HA  TYR B 155      -7.178   2.143 -23.167  1.00 87.70           H  
ATOM   4810  C   TYR B 155      -9.145   1.669 -22.503  1.00 87.70           C  
ATOM   4811  CB  TYR B 155      -7.012   0.364 -22.008  1.00 87.70           C  
ATOM   4812  HB2 TYR B 155      -5.936   0.475 -21.871  1.00 87.70           H  
ATOM   4813  HB3 TYR B 155      -7.410  -0.042 -21.078  1.00 87.70           H  
ATOM   4814  O   TYR B 155      -9.939   1.556 -21.575  1.00 87.70           O  
ATOM   4815  CG  TYR B 155      -7.261  -0.621 -23.144  1.00 87.70           C  
ATOM   4816  CD1 TYR B 155      -8.262  -1.605 -23.036  1.00 87.70           C  
ATOM   4817  HD1 TYR B 155      -8.860  -1.671 -22.138  1.00 87.70           H  
ATOM   4818  CD2 TYR B 155      -6.495  -0.552 -24.324  1.00 87.70           C  
ATOM   4819  HD2 TYR B 155      -5.706   0.180 -24.415  1.00 87.70           H  
ATOM   4820  CE1 TYR B 155      -8.489  -2.520 -24.080  1.00 87.70           C  
ATOM   4821  HE1 TYR B 155      -9.244  -3.285 -23.974  1.00 87.70           H  
ATOM   4822  CE2 TYR B 155      -6.725  -1.454 -25.379  1.00 87.70           C  
ATOM   4823  HE2 TYR B 155      -6.135  -1.404 -26.282  1.00 87.70           H  
ATOM   4824  OH  TYR B 155      -7.908  -3.323 -26.273  1.00 87.70           O  
ATOM   4825  HH  TYR B 155      -8.610  -3.947 -26.070  1.00 87.70           H  
ATOM   4826  CZ  TYR B 155      -7.717  -2.446 -25.256  1.00 87.70           C  
ATOM   4827  N   ALA B 156      -9.536   1.742 -23.780  1.00 76.10           N  
ATOM   4828  H   ALA B 156      -8.802   1.828 -24.468  1.00 76.10           H  
ATOM   4829  CA  ALA B 156     -10.922   1.813 -24.262  1.00 76.10           C  
ATOM   4830  HA  ALA B 156     -10.859   1.911 -25.346  1.00 76.10           H  
ATOM   4831  C   ALA B 156     -11.742   3.043 -23.809  1.00 76.10           C  
ATOM   4832  CB  ALA B 156     -11.632   0.477 -23.990  1.00 76.10           C  
ATOM   4833  HB1 ALA B 156     -11.765   0.333 -22.918  1.00 76.10           H  
ATOM   4834  HB2 ALA B 156     -11.042  -0.347 -24.390  1.00 76.10           H  
ATOM   4835  HB3 ALA B 156     -12.613   0.479 -24.466  1.00 76.10           H  
ATOM   4836  O   ALA B 156     -12.894   3.186 -24.227  1.00 76.10           O  
ATOM   4837  N   THR B 157     -11.175   3.960 -23.027  1.00 70.55           N  
ATOM   4838  H   THR B 157     -10.246   3.809 -22.659  1.00 70.55           H  
ATOM   4839  CA  THR B 157     -11.911   5.116 -22.514  1.00 70.55           C  
ATOM   4840  HA  THR B 157     -12.892   4.747 -22.214  1.00 70.55           H  
ATOM   4841  C   THR B 157     -12.125   6.176 -23.595  1.00 70.55           C  
ATOM   4842  CB  THR B 157     -11.244   5.710 -21.266  1.00 70.55           C  
ATOM   4843  HB  THR B 157     -10.484   6.441 -21.539  1.00 70.55           H  
ATOM   4844  O   THR B 157     -11.262   6.417 -24.435  1.00 70.55           O  
ATOM   4845  CG2 THR B 157     -12.312   6.341 -20.383  1.00 70.55           C  
ATOM   4846 HG21 THR B 157     -12.729   7.219 -20.876  1.00 70.55           H  
ATOM   4847 HG22 THR B 157     -11.872   6.607 -19.423  1.00 70.55           H  
ATOM   4848 HG23 THR B 157     -13.113   5.627 -20.188  1.00 70.55           H  
ATOM   4849  OG1 THR B 157     -10.666   4.706 -20.466  1.00 70.55           O  
ATOM   4850  HG1 THR B 157     -10.431   5.093 -19.619  1.00 70.55           H  
ATOM   4851  N   GLY B 158     -13.315   6.785 -23.628  1.00 61.67           N  
ATOM   4852  H   GLY B 158     -14.000   6.531 -22.931  1.00 61.67           H  
ATOM   4853  CA  GLY B 158     -13.670   7.835 -24.596  1.00 61.67           C  
ATOM   4854  HA2 GLY B 158     -12.917   8.622 -24.546  1.00 61.67           H  
ATOM   4855  HA3 GLY B 158     -14.631   8.265 -24.314  1.00 61.67           H  
ATOM   4856  C   GLY B 158     -13.767   7.383 -26.060  1.00 61.67           C  
ATOM   4857  O   GLY B 158     -14.113   8.187 -26.925  1.00 61.67           O  
ATOM   4858  N   ARG B 159     -13.494   6.109 -26.368  1.00 62.19           N  
ATOM   4859  H   ARG B 159     -13.216   5.490 -25.620  1.00 62.19           H  
ATOM   4860  CA  ARG B 159     -13.622   5.568 -27.723  1.00 62.19           C  
ATOM   4861  HA  ARG B 159     -13.525   6.407 -28.411  1.00 62.19           H  
ATOM   4862  C   ARG B 159     -15.010   4.970 -27.945  1.00 62.19           C  
ATOM   4863  CB  ARG B 159     -12.494   4.573 -28.030  1.00 62.19           C  
ATOM   4864  HB2 ARG B 159     -12.737   4.038 -28.949  1.00 62.19           H  
ATOM   4865  HB3 ARG B 159     -12.404   3.847 -27.222  1.00 62.19           H  
ATOM   4866  O   ARG B 159     -15.589   4.390 -27.023  1.00 62.19           O  
ATOM   4867  CG  ARG B 159     -11.166   5.319 -28.227  1.00 62.19           C  
ATOM   4868  HG2 ARG B 159     -10.828   5.724 -27.273  1.00 62.19           H  
ATOM   4869  HG3 ARG B 159     -11.320   6.145 -28.922  1.00 62.19           H  
ATOM   4870  CD  ARG B 159     -10.087   4.396 -28.803  1.00 62.19           C  
ATOM   4871  HD2 ARG B 159      -9.866   3.620 -28.070  1.00 62.19           H  
ATOM   4872  HD3 ARG B 159     -10.466   3.929 -29.712  1.00 62.19           H  
ATOM   4873  NE  ARG B 159      -8.859   5.151 -29.117  1.00 62.19           N  
ATOM   4874  HE  ARG B 159      -8.847   6.126 -28.856  1.00 62.19           H  
ATOM   4875  NH1 ARG B 159      -7.566   3.406 -29.900  1.00 62.19           N  
ATOM   4876 HH11 ARG B 159      -6.651   3.110 -30.209  1.00 62.19           H  
ATOM   4877 HH12 ARG B 159      -8.297   2.742 -29.686  1.00 62.19           H  
ATOM   4878  NH2 ARG B 159      -6.716   5.433 -29.840  1.00 62.19           N  
ATOM   4879 HH21 ARG B 159      -5.864   5.009 -30.178  1.00 62.19           H  
ATOM   4880 HH22 ARG B 159      -6.783   6.435 -29.735  1.00 62.19           H  
ATOM   4881  CZ  ARG B 159      -7.734   4.664 -29.612  1.00 62.19           C  
ATOM   4882  N   PRO B 160     -15.552   5.070 -29.173  1.00 58.39           N  
ATOM   4883  CA  PRO B 160     -16.749   4.325 -29.524  1.00 58.39           C  
ATOM   4884  HA  PRO B 160     -17.582   4.659 -28.904  1.00 58.39           H  
ATOM   4885  C   PRO B 160     -16.502   2.834 -29.278  1.00 58.39           C  
ATOM   4886  CB  PRO B 160     -17.041   4.657 -30.990  1.00 58.39           C  
ATOM   4887  HB2 PRO B 160     -17.741   5.491 -31.036  1.00 58.39           H  
ATOM   4888  HB3 PRO B 160     -17.438   3.800 -31.534  1.00 58.39           H  
ATOM   4889  O   PRO B 160     -15.443   2.306 -29.627  1.00 58.39           O  
ATOM   4890  CG  PRO B 160     -15.688   5.103 -31.545  1.00 58.39           C  
ATOM   4891  HG2 PRO B 160     -15.799   5.814 -32.364  1.00 58.39           H  
ATOM   4892  HG3 PRO B 160     -15.126   4.228 -31.872  1.00 58.39           H  
ATOM   4893  CD  PRO B 160     -14.990   5.730 -30.342  1.00 58.39           C  
ATOM   4894  HD2 PRO B 160     -15.215   6.796 -30.295  1.00 58.39           H  
ATOM   4895  HD3 PRO B 160     -13.914   5.574 -30.423  1.00 58.39           H  
ATOM   4896  N   ARG B 161     -17.476   2.173 -28.644  1.00 58.36           N  
ATOM   4897  H   ARG B 161     -18.299   2.691 -28.374  1.00 58.36           H  
ATOM   4898  CA  ARG B 161     -17.401   0.748 -28.302  1.00 58.36           C  
ATOM   4899  HA  ARG B 161     -16.594   0.629 -27.578  1.00 58.36           H  
ATOM   4900  C   ARG B 161     -17.076  -0.067 -29.567  1.00 58.36           C  
ATOM   4901  CB  ARG B 161     -18.715   0.289 -27.655  1.00 58.36           C  
ATOM   4902  HB2 ARG B 161     -19.561   0.699 -28.207  1.00 58.36           H  
ATOM   4903  HB3 ARG B 161     -18.775  -0.798 -27.697  1.00 58.36           H  
ATOM   4904  O   ARG B 161     -17.793   0.082 -30.555  1.00 58.36           O  
ATOM   4905  CG  ARG B 161     -18.781   0.717 -26.181  1.00 58.36           C  
ATOM   4906  HG2 ARG B 161     -18.023   0.167 -25.623  1.00 58.36           H  
ATOM   4907  HG3 ARG B 161     -18.579   1.784 -26.089  1.00 58.36           H  
ATOM   4908  CD  ARG B 161     -20.162   0.422 -25.591  1.00 58.36           C  
ATOM   4909  HD2 ARG B 161     -20.876   1.114 -26.037  1.00 58.36           H  
ATOM   4910  HD3 ARG B 161     -20.454  -0.592 -25.865  1.00 58.36           H  
ATOM   4911  NE  ARG B 161     -20.146   0.558 -24.119  1.00 58.36           N  
ATOM   4912  HE  ARG B 161     -19.310   0.237 -23.651  1.00 58.36           H  
ATOM   4913  NH1 ARG B 161     -22.265   1.364 -23.827  1.00 58.36           N  
ATOM   4914 HH11 ARG B 161     -22.420   1.273 -24.821  1.00 58.36           H  
ATOM   4915 HH12 ARG B 161     -22.960   1.771 -23.218  1.00 58.36           H  
ATOM   4916  NH2 ARG B 161     -20.931   1.133 -22.054  1.00 58.36           N  
ATOM   4917 HH21 ARG B 161     -21.633   1.537 -21.451  1.00 58.36           H  
ATOM   4918 HH22 ARG B 161     -20.116   0.733 -21.611  1.00 58.36           H  
ATOM   4919  CZ  ARG B 161     -21.107   1.018 -23.341  1.00 58.36           C  
ATOM   4920  N   PRO B 162     -15.998  -0.871 -29.570  1.00 52.86           N  
ATOM   4921  CA  PRO B 162     -15.398  -1.364 -30.811  1.00 52.86           C  
ATOM   4922  HA  PRO B 162     -15.245  -0.521 -31.485  1.00 52.86           H  
ATOM   4923  C   PRO B 162     -16.255  -2.391 -31.559  1.00 52.86           C  
ATOM   4924  CB  PRO B 162     -14.025  -1.923 -30.414  1.00 52.86           C  
ATOM   4925  HB2 PRO B 162     -13.779  -2.837 -30.954  1.00 52.86           H  
ATOM   4926  HB3 PRO B 162     -13.266  -1.165 -30.604  1.00 52.86           H  
ATOM   4927  O   PRO B 162     -16.419  -2.278 -32.770  1.00 52.86           O  
ATOM   4928  CG  PRO B 162     -14.121  -2.169 -28.911  1.00 52.86           C  
ATOM   4929  HG2 PRO B 162     -13.156  -2.057 -28.417  1.00 52.86           H  
ATOM   4930  HG3 PRO B 162     -14.519  -3.171 -28.752  1.00 52.86           H  
ATOM   4931  CD  PRO B 162     -15.126  -1.129 -28.436  1.00 52.86           C  
ATOM   4932  HD2 PRO B 162     -15.686  -1.508 -27.581  1.00 52.86           H  
ATOM   4933  HD3 PRO B 162     -14.598  -0.213 -28.170  1.00 52.86           H  
ATOM   4934  N   GLU B 163     -16.802  -3.384 -30.856  1.00 56.20           N  
ATOM   4935  H   GLU B 163     -16.690  -3.392 -29.852  1.00 56.20           H  
ATOM   4936  CA  GLU B 163     -17.633  -4.447 -31.428  1.00 56.20           C  
ATOM   4937  HA  GLU B 163     -18.091  -4.094 -32.352  1.00 56.20           H
[truncated: 1,825,507 more chars]
