# Supplementary material for: Module-Based Polyketide Synthase Engineering for de Novo Polyketide Biosynthesis
Source: ACS Synth Biol. 2023 Oct 23;12(11):3148–55. doi: 10.1021/acssynbio.3c00282 (PMC10661043; doi:10.1021/acssynbio.3c00282)
Supplement: Supplementary file 2 — sb3c00282_si_002.zip [file sb3c00282_si_002.zip › Final_PKS_Structures/menzella_pdbs/epoM7_ACP_pikM6_KSAT_dimer.pdb]

ATOM      1  N   LEU A   1      63.217 -35.191  -4.091  1.00 60.97           N  
ATOM      2  H   LEU A   1      63.816 -34.866  -3.346  1.00 60.97           H  
ATOM      3  H2  LEU A   1      62.283 -35.298  -3.724  1.00 60.97           H  
ATOM      4  H3  LEU A   1      63.540 -36.091  -4.417  1.00 60.97           H  
ATOM      5  CA  LEU A   1      63.200 -34.218  -5.209  1.00 60.97           C  
ATOM      6  HA  LEU A   1      62.523 -34.603  -5.972  1.00 60.97           H  
ATOM      7  C   LEU A   1      64.548 -34.123  -5.924  1.00 60.97           C  
ATOM      8  CB  LEU A   1      62.631 -32.858  -4.772  1.00 60.97           C  
ATOM      9  HB2 LEU A   1      62.857 -32.691  -3.719  1.00 60.97           H  
ATOM     10  HB3 LEU A   1      63.094 -32.052  -5.342  1.00 60.97           H  
ATOM     11  O   LEU A   1      64.586 -34.499  -7.085  1.00 60.97           O  
ATOM     12  CG  LEU A   1      61.105 -32.827  -5.005  1.00 60.97           C  
ATOM     13  HG  LEU A   1      60.703 -33.826  -4.837  1.00 60.97           H  
ATOM     14  CD1 LEU A   1      60.423 -31.888  -4.021  1.00 60.97           C  
ATOM     15 HD11 LEU A   1      59.358 -31.836  -4.245  1.00 60.97           H  
ATOM     16 HD12 LEU A   1      60.541 -32.244  -2.998  1.00 60.97           H  
ATOM     17 HD13 LEU A   1      60.839 -30.883  -4.097  1.00 60.97           H  
ATOM     18  CD2 LEU A   1      60.790 -32.407  -6.440  1.00 60.97           C  
ATOM     19 HD21 LEU A   1      61.125 -31.386  -6.624  1.00 60.97           H  
ATOM     20 HD22 LEU A   1      59.712 -32.443  -6.602  1.00 60.97           H  
ATOM     21 HD23 LEU A   1      61.265 -33.083  -7.150  1.00 60.97           H  
ATOM     22  N   GLN A   2      65.648 -33.717  -5.269  1.00 66.90           N  
ATOM     23  H   GLN A   2      65.570 -33.320  -4.344  1.00 66.90           H  
ATOM     24  CA  GLN A   2      66.974 -33.607  -5.922  1.00 66.90           C  
ATOM     25  HA  GLN A   2      66.925 -32.853  -6.708  1.00 66.90           H  
ATOM     26  C   GLN A   2      67.461 -34.904  -6.588  1.00 66.90           C  
ATOM     27  CB  GLN A   2      68.031 -33.176  -4.893  1.00 66.90           C  
ATOM     28  HB2 GLN A   2      69.020 -33.406  -5.290  1.00 66.90           H  
ATOM     29  HB3 GLN A   2      67.896 -33.746  -3.974  1.00 66.90           H  
ATOM     30  O   GLN A   2      67.983 -34.871  -7.695  1.00 66.90           O  
ATOM     31  CG  GLN A   2      68.002 -31.671  -4.588  1.00 66.90           C  
ATOM     32  HG2 GLN A   2      67.029 -31.390  -4.185  1.00 66.90           H  
ATOM     33  HG3 GLN A   2      68.166 -31.115  -5.511  1.00 66.90           H  
ATOM     34  CD  GLN A   2      69.078 -31.270  -3.579  1.00 66.90           C  
ATOM     35  NE2 GLN A   2      69.368 -29.996  -3.444  1.00 66.90           N  
ATOM     36 HE21 GLN A   2      68.922 -29.283  -4.002  1.00 66.90           H  
ATOM     37 HE22 GLN A   2      70.081 -29.761  -2.768  1.00 66.90           H  
ATOM     38  OE1 GLN A   2      69.658 -32.095  -2.891  1.00 66.90           O  
ATOM     39  N   SER A   3      67.254 -36.045  -5.927  1.00 65.59           N  
ATOM     40  H   SER A   3      66.895 -36.011  -4.984  1.00 65.59           H  
ATOM     41  CA  SER A   3      67.623 -37.374  -6.426  1.00 65.59           C  
ATOM     42  HA  SER A   3      68.596 -37.305  -6.912  1.00 65.59           H  
ATOM     43  C   SER A   3      66.665 -37.946  -7.479  1.00 65.59           C  
ATOM     44  CB  SER A   3      67.763 -38.336  -5.235  1.00 65.59           C  
ATOM     45  HB2 SER A   3      68.763 -38.217  -4.818  1.00 65.59           H  
ATOM     46  HB3 SER A   3      67.656 -39.367  -5.571  1.00 65.59           H  
ATOM     47  O   SER A   3      66.969 -38.982  -8.062  1.00 65.59           O  
ATOM     48  OG  SER A   3      66.819 -38.052  -4.207  1.00 65.59           O  
ATOM     49  HG  SER A   3      66.945 -38.706  -3.515  1.00 65.59           H  
ATOM     50  N   ALA A   4      65.516 -37.306  -7.728  1.00 67.22           N  
ATOM     51  H   ALA A   4      65.401 -36.366  -7.377  1.00 67.22           H  
ATOM     52  CA  ALA A   4      64.575 -37.754  -8.749  1.00 67.22           C  
ATOM     53  HA  ALA A   4      64.581 -38.844  -8.777  1.00 67.22           H  
ATOM     54  C   ALA A   4      65.007 -37.250 -10.131  1.00 67.22           C  
ATOM     55  CB  ALA A   4      63.151 -37.313  -8.383  1.00 67.22           C  
ATOM     56  HB1 ALA A   4      63.093 -36.226  -8.348  1.00 67.22           H  
ATOM     57  HB2 ALA A   4      62.868 -37.731  -7.417  1.00 67.22           H  
ATOM     58  HB3 ALA A   4      62.453 -37.672  -9.139  1.00 67.22           H  
ATOM     59  O   ALA A   4      65.473 -36.109 -10.270  1.00 67.22           O  
ATOM     60  N   ARG A   5      64.805 -38.091 -11.155  1.00 68.75           N  
ATOM     61  H   ARG A   5      64.355 -38.976 -10.973  1.00 68.75           H  
ATOM     62  CA  ARG A   5      64.945 -37.669 -12.554  1.00 68.75           C  
ATOM     63  HA  ARG A   5      65.984 -37.392 -12.729  1.00 68.75           H  
ATOM     64  C   ARG A   5      64.045 -36.455 -12.795  1.00 68.75           C  
ATOM     65  CB  ARG A   5      64.559 -38.798 -13.516  1.00 68.75           C  
ATOM     66  HB2 ARG A   5      63.570 -39.177 -13.261  1.00 68.75           H  
ATOM     67  HB3 ARG A   5      64.521 -38.389 -14.526  1.00 68.75           H  
ATOM     68  O   ARG A   5      62.944 -36.447 -12.244  1.00 68.75           O  
ATOM     69  CG  ARG A   5      65.592 -39.931 -13.504  1.00 68.75           C  
ATOM     70  HG2 ARG A   5      66.556 -39.526 -13.812  1.00 68.75           H  
ATOM     71  HG3 ARG A   5      65.691 -40.342 -12.500  1.00 68.75           H  
ATOM     72  CD  ARG A   5      65.204 -41.048 -14.473  1.00 68.75           C  
ATOM     73  HD2 ARG A   5      66.066 -41.702 -14.605  1.00 68.75           H  
ATOM     74  HD3 ARG A   5      64.949 -40.614 -15.440  1.00 68.75           H  
ATOM     75  NE  ARG A   5      64.076 -41.832 -13.956  1.00 68.75           N  
ATOM     76  HE  ARG A   5      63.432 -41.370 -13.330  1.00 68.75           H  
ATOM     77  NH1 ARG A   5      64.087 -43.493 -15.537  1.00 68.75           N  
ATOM     78 HH11 ARG A   5      63.607 -44.276 -15.956  1.00 68.75           H  
ATOM     79 HH12 ARG A   5      64.690 -42.903 -16.092  1.00 68.75           H  
ATOM     80  NH2 ARG A   5      62.612 -43.511 -13.839  1.00 68.75           N  
ATOM     81 HH21 ARG A   5      62.100 -44.265 -14.274  1.00 68.75           H  
ATOM     82 HH22 ARG A   5      62.104 -42.875 -13.241  1.00 68.75           H  
ATOM     83  CZ  ARG A   5      63.612 -42.955 -14.447  1.00 68.75           C  
ATOM     84  N   PRO A   6      64.491 -35.434 -13.549  1.00 59.59           N  
ATOM     85  CA  PRO A   6      63.716 -34.218 -13.786  1.00 59.59           C  
ATOM     86  HA  PRO A   6      63.741 -33.609 -12.882  1.00 59.59           H  
ATOM     87  C   PRO A   6      62.250 -34.481 -14.152  1.00 59.59           C  
ATOM     88  CB  PRO A   6      64.461 -33.477 -14.898  1.00 59.59           C  
ATOM     89  HB2 PRO A   6      64.121 -33.820 -15.875  1.00 59.59           H  
ATOM     90  HB3 PRO A   6      64.343 -32.396 -14.812  1.00 59.59           H  
ATOM     91  O   PRO A   6      61.377 -33.841 -13.573  1.00 59.59           O  
ATOM     92  CG  PRO A   6      65.910 -33.910 -14.691  1.00 59.59           C  
ATOM     93  HG2 PRO A   6      66.361 -33.311 -13.899  1.00 59.59           H  
ATOM     94  HG3 PRO A   6      66.491 -33.834 -15.610  1.00 59.59           H  
ATOM     95  CD  PRO A   6      65.775 -35.356 -14.227  1.00 59.59           C  
ATOM     96  HD2 PRO A   6      65.765 -36.021 -15.091  1.00 59.59           H  
ATOM     97  HD3 PRO A   6      66.605 -35.601 -13.564  1.00 59.59           H  
ATOM     98  N   GLU A   7      61.987 -35.463 -15.020  1.00 65.41           N  
ATOM     99  H   GLU A   7      62.753 -35.907 -15.505  1.00 65.41           H  
ATOM    100  CA  GLU A   7      60.641 -35.870 -15.445  1.00 65.41           C  
ATOM    101  HA  GLU A   7      60.107 -34.984 -15.786  1.00 65.41           H  
ATOM    102  C   GLU A   7      59.769 -36.476 -14.329  1.00 65.41           C  
ATOM    103  CB  GLU A   7      60.745 -36.834 -16.648  1.00 65.41           C  
ATOM    104  HB2 GLU A   7      61.165 -36.298 -17.498  1.00 65.41           H  
ATOM    105  HB3 GLU A   7      59.726 -37.101 -16.928  1.00 65.41           H  
ATOM    106  O   GLU A   7      58.560 -36.268 -14.304  1.00 65.41           O  
ATOM    107  CG  GLU A   7      61.528 -38.154 -16.441  1.00 65.41           C  
ATOM    108  HG2 GLU A   7      61.076 -38.901 -17.093  1.00 65.41           H  
ATOM    109  HG3 GLU A   7      61.402 -38.507 -15.417  1.00 65.41           H  
ATOM    110  CD  GLU A   7      63.030 -38.094 -16.772  1.00 65.41           C  
ATOM    111  OE1 GLU A   7      63.637 -39.180 -16.937  1.00 65.41           O  
ATOM    112  OE2 GLU A   7      63.608 -36.980 -16.759  1.00 65.41           O  
ATOM    113  N   ASP A   8      60.368 -37.170 -13.360  1.00 68.70           N  
ATOM    114  H   ASP A   8      61.373 -37.259 -13.396  1.00 68.70           H  
ATOM    115  CA  ASP A   8      59.646 -37.844 -12.274  1.00 68.70           C  
ATOM    116  HA  ASP A   8      58.696 -38.219 -12.656  1.00 68.70           H  
ATOM    117  C   ASP A   8      59.333 -36.884 -11.110  1.00 68.70           C  
ATOM    118  CB  ASP A   8      60.472 -39.048 -11.772  1.00 68.70           C  
ATOM    119  HB2 ASP A   8      59.985 -39.455 -10.886  1.00 68.70           H  
ATOM    120  HB3 ASP A   8      61.457 -38.696 -11.467  1.00 68.70           H  
ATOM    121  O   ASP A   8      58.568 -37.218 -10.198  1.00 68.70           O  
ATOM    122  CG  ASP A   8      60.637 -40.205 -12.775  1.00 68.70           C  
ATOM    123  OD1 ASP A   8      59.711 -40.444 -13.572  1.00 68.70           O  
ATOM    124  OD2 ASP A   8      61.678 -40.918 -12.691  1.00 68.70           O  
ATOM    125  N   ARG A   9      59.940 -35.686 -11.095  1.00 74.36           N  
ATOM    126  H   ARG A   9      60.510 -35.448 -11.894  1.00 74.36           H  
ATOM    127  CA  ARG A   9      59.851 -34.763  -9.953  1.00 74.36           C  
ATOM    128  HA  ARG A   9      60.198 -35.283  -9.061  1.00 74.36           H  
ATOM    129  C   ARG A   9      58.412 -34.346  -9.646  1.00 74.36           C  
ATOM    130  CB  ARG A   9      60.715 -33.517 -10.179  1.00 74.36           C  
ATOM    131  HB2 ARG A   9      60.499 -32.828  -9.363  1.00 74.36           H  
ATOM    132  HB3 ARG A   9      60.432 -33.054 -11.125  1.00 74.36           H  
ATOM    133  O   ARG A   9      58.101 -34.179  -8.467  1.00 74.36           O  
ATOM    134  CG  ARG A   9      62.223 -33.781 -10.164  1.00 74.36           C  
ATOM    135  HG2 ARG A   9      62.509 -34.187  -9.194  1.00 74.36           H  
ATOM    136  HG3 ARG A   9      62.466 -34.503 -10.943  1.00 74.36           H  
ATOM    137  CD  ARG A   9      63.014 -32.497 -10.428  1.00 74.36           C  
ATOM    138  HD2 ARG A   9      62.700 -32.090 -11.389  1.00 74.36           H  
ATOM    139  HD3 ARG A   9      62.782 -31.771  -9.648  1.00 74.36           H  
ATOM    140  NE  ARG A   9      64.466 -32.764 -10.450  1.00 74.36           N  
ATOM    141  HE  ARG A   9      64.756 -33.715 -10.274  1.00 74.36           H  
ATOM    142  NH1 ARG A   9      65.145 -30.632 -10.983  1.00 74.36           N  
ATOM    143 HH11 ARG A   9      65.874 -29.945 -11.112  1.00 74.36           H  
ATOM    144 HH12 ARG A   9      64.181 -30.330 -10.994  1.00 74.36           H  
ATOM    145  NH2 ARG A   9      66.664 -32.247 -10.681  1.00 74.36           N  
ATOM    146 HH21 ARG A   9      67.392 -31.568 -10.850  1.00 74.36           H  
ATOM    147 HH22 ARG A   9      66.896 -33.199 -10.438  1.00 74.36           H  
ATOM    148  CZ  ARG A   9      65.414 -31.880 -10.708  1.00 74.36           C  
ATOM    149  N   GLN A  10      57.550 -34.218 -10.660  1.00 78.62           N  
ATOM    150  H   GLN A  10      57.876 -34.393 -11.600  1.00 78.62           H  
ATOM    151  CA  GLN A  10      56.168 -33.765 -10.462  1.00 78.62           C  
ATOM    152  HA  GLN A  10      56.178 -32.908  -9.789  1.00 78.62           H  
ATOM    153  C   GLN A  10      55.346 -34.832  -9.776  1.00 78.62           C  
ATOM    154  CB  GLN A  10      55.500 -33.352 -11.786  1.00 78.62           C  
ATOM    155  HB2 GLN A  10      56.161 -32.690 -12.346  1.00 78.62           H  
ATOM    156  HB3 GLN A  10      55.314 -34.229 -12.405  1.00 78.62           H  
ATOM    157  O   GLN A  10      54.706 -34.552  -8.774  1.00 78.62           O  
ATOM    158  CG  GLN A  10      54.166 -32.634 -11.500  1.00 78.62           C  
ATOM    159  HG2 GLN A  10      54.308 -31.889 -10.717  1.00 78.62           H  
ATOM    160  HG3 GLN A  10      53.433 -33.357 -11.143  1.00 78.62           H  
ATOM    161  CD  GLN A  10      53.573 -31.919 -12.707  1.00 78.62           C  
ATOM    162  NE2 GLN A  10      52.410 -31.330 -12.549  1.00 78.62           N  
ATOM    163 HE21 GLN A  10      51.948 -31.368 -11.652  1.00 78.62           H  
ATOM    164 HE22 GLN A  10      52.044 -30.805 -13.330  1.00 78.62           H  
ATOM    165  OE1 GLN A  10      54.138 -31.868 -13.787  1.00 78.62           O  
ATOM    166  N   LEU A  11      55.432 -36.067 -10.258  1.00 73.66           N  
ATOM    167  H   LEU A  11      55.995 -36.225 -11.082  1.00 73.66           H  
ATOM    168  CA  LEU A  11      54.676 -37.186  -9.711  1.00 73.66           C  
ATOM    169  HA  LEU A  11      53.618 -36.929  -9.746  1.00 73.66           H  
ATOM    170  C   LEU A  11      55.064 -37.467  -8.251  1.00 73.66           C  
ATOM    171  CB  LEU A  11      54.950 -38.401 -10.610  1.00 73.66           C  
ATOM    172  HB2 LEU A  11      55.843 -38.917 -10.258  1.00 73.66           H  
ATOM    173  HB3 LEU A  11      55.167 -38.064 -11.623  1.00 73.66           H  
ATOM    174  O   LEU A  11      54.215 -37.753  -7.408  1.00 73.66           O  
ATOM    175  CG  LEU A  11      53.747 -39.361 -10.655  1.00 73.66           C  
ATOM    176  HG  LEU A  11      52.986 -39.054  -9.937  1.00 73.66           H  
ATOM    177  CD1 LEU A  11      53.132 -39.361 -12.055  1.00 73.66           C  
ATOM    178 HD11 LEU A  11      53.861 -39.690 -12.795  1.00 73.66           H  
ATOM    179 HD12 LEU A  11      52.268 -40.024 -12.076  1.00 73.66           H  
ATOM    180 HD13 LEU A  11      52.793 -38.354 -12.299  1.00 73.66           H  
ATOM    181  CD2 LEU A  11      54.175 -40.784 -10.302  1.00 73.66           C  
ATOM    182 HD21 LEU A  11      53.306 -41.442 -10.342  1.00 73.66           H  
ATOM    183 HD22 LEU A  11      54.926 -41.133 -11.011  1.00 73.66           H  
ATOM    184 HD23 LEU A  11      54.584 -40.799  -9.292  1.00 73.66           H  
ATOM    185  N   VAL A  12      56.358 -37.336  -7.935  1.00 78.51           N  
ATOM    186  H   VAL A  12      57.005 -37.132  -8.682  1.00 78.51           H  
ATOM    187  CA  VAL A  12      56.856 -37.422  -6.554  1.00 78.51           C  
ATOM    188  HA  VAL A  12      56.543 -38.375  -6.127  1.00 78.51           H  
ATOM    189  C   VAL A  12      56.242 -36.324  -5.684  1.00 78.51           C  
ATOM    190  CB  VAL A  12      58.396 -37.350  -6.527  1.00 78.51           C  
ATOM    191  HB  VAL A  12      58.728 -36.476  -7.086  1.00 78.51           H  
ATOM    192  O   VAL A  12      55.857 -36.593  -4.545  1.00 78.51           O  
ATOM    193  CG1 VAL A  12      58.967 -37.254  -5.103  1.00 78.51           C  
ATOM    194 HG11 VAL A  12      58.574 -38.067  -4.492  1.00 78.51           H  
ATOM    195 HG12 VAL A  12      60.055 -37.313  -5.134  1.00 78.51           H  
ATOM    196 HG13 VAL A  12      58.683 -36.303  -4.651  1.00 78.51           H  
ATOM    197  CG2 VAL A  12      59.011 -38.602  -7.167  1.00 78.51           C  
ATOM    198 HG21 VAL A  12      58.758 -39.486  -6.581  1.00 78.51           H  
ATOM    199 HG22 VAL A  12      58.626 -38.740  -8.177  1.00 78.51           H  
ATOM    200 HG23 VAL A  12      60.094 -38.499  -7.229  1.00 78.51           H  
ATOM    201  N   LEU A  13      56.139 -35.103  -6.210  1.00 81.00           N  
ATOM    202  H   LEU A  13      56.425 -34.952  -7.166  1.00 81.00           H  
ATOM    203  CA  LEU A  13      55.550 -33.980  -5.493  1.00 81.00           C  
ATOM    204  HA  LEU A  13      55.964 -33.984  -4.485  1.00 81.00           H  
ATOM    205  C   LEU A  13      54.028 -34.115  -5.349  1.00 81.00           C  
ATOM    206  CB  LEU A  13      55.977 -32.681  -6.190  1.00 81.00           C  
ATOM    207  HB2 LEU A  13      55.556 -32.656  -7.195  1.00 81.00           H  
ATOM    208  HB3 LEU A  13      57.063 -32.677  -6.279  1.00 81.00           H  
ATOM    209  O   LEU A  13      53.528 -33.944  -4.246  1.00 81.00           O  
ATOM    210  CG  LEU A  13      55.541 -31.412  -5.448  1.00 81.00           C  
ATOM    211  HG  LEU A  13      54.453 -31.345  -5.437  1.00 81.00           H  
ATOM    212  CD1 LEU A  13      56.065 -31.339  -4.012  1.00 81.00           C  
ATOM    213 HD11 LEU A  13      57.150 -31.446  -3.997  1.00 81.00           H  
ATOM    214 HD12 LEU A  13      55.600 -32.113  -3.402  1.00 81.00           H  
ATOM    215 HD13 LEU A  13      55.792 -30.375  -3.583  1.00 81.00           H  
ATOM    216  CD2 LEU A  13      56.098 -30.213  -6.196  1.00 81.00           C  
ATOM    217 HD21 LEU A  13      57.187 -30.255  -6.245  1.00 81.00           H  
ATOM    218 HD22 LEU A  13      55.693 -30.181  -7.207  1.00 81.00           H  
ATOM    219 HD23 LEU A  13      55.804 -29.313  -5.657  1.00 81.00           H  
ATOM    220  N   GLU A  14      53.301 -34.494  -6.402  1.00 86.06           N  
ATOM    221  H   GLU A  14      53.772 -34.601  -7.289  1.00 86.06           H  
ATOM    222  CA  GLU A  14      51.854 -34.761  -6.375  1.00 86.06           C  
ATOM    223  HA  GLU A  14      51.314 -33.850  -6.114  1.00 86.06           H  
ATOM    224  C   GLU A  14      51.507 -35.822  -5.328  1.00 86.06           C  
ATOM    225  CB  GLU A  14      51.354 -35.261  -7.745  1.00 86.06           C  
ATOM    226  HB2 GLU A  14      50.353 -35.669  -7.606  1.00 86.06           H  
ATOM    227  HB3 GLU A  14      52.003 -36.070  -8.082  1.00 86.06           H  
ATOM    228  O   GLU A  14      50.580 -35.639  -4.539  1.00 86.06           O  
ATOM    229  CG  GLU A  14      51.263 -34.188  -8.846  1.00 86.06           C  
ATOM    230  HG2 GLU A  14      50.644 -33.370  -8.477  1.00 86.06           H  
ATOM    231  HG3 GLU A  14      52.261 -33.796  -9.043  1.00 86.06           H  
ATOM    232  CD  GLU A  14      50.654 -34.717 -10.167  1.00 86.06           C  
ATOM    233  OE1 GLU A  14      50.233 -33.911 -11.037  1.00 86.06           O  
ATOM    234  OE2 GLU A  14      50.573 -35.952 -10.336  1.00 86.06           O  
ATOM    235  N   LYS A  15      52.283 -36.911  -5.261  1.00 82.53           N  
ATOM    236  H   LYS A  15      52.994 -37.035  -5.968  1.00 82.53           H  
ATOM    237  CA  LYS A  15      52.086 -37.946  -4.244  1.00 82.53           C  
ATOM    238  HA  LYS A  15      51.048 -38.276  -4.297  1.00 82.53           H  
ATOM    239  C   LYS A  15      52.297 -37.395  -2.833  1.00 82.53           C  
ATOM    240  CB  LYS A  15      53.002 -39.135  -4.553  1.00 82.53           C  
ATOM    241  HB2 LYS A  15      52.875 -39.416  -5.598  1.00 82.53           H  
ATOM    242  HB3 LYS A  15      54.043 -38.858  -4.385  1.00 82.53           H  
ATOM    243  O   LYS A  15      51.483 -37.648  -1.949  1.00 82.53           O  
ATOM    244  CG  LYS A  15      52.623 -40.330  -3.673  1.00 82.53           C  
ATOM    245  HG2 LYS A  15      52.784 -40.078  -2.625  1.00 82.53           H  
ATOM    246  HG3 LYS A  15      51.568 -40.559  -3.820  1.00 82.53           H  
ATOM    247  CD  LYS A  15      53.455 -41.563  -4.019  1.00 82.53           C  
ATOM    248  HD2 LYS A  15      54.510 -41.352  -3.843  1.00 82.53           H  
ATOM    249  HD3 LYS A  15      53.296 -41.826  -5.065  1.00 82.53           H  
ATOM    250  CE  LYS A  15      52.978 -42.694  -3.108  1.00 82.53           C  
ATOM    251  HE2 LYS A  15      51.903 -42.814  -3.243  1.00 82.53           H  
ATOM    252  HE3 LYS A  15      53.133 -42.394  -2.071  1.00 82.53           H  
ATOM    253  NZ  LYS A  15      53.677 -43.964  -3.399  1.00 82.53           N  
ATOM    254  HZ1 LYS A  15      54.668 -43.854  -3.238  1.00 82.53           H  
ATOM    255  HZ2 LYS A  15      53.317 -44.680  -2.783  1.00 82.53           H  
ATOM    256  HZ3 LYS A  15      53.504 -44.238  -4.356  1.00 82.53           H  
ATOM    257  N   HIS A  16      53.349 -36.601  -2.629  1.00 84.75           N  
ATOM    258  H   HIS A  16      53.962 -36.402  -3.407  1.00 84.75           H  
ATOM    259  CA  HIS A  16      53.618 -35.980  -1.333  1.00 84.75           C  
ATOM    260  HA  HIS A  16      53.622 -36.768  -0.580  1.00 84.75           H  
ATOM    261  C   HIS A  16      52.529 -34.974  -0.927  1.00 84.75           C  
ATOM    262  CB  HIS A  16      55.002 -35.319  -1.366  1.00 84.75           C  
ATOM    263  HB2 HIS A  16      55.710 -35.994  -1.846  1.00 84.75           H  
ATOM    264  HB3 HIS A  16      54.959 -34.399  -1.950  1.00 84.75           H  
ATOM    265  O   HIS A  16      52.111 -34.941   0.230  1.00 84.75           O  
ATOM    266  CG  HIS A  16      55.520 -35.023   0.015  1.00 84.75           C  
ATOM    267  CD2 HIS A  16      55.933 -33.814   0.508  1.00 84.75           C  
ATOM    268  HD2 HIS A  16      55.946 -32.876  -0.028  1.00 84.75           H  
ATOM    269  ND1 HIS A  16      55.649 -35.945   1.029  1.00 84.75           N  
ATOM    270  HD1 HIS A  16      55.311 -36.897   1.011  1.00 84.75           H  
ATOM    271  CE1 HIS A  16      56.139 -35.309   2.103  1.00 84.75           C  
ATOM    272  HE1 HIS A  16      56.317 -35.765   3.066  1.00 84.75           H  
ATOM    273  NE2 HIS A  16      56.338 -34.013   1.832  1.00 84.75           N  
ATOM    274  N   LEU A  17      52.022 -34.193  -1.883  1.00 88.24           N  
ATOM    275  H   LEU A  17      52.424 -34.252  -2.808  1.00 88.24           H  
ATOM    276  CA  LEU A  17      50.916 -33.260  -1.682  1.00 88.24           C  
ATOM    277  HA  LEU A  17      51.131 -32.627  -0.821  1.00 88.24           H  
ATOM    278  C   LEU A  17      49.609 -33.991  -1.377  1.00 88.24           C  
ATOM    279  CB  LEU A  17      50.747 -32.381  -2.928  1.00 88.24           C  
ATOM    280  HB2 LEU A  17      49.798 -31.851  -2.857  1.00 88.24           H  
ATOM    281  HB3 LEU A  17      50.697 -33.032  -3.801  1.00 88.24           H  
ATOM    282  O   LEU A  17      48.908 -33.583  -0.462  1.00 88.24           O  
ATOM    283  CG  LEU A  17      51.862 -31.345  -3.143  1.00 88.24           C  
ATOM    284  HG  LEU A  17      52.838 -31.829  -3.137  1.00 88.24           H  
ATOM    285  CD1 LEU A  17      51.652 -30.698  -4.509  1.00 88.24           C  
ATOM    286 HD11 LEU A  17      50.676 -30.215  -4.556  1.00 88.24           H  
ATOM    287 HD12 LEU A  17      51.706 -31.467  -5.279  1.00 88.24           H  
ATOM    288 HD13 LEU A  17      52.434 -29.962  -4.694  1.00 88.24           H  
ATOM    289  CD2 LEU A  17      51.873 -30.265  -2.062  1.00 88.24           C  
ATOM    290 HD21 LEU A  17      50.885 -29.812  -1.976  1.00 88.24           H  
ATOM    291 HD22 LEU A  17      52.597 -29.492  -2.320  1.00 88.24           H  
ATOM    292 HD23 LEU A  17      52.158 -30.697  -1.103  1.00 88.24           H  
ATOM    293  N   SER A  18      49.306 -35.086  -2.074  1.00 81.04           N  
ATOM    294  H   SER A  18      49.911 -35.346  -2.840  1.00 81.04           H  
ATOM    295  CA  SER A  18      48.113 -35.906  -1.817  1.00 81.04           C  
ATOM    296  HA  SER A  18      47.225 -35.276  -1.878  1.00 81.04           H  
ATOM    297  C   SER A  18      48.159 -36.525  -0.420  1.00 81.04           C  
ATOM    298  CB  SER A  18      47.973 -37.018  -2.859  1.00 81.04           C  
ATOM    299  HB2 SER A  18      48.795 -37.727  -2.760  1.00 81.04           H  
ATOM    300  HB3 SER A  18      47.032 -37.545  -2.698  1.00 81.04           H  
ATOM    301  O   SER A  18      47.157 -36.558   0.284  1.00 81.04           O  
ATOM    302  OG  SER A  18      47.982 -36.472  -4.161  1.00 81.04           O  
ATOM    303  HG  SER A  18      48.866 -36.157  -4.363  1.00 81.04           H  
ATOM    304  N   GLU A  19      49.336 -36.949   0.044  1.00 84.22           N  
ATOM    305  H   GLU A  19      50.130 -36.962  -0.581  1.00 84.22           H  
ATOM    306  CA  GLU A  19      49.517 -37.398   1.427  1.00 84.22           C  
ATOM    307  HA  GLU A  19      48.765 -38.152   1.655  1.00 84.22           H  
ATOM    308  C   GLU A  19      49.327 -36.263   2.449  1.00 84.22           C  
ATOM    309  CB  GLU A  19      50.906 -38.027   1.598  1.00 84.22           C  
ATOM    310  HB2 GLU A  19      51.109 -38.124   2.665  1.00 84.22           H  
ATOM    311  HB3 GLU A  19      51.653 -37.359   1.170  1.00 84.22           H  
ATOM    312  O   GLU A  19      48.731 -36.481   3.509  1.00 84.22           O  
ATOM    313  CG  GLU A  19      51.038 -39.422   0.962  1.00 84.22           C  
ATOM    314  HG2 GLU A  19      50.369 -40.104   1.486  1.00 84.22           H  
ATOM    315  HG3 GLU A  19      50.724 -39.379  -0.080  1.00 84.22           H  
ATOM    316  CD  GLU A  19      52.478 -39.968   1.037  1.00 84.22           C  
ATOM    317  OE1 GLU A  19      52.744 -41.021   0.406  1.00 84.22           O  
ATOM    318  OE2 GLU A  19      53.319 -39.354   1.743  1.00 84.22           O  
ATOM    319  N   LEU A  20      49.820 -35.054   2.155  1.00 84.19           N  
ATOM    320  H   LEU A  20      50.321 -34.947   1.284  1.00 84.19           H  
ATOM    321  CA  LEU A  20      49.635 -33.869   3.000  1.00 84.19           C  
ATOM    322  HA  LEU A  20      49.927 -34.116   4.021  1.00 84.19           H  
ATOM    323  C   LEU A  20      48.165 -33.438   3.067  1.00 84.19           C  
ATOM    324  CB  LEU A  20      50.517 -32.718   2.477  1.00 84.19           C  
ATOM    325  HB2 LEU A  20      50.459 -32.694   1.389  1.00 84.19           H  
ATOM    326  HB3 LEU A  20      50.115 -31.770   2.834  1.00 84.19           H  
ATOM    327  O   LEU A  20      47.647 -33.221   4.166  1.00 84.19           O  
ATOM    328  CG  LEU A  20      51.994 -32.809   2.898  1.00 84.19           C  
ATOM    329  HG  LEU A  20      52.396 -33.791   2.654  1.00 84.19           H  
ATOM    330  CD1 LEU A  20      52.811 -31.751   2.158  1.00 84.19           C  
ATOM    331 HD11 LEU A  20      52.450 -30.752   2.402  1.00 84.19           H  
ATOM    332 HD12 LEU A  20      53.862 -31.835   2.435  1.00 84.19           H  
ATOM    333 HD13 LEU A  20      52.728 -31.914   1.084  1.00 84.19           H  
ATOM    334  CD2 LEU A  20      52.132 -32.578   4.406  1.00 84.19           C  
ATOM    335 HD21 LEU A  20      51.839 -33.481   4.942  1.00 84.19           H  
ATOM    336 HD22 LEU A  20      51.479 -31.756   4.700  1.00 84.19           H  
ATOM    337 HD23 LEU A  20      53.167 -32.341   4.653  1.00 84.19           H  
ATOM    338  N   LEU A  21      47.499 -33.372   1.913  1.00 79.71           N  
ATOM    339  H   LEU A  21      48.015 -33.553   1.065  1.00 79.71           H  
ATOM    340  CA  LEU A  21      46.073 -33.084   1.774  1.00 79.71           C  
ATOM    341  HA  LEU A  21      45.843 -32.136   2.262  1.00 79.71           H  
ATOM    342  C   LEU A  21      45.235 -34.138   2.473  1.00 79.71           C  
ATOM    343  CB  LEU A  21      45.687 -32.993   0.287  1.00 79.71           C  
ATOM    344  HB2 LEU A  21      44.672 -33.369   0.157  1.00 79.71           H  
ATOM    345  HB3 LEU A  21      46.344 -33.635  -0.300  1.00 79.71           H  
ATOM    346  O   LEU A  21      44.345 -33.786   3.234  1.00 79.71           O  
ATOM    347  CG  LEU A  21      45.709 -31.559  -0.253  1.00 79.71           C  
ATOM    348  HG  LEU A  21      46.394 -30.958   0.345  1.00 79.71           H  
ATOM    349  CD1 LEU A  21      46.235 -31.506  -1.673  1.00 79.71           C  
ATOM    350 HD11 LEU A  21      45.550 -32.059  -2.315  1.00 79.71           H  
ATOM    351 HD12 LEU A  21      47.230 -31.949  -1.718  1.00 79.71           H  
ATOM    352 HD13 LEU A  21      46.298 -30.467  -1.995  1.00 79.71           H  
ATOM    353  CD2 LEU A  21      44.315 -30.938  -0.210  1.00 79.71           C  
ATOM    354 HD21 LEU A  21      43.630 -31.488  -0.855  1.00 79.71           H  
ATOM    355 HD22 LEU A  21      44.362 -29.903  -0.547  1.00 79.71           H  
ATOM    356 HD23 LEU A  21      43.937 -30.948   0.813  1.00 79.71           H  
ATOM    357  N   GLY A  22      45.564 -35.416   2.293  1.00 78.89           N  
ATOM    358  H   GLY A  22      46.264 -35.642   1.601  1.00 78.89           H  
ATOM    359  CA  GLY A  22      44.830 -36.515   2.907  1.00 78.89           C  
ATOM    360  HA2 GLY A  22      45.279 -37.461   2.603  1.00 78.89           H  
ATOM    361  HA3 GLY A  22      43.789 -36.498   2.583  1.00 78.89           H  
ATOM    362  C   GLY A  22      44.864 -36.416   4.423  1.00 78.89           C  
ATOM    363  O   GLY A  22      43.842 -36.540   5.091  1.00 78.89           O  
ATOM    364  N   ARG A  23      46.021 -36.059   4.992  1.00 79.24           N  
ATOM    365  H   ARG A  23      46.826 -35.940   4.394  1.00 79.24           H  
ATOM    366  CA  ARG A  23      46.114 -35.782   6.431  1.00 79.24           C  
ATOM    367  HA  ARG A  23      45.639 -36.601   6.971  1.00 79.24           H  
ATOM    368  C   ARG A  23      45.354 -34.530   6.862  1.00 79.24           C  
ATOM    369  CB  ARG A  23      47.573 -35.669   6.868  1.00 79.24           C  
ATOM    370  HB2 ARG A  23      48.100 -34.979   6.209  1.00 79.24           H  
ATOM    371  HB3 ARG A  23      47.600 -35.273   7.883  1.00 79.24           H  
ATOM    372  O   ARG A  23      44.838 -34.534   7.974  1.00 79.24           O  
ATOM    373  CG  ARG A  23      48.276 -37.026   6.872  1.00 79.24           C  
ATOM    374  HG2 ARG A  23      48.310 -37.417   5.855  1.00 79.24           H  
ATOM    375  HG3 ARG A  23      47.726 -37.731   7.494  1.00 79.24           H  
ATOM    376  CD  ARG A  23      49.692 -36.852   7.432  1.00 79.24           C  
ATOM    377  HD2 ARG A  23      49.708 -37.208   8.462  1.00 79.24           H  
ATOM    378  HD3 ARG A  23      49.958 -35.795   7.423  1.00 79.24           H  
ATOM    379  NE  ARG A  23      50.678 -37.580   6.622  1.00 79.24           N  
ATOM    380  HE  ARG A  23      50.334 -38.001   5.771  1.00 79.24           H  
ATOM    381  NH1 ARG A  23      52.529 -37.029   7.856  1.00 79.24           N  
ATOM    382 HH11 ARG A  23      53.533 -37.027   7.967  1.00 79.24           H  
ATOM    383 HH12 ARG A  23      51.931 -36.534   8.502  1.00 79.24           H  
ATOM    384  NH2 ARG A  23      52.759 -38.224   5.977  1.00 79.24           N  
ATOM    385 HH21 ARG A  23      52.376 -38.613   5.127  1.00 79.24           H  
ATOM    386 HH22 ARG A  23      53.763 -38.213   6.086  1.00 79.24           H  
ATOM    387  CZ  ARG A  23      51.980 -37.612   6.824  1.00 79.24           C  
ATOM    388  N   GLY A  24      45.341 -33.468   6.055  1.00 71.63           N  
ATOM    389  H   GLY A  24      45.793 -33.543   5.154  1.00 71.63           H  
ATOM    390  CA  GLY A  24      44.614 -32.229   6.360  1.00 71.63           C  
ATOM    391  HA2 GLY A  24      44.897 -31.856   7.344  1.00 71.63           H  
ATOM    392  HA3 GLY A  24      44.864 -31.474   5.615  1.00 71.63           H  
ATOM    393  C   GLY A  24      43.096 -32.428   6.337  1.00 71.63           C  
ATOM    394  O   GLY A  24      42.416 -32.115   7.305  1.00 71.63           O  
ATOM    395  N   LEU A  25      42.593 -33.051   5.274  1.00 69.32           N  
ATOM    396  H   LEU A  25      43.230 -33.281   4.525  1.00 69.32           H  
ATOM    397  CA  LEU A  25      41.171 -33.306   5.016  1.00 69.32           C  
ATOM    398  HA  LEU A  25      40.582 -32.485   5.424  1.00 69.32           H  
ATOM    399  C   LEU A  25      40.648 -34.584   5.687  1.00 69.32           C  
ATOM    400  CB  LEU A  25      40.970 -33.366   3.490  1.00 69.32           C  
ATOM    401  HB2 LEU A  25      39.938 -33.645   3.276  1.00 69.32           H  
ATOM    402  HB3 LEU A  25      41.614 -34.147   3.087  1.00 69.32           H  
ATOM    403  O   LEU A  25      39.472 -34.912   5.576  1.00 69.32           O  
ATOM    404  CG  LEU A  25      41.266 -32.039   2.768  1.00 69.32           C  
ATOM    405  HG  LEU A  25      42.207 -31.617   3.121  1.00 69.32           H  
ATOM    406  CD1 LEU A  25      41.391 -32.281   1.266  1.00 69.32           C  
ATOM    407 HD11 LEU A  25      42.251 -32.920   1.064  1.00 69.32           H  
ATOM    408 HD12 LEU A  25      41.511 -31.330   0.747  1.00 69.32           H  
ATOM    409 HD13 LEU A  25      40.487 -32.769   0.903  1.00 69.32           H  
ATOM    410  CD2 LEU A  25      40.150 -31.023   2.994  1.00 69.32           C  
ATOM    411 HD21 LEU A  25      39.248 -31.331   2.465  1.00 69.32           H  
ATOM    412 HD22 LEU A  25      39.900 -30.938   4.051  1.00 69.32           H  
ATOM    413 HD23 LEU A  25      40.465 -30.048   2.621  1.00 69.32           H  
ATOM    414  N   ARG A  26      41.523 -35.337   6.367  1.00 68.98           N  
ATOM    415  H   ARG A  26      42.476 -35.004   6.384  1.00 68.98           H  
ATOM    416  CA  ARG A  26      41.242 -36.683   6.903  1.00 68.98           C  
ATOM    417  HA  ARG A  26      42.197 -37.117   7.201  1.00 68.98           H  
ATOM    418  C   ARG A  26      40.693 -37.643   5.840  1.00 68.98           C  
ATOM    419  CB  ARG A  26      40.344 -36.603   8.144  1.00 68.98           C  
ATOM    420  HB2 ARG A  26      40.222 -37.609   8.547  1.00 68.98           H  
ATOM    421  HB3 ARG A  26      39.360 -36.231   7.858  1.00 68.98           H  
ATOM    422  O   ARG A  26      39.843 -38.485   6.124  1.00 68.98           O  
ATOM    423  CG  ARG A  26      40.926 -35.706   9.239  1.00 68.98           C  
ATOM    424  HG2 ARG A  26      40.970 -34.673   8.893  1.00 68.98           H  
ATOM    425  HG3 ARG A  26      41.928 -36.045   9.500  1.00 68.98           H  
ATOM    426  CD  ARG A  26      40.016 -35.791  10.461  1.00 68.98           C  
ATOM    427  HD2 ARG A  26      39.969 -36.830  10.786  1.00 68.98           H  
ATOM    428  HD3 ARG A  26      39.016 -35.464  10.175  1.00 68.98           H  
ATOM    429  NE  ARG A  26      40.512 -34.940  11.553  1.00 68.98           N  
ATOM    430  HE  ARG A  26      41.110 -34.173  11.279  1.00 68.98           H  
ATOM    431  NH1 ARG A  26      39.293 -35.903  13.240  1.00 68.98           N  
ATOM    432 HH11 ARG A  26      38.848 -36.488  12.549  1.00 68.98           H  
ATOM    433 HH12 ARG A  26      38.952 -35.882  14.191  1.00 68.98           H  
ATOM    434  NH2 ARG A  26      40.620 -34.159  13.684  1.00 68.98           N  
ATOM    435 HH21 ARG A  26      41.192 -33.393  13.358  1.00 68.98           H  
ATOM    436 HH22 ARG A  26      40.274 -34.149  14.633  1.00 68.98           H  
ATOM    437  CZ  ARG A  26      40.144 -35.007  12.817  1.00 68.98           C  
ATOM    438  N   LEU A  27      41.227 -37.538   4.628  1.00 74.03           N  
ATOM    439  H   LEU A  27      41.993 -36.887   4.528  1.00 74.03           H  
ATOM    440  CA  LEU A  27      40.927 -38.408   3.499  1.00 74.03           C  
ATOM    441  HA  LEU A  27      40.057 -39.012   3.757  1.00 74.03           H  
ATOM    442  C   LEU A  27      42.105 -39.355   3.225  1.00 74.03           C  
ATOM    443  CB  LEU A  27      40.571 -37.554   2.268  1.00 74.03           C  
ATOM    444  HB2 LEU A  27      41.367 -36.826   2.112  1.00 74.03           H  
ATOM    445  HB3 LEU A  27      40.537 -38.194   1.386  1.00 74.03           H  
ATOM    446  O   LEU A  27      43.264 -38.975   3.407  1.00 74.03           O  
ATOM    447  CG  LEU A  27      39.225 -36.813   2.391  1.00 74.03           C  
ATOM    448  HG  LEU A  27      39.202 -36.242   3.319  1.00 74.03           H  
ATOM    449  CD1 LEU A  27      39.071 -35.838   1.226  1.00 74.03           C  
ATOM    450 HD11 LEU A  27      39.029 -36.375   0.278  1.00 74.03           H  
ATOM    451 HD12 LEU A  27      38.158 -35.257   1.352  1.00 74.03           H  
ATOM    452 HD13 LEU A  27      39.911 -35.145   1.208  1.00 74.03           H  
ATOM    453  CD2 LEU A  27      38.035 -37.780   2.367  1.00 74.03           C  
ATOM    454 HD21 LEU A  27      37.112 -37.200   2.368  1.00 74.03           H  
ATOM    455 HD22 LEU A  27      38.040 -38.403   3.261  1.00 74.03           H  
ATOM    456 HD23 LEU A  27      38.071 -38.396   1.468  1.00 74.03           H  
ATOM    457  N   PRO A  28      41.850 -40.588   2.760  1.00 75.71           N  
ATOM    458  CA  PRO A  28      42.898 -41.412   2.175  1.00 75.71           C  
ATOM    459  HA  PRO A  28      43.612 -41.674   2.956  1.00 75.71           H  
ATOM    460  C   PRO A  28      43.563 -40.637   1.025  1.00 75.71           C  
ATOM    461  CB  PRO A  28      42.209 -42.685   1.674  1.00 75.71           C  
ATOM    462  HB2 PRO A  28      42.799 -43.573   1.903  1.00 75.71           H  
ATOM    463  HB3 PRO A  28      42.026 -42.624   0.601  1.00 75.71           H  
ATOM    464  O   PRO A  28      42.832 -40.074   0.204  1.00 75.71           O  
ATOM    465  CG  PRO A  28      40.874 -42.707   2.415  1.00 75.71           C  
ATOM    466  HG2 PRO A  28      40.096 -43.202   1.833  1.00 75.71           H  
ATOM    467  HG3 PRO A  28      41.002 -43.199   3.379  1.00 75.71           H  
ATOM    468  CD  PRO A  28      40.558 -41.233   2.638  1.00 75.71           C  
ATOM    469  HD2 PRO A  28      39.959 -41.116   3.541  1.00 75.71           H  
ATOM    470  HD3 PRO A  28      40.034 -40.825   1.773  1.00 75.71           H  
ATOM    471  N   PRO A  29      44.905 -40.596   0.928  1.00 73.49           N  
ATOM    472  CA  PRO A  29      45.600 -39.939  -0.181  1.00 73.49           C  
ATOM    473  HA  PRO A  29      45.472 -38.860  -0.102  1.00 73.49           H  
ATOM    474  C   PRO A  29      45.098 -40.409  -1.552  1.00 73.49           C  
ATOM    475  CB  PRO A  29      47.080 -40.291   0.003  1.00 73.49           C  
ATOM    476  HB2 PRO A  29      47.731 -39.474  -0.309  1.00 73.49           H  
ATOM    477  HB3 PRO A  29      47.322 -41.198  -0.551  1.00 73.49           H  
ATOM    478  O   PRO A  29      45.082 -39.642  -2.504  1.00 73.49           O  
ATOM    479  CG  PRO A  29      47.199 -40.579   1.497  1.00 73.49           C  
ATOM    480  HG2 PRO A  29      48.025 -41.255   1.717  1.00 73.49           H  
ATOM    481  HG3 PRO A  29      47.304 -39.644   2.048  1.00 73.49           H  
ATOM    482  CD  PRO A  29      45.853 -41.195   1.849  1.00 73.49           C  
ATOM    483  HD2 PRO A  29      45.607 -40.966   2.886  1.00 73.49           H  
ATOM    484  HD3 PRO A  29      45.888 -42.273   1.692  1.00 73.49           H  
ATOM    485  N   GLU A  30      44.639 -41.659  -1.636  1.00 75.26           N  
ATOM    486  H   GLU A  30      44.674 -42.231  -0.805  1.00 75.26           H  
ATOM    487  CA  GLU A  30      44.116 -42.292  -2.847  1.00 75.26           C  
ATOM    488  HA  GLU A  30      44.813 -42.122  -3.667  1.00 75.26           H  
ATOM    489  C   GLU A  30      42.757 -41.733  -3.287  1.00 75.26           C  
ATOM    490  CB  GLU A  30      43.969 -43.809  -2.622  1.00 75.26           C  
ATOM    491  HB2 GLU A  30      43.684 -44.257  -3.574  1.00 75.26           H  
ATOM    492  HB3 GLU A  30      43.152 -43.998  -1.926  1.00 75.26           H  
ATOM    493  O   GLU A  30      42.395 -41.874  -4.450  1.00 75.26           O  
ATOM    494  CG  GLU A  30      45.237 -44.538  -2.134  1.00 75.26           C  
ATOM    495  HG2 GLU A  30      45.080 -45.608  -2.267  1.00 75.26           H  
ATOM    496  HG3 GLU A  30      46.072 -44.248  -2.772  1.00 75.26           H  
ATOM    497  CD  GLU A  30      45.594 -44.288  -0.656  1.00 75.26           C  
ATOM    498  OE1 GLU A  30      46.782 -44.466  -0.307  1.00 75.26           O  
ATOM    499  OE2 GLU A  30      44.698 -43.880   0.121  1.00 75.26           O  
ATOM    500  N   ARG A  31      41.999 -41.106  -2.376  1.00 68.45           N  
ATOM    501  H   ARG A  31      42.394 -40.965  -1.458  1.00 68.45           H  
ATOM    502  CA  ARG A  31      40.745 -40.410  -2.708  1.00 68.45           C  
ATOM    503  HA  ARG A  31      40.265 -40.910  -3.550  1.00 68.45           H  
ATOM    504  C   ARG A  31      40.966 -38.984  -3.201  1.00 68.45           C  
ATOM    505  CB  ARG A  31      39.785 -40.400  -1.511  1.00 68.45           C  
ATOM    506  HB2 ARG A  31      40.311 -40.095  -0.606  1.00 68.45           H  
ATOM    507  HB3 ARG A  31      39.008 -39.661  -1.704  1.00 68.45           H  
ATOM    508  O   ARG A  31      40.010 -38.332  -3.605  1.00 68.45           O  
ATOM    509  CG  ARG A  31      39.104 -41.754  -1.298  1.00 68.45           C  
ATOM    510  HG2 ARG A  31      39.795 -42.444  -0.812  1.00 68.45           H  
ATOM    511  HG3 ARG A  31      38.798 -42.165  -2.259  1.00 68.45           H  
ATOM    512  CD  ARG A  31      37.858 -41.538  -0.434  1.00 68.45           C  
ATOM    513  HD2 ARG A  31      38.158 -41.126   0.530  1.00 68.45           H  
ATOM    514  HD3 ARG A  31      37.216 -40.815  -0.937  1.00 68.45           H  
ATOM    515  NE  ARG A  31      37.109 -42.789  -0.228  1.00 68.45           N  
ATOM    516  HE  ARG A  31      37.537 -43.635  -0.576  1.00 68.45           H  
ATOM    517  NH1 ARG A  31      35.237 -41.831   0.698  1.00 68.45           N  
ATOM    518 HH11 ARG A  31      35.644 -40.917   0.556  1.00 68.45           H  
ATOM    519 HH12 ARG A  31      34.286 -41.902   1.031  1.00 68.45           H  
ATOM    520  NH2 ARG A  31      35.312 -44.040   0.397  1.00 68.45           N  
ATOM    521 HH21 ARG A  31      34.362 -44.087   0.737  1.00 68.45           H  
ATOM    522 HH22 ARG A  31      35.755 -44.866   0.019  1.00 68.45           H  
ATOM    523  CZ  ARG A  31      35.896 -42.880   0.287  1.00 68.45           C  
ATOM    524  N   ILE A  32      42.194 -38.479  -3.132  1.00 74.85           N  
ATOM    525  H   ILE A  32      42.959 -39.077  -2.853  1.00 74.85           H  
ATOM    526  CA  ILE A  32      42.508 -37.134  -3.597  1.00 74.85           C  
ATOM    527  HA  ILE A  32      41.619 -36.508  -3.520  1.00 74.85           H  
ATOM    528  C   ILE A  32      42.866 -37.230  -5.067  1.00 74.85           C  
ATOM    529  CB  ILE A  32      43.583 -36.474  -2.726  1.00 74.85           C  
ATOM    530  HB  ILE A  32      44.475 -37.099  -2.703  1.00 74.85           H  
ATOM    531  O   ILE A  32      43.997 -37.516  -5.456  1.00 74.85           O  
ATOM    532  CG1 ILE A  32      43.004 -36.319  -1.307  1.00 74.85           C  
ATOM    533 HG12 ILE A  32      42.476 -37.216  -0.984  1.00 74.85           H  
ATOM    534 HG13 ILE A  32      42.287 -35.498  -1.302  1.00 74.85           H  
ATOM    535  CG2 ILE A  32      43.941 -35.084  -3.293  1.00 74.85           C  
ATOM    536 HG21 ILE A  32      43.051 -34.458  -3.353  1.00 74.85           H  
ATOM    537 HG22 ILE A  32      44.688 -34.588  -2.673  1.00 74.85           H  
ATOM    538 HG23 ILE A  32      44.360 -35.189  -4.294  1.00 74.85           H  
ATOM    539  CD1 ILE A  32      44.072 -36.046  -0.269  1.00 74.85           C  
ATOM    540 HD11 ILE A  32      43.596 -35.513   0.554  1.00 74.85           H  
ATOM    541 HD12 ILE A  32      44.887 -35.451  -0.683  1.00 74.85           H  
ATOM    542 HD13 ILE A  32      44.473 -36.994   0.089  1.00 74.85           H  
ATOM    543  N   GLU A  33      41.862 -37.001  -5.896  1.00 68.63           N  
ATOM    544  H   GLU A  33      40.933 -36.863  -5.523  1.00 68.63           H  
ATOM    545  CA  GLU A  33      42.054 -36.932  -7.330  1.00 68.63           C  
ATOM    546  HA  GLU A  33      42.656 -37.786  -7.641  1.00 68.63           H  
ATOM    547  C   GLU A  33      42.795 -35.654  -7.714  1.00 68.63           C  
ATOM    548  CB  GLU A  33      40.716 -37.015  -8.045  1.00 68.63           C  
ATOM    549  HB2 GLU A  33      40.025 -36.318  -7.570  1.00 68.63           H  
ATOM    550  HB3 GLU A  33      40.866 -36.730  -9.086  1.00 68.63           H  
ATOM    551  O   GLU A  33      42.502 -34.552  -7.247  1.00 68.63           O  
ATOM    552  CG  GLU A  33      40.137 -38.430  -7.973  1.00 68.63           C  
ATOM    553  HG2 GLU A  33      39.986 -38.706  -6.930  1.00 68.63           H  
ATOM    554  HG3 GLU A  33      40.851 -39.128  -8.411  1.00 68.63           H  
ATOM    555  CD  GLU A  33      38.815 -38.515  -8.737  1.00 68.63           C  
ATOM    556  OE1 GLU A  33      37.886 -39.159  -8.204  1.00 68.63           O  
ATOM    557  OE2 GLU A  33      38.770 -37.947  -9.852  1.00 68.63           O  
ATOM    558  N   ARG A  34      43.760 -35.798  -8.622  1.00 71.70           N  
ATOM    559  H   ARG A  34      43.946 -36.737  -8.945  1.00 71.70           H  
ATOM    560  CA  ARG A  34      44.729 -34.743  -8.936  1.00 71.70           C  
ATOM    561  HA  ARG A  34      45.201 -34.481  -7.989  1.00 71.70           H  
ATOM    562  C   ARG A  34      44.118 -33.443  -9.480  1.00 71.70           C  
ATOM    563  CB  ARG A  34      45.806 -35.319  -9.868  1.00 71.70           C  
ATOM    564  HB2 ARG A  34      46.623 -34.601  -9.946  1.00 71.70           H  
ATOM    565  HB3 ARG A  34      46.202 -36.239  -9.439  1.00 71.70           H  
ATOM    566  O   ARG A  34      44.775 -32.407  -9.418  1.00 71.70           O  
ATOM    567  CG  ARG A  34      45.234 -35.604 -11.263  1.00 71.70           C  
ATOM    568  HG2 ARG A  34      44.947 -34.646 -11.698  1.00 71.70           H  
ATOM    569  HG3 ARG A  34      44.351 -36.238 -11.186  1.00 71.70           H  
ATOM    570  CD  ARG A  34      46.225 -36.278 -12.208  1.00 71.70           C  
ATOM    571  HD2 ARG A  34      45.696 -36.507 -13.133  1.00 71.70           H  
ATOM    572  HD3 ARG A  34      46.558 -37.216 -11.764  1.00 71.70           H  
ATOM    573  NE  ARG A  34      47.396 -35.421 -12.472  1.00 71.70           N  
ATOM    574  HE  ARG A  34      47.901 -35.065 -11.673  1.00 71.70           H  
ATOM    575  NH1 ARG A  34      47.535 -35.699 -14.745  1.00 71.70           N  
ATOM    576 HH11 ARG A  34      46.600 -36.078 -14.729  1.00 71.70           H  
ATOM    577 HH12 ARG A  34      47.971 -35.455 -15.623  1.00 71.70           H  
ATOM    578  NH2 ARG A  34      49.055 -34.464 -13.648  1.00 71.70           N  
ATOM    579 HH21 ARG A  34      49.477 -34.215 -12.765  1.00 71.70           H  
ATOM    580 HH22 ARG A  34      49.580 -34.311 -14.498  1.00 71.70           H  
ATOM    581  CZ  ARG A  34      47.983 -35.200 -13.627  1.00 71.70           C  
ATOM    582  N   HIS A  35      42.900 -33.503 -10.016  1.00 70.74           N  
ATOM    583  H   HIS A  35      42.421 -34.391  -9.966  1.00 70.74           H  
ATOM    584  CA  HIS A  35      42.193 -32.388 -10.652  1.00 70.74           C  
ATOM    585  HA  HIS A  35      42.837 -31.509 -10.658  1.00 70.74           H  
ATOM    586  C   HIS A  35      40.915 -31.966  -9.909  1.00 70.74           C  
ATOM    587  CB  HIS A  35      41.887 -32.749 -12.116  1.00 70.74           C  
ATOM    588  HB2 HIS A  35      41.350 -31.922 -12.581  1.00 70.74           H  
ATOM    589  HB3 HIS A  35      41.232 -33.620 -12.139  1.00 70.74           H  
ATOM    590  O   HIS A  35      40.265 -31.022 -10.346  1.00 70.74           O  
ATOM    591  CG  HIS A  35      43.114 -33.027 -12.949  1.00 70.74           C  
ATOM    592  CD2 HIS A  35      43.382 -34.162 -13.668  1.00 70.74           C  
ATOM    593  HD2 HIS A  35      42.738 -35.025 -13.747  1.00 70.74           H  
ATOM    594  ND1 HIS A  35      44.178 -32.176 -13.127  1.00 70.74           N  
ATOM    595  HD1 HIS A  35      44.247 -31.239 -12.757  1.00 70.74           H  
ATOM    596  CE1 HIS A  35      45.073 -32.785 -13.920  1.00 70.74           C  
ATOM    597  HE1 HIS A  35      46.006 -32.349 -14.244  1.00 70.74           H  
ATOM    598  NE2 HIS A  35      44.648 -34.015 -14.258  1.00 70.74           N  
ATOM    599  N   VAL A  36      40.549 -32.626  -8.802  1.00 66.30           N  
ATOM    600  H   VAL A  36      41.155 -33.331  -8.408  1.00 66.30           H  
ATOM    601  CA  VAL A  36      39.378 -32.217  -8.013  1.00 66.30           C  
ATOM    602  HA  VAL A  36      38.580 -31.968  -8.712  1.00 66.30           H  
ATOM    603  C   VAL A  36      39.737 -30.974  -7.187  1.00 66.30           C  
ATOM    604  CB  VAL A  36      38.835 -33.367  -7.144  1.00 66.30           C  
ATOM    605  HB  VAL A  36      39.647 -33.810  -6.567  1.00 66.30           H  
ATOM    606  O   VAL A  36      40.768 -30.990  -6.505  1.00 66.30           O  
ATOM    607  CG1 VAL A  36      37.733 -32.904  -6.183  1.00 66.30           C  
ATOM    608 HG11 VAL A  36      36.937 -32.401  -6.732  1.00 66.30           H  
ATOM    609 HG12 VAL A  36      37.311 -33.763  -5.661  1.00 66.30           H  
ATOM    610 HG13 VAL A  36      38.146 -32.222  -5.440  1.00 66.30           H  
ATOM    611  CG2 VAL A  36      38.207 -34.434  -8.049  1.00 66.30           C  
ATOM    612 HG21 VAL A  36      38.918 -34.776  -8.801  1.00 66.30           H  
ATOM    613 HG22 VAL A  36      37.891 -35.292  -7.455  1.00 66.30           H  
ATOM    614 HG23 VAL A  36      37.336 -34.031  -8.566  1.00 66.30           H  
ATOM    615  N   PRO A  37      38.929 -29.894  -7.242  1.00 61.03           N  
ATOM    616  CA  PRO A  37      39.139 -28.708  -6.421  1.00 61.03           C  
ATOM    617  HA  PRO A  37      40.097 -28.273  -6.705  1.00 61.03           H  
ATOM    618  C   PRO A  37      39.107 -29.035  -4.926  1.00 61.03           C  
ATOM    619  CB  PRO A  37      38.032 -27.718  -6.793  1.00 61.03           C  
ATOM    620  HB2 PRO A  37      37.171 -27.846  -6.136  1.00 61.03           H  
ATOM    621  HB3 PRO A  37      38.384 -26.687  -6.762  1.00 61.03           H  
ATOM    622  O   PRO A  37      38.238 -29.778  -4.471  1.00 61.03           O  
ATOM    623  CG  PRO A  37      37.645 -28.143  -8.205  1.00 61.03           C  
ATOM    624  HG2 PRO A  37      36.619 -27.866  -8.446  1.00 61.03           H  
ATOM    625  HG3 PRO A  37      38.341 -27.707  -8.923  1.00 61.03           H  
ATOM    626  CD  PRO A  37      37.830 -29.657  -8.168  1.00 61.03           C  
ATOM    627  HD2 PRO A  37      38.057 -30.012  -9.173  1.00 61.03           H  
ATOM    628  HD3 PRO A  37      36.925 -30.131  -7.788  1.00 61.03           H  
ATOM    629  N   PHE A  38      39.997 -28.442  -4.133  1.00 72.76           N  
ATOM    630  H   PHE A  38      40.746 -27.923  -4.568  1.00 72.76           H  
ATOM    631  CA  PHE A  38      40.077 -28.712  -2.695  1.00 72.76           C  
ATOM    632  HA  PHE A  38      40.237 -29.780  -2.553  1.00 72.76           H  
ATOM    633  C   PHE A  38      38.783 -28.364  -1.938  1.00 72.76           C  
ATOM    634  CB  PHE A  38      41.264 -27.948  -2.099  1.00 72.76           C  
ATOM    635  HB2 PHE A  38      41.335 -28.216  -1.045  1.00 72.76           H  
ATOM    636  HB3 PHE A  38      41.039 -26.883  -2.168  1.00 72.76           H  
ATOM    637  O   PHE A  38      38.441 -29.051  -0.977  1.00 72.76           O  
ATOM    638  CG  PHE A  38      42.625 -28.192  -2.726  1.00 72.76           C  
ATOM    639  CD1 PHE A  38      43.026 -29.488  -3.102  1.00 72.76           C  
ATOM    640  HD1 PHE A  38      42.361 -30.327  -2.964  1.00 72.76           H  
ATOM    641  CD2 PHE A  38      43.504 -27.111  -2.929  1.00 72.76           C  
ATOM    642  HD2 PHE A  38      43.201 -26.111  -2.657  1.00 72.76           H  
ATOM    643  CE1 PHE A  38      44.286 -29.696  -3.686  1.00 72.76           C  
ATOM    644  HE1 PHE A  38      44.573 -30.691  -3.991  1.00 72.76           H  
ATOM    645  CE2 PHE A  38      44.769 -27.324  -3.501  1.00 72.76           C  
ATOM    646  HE2 PHE A  38      45.431 -26.486  -3.663  1.00 72.76           H  
ATOM    647  CZ  PHE A  38      45.165 -28.616  -3.877  1.00 72.76           C  
ATOM    648  HZ  PHE A  38      46.134 -28.770  -4.328  1.00 72.76           H  
ATOM    649  N   SER A  39      38.029 -27.354  -2.387  1.00 56.33           N  
ATOM    650  H   SER A  39      38.321 -26.857  -3.216  1.00 56.33           H  
ATOM    651  CA  SER A  39      36.723 -26.981  -1.815  1.00 56.33           C  
ATOM    652  HA  SER A  39      36.854 -26.714  -0.766  1.00 56.33           H  
ATOM    653  C   SER A  39      35.710 -28.128  -1.878  1.00 56.33           C  
ATOM    654  CB  SER A  39      36.160 -25.761  -2.555  1.00 56.33           C  
ATOM    655  HB2 SER A  39      35.144 -25.560  -2.216  1.00 56.33           H  
ATOM    656  HB3 SER A  39      36.779 -24.893  -2.330  1.00 56.33           H  
ATOM    657  O   SER A  39      35.029 -28.404  -0.894  1.00 56.33           O  
ATOM    658  OG  SER A  39      36.171 -25.988  -3.956  1.00 56.33           O  
ATOM    659  HG  SER A  39      35.266 -25.977  -4.277  1.00 56.33           H  
ATOM    660  N   ASN A  40      35.675 -28.874  -2.987  1.00 57.61           N  
ATOM    661  H   ASN A  40      36.271 -28.607  -3.757  1.00 57.61           H  
ATOM    662  CA  ASN A  40      34.786 -30.029  -3.163  1.00 57.61           C  
ATOM    663  HA  ASN A  40      33.779 -29.743  -2.856  1.00 57.61           H  
ATOM    664  C   ASN A  40      35.192 -31.224  -2.285  1.00 57.61           C  
ATOM    665  CB  ASN A  40      34.747 -30.435  -4.647  1.00 57.61           C  
ATOM    666  HB2 ASN A  40      34.185 -31.365  -4.733  1.00 57.61           H  
ATOM    667  HB3 ASN A  40      35.760 -30.618  -5.008  1.00 57.61           H  
ATOM    668  O   ASN A  40      34.409 -32.153  -2.104  1.00 57.61           O  
ATOM    669  CG  ASN A  40      34.081 -29.414  -5.551  1.00 57.61           C  
ATOM    670  ND2 ASN A  40      33.803 -29.782  -6.779  1.00 57.61           N  
ATOM    671 HD21 ASN A  40      33.308 -29.101  -7.337  1.00 57.61           H  
ATOM    672 HD22 ASN A  40      33.952 -30.734  -7.080  1.00 57.61           H  
ATOM    673  OD1 ASN A  40      33.817 -28.279  -5.194  1.00 57.61           O  
ATOM    674  N   LEU A  41      36.406 -31.203  -1.727  1.00 62.09           N  
ATOM    675  H   LEU A  41      36.998 -30.407  -1.919  1.00 62.09           H  
ATOM    676  CA  LEU A  41      36.886 -32.189  -0.760  1.00 62.09           C  
ATOM    677  HA  LEU A  41      36.337 -33.119  -0.907  1.00 62.09           H  
ATOM    678  C   LEU A  41      36.610 -31.772   0.697  1.00 62.09           C  
ATOM    679  CB  LEU A  41      38.378 -32.475  -1.011  1.00 62.09           C  
ATOM    680  HB2 LEU A  41      38.692 -33.246  -0.308  1.00 62.09           H  
ATOM    681  HB3 LEU A  41      38.947 -31.570  -0.793  1.00 62.09           H  
ATOM    682  O   LEU A  41      37.042 -32.470   1.614  1.00 62.09           O  
ATOM    683  CG  LEU A  41      38.731 -32.957  -2.429  1.00 62.09           C  
ATOM    684  HG  LEU A  41      38.385 -32.229  -3.163  1.00 62.09           H  
ATOM    685  CD1 LEU A  41      40.249 -33.085  -2.569  1.00 62.09           C  
ATOM    686 HD11 LEU A  41      40.495 -33.378  -3.589  1.00 62.09           H  
ATOM    687 HD12 LEU A  41      40.715 -32.123  -2.360  1.00 62.09           H  
ATOM    688 HD13 LEU A  41      40.625 -33.832  -1.869  1.00 62.09           H  
ATOM    689  CD2 LEU A  41      38.108 -34.322  -2.734  1.00 62.09           C  
ATOM    690 HD21 LEU A  41      38.388 -35.046  -1.969  1.00 62.09           H  
ATOM    691 HD22 LEU A  41      37.023 -34.230  -2.771  1.00 62.09           H  
ATOM    692 HD23 LEU A  41      38.453 -34.676  -3.706  1.00 62.09           H  
ATOM    693  N   GLY A  42      35.903 -30.657   0.920  1.00 53.98           N  
ATOM    694  H   GLY A  42      35.565 -30.134   0.124  1.00 53.98           H  
ATOM    695  CA  GLY A  42      35.585 -30.127   2.248  1.00 53.98           C  
ATOM    696  HA2 GLY A  42      35.426 -30.949   2.946  1.00 53.98           H  
ATOM    697  HA3 GLY A  42      34.660 -29.554   2.178  1.00 53.98           H  
ATOM    698  C   GLY A  42      36.656 -29.203   2.833  1.00 53.98           C  
ATOM    699  O   GLY A  42      36.687 -29.016   4.046  1.00 53.98           O  
ATOM    700  N   MET A  43      37.555 -28.647   2.010  1.00 59.25           N  
ATOM    701  H   MET A  43      37.495 -28.833   1.019  1.00 59.25           H  
ATOM    702  CA  MET A  43      38.531 -27.661   2.482  1.00 59.25           C  
ATOM    703  HA  MET A  43      38.996 -28.046   3.389  1.00 59.25           H  
ATOM    704  C   MET A  43      37.839 -26.335   2.818  1.00 59.25           C  
ATOM    705  CB  MET A  43      39.637 -27.440   1.437  1.00 59.25           C  
ATOM    706  HB2 MET A  43      39.208 -26.955   0.559  1.00 59.25           H  
ATOM    707  HB3 MET A  43      40.049 -28.402   1.131  1.00 59.25           H  
ATOM    708  O   MET A  43      37.366 -25.633   1.926  1.00 59.25           O  
ATOM    709  CG  MET A  43      40.777 -26.572   1.987  1.00 59.25           C  
ATOM    710  HG2 MET A  43      40.370 -25.624   2.340  1.00 59.25           H  
ATOM    711  HG3 MET A  43      41.216 -27.085   2.842  1.00 59.25           H  
ATOM    712  SD  MET A  43      42.101 -26.205   0.801  1.00 59.25           S  
ATOM    713  CE  MET A  43      41.258 -24.948  -0.205  1.00 59.25           C  
ATOM    714  HE1 MET A  43      41.036 -24.077   0.413  1.00 59.25           H  
ATOM    715  HE2 MET A  43      40.324 -25.344  -0.602  1.00 59.25           H  
ATOM    716  HE3 MET A  43      41.899 -24.641  -1.032  1.00 59.25           H  
ATOM    717  N   ASP A  44      37.854 -25.973   4.097  1.00 50.34           N  
ATOM    718  H   ASP A  44      38.174 -26.640   4.784  1.00 50.34           H  
ATOM    719  CA  ASP A  44      37.560 -24.623   4.578  1.00 50.34           C  
ATOM    720  HA  ASP A  44      36.955 -24.108   3.832  1.00 50.34           H  
ATOM    721  C   ASP A  44      38.853 -23.795   4.752  1.00 50.34           C  
ATOM    722  CB  ASP A  44      36.705 -24.713   5.856  1.00 50.34           C  
ATOM    723  HB2 ASP A  44      36.409 -23.708   6.155  1.00 50.34           H  
ATOM    724  HB3 ASP A  44      35.794 -25.264   5.623  1.00 50.34           H  
ATOM    725  O   ASP A  44      39.969 -24.263   4.496  1.00 50.34           O  
ATOM    726  CG  ASP A  44      37.415 -25.385   7.038  1.00 50.34           C  
ATOM    727  OD1 ASP A  44      38.635 -25.146   7.208  1.00 50.34           O  
ATOM    728  OD2 ASP A  44      36.742 -26.119   7.788  1.00 50.34           O  
ATOM    729  N   SER A  45      38.725 -22.539   5.182  1.00 49.24           N  
ATOM    730  H   SER A  45      37.812 -22.188   5.432  1.00 49.24           H  
ATOM    731  CA  SER A  45      39.859 -21.623   5.354  1.00 49.24           C  
ATOM    732  HA  SER A  45      40.456 -21.663   4.443  1.00 49.24           H  
ATOM    733  C   SER A  45      40.843 -22.024   6.451  1.00 49.24           C  
ATOM    734  CB  SER A  45      39.356 -20.182   5.537  1.00 49.24           C  
ATOM    735  HB2 SER A  45      40.109 -19.586   6.052  1.00 49.24           H  
ATOM    736  HB3 SER A  45      39.193 -19.749   4.550  1.00 49.24           H  
ATOM    737  O   SER A  45      42.038 -21.740   6.316  1.00 49.24           O  
ATOM    738  OG  SER A  45      38.126 -20.140   6.242  1.00 49.24           O  
ATOM    739  HG  SER A  45      37.790 -19.240   6.224  1.00 49.24           H  
ATOM    740  N   LEU A  46      40.397 -22.740   7.487  1.00 50.00           N  
ATOM    741  H   LEU A  46      39.452 -23.095   7.456  1.00 50.00           H  
ATOM    742  CA  LEU A  46      41.289 -23.260   8.519  1.00 50.00           C  
ATOM    743  HA  LEU A  46      41.964 -22.461   8.825  1.00 50.00           H  
ATOM    744  C   LEU A  46      42.139 -24.400   7.952  1.00 50.00           C  
ATOM    745  CB  LEU A  46      40.457 -23.715   9.730  1.00 50.00           C  
ATOM    746  HB2 LEU A  46      39.828 -24.553   9.426  1.00 50.00           H  
ATOM    747  HB3 LEU A  46      39.797 -22.905  10.040  1.00 50.00           H  
ATOM    748  O   LEU A  46      43.368 -24.366   8.061  1.00 50.00           O  
ATOM    749  CG  LEU A  46      41.315 -24.152  10.930  1.00 50.00           C  
ATOM    750  HG  LEU A  46      42.090 -24.846  10.603  1.00 50.00           H  
ATOM    751  CD1 LEU A  46      41.978 -22.953  11.615  1.00 50.00           C  
ATOM    752 HD11 LEU A  46      41.219 -22.237  11.929  1.00 50.00           H  
ATOM    753 HD12 LEU A  46      42.670 -22.469  10.926  1.00 50.00           H  
ATOM    754 HD13 LEU A  46      42.539 -23.294  12.486  1.00 50.00           H  
ATOM    755  CD2 LEU A  46      40.448 -24.873  11.960  1.00 50.00           C  
ATOM    756 HD21 LEU A  46      39.662 -24.207  12.317  1.00 50.00           H  
ATOM    757 HD22 LEU A  46      39.989 -25.745  11.495  1.00 50.00           H  
ATOM    758 HD23 LEU A  46      41.063 -25.201  12.799  1.00 50.00           H  
ATOM    759  N   ILE A  47      41.493 -25.370   7.296  1.00 61.57           N  
ATOM    760  H   ILE A  47      40.486 -25.314   7.240  1.00 61.57           H  
ATOM    761  CA  ILE A  47      42.168 -26.510   6.670  1.00 61.57           C  
ATOM    762  HA  ILE A  47      42.754 -27.021   7.434  1.00 61.57           H  
ATOM    763  C   ILE A  47      43.146 -26.017   5.602  1.00 61.57           C  
ATOM    764  CB  ILE A  47      41.136 -27.508   6.095  1.00 61.57           C  
ATOM    765  HB  ILE A  47      40.474 -26.976   5.413  1.00 61.57           H  
ATOM    766  O   ILE A  47      44.283 -26.492   5.551  1.00 61.57           O  
ATOM    767  CG1 ILE A  47      40.288 -28.130   7.229  1.00 61.57           C  
ATOM    768 HG12 ILE A  47      39.877 -27.337   7.853  1.00 61.57           H  
ATOM    769 HG13 ILE A  47      40.923 -28.750   7.861  1.00 61.57           H  
ATOM    770  CG2 ILE A  47      41.860 -28.622   5.314  1.00 61.57           C  
ATOM    771 HG21 ILE A  47      41.137 -29.347   4.941  1.00 61.57           H  
ATOM    772 HG22 ILE A  47      42.572 -29.129   5.964  1.00 61.57           H  
ATOM    773 HG23 ILE A  47      42.376 -28.206   4.448  1.00 61.57           H  
ATOM    774  CD1 ILE A  47      39.104 -28.970   6.734  1.00 61.57           C  
ATOM    775 HD11 ILE A  47      39.448 -29.892   6.265  1.00 61.57           H  
ATOM    776 HD12 ILE A  47      38.510 -28.393   6.025  1.00 61.57           H  
ATOM    777 HD13 ILE A  47      38.472 -29.232   7.583  1.00 61.57           H  
ATOM    778  N   GLY A  48      42.743 -25.033   4.792  1.00 65.18           N  
ATOM    779  H   GLY A  48      41.788 -24.714   4.870  1.00 65.18           H  
ATOM    780  CA  GLY A  48      43.595 -24.429   3.773  1.00 65.18           C  
ATOM    781  HA2 GLY A  48      43.035 -23.644   3.264  1.00 65.18           H  
ATOM    782  HA3 GLY A  48      43.863 -25.197   3.048  1.00 65.18           H  
ATOM    783  C   GLY A  48      44.874 -23.812   4.356  1.00 65.18           C  
ATOM    784  O   GLY A  48      45.983 -24.130   3.915  1.00 65.18           O  
ATOM    785  N   LEU A  49      44.766 -22.981   5.397  1.00 64.24           N  
ATOM    786  H   LEU A  49      43.849 -22.758   5.758  1.00 64.24           H  
ATOM    787  CA  LEU A  49      45.942 -22.357   6.014  1.00 64.24           C  
ATOM    788  HA  LEU A  49      46.486 -21.836   5.225  1.00 64.24           H  
ATOM    789  C   LEU A  49      46.889 -23.402   6.632  1.00 64.24           C  
ATOM    790  CB  LEU A  49      45.476 -21.337   7.067  1.00 64.24           C  
ATOM    791  HB2 LEU A  49      44.637 -20.761   6.674  1.00 64.24           H  
ATOM    792  HB3 LEU A  49      45.118 -21.881   7.940  1.00 64.24           H  
ATOM    793  O   LEU A  49      48.114 -23.314   6.493  1.00 64.24           O  
ATOM    794  CG  LEU A  49      46.586 -20.355   7.485  1.00 64.24           C  
ATOM    795  HG  LEU A  49      47.515 -20.896   7.662  1.00 64.24           H  
ATOM    796  CD1 LEU A  49      46.825 -19.292   6.408  1.00 64.24           C  
ATOM    797 HD11 LEU A  49      47.593 -18.594   6.739  1.00 64.24           H  
ATOM    798 HD12 LEU A  49      45.904 -18.741   6.217  1.00 64.24           H  
ATOM    799 HD13 LEU A  49      47.156 -19.758   5.480  1.00 64.24           H  
ATOM    800  CD2 LEU A  49      46.205 -19.647   8.784  1.00 64.24           C  
ATOM    801 HD21 LEU A  49      46.992 -18.952   9.078  1.00 64.24           H  
ATOM    802 HD22 LEU A  49      46.063 -20.381   9.578  1.00 64.24           H  
ATOM    803 HD23 LEU A  49      45.276 -19.095   8.645  1.00 64.24           H  
ATOM    804  N   GLU A  50      46.329 -24.426   7.281  1.00 67.21           N  
ATOM    805  H   GLU A  50      45.323 -24.447   7.375  1.00 67.21           H  
ATOM    806  CA  GLU A  50      47.105 -25.519   7.866  1.00 67.21           C  
ATOM    807  HA  GLU A  50      47.837 -25.081   8.545  1.00 67.21           H  
ATOM    808  C   GLU A  50      47.876 -26.304   6.796  1.00 67.21           C  
ATOM    809  CB  GLU A  50      46.174 -26.454   8.660  1.00 67.21           C  
ATOM    810  HB2 GLU A  50      46.027 -27.382   8.108  1.00 67.21           H  
ATOM    811  HB3 GLU A  50      45.199 -25.990   8.810  1.00 67.21           H  
ATOM    812  O   GLU A  50      49.054 -26.630   6.972  1.00 67.21           O  
ATOM    813  CG  GLU A  50      46.769 -26.759  10.038  1.00 67.21           C  
ATOM    814  HG2 GLU A  50      47.821 -27.010   9.906  1.00 67.21           H  
ATOM    815  HG3 GLU A  50      46.713 -25.868  10.663  1.00 67.21           H  
ATOM    816  CD  GLU A  50      46.072 -27.935  10.734  1.00 67.21           C  
ATOM    817  OE1 GLU A  50      46.820 -28.734  11.353  1.00 67.21           O  
ATOM    818  OE2 GLU A  50      44.856 -28.137  10.558  1.00 67.21           O  
ATOM    819  N   LEU A  51      47.237 -26.568   5.656  1.00 73.52           N  
ATOM    820  H   LEU A  51      46.270 -26.285   5.580  1.00 73.52           H  
ATOM    821  CA  LEU A  51      47.850 -27.244   4.520  1.00 73.52           C  
ATOM    822  HA  LEU A  51      48.311 -28.163   4.883  1.00 73.52           H  
ATOM    823  C   LEU A  51      48.981 -26.429   3.895  1.00 73.52           C  
ATOM    824  CB  LEU A  51      46.752 -27.575   3.498  1.00 73.52           C  
ATOM    825  HB2 LEU A  51      47.021 -27.171   2.522  1.00 73.52           H  
ATOM    826  HB3 LEU A  51      45.814 -27.091   3.770  1.00 73.52           H  
ATOM    827  O   LEU A  51      50.060 -26.973   3.655  1.00 73.52           O  
ATOM    828  CG  LEU A  51      46.555 -29.087   3.373  1.00 73.52           C  
ATOM    829  HG  LEU A  51      46.876 -29.591   4.284  1.00 73.52           H  
ATOM    830  CD1 LEU A  51      45.086 -29.435   3.169  1.00 73.52           C  
ATOM    831 HD11 LEU A  51      44.725 -29.004   2.235  1.00 73.52           H  
ATOM    832 HD12 LEU A  51      44.934 -30.514   3.164  1.00 73.52           H  
ATOM    833 HD13 LEU A  51      44.506 -29.017   3.992  1.00 73.52           H  
ATOM    834  CD2 LEU A  51      47.433 -29.549   2.215  1.00 73.52           C  
ATOM    835 HD21 LEU A  51      48.455 -29.202   2.367  1.00 73.52           H  
ATOM    836 HD22 LEU A  51      47.061 -29.134   1.278  1.00 73.52           H  
ATOM    837 HD23 LEU A  51      47.456 -30.638   2.187  1.00 73.52           H  
ATOM    838  N   ARG A  52      48.781 -25.122   3.704  1.00 70.26           N  
ATOM    839  H   ARG A  52      47.864 -24.756   3.917  1.00 70.26           H  
ATOM    840  CA  ARG A  52      49.814 -24.202   3.208  1.00 70.26           C  
ATOM    841  HA  ARG A  52      50.153 -24.546   2.231  1.00 70.26           H  
ATOM    842  C   ARG A  52      51.050 -24.211   4.113  1.00 70.26           C  
ATOM    843  CB  ARG A  52      49.156 -22.822   3.028  1.00 70.26           C  
ATOM    844  HB2 ARG A  52      48.644 -22.535   3.947  1.00 70.26           H  
ATOM    845  HB3 ARG A  52      48.389 -22.926   2.261  1.00 70.26           H  
ATOM    846  O   ARG A  52      52.168 -24.334   3.616  1.00 70.26           O  
ATOM    847  CG  ARG A  52      50.088 -21.679   2.596  1.00 70.26           C  
ATOM    848  HG2 ARG A  52      50.828 -22.043   1.883  1.00 70.26           H  
ATOM    849  HG3 ARG A  52      49.479 -20.920   2.105  1.00 70.26           H  
ATOM    850  CD  ARG A  52      50.777 -21.032   3.802  1.00 70.26           C  
ATOM    851  HD2 ARG A  52      50.039 -20.855   4.585  1.00 70.26           H  
ATOM    852  HD3 ARG A  52      51.538 -21.711   4.188  1.00 70.26           H  
ATOM    853  NE  ARG A  52      51.412 -19.753   3.459  1.00 70.26           N  
ATOM    854  HE  ARG A  52      51.262 -19.377   2.534  1.00 70.26           H  
ATOM    855  NH1 ARG A  52      52.647 -19.600   5.390  1.00 70.26           N  
ATOM    856 HH11 ARG A  52      52.085 -20.322   5.819  1.00 70.26           H  
ATOM    857 HH12 ARG A  52      53.636 -19.702   5.565  1.00 70.26           H  
ATOM    858  NH2 ARG A  52      52.984 -18.140   3.777  1.00 70.26           N  
ATOM    859 HH21 ARG A  52      53.830 -17.946   4.293  1.00 70.26           H  
ATOM    860 HH22 ARG A  52      53.041 -18.016   2.776  1.00 70.26           H  
ATOM    861  CZ  ARG A  52      52.323 -19.163   4.209  1.00 70.26           C  
ATOM    862  N   ASN A  53      50.870 -24.169   5.435  1.00 71.46           N  
ATOM    863  H   ASN A  53      49.930 -24.043   5.780  1.00 71.46           H  
ATOM    864  CA  ASN A  53      51.987 -24.220   6.389  1.00 71.46           C  
ATOM    865  HA  ASN A  53      52.724 -23.465   6.116  1.00 71.46           H  
ATOM    866  C   ASN A  53      52.719 -25.572   6.365  1.00 71.46           C  
ATOM    867  CB  ASN A  53      51.452 -23.903   7.794  1.00 71.46           C  
ATOM    868  HB2 ASN A  53      52.239 -24.080   8.527  1.00 71.46           H  
ATOM    869  HB3 ASN A  53      50.611 -24.558   8.022  1.00 71.46           H  
ATOM    870  O   ASN A  53      53.946 -25.623   6.471  1.00 71.46           O  
ATOM    871  CG  ASN A  53      51.013 -22.457   7.943  1.00 71.46           C  
ATOM    872  ND2 ASN A  53      50.235 -22.161   8.957  1.00 71.46           N  
ATOM    873 HD21 ASN A  53      49.856 -22.887   9.547  1.00 71.46           H  
ATOM    874 HD22 ASN A  53      49.899 -21.209   8.992  1.00 71.46           H  
ATOM    875  OD1 ASN A  53      51.371 -21.578   7.170  1.00 71.46           O  
ATOM    876  N   ARG A  54      51.986 -26.680   6.181  1.00 79.44           N  
ATOM    877  H   ARG A  54      50.982 -26.586   6.125  1.00 79.44           H  
ATOM    878  CA  ARG A  54      52.601 -28.007   6.019  1.00 79.44           C  
ATOM    879  HA  ARG A  54      53.311 -28.166   6.831  1.00 79.44           H  
ATOM    880  C   ARG A  54      53.424 -28.108   4.734  1.00 79.44           C  
ATOM    881  CB  ARG A  54      51.536 -29.106   6.068  1.00 79.44           C  
ATOM    882  HB2 ARG A  54      52.023 -30.039   5.786  1.00 79.44           H  
ATOM    883  HB3 ARG A  54      50.747 -28.885   5.348  1.00 79.44           H  
ATOM    884  O   ARG A  54      54.455 -28.775   4.744  1.00 79.44           O  
ATOM    885  CG  ARG A  54      50.937 -29.304   7.466  1.00 79.44           C  
ATOM    886  HG2 ARG A  54      50.583 -28.351   7.859  1.00 79.44           H  
ATOM    887  HG3 ARG A  54      51.705 -29.684   8.139  1.00 79.44           H  
ATOM    888  CD  ARG A  54      49.770 -30.296   7.412  1.00 79.44           C  
ATOM    889  HD2 ARG A  54      50.159 -31.276   7.136  1.00 79.44           H  
ATOM    890  HD3 ARG A  54      49.068 -29.966   6.647  1.00 79.44           H  
ATOM    891  NE  ARG A  54      49.060 -30.353   8.706  1.00 79.44           N  
ATOM    892  HE  ARG A  54      48.972 -29.484   9.214  1.00 79.44           H  
ATOM    893  NH1 ARG A  54      48.282 -32.506   8.583  1.00 79.44           N  
ATOM    894 HH11 ARG A  54      47.554 -33.140   8.883  1.00 79.44           H  
ATOM    895 HH12 ARG A  54      48.618 -32.528   7.631  1.00 79.44           H  
ATOM    896  NH2 ARG A  54      47.674 -31.198  10.296  1.00 79.44           N  
ATOM    897 HH21 ARG A  54      46.993 -31.880  10.598  1.00 79.44           H  
ATOM    898 HH22 ARG A  54      47.525 -30.275  10.679  1.00 79.44           H  
ATOM    899  CZ  ARG A  54      48.355 -31.354   9.196  1.00 79.44           C  
ATOM    900  N   ILE A  55      53.009 -27.435   3.661  1.00 76.62           N  
ATOM    901  H   ILE A  55      52.128 -26.944   3.719  1.00 76.62           H  
ATOM    902  CA  ILE A  55      53.756 -27.381   2.397  1.00 76.62           C  
ATOM    903  HA  ILE A  55      54.047 -28.396   2.126  1.00 76.62           H  
ATOM    904  C   ILE A  55      55.065 -26.590   2.564  1.00 76.62           C  
ATOM    905  CB  ILE A  55      52.851 -26.842   1.266  1.00 76.62           C  
ATOM    906  HB  ILE A  55      52.399 -25.906   1.595  1.00 76.62           H  
ATOM    907  O   ILE A  55      56.112 -27.094   2.158  1.00 76.62           O  
ATOM    908  CG1 ILE A  55      51.730 -27.862   0.952  1.00 76.62           C  
ATOM    909 HG12 ILE A  55      51.338 -28.295   1.872  1.00 76.62           H  
ATOM    910 HG13 ILE A  55      52.143 -28.681   0.363  1.00 76.62           H  
ATOM    911  CG2 ILE A  55      53.657 -26.560  -0.016  1.00 76.62           C  
ATOM    912 HG21 ILE A  55      53.005 -26.181  -0.803  1.00 76.62           H  
ATOM    913 HG22 ILE A  55      54.140 -27.474  -0.361  1.00 76.62           H  
ATOM    914 HG23 ILE A  55      54.414 -25.796   0.165  1.00 76.62           H  
ATOM    915  CD1 ILE A  55      50.548 -27.243   0.199  1.00 76.62           C  
ATOM    916 HD11 ILE A  55      49.810 -28.018  -0.010  1.00 76.62           H  
ATOM    917 HD12 ILE A  55      50.880 -26.799  -0.739  1.00 76.62           H  
ATOM    918 HD13 ILE A  55      50.081 -26.472   0.812  1.00 76.62           H  
ATOM    919  N   GLU A  56      55.049 -25.416   3.213  1.00 75.70           N  
ATOM    920  H   GLU A  56      54.161 -25.026   3.494  1.00 75.70           H  
ATOM    921  CA  GLU A  56      56.278 -24.642   3.494  1.00 75.70           C  
ATOM    922  HA  GLU A  56      56.763 -24.372   2.556  1.00 75.70           H  
ATOM    923  C   GLU A  56      57.293 -25.456   4.303  1.00 75.70           C  
ATOM    924  CB  GLU A  56      55.972 -23.352   4.274  1.00 75.70           C  
ATOM    925  HB2 GLU A  56      55.347 -23.581   5.137  1.00 75.70           H  
ATOM    926  HB3 GLU A  56      56.914 -22.939   4.636  1.00 75.70           H  
ATOM    927  O   GLU A  56      58.468 -25.538   3.942  1.00 75.70           O  
ATOM    928  CG  GLU A  56      55.292 -22.291   3.410  1.00 75.70           C  
ATOM    929  HG2 GLU A  56      54.271 -22.612   3.205  1.00 75.70           H  
ATOM    930  HG3 GLU A  56      55.821 -22.219   2.460  1.00 75.70           H  
ATOM    931  CD  GLU A  56      55.263 -20.910   4.079  1.00 75.70           C  
ATOM    932  OE1 GLU A  56      55.366 -19.896   3.352  1.00 75.70           O  
ATOM    933  OE2 GLU A  56      55.046 -20.824   5.309  1.00 75.70           O  
ATOM    934  N   ALA A  57      56.829 -26.120   5.365  1.00 78.63           N  
ATOM    935  H   ALA A  57      55.860 -25.993   5.623  1.00 78.63           H  
ATOM    936  CA  ALA A  57      57.682 -26.942   6.215  1.00 78.63           C  
ATOM    937  HA  ALA A  57      58.527 -26.338   6.546  1.00 78.63           H  
ATOM    938  C   ALA A  57      58.252 -28.166   5.476  1.00 78.63           C  
ATOM    939  CB  ALA A  57      56.868 -27.361   7.444  1.00 78.63           C  
ATOM    940  HB1 ALA A  57      56.011 -27.959   7.137  1.00 78.63           H  
ATOM    941  HB2 ALA A  57      56.514 -26.473   7.968  1.00 78.63           H  
ATOM    942  HB3 ALA A  57      57.496 -27.946   8.116  1.00 78.63           H  
ATOM    943  O   ALA A  57      59.412 -28.522   5.679  1.00 78.63           O  
ATOM    944  N   ALA A  58      57.452 -28.810   4.620  1.00 78.92           N  
ATOM    945  H   ALA A  58      56.503 -28.485   4.502  1.00 78.92           H  
ATOM    946  CA  ALA A  58      57.873 -29.993   3.875  1.00 78.92           C  
ATOM    947  HA  ALA A  58      58.357 -30.689   4.561  1.00 78.92           H  
ATOM    948  C   ALA A  58      58.885 -29.674   2.764  1.00 78.92           C  
ATOM    949  CB  ALA A  58      56.624 -30.668   3.300  1.00 78.92           C  
ATOM    950  HB1 ALA A  58      56.919 -31.551   2.733  1.00 78.92           H  
ATOM    951  HB2 ALA A  58      55.958 -30.970   4.108  1.00 78.92           H  
ATOM    952  HB3 ALA A  58      56.098 -29.981   2.637  1.00 78.92           H  
ATOM    953  O   ALA A  58      59.750 -30.499   2.464  1.00 78.92           O  
ATOM    954  N   LEU A  59      58.776 -28.493   2.150  1.00 73.95           N  
ATOM    955  H   LEU A  59      58.013 -27.888   2.417  1.00 73.95           H  
ATOM    956  CA  LEU A  59      59.582 -28.111   0.990  1.00 73.95           C  
ATOM    957  HA  LEU A  59      60.102 -28.990   0.609  1.00 73.95           H  
ATOM    958  C   LEU A  59      60.709 -27.119   1.318  1.00 73.95           C  
ATOM    959  CB  LEU A  59      58.635 -27.620  -0.117  1.00 73.95           C  
ATOM    960  HB2 LEU A  59      59.226 -27.260  -0.959  1.00 73.95           H  
ATOM    961  HB3 LEU A  59      58.053 -26.789   0.284  1.00 73.95           H  
ATOM    962  O   LEU A  59      61.593 -26.934   0.487  1.00 73.95           O  
ATOM    963  CG  LEU A  59      57.630 -28.671  -0.620  1.00 73.95           C  
ATOM    964  HG  LEU A  59      56.982 -28.981   0.200  1.00 73.95           H  
ATOM    965  CD1 LEU A  59      56.754 -28.054  -1.704  1.00 73.95           C  
ATOM    966 HD11 LEU A  59      55.959 -28.755  -1.957  1.00 73.95           H  
ATOM    967 HD12 LEU A  59      57.346 -27.820  -2.589  1.00 73.95           H  
ATOM    968 HD13 LEU A  59      56.301 -27.137  -1.326  1.00 73.95           H  
ATOM    969  CD2 LEU A  59      58.299 -29.918  -1.207  1.00 73.95           C  
ATOM    970 HD21 LEU A  59      57.533 -30.584  -1.606  1.00 73.95           H  
ATOM    971 HD22 LEU A  59      58.987 -29.630  -2.002  1.00 73.95           H  
ATOM    972 HD23 LEU A  59      58.837 -30.451  -0.424  1.00 73.95           H  
ATOM    973  N   GLY A  60      60.730 -26.529   2.519  1.00 73.80           N  
ATOM    974  H   GLY A  60      59.940 -26.664   3.135  1.00 73.80           H  
ATOM    975  CA  GLY A  60      61.765 -25.578   2.942  1.00 73.80           C  
ATOM    976  HA2 GLY A  60      62.750 -26.026   2.805  1.00 73.80           H  
ATOM    977  HA3 GLY A  60      61.620 -25.353   3.999  1.00 73.80           H  
ATOM    978  C   GLY A  60      61.724 -24.257   2.170  1.00 73.80           C  
ATOM    979  O   GLY A  60      62.757 -23.619   1.980  1.00 73.80           O  
ATOM    980  N   ILE A  61      60.537 -23.878   1.699  1.00 75.52           N  
ATOM    981  H   ILE A  61      59.733 -24.409   2.000  1.00 75.52           H  
ATOM    982  CA  ILE A  61      60.279 -22.693   0.874  1.00 75.52           C  
ATOM    983  HA  ILE A  61      61.194 -22.105   0.795  1.00 75.52           H  
ATOM    984  C   ILE A  61      59.232 -21.806   1.549  1.00 75.52           C  
ATOM    985  CB  ILE A  61      59.839 -23.083  -0.557  1.00 75.52           C  
ATOM    986  HB  ILE A  61      59.639 -22.164  -1.109  1.00 75.52           H  
ATOM    987  O   ILE A  61      58.469 -22.271   2.394  1.00 75.52           O  
ATOM    988  CG1 ILE A  61      58.536 -23.905  -0.514  1.00 75.52           C  
ATOM    989 HG12 ILE A  61      57.765 -23.331  -0.001  1.00 75.52           H  
ATOM    990 HG13 ILE A  61      58.711 -24.809   0.069  1.00 75.52           H  
ATOM    991  CG2 ILE A  61      60.967 -23.821  -1.298  1.00 75.52           C  
ATOM    992 HG21 ILE A  61      61.895 -23.256  -1.213  1.00 75.52           H  
ATOM    993 HG22 ILE A  61      61.119 -24.813  -0.870  1.00 75.52           H  
ATOM    994 HG23 ILE A  61      60.722 -23.920  -2.355  1.00 75.52           H  
ATOM    995  CD1 ILE A  61      57.974 -24.299  -1.877  1.00 75.52           C  
ATOM    996 HD11 ILE A  61      57.001 -24.758  -1.702  1.00 75.52           H  
ATOM    997 HD12 ILE A  61      57.849 -23.416  -2.503  1.00 75.52           H  
ATOM    998 HD13 ILE A  61      58.627 -25.018  -2.372  1.00 75.52           H  
ATOM    999  N   THR A  62      59.165 -20.543   1.136  1.00 66.72           N  
ATOM   1000  H   THR A  62      59.811 -20.230   0.426  1.00 66.72           H  
ATOM   1001  CA  THR A  62      58.089 -19.615   1.509  1.00 66.72           C  
ATOM   1002  HA  THR A  62      57.519 -20.037   2.337  1.00 66.72           H  
ATOM   1003  C   THR A  62      57.146 -19.436   0.323  1.00 66.72           C  
ATOM   1004  CB  THR A  62      58.658 -18.268   1.971  1.00 66.72           C  
ATOM   1005  HB  THR A  62      59.145 -17.772   1.131  1.00 66.72           H  
ATOM   1006  O   THR A  62      57.608 -19.224  -0.797  1.00 66.72           O  
ATOM   1007  CG2 THR A  62      57.594 -17.339   2.551  1.00 66.72           C  
ATOM   1008 HG21 THR A  62      56.857 -17.091   1.787  1.00 66.72           H  
ATOM   1009 HG22 THR A  62      58.065 -16.417   2.892  1.00 66.72           H  
ATOM   1010 HG23 THR A  62      57.091 -17.821   3.389  1.00 66.72           H  
ATOM   1011  OG1 THR A  62      59.612 -18.482   2.988  1.00 66.72           O  
ATOM   1012  HG1 THR A  62      59.203 -19.074   3.624  1.00 66.72           H  
ATOM   1013  N   VAL A  63      55.837 -19.524   0.554  1.00 68.82           N  
ATOM   1014  H   VAL A  63      55.537 -19.648   1.511  1.00 68.82           H  
ATOM   1015  CA  VAL A  63      54.792 -19.449  -0.487  1.00 68.82           C  
ATOM   1016  HA  VAL A  63      55.255 -19.080  -1.402  1.00 68.82           H  
ATOM   1017  C   VAL A  63      53.683 -18.459  -0.094  1.00 68.82           C  
ATOM   1018  CB  VAL A  63      54.199 -20.841  -0.804  1.00 68.82           C  
ATOM   1019  HB  VAL A  63      53.471 -20.731  -1.608  1.00 68.82           H  
ATOM   1020  O   VAL A  63      53.509 -18.179   1.093  1.00 68.82           O  
ATOM   1021  CG1 VAL A  63      55.267 -21.818  -1.306  1.00 68.82           C  
ATOM   1022 HG11 VAL A  63      55.962 -22.050  -0.499  1.00 68.82           H  
ATOM   1023 HG12 VAL A  63      54.794 -22.739  -1.646  1.00 68.82           H  
ATOM   1024 HG13 VAL A  63      55.814 -21.375  -2.138  1.00 68.82           H  
ATOM   1025  CG2 VAL A  63      53.473 -21.444   0.403  1.00 68.82           C  
ATOM   1026 HG21 VAL A  63      52.511 -20.947   0.532  1.00 68.82           H  
ATOM   1027 HG22 VAL A  63      54.059 -21.292   1.310  1.00 68.82           H  
ATOM   1028 HG23 VAL A  63      53.310 -22.513   0.266  1.00 68.82           H  
ATOM   1029  N   PRO A  64      52.897 -17.910  -1.038  1.00 57.35           N  
ATOM   1030  CA  PRO A  64      51.776 -17.015  -0.722  1.00 57.35           C  
ATOM   1031  HA  PRO A  64      52.175 -16.125  -0.236  1.00 57.35           H  
ATOM   1032  C   PRO A  64      50.719 -17.659   0.195  1.00 57.35           C  
ATOM   1033  CB  PRO A  64      51.175 -16.617  -2.075  1.00 57.35           C  
ATOM   1034  HB2 PRO A  64      50.819 -15.587  -2.073  1.00 57.35           H  
ATOM   1035  HB3 PRO A  64      50.363 -17.295  -2.339  1.00 57.35           H  
ATOM   1036  O   PRO A  64      50.543 -18.877   0.196  1.00 57.35           O  
ATOM   1037  CG  PRO A  64      52.330 -16.815  -3.057  1.00 57.35           C  
ATOM   1038  HG2 PRO A  64      52.980 -15.940  -3.039  1.00 57.35           H  
ATOM   1039  HG3 PRO A  64      51.973 -17.009  -4.069  1.00 57.35           H  
ATOM   1040  CD  PRO A  64      53.069 -18.016  -2.478  1.00 57.35           C  
ATOM   1041  HD2 PRO A  64      52.607 -18.936  -2.835  1.00 57.35           H  
ATOM   1042  HD3 PRO A  64      54.117 -17.976  -2.775  1.00 57.35           H  
ATOM   1043  N   ALA A  65      49.983 -16.858   0.973  1.00 50.15           N  
ATOM   1044  H   ALA A  65      50.147 -15.862   0.953  1.00 50.15           H  
ATOM   1045  CA  ALA A  65      48.918 -17.366   1.852  1.00 50.15           C  
ATOM   1046  HA  ALA A  65      49.313 -18.190   2.445  1.00 50.15           H  
ATOM   1047  C   ALA A  65      47.706 -17.921   1.071  1.00 50.15           C  
ATOM   1048  CB  ALA A  65      48.508 -16.250   2.820  1.00 50.15           C  
ATOM   1049  HB1 ALA A  65      49.372 -15.916   3.395  1.00 50.15           H  
ATOM   1050  HB2 ALA A  65      47.752 -16.627   3.509  1.00 50.15           H  
ATOM   1051  HB3 ALA A  65      48.089 -15.407   2.270  1.00 50.15           H  
ATOM   1052  O   ALA A  65      47.108 -18.908   1.489  1.00 50.15           O  
ATOM   1053  N   THR A  66      47.397 -17.349  -0.098  1.00 55.18           N  
ATOM   1054  H   THR A  66      47.916 -16.535  -0.395  1.00 55.18           H  
ATOM   1055  CA  THR A  66      46.273 -17.734  -0.974  1.00 55.18           C  
ATOM   1056  HA  THR A  66      45.425 -18.010  -0.347  1.00 55.18           H  
ATOM   1057  C   THR A  66      46.567 -18.931  -1.881  1.00 55.18           C  
ATOM   1058  CB  THR A  66      45.839 -16.541  -1.839  1.00 55.18           C  
ATOM   1059  HB  THR A  66      45.092 -16.859  -2.567  1.00 55.18           H  
ATOM   1060  O   THR A  66      45.739 -19.279  -2.720  1.00 55.18           O  
ATOM   1061  CG2 THR A  66      45.245 -15.415  -0.995  1.00 55.18           C  
ATOM   1062 HG21 THR A  66      45.985 -15.015  -0.302  1.00 55.18           H  
ATOM   1063 HG22 THR A  66      44.898 -14.613  -1.647  1.00 55.18           H  
ATOM   1064 HG23 THR A  66      44.391 -15.789  -0.432  1.00 55.18           H  
ATOM   1065  OG1 THR A  66      46.968 -16.022  -2.510  1.00 55.18           O  
ATOM   1066  HG1 THR A  66      46.629 -15.472  -3.219  1.00 55.18           H  
ATOM   1067  N   LEU A  67      47.720 -19.594  -1.710  1.00 57.97           N  
ATOM   1068  H   LEU A  67      48.328 -19.277  -0.968  1.00 57.97           H  
ATOM   1069  CA  LEU A  67      48.230 -20.635  -2.611  1.00 57.97           C  
ATOM   1070  HA  LEU A  67      48.576 -20.149  -3.523  1.00 57.97           H  
ATOM   1071  C   LEU A  67      47.172 -21.676  -3.022  1.00 57.97           C  
ATOM   1072  CB  LEU A  67      49.421 -21.321  -1.912  1.00 57.97           C  
ATOM   1073  HB2 LEU A  67      50.160 -20.564  -1.651  1.00 57.97           H  
ATOM   1074  HB3 LEU A  67      49.061 -21.770  -0.986  1.00 57.97           H  
ATOM   1075  O   LEU A  67      47.104 -22.036  -4.193  1.00 57.97           O  
ATOM   1076  CG  LEU A  67      50.126 -22.407  -2.747  1.00 57.97           C  
ATOM   1077  HG  LEU A  67      49.395 -23.096  -3.171  1.00 57.97           H  
ATOM   1078  CD1 LEU A  67      50.956 -21.793  -3.875  1.00 57.97           C  
ATOM   1079 HD11 LEU A  67      51.741 -21.158  -3.464  1.00 57.97           H  
ATOM   1080 HD12 LEU A  67      51.411 -22.583  -4.473  1.00 57.97           H  
ATOM   1081 HD13 LEU A  67      50.320 -21.192  -4.524  1.00 57.97           H  
ATOM   1082  CD2 LEU A  67      51.062 -23.204  -1.841  1.00 57.97           C  
ATOM   1083 HD21 LEU A  67      51.710 -23.846  -2.438  1.00 57.97           H  
ATOM   1084 HD22 LEU A  67      50.477 -23.813  -1.152  1.00 57.97           H  
ATOM   1085 HD23 LEU A  67      51.685 -22.510  -1.277  1.00 57.97           H  
ATOM   1086  N   LEU A  68      46.346 -22.141  -2.079  1.00 66.26           N  
ATOM   1087  H   LEU A  68      46.424 -21.750  -1.151  1.00 66.26           H  
ATOM   1088  CA  LEU A  68      45.356 -23.205  -2.304  1.00 66.26           C  
ATOM   1089  HA  LEU A  68      45.771 -23.944  -2.989  1.00 66.26           H  
ATOM   1090  C   LEU A  68      44.050 -22.723  -2.938  1.00 66.26           C  
ATOM   1091  CB  LEU A  68      45.039 -23.884  -0.969  1.00 66.26           C  
ATOM   1092  HB2 LEU A  68      44.609 -23.136  -0.304  1.00 66.26           H  
ATOM   1093  HB3 LEU A  68      44.284 -24.654  -1.133  1.00 66.26           H  
ATOM   1094  O   LEU A  68      43.310 -23.536  -3.477  1.00 66.26           O  
ATOM   1095  CG  LEU A  68      46.251 -24.534  -0.295  1.00 66.26           C  
ATOM   1096  HG  LEU A  68      47.042 -23.796  -0.163  1.00 66.26           H  
ATOM   1097  CD1 LEU A  68      45.825 -25.008   1.076  1.00 66.26           C  
ATOM   1098 HD11 LEU A  68      46.716 -25.234   1.662  1.00 66.26           H  
ATOM   1099 HD12 LEU A  68      45.282 -24.198   1.563  1.00 66.26           H  
ATOM   1100 HD13 LEU A  68      45.174 -25.880   1.004  1.00 66.26           H  
ATOM   1101  CD2 LEU A  68      46.810 -25.734  -1.057  1.00 66.26           C  
ATOM   1102 HD21 LEU A  68      46.034 -26.489  -1.179  1.00 66.26           H  
ATOM   1103 HD22 LEU A  68      47.166 -25.415  -2.037  1.00 66.26           H  
ATOM   1104 HD23 LEU A  68      47.644 -26.166  -0.503  1.00 66.26           H  
ATOM   1105  N   TRP A  69      43.771 -21.424  -2.891  1.00 60.64           N  
ATOM   1106  H   TRP A  69      44.434 -20.799  -2.455  1.00 60.64           H  
ATOM   1107  CA  TRP A  69      42.668 -20.821  -3.637  1.00 60.64           C  
ATOM   1108  HA  TRP A  69      41.851 -21.536  -3.734  1.00 60.64           H  
ATOM   1109  C   TRP A  69      43.115 -20.465  -5.058  1.00 60.64           C  
ATOM   1110  CB  TRP A  69      42.138 -19.612  -2.866  1.00 60.64           C  
ATOM   1111  HB2 TRP A  69      42.956 -18.922  -2.656  1.00 60.64           H  
ATOM   1112  HB3 TRP A  69      41.422 -19.085  -3.497  1.00 60.64           H  
ATOM   1113  O   TRP A  69      42.340 -20.603  -5.996  1.00 60.64           O  
ATOM   1114  CG  TRP A  69      41.456 -19.964  -1.581  1.00 60.64           C  
ATOM   1115  CD1 TRP A  69      40.124 -20.154  -1.440  1.00 60.64           C  
ATOM   1116  HD1 TRP A  69      39.399 -20.053  -2.234  1.00 60.64           H  
ATOM   1117  CD2 TRP A  69      42.032 -20.166  -0.252  1.00 60.64           C  
ATOM   1118  CE2 TRP A  69      40.969 -20.462   0.649  1.00 60.64           C  
ATOM   1119  CE3 TRP A  69      43.336 -20.114   0.293  1.00 60.64           C  
ATOM   1120  HE3 TRP A  69      44.163 -19.884  -0.362  1.00 60.64           H  
ATOM   1121  NE1 TRP A  69      39.832 -20.452  -0.126  1.00 60.64           N  
ATOM   1122  HE1 TRP A  69      38.889 -20.565   0.218  1.00 60.64           H  
ATOM   1123  CH2 TRP A  69      42.485 -20.609   2.531  1.00 60.64           C  
ATOM   1124  HH2 TRP A  69      42.657 -20.756   3.587  1.00 60.64           H  
ATOM   1125  CZ2 TRP A  69      41.180 -20.674   2.012  1.00 60.64           C  
ATOM   1126  HZ2 TRP A  69      40.318 -20.861   2.635  1.00 60.64           H  
ATOM   1127  CZ3 TRP A  69      43.562 -20.330   1.668  1.00 60.64           C  
ATOM   1128  HZ3 TRP A  69      44.563 -20.261   2.067  1.00 60.64           H  
ATOM   1129  N   THR A  70      44.389 -20.087  -5.234  1.00 55.86           N  
ATOM   1130  H   THR A  70      44.951 -19.915  -4.412  1.00 55.86           H  
ATOM   1131  CA  THR A  70      44.989 -19.816  -6.551  1.00 55.86           C  
ATOM   1132  HA  THR A  70      44.287 -19.221  -7.135  1.00 55.86           H  
ATOM   1133  C   THR A  70      45.262 -21.094  -7.355  1.00 55.86           C  
ATOM   1134  CB  THR A  70      46.291 -19.015  -6.394  1.00 55.86           C  
ATOM   1135  HB  THR A  70      47.050 -19.647  -5.931  1.00 55.86           H  
ATOM   1136  O   THR A  70      45.011 -21.120  -8.557  1.00 55.86           O  
ATOM   1137  CG2 THR A  70      46.827 -18.493  -7.725  1.00 55.86           C  
ATOM   1138 HG21 THR A  70      46.051 -17.937  -8.252  1.00 55.86           H  
ATOM   1139 HG22 THR A  70      47.680 -17.839  -7.544  1.00 55.86           H  
ATOM   1140 HG23 THR A  70      47.154 -19.326  -8.348  1.00 55.86           H  
ATOM   1141  OG1 THR A  70      46.090 -17.892  -5.564  1.00 55.86           O  
ATOM   1142  HG1 THR A  70      45.244 -17.506  -5.802  1.00 55.86           H  
ATOM   1143  N   TYR A  71      45.747 -22.165  -6.716  1.00 67.24           N  
ATOM   1144  H   TYR A  71      45.971 -22.071  -5.735  1.00 67.24           H  
ATOM   1145  CA  TYR A  71      45.999 -23.472  -7.340  1.00 67.24           C  
ATOM   1146  HA  TYR A  71      45.696 -23.439  -8.387  1.00 67.24           H  
ATOM   1147  C   TYR A  71      45.175 -24.565  -6.643  1.00 67.24           C  
ATOM   1148  CB  TYR A  71      47.496 -23.802  -7.326  1.00 67.24           C  
ATOM   1149  HB2 TYR A  71      47.642 -24.765  -7.814  1.00 67.24           H  
ATOM   1150  HB3 TYR A  71      47.831 -23.905  -6.293  1.00 67.24           H  
ATOM   1151  O   TYR A  71      45.720 -25.343  -5.858  1.00 67.24           O  
ATOM   1152  CG  TYR A  71      48.366 -22.781  -8.021  1.00 67.24           C  
ATOM   1153  CD1 TYR A  71      48.423 -22.723  -9.425  1.00 67.24           C  
ATOM   1154  HD1 TYR A  71      47.831 -23.400 -10.024  1.00 67.24           H  
ATOM   1155  CD2 TYR A  71      49.102 -21.869  -7.247  1.00 67.24           C  
ATOM   1156  HD2 TYR A  71      49.025 -21.908  -6.171  1.00 67.24           H  
ATOM   1157  CE1 TYR A  71      49.228 -21.759 -10.057  1.00 67.24           C  
ATOM   1158  HE1 TYR A  71      49.268 -21.693 -11.135  1.00 67.24           H  
ATOM   1159  CE2 TYR A  71      49.909 -20.902  -7.872  1.00 67.24           C  
ATOM   1160  HE2 TYR A  71      50.475 -20.204  -7.273  1.00 67.24           H  
ATOM   1161  OH  TYR A  71      50.733 -19.908  -9.894  1.00 67.24           O  
ATOM   1162  HH  TYR A  71      51.130 -19.311  -9.255  1.00 67.24           H  
ATOM   1163  CZ  TYR A  71      49.968 -20.846  -9.281  1.00 67.24           C  
ATOM   1164  N   PRO A  72      43.865 -24.654  -6.922  1.00 61.37           N  
ATOM   1165  CA  PRO A  72      42.916 -25.412  -6.106  1.00 61.37           C  
ATOM   1166  HA  PRO A  72      43.134 -25.251  -5.051  1.00 61.37           H  
ATOM   1167  C   PRO A  72      42.955 -26.927  -6.316  1.00 61.37           C  
ATOM   1168  CB  PRO A  72      41.549 -24.796  -6.428  1.00 61.37           C  
ATOM   1169  HB2 PRO A  72      40.723 -25.496  -6.301  1.00 61.37           H  
ATOM   1170  HB3 PRO A  72      41.394 -23.917  -5.803  1.00 61.37           H  
ATOM   1171  O   PRO A  72      42.088 -27.626  -5.813  1.00 61.37           O  
ATOM   1172  CG  PRO A  72      41.707 -24.361  -7.883  1.00 61.37           C  
ATOM   1173  HG2 PRO A  72      41.590 -25.221  -8.543  1.00 61.37           H  
ATOM   1174  HG3 PRO A  72      41.005 -23.570  -8.148  1.00 61.37           H  
ATOM   1175  CD  PRO A  72      43.149 -23.869  -7.919  1.00 61.37           C  
ATOM   1176  HD2 PRO A  72      43.571 -23.998  -8.916  1.00 61.37           H  
ATOM   1177  HD3 PRO A  72      43.164 -22.816  -7.635  1.00 61.37           H  
ATOM   1178  N   THR A  73      43.929 -27.456  -7.058  1.00 73.96           N  
ATOM   1179  H   THR A  73      44.711 -26.860  -7.289  1.00 73.96           H  
ATOM   1180  CA  THR A  73      44.060 -28.892  -7.335  1.00 73.96           C  
ATOM   1181  HA  THR A  73      43.430 -29.451  -6.642  1.00 73.96           H  
ATOM   1182  C   THR A  73      45.499 -29.342  -7.116  1.00 73.96           C  
ATOM   1183  CB  THR A  73      43.614 -29.256  -8.760  1.00 73.96           C  
ATOM   1184  HB  THR A  73      43.591 -30.343  -8.837  1.00 73.96           H  
ATOM   1185  O   THR A  73      46.438 -28.551  -7.246  1.00 73.96           O  
ATOM   1186  CG2 THR A  73      42.234 -28.724  -9.133  1.00 73.96           C  
ATOM   1187 HG21 THR A  73      41.494 -29.120  -8.437  1.00 73.96           H  
ATOM   1188 HG22 THR A  73      41.973 -29.046 -10.141  1.00 73.96           H  
ATOM   1189 HG23 THR A  73      42.207 -27.635  -9.094  1.00 73.96           H  
ATOM   1190  OG1 THR A  73      44.512 -28.751  -9.726  1.00 73.96           O  
ATOM   1191  HG1 THR A  73      44.176 -27.880  -9.950  1.00 73.96           H  
ATOM   1192  N   VAL A  74      45.708 -30.629  -6.829  1.00 80.58           N  
ATOM   1193  H   VAL A  74      44.908 -31.242  -6.753  1.00 80.58           H  
ATOM   1194  CA  VAL A  74      47.059 -31.188  -6.636  1.00 80.58           C  
ATOM   1195  HA  VAL A  74      47.545 -30.653  -5.820  1.00 80.58           H  
ATOM   1196  C   VAL A  74      47.928 -31.005  -7.883  1.00 80.58           C  
ATOM   1197  CB  VAL A  74      46.990 -32.680  -6.272  1.00 80.58           C  
ATOM   1198  HB  VAL A  74      46.470 -33.210  -7.070  1.00 80.58           H  
ATOM   1199  O   VAL A  74      49.104 -30.659  -7.766  1.00 80.58           O  
ATOM   1200  CG1 VAL A  74      48.376 -33.312  -6.115  1.00 80.58           C  
ATOM   1201 HG11 VAL A  74      48.897 -33.315  -7.072  1.00 80.58           H  
ATOM   1202 HG12 VAL A  74      48.959 -32.755  -5.381  1.00 80.58           H  
ATOM   1203 HG13 VAL A  74      48.276 -34.348  -5.792  1.00 80.58           H  
ATOM   1204  CG2 VAL A  74      46.243 -32.897  -4.960  1.00 80.58           C  
ATOM   1205 HG21 VAL A  74      46.292 -33.948  -4.676  1.00 80.58           H  
ATOM   1206 HG22 VAL A  74      46.717 -32.294  -4.185  1.00 80.58           H  
ATOM   1207 HG23 VAL A  74      45.193 -32.623  -5.068  1.00 80.58           H  
ATOM   1208  N   ALA A  75      47.361 -31.199  -9.077  1.00 72.71           N  
ATOM   1209  H   ALA A  75      46.389 -31.472  -9.114  1.00 72.71           H  
ATOM   1210  CA  ALA A  75      48.086 -31.062 -10.335  1.00 72.71           C  
ATOM   1211  HA  ALA A  75      48.953 -31.722 -10.314  1.00 72.71           H  
ATOM   1212  C   ALA A  75      48.593 -29.625 -10.540  1.00 72.71           C  
ATOM   1213  CB  ALA A  75      47.174 -31.509 -11.482  1.00 72.71           C  
ATOM   1214  HB1 ALA A  75      46.884 -32.550 -11.336  1.00 72.71           H  
ATOM   1215  HB2 ALA A  75      47.710 -31.421 -12.427  1.00 72.71           H  
ATOM   1216  HB3 ALA A  75      46.280 -30.887 -11.511  1.00 72.71           H  
ATOM   1217  O   ALA A  75      49.778 -29.433 -10.816  1.00 72.71           O  
ATOM   1218  N   ALA A  76      47.730 -28.622 -10.339  1.00 72.26           N  
ATOM   1219  H   ALA A  76      46.786 -28.839 -10.055  1.00 72.26           H  
ATOM   1220  CA  ALA A  76      48.098 -27.214 -10.493  1.00 72.26           C  
ATOM   1221  HA  ALA A  76      48.551 -27.073 -11.474  1.00 72.26           H  
ATOM   1222  C   ALA A  76      49.132 -26.773  -9.440  1.00 72.26           C  
ATOM   1223  CB  ALA A  76      46.814 -26.378 -10.429  1.00 72.26           C  
ATOM   1224  HB1 ALA A  76      46.105 -26.730 -11.179  1.00 72.26           H  
ATOM   1225  HB2 ALA A  76      47.047 -25.335 -10.643  1.00 72.26           H  
ATOM   1226  HB3 ALA A  76      46.363 -26.452  -9.440  1.00 72.26           H  
ATOM   1227  O   ALA A  76      50.141 -26.151  -9.774  1.00 72.26           O  
ATOM   1228  N   LEU A  77      48.920 -27.171  -8.182  1.00 79.39           N  
ATOM   1229  H   LEU A  77      48.063 -27.662  -7.970  1.00 79.39           H  
ATOM   1230  CA  LEU A  77      49.820 -26.873  -7.071  1.00 79.39           C  
ATOM   1231  HA  LEU A  77      49.942 -25.792  -7.003  1.00 79.39           H  
ATOM   1232  C   LEU A  77      51.214 -27.489  -7.278  1.00 79.39           C  
ATOM   1233  CB  LEU A  77      49.139 -27.389  -5.793  1.00 79.39           C  
ATOM   1234  HB2 LEU A  77      48.183 -26.879  -5.682  1.00 79.39           H  
ATOM   1235  HB3 LEU A  77      48.936 -28.453  -5.914  1.00 79.39           H  
ATOM   1236  O   LEU A  77      52.227 -26.821  -7.080  1.00 79.39           O  
ATOM   1237  CG  LEU A  77      49.950 -27.198  -4.506  1.00 79.39           C  
ATOM   1238  HG  LEU A  77      50.895 -27.736  -4.581  1.00 79.39           H  
ATOM   1239  CD1 LEU A  77      50.233 -25.729  -4.217  1.00 79.39           C  
ATOM   1240 HD11 LEU A  77      50.912 -25.321  -4.965  1.00 79.39           H  
ATOM   1241 HD12 LEU A  77      50.702 -25.648  -3.236  1.00 79.39           H  
ATOM   1242 HD13 LEU A  77      49.299 -25.167  -4.226  1.00 79.39           H  
ATOM   1243  CD2 LEU A  77      49.159 -27.788  -3.340  1.00 79.39           C  
ATOM   1244 HD21 LEU A  77      49.739 -27.704  -2.421  1.00 79.39           H  
ATOM   1245 HD22 LEU A  77      48.217 -27.253  -3.224  1.00 79.39           H  
ATOM   1246 HD23 LEU A  77      48.944 -28.840  -3.527  1.00 79.39           H  
ATOM   1247  N   SER A  78      51.279 -28.753  -7.707  1.00 84.16           N  
ATOM   1248  H   SER A  78      50.414 -29.258  -7.835  1.00 84.16           H  
ATOM   1249  CA  SER A  78      52.550 -29.449  -7.945  1.00 84.16           C  
ATOM   1250  HA  SER A  78      53.145 -29.389  -7.033  1.00 84.16           H  
ATOM   1251  C   SER A  78      53.375 -28.813  -9.065  1.00 84.16           C  
ATOM   1252  CB  SER A  78      52.317 -30.930  -8.254  1.00 84.16           C  
ATOM   1253  HB2 SER A  78      53.275 -31.451  -8.237  1.00 84.16           H  
ATOM   1254  HB3 SER A  78      51.671 -31.370  -7.494  1.00 84.16           H  
ATOM   1255  O   SER A  78      54.588 -28.692  -8.913  1.00 84.16           O  
ATOM   1256  OG  SER A  78      51.727 -31.106  -9.526  1.00 84.16           O  
ATOM   1257  HG  SER A  78      50.835 -30.752  -9.505  1.00 84.16           H  
ATOM   1258  N   GLY A  79      52.736 -28.378 -10.159  1.00 73.64           N  
ATOM   1259  H   GLY A  79      51.739 -28.522 -10.222  1.00 73.64           H  
ATOM   1260  CA  GLY A  79      53.411 -27.720 -11.279  1.00 73.64           C  
ATOM   1261  HA2 GLY A  79      52.681 -27.497 -12.056  1.00 73.64           H  
ATOM   1262  HA3 GLY A  79      54.173 -28.381 -11.691  1.00 73.64           H  
ATOM   1263  C   GLY A  79      54.074 -26.413 -10.850  1.00 73.64           C  
ATOM   1264  O   GLY A  79      55.271 -26.235 -11.061  1.00 73.64           O  
ATOM   1265  N   ASN A  80      53.332 -25.552 -10.143  1.00 67.30           N  
ATOM   1266  H   ASN A  80      52.360 -25.767  -9.974  1.00 67.30           H  
ATOM   1267  CA  ASN A  80      53.862 -24.281  -9.644  1.00 67.30           C  
ATOM   1268  HA  ASN A  80      54.217 -23.694 -10.492  1.00 67.30           H  
ATOM   1269  C   ASN A  80      55.064 -24.473  -8.702  1.00 67.30           C  
ATOM   1270  CB  ASN A  80      52.724 -23.520  -8.944  1.00 67.30           C  
ATOM   1271  HB2 ASN A  80      52.312 -24.121  -8.134  1.00 67.30           H  
ATOM   1272  HB3 ASN A  80      51.926 -23.306  -9.655  1.00 67.30           H  
ATOM   1273  O   ASN A  80      56.098 -23.826  -8.853  1.00 67.30           O  
ATOM   1274  CG  ASN A  80      53.234 -22.217  -8.360  1.00 67.30           C  
ATOM   1275  ND2 ASN A  80      53.441 -21.215  -9.180  1.00 67.30           N  
ATOM   1276 HD21 ASN A  80      53.205 -21.297 -10.158  1.00 67.30           H  
ATOM   1277 HD22 ASN A  80      53.886 -20.398  -8.786  1.00 67.30           H  
ATOM   1278  OD1 ASN A  80      53.501 -22.097  -7.177  1.00 67.30           O  
ATOM   1279  N   LEU A  81      54.955 -25.403  -7.755  1.00 77.54           N  
ATOM   1280  H   LEU A  81      54.076 -25.893  -7.666  1.00 77.54           H  
ATOM   1281  CA  LEU A  81      56.032 -25.705  -6.813  1.00 77.54           C  
ATOM   1282  HA  LEU A  81      56.349 -24.787  -6.318  1.00 77.54           H  
ATOM   1283  C   LEU A  81      57.275 -26.289  -7.503  1.00 77.54           C  
ATOM   1284  CB  LEU A  81      55.475 -26.688  -5.783  1.00 77.54           C  
ATOM   1285  HB2 LEU A  81      54.982 -27.485  -6.339  1.00 77.54           H  
ATOM   1286  HB3 LEU A  81      56.305 -27.108  -5.214  1.00 77.54           H  
ATOM   1287  O   LEU A  81      58.397 -26.079  -7.045  1.00 77.54           O  
ATOM   1288  CG  LEU A  81      54.455 -26.094  -4.800  1.00 77.54           C  
ATOM   1289  HG  LEU A  81      53.660 -25.574  -5.334  1.00 77.54           H  
ATOM   1290  CD1 LEU A  81      53.843 -27.235  -3.988  1.00 77.54           C  
ATOM   1291 HD11 LEU A  81      53.310 -27.897  -4.671  1.00 77.54           H  
ATOM   1292 HD12 LEU A  81      54.621 -27.794  -3.468  1.00 77.54           H  
ATOM   1293 HD13 LEU A  81      53.129 -26.833  -3.269  1.00 77.54           H  
ATOM   1294  CD2 LEU A  81      55.113 -25.118  -3.834  1.00 77.54           C  
ATOM   1295 HD21 LEU A  81      55.961 -25.614  -3.362  1.00 77.54           H  
ATOM   1296 HD22 LEU A  81      54.394 -24.804  -3.077  1.00 77.54           H  
ATOM   1297 HD23 LEU A  81      55.453 -24.233  -4.371  1.00 77.54           H  
ATOM   1298  N   LEU A  82      57.096 -27.017  -8.606  1.00 71.75           N  
ATOM   1299  H   LEU A  82      56.155 -27.153  -8.945  1.00 71.75           H  
ATOM   1300  CA  LEU A  82      58.200 -27.537  -9.403  1.00 71.75           C  
ATOM   1301  HA  LEU A  82      58.911 -28.011  -8.726  1.00 71.75           H  
ATOM   1302  C   LEU A  82      58.951 -26.452 -10.160  1.00 71.75           C  
ATOM   1303  CB  LEU A  82      57.660 -28.552 -10.408  1.00 71.75           C  
ATOM   1304  HB2 LEU A  82      57.895 -28.243 -11.427  1.00 71.75           H  
ATOM   1305  HB3 LEU A  82      56.573 -28.604 -10.347  1.00 71.75           H  
ATOM   1306  O   LEU A  82      60.180 -26.494 -10.191  1.00 71.75           O  
ATOM   1307  CG  LEU A  82      58.254 -29.925 -10.155  1.00 71.75           C  
ATOM   1308  HG  LEU A  82      58.148 -30.208  -9.108  1.00 71.75           H  
ATOM   1309  CD1 LEU A  82      57.468 -30.877 -11.018  1.00 71.75           C  
ATOM   1310 HD11 LEU A  82      57.419 -30.508 -12.042  1.00 71.75           H  
ATOM   1311 HD12 LEU A  82      57.983 -31.837 -11.025  1.00 71.75           H  
ATOM   1312 HD13 LEU A  82      56.454 -30.944 -10.623  1.00 71.75           H  
ATOM   1313  CD2 LEU A  82      59.724 -30.001 -10.571  1.00 71.75           C  
ATOM   1314 HD21 LEU A  82      60.284 -29.184 -10.116  1.00 71.75           H  
ATOM   1315 HD22 LEU A  82      59.807 -29.919 -11.655  1.00 71.75           H  
ATOM   1316 HD23 LEU A  82      60.156 -30.942 -10.230  1.00 71.75           H  
ATOM   1317  N   ASP A  83      58.230 -25.496 -10.740  1.00 65.83           N  
ATOM   1318  H   ASP A  83      57.223 -25.572 -10.744  1.00 65.83           H  
ATOM   1319  CA  ASP A  83      58.835 -24.345 -11.410  1.00 65.83           C  
ATOM   1320  HA  ASP A  83      59.526 -24.699 -12.176  1.00 65.83           H  
ATOM   1321  C   ASP A  83      59.659 -23.511 -10.424  1.00 65.83           C  
ATOM   1322  CB  ASP A  83      57.749 -23.497 -12.090  1.00 65.83           C  
ATOM   1323  HB2 ASP A  83      58.176 -22.526 -12.338  1.00 65.83           H  
ATOM   1324  HB3 ASP A  83      56.926 -23.330 -11.395  1.00 65.83           H  
ATOM   1325  O   ASP A  83      60.750 -23.063 -10.767  1.00 65.83           O  
ATOM   1326  CG  ASP A  83      57.214 -24.111 -13.391  1.00 65.83           C  
ATOM   1327  OD1 ASP A  83      57.926 -24.951 -13.994  1.00 65.83           O  
ATOM   1328  OD2 ASP A  83      56.116 -23.683 -13.806  1.00 65.83           O  
ATOM   1329  N   ILE A  84      59.218 -23.402  -9.165  1.00 65.56           N  
ATOM   1330  H   ILE A  84      58.291 -23.749  -8.963  1.00 65.56           H  
ATOM   1331  CA  ILE A  84      59.999 -22.775  -8.085  1.00 65.56           C  
ATOM   1332  HA  ILE A  84      60.299 -21.782  -8.418  1.00 65.56           H  
ATOM   1333  C   ILE A  84      61.311 -23.545  -7.803  1.00 65.56           C  
ATOM   1334  CB  ILE A  84      59.103 -22.604  -6.828  1.00 65.56           C  
ATOM   1335  HB  ILE A  84      58.658 -23.569  -6.587  1.00 65.56           H  
ATOM   1336  O   ILE A  84      62.306 -22.939  -7.412  1.00 65.56           O  
ATOM   1337  CG1 ILE A  84      57.964 -21.593  -7.112  1.00 65.56           C  
ATOM   1338 HG12 ILE A  84      58.387 -20.592  -7.204  1.00 65.56           H  
ATOM   1339 HG13 ILE A  84      57.488 -21.828  -8.064  1.00 65.56           H  
ATOM   1340  CG2 ILE A  84      59.911 -22.136  -5.601  1.00 65.56           C  
ATOM   1341 HG21 ILE A  84      60.656 -22.884  -5.330  1.00 65.56           H  
ATOM   1342 HG22 ILE A  84      60.414 -21.195  -5.821  1.00 65.56           H  
ATOM   1343 HG23 ILE A  84      59.260 -22.006  -4.736  1.00 65.56           H  
ATOM   1344  CD1 ILE A  84      56.855 -21.565  -6.050  1.00 65.56           C  
ATOM   1345 HD11 ILE A  84      57.233 -21.186  -5.100  1.00 65.56           H  
ATOM   1346 HD12 ILE A  84      56.446 -22.565  -5.911  1.00 65.56           H  
ATOM   1347 HD13 ILE A  84      56.054 -20.906  -6.388  1.00 65.56           H  
ATOM   1348  N   LEU A  85      61.352 -24.866  -8.026  1.00 66.14           N  
ATOM   1349  H   LEU A  85      60.513 -25.292  -8.391  1.00 66.14           H  
ATOM   1350  CA  LEU A  85      62.511 -25.732  -7.740  1.00 66.14           C  
ATOM   1351  HA  LEU A  85      63.129 -25.260  -6.976  1.00 66.14           H  
ATOM   1352  C   LEU A  85      63.440 -25.998  -8.945  1.00 66.14           C  
ATOM   1353  CB  LEU A  85      61.985 -27.080  -7.203  1.00 66.14           C  
ATOM   1354  HB2 LEU A  85      61.262 -27.467  -7.922  1.00 66.14           H  
ATOM   1355  HB3 LEU A  85      62.814 -27.787  -7.163  1.00 66.14           H  
ATOM   1356  O   LEU A  85      64.599 -26.366  -8.756  1.00 66.14           O  
ATOM   1357  CG  LEU A  85      61.323 -27.038  -5.813  1.00 66.14           C  
ATOM   1358  HG  LEU A  85      60.591 -26.233  -5.761  1.00 66.14           H  
ATOM   1359  CD1 LEU A  85      60.619 -28.375  -5.562  1.00 66.14           C  
ATOM   1360 HD11 LEU A  85      60.156 -28.358  -4.576  1.00 66.14           H  
ATOM   1361 HD12 LEU A  85      61.338 -29.191  -5.630  1.00 66.14           H  
ATOM   1362 HD13 LEU A  85      59.831 -28.505  -6.304  1.00 66.14           H  
ATOM   1363  CD2 LEU A  85      62.351 -26.835  -4.698  1.00 66.14           C  
ATOM   1364 HD21 LEU A  85      63.110 -27.617  -4.725  1.00 66.14           H  
ATOM   1365 HD22 LEU A  85      62.830 -25.863  -4.819  1.00 66.14           H  
ATOM   1366 HD23 LEU A  85      61.848 -26.841  -3.731  1.00 66.14           H  
ATOM   1367  N   GLY A  86      62.935 -25.949 -10.182  1.00 52.76           N  
ATOM   1368  H   GLY A  86      61.968 -25.671 -10.266  1.00 52.76           H  
ATOM   1369  CA  GLY A  86      63.600 -26.495 -11.374  1.00 52.76           C  
ATOM   1370  HA2 GLY A  86      62.820 -26.786 -12.078  1.00 52.76           H  
ATOM   1371  HA3 GLY A  86      64.158 -27.389 -11.093  1.00 52.76           H  
ATOM   1372  C   GLY A  86      64.554 -25.556 -12.118  1.00 52.76           C  
ATOM   1373  O   GLY A  86      65.432 -26.044 -12.835  1.00 52.76           O  
ATOM   1374  N   THR A  87      64.416 -24.241 -11.963  1.00 42.95           N  
ATOM   1375  H   THR A  87      63.669 -23.904 -11.372  1.00 42.95           H  
ATOM   1376  CA  THR A  87      65.095 -23.194 -12.756  1.00 42.95           C  
ATOM   1377  HA  THR A  87      64.848 -23.384 -13.801  1.00 42.95           H  
ATOM   1378  C   THR A  87      66.634 -23.201 -12.677  1.00 42.95           C  
ATOM   1379  CB  THR A  87      64.544 -21.790 -12.398  1.00 42.95           C  
ATOM   1380  HB  THR A  87      65.252 -21.269 -11.753  1.00 42.95           H  
ATOM   1381  O   THR A  87      67.276 -22.433 -13.386  1.00 42.95           O  
ATOM   1382  CG2 THR A  87      64.249 -20.941 -13.635  1.00 42.95           C  
ATOM   1383 HG21 THR A  87      63.488 -21.426 -14.246  1.00 42.95           H  
ATOM   1384 HG22 THR A  87      65.161 -20.816 -14.218  1.00 42.95           H  
ATOM   1385 HG23 THR A  87      63.891 -19.958 -13.327  1.00 42.95           H  
ATOM   1386  OG1 THR A  87      63.321 -21.910 -11.715  1.00 42.95           O  
ATOM   1387  HG1 THR A  87      62.979 -21.047 -11.472  1.00 42.95           H  
ATOM   1388  N   GLU A  88      67.258 -24.083 -11.887  1.00 37.98           N  
ATOM   1389  H   GLU A  88      66.679 -24.673 -11.306  1.00 37.98           H  
ATOM   1390  CA  GLU A  88      68.717 -24.152 -11.703  1.00 37.98           C  
ATOM   1391  HA  GLU A  88      69.125 -23.152 -11.847  1.00 37.98           H  
ATOM   1392  C   GLU A  88      69.517 -25.056 -12.693  1.00 37.98           C  
ATOM   1393  CB  GLU A  88      69.031 -24.547 -10.240  1.00 37.98           C  
ATOM   1394  HB2 GLU A  88      68.458 -25.437  -9.982  1.00 37.98           H  
ATOM   1395  HB3 GLU A  88      70.088 -24.802 -10.177  1.00 37.98           H  
ATOM   1396  O   GLU A  88      70.727 -24.872 -12.775  1.00 37.98           O  
ATOM   1397  CG  GLU A  88      68.767 -23.435  -9.205  1.00 37.98           C  
ATOM   1398  HG2 GLU A  88      67.693 -23.260  -9.139  1.00 37.98           H  
ATOM   1399  HG3 GLU A  88      69.237 -22.517  -9.558  1.00 37.98           H  
ATOM   1400  CD  GLU A  88      69.320 -23.788  -7.807  1.00 37.98           C  
ATOM   1401  OE1 GLU A  88      69.782 -22.858  -7.106  1.00 37.98           O  
ATOM   1402  OE2 GLU A  88      69.309 -24.992  -7.452  1.00 37.98           O  
ATOM   1403  N   VAL A  89      68.949 -26.031 -13.444  1.00 33.06           N  
ATOM   1404  H   VAL A  89      67.945 -26.121 -13.379  1.00 33.06           H  
ATOM   1405  CA  VAL A  89      69.761 -27.171 -14.008  1.00 33.06           C  
ATOM   1406  HA  VAL A  89      70.744 -27.117 -13.540  1.00 33.06           H  
ATOM   1407  C   VAL A  89      70.084 -27.196 -15.535  1.00 33.06           C  
ATOM   1408  CB  VAL A  89      69.178 -28.541 -13.553  1.00 33.06           C  
ATOM   1409  HB  VAL A  89      68.214 -28.686 -14.040  1.00 33.06           H  
ATOM   1410  O   VAL A  89      71.017 -27.893 -15.933  1.00 33.06           O  
ATOM   1411  CG1 VAL A  89      70.066 -29.758 -13.881  1.00 33.06           C  
ATOM   1412 HG11 VAL A  89      69.677 -30.659 -13.406  1.00 33.06           H  
ATOM   1413 HG12 VAL A  89      71.084 -29.578 -13.535  1.00 33.06           H  
ATOM   1414 HG13 VAL A  89      70.078 -29.941 -14.955  1.00 33.06           H  
ATOM   1415  CG2 VAL A  89      68.950 -28.602 -12.033  1.00 33.06           C  
ATOM   1416 HG21 VAL A  89      68.574 -29.582 -11.738  1.00 33.06           H  
ATOM   1417 HG22 VAL A  89      69.886 -28.401 -11.512  1.00 33.06           H  
ATOM   1418 HG23 VAL A  89      68.218 -27.854 -11.729  1.00 33.06           H  
ATOM   1419  N   ARG A  90      69.355 -26.530 -16.448  1.00 29.87           N  
ATOM   1420  H   ARG A  90      68.696 -25.845 -16.106  1.00 29.87           H  
ATOM   1421  CA  ARG A  90      69.493 -26.742 -17.927  1.00 29.87           C  
ATOM   1422  HA  ARG A  90      69.507 -27.815 -18.120  1.00 29.87           H  
ATOM   1423  C   ARG A  90      70.816 -26.181 -18.526  1.00 29.87           C  
ATOM   1424  CB  ARG A  90      68.278 -26.131 -18.665  1.00 29.87           C  
ATOM   1425  HB2 ARG A  90      68.518 -26.076 -19.726  1.00 29.87           H  
ATOM   1426  HB3 ARG A  90      68.127 -25.111 -18.310  1.00 29.87           H  
ATOM   1427  O   ARG A  90      70.994 -24.970 -18.534  1.00 29.87           O  
ATOM   1428  CG  ARG A  90      66.962 -26.922 -18.524  1.00 29.87           C  
ATOM   1429  HG2 ARG A  90      66.704 -27.019 -17.470  1.00 29.87           H  
ATOM   1430  HG3 ARG A  90      67.100 -27.916 -18.950  1.00 29.87           H  
ATOM   1431  CD  ARG A  90      65.816 -26.203 -19.262  1.00 29.87           C  
ATOM   1432  HD2 ARG A  90      65.644 -25.245 -18.771  1.00 29.87           H  
ATOM   1433  HD3 ARG A  90      66.127 -26.013 -20.289  1.00 29.87           H  
ATOM   1434  NE  ARG A  90      64.562 -26.990 -19.277  1.00 29.87           N  
ATOM   1435  HE  ARG A  90      64.620 -27.950 -18.969  1.00 29.87           H  
ATOM   1436  NH1 ARG A  90      63.158 -25.332 -20.043  1.00 29.87           N  
ATOM   1437 HH11 ARG A  90      62.225 -25.012 -20.258  1.00 29.87           H  
ATOM   1438 HH12 ARG A  90      63.928 -24.679 -20.041  1.00 29.87           H  
ATOM   1439  NH2 ARG A  90      62.330 -27.353 -19.617  1.00 29.87           N  
ATOM   1440 HH21 ARG A  90      61.412 -26.994 -19.839  1.00 29.87           H  
ATOM   1441 HH22 ARG A  90      62.413 -28.301 -19.278  1.00 29.87           H  
ATOM   1442  CZ  ARG A  90      63.363 -26.558 -19.646  1.00 29.87           C  
ATOM   1443  N   GLY A  91      71.701 -27.035 -19.076  1.00 29.09           N  
ATOM   1444  H   GLY A  91      71.476 -28.019 -19.031  1.00 29.09           H  
ATOM   1445  CA  GLY A  91      73.005 -26.673 -19.701  1.00 29.09           C  
ATOM   1446  HA2 GLY A  91      73.772 -27.330 -19.292  1.00 29.09           H  
ATOM   1447  HA3 GLY A  91      73.272 -25.657 -19.409  1.00 29.09           H  
ATOM   1448  C   GLY A  91      73.101 -26.747 -21.254  1.00 29.09           C  
ATOM   1449  O   GLY A  91      72.087 -26.912 -21.925  1.00 29.09           O  
ATOM   1450  N   GLU A  92      74.324 -26.629 -21.817  1.00 31.15           N  
ATOM   1451  H   GLU A  92      75.102 -26.581 -21.175  1.00 31.15           H  
ATOM   1452  CA  GLU A  92      74.698 -26.305 -23.231  1.00 31.15           C  
ATOM   1453  HA  GLU A  92      74.061 -25.493 -23.582  1.00 31.15           H  
ATOM   1454  C   GLU A  92      74.610 -27.467 -24.273  1.00 31.15           C  
ATOM   1455  CB  GLU A  92      76.168 -25.801 -23.228  1.00 31.15           C  
ATOM   1456  HB2 GLU A  92      76.476 -25.630 -24.260  1.00 31.15           H  
ATOM   1457  HB3 GLU A  92      76.790 -26.598 -22.820  1.00 31.15           H  
ATOM   1458  O   GLU A  92      75.243 -28.503 -24.083  1.00 31.15           O  
ATOM   1459  CG  GLU A  92      76.437 -24.504 -22.436  1.00 31.15           C  
ATOM   1460  HG2 GLU A  92      75.887 -23.693 -22.912  1.00 31.15           H  
ATOM   1461  HG3 GLU A  92      76.046 -24.621 -21.425  1.00 31.15           H  
ATOM   1462  CD  GLU A  92      77.935 -24.132 -22.331  1.00 31.15           C  
ATOM   1463  OE1 GLU A  92      78.218 -22.927 -22.147  1.00 31.15           O  
ATOM   1464  OE2 GLU A  92      78.788 -25.047 -22.401  1.00 31.15           O  
ATOM   1465  N   ALA A  93      73.920 -27.309 -25.424  1.00 36.32           N  
ATOM   1466  H   ALA A  93      73.474 -26.420 -25.595  1.00 36.32           H  
ATOM   1467  CA  ALA A  93      73.779 -28.348 -26.482  1.00 36.32           C  
ATOM   1468  HA  ALA A  93      74.244 -29.254 -26.093  1.00 36.32           H  
ATOM   1469  C   ALA A  93      74.485 -28.007 -27.844  1.00 36.32           C  
ATOM   1470  CB  ALA A  93      72.283 -28.654 -26.663  1.00 36.32           C  
ATOM   1471  HB1 ALA A  93      71.847 -28.940 -25.706  1.00 36.32           H  
ATOM   1472  HB2 ALA A  93      72.153 -29.473 -27.371  1.00 36.32           H  
ATOM   1473  HB3 ALA A  93      71.770 -27.771 -27.043  1.00 36.32           H  
ATOM   1474  O   ALA A  93      74.623 -26.823 -28.147  1.00 36.32           O  
ATOM   1475  N   PRO A  94      74.935 -28.989 -28.682  1.00 40.11           N  
ATOM   1476  CA  PRO A  94      75.931 -28.801 -29.779  1.00 40.11           C  
ATOM   1477  HA  PRO A  94      76.656 -28.066 -29.430  1.00 40.11           H  
ATOM   1478  C   PRO A  94      75.417 -28.315 -31.174  1.00 40.11           C  
ATOM   1479  CB  PRO A  94      76.656 -30.154 -29.916  1.00 40.11           C  
ATOM   1480  HB2 PRO A  94      76.344 -30.653 -30.833  1.00 40.11           H  
ATOM   1481  HB3 PRO A  94      77.739 -30.028 -29.911  1.00 40.11           H  
ATOM   1482  O   PRO A  94      74.220 -28.293 -31.430  1.00 40.11           O  
ATOM   1483  CG  PRO A  94      76.192 -30.987 -28.723  1.00 40.11           C  
ATOM   1484  HG2 PRO A  94      76.156 -32.051 -28.958  1.00 40.11           H  
ATOM   1485  HG3 PRO A  94      76.840 -30.801 -27.866  1.00 40.11           H  
ATOM   1486  CD  PRO A  94      74.807 -30.420 -28.448  1.00 40.11           C  
ATOM   1487  HD2 PRO A  94      74.499 -30.685 -27.436  1.00 40.11           H  
ATOM   1488  HD3 PRO A  94      74.094 -30.833 -29.161  1.00 40.11           H  
ATOM   1489  N   SER A  95      76.342 -27.952 -32.094  1.00 47.50           N  
ATOM   1490  H   SER A  95      77.299 -28.158 -31.845  1.00 47.50           H  
ATOM   1491  CA  SER A  95      76.163 -27.113 -33.322  1.00 47.50           C  
ATOM   1492  HA  SER A  95      75.328 -26.439 -33.129  1.00 47.50           H  
ATOM   1493  C   SER A  95      75.831 -27.832 -34.666  1.00 47.50           C  
ATOM   1494  CB  SER A  95      77.430 -26.242 -33.462  1.00 47.50           C  
ATOM   1495  HB2 SER A  95      78.290 -26.818 -33.119  1.00 47.50           H  
ATOM   1496  HB3 SER A  95      77.328 -25.373 -32.810  1.00 47.50           H  
ATOM   1497  O   SER A  95      76.155 -28.999 -34.858  1.00 47.50           O  
ATOM   1498  OG  SER A  95      77.714 -25.807 -34.782  1.00 47.50           O  
ATOM   1499  HG  SER A  95      78.530 -25.303 -34.763  1.00 47.50           H  
ATOM   1500  N   ALA A  96      75.232 -27.098 -35.627  1.00 52.62           N  
ATOM   1501  H   ALA A  96      75.078 -26.125 -35.403  1.00 52.62           H  
ATOM   1502  CA  ALA A  96      74.628 -27.572 -36.891  1.00 52.62           C  
ATOM   1503  HA  ALA A  96      74.090 -28.496 -36.681  1.00 52.62           H  
ATOM   1504  C   ALA A  96      75.575 -27.872 -38.086  1.00 52.62           C  
ATOM   1505  CB  ALA A  96      73.602 -26.504 -37.312  1.00 52.62           C  
ATOM   1506  HB1 ALA A  96      74.106 -25.564 -37.536  1.00 52.62           H  
ATOM   1507  HB2 ALA A  96      73.072 -26.842 -38.202  1.00 52.62           H  
ATOM   1508  HB3 ALA A  96      72.876 -26.349 -36.515  1.00 52.62           H  
ATOM   1509  O   ALA A  96      75.204 -28.635 -38.975  1.00 52.62           O  
ATOM   1510  N   LEU A  97      76.774 -27.276 -38.150  1.00 56.83           N  
ATOM   1511  H   LEU A  97      77.047 -26.701 -37.366  1.00 56.83           H  
ATOM   1512  CA  LEU A  97      77.638 -27.281 -39.355  1.00 56.83           C  
ATOM   1513  HA  LEU A  97      77.053 -26.931 -40.206  1.00 56.83           H  
ATOM   1514  C   LEU A  97      78.174 -28.668 -39.761  1.00 56.83           C  
ATOM   1515  CB  LEU A  97      78.819 -26.316 -39.122  1.00 56.83           C  
ATOM   1516  HB2 LEU A  97      79.204 -26.478 -38.116  1.00 56.83           H  
ATOM   1517  HB3 LEU A  97      79.623 -26.560 -39.816  1.00 56.83           H  
ATOM   1518  O   LEU A  97      78.336 -28.940 -40.946  1.00 56.83           O  
ATOM   1519  CG  LEU A  97      78.458 -24.832 -39.309  1.00 56.83           C  
ATOM   1520  HG  LEU A  97      77.493 -24.629 -38.845  1.00 56.83           H  
ATOM   1521  CD1 LEU A  97      79.505 -23.946 -38.633  1.00 56.83           C  
ATOM   1522 HD11 LEU A  97      79.539 -24.163 -37.566  1.00 56.83           H  
ATOM   1523 HD12 LEU A  97      80.485 -24.132 -39.072  1.00 56.83           H  
ATOM   1524 HD13 LEU A  97      79.242 -22.897 -38.770  1.00 56.83           H  
ATOM   1525  CD2 LEU A  97      78.396 -24.451 -40.790  1.00 56.83           C  
ATOM   1526 HD21 LEU A  97      78.140 -23.397 -40.893  1.00 56.83           H  
ATOM   1527 HD22 LEU A  97      77.636 -25.044 -41.299  1.00 56.83           H  
ATOM   1528 HD23 LEU A  97      79.359 -24.635 -41.267  1.00 56.83           H  
ATOM   1529  N   ALA A  98      78.411 -29.555 -38.793  1.00 55.22           N  
ATOM   1530  H   ALA A  98      78.199 -29.288 -37.842  1.00 55.22           H  
ATOM   1531  CA  ALA A  98      79.081 -30.841 -39.012  1.00 55.22           C  
ATOM   1532  HA  ALA A  98      80.035 -30.656 -39.506  1.00 55.22           H  
ATOM   1533  C   ALA A  98      78.299 -31.822 -39.911  1.00 55.22           C  
ATOM   1534  CB  ALA A  98      79.355 -31.452 -37.632  1.00 55.22           C  
ATOM   1535  HB1 ALA A  98      79.967 -30.772 -37.039  1.00 55.22           H  
ATOM   1536  HB2 ALA A  98      79.896 -32.391 -37.756  1.00 55.22           H  
ATOM   1537  HB3 ALA A  98      78.417 -31.648 -37.114  1.00 55.22           H  
ATOM   1538  O   ALA A  98      78.869 -32.788 -40.413  1.00 55.22           O  
ATOM   1539  N   GLY A  99      76.997 -31.590 -40.121  1.00 56.29           N  
ATOM   1540  H   GLY A  99      76.584 -30.764 -39.710  1.00 56.29           H  
ATOM   1541  CA  GLY A  99      76.168 -32.432 -40.985  1.00 56.29           C  
ATOM   1542  HA2 GLY A  99      76.294 -33.477 -40.700  1.00 56.29           H  
ATOM   1543  HA3 GLY A  99      75.122 -32.159 -40.843  1.00 56.29           H  
ATOM   1544  C   GLY A  99      76.487 -32.305 -42.480  1.00 56.29           C  
ATOM   1545  O   GLY A  99      76.267 -33.259 -43.222  1.00 56.29           O  
ATOM   1546  N   LEU A 100      77.013 -31.157 -42.925  1.00 61.79           N  
ATOM   1547  H   LEU A 100      77.259 -30.446 -42.252  1.00 61.79           H  
ATOM   1548  CA  LEU A 100      77.294 -30.886 -44.342  1.00 61.79           C  
ATOM   1549  HA  LEU A 100      76.454 -31.240 -44.939  1.00 61.79           H  
ATOM   1550  C   LEU A 100      78.521 -31.656 -44.867  1.00 61.79           C  
ATOM   1551  CB  LEU A 100      77.428 -29.360 -44.538  1.00 61.79           C  
ATOM   1552  HB2 LEU A 100      77.838 -28.918 -43.629  1.00 61.79           H  
ATOM   1553  HB3 LEU A 100      78.146 -29.158 -45.333  1.00 61.79           H  
ATOM   1554  O   LEU A 100      78.449 -32.231 -45.952  1.00 61.79           O  
ATOM   1555  CG  LEU A 100      76.088 -28.688 -44.897  1.00 61.79           C  
ATOM   1556  HG  LEU A 100      75.271 -29.219 -44.407  1.00 61.79           H  
ATOM   1557  CD1 LEU A 100      76.045 -27.234 -44.426  1.00 61.79           C  
ATOM   1558 HD11 LEU A 100      75.090 -26.784 -44.697  1.00 61.79           H  
ATOM   1559 HD12 LEU A 100      76.859 -26.674 -44.888  1.00 61.79           H  
ATOM   1560 HD13 LEU A 100      76.160 -27.202 -43.343  1.00 61.79           H  
ATOM   1561  CD2 LEU A 100      75.860 -28.707 -46.411  1.00 61.79           C  
ATOM   1562 HD21 LEU A 100      74.888 -28.274 -46.646  1.00 61.79           H  
ATOM   1563 HD22 LEU A 100      76.643 -28.139 -46.915  1.00 61.79           H  
ATOM   1564 HD23 LEU A 100      75.887 -29.735 -46.772  1.00 61.79           H  
ATOM   1565  N   ASP A 101      79.603 -31.740 -44.086  1.00 60.83           N  
ATOM   1566  H   ASP A 101      79.616 -31.190 -43.239  1.00 60.83           H  
ATOM   1567  CA  ASP A 101      80.887 -32.333 -44.510  1.00 60.83           C  
ATOM   1568  HA  ASP A 101      81.260 -31.795 -45.381  1.00 60.83           H  
ATOM   1569  C   ASP A 101      80.775 -33.824 -44.883  1.00 60.83           C  
ATOM   1570  CB  ASP A 101      81.916 -32.195 -43.369  1.00 60.83           C  
ATOM   1571  HB2 ASP A 101      81.527 -32.701 -42.485  1.00 60.83           H  
ATOM   1572  HB3 ASP A 101      82.830 -32.708 -43.667  1.00 60.83           H  
ATOM   1573  O   ASP A 101      81.423 -34.308 -45.815  1.00 60.83           O  
ATOM   1574  CG  ASP A 101      82.289 -30.755 -42.993  1.00 60.83           C  
ATOM   1575  OD1 ASP A 101      82.111 -29.849 -43.833  1.00 60.83           O  
ATOM   1576  OD2 ASP A 101      82.748 -30.572 -41.842  1.00 60.83           O  
ATOM   1577  N   ALA A 102      79.929 -34.574 -44.168  1.00 62.00           N  
ATOM   1578  H   ALA A 102      79.408 -34.121 -43.431  1.00 62.00           H  
ATOM   1579  CA  ALA A 102      79.753 -36.010 -44.391  1.00 62.00           C  
ATOM   1580  HA  ALA A 102      80.730 -36.490 -44.355  1.00 62.00           H  
ATOM   1581  C   ALA A 102      79.140 -36.321 -45.767  1.00 62.00           C  
ATOM   1582  CB  ALA A 102      78.885 -36.571 -43.258  1.00 62.00           C  
ATOM   1583  HB1 ALA A 102      79.365 -36.380 -42.298  1.00 62.00           H  
ATOM   1584  HB2 ALA A 102      77.904 -36.096 -43.269  1.00 62.00           H  
ATOM   1585  HB3 ALA A 102      78.765 -37.646 -43.389  1.00 62.00           H  
ATOM   1586  O   ALA A 102      79.465 -37.345 -46.373  1.00 62.00           O  
ATOM   1587  N   LEU A 103      78.272 -35.434 -46.267  1.00 62.93           N  
ATOM   1588  H   LEU A 103      78.122 -34.573 -45.762  1.00 62.93           H  
ATOM   1589  CA  LEU A 103      77.638 -35.594 -47.571  1.00 62.93           C  
ATOM   1590  HA  LEU A 103      77.249 -36.610 -47.636  1.00 62.93           H  
ATOM   1591  C   LEU A 103      78.660 -35.419 -48.702  1.00 62.93           C  
ATOM   1592  CB  LEU A 103      76.471 -34.596 -47.683  1.00 62.93           C  
ATOM   1593  HB2 LEU A 103      76.889 -33.590 -47.730  1.00 62.93           H  
ATOM   1594  HB3 LEU A 103      75.854 -34.656 -46.787  1.00 62.93           H  
ATOM   1595  O   LEU A 103      78.673 -36.226 -49.630  1.00 62.93           O  
ATOM   1596  CG  LEU A 103      75.578 -34.822 -48.919  1.00 62.93           C  
ATOM   1597  HG  LEU A 103      76.196 -34.935 -49.810  1.00 62.93           H  
ATOM   1598  CD1 LEU A 103      74.691 -36.062 -48.764  1.00 62.93           C  
ATOM   1599 HD11 LEU A 103      74.048 -36.164 -49.639  1.00 62.93           H  
ATOM   1600 HD12 LEU A 103      75.313 -36.954 -48.691  1.00 62.93           H  
ATOM   1601 HD13 LEU A 103      74.076 -35.974 -47.869  1.00 62.93           H  
ATOM   1602  CD2 LEU A 103      74.667 -33.613 -49.131  1.00 62.93           C  
ATOM   1603 HD21 LEU A 103      75.277 -32.723 -49.282  1.00 62.93           H  
ATOM   1604 HD22 LEU A 103      74.031 -33.467 -48.258  1.00 62.93           H  
ATOM   1605 HD23 LEU A 103      74.047 -33.767 -50.014  1.00 62.93           H  
ATOM   1606  N   GLU A 104      79.543 -34.416 -48.612  1.00 70.82           N  
ATOM   1607  H   GLU A 104      79.510 -33.811 -47.804  1.00 70.82           H  
ATOM   1608  CA  GLU A 104      80.563 -34.143 -49.637  1.00 70.82           C  
ATOM   1609  HA  GLU A 104      80.059 -33.980 -50.590  1.00 70.82           H  
ATOM   1610  C   GLU A 104      81.525 -35.320 -49.845  1.00 70.82           C  
ATOM   1611  CB  GLU A 104      81.375 -32.880 -49.296  1.00 70.82           C  
ATOM   1612  HB2 GLU A 104      81.563 -32.841 -48.223  1.00 70.82           H  
ATOM   1613  HB3 GLU A 104      82.335 -32.945 -49.808  1.00 70.82           H  
ATOM   1614  O   GLU A 104      81.847 -35.661 -50.984  1.00 70.82           O  
ATOM   1615  CG  GLU A 104      80.692 -31.586 -49.763  1.00 70.82           C  
ATOM   1616  HG2 GLU A 104      79.776 -31.443 -49.190  1.00 70.82           H  
ATOM   1617  HG3 GLU A 104      80.416 -31.704 -50.811  1.00 70.82           H  
ATOM   1618  CD  GLU A 104      81.591 -30.343 -49.621  1.00 70.82           C  
ATOM   1619  OE1 GLU A 104      81.305 -29.349 -50.330  1.00 70.82           O  
ATOM   1620  OE2 GLU A 104      82.576 -30.397 -48.854  1.00 70.82           O  
ATOM   1621  N   ALA A 105      81.955 -35.978 -48.763  1.00 63.79           N  
ATOM   1622  H   ALA A 105      81.669 -35.634 -47.857  1.00 63.79           H  
ATOM   1623  CA  ALA A 105      82.922 -37.074 -48.827  1.00 63.79           C  
ATOM   1624  HA  ALA A 105      83.780 -36.739 -49.411  1.00 63.79           H  
ATOM   1625  C   ALA A 105      82.377 -38.342 -49.511  1.00 63.79           C  
ATOM   1626  CB  ALA A 105      83.397 -37.375 -47.402  1.00 63.79           C  
ATOM   1627  HB1 ALA A 105      82.556 -37.709 -46.794  1.00 63.79           H  
ATOM   1628  HB2 ALA A 105      83.823 -36.475 -46.957  1.00 63.79           H  
ATOM   1629  HB3 ALA A 105      84.156 -38.157 -47.426  1.00 63.79           H  
ATOM   1630  O   ALA A 105      83.150 -39.090 -50.110  1.00 63.79           O  
ATOM   1631  N   ALA A 106      81.063 -38.586 -49.439  1.00 65.64           N  
ATOM   1632  H   ALA A 106      80.484 -37.928 -48.936  1.00 65.64           H  
ATOM   1633  CA  ALA A 106      80.420 -39.765 -50.025  1.00 65.64           C  
ATOM   1634  HA  ALA A 106      81.097 -40.615 -49.931  1.00 65.64           H  
ATOM   1635  C   ALA A 106      80.104 -39.610 -51.526  1.00 65.64           C  
ATOM   1636  CB  ALA A 106      79.162 -40.073 -49.206  1.00 65.64           C  
ATOM   1637  HB1 ALA A 106      79.428 -40.224 -48.160  1.00 65.64           H  
ATOM   1638  HB2 ALA A 106      78.690 -40.979 -49.587  1.00 65.64           H  
ATOM   1639  HB3 ALA A 106      78.458 -39.244 -49.279  1.00 65.64           H  
ATOM   1640  O   ALA A 106      79.930 -40.609 -52.226  1.00 65.64           O  
ATOM   1641  N   LEU A 107      80.067 -38.373 -52.044  1.00 70.60           N  
ATOM   1642  H   LEU A 107      80.234 -37.599 -51.416  1.00 70.60           H  
ATOM   1643  CA  LEU A 107      79.745 -38.069 -53.447  1.00 70.60           C  
ATOM   1644  HA  LEU A 107      78.703 -38.342 -53.614  1.00 70.60           H  
ATOM   1645  C   LEU A 107      80.560 -38.852 -54.500  1.00 70.60           C  
ATOM   1646  CB  LEU A 107      79.911 -36.557 -53.709  1.00 70.60           C  
ATOM   1647  HB2 LEU A 107      79.932 -36.387 -54.786  1.00 70.60           H  
ATOM   1648  HB3 LEU A 107      80.877 -36.235 -53.318  1.00 70.60           H  
ATOM   1649  O   LEU A 107      79.963 -39.264 -55.500  1.00 70.60           O  
ATOM   1650  CG  LEU A 107      78.810 -35.663 -53.118  1.00 70.60           C  
ATOM   1651  HG  LEU A 107      78.657 -35.916 -52.069  1.00 70.60           H  
ATOM   1652  CD1 LEU A 107      79.226 -34.194 -53.213  1.00 70.60           C  
ATOM   1653 HD11 LEU A 107      79.276 -33.881 -54.256  1.00 70.60           H  
ATOM   1654 HD12 LEU A 107      78.506 -33.574 -52.680  1.00 70.60           H  
ATOM   1655 HD13 LEU A 107      80.208 -34.057 -52.761  1.00 70.60           H  
ATOM   1656  CD2 LEU A 107      77.487 -35.821 -53.872  1.00 70.60           C  
ATOM   1657 HD21 LEU A 107      77.621 -35.595 -54.930  1.00 70.60           H  
ATOM   1658 HD22 LEU A 107      76.748 -35.142 -53.446  1.00 70.60           H  
ATOM   1659 HD23 LEU A 107      77.117 -36.840 -53.758  1.00 70.60           H  
ATOM   1660  N   PRO A 108      81.886 -39.072 -54.354  1.00 70.44           N  
ATOM   1661  CA  PRO A 108      82.694 -39.686 -55.411  1.00 70.44           C  
ATOM   1662  HA  PRO A 108      82.586 -39.095 -56.320  1.00 70.44           H  
ATOM   1663  C   PRO A 108      82.308 -41.138 -55.717  1.00 70.44           C  
ATOM   1664  CB  PRO A 108      84.149 -39.606 -54.926  1.00 70.44           C  
ATOM   1665  HB2 PRO A 108      84.832 -39.379 -55.744  1.00 70.44           H  
ATOM   1666  HB3 PRO A 108      84.437 -40.541 -54.444  1.00 70.44           H  
ATOM   1667  O   PRO A 108      82.423 -41.576 -56.866  1.00 70.44           O  
ATOM   1668  CG  PRO A 108      84.138 -38.496 -53.879  1.00 70.44           C  
ATOM   1669  HG2 PRO A 108      84.226 -37.525 -54.366  1.00 70.44           H  
ATOM   1670  HG3 PRO A 108      84.921 -38.630 -53.133  1.00 70.44           H  
ATOM   1671  CD  PRO A 108      82.752 -38.637 -53.269  1.00 70.44           C  
ATOM   1672  HD2 PRO A 108      82.772 -39.417 -52.508  1.00 70.44           H  
ATOM   1673  HD3 PRO A 108      82.448 -37.686 -52.832  1.00 70.44           H  
ATOM   1674  N   GLU A 109      81.841 -41.873 -54.704  1.00 63.73           N  
ATOM   1675  H   GLU A 109      81.718 -41.432 -53.804  1.00 63.73           H  
ATOM   1676  CA  GLU A 109      81.550 -43.309 -54.787  1.00 63.73           C  
ATOM   1677  HA  GLU A 109      82.184 -43.744 -55.559  1.00 63.73           H  
ATOM   1678  C   GLU A 109      80.110 -43.618 -55.220  1.00 63.73           C  
ATOM   1679  CB  GLU A 109      81.917 -44.015 -53.469  1.00 63.73           C  
ATOM   1680  HB2 GLU A 109      81.715 -45.077 -53.610  1.00 63.73           H  
ATOM   1681  HB3 GLU A 109      81.289 -43.645 -52.659  1.00 63.73           H  
ATOM   1682  O   GLU A 109      79.762 -44.784 -55.403  1.00 63.73           O  
ATOM   1683  CG  GLU A 109      83.403 -43.828 -53.102  1.00 63.73           C  
ATOM   1684  HG2 GLU A 109      83.973 -43.709 -54.023  1.00 63.73           H  
ATOM   1685  HG3 GLU A 109      83.512 -42.906 -52.530  1.00 63.73           H  
ATOM   1686  CD  GLU A 109      84.014 -45.005 -52.319  1.00 63.73           C  
ATOM   1687  OE1 GLU A 109      85.265 -45.087 -52.315  1.00 63.73           O  
ATOM   1688  OE2 GLU A 109      83.258 -45.835 -51.767  1.00 63.73           O  
ATOM   1689  N   VAL A 110      79.278 -42.590 -55.448  1.00 66.50           N  
ATOM   1690  H   VAL A 110      79.613 -41.656 -55.261  1.00 66.50           H  
ATOM   1691  CA  VAL A 110      77.877 -42.771 -55.858  1.00 66.50           C  
ATOM   1692  HA  VAL A 110      77.404 -43.386 -55.093  1.00 66.50           H  
ATOM   1693  C   VAL A 110      77.815 -43.476 -57.225  1.00 66.50           C  
ATOM   1694  CB  VAL A 110      77.096 -41.445 -55.875  1.00 66.50           C  
ATOM   1695  HB  VAL A 110      77.572 -40.752 -56.568  1.00 66.50           H  
ATOM   1696  O   VAL A 110      78.360 -42.936 -58.207  1.00 66.50           O  
ATOM   1697  CG1 VAL A 110      75.639 -41.660 -56.315  1.00 66.50           C  
ATOM   1698 HG11 VAL A 110      75.099 -40.714 -56.290  1.00 66.50           H  
ATOM   1699 HG12 VAL A 110      75.592 -42.044 -57.334  1.00 66.50           H  
ATOM   1700 HG13 VAL A 110      75.143 -42.366 -55.649  1.00 66.50           H  
ATOM   1701  CG2 VAL A 110      77.068 -40.812 -54.477  1.00 66.50           C  
ATOM   1702 HG21 VAL A 110      76.565 -41.476 -53.774  1.00 66.50           H  
ATOM   1703 HG22 VAL A 110      76.542 -39.858 -54.510  1.00 66.50           H  
ATOM   1704 HG23 VAL A 110      78.082 -40.632 -54.121  1.00 66.50           H  
ATOM   1705  N   PRO A 111      77.157 -44.654 -57.323  1.00 70.77           N  
ATOM   1706  CA  PRO A 111      77.070 -45.437 -58.553  1.00 70.77           C  
ATOM   1707  HA  PRO A 111      78.073 -45.777 -58.809  1.00 70.77           H  
ATOM   1708  C   PRO A 111      76.480 -44.630 -59.713  1.00 70.77           C  
ATOM   1709  CB  PRO A 111      76.191 -46.653 -58.229  1.00 70.77           C  
ATOM   1710  HB2 PRO A 111      76.529 -47.548 -58.752  1.00 70.77           H  
ATOM   1711  HB3 PRO A 111      75.151 -46.441 -58.475  1.00 70.77           H  
ATOM   1712  O   PRO A 111      75.549 -43.846 -59.538  1.00 70.77           O  
ATOM   1713  CG  PRO A 111      76.313 -46.804 -56.717  1.00 70.77           C  
ATOM   1714  HG2 PRO A 111      75.426 -47.266 -56.282  1.00 70.77           H  
ATOM   1715  HG3 PRO A 111      77.206 -47.381 -56.476  1.00 70.77           H  
ATOM   1716  CD  PRO A 111      76.491 -45.369 -56.237  1.00 70.77           C  
ATOM   1717  HD2 PRO A 111      77.086 -45.380 -55.325  1.00 70.77           H  
ATOM   1718  HD3 PRO A 111      75.515 -44.921 -56.048  1.00 70.77           H  
ATOM   1719  N   ALA A 112      76.996 -44.840 -60.928  1.00 72.79           N  
ATOM   1720  H   ALA A 112      77.745 -45.512 -61.015  1.00 72.79           H  
ATOM   1721  CA  ALA A 112      76.638 -44.036 -62.103  1.00 72.79           C  
ATOM   1722  HA  ALA A 112      76.956 -43.009 -61.922  1.00 72.79           H  
ATOM   1723  C   ALA A 112      75.126 -43.992 -62.397  1.00 72.79           C  
ATOM   1724  CB  ALA A 112      77.406 -44.581 -63.313  1.00 72.79           C  
ATOM   1725  HB1 ALA A 112      78.479 -44.541 -63.123  1.00 72.79           H  
ATOM   1726  HB2 ALA A 112      77.110 -45.611 -63.512  1.00 72.79           H  
ATOM   1727  HB3 ALA A 112      77.179 -43.973 -64.189  1.00 72.79           H  
ATOM   1728  O   ALA A 112      74.629 -42.961 -62.838  1.00 72.79           O  
ATOM   1729  N   THR A 113      74.414 -45.088 -62.128  1.00 67.98           N  
ATOM   1730  H   THR A 113      74.876 -45.871 -61.687  1.00 67.98           H  
ATOM   1731  CA  THR A 113      72.969 -45.249 -62.355  1.00 67.98           C  
ATOM   1732  HA  THR A 113      72.725 -44.961 -63.378  1.00 67.98           H  
ATOM   1733  C   THR A 113      72.102 -44.386 -61.442  1.00 67.98           C  
ATOM   1734  CB  THR A 113      72.576 -46.720 -62.142  1.00 67.98           C  
ATOM   1735  HB  THR A 113      71.492 -46.815 -62.080  1.00 67.98           H  
ATOM   1736  O   THR A 113      70.992 -44.042 -61.823  1.00 67.98           O  
ATOM   1737  CG2 THR A 113      73.082 -47.598 -63.289  1.00 67.98           C  
ATOM   1738 HG21 THR A 113      72.766 -48.627 -63.117  1.00 67.98           H  
ATOM   1739 HG22 THR A 113      72.654 -47.249 -64.229  1.00 67.98           H  
ATOM   1740 HG23 THR A 113      74.169 -47.560 -63.346  1.00 67.98           H  
ATOM   1741  OG1 THR A 113      73.173 -47.225 -60.962  1.00 67.98           O  
ATOM   1742  HG1 THR A 113      72.578 -47.059 -60.227  1.00 67.98           H  
ATOM   1743  N   GLU A 114      72.598 -44.031 -60.256  1.00 73.51           N  
ATOM   1744  H   GLU A 114      73.525 -44.342 -60.003  1.00 73.51           H  
ATOM   1745  CA  GLU A 114      71.867 -43.238 -59.254  1.00 73.51           C  
ATOM   1746  HA  GLU A 114      70.791 -43.325 -59.408  1.00 73.51           H  
ATOM   1747  C   GLU A 114      72.220 -41.750 -59.330  1.00 73.51           C  
ATOM   1748  CB  GLU A 114      72.199 -43.768 -57.855  1.00 73.51           C  
ATOM   1749  HB2 GLU A 114      73.281 -43.755 -57.724  1.00 73.51           H  
ATOM   1750  HB3 GLU A 114      71.752 -43.107 -57.114  1.00 73.51           H  
ATOM   1751  O   GLU A 114      71.482 -40.898 -58.835  1.00 73.51           O  
ATOM   1752  CG  GLU A 114      71.672 -45.192 -57.627  1.00 73.51           C  
ATOM   1753  HG2 GLU A 114      72.031 -45.840 -58.426  1.00 73.51           H  
ATOM   1754  HG3 GLU A 114      70.583 -45.176 -57.671  1.00 73.51           H  
ATOM   1755  CD  GLU A 114      72.124 -45.780 -56.282  1.00 73.51           C  
ATOM   1756  OE1 GLU A 114      72.034 -47.022 -56.158  1.00 73.51           O  
ATOM   1757  OE2 GLU A 114      72.612 -45.013 -55.421  1.00 73.51           O  
ATOM   1758  N   ARG A 115      73.347 -41.412 -59.975  1.00 72.62           N  
ATOM   1759  H   ARG A 115      73.906 -42.166 -60.348  1.00 72.62           H  
ATOM   1760  CA  ARG A 115      73.818 -40.024 -60.108  1.00 72.62           C  
ATOM   1761  HA  ARG A 115      73.991 -39.611 -59.114  1.00 72.62           H  
ATOM   1762  C   ARG A 115      72.790 -39.123 -60.764  1.00 72.62           C  
ATOM   1763  CB  ARG A 115      75.104 -39.955 -60.934  1.00 72.62           C  
ATOM   1764  HB2 ARG A 115      75.269 -38.923 -61.245  1.00 72.62           H  
ATOM   1765  HB3 ARG A 115      75.004 -40.568 -61.830  1.00 72.62           H  
ATOM   1766  O   ARG A 115      72.651 -37.980 -60.352  1.00 72.62           O  
ATOM   1767  CG  ARG A 115      76.314 -40.397 -60.119  1.00 72.62           C  
ATOM   1768  HG2 ARG A 115      76.416 -39.767 -59.235  1.00 72.62           H  
ATOM   1769  HG3 ARG A 115      76.180 -41.431 -59.801  1.00 72.62           H  
ATOM   1770  CD  ARG A 115      77.573 -40.287 -60.973  1.00 72.62           C  
ATOM   1771  HD2 ARG A 115      77.416 -40.825 -61.908  1.00 72.62           H  
ATOM   1772  HD3 ARG A 115      77.759 -39.236 -61.192  1.00 72.62           H  
ATOM   1773  NE  ARG A 115      78.718 -40.861 -60.256  1.00 72.62           N  
ATOM   1774  HE  ARG A 115      78.527 -41.296 -59.364  1.00 72.62           H  
ATOM   1775  NH1 ARG A 115      80.299 -40.567 -61.882  1.00 72.62           N  
ATOM   1776 HH11 ARG A 115      81.267 -40.605 -62.169  1.00 72.62           H  
ATOM   1777 HH12 ARG A 115      79.572 -40.206 -62.484  1.00 72.62           H  
ATOM   1778  NH2 ARG A 115      80.885 -41.371 -59.867  1.00 72.62           N  
ATOM   1779 HH21 ARG A 115      81.866 -41.384 -60.107  1.00 72.62           H  
ATOM   1780 HH22 ARG A 115      80.627 -41.642 -58.929  1.00 72.62           H  
ATOM   1781  CZ  ARG A 115      79.962 -40.929 -60.673  1.00 72.62           C  
ATOM   1782  N   GLU A 116      72.096 -39.623 -61.779  1.00 72.50           N  
ATOM   1783  H   GLU A 116      72.253 -40.584 -62.048  1.00 72.50           H  
ATOM   1784  CA  GLU A 116      71.110 -38.839 -62.519  1.00 72.50           C  
ATOM   1785  HA  GLU A 116      71.579 -37.909 -62.841  1.00 72.50           H  
ATOM   1786  C   GLU A 116      69.927 -38.462 -61.615  1.00 72.50           C  
ATOM   1787  CB  GLU A 116      70.709 -39.647 -63.763  1.00 72.50           C  
ATOM   1788  HB2 GLU A 116      71.583 -40.216 -64.079  1.00 72.50           H  
ATOM   1789  HB3 GLU A 116      69.917 -40.354 -63.515  1.00 72.50           H  
ATOM   1790  O   GLU A 116      69.491 -37.312 -61.597  1.00 72.50           O  
ATOM   1791  CG  GLU A 116      70.286 -38.767 -64.947  1.00 72.50           C  
ATOM   1792  HG2 GLU A 116      69.263 -38.424 -64.791  1.00 72.50           H  
ATOM   1793  HG3 GLU A 116      70.933 -37.891 -64.979  1.00 72.50           H  
ATOM   1794  CD  GLU A 116      70.400 -39.508 -66.294  1.00 72.50           C  
ATOM   1795  OE1 GLU A 116      70.547 -38.807 -67.321  1.00 72.50           O  
ATOM   1796  OE2 GLU A 116      70.364 -40.759 -66.302  1.00 72.50           O  
ATOM   1797  N   GLU A 117      69.497 -39.392 -60.759  1.00 71.43           N  
ATOM   1798  H   GLU A 117      69.934 -40.303 -60.769  1.00 71.43           H  
ATOM   1799  CA  GLU A 117      68.461 -39.151 -59.757  1.00 71.43           C  
ATOM   1800  HA  GLU A 117      67.621 -38.660 -60.249  1.00 71.43           H  
ATOM   1801  C   GLU A 117      68.952 -38.221 -58.637  1.00 71.43           C  
ATOM   1802  CB  GLU A 117      67.975 -40.502 -59.213  1.00 71.43           C  
ATOM   1803  HB2 GLU A 117      68.734 -40.931 -58.558  1.00 71.43           H  
ATOM   1804  HB3 GLU A 117      67.810 -41.177 -60.053  1.00 71.43           H  
ATOM   1805  O   GLU A 117      68.230 -37.306 -58.235  1.00 71.43           O  
ATOM   1806  CG  GLU A 117      66.654 -40.341 -58.451  1.00 71.43           C  
ATOM   1807  HG2 GLU A 117      65.932 -39.852 -59.105  1.00 71.43           H  
ATOM   1808  HG3 GLU A 117      66.819 -39.688 -57.594  1.00 71.43           H  
ATOM   1809  CD  GLU A 117      66.058 -41.665 -57.952  1.00 71.43           C  
ATOM   1810  OE1 GLU A 117      64.962 -41.574 -57.351  1.00 71.43           O  
ATOM   1811  OE2 GLU A 117      66.690 -42.727 -58.137  1.00 71.43           O  
ATOM   1812  N   LEU A 118      70.198 -38.390 -58.175  1.00 71.98           N  
ATOM   1813  H   LEU A 118      70.715 -39.188 -58.516  1.00 71.98           H  
ATOM   1814  CA  LEU A 118      70.834 -37.514 -57.186  1.00 71.98           C  
ATOM   1815  HA  LEU A 118      70.217 -37.519 -56.287  1.00 71.98           H  
ATOM   1816  C   LEU A 118      70.917 -36.066 -57.687  1.00 71.98           C  
ATOM   1817  CB  LEU A 118      72.230 -38.070 -56.841  1.00 71.98           C  
ATOM   1818  HB2 LEU A 118      72.827 -38.092 -57.753  1.00 71.98           H  
ATOM   1819  HB3 LEU A 118      72.127 -39.095 -56.487  1.00 71.98           H  
ATOM   1820  O   LEU A 118      70.547 -35.145 -56.957  1.00 71.98           O  
ATOM   1821  CG  LEU A 118      72.994 -37.245 -55.786  1.00 71.98           C  
ATOM   1822  HG  LEU A 118      73.055 -36.205 -56.105  1.00 71.98           H  
ATOM   1823  CD1 LEU A 118      72.320 -37.306 -54.414  1.00 71.98           C  
ATOM   1824 HD11 LEU A 118      72.929 -36.773 -53.684  1.00 71.98           H  
ATOM   1825 HD12 LEU A 118      72.208 -38.344 -54.098  1.00 71.98           H  
ATOM   1826 HD13 LEU A 118      71.343 -36.827 -54.458  1.00 71.98           H  
ATOM   1827  CD2 LEU A 118      74.422 -37.767 -55.642  1.00 71.98           C  
ATOM   1828 HD21 LEU A 118      74.403 -38.785 -55.253  1.00 71.98           H  
ATOM   1829 HD22 LEU A 118      74.925 -37.752 -56.608  1.00 71.98           H  
ATOM   1830 HD23 LEU A 118      74.972 -37.132 -54.948  1.00 71.98           H  
ATOM   1831  N   VAL A 119      71.348 -35.866 -58.936  1.00 73.79           N  
ATOM   1832  H   VAL A 119      71.626 -36.675 -59.473  1.00 73.79           H  
ATOM   1833  CA  VAL A 119      71.402 -34.550 -59.589  1.00 73.79           C  
ATOM   1834  HA  VAL A 119      71.994 -33.874 -58.971  1.00 73.79           H  
ATOM   1835  C   VAL A 119      70.003 -33.951 -59.678  1.00 73.79           C  
ATOM   1836  CB  VAL A 119      72.073 -34.639 -60.975  1.00 73.79           C  
ATOM   1837  HB  VAL A 119      71.623 -35.453 -61.543  1.00 73.79           H  
ATOM   1838  O   VAL A 119      69.800 -32.836 -59.204  1.00 73.79           O  
ATOM   1839  CG1 VAL A 119      71.931 -33.342 -61.783  1.00 73.79           C  
ATOM   1840 HG11 VAL A 119      70.888 -33.169 -62.051  1.00 73.79           H  
ATOM   1841 HG12 VAL A 119      72.497 -33.415 -62.712  1.00 73.79           H  
ATOM   1842 HG13 VAL A 119      72.292 -32.489 -61.208  1.00 73.79           H  
ATOM   1843  CG2 VAL A 119      73.578 -34.905 -60.825  1.00 73.79           C  
ATOM   1844 HG21 VAL A 119      74.013 -35.093 -61.806  1.00 73.79           H  
ATOM   1845 HG22 VAL A 119      74.065 -34.041 -60.372  1.00 73.79           H  
ATOM   1846 HG23 VAL A 119      73.756 -35.773 -60.190  1.00 73.79           H  
ATOM   1847  N   GLN A 120      69.009 -34.706 -60.159  1.00 68.26           N  
ATOM   1848  H   GLN A 120      69.225 -35.617 -60.539  1.00 68.26           H  
ATOM   1849  CA  GLN A 120      67.621 -34.230 -60.217  1.00 68.26           C  
ATOM   1850  HA  GLN A 120      67.568 -33.349 -60.857  1.00 68.26           H  
ATOM   1851  C   GLN A 120      67.070 -33.843 -58.838  1.00 68.26           C  
ATOM   1852  CB  GLN A 120      66.718 -35.331 -60.782  1.00 68.26           C  
ATOM   1853  HB2 GLN A 120      66.959 -36.281 -60.305  1.00 68.26           H  
ATOM   1854  HB3 GLN A 120      65.682 -35.088 -60.544  1.00 68.26           H  
ATOM   1855  O   GLN A 120      66.225 -32.952 -58.707  1.00 68.26           O  
ATOM   1856  CG  GLN A 120      66.817 -35.481 -62.302  1.00 68.26           C  
ATOM   1857  HG2 GLN A 120      66.502 -34.553 -62.778  1.00 68.26           H  
ATOM   1858  HG3 GLN A 120      67.850 -35.673 -62.593  1.00 68.26           H  
ATOM   1859  CD  GLN A 120      65.936 -36.617 -62.812  1.00 68.26           C  
ATOM   1860  NE2 GLN A 120      66.037 -36.963 -64.075  1.00 68.26           N  
ATOM   1861 HE21 GLN A 120      65.510 -37.779 -64.352  1.00 68.26           H  
ATOM   1862 HE22 GLN A 120      66.768 -36.567 -64.649  1.00 68.26           H  
ATOM   1863  OE1 GLN A 120      65.125 -37.196 -62.103  1.00 68.26           O  
ATOM   1864  N   ARG A 121      67.492 -34.542 -57.780  1.00 72.57           N  
ATOM   1865  H   ARG A 121      68.136 -35.303 -57.947  1.00 72.57           H  
ATOM   1866  CA  ARG A 121      67.063 -34.259 -56.407  1.00 72.57           C  
ATOM   1867  HA  ARG A 121      65.993 -34.047 -56.421  1.00 72.57           H  
ATOM   1868  C   ARG A 121      67.718 -32.984 -55.871  1.00 72.57           C  
ATOM   1869  CB  ARG A 121      67.313 -35.500 -55.538  1.00 72.57           C  
ATOM   1870  HB2 ARG A 121      68.282 -35.427 -55.043  1.00 72.57           H  
ATOM   1871  HB3 ARG A 121      67.329 -36.387 -56.172  1.00 72.57           H  
ATOM   1872  O   ARG A 121      67.005 -32.148 -55.322  1.00 72.57           O  
ATOM   1873  CG  ARG A 121      66.202 -35.718 -54.508  1.00 72.57           C  
ATOM   1874  HG2 ARG A 121      66.259 -34.943 -53.744  1.00 72.57           H  
ATOM   1875  HG3 ARG A 121      65.229 -35.674 -54.997  1.00 72.57           H  
ATOM   1876  CD  ARG A 121      66.374 -37.100 -53.871  1.00 72.57           C  
ATOM   1877  HD2 ARG A 121      66.272 -37.860 -54.647  1.00 72.57           H  
ATOM   1878  HD3 ARG A 121      67.375 -37.168 -53.447  1.00 72.57           H  
ATOM   1879  NE  ARG A 121      65.379 -37.337 -52.810  1.00 72.57           N  
ATOM   1880  HE  ARG A 121      64.777 -36.566 -52.561  1.00 72.57           H  
ATOM   1881  NH1 ARG A 121      65.993 -39.501 -52.343  1.00 72.57           N  
ATOM   1882 HH11 ARG A 121      65.857 -40.366 -51.839  1.00 72.57           H  
ATOM   1883 HH12 ARG A 121      66.638 -39.488 -53.120  1.00 72.57           H  
ATOM   1884  NH2 ARG A 121      64.368 -38.534 -51.158  1.00 72.57           N  
ATOM   1885 HH21 ARG A 121      64.278 -39.394 -50.637  1.00 72.57           H  
ATOM   1886 HH22 ARG A 121      63.775 -37.746 -50.936  1.00 72.57           H  
ATOM   1887  CZ  ARG A 121      65.252 -38.453 -52.112  1.00 72.57           C  
ATOM   1888  N   LEU A 122      69.018 -32.796 -56.111  1.00 71.46           N  
ATOM   1889  H   LEU A 122      69.520 -33.533 -56.586  1.00 71.46           H  
ATOM   1890  CA  LEU A 122      69.750 -31.566 -55.783  1.00 71.46           C  
ATOM   1891  HA  LEU A 122      69.626 -31.348 -54.722  1.00 71.46           H  
ATOM   1892  C   LEU A 122      69.203 -30.349 -56.548  1.00 71.46           C  
ATOM   1893  CB  LEU A 122      71.246 -31.771 -56.096  1.00 71.46           C  
ATOM   1894  HB2 LEU A 122      71.738 -30.798 -56.115  1.00 71.46           H  
ATOM   1895  HB3 LEU A 122      71.336 -32.198 -57.094  1.00 71.46           H  
ATOM   1896  O   LEU A 122      68.994 -29.289 -55.960  1.00 71.46           O  
ATOM   1897  CG  LEU A 122      71.998 -32.668 -55.095  1.00 71.46           C  
ATOM   1898  HG  LEU A 122      71.439 -33.588 -54.926  1.00 71.46           H  
ATOM   1899  CD1 LEU A 122      73.371 -33.032 -55.661  1.00 71.46           C  
ATOM   1900 HD11 LEU A 122      73.242 -33.621 -56.569  1.00 71.46           H  
ATOM   1901 HD12 LEU A 122      73.924 -33.628 -54.935  1.00 71.46           H  
ATOM   1902 HD13 LEU A 122      73.935 -32.128 -55.891  1.00 71.46           H  
ATOM   1903  CD2 LEU A 122      72.206 -31.963 -53.751  1.00 71.46           C  
ATOM   1904 HD21 LEU A 122      71.244 -31.756 -53.282  1.00 71.46           H  
ATOM   1905 HD22 LEU A 122      72.751 -31.029 -53.892  1.00 71.46           H  
ATOM   1906 HD23 LEU A 122      72.775 -32.611 -53.084  1.00 71.46           H  
ATOM   1907  N   GLU A 123      68.896 -30.502 -57.836  1.00 71.96           N  
ATOM   1908  H   GLU A 123      69.150 -31.366 -58.293  1.00 71.96           H  
ATOM   1909  CA  GLU A 123      68.316 -29.436 -58.662  1.00 71.96           C  
ATOM   1910  HA  GLU A 123      68.955 -28.554 -58.617  1.00 71.96           H  
ATOM   1911  C   GLU A 123      66.929 -29.012 -58.167  1.00 71.96           C  
ATOM   1912  CB  GLU A 123      68.224 -29.900 -60.121  1.00 71.96           C  
ATOM   1913  HB2 GLU A 123      67.570 -29.218 -60.664  1.00 71.96           H  
ATOM   1914  HB3 GLU A 123      67.784 -30.897 -60.148  1.00 71.96           H  
ATOM   1915  O   GLU A 123      66.629 -27.816 -58.104  1.00 71.96           O  
ATOM   1916  CG  GLU A 123      69.595 -29.899 -60.814  1.00 71.96           C  
ATOM   1917  HG2 GLU A 123      69.990 -28.884 -60.782  1.00 71.96           H  
ATOM   1918  HG3 GLU A 123      70.288 -30.538 -60.268  1.00 71.96           H  
ATOM   1919  CD  GLU A 123      69.513 -30.368 -62.274  1.00 71.96           C  
ATOM   1920  OE1 GLU A 123      70.408 -29.961 -63.049  1.00 71.96           O  
ATOM   1921  OE2 GLU A 123      68.559 -31.106 -62.612  1.00 71.96           O  
ATOM   1922  N   ARG A 124      66.096 -29.971 -57.738  1.00 66.14           N  
ATOM   1923  H   ARG A 124      66.390 -30.931 -57.844  1.00 66.14           H  
ATOM   1924  CA  ARG A 124      64.786 -29.670 -57.137  1.00 66.14           C  
ATOM   1925  HA  ARG A 124      64.230 -29.028 -57.821  1.00 66.14           H  
ATOM   1926  C   ARG A 124      64.908 -28.860 -55.850  1.00 66.14           C  
ATOM   1927  CB  ARG A 124      63.990 -30.958 -56.890  1.00 66.14           C  
ATOM   1928  HB2 ARG A 124      64.659 -31.755 -56.563  1.00 66.14           H  
ATOM   1929  HB3 ARG A 124      63.260 -30.779 -56.100  1.00 66.14           H  
ATOM   1930  O   ARG A 124      64.126 -27.929 -55.661  1.00 66.14           O  
ATOM   1931  CG  ARG A 124      63.226 -31.375 -58.152  1.00 66.14           C  
ATOM   1932  HG2 ARG A 124      62.552 -30.567 -58.435  1.00 66.14           H  
ATOM   1933  HG3 ARG A 124      63.922 -31.544 -58.974  1.00 66.14           H  
ATOM   1934  CD  ARG A 124      62.391 -32.636 -57.915  1.00 66.14           C  
ATOM   1935  HD2 ARG A 124      61.723 -32.755 -58.769  1.00 66.14           H  
ATOM   1936  HD3 ARG A 124      61.789 -32.510 -57.015  1.00 66.14           H  
ATOM   1937  NE  ARG A 124      63.246 -33.831 -57.793  1.00 66.14           N  
ATOM   1938  HE  ARG A 124      64.241 -33.661 -57.789  1.00 66.14           H  
ATOM   1939  NH1 ARG A 124      61.606 -35.409 -58.111  1.00 66.14           N  
ATOM   1940 HH11 ARG A 124      61.345 -36.377 -58.232  1.00 66.14           H  
ATOM   1941 HH12 ARG A 124      60.921 -34.673 -58.208  1.00 66.14           H  
ATOM   1942  NH2 ARG A 124      63.715 -36.063 -57.812  1.00 66.14           N  
ATOM   1943 HH21 ARG A 124      63.433 -37.016 -57.994  1.00 66.14           H  
ATOM   1944 HH22 ARG A 124      64.705 -35.865 -57.790  1.00 66.14           H  
ATOM   1945  CZ  ARG A 124      62.853 -35.090 -57.899  1.00 66.14           C  
ATOM   1946  N   MET A 125      65.891 -29.168 -55.000  1.00 67.25           N  
ATOM   1947  H   MET A 125      66.503 -29.938 -55.230  1.00 67.25           H  
ATOM   1948  CA  MET A 125      66.149 -28.388 -53.782  1.00 67.25           C  
ATOM   1949  HA  MET A 125      65.246 -28.369 -53.171  1.00 67.25           H  
ATOM   1950  C   MET A 125      66.498 -26.932 -54.112  1.00 67.25           C  
ATOM   1951  CB  MET A 125      67.282 -29.022 -52.961  1.00 67.25           C  
ATOM   1952  HB2 MET A 125      68.170 -29.146 -53.581  1.00 67.25           H  
ATOM   1953  HB3 MET A 125      67.534 -28.348 -52.143  1.00 67.25           H  
ATOM   1954  O   MET A 125      66.041 -26.014 -53.436  1.00 67.25           O  
ATOM   1955  CG  MET A 125      66.890 -30.379 -52.367  1.00 67.25           C  
ATOM   1956  HG2 MET A 125      66.548 -31.032 -53.170  1.00 67.25           H  
ATOM   1957  HG3 MET A 125      66.058 -30.235 -51.677  1.00 67.25           H  
ATOM   1958  SD  MET A 125      68.231 -31.233 -51.493  1.00 67.25           S  
ATOM   1959  CE  MET A 125      68.436 -30.149 -50.051  1.00 67.25           C  
ATOM   1960  HE1 MET A 125      68.779 -29.165 -50.370  1.00 67.25           H  
ATOM   1961  HE2 MET A 125      67.487 -30.053 -49.524  1.00 67.25           H  
ATOM   1962  HE3 MET A 125      69.177 -30.580 -49.379  1.00 67.25           H  
ATOM   1963  N   LEU A 126      67.257 -26.714 -55.188  1.00 68.70           N  
ATOM   1964  H   LEU A 126      67.612 -27.515 -55.689  1.00 68.70           H  
ATOM   1965  CA  LEU A 126      67.675 -25.384 -55.628  1.00 68.70           C  
ATOM   1966  HA  LEU A 126      68.020 -24.845 -54.746  1.00 68.70           H  
ATOM   1967  C   LEU A 126      66.520 -24.571 -56.241  1.00 68.70           C  
ATOM   1968  CB  LEU A 126      68.850 -25.575 -56.609  1.00 68.70           C  
ATOM   1969  HB2 LEU A 126      68.474 -25.607 -57.631  1.00 68.70           H  
ATOM   1970  HB3 LEU A 126      69.305 -26.548 -56.426  1.00 68.70           H  
ATOM   1971  O   LEU A 126      66.442 -23.356 -56.050  1.00 68.70           O  
ATOM   1972  CG  LEU A 126      69.945 -24.499 -56.465  1.00 68.70           C  
ATOM   1973  HG  LEU A 126      69.742 -23.863 -55.603  1.00 68.70           H  
ATOM   1974  CD1 LEU A 126      71.310 -25.157 -56.254  1.00 68.70           C  
ATOM   1975 HD11 LEU A 126      71.285 -25.765 -55.349  1.00 68.70           H  
ATOM   1976 HD12 LEU A 126      72.078 -24.393 -56.137  1.00 68.70           H  
ATOM   1977 HD13 LEU A 126      71.558 -25.794 -57.103  1.00 68.70           H  
ATOM   1978  CD2 LEU A 126      70.024 -23.608 -57.705  1.00 68.70           C  
ATOM   1979 HD21 LEU A 126      70.793 -22.850 -57.560  1.00 68.70           H  
ATOM   1980 HD22 LEU A 126      69.061 -23.119 -57.854  1.00 68.70           H  
ATOM   1981 HD23 LEU A 126      70.267 -24.212 -58.579  1.00 68.70           H  
ATOM   1982  N   ALA A 127      65.600 -25.228 -56.954  1.00 61.05           N  
ATOM   1983  H   ALA A 127      65.745 -26.214 -57.116  1.00 61.05           H  
ATOM   1984  CA  ALA A 127      64.462 -24.575 -57.605  1.00 61.05           C  
ATOM   1985  HA  ALA A 127      64.840 -23.762 -58.225  1.00 61.05           H  
ATOM   1986  C   ALA A 127      63.462 -23.958 -56.607  1.00 61.05           C  
ATOM   1987  CB  ALA A 127      63.781 -25.599 -58.519  1.00 61.05           C  
ATOM   1988  HB1 ALA A 127      62.960 -25.124 -59.057  1.00 61.05           H  
ATOM   1989  HB2 ALA A 127      63.387 -26.425 -57.926  1.00 61.05           H  
ATOM   1990  HB3 ALA A 127      64.500 -25.991 -59.239  1.00 61.05           H  
ATOM   1991  O   ALA A 127      62.929 -22.875 -56.862  1.00 61.05           O  
ATOM   1992  N   ALA A 128      63.247 -24.608 -55.458  1.00 57.06           N  
ATOM   1993  H   ALA A 128      63.724 -25.486 -55.310  1.00 57.06           H  
ATOM   1994  CA  ALA A 128      62.298 -24.166 -54.431  1.00 57.06           C  
ATOM   1995  HA  ALA A 128      61.319 -24.042 -54.894  1.00 57.06           H  
ATOM   1996  C   ALA A 128      62.659 -22.813 -53.779  1.00 57.06           C  
ATOM   1997  CB  ALA A 128      62.196 -25.281 -53.383  1.00 57.06           C  
ATOM   1998  HB1 ALA A 128      61.889 -26.213 -53.858  1.00 57.06           H  
ATOM   1999  HB2 ALA A 128      61.457 -25.008 -52.630  1.00 57.06           H  
ATOM   2000  HB3 ALA A 128      63.161 -25.426 -52.898  1.00 57.06           H  
ATOM   2001  O   ALA A 128      61.802 -22.160 -53.192  1.00 57.06           O  
ATOM   2002  N   LEU A 129      63.909 -22.359 -53.905  1.00 56.74           N  
ATOM   2003  H   LEU A 129      64.567 -22.939 -54.404  1.00 56.74           H  
ATOM   2004  CA  LEU A 129      64.427 -21.167 -53.224  1.00 56.74           C  
ATOM   2005  HA  LEU A 129      63.993 -21.143 -52.224  1.00 56.74           H  
ATOM   2006  C   LEU A 129      64.033 -19.825 -53.881  1.00 56.74           C  
ATOM   2007  CB  LEU A 129      65.961 -21.345 -53.103  1.00 56.74           C  
ATOM   2008  HB2 LEU A 129      66.473 -20.557 -53.656  1.00 56.74           H  
ATOM   2009  HB3 LEU A 129      66.251 -22.282 -53.579  1.00 56.74           H  
ATOM   2010  O   LEU A 129      64.135 -18.783 -53.241  1.00 56.74           O  
ATOM   2011  CG  LEU A 129      66.471 -21.375 -51.649  1.00 56.74           C  
ATOM   2012  HG  LEU A 129      65.691 -21.753 -50.988  1.00 56.74           H  
ATOM   2013  CD1 LEU A 129      67.676 -22.309 -51.522  1.00 56.74           C  
ATOM   2014 HD11 LEU A 129      68.028 -22.315 -50.491  1.00 56.74           H  
ATOM   2015 HD12 LEU A 129      68.481 -21.978 -52.178  1.00 56.74           H  
ATOM   2016 HD13 LEU A 129      67.382 -23.323 -51.792  1.00 56.74           H  
ATOM   2017  CD2 LEU A 129      66.891 -19.980 -51.185  1.00 56.74           C  
ATOM   2018 HD21 LEU A 129      66.042 -19.301 -51.264  1.00 56.74           H  
ATOM   2019 HD22 LEU A 129      67.208 -20.020 -50.143  1.00 56.74           H  
ATOM   2020 HD23 LEU A 129      67.711 -19.606 -51.799  1.00 56.74           H  
ATOM   2021  N   ARG A 130      63.614 -19.799 -55.157  1.00 52.74           N  
ATOM   2022  H   ARG A 130      63.482 -20.691 -55.612  1.00 52.74           H  
ATOM   2023  CA  ARG A 130      63.483 -18.545 -55.942  1.00 52.74           C  
ATOM   2024  HA  ARG A 130      64.257 -17.864 -55.587  1.00 52.74           H  
ATOM   2025  C   ARG A 130      62.198 -17.715 -55.777  1.00 52.74           C  
ATOM   2026  CB  ARG A 130      63.724 -18.809 -57.437  1.00 52.74           C  
ATOM   2027  HB2 ARG A 130      63.136 -18.104 -58.025  1.00 52.74           H  
ATOM   2028  HB3 ARG A 130      63.401 -19.816 -57.699  1.00 52.74           H  
ATOM   2029  O   ARG A 130      62.327 -16.494 -55.737  1.00 52.74           O  
ATOM   2030  CG  ARG A 130      65.194 -18.615 -57.813  1.00 52.74           C  
ATOM   2031  HG2 ARG A 130      65.522 -17.618 -57.518  1.00 52.74           H  
ATOM   2032  HG3 ARG A 130      65.798 -19.361 -57.296  1.00 52.74           H  
ATOM   2033  CD  ARG A 130      65.353 -18.773 -59.326  1.00 52.74           C  
ATOM   2034  HD2 ARG A 130      64.951 -19.745 -59.611  1.00 52.74           H  
ATOM   2035  HD3 ARG A 130      64.782 -17.992 -59.827  1.00 52.74           H  
ATOM   2036  NE  ARG A 130      66.768 -18.686 -59.725  1.00 52.74           N  
ATOM   2037  HE  ARG A 130      67.417 -18.373 -59.017  1.00 52.74           H  
ATOM   2038  NH1 ARG A 130      66.510 -19.467 -61.868  1.00 52.74           N  
ATOM   2039 HH11 ARG A 130      65.516 -19.543 -61.705  1.00 52.74           H  
ATOM   2040 HH12 ARG A 130      66.907 -19.768 -62.746  1.00 52.74           H  
ATOM   2041  NH2 ARG A 130      68.552 -18.982 -61.105  1.00 52.74           N  
ATOM   2042 HH21 ARG A 130      68.936 -19.300 -61.983  1.00 52.74           H  
ATOM   2043 HH22 ARG A 130      69.171 -18.698 -60.359  1.00 52.74           H  
ATOM   2044  CZ  ARG A 130      67.267 -19.042 -60.894  1.00 52.74           C  
ATOM   2045  N   PRO A 131      60.978 -18.280 -55.775  1.00 46.60           N  
ATOM   2046  CA  PRO A 131      59.757 -17.497 -56.038  1.00 46.60           C  
ATOM   2047  HA  PRO A 131      59.907 -16.968 -56.979  1.00 46.60           H  
ATOM   2048  C   PRO A 131      59.332 -16.441 -54.995  1.00 46.60           C  
ATOM   2049  CB  PRO A 131      58.645 -18.529 -56.251  1.00 46.60           C  
ATOM   2050  HB2 PRO A 131      58.143 -18.734 -55.306  1.00 46.60           H  
ATOM   2051  HB3 PRO A 131      57.923 -18.196 -56.997  1.00 46.60           H  
ATOM   2052  O   PRO A 131      58.312 -15.794 -55.186  1.00 46.60           O  
ATOM   2053  CG  PRO A 131      59.386 -19.783 -56.703  1.00 46.60           C  
ATOM   2054  HG2 PRO A 131      59.594 -19.722 -57.771  1.00 46.60           H  
ATOM   2055  HG3 PRO A 131      58.830 -20.691 -56.468  1.00 46.60           H  
ATOM   2056  CD  PRO A 131      60.690 -19.702 -55.922  1.00 46.60           C  
ATOM   2057  HD2 PRO A 131      60.560 -20.147 -54.935  1.00 46.60           H  
ATOM   2058  HD3 PRO A 131      61.462 -20.239 -56.473  1.00 46.60           H  
ATOM   2059  N   VAL A 132      60.075 -16.229 -53.910  1.00 45.74           N  
ATOM   2060  H   VAL A 132      60.956 -16.719 -53.851  1.00 45.74           H  
ATOM   2061  CA  VAL A 132      59.646 -15.478 -52.711  1.00 45.74           C  
ATOM   2062  HA  VAL A 132      58.716 -15.923 -52.357  1.00 45.74           H  
ATOM   2063  C   VAL A 132      59.322 -13.971 -52.939  1.00 45.74           C  
ATOM   2064  CB  VAL A 132      60.715 -15.702 -51.604  1.00 45.74           C  
ATOM   2065  HB  VAL A 132      61.662 -15.289 -51.950  1.00 45.74           H  
ATOM   2066  O   VAL A 132      58.700 -13.359 -52.082  1.00 45.74           O  
ATOM   2067  CG1 VAL A 132      60.386 -15.055 -50.253  1.00 45.74           C  
ATOM   2068 HG11 VAL A 132      59.399 -15.371 -49.917  1.00 45.74           H  
ATOM   2069 HG12 VAL A 132      60.403 -13.968 -50.339  1.00 45.74           H  
ATOM   2070 HG13 VAL A 132      61.128 -15.336 -49.505  1.00 45.74           H  
ATOM   2071  CG2 VAL A 132      60.927 -17.204 -51.321  1.00 45.74           C  
ATOM   2072 HG21 VAL A 132      61.650 -17.335 -50.517  1.00 45.74           H  
ATOM   2073 HG22 VAL A 132      61.323 -17.719 -52.197  1.00 45.74           H  
ATOM   2074 HG23 VAL A 132      59.984 -17.665 -51.026  1.00 45.74           H  
ATOM   2075  N   ALA A 133      59.699 -13.331 -54.059  1.00 38.48           N  
ATOM   2076  H   ALA A 133      60.099 -13.895 -54.794  1.00 38.48           H  
ATOM   2077  CA  ALA A 133      59.944 -11.872 -54.087  1.00 38.48           C  
ATOM   2078  HA  ALA A 133      60.139 -11.562 -53.060  1.00 38.48           H  
ATOM   2079  C   ALA A 133      58.856 -10.865 -54.594  1.00 38.48           C  
ATOM   2080  CB  ALA A 133      61.262 -11.665 -54.852  1.00 38.48           C  
ATOM   2081  HB1 ALA A 133      61.133 -11.945 -55.898  1.00 38.48           H  
ATOM   2082  HB2 ALA A 133      61.553 -10.616 -54.797  1.00 38.48           H  
ATOM   2083  HB3 ALA A 133      62.051 -12.270 -54.406  1.00 38.48           H  
ATOM   2084  O   ALA A 133      58.951  -9.704 -54.216  1.00 38.48           O  
ATOM   2085  N   GLN A 134      57.889 -11.182 -55.477  1.00 32.51           N  
ATOM   2086  H   GLN A 134      57.757 -12.158 -55.700  1.00 32.51           H  
ATOM   2087  CA  GLN A 134      57.299 -10.163 -56.407  1.00 32.51           C  
ATOM   2088  HA  GLN A 134      57.994  -9.324 -56.432  1.00 32.51           H  
ATOM   2089  C   GLN A 134      55.937  -9.452 -56.089  1.00 32.51           C  
ATOM   2090  CB  GLN A 134      57.287 -10.751 -57.843  1.00 32.51           C  
ATOM   2091  HB2 GLN A 134      56.470 -10.320 -58.422  1.00 32.51           H  
ATOM   2092  HB3 GLN A 134      57.112 -11.826 -57.796  1.00 32.51           H  
ATOM   2093  O   GLN A 134      55.494  -8.646 -56.902  1.00 32.51           O  
ATOM   2094  CG  GLN A 134      58.587 -10.469 -58.616  1.00 32.51           C  
ATOM   2095  HG2 GLN A 134      59.426 -10.923 -58.090  1.00 32.51           H  
ATOM   2096  HG3 GLN A 134      58.746  -9.392 -58.651  1.00 32.51           H  
ATOM   2097  CD  GLN A 134      58.568 -10.998 -60.053  1.00 32.51           C  
ATOM   2098  NE2 GLN A 134      59.524 -10.619 -60.872  1.00 32.51           N  
ATOM   2099 HE21 GLN A 134      60.210  -9.938 -60.578  1.00 32.51           H  
ATOM   2100 HE22 GLN A 134      59.431 -10.956 -61.820  1.00 32.51           H  
ATOM   2101  OE1 GLN A 134      57.725 -11.768 -60.478  1.00 32.51           O  
ATOM   2102  N   ALA A 135      55.226  -9.680 -54.982  1.00 31.47           N  
ATOM   2103  H   ALA A 135      55.644 -10.251 -54.261  1.00 31.47           H  
ATOM   2104  CA  ALA A 135      53.760  -9.442 -54.890  1.00 31.47           C  
ATOM   2105  HA  ALA A 135      53.353  -9.644 -55.881  1.00 31.47           H  
ATOM   2106  C   ALA A 135      53.180  -8.019 -54.520  1.00 31.47           C  
ATOM   2107  CB  ALA A 135      53.214 -10.553 -53.971  1.00 31.47           C  
ATOM   2108  HB1 ALA A 135      52.124 -10.551 -53.996  1.00 31.47           H  
ATOM   2109  HB2 ALA A 135      53.542 -10.381 -52.946  1.00 31.47           H  
ATOM   2110  HB3 ALA A 135      53.563 -11.529 -54.307  1.00 31.47           H  
ATOM   2111  O   ALA A 135      52.208  -7.976 -53.775  1.00 31.47           O  
ATOM   2112  N   ALA A 136      53.682  -6.854 -54.983  1.00 28.13           N  
ATOM   2113  H   ALA A 136      54.438  -6.903 -55.651  1.00 28.13           H  
ATOM   2114  CA  ALA A 136      53.443  -5.546 -54.292  1.00 28.13           C  
ATOM   2115  HA  ALA A 136      53.241  -5.790 -53.249  1.00 28.13           H  
ATOM   2116  C   ALA A 136      52.268  -4.549 -54.663  1.00 28.13           C  
ATOM   2117  CB  ALA A 136      54.784  -4.798 -54.269  1.00 28.13           C  
ATOM   2118  HB1 ALA A 136      55.059  -4.497 -55.280  1.00 28.13           H  
ATOM   2119  HB2 ALA A 136      54.689  -3.901 -53.656  1.00 28.13           H  
ATOM   2120  HB3 ALA A 136      55.564  -5.432 -53.848  1.00 28.13           H  
ATOM   2121  O   ALA A 136      51.695  -3.992 -53.733  1.00 28.13           O  
ATOM   2122  N   ASP A 137      51.916  -4.219 -55.928  1.00 25.37           N  
ATOM   2123  H   ASP A 137      52.332  -4.784 -56.653  1.00 25.37           H  
ATOM   2124  CA  ASP A 137      51.656  -2.786 -56.333  1.00 25.37           C  
ATOM   2125  HA  ASP A 137      52.034  -2.165 -55.521  1.00 25.37           H  
ATOM   2126  C   ASP A 137      50.221  -2.167 -56.609  1.00 25.37           C  
ATOM   2127  CB  ASP A 137      52.547  -2.516 -57.583  1.00 25.37           C  
ATOM   2128  HB2 ASP A 137      51.966  -2.001 -58.348  1.00 25.37           H  
ATOM   2129  HB3 ASP A 137      52.829  -3.467 -58.035  1.00 25.37           H  
ATOM   2130  O   ASP A 137      50.153  -0.980 -56.932  1.00 25.37           O  
ATOM   2131  CG  ASP A 137      53.832  -1.699 -57.360  1.00 25.37           C  
ATOM   2132  OD1 ASP A 137      54.104  -1.269 -56.219  1.00 25.37           O  
ATOM   2133  OD2 ASP A 137      54.566  -1.542 -58.363  1.00 25.37           O  
ATOM   2134  N   ALA A 138      49.057  -2.845 -56.595  1.00 25.25           N  
ATOM   2135  H   ALA A 138      49.056  -3.784 -56.222  1.00 25.25           H  
ATOM   2136  CA  ALA A 138      47.805  -2.315 -57.240  1.00 25.25           C  
ATOM   2137  HA  ALA A 138      48.109  -1.824 -58.164  1.00 25.25           H  
ATOM   2138  C   ALA A 138      46.962  -1.246 -56.443  1.00 25.25           C  
ATOM   2139  CB  ALA A 138      46.950  -3.525 -57.648  1.00 25.25           C  
ATOM   2140  HB1 ALA A 138      46.043  -3.184 -58.145  1.00 25.25           H  
ATOM   2141  HB2 ALA A 138      46.673  -4.092 -56.759  1.00 25.25           H  
ATOM   2142  HB3 ALA A 138      47.512  -4.166 -58.328  1.00 25.25           H  
ATOM   2143  O   ALA A 138      46.672  -1.483 -55.276  1.00 25.25           O  
ATOM   2144  N   SER A 139      46.507  -0.108 -57.050  1.00 24.77           N  
ATOM   2145  H   SER A 139      46.717  -0.011 -58.033  1.00 24.77           H  
ATOM   2146  CA  SER A 139      46.193   1.185 -56.338  1.00 24.77           C  
ATOM   2147  HA  SER A 139      46.316   0.966 -55.277  1.00 24.77           H  
ATOM   2148  C   SER A 139      44.789   1.919 -56.378  1.00 24.77           C  
ATOM   2149  CB  SER A 139      47.310   2.185 -56.656  1.00 24.77           C  
ATOM   2150  HB2 SER A 139      47.138   3.118 -56.119  1.00 24.77           H  
ATOM   2151  HB3 SER A 139      48.259   1.763 -56.325  1.00 24.77           H  
ATOM   2152  O   SER A 139      44.083   1.859 -55.383  1.00 24.77           O  
ATOM   2153  OG  SER A 139      47.375   2.432 -58.053  1.00 24.77           O  
ATOM   2154  HG  SER A 139      48.304   2.511 -58.279  1.00 24.77           H  
ATOM   2155  N   GLY A 140      44.440   2.775 -57.376  1.00 23.79           N  
ATOM   2156  H   GLY A 140      45.035   2.697 -58.188  1.00 23.79           H  
ATOM   2157  CA  GLY A 140      43.847   4.151 -57.171  1.00 23.79           C  
ATOM   2158  HA2 GLY A 140      44.247   4.513 -56.224  1.00 23.79           H  
ATOM   2159  HA3 GLY A 140      44.292   4.791 -57.933  1.00 23.79           H  
ATOM   2160  C   GLY A 140      42.318   4.533 -57.128  1.00 23.79           C  
ATOM   2161  O   GLY A 140      41.695   4.511 -56.074  1.00 23.79           O  
ATOM   2162  N   THR A 141      41.774   5.180 -58.187  1.00 22.81           N  
ATOM   2163  H   THR A 141      42.297   5.144 -59.050  1.00 22.81           H  
ATOM   2164  CA  THR A 141      40.830   6.351 -58.110  1.00 22.81           C  
ATOM   2165  HA  THR A 141      40.797   6.713 -57.082  1.00 22.81           H  
ATOM   2166  C   THR A 141      39.358   6.135 -58.573  1.00 22.81           C  
ATOM   2167  CB  THR A 141      41.405   7.480 -59.002  1.00 22.81           C  
ATOM   2168  HB  THR A 141      40.653   8.260 -59.119  1.00 22.81           H  
ATOM   2169  O   THR A 141      39.117   6.043 -59.777  1.00 22.81           O  
ATOM   2170  CG2 THR A 141      42.677   8.129 -58.457  1.00 22.81           C  
ATOM   2171 HG21 THR A 141      43.466   7.387 -58.344  1.00 22.81           H  
ATOM   2172 HG22 THR A 141      42.469   8.584 -57.488  1.00 22.81           H  
ATOM   2173 HG23 THR A 141      43.009   8.904 -59.148  1.00 22.81           H  
ATOM   2174  OG1 THR A 141      41.733   6.948 -60.272  1.00 22.81           O  
ATOM   2175  HG1 THR A 141      40.916   6.573 -60.608  1.00 22.81           H  
ATOM   2176  N   GLY A 142      38.352   6.132 -57.678  1.00 22.55           N  
ATOM   2177  H   GLY A 142      38.586   6.231 -56.700  1.00 22.55           H  
ATOM   2178  CA  GLY A 142      36.906   5.981 -58.015  1.00 22.55           C  
ATOM   2179  HA2 GLY A 142      36.397   5.504 -57.178  1.00 22.55           H  
ATOM   2180  HA3 GLY A 142      36.814   5.312 -58.870  1.00 22.55           H  
ATOM   2181  C   GLY A 142      36.133   7.288 -58.347  1.00 22.55           C  
ATOM   2182  O   GLY A 142      36.566   8.361 -57.945  1.00 22.55           O  
ATOM   2183  N   ALA A 143      35.009   7.208 -59.094  1.00 22.05           N  
ATOM   2184  H   ALA A 143      34.638   6.283 -59.257  1.00 22.05           H  
ATOM   2185  CA  ALA A 143      34.370   8.308 -59.872  1.00 22.05           C  
ATOM   2186  HA  ALA A 143      35.094   9.121 -59.937  1.00 22.05           H  
ATOM   2187  C   ALA A 143      33.061   8.953 -59.292  1.00 22.05           C  
ATOM   2188  CB  ALA A 143      34.163   7.769 -61.298  1.00 22.05           C  
ATOM   2189  HB1 ALA A 143      35.098   7.357 -61.677  1.00 22.05           H  
ATOM   2190  HB2 ALA A 143      33.404   6.987 -61.290  1.00 22.05           H  
ATOM   2191  HB3 ALA A 143      33.845   8.570 -61.966  1.00 22.05           H  
ATOM   2192  O   ALA A 143      32.607   8.575 -58.222  1.00 22.05           O  
ATOM   2193  N   ASN A 144      32.453   9.922 -60.019  1.00 20.68           N  
ATOM   2194  H   ASN A 144      32.751   9.968 -60.983  1.00 20.68           H  
ATOM   2195  CA  ASN A 144      31.930  11.224 -59.512  1.00 20.68           C  
ATOM   2196  HA  ASN A 144      32.088  11.260 -58.434  1.00 20.68           H  
ATOM   2197  C   ASN A 144      30.430  11.665 -59.758  1.00 20.68           C  
ATOM   2198  CB  ASN A 144      32.877  12.251 -60.199  1.00 20.68           C  
ATOM   2199  HB2 ASN A 144      33.898  11.870 -60.194  1.00 20.68           H  
ATOM   2200  HB3 ASN A 144      32.565  12.372 -61.236  1.00 20.68           H  
ATOM   2201  O   ASN A 144      30.196  12.871 -59.734  1.00 20.68           O  
ATOM   2202  CG  ASN A 144      32.968  13.628 -59.556  1.00 20.68           C  
ATOM   2203  ND2 ASN A 144      33.260  14.650 -60.329  1.00 20.68           N  
ATOM   2204 HD21 ASN A 144      33.250  15.539 -59.851  1.00 20.68           H  
ATOM   2205 HD22 ASN A 144      33.253  14.554 -61.335  1.00 20.68           H  
ATOM   2206  OD1 ASN A 144      32.885  13.801 -58.358  1.00 20.68           O  
ATOM   2207  N   PRO A 145      29.429  10.840 -60.144  1.00 23.04           N  
ATOM   2208  CA  PRO A 145      28.251  11.333 -60.911  1.00 23.04           C  
ATOM   2209  HA  PRO A 145      28.630  11.966 -61.713  1.00 23.04           H  
ATOM   2210  C   PRO A 145      27.181  12.210 -60.178  1.00 23.04           C  
ATOM   2211  CB  PRO A 145      27.669  10.082 -61.577  1.00 23.04           C  
ATOM   2212  HB2 PRO A 145      26.588  10.136 -61.703  1.00 23.04           H  
ATOM   2213  HB3 PRO A 145      28.153   9.926 -62.541  1.00 23.04           H  
ATOM   2214  O   PRO A 145      27.226  12.371 -58.965  1.00 23.04           O  
ATOM   2215  CG  PRO A 145      28.065   8.954 -60.625  1.00 23.04           C  
ATOM   2216  HG2 PRO A 145      28.117   7.992 -61.134  1.00 23.04           H  
ATOM   2217  HG3 PRO A 145      27.351   8.910 -59.802  1.00 23.04           H  
ATOM   2218  CD  PRO A 145      29.426   9.387 -60.089  1.00 23.04           C  
ATOM   2219  HD2 PRO A 145      30.200   8.989 -60.745  1.00 23.04           H  
ATOM   2220  HD3 PRO A 145      29.571   9.031 -59.069  1.00 23.04           H  
ATOM   2221  N   SER A 146      26.248  12.800 -60.962  1.00 21.22           N  
ATOM   2222  H   SER A 146      26.152  12.418 -61.892  1.00 21.22           H  
ATOM   2223  CA  SER A 146      25.520  14.100 -60.814  1.00 21.22           C  
ATOM   2224  HA  SER A 146      26.182  14.797 -60.301  1.00 21.22           H  
ATOM   2225  C   SER A 146      24.165  14.136 -60.052  1.00 21.22           C  
ATOM   2226  CB  SER A 146      25.282  14.626 -62.241  1.00 21.22           C  
ATOM   2227  HB2 SER A 146      24.694  15.544 -62.219  1.00 21.22           H  
ATOM   2228  HB3 SER A 146      26.248  14.851 -62.693  1.00 21.22           H  
ATOM   2229  O   SER A 146      23.615  13.085 -59.746  1.00 21.22           O  
ATOM   2230  OG  SER A 146      24.627  13.654 -63.042  1.00 21.22           O  
ATOM   2231  HG  SER A 146      23.687  13.669 -62.844  1.00 21.22           H  
ATOM   2232  N   GLY A 147      23.602  15.341 -59.782  1.00 23.70           N  
ATOM   2233  H   GLY A 147      24.049  16.177 -60.128  1.00 23.70           H  
ATOM   2234  CA  GLY A 147      22.448  15.558 -58.873  1.00 23.70           C  
ATOM   2235  HA2 GLY A 147      22.003  14.596 -58.618  1.00 23.70           H  
ATOM   2236  HA3 GLY A 147      22.820  15.984 -57.942  1.00 23.70           H  
ATOM   2237  C   GLY A 147      21.306  16.475 -59.361  1.00 23.70           C  
ATOM   2238  O   GLY A 147      21.369  17.683 -59.152  1.00 23.70           O  
ATOM   2239  N   ASP A 148      20.262  15.894 -59.962  1.00 24.63           N  
ATOM   2240  H   ASP A 148      20.254  14.887 -60.040  1.00 24.63           H  
ATOM   2241  CA  ASP A 148      19.118  16.609 -60.571  1.00 24.63           C  
ATOM   2242  HA  ASP A 148      19.500  17.532 -61.006  1.00 24.63           H  
ATOM   2243  C   ASP A 148      18.007  17.060 -59.574  1.00 24.63           C  
ATOM   2244  CB  ASP A 148      18.554  15.762 -61.734  1.00 24.63           C  
ATOM   2245  HB2 ASP A 148      18.373  14.747 -61.381  1.00 24.63           H  
ATOM   2246  HB3 ASP A 148      17.595  16.178 -62.042  1.00 24.63           H  
ATOM   2247  O   ASP A 148      17.986  16.643 -58.417  1.00 24.63           O  
ATOM   2248  CG  ASP A 148      19.454  15.726 -62.983  1.00 24.63           C  
ATOM   2249  OD1 ASP A 148      20.161  16.726 -63.245  1.00 24.63           O  
ATOM   2250  OD2 ASP A 148      19.424  14.695 -63.693  1.00 24.63           O  
ATOM   2251  N   ASP A 149      17.107  17.947 -60.041  1.00 26.09           N  
ATOM   2252  H   ASP A 149      17.114  18.084 -61.041  1.00 26.09           H  
ATOM   2253  CA  ASP A 149      16.369  19.001 -59.294  1.00 26.09           C  
ATOM   2254  HA  ASP A 149      16.963  19.247 -58.414  1.00 26.09           H  
ATOM   2255  C   ASP A 149      14.932  18.638 -58.795  1.00 26.09           C  
ATOM   2256  CB  ASP A 149      16.359  20.241 -60.223  1.00 26.09           C  
ATOM   2257  HB2 ASP A 149      17.298  20.272 -60.775  1.00 26.09           H  
ATOM   2258  HB3 ASP A 149      15.557  20.129 -60.952  1.00 26.09           H  
ATOM   2259  O   ASP A 149      14.222  17.859 -59.428  1.00 26.09           O  
ATOM   2260  CG  ASP A 149      16.217  21.598 -59.525  1.00 26.09           C  
ATOM   2261  OD1 ASP A 149      16.006  21.613 -58.291  1.00 26.09           O  
ATOM   2262  OD2 ASP A 149      16.339  22.620 -60.241  1.00 26.09           O  
ATOM   2263  N   LEU A 150      14.478  19.229 -57.674  1.00 27.89           N  
ATOM   2264  H   LEU A 150      15.034  20.010 -57.357  1.00 27.89           H  
ATOM   2265  CA  LEU A 150      13.383  18.758 -56.777  1.00 27.89           C  
ATOM   2266  HA  LEU A 150      13.225  17.697 -56.967  1.00 27.89           H  
ATOM   2267  C   LEU A 150      11.978  19.422 -56.938  1.00 27.89           C  
ATOM   2268  CB  LEU A 150      13.881  18.933 -55.312  1.00 27.89           C  
ATOM   2269  HB2 LEU A 150      14.424  19.876 -55.254  1.00 27.89           H  
ATOM   2270  HB3 LEU A 150      13.031  19.032 -54.636  1.00 27.89           H  
ATOM   2271  O   LEU A 150      11.085  19.133 -56.146  1.00 27.89           O  
ATOM   2272  CG  LEU A 150      14.771  17.803 -54.757  1.00 27.89           C  
ATOM   2273  HG  LEU A 150      15.484  17.490 -55.520  1.00 27.89           H  
ATOM   2274  CD1 LEU A 150      15.552  18.296 -53.534  1.00 27.89           C  
ATOM   2275 HD11 LEU A 150      14.860  18.625 -52.758  1.00 27.89           H  
ATOM   2276 HD12 LEU A 150      16.194  19.128 -53.826  1.00 27.89           H  
ATOM   2277 HD13 LEU A 150      16.177  17.490 -53.150  1.00 27.89           H  
ATOM   2278  CD2 LEU A 150      13.938  16.598 -54.310  1.00 27.89           C  
ATOM   2279 HD21 LEU A 150      13.237  16.890 -53.528  1.00 27.89           H  
ATOM   2280 HD22 LEU A 150      13.376  16.209 -55.159  1.00 27.89           H  
ATOM   2281 HD23 LEU A 150      14.595  15.811 -53.938  1.00 27.89           H  
ATOM   2282  N   GLY A 151      11.758  20.365 -57.866  1.00 33.49           N  
ATOM   2283  H   GLY A 151      12.504  20.515 -58.530  1.00 33.49           H  
ATOM   2284  CA  GLY A 151      10.825  21.492 -57.618  1.00 33.49           C  
ATOM   2285  HA2 GLY A 151      11.211  22.347 -58.174  1.00 33.49           H  
ATOM   2286  HA3 GLY A 151      10.898  21.753 -56.563  1.00 33.49           H  
ATOM   2287  C   GLY A 151       9.308  21.428 -57.938  1.00 33.49           C  
ATOM   2288  O   GLY A 151       8.592  22.284 -57.426  1.00 33.49           O  
ATOM   2289  N   GLU A 152       8.783  20.544 -58.798  1.00 35.03           N  
ATOM   2290  H   GLU A 152       9.384  19.818 -59.162  1.00 35.03           H  
ATOM   2291  CA  GLU A 152       7.475  20.783 -59.480  1.00 35.03           C  
ATOM   2292  HA  GLU A 152       7.341  21.860 -59.580  1.00 35.03           H  
ATOM   2293  C   GLU A 152       6.191  20.314 -58.766  1.00 35.03           C  
ATOM   2294  CB  GLU A 152       7.492  20.194 -60.908  1.00 35.03           C  
ATOM   2295  HB2 GLU A 152       7.890  19.179 -60.882  1.00 35.03           H  
ATOM   2296  HB3 GLU A 152       6.473  20.143 -61.290  1.00 35.03           H  
ATOM   2297  O   GLU A 152       5.098  20.416 -59.335  1.00 35.03           O  
ATOM   2298  CG  GLU A 152       8.287  21.042 -61.907  1.00 35.03           C  
ATOM   2299  HG2 GLU A 152       8.049  22.092 -61.738  1.00 35.03           H  
ATOM   2300  HG3 GLU A 152       9.352  20.906 -61.721  1.00 35.03           H  
ATOM   2301  CD  GLU A 152       7.964  20.699 -63.376  1.00 35.03           C  
ATOM   2302  OE1 GLU A 152       8.294  21.541 -64.245  1.00 35.03           O  
ATOM   2303  OE2 GLU A 152       7.382  19.622 -63.648  1.00 35.03           O  
ATOM   2304  N   ALA A 153       6.280  19.737 -57.574  1.00 32.71           N  
ATOM   2305  H   ALA A 153       7.155  19.747 -57.069  1.00 32.71           H  
ATOM   2306  CA  ALA A 153       5.203  18.881 -57.106  1.00 32.71           C  
ATOM   2307  HA  ALA A 153       4.941  18.244 -57.951  1.00 32.71           H  
ATOM   2308  C   ALA A 153       3.897  19.639 -56.749  1.00 32.71           C  
ATOM   2309  CB  ALA A 153       5.778  17.934 -56.074  1.00 32.71           C  
ATOM   2310  HB1 ALA A 153       6.143  18.511 -55.224  1.00 32.71           H  
ATOM   2311  HB2 ALA A 153       6.616  17.379 -56.497  1.00 32.71           H  
ATOM   2312  HB3 ALA A 153       5.010  17.220 -55.776  1.00 32.71           H  
ATOM   2313  O   ALA A 153       3.871  20.805 -56.350  1.00 32.71           O  
ATOM   2314  N   GLY A 154       2.780  19.004 -57.121  1.00 41.60           N  
ATOM   2315  H   GLY A 154       2.870  18.026 -57.357  1.00 41.60           H  
ATOM   2316  CA  GLY A 154       1.493  19.659 -57.338  1.00 41.60           C  
ATOM   2317  HA2 GLY A 154       1.671  20.668 -57.711  1.00 41.60           H  
ATOM   2318  HA3 GLY A 154       0.940  19.107 -58.098  1.00 41.60           H  
ATOM   2319  C   GLY A 154       0.633  19.757 -56.090  1.00 41.60           C  
ATOM   2320  O   GLY A 154       0.973  19.241 -55.029  1.00 41.60           O  
ATOM   2321  N   VAL A 155      -0.538  20.388 -56.251  1.00 38.86           N  
ATOM   2322  H   VAL A 155      -0.756  20.777 -57.157  1.00 38.86           H  
ATOM   2323  CA  VAL A 155      -1.380  20.732 -55.107  1.00 38.86           C  
ATOM   2324  HA  VAL A 155      -0.779  21.383 -54.472  1.00 38.86           H  
ATOM   2325  C   VAL A 155      -1.669  19.508 -54.262  1.00 38.86           C  
ATOM   2326  CB  VAL A 155      -2.646  21.528 -55.472  1.00 38.86           C  
ATOM   2327  HB  VAL A 155      -3.301  20.914 -56.091  1.00 38.86           H  
ATOM   2328  O   VAL A 155      -1.643  19.735 -53.085  1.00 38.86           O  
ATOM   2329  CG1 VAL A 155      -3.413  22.000 -54.238  1.00 38.86           C  
ATOM   2330 HG11 VAL A 155      -2.769  22.601 -53.596  1.00 38.86           H  
ATOM   2331 HG12 VAL A 155      -3.718  21.119 -53.674  1.00 38.86           H  
ATOM   2332 HG13 VAL A 155      -4.288  22.582 -54.529  1.00 38.86           H  
ATOM   2333  CG2 VAL A 155      -2.284  22.810 -56.233  1.00 38.86           C  
ATOM   2334 HG21 VAL A 155      -1.809  22.562 -57.182  1.00 38.86           H  
ATOM   2335 HG22 VAL A 155      -3.183  23.389 -56.442  1.00 38.86           H  
ATOM   2336 HG23 VAL A 155      -1.596  23.413 -55.641  1.00 38.86           H  
ATOM   2337  N   ASP A 156      -1.746  18.269 -54.786  1.00 37.55           N  
ATOM   2338  H   ASP A 156      -1.651  18.174 -55.787  1.00 37.55           H  
ATOM   2339  CA  ASP A 156      -1.868  17.014 -54.019  1.00 37.55           C  
ATOM   2340  HA  ASP A 156      -2.894  17.076 -53.655  1.00 37.55           H  
ATOM   2341  C   ASP A 156      -0.991  16.840 -52.749  1.00 37.55           C  
ATOM   2342  CB  ASP A 156      -1.808  15.770 -54.936  1.00 37.55           C  
ATOM   2343  HB2 ASP A 156      -1.017  15.904 -55.673  1.00 37.55           H  
ATOM   2344  HB3 ASP A 156      -1.554  14.898 -54.332  1.00 37.55           H  
ATOM   2345  O   ASP A 156      -1.342  16.130 -51.814  1.00 37.55           O  
ATOM   2346  CG  ASP A 156      -3.137  15.483 -55.648  1.00 37.55           C  
ATOM   2347  OD1 ASP A 156      -3.915  14.622 -55.189  1.00 37.55           O  
ATOM   2348  OD2 ASP A 156      -3.560  16.293 -56.496  1.00 37.55           O  
ATOM   2349  N   GLU A 157       0.138  17.518 -52.657  1.00 37.82           N  
ATOM   2350  H   GLU A 157       0.435  18.061 -53.456  1.00 37.82           H  
ATOM   2351  CA  GLU A 157       0.980  17.577 -51.450  1.00 37.82           C  
ATOM   2352  HA  GLU A 157       1.095  16.598 -50.984  1.00 37.82           H  
ATOM   2353  C   GLU A 157       0.472  18.590 -50.438  1.00 37.82           C  
ATOM   2354  CB  GLU A 157       2.323  18.130 -51.871  1.00 37.82           C  
ATOM   2355  HB2 GLU A 157       2.185  19.154 -52.219  1.00 37.82           H  
ATOM   2356  HB3 GLU A 157       2.985  18.145 -51.005  1.00 37.82           H  
ATOM   2357  O   GLU A 157       0.608  18.487 -49.210  1.00 37.82           O  
ATOM   2358  CG  GLU A 157       2.967  17.315 -52.976  1.00 37.82           C  
ATOM   2359  HG2 GLU A 157       3.113  16.292 -52.629  1.00 37.82           H  
ATOM   2360  HG3 GLU A 157       2.353  17.291 -53.877  1.00 37.82           H  
ATOM   2361  CD  GLU A 157       4.289  17.971 -53.304  1.00 37.82           C  
ATOM   2362  OE1 GLU A 157       5.277  17.212 -53.337  1.00 37.82           O  
ATOM   2363  OE2 GLU A 157       4.308  19.208 -53.505  1.00 37.82           O  
ATOM   2364  N   LEU A 158      -0.129  19.629 -51.010  1.00 33.55           N  
ATOM   2365  H   LEU A 158      -0.208  19.593 -52.016  1.00 33.55           H  
ATOM   2366  CA  LEU A 158      -1.057  20.483 -50.355  1.00 33.55           C  
ATOM   2367  HA  LEU A 158      -0.405  20.557 -49.485  1.00 33.55           H  
ATOM   2368  C   LEU A 158      -2.295  19.808 -49.773  1.00 33.55           C  
ATOM   2369  CB  LEU A 158      -1.133  21.975 -50.797  1.00 33.55           C  
ATOM   2370  HB2 LEU A 158      -0.968  21.988 -51.875  1.00 33.55           H  
ATOM   2371  HB3 LEU A 158      -2.145  22.350 -50.642  1.00 33.55           H  
ATOM   2372  O   LEU A 158      -2.938  20.534 -49.036  1.00 33.55           O  
ATOM   2373  CG  LEU A 158      -0.146  22.976 -50.122  1.00 33.55           C  
ATOM   2374  HG  LEU A 158       0.723  22.431 -49.754  1.00 33.55           H  
ATOM   2375  CD1 LEU A 158       0.412  23.960 -51.138  1.00 33.55           C  
ATOM   2376 HD11 LEU A 158       1.109  24.651 -50.663  1.00 33.55           H  
ATOM   2377 HD12 LEU A 158      -0.404  24.515 -51.602  1.00 33.55           H  
ATOM   2378 HD13 LEU A 158       0.946  23.412 -51.914  1.00 33.55           H  
ATOM   2379  CD2 LEU A 158      -0.712  23.872 -49.002  1.00 33.55           C  
ATOM   2380 HD21 LEU A 158       0.070  24.166 -48.302  1.00 33.55           H  
ATOM   2381 HD22 LEU A 158      -1.539  23.386 -48.485  1.00 33.55           H  
ATOM   2382 HD23 LEU A 158      -1.159  24.771 -49.426  1.00 33.55           H  
ATOM   2383  N   LEU A 159      -2.453  18.459 -49.766  1.00 37.04           N  
ATOM   2384  H   LEU A 159      -1.898  17.898 -50.397  1.00 37.04           H  
ATOM   2385  CA  LEU A 159      -3.283  17.755 -48.758  1.00 37.04           C  
ATOM   2386  HA  LEU A 159      -3.467  18.589 -48.081  1.00 37.04           H  
ATOM   2387  C   LEU A 159      -2.759  16.764 -47.682  1.00 37.04           C  
ATOM   2388  CB  LEU A 159      -4.678  17.446 -49.222  1.00 37.04           C  
ATOM   2389  HB2 LEU A 159      -4.488  16.690 -49.984  1.00 37.04           H  
ATOM   2390  HB3 LEU A 159      -5.246  16.782 -48.571  1.00 37.04           H  
ATOM   2391  O   LEU A 159      -3.523  15.959 -47.171  1.00 37.04           O  
ATOM   2392  CG  LEU A 159      -5.512  18.519 -49.870  1.00 37.04           C  
ATOM   2393  HG  LEU A 159      -4.820  18.937 -50.601  1.00 37.04           H  
ATOM   2394  CD1 LEU A 159      -6.656  17.871 -50.549  1.00 37.04           C  
ATOM   2395 HD11 LEU A 159      -6.502  16.793 -50.607  1.00 37.04           H  
ATOM   2396 HD12 LEU A 159      -7.601  18.134 -50.073  1.00 37.04           H  
ATOM   2397 HD13 LEU A 159      -6.977  18.270 -51.511  1.00 37.04           H  
ATOM   2398  CD2 LEU A 159      -6.069  19.752 -49.276  1.00 37.04           C  
ATOM   2399 HD21 LEU A 159      -6.457  19.807 -48.259  1.00 37.04           H  
ATOM   2400 HD22 LEU A 159      -5.194  20.400 -49.227  1.00 37.04           H  
ATOM   2401 HD23 LEU A 159      -6.823  20.170 -49.942  1.00 37.04           H  
ATOM   2402  N   GLU A 160      -1.554  16.952 -47.148  1.00 38.91           N  
ATOM   2403  H   GLU A 160      -0.860  17.392 -47.736  1.00 38.91           H  
ATOM   2404  CA  GLU A 160      -1.145  16.549 -45.776  1.00 38.91           C  
ATOM   2405  HA  GLU A 160      -1.677  15.640 -45.494  1.00 38.91           H  
ATOM   2406  C   GLU A 160      -1.385  17.592 -44.632  1.00 38.91           C  
ATOM   2407  CB  GLU A 160       0.349  16.250 -45.815  1.00 38.91           C  
ATOM   2408  HB2 GLU A 160       0.685  16.089 -44.790  1.00 38.91           H  
ATOM   2409  HB3 GLU A 160       0.861  17.130 -46.204  1.00 38.91           H  
ATOM   2410  O   GLU A 160      -2.394  17.594 -43.939  1.00 38.91           O  
ATOM   2411  CG  GLU A 160       0.784  15.023 -46.600  1.00 38.91           C  
ATOM   2412  HG2 GLU A 160       0.322  14.136 -46.168  1.00 38.91           H  
ATOM   2413  HG3 GLU A 160       0.481  15.118 -47.643  1.00 38.91           H  
ATOM   2414  CD  GLU A 160       2.308  14.944 -46.506  1.00 38.91           C  
ATOM   2415  OE1 GLU A 160       2.814  13.970 -45.908  1.00 38.91           O  
ATOM   2416  OE2 GLU A 160       2.952  15.939 -46.914  1.00 38.91           O  
ATOM   2417  N   ALA A 161      -0.475  18.568 -44.446  1.00 31.44           N  
ATOM   2418  H   ALA A 161       0.414  18.361 -44.879  1.00 31.44           H  
ATOM   2419  CA  ALA A 161      -0.543  19.862 -43.720  1.00 31.44           C  
ATOM   2420  HA  ALA A 161       0.268  19.751 -43.000  1.00 31.44           H  
ATOM   2421  C   ALA A 161      -1.774  20.233 -42.907  1.00 31.44           C  
ATOM   2422  CB  ALA A 161      -0.023  21.099 -44.449  1.00 31.44           C  
ATOM   2423  HB1 ALA A 161       0.731  20.797 -45.176  1.00 31.44           H  
ATOM   2424  HB2 ALA A 161       0.515  21.714 -43.728  1.00 31.44           H  
ATOM   2425  HB3 ALA A 161      -0.831  21.707 -44.857  1.00 31.44           H  
ATOM   2426  O   ALA A 161      -1.672  20.254 -41.694  1.00 31.44           O  
ATOM   2427  N   LEU A 162      -2.825  20.812 -43.478  1.00 33.39           N  
ATOM   2428  H   LEU A 162      -2.950  20.805 -44.480  1.00 33.39           H  
ATOM   2429  CA  LEU A 162      -3.835  21.397 -42.673  1.00 33.39           C  
ATOM   2430  HA  LEU A 162      -3.311  22.021 -41.949  1.00 33.39           H  
ATOM   2431  C   LEU A 162      -4.566  20.328 -41.902  1.00 33.39           C  
ATOM   2432  CB  LEU A 162      -4.727  22.352 -43.430  1.00 33.39           C  
ATOM   2433  HB2 LEU A 162      -4.558  22.285 -44.505  1.00 33.39           H  
ATOM   2434  HB3 LEU A 162      -5.724  21.995 -43.173  1.00 33.39           H  
ATOM   2435  O   LEU A 162      -5.246  20.705 -40.984  1.00 33.39           O  
ATOM   2436  CG  LEU A 162      -4.649  23.822 -42.994  1.00 33.39           C  
ATOM   2437  HG  LEU A 162      -3.618  24.138 -43.152  1.00 33.39           H  
ATOM   2438  CD1 LEU A 162      -5.548  24.747 -43.811  1.00 33.39           C  
ATOM   2439 HD11 LEU A 162      -5.273  25.786 -43.631  1.00 33.39           H  
ATOM   2440 HD12 LEU A 162      -6.600  24.619 -43.557  1.00 33.39           H  
ATOM   2441 HD13 LEU A 162      -5.414  24.542 -44.873  1.00 33.39           H  
ATOM   2442  CD2 LEU A 162      -4.995  24.091 -41.543  1.00 33.39           C  
ATOM   2443 HD21 LEU A 162      -4.609  25.065 -41.241  1.00 33.39           H  
ATOM   2444 HD22 LEU A 162      -4.615  23.322 -40.871  1.00 33.39           H  
ATOM   2445 HD23 LEU A 162      -6.082  24.156 -41.490  1.00 33.39           H  
ATOM   2446  N   GLY A 163      -4.415  19.027 -42.118  1.00 34.71           N  
ATOM   2447  H   GLY A 163      -3.870  18.659 -42.885  1.00 34.71           H  
ATOM   2448  CA  GLY A 163      -5.012  18.085 -41.195  1.00 34.71           C  
ATOM   2449  HA2 GLY A 163      -5.177  17.114 -41.662  1.00 34.71           H  
ATOM   2450  HA3 GLY A 163      -5.999  18.474 -40.946  1.00 34.71           H  
ATOM   2451  C   GLY A 163      -4.194  18.109 -39.895  1.00 34.71           C  
ATOM   2452  O   GLY A 163      -4.196  17.322 -38.991  1.00 34.71           O  
ATOM   2453  N   ARG A 164      -3.391  19.108 -39.693  1.00 31.90           N  
ATOM   2454  H   ARG A 164      -3.095  19.599 -40.524  1.00 31.90           H  
ATOM   2455  CA  ARG A 164      -3.577  19.909 -38.545  1.00 31.90           C  
ATOM   2456  HA  ARG A 164      -2.931  19.517 -37.760  1.00 31.90           H  
ATOM   2457  C   ARG A 164      -5.021  19.657 -37.972  1.00 31.90           C  
ATOM   2458  CB  ARG A 164      -2.986  21.252 -39.060  1.00 31.90           C  
ATOM   2459  HB2 ARG A 164      -3.050  21.321 -40.146  1.00 31.90           H  
ATOM   2460  HB3 ARG A 164      -3.481  22.195 -38.832  1.00 31.90           H  
ATOM   2461  O   ARG A 164      -5.072  18.950 -36.990  1.00 31.90           O  
ATOM   2462  CG  ARG A 164      -1.497  21.309 -38.724  1.00 31.90           C  
ATOM   2463  HG2 ARG A 164      -0.970  20.475 -39.188  1.00 31.90           H  
ATOM   2464  HG3 ARG A 164      -1.369  21.235 -37.644  1.00 31.90           H  
ATOM   2465  CD  ARG A 164      -0.893  22.632 -39.190  1.00 31.90           C  
ATOM   2466  HD2 ARG A 164      -1.489  23.446 -38.776  1.00 31.90           H  
ATOM   2467  HD3 ARG A 164       0.117  22.704 -38.786  1.00 31.90           H  
ATOM   2468  NE  ARG A 164      -0.827  22.731 -40.657  1.00 31.90           N  
ATOM   2469  HE  ARG A 164      -0.928  21.854 -41.148  1.00 31.90           H  
ATOM   2470  NH1 ARG A 164      -0.704  25.011 -40.791  1.00 31.90           N  
ATOM   2471 HH11 ARG A 164      -0.818  25.047 -39.789  1.00 31.90           H  
ATOM   2472 HH12 ARG A 164      -0.709  25.853 -41.349  1.00 31.90           H  
ATOM   2473  NH2 ARG A 164      -0.690  23.806 -42.663  1.00 31.90           N  
ATOM   2474 HH21 ARG A 164      -0.729  24.660 -43.201  1.00 31.90           H  
ATOM   2475 HH22 ARG A 164      -0.838  22.922 -43.128  1.00 31.90           H  
ATOM   2476  CZ  ARG A 164      -0.734  23.841 -41.363  1.00 31.90           C  
ATOM   2477  N   GLU A 165      -6.156  19.972 -38.597  1.00 25.51           N  
ATOM   2478  H   GLU A 165      -6.060  20.258 -39.561  1.00 25.51           H  
ATOM   2479  CA  GLU A 165      -7.264  20.651 -37.904  1.00 25.51           C  
ATOM   2480  HA  GLU A 165      -6.682  21.073 -37.085  1.00 25.51           H  
ATOM   2481  C   GLU A 165      -8.450  20.154 -37.052  1.00 25.51           C  
ATOM   2482  CB  GLU A 165      -7.831  21.634 -38.835  1.00 25.51           C  
ATOM   2483  HB2 GLU A 165      -8.631  22.180 -38.337  1.00 25.51           H  
ATOM   2484  HB3 GLU A 165      -8.239  21.013 -39.633  1.00 25.51           H  
ATOM   2485  O   GLU A 165      -8.290  19.848 -35.886  1.00 25.51           O  
ATOM   2486  CG  GLU A 165      -6.812  22.570 -39.390  1.00 25.51           C  
ATOM   2487  HG2 GLU A 165      -5.834  22.564 -38.909  1.00 25.51           H  
ATOM   2488  HG3 GLU A 165      -6.669  22.321 -40.441  1.00 25.51           H  
ATOM   2489  CD  GLU A 165      -7.427  23.880 -39.338  1.00 25.51           C  
ATOM   2490  OE1 GLU A 165      -7.273  24.504 -38.268  1.00 25.51           O  
ATOM   2491  OE2 GLU A 165      -8.024  24.174 -40.392  1.00 25.51           O  
ATOM   2492  N   LEU A 166      -9.667  20.023 -37.583  1.00 28.14           N  
ATOM   2493  H   LEU A 166      -9.754  20.218 -38.570  1.00 28.14           H  
ATOM   2494  CA  LEU A 166     -10.881  19.599 -36.869  1.00 28.14           C  
ATOM   2495  HA  LEU A 166     -10.973  20.370 -36.104  1.00 28.14           H  
ATOM   2496  C   LEU A 166     -11.011  18.294 -36.061  1.00 28.14           C  
ATOM   2497  CB  LEU A 166     -12.073  19.658 -37.808  1.00 28.14           C  
ATOM   2498  HB2 LEU A 166     -11.766  19.874 -38.832  1.00 28.14           H  
ATOM   2499  HB3 LEU A 166     -12.625  18.718 -37.817  1.00 28.14           H  
ATOM   2500  O   LEU A 166     -11.220  18.436 -34.881  1.00 28.14           O  
ATOM   2501  CG  LEU A 166     -13.003  20.728 -37.367  1.00 28.14           C  
ATOM   2502  HG  LEU A 166     -12.406  21.634 -37.473  1.00 28.14           H  
ATOM   2503  CD1 LEU A 166     -14.121  20.821 -38.393  1.00 28.14           C  
ATOM   2504 HD11 LEU A 166     -14.449  19.820 -38.675  1.00 28.14           H  
ATOM   2505 HD12 LEU A 166     -13.762  21.346 -39.278  1.00 28.14           H  
ATOM   2506 HD13 LEU A 166     -14.989  21.334 -37.979  1.00 28.14           H  
ATOM   2507  CD2 LEU A 166     -13.482  20.511 -35.927  1.00 28.14           C  
ATOM   2508 HD21 LEU A 166     -13.584  19.444 -35.729  1.00 28.14           H  
ATOM   2509 HD22 LEU A 166     -12.787  20.937 -35.203  1.00 28.14           H  
ATOM   2510 HD23 LEU A 166     -14.476  20.938 -35.790  1.00 28.14           H  
ATOM   2511  N   ASP A 167     -11.027  17.071 -36.610  1.00 28.77           N  
ATOM   2512  H   ASP A 167     -11.181  16.994 -37.605  1.00 28.77           H  
ATOM   2513  CA  ASP A 167     -10.309  15.921 -36.042  1.00 28.77           C  
ATOM   2514  HA  ASP A 167      -9.373  15.880 -36.600  1.00 28.77           H  
ATOM   2515  C   ASP A 167      -9.562  16.143 -34.684  1.00 28.77           C  
ATOM   2516  CB  ASP A 167     -10.623  14.558 -36.703  1.00 28.77           C  
ATOM   2517  HB2 ASP A 167      -9.736  13.943 -36.553  1.00 28.77           H  
ATOM   2518  HB3 ASP A 167     -11.512  14.126 -36.245  1.00 28.77           H  
ATOM   2519  O   ASP A 167      -8.356  16.326 -34.654  1.00 28.77           O  
ATOM   2520  CG  ASP A 167     -10.927  14.451 -38.212  1.00 28.77           C  
ATOM   2521  OD1 ASP A 167     -11.618  15.341 -38.724  1.00 28.77           O  
ATOM   2522  OD2 ASP A 167     -10.618  13.449 -38.881  1.00 28.77           O  
ATOM   2523  N   GLY A 168     -10.107  16.253 -33.489  1.00 26.09           N  
ATOM   2524  H   GLY A 168      -9.413  16.317 -32.758  1.00 26.09           H  
ATOM   2525  CA  GLY A 168     -11.469  16.429 -33.031  1.00 26.09           C  
ATOM   2526  HA2 GLY A 168     -11.604  17.468 -32.731  1.00 26.09           H  
ATOM   2527  HA3 GLY A 168     -12.212  16.201 -33.795  1.00 26.09           H  
ATOM   2528  C   GLY A 168     -11.661  15.591 -31.789  1.00 26.09           C  
ATOM   2529  O   GLY A 168     -10.833  14.769 -31.419  1.00 26.09           O  
ATOM   2530  N   ASP A 169     -12.734  15.860 -31.088  1.00 24.50           N  
ATOM   2531  H   ASP A 169     -13.413  16.507 -31.463  1.00 24.50           H  
ATOM   2532  CA  ASP A 169     -13.061  15.182 -29.841  1.00 24.50           C  
ATOM   2533  HA  ASP A 169     -12.167  15.124 -29.221  1.00 24.50           H  
ATOM   2534  C   ASP A 169     -13.517  13.724 -30.014  1.00 24.50           C  
ATOM   2535  CB  ASP A 169     -14.091  16.075 -29.135  1.00 24.50           C  
ATOM   2536  HB2 ASP A 169     -14.587  15.496 -28.356  1.00 24.50           H  
ATOM   2537  HB3 ASP A 169     -14.860  16.382 -29.843  1.00 24.50           H  
ATOM   2538  O   ASP A 169     -13.441  12.995 -28.992  1.00 24.50           O  
ATOM   2539  CG  ASP A 169     -13.464  17.311 -28.472  1.00 24.50           C  
ATOM   2540  OD1 ASP A 169     -12.421  17.133 -27.804  1.00 24.50           O  
ATOM   2541  OD2 ASP A 169     -14.119  18.368 -28.421  1.00 24.50           O  
ATOM   2542  OXT ASP A 169     -13.941  13.359 -31.134  1.00 24.50           O  
TER    2543      ASP A 169                                                       
ATOM   2543  N   MET B   1      -5.361  16.550 -54.313  1.00 71.56           N  
ATOM   2544  H   MET B   1      -6.260  16.829 -54.678  1.00 71.56           H  
ATOM   2545  H2  MET B   1      -4.612  16.914 -54.884  1.00 71.56           H  
ATOM   2546  H3  MET B   1      -5.284  15.546 -54.399  1.00 71.56           H  
ATOM   2547  CA  MET B   1      -5.218  16.916 -52.923  1.00 71.56           C  
ATOM   2548  HA  MET B   1      -6.206  16.746 -52.495  1.00 71.56           H  
ATOM   2549  C   MET B   1      -4.933  18.448 -52.868  1.00 71.56           C  
ATOM   2550  CB  MET B   1      -4.265  15.907 -52.183  1.00 71.56           C  
ATOM   2551  HB2 MET B   1      -3.640  15.383 -52.906  1.00 71.56           H  
ATOM   2552  HB3 MET B   1      -3.552  16.481 -51.591  1.00 71.56           H  
ATOM   2553  O   MET B   1      -3.845  18.810 -52.558  1.00 71.56           O  
ATOM   2554  CG  MET B   1      -4.896  14.719 -51.405  1.00 71.56           C  
ATOM   2555  HG2 MET B   1      -4.800  13.840 -52.043  1.00 71.56           H  
ATOM   2556  HG3 MET B   1      -5.969  14.896 -51.327  1.00 71.56           H  
ATOM   2557  SD  MET B   1      -4.367  14.204 -49.724  1.00 71.56           S  
ATOM   2558  CE  MET B   1      -2.656  13.649 -49.907  1.00 71.56           C  
ATOM   2559  HE1 MET B   1      -2.326  13.215 -48.964  1.00 71.56           H  
ATOM   2560  HE2 MET B   1      -2.012  14.496 -50.144  1.00 71.56           H  
ATOM   2561  HE3 MET B   1      -2.589  12.898 -50.694  1.00 71.56           H  
ATOM   2562  N   THR B   2      -5.917  19.343 -53.125  1.00 78.82           N  
ATOM   2563  H   THR B   2      -6.783  18.887 -53.377  1.00 78.82           H  
ATOM   2564  CA  THR B   2      -6.173  20.783 -52.708  1.00 78.82           C  
ATOM   2565  HA  THR B   2      -5.863  21.391 -53.558  1.00 78.82           H  
ATOM   2566  C   THR B   2      -5.435  21.468 -51.497  1.00 78.82           C  
ATOM   2567  CB  THR B   2      -7.703  20.991 -52.642  1.00 78.82           C  
ATOM   2568  HB  THR B   2      -7.894  22.047 -52.450  1.00 78.82           H  
ATOM   2569  O   THR B   2      -4.308  21.129 -51.257  1.00 78.82           O  
ATOM   2570  CG2 THR B   2      -8.339  20.649 -53.987  1.00 78.82           C  
ATOM   2571 HG21 THR B   2      -9.377  20.984 -53.982  1.00 78.82           H  
ATOM   2572 HG22 THR B   2      -8.334  19.574 -54.165  1.00 78.82           H  
ATOM   2573 HG23 THR B   2      -7.813  21.158 -54.794  1.00 78.82           H  
ATOM   2574  OG1 THR B   2      -8.415  20.235 -51.685  1.00 78.82           O  
ATOM   2575  HG1 THR B   2      -8.679  19.387 -52.050  1.00 78.82           H  
ATOM   2576  N   ASP B   3      -5.962  22.469 -50.741  1.00 69.82           N  
ATOM   2577  H   ASP B   3      -6.857  22.848 -51.014  1.00 69.82           H  
ATOM   2578  CA  ASP B   3      -5.479  22.819 -49.350  1.00 69.82           C  
ATOM   2579  HA  ASP B   3      -4.537  22.304 -49.162  1.00 69.82           H  
ATOM   2580  C   ASP B   3      -6.454  22.343 -48.238  1.00 69.82           C  
ATOM   2581  CB  ASP B   3      -5.082  24.291 -49.176  1.00 69.82           C  
ATOM   2582  HB2 ASP B   3      -4.321  24.531 -49.918  1.00 69.82           H  
ATOM   2583  HB3 ASP B   3      -5.955  24.911 -49.382  1.00 69.82           H  
ATOM   2584  O   ASP B   3      -5.994  22.126 -47.130  1.00 69.82           O  
ATOM   2585  CG  ASP B   3      -4.526  24.634 -47.769  1.00 69.82           C  
ATOM   2586  OD1 ASP B   3      -3.474  24.088 -47.354  1.00 69.82           O  
ATOM   2587  OD2 ASP B   3      -5.144  25.519 -47.134  1.00 69.82           O  
ATOM   2588  N   SER B   4      -7.720  22.004 -48.593  1.00 72.77           N  
ATOM   2589  H   SER B   4      -7.948  22.184 -49.560  1.00 72.77           H  
ATOM   2590  CA  SER B   4      -8.839  21.377 -47.823  1.00 72.77           C  
ATOM   2591  HA  SER B   4      -8.978  21.972 -46.921  1.00 72.77           H  
ATOM   2592  C   SER B   4      -8.796  19.871 -47.360  1.00 72.77           C  
ATOM   2593  CB  SER B   4     -10.134  21.633 -48.588  1.00 72.77           C  
ATOM   2594  HB2 SER B   4     -10.980  21.268 -48.006  1.00 72.77           H  
ATOM   2595  HB3 SER B   4     -10.109  21.115 -49.546  1.00 72.77           H  
ATOM   2596  O   SER B   4      -8.973  19.597 -46.184  1.00 72.77           O  
ATOM   2597  OG  SER B   4     -10.282  23.029 -48.804  1.00 72.77           O  
ATOM   2598  HG  SER B   4     -10.260  23.466 -47.950  1.00 72.77           H  
ATOM   2599  N   GLU B   5      -8.596  18.843 -48.194  1.00 77.95           N  
ATOM   2600  H   GLU B   5      -8.525  19.056 -49.179  1.00 77.95           H  
ATOM   2601  CA  GLU B   5      -8.313  17.429 -47.753  1.00 77.95           C  
ATOM   2602  HA  GLU B   5      -9.135  17.222 -47.068  1.00 77.95           H  
ATOM   2603  C   GLU B   5      -7.049  17.223 -46.832  1.00 77.95           C  
ATOM   2604  CB  GLU B   5      -8.473  16.292 -48.850  1.00 77.95           C  
ATOM   2605  HB2 GLU B   5      -7.505  15.866 -49.115  1.00 77.95           H  
ATOM   2606  HB3 GLU B   5      -8.913  15.469 -48.286  1.00 77.95           H  
ATOM   2607  O   GLU B   5      -7.089  16.328 -46.003  1.00 77.95           O  
ATOM   2608  CG  GLU B   5      -9.418  16.435 -50.111  1.00 77.95           C  
ATOM   2609  HG2 GLU B   5     -10.044  17.311 -49.948  1.00 77.95           H  
ATOM   2610  HG3 GLU B   5     -10.106  15.590 -50.078  1.00 77.95           H  
ATOM   2611  CD  GLU B   5      -8.866  16.485 -51.587  1.00 77.95           C  
ATOM   2612  OE1 GLU B   5      -9.224  17.439 -52.316  1.00 77.95           O  
ATOM   2613  OE2 GLU B   5      -8.022  15.680 -52.034  1.00 77.95           O  
ATOM   2614  N   LYS B   6      -6.019  18.096 -46.870  1.00 75.42           N  
ATOM   2615  H   LYS B   6      -5.964  18.553 -47.769  1.00 75.42           H  
ATOM   2616  CA  LYS B   6      -4.853  18.406 -46.012  1.00 75.42           C  
ATOM   2617  HA  LYS B   6      -4.126  17.600 -45.914  1.00 75.42           H  
ATOM   2618  C   LYS B   6      -5.463  18.434 -44.687  1.00 75.42           C  
ATOM   2619  CB  LYS B   6      -4.164  19.770 -46.402  1.00 75.42           C  
ATOM   2620  HB2 LYS B   6      -4.613  20.573 -45.817  1.00 75.42           H  
ATOM   2621  HB3 LYS B   6      -4.494  20.090 -47.390  1.00 75.42           H  
ATOM   2622  O   LYS B   6      -5.362  17.455 -43.965  1.00 75.42           O  
ATOM   2623  CG  LYS B   6      -2.657  20.064 -46.262  1.00 75.42           C  
ATOM   2624  HG2 LYS B   6      -2.661  21.125 -46.010  1.00 75.42           H  
ATOM   2625  HG3 LYS B   6      -2.512  19.489 -45.347  1.00 75.42           H  
ATOM   2626  CD  LYS B   6      -1.312  19.917 -47.028  1.00 75.42           C  
ATOM   2627  HD2 LYS B   6      -0.507  19.454 -46.457  1.00 75.42           H  
ATOM   2628  HD3 LYS B   6      -1.292  19.178 -47.830  1.00 75.42           H  
ATOM   2629  CE  LYS B   6      -0.697  21.247 -47.415  1.00 75.42           C  
ATOM   2630  HE2 LYS B   6      -1.259  21.611 -48.276  1.00 75.42           H  
ATOM   2631  HE3 LYS B   6      -0.845  22.007 -46.648  1.00 75.42           H  
ATOM   2632  NZ  LYS B   6       0.754  21.054 -47.723  1.00 75.42           N  
ATOM   2633  HZ1 LYS B   6       0.856  20.268 -48.349  1.00 75.42           H  
ATOM   2634  HZ2 LYS B   6       1.147  21.864 -48.182  1.00 75.42           H  
ATOM   2635  HZ3 LYS B   6       1.291  20.813 -46.902  1.00 75.42           H  
ATOM   2636  N   VAL B   7      -6.224  19.515 -44.514  1.00 79.56           N  
ATOM   2637  H   VAL B   7      -6.239  20.150 -45.299  1.00 79.56           H  
ATOM   2638  CA  VAL B   7      -7.125  19.861 -43.436  1.00 79.56           C  
ATOM   2639  HA  VAL B   7      -6.631  20.189 -42.522  1.00 79.56           H  
ATOM   2640  C   VAL B   7      -7.909  18.726 -42.897  1.00 79.56           C  
ATOM   2641  CB  VAL B   7      -8.017  21.062 -43.715  1.00 79.56           C  
ATOM   2642  HB  VAL B   7      -9.012  20.677 -43.939  1.00 79.56           H  
ATOM   2643  O   VAL B   7      -8.169  18.744 -41.713  1.00 79.56           O  
ATOM   2644  CG1 VAL B   7      -8.168  21.955 -42.524  1.00 79.56           C  
ATOM   2645 HG11 VAL B   7      -8.256  21.337 -41.630  1.00 79.56           H  
ATOM   2646 HG12 VAL B   7      -7.396  22.716 -42.413  1.00 79.56           H  
ATOM   2647 HG13 VAL B   7      -9.079  22.524 -42.711  1.00 79.56           H  
ATOM   2648  CG2 VAL B   7      -7.655  22.025 -44.818  1.00 79.56           C  
ATOM   2649 HG21 VAL B   7      -6.794  22.682 -44.695  1.00 79.56           H  
ATOM   2650 HG22 VAL B   7      -7.481  21.377 -45.677  1.00 79.56           H  
ATOM   2651 HG23 VAL B   7      -8.512  22.674 -45.001  1.00 79.56           H  
ATOM   2652  N   ALA B   8      -8.251  17.747 -43.709  1.00 81.97           N  
ATOM   2653  H   ALA B   8      -7.954  17.779 -44.674  1.00 81.97           H  
ATOM   2654  CA  ALA B   8      -9.040  16.625 -43.271  1.00 81.97           C  
ATOM   2655  HA  ALA B   8      -9.650  16.928 -42.420  1.00 81.97           H  
ATOM   2656  C   ALA B   8      -8.204  15.414 -42.812  1.00 81.97           C  
ATOM   2657  CB  ALA B   8     -10.008  16.300 -44.408  1.00 81.97           C  
ATOM   2658  HB1 ALA B   8      -9.469  15.860 -45.247  1.00 81.97           H  
ATOM   2659  HB2 ALA B   8     -10.519  17.206 -44.733  1.00 81.97           H  
ATOM   2660  HB3 ALA B   8     -10.748  15.584 -44.052  1.00 81.97           H  
ATOM   2661  O   ALA B   8      -8.712  14.603 -42.045  1.00 81.97           O  
ATOM   2662  N   GLU B   9      -6.953  15.235 -43.248  1.00 82.69           N  
ATOM   2663  H   GLU B   9      -6.565  15.916 -43.886  1.00 82.69           H  
ATOM   2664  CA  GLU B   9      -6.270  13.934 -43.156  1.00 82.69           C  
ATOM   2665  HA  GLU B   9      -7.034  13.164 -43.044  1.00 82.69           H  
ATOM   2666  C   GLU B   9      -5.332  13.754 -41.969  1.00 82.69           C  
ATOM   2667  CB  GLU B   9      -5.522  13.628 -44.446  1.00 82.69           C  
ATOM   2668  HB2 GLU B   9      -4.623  14.240 -44.525  1.00 82.69           H  
ATOM   2669  HB3 GLU B   9      -6.169  13.821 -45.302  1.00 82.69           H  
ATOM   2670  O   GLU B   9      -5.606  12.933 -41.091  1.00 82.69           O  
ATOM   2671  CG  GLU B   9      -5.182  12.136 -44.411  1.00 82.69           C  
ATOM   2672  HG2 GLU B   9      -4.633  11.883 -43.504  1.00 82.69           H  
ATOM   2673  HG3 GLU B   9      -6.114  11.570 -44.399  1.00 82.69           H  
ATOM   2674  CD  GLU B   9      -4.324  11.705 -45.586  1.00 82.69           C  
ATOM   2675  OE1 GLU B   9      -4.659  10.628 -46.129  1.00 82.69           O  
ATOM   2676  OE2 GLU B   9      -3.328  12.403 -45.864  1.00 82.69           O  
ATOM   2677  N   TYR B  10      -4.285  14.579 -41.895  1.00 80.98           N  
ATOM   2678  H   TYR B  10      -4.052  15.109 -42.723  1.00 80.98           H  
ATOM   2679  CA  TYR B  10      -3.861  15.121 -40.621  1.00 80.98           C  
ATOM   2680  HA  TYR B  10      -3.774  16.155 -40.955  1.00 80.98           H  
ATOM   2681  C   TYR B  10      -4.913  15.020 -39.527  1.00 80.98           C  
ATOM   2682  CB  TYR B  10      -2.438  15.048 -40.147  1.00 80.98           C  
ATOM   2683  HB2 TYR B  10      -2.368  15.492 -39.154  1.00 80.98           H  
ATOM   2684  HB3 TYR B  10      -2.187  13.994 -40.031  1.00 80.98           H  
ATOM   2685  O   TYR B  10      -4.670  14.678 -38.370  1.00 80.98           O  
ATOM   2686  CG  TYR B  10      -1.390  15.744 -40.989  1.00 80.98           C  
ATOM   2687  CD1 TYR B  10      -0.331  14.964 -41.431  1.00 80.98           C  
ATOM   2688  HD1 TYR B  10      -0.368  13.890 -41.319  1.00 80.98           H  
ATOM   2689  CD2 TYR B  10      -1.283  17.125 -41.153  1.00 80.98           C  
ATOM   2690  HD2 TYR B  10      -2.086  17.776 -40.840  1.00 80.98           H  
ATOM   2691  CE1 TYR B  10       0.769  15.542 -42.076  1.00 80.98           C  
ATOM   2692  HE1 TYR B  10       1.538  14.908 -42.493  1.00 80.98           H  
ATOM   2693  CE2 TYR B  10      -0.105  17.716 -41.588  1.00 80.98           C  
ATOM   2694  HE2 TYR B  10       0.080  18.762 -41.395  1.00 80.98           H  
ATOM   2695  OH  TYR B  10       1.933  17.510 -42.801  1.00 80.98           O  
ATOM   2696  HH  TYR B  10       2.486  16.846 -43.217  1.00 80.98           H  
ATOM   2697  CZ  TYR B  10       0.884  16.931 -42.170  1.00 80.98           C  
ATOM   2698  N   LEU B  11      -6.081  15.502 -39.901  1.00 82.99           N  
ATOM   2699  H   LEU B  11      -6.258  15.760 -40.861  1.00 82.99           H  
ATOM   2700  CA  LEU B  11      -6.942  15.921 -38.894  1.00 82.99           C  
ATOM   2701  HA  LEU B  11      -6.297  16.443 -38.188  1.00 82.99           H  
ATOM   2702  C   LEU B  11      -7.550  14.725 -38.176  1.00 82.99           C  
ATOM   2703  CB  LEU B  11      -7.888  16.880 -39.574  1.00 82.99           C  
ATOM   2704  HB2 LEU B  11      -7.355  17.814 -39.751  1.00 82.99           H  
ATOM   2705  HB3 LEU B  11      -8.262  16.447 -40.502  1.00 82.99           H  
ATOM   2706  O   LEU B  11      -7.528  14.586 -36.954  1.00 82.99           O  
ATOM   2707  CG  LEU B  11      -9.015  17.185 -38.692  1.00 82.99           C  
ATOM   2708  HG  LEU B  11      -9.462  16.203 -38.540  1.00 82.99           H  
ATOM   2709  CD1 LEU B  11      -8.228  17.591 -37.423  1.00 82.99           C  
ATOM   2710 HD11 LEU B  11      -7.342  18.192 -37.628  1.00 82.99           H  
ATOM   2711 HD12 LEU B  11      -8.815  17.864 -36.546  1.00 82.99           H  
ATOM   2712 HD13 LEU B  11      -7.699  16.822 -36.860  1.00 82.99           H  
ATOM   2713  CD2 LEU B  11     -10.062  17.952 -39.516  1.00 82.99           C  
ATOM   2714 HD21 LEU B  11     -11.046  17.855 -39.058  1.00 82.99           H  
ATOM   2715 HD22 LEU B  11      -9.749  18.963 -39.776  1.00 82.99           H  
ATOM   2716 HD23 LEU B  11     -10.213  17.422 -40.456  1.00 82.99           H  
ATOM   2717  N   ARG B  12      -7.896  13.745 -38.980  1.00 83.87           N  
ATOM   2718  H   ARG B  12      -7.956  13.951 -39.967  1.00 83.87           H  
ATOM   2719  CA  ARG B  12      -8.156  12.386 -38.536  1.00 83.87           C  
ATOM   2720  HA  ARG B  12      -9.071  12.319 -37.949  1.00 83.87           H  
ATOM   2721  C   ARG B  12      -7.153  11.886 -37.544  1.00 83.87           C  
ATOM   2722  CB  ARG B  12      -8.285  11.560 -39.806  1.00 83.87           C  
ATOM   2723  HB2 ARG B  12      -7.320  11.132 -40.077  1.00 83.87           H  
ATOM   2724  HB3 ARG B  12      -8.609  12.208 -40.620  1.00 83.87           H  
ATOM   2725  O   ARG B  12      -7.537  11.264 -36.561  1.00 83.87           O  
ATOM   2726  CG  ARG B  12      -9.315  10.451 -39.621  1.00 83.87           C  
ATOM   2727  HG2 ARG B  12     -10.246  10.856 -39.225  1.00 83.87           H  
ATOM   2728  HG3 ARG B  12      -8.927   9.708 -38.924  1.00 83.87           H  
ATOM   2729  CD  ARG B  12      -9.589   9.795 -40.975  1.00 83.87           C  
ATOM   2730  HD2 ARG B  12      -8.647   9.431 -41.385  1.00 83.87           H  
ATOM   2731  HD3 ARG B  12     -10.247   8.941 -40.818  1.00 83.87           H  
ATOM   2732  NE  ARG B  12     -10.252  10.743 -41.891  1.00 83.87           N  
ATOM   2733  HE  ARG B  12     -10.933  11.351 -41.460  1.00 83.87           H  
ATOM   2734  NH1 ARG B  12      -8.875  10.510 -43.731  1.00 83.87           N  
ATOM   2735 HH11 ARG B  12      -8.558  10.844 -44.630  1.00 83.87           H  
ATOM   2736 HH12 ARG B  12      -8.269   9.893 -43.209  1.00 83.87           H  
ATOM   2737  NH2 ARG B  12     -10.567  11.959 -43.775  1.00 83.87           N  
ATOM   2738 HH21 ARG B  12     -10.211  12.284 -44.663  1.00 83.87           H  
ATOM   2739 HH22 ARG B  12     -11.208  12.539 -43.254  1.00 83.87           H  
ATOM   2740  CZ  ARG B  12      -9.895  11.056 -43.125  1.00 83.87           C  
ATOM   2741  N   ARG B  13      -5.881  12.215 -37.726  1.00 83.75           N  
ATOM   2742  H   ARG B  13      -5.654  12.829 -38.495  1.00 83.75           H  
ATOM   2743  CA  ARG B  13      -4.858  11.877 -36.748  1.00 83.75           C  
ATOM   2744  HA  ARG B  13      -4.957  10.810 -36.549  1.00 83.75           H  
ATOM   2745  C   ARG B  13      -5.083  12.550 -35.397  1.00 83.75           C  
ATOM   2746  CB  ARG B  13      -3.469  12.197 -37.325  1.00 83.75           C  
ATOM   2747  HB2 ARG B  13      -3.265  13.265 -37.262  1.00 83.75           H  
ATOM   2748  HB3 ARG B  13      -3.402  11.877 -38.365  1.00 83.75           H  
ATOM   2749  O   ARG B  13      -5.002  11.856 -34.386  1.00 83.75           O  
ATOM   2750  CG  ARG B  13      -2.355  11.556 -36.518  1.00 83.75           C  
ATOM   2751  HG2 ARG B  13      -1.393  11.917 -36.883  1.00 83.75           H  
ATOM   2752  HG3 ARG B  13      -2.448  11.863 -35.476  1.00 83.75           H  
ATOM   2753  CD  ARG B  13      -2.385  10.036 -36.635  1.00 83.75           C  
ATOM   2754  HD2 ARG B  13      -1.653   9.738 -37.385  1.00 83.75           H  
ATOM   2755  HD3 ARG B  13      -3.362   9.678 -36.959  1.00 83.75           H  
ATOM   2756  NE  ARG B  13      -2.059   9.438 -35.343  1.00 83.75           N  
ATOM   2757  HE  ARG B  13      -2.138  10.013 -34.516  1.00 83.75           H  
ATOM   2758  NH1 ARG B  13      -1.846   7.268 -36.040  1.00 83.75           N  
ATOM   2759 HH11 ARG B  13      -1.604   6.310 -35.832  1.00 83.75           H  
ATOM   2760 HH12 ARG B  13      -2.112   7.556 -36.971  1.00 83.75           H  
ATOM   2761  NH2 ARG B  13      -1.441   7.838 -33.911  1.00 83.75           N  
ATOM   2762 HH21 ARG B  13      -1.277   6.876 -33.652  1.00 83.75           H  
ATOM   2763 HH22 ARG B  13      -1.672   8.523 -33.205  1.00 83.75           H  
ATOM   2764  CZ  ARG B  13      -1.778   8.181 -35.112  1.00 83.75           C  
ATOM   2765  N   ALA B  14      -5.370  13.846 -35.361  1.00 85.02           N  
ATOM   2766  H   ALA B  14      -5.511  14.341 -36.230  1.00 85.02           H  
ATOM   2767  CA  ALA B  14      -5.585  14.560 -34.111  1.00 85.02           C  
ATOM   2768  HA  ALA B  14      -4.757  14.307 -33.449  1.00 85.02           H  
ATOM   2769  C   ALA B  14      -6.854  14.087 -33.357  1.00 85.02           C  
ATOM   2770  CB  ALA B  14      -5.464  16.069 -34.365  1.00 85.02           C  
ATOM   2771  HB1 ALA B  14      -6.012  16.359 -35.261  1.00 85.02           H  
ATOM   2772  HB2 ALA B  14      -5.843  16.624 -33.507  1.00 85.02           H  
ATOM   2773  HB3 ALA B  14      -4.417  16.328 -34.527  1.00 85.02           H  
ATOM   2774  O   ALA B  14      -6.759  13.975 -32.131  1.00 85.02           O  
ATOM   2775  N   THR B  15      -7.956  13.659 -34.017  1.00 84.85           N  
ATOM   2776  H   THR B  15      -8.016  13.822 -35.012  1.00 84.85           H  
ATOM   2777  CA  THR B  15      -9.092  13.048 -33.265  1.00 84.85           C  
ATOM   2778  HA  THR B  15      -9.299  13.679 -32.402  1.00 84.85           H  
ATOM   2779  C   THR B  15      -8.667  11.737 -32.691  1.00 84.85           C  
ATOM   2780  CB  THR B  15     -10.393  12.581 -33.980  1.00 84.85           C  
ATOM   2781  HB  THR B  15     -10.689  11.645 -33.506  1.00 84.85           H  
ATOM   2782  O   THR B  15      -8.975  11.431 -31.544  1.00 84.85           O  
ATOM   2783  CG2 THR B  15     -11.732  13.279 -33.875  1.00 84.85           C  
ATOM   2784 HG21 THR B  15     -12.458  12.754 -34.496  1.00 84.85           H  
ATOM   2785 HG22 THR B  15     -12.095  13.217 -32.849  1.00 84.85           H  
ATOM   2786 HG23 THR B  15     -11.668  14.310 -34.220  1.00 84.85           H  
ATOM   2787  OG1 THR B  15     -10.141  12.165 -35.280  1.00 84.85           O  
ATOM   2788  HG1 THR B  15     -10.113  12.948 -35.836  1.00 84.85           H  
ATOM   2789  N   LEU B  16      -8.057  10.901 -33.529  1.00 88.08           N  
ATOM   2790  H   LEU B  16      -7.920  11.198 -34.485  1.00 88.08           H  
ATOM   2791  CA  LEU B  16      -7.741   9.542 -33.144  1.00 88.08           C  
ATOM   2792  HA  LEU B  16      -8.654   9.051 -32.807  1.00 88.08           H  
ATOM   2793  C   LEU B  16      -6.795   9.564 -31.943  1.00 88.08           C  
ATOM   2794  CB  LEU B  16      -7.166   8.803 -34.360  1.00 88.08           C  
ATOM   2795  HB2 LEU B  16      -6.374   9.413 -34.794  1.00 88.08           H  
ATOM   2796  HB3 LEU B  16      -6.715   7.871 -34.020  1.00 88.08           H  
ATOM   2797  O   LEU B  16      -7.019   8.829 -30.980  1.00 88.08           O  
ATOM   2798  CG  LEU B  16      -8.212   8.479 -35.447  1.00 88.08           C  
ATOM   2799  HG  LEU B  16      -8.780   9.369 -35.720  1.00 88.08           H  
ATOM   2800  CD1 LEU B  16      -7.505   7.933 -36.690  1.00 88.08           C  
ATOM   2801 HD11 LEU B  16      -8.240   7.708 -37.463  1.00 88.08           H  
ATOM   2802 HD12 LEU B  16      -6.823   8.691 -37.075  1.00 88.08           H  
ATOM   2803 HD13 LEU B  16      -6.943   7.032 -36.442  1.00 88.08           H  
ATOM   2804  CD2 LEU B  16      -9.220   7.430 -34.983  1.00 88.08           C  
ATOM   2805 HD21 LEU B  16      -8.694   6.538 -34.644  1.00 88.08           H  
ATOM   2806 HD22 LEU B  16      -9.822   7.853 -34.179  1.00 88.08           H  
ATOM   2807 HD23 LEU B  16      -9.883   7.179 -35.811  1.00 88.08           H  
ATOM   2808  N   ASP B  17      -5.813  10.467 -31.956  1.00 88.83           N  
ATOM   2809  H   ASP B  17      -5.691  11.024 -32.789  1.00 88.83           H  
ATOM   2810  CA  ASP B  17      -4.907  10.701 -30.837  1.00 88.83           C  
ATOM   2811  HA  ASP B  17      -4.467   9.750 -30.538  1.00 88.83           H  
ATOM   2812  C   ASP B  17      -5.632  11.276 -29.603  1.00 88.83           C  
ATOM   2813  CB  ASP B  17      -3.774  11.645 -31.276  1.00 88.83           C  
ATOM   2814  HB2 ASP B  17      -4.195  12.496 -31.810  1.00 88.83           H  
ATOM   2815  HB3 ASP B  17      -3.303  12.034 -30.373  1.00 88.83           H  
ATOM   2816  O   ASP B  17      -5.343  10.845 -28.484  1.00 88.83           O  
ATOM   2817  CG  ASP B  17      -2.653  11.014 -32.118  1.00 88.83           C  
ATOM   2818  OD1 ASP B  17      -2.724   9.831 -32.527  1.00 88.83           O  
ATOM   2819  OD2 ASP B  17      -1.615  11.698 -32.268  1.00 88.83           O  
ATOM   2820  N   LEU B  18      -6.573  12.220 -29.764  1.00 88.56           N  
ATOM   2821  H   LEU B  18      -6.764  12.565 -30.693  1.00 88.56           H  
ATOM   2822  CA  LEU B  18      -7.334  12.803 -28.647  1.00 88.56           C  
ATOM   2823  HA  LEU B  18      -6.628  13.119 -27.879  1.00 88.56           H  
ATOM   2824  C   LEU B  18      -8.258  11.772 -27.996  1.00 88.56           C  
ATOM   2825  CB  LEU B  18      -8.102  14.047 -29.136  1.00 88.56           C  
ATOM   2826  HB2 LEU B  18      -8.721  13.771 -29.990  1.00 88.56           H  
ATOM   2827  HB3 LEU B  18      -7.370  14.775 -29.486  1.00 88.56           H  
ATOM   2828  O   LEU B  18      -8.279  11.633 -26.770  1.00 88.56           O  
ATOM   2829  CG  LEU B  18      -9.017  14.722 -28.091  1.00 88.56           C  
ATOM   2830  HG  LEU B  18      -9.894  14.100 -27.911  1.00 88.56           H  
ATOM   2831  CD1 LEU B  18      -8.334  15.003 -26.750  1.00 88.56           C  
ATOM   2832 HD11 LEU B  18      -7.981  14.083 -26.283  1.00 88.56           H  
ATOM   2833 HD12 LEU B  18      -9.041  15.487 -26.076  1.00 88.56           H  
ATOM   2834 HD13 LEU B  18      -7.493  15.676 -26.916  1.00 88.56           H  
ATOM   2835  CD2 LEU B  18      -9.457  16.089 -28.600  1.00 88.56           C  
ATOM   2836 HD21 LEU B  18     -10.070  15.982 -29.495  1.00 88.56           H  
ATOM   2837 HD22 LEU B  18     -10.055  16.601 -27.846  1.00 88.56           H  
ATOM   2838 HD23 LEU B  18      -8.593  16.707 -28.845  1.00 88.56           H  
ATOM   2839  N   ARG B  19      -8.962  10.982 -28.806  1.00 88.87           N  
ATOM   2840  H   ARG B  19      -8.922  11.185 -29.795  1.00 88.87           H  
ATOM   2841  CA  ARG B  19      -9.802   9.877 -28.347  1.00 88.87           C  
ATOM   2842  HA  ARG B  19     -10.549  10.281 -27.664  1.00 88.87           H  
ATOM   2843  C   ARG B  19      -8.982   8.845 -27.578  1.00 88.87           C  
ATOM   2844  CB  ARG B  19     -10.517   9.268 -29.558  1.00 88.87           C  
ATOM   2845  HB2 ARG B  19     -11.023  10.066 -30.102  1.00 88.87           H  
ATOM   2846  HB3 ARG B  19      -9.784   8.811 -30.222  1.00 88.87           H  
ATOM   2847  O   ARG B  19      -9.399   8.448 -26.490  1.00 88.87           O  
ATOM   2848  CG  ARG B  19     -11.561   8.231 -29.123  1.00 88.87           C  
ATOM   2849  HG2 ARG B  19     -12.282   8.715 -28.464  1.00 88.87           H  
ATOM   2850  HG3 ARG B  19     -11.087   7.413 -28.581  1.00 88.87           H  
ATOM   2851  CD  ARG B  19     -12.309   7.670 -30.333  1.00 88.87           C  
ATOM   2852  HD2 ARG B  19     -13.157   7.086 -29.975  1.00 88.87           H  
ATOM   2853  HD3 ARG B  19     -12.688   8.507 -30.920  1.00 88.87           H  
ATOM   2854  NE  ARG B  19     -11.441   6.807 -31.156  1.00 88.87           N  
ATOM   2855  HE  ARG B  19     -10.587   6.482 -30.725  1.00 88.87           H  
ATOM   2856  NH1 ARG B  19     -12.746   6.800 -33.042  1.00 88.87           N  
ATOM   2857 HH11 ARG B  19     -13.341   7.492 -32.610  1.00 88.87           H  
ATOM   2858 HH12 ARG B  19     -12.902   6.521 -34.000  1.00 88.87           H  
ATOM   2859  NH2 ARG B  19     -10.871   5.587 -32.985  1.00 88.87           N  
ATOM   2860 HH21 ARG B  19     -11.046   5.299 -33.937  1.00 88.87           H  
ATOM   2861 HH22 ARG B  19     -10.049   5.258 -32.499  1.00 88.87           H  
ATOM   2862  CZ  ARG B  19     -11.689   6.405 -32.388  1.00 88.87           C  
ATOM   2863  N   ALA B  20      -7.815   8.458 -28.098  1.00 92.81           N  
ATOM   2864  H   ALA B  20      -7.541   8.826 -28.998  1.00 92.81           H  
ATOM   2865  CA  ALA B  20      -6.904   7.537 -27.419  1.00 92.81           C  
ATOM   2866  HA  ALA B  20      -7.439   6.614 -27.194  1.00 92.81           H  
ATOM   2867  C   ALA B  20      -6.403   8.113 -26.083  1.00 92.81           C  
ATOM   2868  CB  ALA B  20      -5.744   7.203 -28.363  1.00 92.81           C  
ATOM   2869  HB1 ALA B  20      -6.129   6.749 -29.276  1.00 92.81           H  
ATOM   2870  HB2 ALA B  20      -5.069   6.499 -27.876  1.00 92.81           H  
ATOM   2871  HB3 ALA B  20      -5.193   8.107 -28.621  1.00 92.81           H  
ATOM   2872  O   ALA B  20      -6.431   7.424 -25.065  1.00 92.81           O  
ATOM   2873  N   ALA B  21      -6.022   9.394 -26.048  1.00 93.10           N  
ATOM   2874  H   ALA B  21      -5.991   9.918 -26.911  1.00 93.10           H  
ATOM   2875  CA  ALA B  21      -5.584  10.049 -24.818  1.00 93.10           C  
ATOM   2876  HA  ALA B  21      -4.776   9.456 -24.390  1.00 93.10           H  
ATOM   2877  C   ALA B  21      -6.706  10.119 -23.765  1.00 93.10           C  
ATOM   2878  CB  ALA B  21      -5.032  11.437 -25.169  1.00 93.10           C  
ATOM   2879  HB1 ALA B  21      -4.225  11.339 -25.895  1.00 93.10           H  
ATOM   2880  HB2 ALA B  21      -4.644  11.914 -24.270  1.00 93.10           H  
ATOM   2881  HB3 ALA B  21      -5.820  12.058 -25.596  1.00 93.10           H  
ATOM   2882  O   ALA B  21      -6.493   9.790 -22.600  1.00 93.10           O  
ATOM   2883  N   ARG B  22      -7.931  10.484 -24.159  1.00 91.07           N  
ATOM   2884  H   ARG B  22      -8.055  10.754 -25.124  1.00 91.07           H  
ATOM   2885  CA  ARG B  22      -9.090  10.508 -23.249  1.00 91.07           C  
ATOM   2886  HA  ARG B  22      -8.841  11.088 -22.360  1.00 91.07           H  
ATOM   2887  C   ARG B  22      -9.475   9.129 -22.738  1.00 91.07           C  
ATOM   2888  CB  ARG B  22     -10.292  11.132 -23.953  1.00 91.07           C  
ATOM   2889  HB2 ARG B  22     -11.196  10.875 -23.401  1.00 91.07           H  
ATOM   2890  HB3 ARG B  22     -10.379  10.735 -24.965  1.00 91.07           H  
ATOM   2891  O   ARG B  22      -9.909   9.007 -21.595  1.00 91.07           O  
ATOM   2892  CG  ARG B  22     -10.174  12.653 -23.990  1.00 91.07           C  
ATOM   2893  HG2 ARG B  22      -9.285  12.955 -24.542  1.00 91.07           H  
ATOM   2894  HG3 ARG B  22     -10.114  13.034 -22.970  1.00 91.07           H  
ATOM   2895  CD  ARG B  22     -11.420  13.208 -24.671  1.00 91.07           C  
ATOM   2896  HD2 ARG B  22     -12.312  12.762 -24.231  1.00 91.07           H  
ATOM   2897  HD3 ARG B  22     -11.377  12.945 -25.728  1.00 91.07           H  
ATOM   2898  NE  ARG B  22     -11.501  14.664 -24.518  1.00 91.07           N  
ATOM   2899  HE  ARG B  22     -10.913  15.110 -23.828  1.00 91.07           H  
ATOM   2900  NH1 ARG B  22     -12.981  15.000 -26.235  1.00 91.07           N  
ATOM   2901 HH11 ARG B  22     -12.962  14.040 -26.548  1.00 91.07           H  
ATOM   2902 HH12 ARG B  22     -13.184  15.678 -26.956  1.00 91.07           H  
ATOM   2903  NH2 ARG B  22     -12.103  16.745 -25.191  1.00 91.07           N  
ATOM   2904 HH21 ARG B  22     -12.372  17.240 -26.030  1.00 91.07           H  
ATOM   2905 HH22 ARG B  22     -11.428  17.190 -24.585  1.00 91.07           H  
ATOM   2906  CZ  ARG B  22     -12.203  15.455 -25.301  1.00 91.07           C  
ATOM   2907  N   GLN B  23      -9.343   8.102 -23.572  1.00 91.70           N  
ATOM   2908  H   GLN B  23      -9.018   8.271 -24.514  1.00 91.70           H  
ATOM   2909  CA  GLN B  23      -9.540   6.728 -23.137  1.00 91.70           C  
ATOM   2910  HA  GLN B  23     -10.513   6.651 -22.651  1.00 91.70           H  
ATOM   2911  C   GLN B  23      -8.499   6.342 -22.081  1.00 91.70           C  
ATOM   2912  CB  GLN B  23      -9.540   5.804 -24.356  1.00 91.70           C  
ATOM   2913  HB2 GLN B  23     -10.335   6.111 -25.036  1.00 91.70           H  
ATOM   2914  HB3 GLN B  23      -8.584   5.866 -24.876  1.00 91.70           H  
ATOM   2915  O   GLN B  23      -8.891   5.881 -21.014  1.00 91.70           O  
ATOM   2916  CG  GLN B  23      -9.778   4.360 -23.912  1.00 91.70           C  
ATOM   2917  HG2 GLN B  23      -8.948   4.056 -23.274  1.00 91.70           H  
ATOM   2918  HG3 GLN B  23     -10.697   4.290 -23.330  1.00 91.70           H  
ATOM   2919  CD  GLN B  23      -9.864   3.373 -25.063  1.00 91.70           C  
ATOM   2920  NE2 GLN B  23      -9.689   2.110 -24.761  1.00 91.70           N  
ATOM   2921 HE21 GLN B  23      -9.293   1.896 -23.856  1.00 91.70           H  
ATOM   2922 HE22 GLN B  23      -9.664   1.431 -25.508  1.00 91.70           H  
ATOM   2923  OE1 GLN B  23     -10.110   3.722 -26.211  1.00 91.70           O  
ATOM   2924  N   ARG B  24      -7.217   6.646 -22.318  1.00 92.74           N  
ATOM   2925  H   ARG B  24      -6.962   6.991 -23.232  1.00 92.74           H  
ATOM   2926  CA  ARG B  24      -6.146   6.376 -21.352  1.00 92.74           C  
ATOM   2927  HA  ARG B  24      -6.158   5.304 -21.153  1.00 92.74           H  
ATOM   2928  C   ARG B  24      -6.375   7.063 -20.003  1.00 92.74           C  
ATOM   2929  CB  ARG B  24      -4.791   6.764 -21.971  1.00 92.74           C  
ATOM   2930  HB2 ARG B  24      -4.796   7.827 -22.213  1.00 92.74           H  
ATOM   2931  HB3 ARG B  24      -4.660   6.209 -22.900  1.00 92.74           H  
ATOM   2932  O   ARG B  24      -6.158   6.447 -18.969  1.00 92.74           O  
ATOM   2933  CG  ARG B  24      -3.583   6.483 -21.060  1.00 92.74           C  
ATOM   2934  HG2 ARG B  24      -3.644   7.098 -20.163  1.00 92.74           H  
ATOM   2935  HG3 ARG B  24      -2.671   6.748 -21.594  1.00 92.74           H  
ATOM   2936  CD  ARG B  24      -3.513   5.006 -20.660  1.00 92.74           C  
ATOM   2937  HD2 ARG B  24      -4.416   4.743 -20.109  1.00 92.74           H  
ATOM   2938  HD3 ARG B  24      -3.468   4.389 -21.557  1.00 92.74           H  
ATOM   2939  NE  ARG B  24      -2.354   4.713 -19.803  1.00 92.74           N  
ATOM   2940  HE  ARG B  24      -1.658   5.422 -19.620  1.00 92.74           H  
ATOM   2941  NH1 ARG B  24      -3.061   2.624 -19.142  1.00 92.74           N  
ATOM   2942 HH11 ARG B  24      -3.898   2.709 -19.700  1.00 92.74           H  
ATOM   2943 HH12 ARG B  24      -2.961   1.839 -18.514  1.00 92.74           H  
ATOM   2944  NH2 ARG B  24      -1.151   3.497 -18.348  1.00 92.74           N  
ATOM   2945 HH21 ARG B  24      -1.038   2.726 -17.706  1.00 92.74           H  
ATOM   2946 HH22 ARG B  24      -0.565   4.315 -18.264  1.00 92.74           H  
ATOM   2947  CZ  ARG B  24      -2.199   3.606 -19.106  1.00 92.74           C  
ATOM   2948  N   ILE B  25      -6.859   8.307 -19.990  1.00 93.57           N  
ATOM   2949  H   ILE B  25      -6.950   8.787 -20.874  1.00 93.57           H  
ATOM   2950  CA  ILE B  25      -7.215   9.005 -18.738  1.00 93.57           C  
ATOM   2951  HA  ILE B  25      -6.342   9.026 -18.085  1.00 93.57           H  
ATOM   2952  C   ILE B  25      -8.310   8.247 -17.980  1.00 93.57           C  
ATOM   2953  CB  ILE B  25      -7.649  10.461 -19.016  1.00 93.57           C  
ATOM   2954  HB  ILE B  25      -8.433  10.447 -19.773  1.00 93.57           H  
ATOM   2955  O   ILE B  25      -8.191   8.044 -16.777  1.00 93.57           O  
ATOM   2956  CG1 ILE B  25      -6.455  11.277 -19.550  1.00 93.57           C  
ATOM   2957 HG12 ILE B  25      -5.941  10.706 -20.323  1.00 93.57           H  
ATOM   2958 HG13 ILE B  25      -5.742  11.457 -18.745  1.00 93.57           H  
ATOM   2959  CG2 ILE B  25      -8.211  11.144 -17.753  1.00 93.57           C  
ATOM   2960 HG21 ILE B  25      -8.484  12.181 -17.949  1.00 93.57           H  
ATOM   2961 HG22 ILE B  25      -9.111  10.641 -17.398  1.00 93.57           H  
ATOM   2962 HG23 ILE B  25      -7.474  11.119 -16.951  1.00 93.57           H  
ATOM   2963  CD1 ILE B  25      -6.866  12.613 -20.174  1.00 93.57           C  
ATOM   2964 HD11 ILE B  25      -7.224  13.305 -19.412  1.00 93.57           H  
ATOM   2965 HD12 ILE B  25      -7.641  12.456 -20.923  1.00 93.57           H  
ATOM   2966 HD13 ILE B  25      -5.994  13.050 -20.661  1.00 93.57           H  
ATOM   2967  N   ARG B  26      -9.366   7.795 -18.672  1.00 91.98           N  
ATOM   2968  H   ARG B  26      -9.381   7.929 -19.673  1.00 91.98           H  
ATOM   2969  CA  ARG B  26     -10.449   7.036 -18.026  1.00 91.98           C  
ATOM   2970  HA  ARG B  26     -10.812   7.602 -17.168  1.00 91.98           H  
ATOM   2971  C   ARG B  26      -9.969   5.710 -17.447  1.00 91.98           C  
ATOM   2972  CB  ARG B  26     -11.606   6.779 -18.995  1.00 91.98           C  
ATOM   2973  HB2 ARG B  26     -11.216   6.386 -19.934  1.00 91.98           H  
ATOM   2974  HB3 ARG B  26     -12.258   6.024 -18.556  1.00 91.98           H  
ATOM   2975  O   ARG B  26     -10.443   5.355 -16.374  1.00 91.98           O  
ATOM   2976  CG  ARG B  26     -12.440   8.039 -19.247  1.00 91.98           C  
ATOM   2977  HG2 ARG B  26     -12.769   8.443 -18.289  1.00 91.98           H  
ATOM   2978  HG3 ARG B  26     -11.839   8.794 -19.755  1.00 91.98           H  
ATOM   2979  CD  ARG B  26     -13.677   7.699 -20.086  1.00 91.98           C  
ATOM   2980  HD2 ARG B  26     -14.232   6.909 -19.581  1.00 91.98           H  
ATOM   2981  HD3 ARG B  26     -14.327   8.574 -20.128  1.00 91.98           H  
ATOM   2982  NE  ARG B  26     -13.315   7.244 -21.444  1.00 91.98           N  
ATOM   2983  HE  ARG B  26     -13.007   6.284 -21.515  1.00 91.98           H  
ATOM   2984  NH1 ARG B  26     -13.653   9.222 -22.563  1.00 91.98           N  
ATOM   2985 HH11 ARG B  26     -13.697   9.739 -23.430  1.00 91.98           H  
ATOM   2986 HH12 ARG B  26     -13.877   9.658 -21.680  1.00 91.98           H  
ATOM   2987  NH2 ARG B  26     -12.968   7.421 -23.688  1.00 91.98           N  
ATOM   2988 HH21 ARG B  26     -12.707   6.446 -23.717  1.00 91.98           H  
ATOM   2989 HH22 ARG B  26     -12.932   7.972 -24.533  1.00 91.98           H  
ATOM   2990  CZ  ARG B  26     -13.311   7.963 -22.552  1.00 91.98           C  
ATOM   2991  N   GLU B  27      -9.056   5.024 -18.132  1.00 92.00           N  
ATOM   2992  H   GLU B  27      -8.767   5.375 -19.034  1.00 92.00           H  
ATOM   2993  CA  GLU B  27      -8.421   3.789 -17.650  1.00 92.00           C  
ATOM   2994  HA  GLU B  27      -9.193   3.069 -17.378  1.00 92.00           H  
ATOM   2995  C   GLU B  27      -7.558   4.053 -16.398  1.00 92.00           C  
ATOM   2996  CB  GLU B  27      -7.568   3.177 -18.777  1.00 92.00           C  
ATOM   2997  HB2 GLU B  27      -6.962   2.369 -18.366  1.00 92.00           H  
ATOM   2998  HB3 GLU B  27      -6.893   3.948 -19.149  1.00 92.00           H  
ATOM   2999  O   GLU B  27      -7.599   3.309 -15.426  1.00 92.00           O  
ATOM   3000  CG  GLU B  27      -8.401   2.612 -19.946  1.00 92.00           C  
ATOM   3001  HG2 GLU B  27      -9.176   3.330 -20.214  1.00 92.00           H  
ATOM   3002  HG3 GLU B  27      -8.902   1.704 -19.611  1.00 92.00           H  
ATOM   3003  CD  GLU B  27      -7.574   2.307 -21.212  1.00 92.00           C  
ATOM   3004  OE1 GLU B  27      -8.209   1.949 -22.241  1.00 92.00           O  
ATOM   3005  OE2 GLU B  27      -6.335   2.521 -21.196  1.00 92.00           O  
ATOM   3006  N   LEU B  28      -6.818   5.160 -16.363  1.00 92.83           N  
ATOM   3007  H   LEU B  28      -6.772   5.745 -17.185  1.00 92.83           H  
ATOM   3008  CA  LEU B  28      -5.999   5.510 -15.197  1.00 92.83           C  
ATOM   3009  HA  LEU B  28      -5.435   4.632 -14.882  1.00 92.83           H  
ATOM   3010  C   LEU B  28      -6.837   5.935 -13.980  1.00 92.83           C  
ATOM   3011  CB  LEU B  28      -5.024   6.621 -15.604  1.00 92.83           C  
ATOM   3012  HB2 LEU B  28      -4.582   7.053 -14.706  1.00 92.83           H  
ATOM   3013  HB3 LEU B  28      -5.588   7.408 -16.105  1.00 92.83           H  
ATOM   3014  O   LEU B  28      -6.494   5.606 -12.848  1.00 92.83           O  
ATOM   3015  CG  LEU B  28      -3.890   6.137 -16.524  1.00 92.83           C  
ATOM   3016  HG  LEU B  28      -4.290   5.542 -17.345  1.00 92.83           H  
ATOM   3017  CD1 LEU B  28      -3.184   7.355 -17.118  1.00 92.83           C  
ATOM   3018 HD11 LEU B  28      -2.387   7.023 -17.783  1.00 92.83           H  
ATOM   3019 HD12 LEU B  28      -3.897   7.954 -17.684  1.00 92.83           H  
ATOM   3020 HD13 LEU B  28      -2.754   7.957 -16.317  1.00 92.83           H  
ATOM   3021  CD2 LEU B  28      -2.867   5.296 -15.760  1.00 92.83           C  
ATOM   3022 HD21 LEU B  28      -2.533   5.827 -14.868  1.00 92.83           H  
ATOM   3023 HD22 LEU B  28      -1.998   5.100 -16.388  1.00 92.83           H  
ATOM   3024 HD23 LEU B  28      -3.309   4.345 -15.463  1.00 92.83           H  
ATOM   3025  N   GLU B  29      -7.929   6.672 -14.194  1.00 90.80           N  
ATOM   3026  H   GLU B  29      -8.112   6.977 -15.139  1.00 90.80           H  
ATOM   3027  CA  GLU B  29      -8.727   7.240 -13.099  1.00 90.80           C  
ATOM   3028  HA  GLU B  29      -8.086   7.424 -12.236  1.00 90.80           H  
ATOM   3029  C   GLU B  29      -9.841   6.302 -12.621  1.00 90.80           C  
ATOM   3030  CB  GLU B  29      -9.328   8.591 -13.534  1.00 90.80           C  
ATOM   3031  HB2 GLU B  29     -10.017   8.928 -12.761  1.00 90.80           H  
ATOM   3032  HB3 GLU B  29      -9.893   8.448 -14.455  1.00 90.80           H  
ATOM   3033  O   GLU B  29     -10.085   6.187 -11.425  1.00 90.80           O  
ATOM   3034  CG  GLU B  29      -8.267   9.687 -13.743  1.00 90.80           C  
ATOM   3035  HG2 GLU B  29      -7.694   9.791 -12.821  1.00 90.80           H  
ATOM   3036  HG3 GLU B  29      -7.581   9.374 -14.529  1.00 90.80           H  
ATOM   3037  CD  GLU B  29      -8.859  11.060 -14.123  1.00 90.80           C  
ATOM   3038  OE1 GLU B  29      -8.121  12.073 -13.989  1.00 90.80           O  
ATOM   3039  OE2 GLU B  29     -10.030  11.134 -14.580  1.00 90.80           O  
ATOM   3040  N   SER B  30     -10.533   5.637 -13.546  1.00 88.11           N  
ATOM   3041  H   SER B  30     -10.196   5.669 -14.497  1.00 88.11           H  
ATOM   3042  CA  SER B  30     -11.875   5.085 -13.308  1.00 88.11           C  
ATOM   3043  HA  SER B  30     -11.969   4.846 -12.249  1.00 88.11           H  
ATOM   3044  C   SER B  30     -12.138   3.767 -14.051  1.00 88.11           C  
ATOM   3045  CB  SER B  30     -12.936   6.159 -13.618  1.00 88.11           C  
ATOM   3046  HB2 SER B  30     -12.849   6.955 -12.879  1.00 88.11           H  
ATOM   3047  HB3 SER B  30     -13.935   5.732 -13.530  1.00 88.11           H  
ATOM   3048  O   SER B  30     -13.289   3.463 -14.367  1.00 88.11           O  
ATOM   3049  OG  SER B  30     -12.756   6.718 -14.918  1.00 88.11           O  
ATOM   3050  HG  SER B  30     -12.118   6.148 -15.354  1.00 88.11           H  
ATOM   3051  N   ASP B  31     -11.094   2.985 -14.357  1.00 92.80           N  
ATOM   3052  H   ASP B  31     -10.155   3.292 -14.149  1.00 92.80           H  
ATOM   3053  CA  ASP B  31     -11.279   1.668 -14.983  1.00 92.80           C  
ATOM   3054  HA  ASP B  31     -11.812   1.846 -15.917  1.00 92.80           H  
ATOM   3055  C   ASP B  31     -12.095   0.751 -14.050  1.00 92.80           C  
ATOM   3056  CB  ASP B  31      -9.940   1.012 -15.354  1.00 92.80           C  
ATOM   3057  HB2 ASP B  31      -9.480   0.565 -14.473  1.00 92.80           H  
ATOM   3058  HB3 ASP B  31      -9.281   1.802 -15.717  1.00 92.80           H  
ATOM   3059  O   ASP B  31     -11.754   0.655 -12.856  1.00 92.80           O  
ATOM   3060  CG  ASP B  31     -10.008  -0.007 -16.499  1.00 92.80           C  
ATOM   3061  OD1 ASP B  31     -11.075  -0.120 -17.143  1.00 92.80           O  
ATOM   3062  OD2 ASP B  31      -8.962  -0.630 -16.779  1.00 92.80           O  
ATOM   3063  N   PRO B  32     -13.176   0.109 -14.536  1.00 95.54           N  
ATOM   3064  CA  PRO B  32     -13.960  -0.829 -13.745  1.00 95.54           C  
ATOM   3065  HA  PRO B  32     -14.212  -0.364 -12.792  1.00 95.54           H  
ATOM   3066  C   PRO B  32     -13.180  -2.122 -13.498  1.00 95.54           C  
ATOM   3067  CB  PRO B  32     -15.245  -1.094 -14.539  1.00 95.54           C  
ATOM   3068  HB2 PRO B  32     -16.121  -0.994 -13.898  1.00 95.54           H  
ATOM   3069  HB3 PRO B  32     -15.218  -2.083 -14.997  1.00 95.54           H  
ATOM   3070  O   PRO B  32     -12.632  -2.719 -14.429  1.00 95.54           O  
ATOM   3071  CG  PRO B  32     -15.269  -0.031 -15.631  1.00 95.54           C  
ATOM   3072  HG2 PRO B  32     -15.738  -0.395 -16.545  1.00 95.54           H  
ATOM   3073  HG3 PRO B  32     -15.779   0.859 -15.263  1.00 95.54           H  
ATOM   3074  CD  PRO B  32     -13.799   0.286 -15.840  1.00 95.54           C  
ATOM   3075  HD2 PRO B  32     -13.379  -0.433 -16.544  1.00 95.54           H  
ATOM   3076  HD3 PRO B  32     -13.706   1.303 -16.221  1.00 95.54           H  
ATOM   3077  N   MET B  33     -13.193  -2.602 -12.256  1.00 98.28           N  
ATOM   3078  H   MET B  33     -13.694  -2.097 -11.539  1.00 98.28           H  
ATOM   3079  CA  MET B  33     -12.482  -3.826 -11.874  1.00 98.28           C  
ATOM   3080  HA  MET B  33     -11.805  -4.122 -12.675  1.00 98.28           H  
ATOM   3081  C   MET B  33     -13.461  -4.977 -11.684  1.00 98.28           C  
ATOM   3082  CB  MET B  33     -11.620  -3.579 -10.631  1.00 98.28           C  
ATOM   3083  HB2 MET B  33     -11.135  -4.510 -10.337  1.00 98.28           H  
ATOM   3084  HB3 MET B  33     -12.251  -3.238  -9.810  1.00 98.28           H  
ATOM   3085  O   MET B  33     -14.455  -4.838 -10.978  1.00 98.28           O  
ATOM   3086  CG  MET B  33     -10.541  -2.528 -10.916  1.00 98.28           C  
ATOM   3087  HG2 MET B  33     -11.019  -1.585 -11.181  1.00 98.28           H  
ATOM   3088  HG3 MET B  33      -9.948  -2.362 -10.016  1.00 98.28           H  
ATOM   3089  SD  MET B  33      -9.372  -2.977 -12.213  1.00 98.28           S  
ATOM   3090  CE  MET B  33      -8.506  -1.403 -12.338  1.00 98.28           C  
ATOM   3091  HE1 MET B  33      -9.217  -0.613 -12.580  1.00 98.28           H  
ATOM   3092  HE2 MET B  33      -7.737  -1.455 -13.109  1.00 98.28           H  
ATOM   3093  HE3 MET B  33      -8.033  -1.194 -11.379  1.00 98.28           H  
ATOM   3094  N   ALA B  34     -13.200  -6.111 -12.321  1.00 98.72           N  
ATOM   3095  H   ALA B  34     -12.296  -6.210 -12.760  1.00 98.72           H  
ATOM   3096  CA  ALA B  34     -14.002  -7.316 -12.188  1.00 98.72           C  
ATOM   3097  HA  ALA B  34     -15.052  -7.046 -12.077  1.00 98.72           H  
ATOM   3098  C   ALA B  34     -13.574  -8.109 -10.949  1.00 98.72           C  
ATOM   3099  CB  ALA B  34     -13.851  -8.147 -13.465  1.00 98.72           C  
ATOM   3100  HB1 ALA B  34     -14.330  -9.117 -13.328  1.00 98.72           H  
ATOM   3101  HB2 ALA B  34     -14.318  -7.628 -14.302  1.00 98.72           H  
ATOM   3102  HB3 ALA B  34     -12.795  -8.313 -13.678  1.00 98.72           H  
ATOM   3103  O   ALA B  34     -12.391  -8.382 -10.765  1.00 98.72           O  
ATOM   3104  N   ILE B  35     -14.546  -8.535 -10.142  1.00 98.86           N  
ATOM   3105  H   ILE B  35     -15.493  -8.250 -10.346  1.00 98.86           H  
ATOM   3106  CA  ILE B  35     -14.360  -9.621  -9.174  1.00 98.86           C  
ATOM   3107  HA  ILE B  35     -13.341  -9.604  -8.787  1.00 98.86           H  
ATOM   3108  C   ILE B  35     -14.554 -10.929  -9.941  1.00 98.86           C  
ATOM   3109  CB  ILE B  35     -15.339  -9.490  -7.982  1.00 98.86           C  
ATOM   3110  HB  ILE B  35     -16.360  -9.522  -8.363  1.00 98.86           H  
ATOM   3111  O   ILE B  35     -15.662 -11.195 -10.411  1.00 98.86           O  
ATOM   3112  CG1 ILE B  35     -15.137  -8.158  -7.226  1.00 98.86           C  
ATOM   3113 HG12 ILE B  35     -15.106  -7.331  -7.935  1.00 98.86           H  
ATOM   3114 HG13 ILE B  35     -14.183  -8.202  -6.701  1.00 98.86           H  
ATOM   3115  CG2 ILE B  35     -15.134 -10.669  -7.012  1.00 98.86           C  
ATOM   3116 HG21 ILE B  35     -15.282 -11.621  -7.521  1.00 98.86           H  
ATOM   3117 HG22 ILE B  35     -14.124 -10.651  -6.602  1.00 98.86           H  
ATOM   3118 HG23 ILE B  35     -15.853 -10.619  -6.194  1.00 98.86           H  
ATOM   3119  CD1 ILE B  35     -16.216  -7.827  -6.189  1.00 98.86           C  
ATOM   3120 HD11 ILE B  35     -16.208  -8.557  -5.380  1.00 98.86           H  
ATOM   3121 HD12 ILE B  35     -16.014  -6.843  -5.765  1.00 98.86           H  
ATOM   3122 HD13 ILE B  35     -17.197  -7.811  -6.664  1.00 98.86           H  
ATOM   3123  N   VAL B  36     -13.497 -11.728 -10.086  1.00 98.56           N  
ATOM   3124  H   VAL B  36     -12.615 -11.425  -9.696  1.00 98.56           H  
ATOM   3125  CA  VAL B  36     -13.524 -12.990 -10.856  1.00 98.56           C  
ATOM   3126  HA  VAL B  36     -14.459 -13.043 -11.414  1.00 98.56           H  
ATOM   3127  C   VAL B  36     -13.524 -14.237  -9.971  1.00 98.56           C  
ATOM   3128  CB  VAL B  36     -12.399 -13.046 -11.907  1.00 98.56           C  
ATOM   3129  HB  VAL B  36     -12.458 -14.007 -12.417  1.00 98.56           H  
ATOM   3130  O   VAL B  36     -14.026 -15.282 -10.374  1.00 98.56           O  
ATOM   3131  CG1 VAL B  36     -12.601 -11.947 -12.958  1.00 98.56           C  
ATOM   3132 HG11 VAL B  36     -12.468 -10.961 -12.513  1.00 98.56           H  
ATOM   3133 HG12 VAL B  36     -13.598 -12.028 -13.391  1.00 98.56           H  
ATOM   3134 HG13 VAL B  36     -11.866 -12.074 -13.754  1.00 98.56           H  
ATOM   3135  CG2 VAL B  36     -10.996 -12.908 -11.305  1.00 98.56           C  
ATOM   3136 HG21 VAL B  36     -10.253 -13.056 -12.088  1.00 98.56           H  
ATOM   3137 HG22 VAL B  36     -10.844 -13.667 -10.537  1.00 98.56           H  
ATOM   3138 HG23 VAL B  36     -10.854 -11.916 -10.878  1.00 98.56           H  
ATOM   3139  N   GLY B  37     -13.046 -14.116  -8.733  1.00 98.68           N  
ATOM   3140  H   GLY B  37     -12.660 -13.224  -8.458  1.00 98.68           H  
ATOM   3141  CA  GLY B  37     -13.057 -15.180  -7.730  1.00 98.68           C  
ATOM   3142  HA2 GLY B  37     -13.831 -15.910  -7.966  1.00 98.68           H  
ATOM   3143  HA3 GLY B  37     -12.095 -15.692  -7.723  1.00 98.68           H  
ATOM   3144  C   GLY B  37     -13.308 -14.622  -6.334  1.00 98.68           C  
ATOM   3145  O   GLY B  37     -12.995 -13.464  -6.059  1.00 98.68           O  
ATOM   3146  N   MET B  38     -13.888 -15.440  -5.456  1.00 98.80           N  
ATOM   3147  H   MET B  38     -14.081 -16.391  -5.735  1.00 98.80           H  
ATOM   3148  CA  MET B  38     -14.096 -15.117  -4.040  1.00 98.80           C  
ATOM   3149  HA  MET B  38     -13.336 -14.406  -3.717  1.00 98.80           H  
ATOM   3150  C   MET B  38     -13.987 -16.389  -3.205  1.00 98.80           C  
ATOM   3151  CB  MET B  38     -15.487 -14.517  -3.787  1.00 98.80           C  
ATOM   3152  HB2 MET B  38     -16.235 -15.294  -3.944  1.00 98.80           H  
ATOM   3153  HB3 MET B  38     -15.539 -14.198  -2.746  1.00 98.80           H  
ATOM   3154  O   MET B  38     -14.542 -17.408  -3.604  1.00 98.80           O  
ATOM   3155  CG  MET B  38     -15.844 -13.331  -4.682  1.00 98.80           C  
ATOM   3156  HG2 MET B  38     -15.954 -13.686  -5.706  1.00 98.80           H  
ATOM   3157  HG3 MET B  38     -15.018 -12.621  -4.666  1.00 98.80           H  
ATOM   3158  SD  MET B  38     -17.366 -12.462  -4.210  1.00 98.80           S  
ATOM   3159  CE  MET B  38     -18.598 -13.781  -4.402  1.00 98.80           C  
ATOM   3160  HE1 MET B  38     -19.584 -13.397  -4.139  1.00 98.80           H  
ATOM   3161  HE2 MET B  38     -18.363 -14.611  -3.737  1.00 98.80           H  
ATOM   3162  HE3 MET B  38     -18.612 -14.132  -5.434  1.00 98.80           H  
ATOM   3163  N   SER B  39     -13.355 -16.325  -2.040  1.00 98.77           N  
ATOM   3164  H   SER B  39     -12.905 -15.461  -1.774  1.00 98.77           H  
ATOM   3165  CA  SER B  39     -13.333 -17.397  -1.043  1.00 98.77           C  
ATOM   3166  HA  SER B  39     -14.166 -18.077  -1.224  1.00 98.77           H  
ATOM   3167  C   SER B  39     -13.512 -16.797   0.348  1.00 98.77           C  
ATOM   3168  CB  SER B  39     -12.037 -18.213  -1.121  1.00 98.77           C  
ATOM   3169  HB2 SER B  39     -11.883 -18.565  -2.141  1.00 98.77           H  
ATOM   3170  HB3 SER B  39     -12.097 -19.073  -0.454  1.00 98.77           H  
ATOM   3171  O   SER B  39     -13.213 -15.622   0.589  1.00 98.77           O  
ATOM   3172  OG  SER B  39     -10.967 -17.393  -0.730  1.00 98.77           O  
ATOM   3173  HG  SER B  39     -10.141 -17.840  -0.929  1.00 98.77           H  
ATOM   3174  N   CYS B  40     -14.061 -17.581   1.270  1.00 98.76           N  
ATOM   3175  H   CYS B  40     -14.256 -18.551   1.067  1.00 98.76           H  
ATOM   3176  CA  CYS B  40     -14.223 -17.138   2.644  1.00 98.76           C  
ATOM   3177  HA  CYS B  40     -13.296 -16.652   2.948  1.00 98.76           H  
ATOM   3178  C   CYS B  40     -14.470 -18.300   3.595  1.00 98.76           C  
ATOM   3179  CB  CYS B  40     -15.378 -16.130   2.753  1.00 98.76           C  
ATOM   3180  HB2 CYS B  40     -15.148 -15.245   2.160  1.00 98.76           H  
ATOM   3181  HB3 CYS B  40     -15.455 -15.825   3.796  1.00 98.76           H  
ATOM   3182  O   CYS B  40     -15.066 -19.308   3.213  1.00 98.76           O  
ATOM   3183  SG  CYS B  40     -16.958 -16.846   2.201  1.00 98.76           S  
ATOM   3184  HG  CYS B  40     -16.818 -18.023   2.817  1.00 98.76           H  
ATOM   3185  N   ARG B  41     -14.113 -18.091   4.862  1.00 98.69           N  
ATOM   3186  H   ARG B  41     -13.657 -17.218   5.082  1.00 98.69           H  
ATOM   3187  CA  ARG B  41     -14.562 -18.917   5.984  1.00 98.69           C  
ATOM   3188  HA  ARG B  41     -15.401 -19.529   5.654  1.00 98.69           H  
ATOM   3189  C   ARG B  41     -15.058 -18.026   7.104  1.00 98.69           C  
ATOM   3190  CB  ARG B  41     -13.453 -19.849   6.479  1.00 98.69           C  
ATOM   3191  HB2 ARG B  41     -13.789 -20.360   7.381  1.00 98.69           H  
ATOM   3192  HB3 ARG B  41     -12.572 -19.260   6.732  1.00 98.69           H  
ATOM   3193  O   ARG B  41     -14.417 -17.025   7.426  1.00 98.69           O  
ATOM   3194  CG  ARG B  41     -13.098 -20.907   5.433  1.00 98.69           C  
ATOM   3195  HG2 ARG B  41     -12.962 -20.452   4.452  1.00 98.69           H  
ATOM   3196  HG3 ARG B  41     -13.892 -21.653   5.389  1.00 98.69           H  
ATOM   3197  CD  ARG B  41     -11.807 -21.601   5.810  1.00 98.69           C  
ATOM   3198  HD2 ARG B  41     -11.939 -22.138   6.750  1.00 98.69           H  
ATOM   3199  HD3 ARG B  41     -11.039 -20.839   5.942  1.00 98.69           H  
ATOM   3200  NE  ARG B  41     -11.387 -22.530   4.752  1.00 98.69           N  
ATOM   3201  HE  ARG B  41     -11.961 -22.660   3.930  1.00 98.69           H  
ATOM   3202  NH1 ARG B  41      -9.330 -22.871   5.647  1.00 98.69           N  
ATOM   3203 HH11 ARG B  41      -9.471 -22.176   6.367  1.00 98.69           H  
ATOM   3204 HH12 ARG B  41      -8.497 -23.442   5.631  1.00 98.69           H  
ATOM   3205  NH2 ARG B  41      -9.907 -24.005   3.840  1.00 98.69           N  
ATOM   3206 HH21 ARG B  41      -9.001 -24.434   3.964  1.00 98.69           H  
ATOM   3207 HH22 ARG B  41     -10.314 -23.974   2.917  1.00 98.69           H  
ATOM   3208  CZ  ARG B  41     -10.221 -23.129   4.740  1.00 98.69           C  
ATOM   3209  N   PHE B  42     -16.186 -18.409   7.685  1.00 98.57           N  
ATOM   3210  H   PHE B  42     -16.563 -19.309   7.424  1.00 98.57           H  
ATOM   3211  CA  PHE B  42     -16.831 -17.719   8.800  1.00 98.57           C  
ATOM   3212  HA  PHE B  42     -16.089 -17.144   9.354  1.00 98.57           H  
ATOM   3213  C   PHE B  42     -17.431 -18.745   9.766  1.00 98.57           C  
ATOM   3214  CB  PHE B  42     -17.904 -16.748   8.273  1.00 98.57           C  
ATOM   3215  HB2 PHE B  42     -18.374 -16.247   9.120  1.00 98.57           H  
ATOM   3216  HB3 PHE B  42     -18.681 -17.320   7.766  1.00 98.57           H  
ATOM   3217  O   PHE B  42     -17.387 -19.951   9.516  1.00 98.57           O  
ATOM   3218  CG  PHE B  42     -17.388 -15.673   7.339  1.00 98.57           C  
ATOM   3219  CD1 PHE B  42     -16.510 -14.685   7.820  1.00 98.57           C  
ATOM   3220  HD1 PHE B  42     -16.211 -14.701   8.857  1.00 98.57           H  
ATOM   3221  CD2 PHE B  42     -17.777 -15.659   5.988  1.00 98.57           C  
ATOM   3222  HD2 PHE B  42     -18.440 -16.420   5.604  1.00 98.57           H  
ATOM   3223  CE1 PHE B  42     -16.009 -13.699   6.950  1.00 98.57           C  
ATOM   3224  HE1 PHE B  42     -15.308 -12.963   7.314  1.00 98.57           H  
ATOM   3225  CE2 PHE B  42     -17.300 -14.661   5.127  1.00 98.57           C  
ATOM   3226  HE2 PHE B  42     -17.586 -14.658   4.086  1.00 98.57           H  
ATOM   3227  CZ  PHE B  42     -16.412 -13.689   5.605  1.00 98.57           C  
ATOM   3228  HZ  PHE B  42     -16.040 -12.938   4.923  1.00 98.57           H  
ATOM   3229  N   ALA B  43     -17.979 -18.263  10.878  1.00 97.59           N  
ATOM   3230  H   ALA B  43     -17.958 -17.266  11.043  1.00 97.59           H  
ATOM   3231  CA  ALA B  43     -18.596 -19.106  11.894  1.00 97.59           C  
ATOM   3232  HA  ALA B  43     -17.834 -19.789  12.268  1.00 97.59           H  
ATOM   3233  C   ALA B  43     -19.753 -19.970  11.367  1.00 97.59           C  
ATOM   3234  CB  ALA B  43     -19.065 -18.201  13.034  1.00 97.59           C  
ATOM   3235  HB1 ALA B  43     -19.436 -18.809  13.860  1.00 97.59           H  
ATOM   3236  HB2 ALA B  43     -18.225 -17.604  13.388  1.00 97.59           H  
ATOM   3237  HB3 ALA B  43     -19.867 -17.550  12.686  1.00 97.59           H  
ATOM   3238  O   ALA B  43     -20.385 -19.649  10.358  1.00 97.59           O  
ATOM   3239  N   GLY B  44     -20.051 -21.056  12.084  1.00 96.08           N  
ATOM   3240  H   GLY B  44     -19.435 -21.320  12.840  1.00 96.08           H  
ATOM   3241  CA  GLY B  44     -21.160 -21.957  11.767  1.00 96.08           C  
ATOM   3242  HA2 GLY B  44     -22.067 -21.375  11.604  1.00 96.08           H  
ATOM   3243  HA3 GLY B  44     -21.312 -22.623  12.616  1.00 96.08           H  
ATOM   3244  C   GLY B  44     -20.903 -22.823  10.537  1.00 96.08           C  
ATOM   3245  O   GLY B  44     -21.831 -23.121   9.781  1.00 96.08           O  
ATOM   3246  N   GLY B  45     -19.640 -23.193  10.325  1.00 95.70           N  
ATOM   3247  H   GLY B  45     -18.992 -23.042  11.085  1.00 95.70           H  
ATOM   3248  CA  GLY B  45     -19.219 -24.081   9.247  1.00 95.70           C  
ATOM   3249  HA2 GLY B  45     -18.194 -24.392   9.449  1.00 95.70           H  
ATOM   3250  HA3 GLY B  45     -19.852 -24.969   9.257  1.00 95.70           H  
ATOM   3251  C   GLY B  45     -19.262 -23.476   7.843  1.00 95.70           C  
ATOM   3252  O   GLY B  45     -19.237 -24.237   6.877  1.00 95.70           O  
ATOM   3253  N   ILE B  46     -19.314 -22.146   7.698  1.00 97.80           N  
ATOM   3254  H   ILE B  46     -19.295 -21.573   8.529  1.00 97.80           H  
ATOM   3255  CA  ILE B  46     -19.238 -21.487   6.385  1.00 97.80           C  
ATOM   3256  HA  ILE B  46     -19.949 -21.967   5.712  1.00 97.80           H  
ATOM   3257  C   ILE B  46     -17.832 -21.679   5.810  1.00 97.80           C  
ATOM   3258  CB  ILE B  46     -19.605 -19.990   6.493  1.00 97.80           C  
ATOM   3259  HB  ILE B  46     -19.026 -19.555   7.308  1.00 97.80           H  
ATOM   3260  O   ILE B  46     -16.859 -21.204   6.397  1.00 97.80           O  
ATOM   3261  CG1 ILE B  46     -21.107 -19.826   6.813  1.00 97.80           C  
ATOM   3262 HG12 ILE B  46     -21.369 -20.462   7.658  1.00 97.80           H  
ATOM   3263 HG13 ILE B  46     -21.695 -20.150   5.955  1.00 97.80           H  
ATOM   3264  CG2 ILE B  46     -19.249 -19.240   5.191  1.00 97.80           C  
ATOM   3265 HG21 ILE B  46     -18.172 -19.233   5.024  1.00 97.80           H  
ATOM   3266 HG22 ILE B  46     -19.744 -19.702   4.337  1.00 97.80           H  
ATOM   3267 HG23 ILE B  46     -19.571 -18.200   5.246  1.00 97.80           H  
ATOM   3268  CD1 ILE B  46     -21.512 -18.393   7.181  1.00 97.80           C  
ATOM   3269 HD11 ILE B  46     -20.996 -18.083   8.089  1.00 97.80           H  
ATOM   3270 HD12 ILE B  46     -21.283 -17.690   6.380  1.00 97.80           H  
ATOM   3271 HD13 ILE B  46     -22.589 -18.364   7.347  1.00 97.80           H  
ATOM   3272  N   ARG B  47     -17.724 -22.332   4.644  1.00 96.52           N  
ATOM   3273  H   ARG B  47     -18.551 -22.750   4.243  1.00 96.52           H  
ATOM   3274  CA  ARG B  47     -16.443 -22.587   3.954  1.00 96.52           C  
ATOM   3275  HA  ARG B  47     -15.650 -22.050   4.474  1.00 96.52           H  
ATOM   3276  C   ARG B  47     -16.389 -22.038   2.532  1.00 96.52           C  
ATOM   3277  CB  ARG B  47     -16.117 -24.087   3.974  1.00 96.52           C  
ATOM   3278  HB2 ARG B  47     -16.877 -24.620   3.402  1.00 96.52           H  
ATOM   3279  HB3 ARG B  47     -15.150 -24.246   3.497  1.00 96.52           H  
ATOM   3280  O   ARG B  47     -15.414 -22.253   1.820  1.00 96.52           O  
ATOM   3281  CG  ARG B  47     -16.057 -24.664   5.392  1.00 96.52           C  
ATOM   3282  HG2 ARG B  47     -15.321 -24.119   5.983  1.00 96.52           H  
ATOM   3283  HG3 ARG B  47     -17.036 -24.568   5.862  1.00 96.52           H  
ATOM   3284  CD  ARG B  47     -15.689 -26.146   5.348  1.00 96.52           C  
ATOM   3285  HD2 ARG B  47     -14.645 -26.230   5.047  1.00 96.52           H  
ATOM   3286  HD3 ARG B  47     -16.314 -26.641   4.604  1.00 96.52           H  
ATOM   3287  NE  ARG B  47     -15.917 -26.781   6.659  1.00 96.52           N  
ATOM   3288  HE  ARG B  47     -16.617 -26.347   7.244  1.00 96.52           H  
ATOM   3289  NH1 ARG B  47     -14.381 -28.474   6.462  1.00 96.52           N  
ATOM   3290 HH11 ARG B  47     -14.115 -28.100   5.562  1.00 96.52           H  
ATOM   3291 HH12 ARG B  47     -13.801 -29.169   6.910  1.00 96.52           H  
ATOM   3292  NH2 ARG B  47     -15.551 -28.254   8.351  1.00 96.52           N  
ATOM   3293 HH21 ARG B  47     -14.966 -28.961   8.775  1.00 96.52           H  
ATOM   3294 HH22 ARG B  47     -16.182 -27.728   8.938  1.00 96.52           H  
ATOM   3295  CZ  ARG B  47     -15.289 -27.834   7.146  1.00 96.52           C  
ATOM   3296  N   SER B  48     -17.442 -21.357   2.096  1.00 97.71           N  
ATOM   3297  H   SER B  48     -18.250 -21.288   2.698  1.00 97.71           H  
ATOM   3298  CA  SER B  48     -17.535 -20.791   0.759  1.00 97.71           C  
ATOM   3299  HA  SER B  48     -16.540 -20.453   0.469  1.00 97.71           H  
ATOM   3300  C   SER B  48     -18.498 -19.599   0.706  1.00 97.71           C  
ATOM   3301  CB  SER B  48     -17.980 -21.884  -0.217  1.00 97.71           C  
ATOM   3302  HB2 SER B  48     -17.303 -22.736  -0.150  1.00 97.71           H  
ATOM   3303  HB3 SER B  48     -17.937 -21.486  -1.231  1.00 97.71           H  
ATOM   3304  O   SER B  48     -19.335 -19.435   1.600  1.00 97.71           O  
ATOM   3305  OG  SER B  48     -19.299 -22.311   0.038  1.00 97.71           O  
ATOM   3306  HG  SER B  48     -19.311 -22.841   0.838  1.00 97.71           H  
ATOM   3307  N   PRO B  49     -18.426 -18.764  -0.349  1.00 98.67           N  
ATOM   3308  CA  PRO B  49     -19.404 -17.700  -0.574  1.00 98.67           C  
ATOM   3309  HA  PRO B  49     -19.335 -16.980   0.241  1.00 98.67           H  
ATOM   3310  C   PRO B  49     -20.849 -18.207  -0.676  1.00 98.67           C  
ATOM   3311  CB  PRO B  49     -18.973 -17.037  -1.885  1.00 98.67           C  
ATOM   3312  HB2 PRO B  49     -19.449 -17.531  -2.732  1.00 98.67           H  
ATOM   3313  HB3 PRO B  49     -19.205 -15.973  -1.892  1.00 98.67           H  
ATOM   3314  O   PRO B  49     -21.785 -17.484  -0.335  1.00 98.67           O  
ATOM   3315  CG  PRO B  49     -17.471 -17.299  -1.944  1.00 98.67           C  
ATOM   3316  HG2 PRO B  49     -17.105 -17.282  -2.971  1.00 98.67           H  
ATOM   3317  HG3 PRO B  49     -16.940 -16.576  -1.324  1.00 98.67           H  
ATOM   3318  CD  PRO B  49     -17.356 -18.691  -1.334  1.00 98.67           C  
ATOM   3319  HD2 PRO B  49     -17.521 -19.444  -2.105  1.00 98.67           H  
ATOM   3320  HD3 PRO B  49     -16.373 -18.814  -0.880  1.00 98.67           H  
ATOM   3321  N   GLU B  50     -21.059 -19.414  -1.193  1.00 97.45           N  
ATOM   3322  H   GLU B  50     -20.273 -19.902  -1.599  1.00 97.45           H  
ATOM   3323  CA  GLU B  50     -22.362 -20.067  -1.323  1.00 97.45           C  
ATOM   3324  HA  GLU B  50     -23.089 -19.363  -1.729  1.00 97.45           H  
ATOM   3325  C   GLU B  50     -22.899 -20.483   0.049  1.00 97.45           C  
ATOM   3326  CB  GLU B  50     -22.270 -21.260  -2.292  1.00 97.45           C  
ATOM   3327  HB2 GLU B  50     -21.460 -21.926  -1.996  1.00 97.45           H  
ATOM   3328  HB3 GLU B  50     -23.202 -21.821  -2.208  1.00 97.45           H  
ATOM   3329  O   GLU B  50     -24.040 -20.152   0.360  1.00 97.45           O  
ATOM   3330  CG  GLU B  50     -22.113 -20.864  -3.777  1.00 97.45           C  
ATOM   3331  HG2 GLU B  50     -22.384 -21.731  -4.379  1.00 97.45           H  
ATOM   3332  HG3 GLU B  50     -22.830 -20.075  -4.006  1.00 97.45           H  
ATOM   3333  CD  GLU B  50     -20.708 -20.410  -4.213  1.00 97.45           C  
ATOM   3334  OE1 GLU B  50     -20.506 -20.150  -5.420  1.00 97.45           O  
ATOM   3335  OE2 GLU B  50     -19.786 -20.309  -3.375  1.00 97.45           O  
ATOM   3336  N   ASP B  51     -22.065 -21.066   0.919  1.00 98.01           N  
ATOM   3337  H   ASP B  51     -21.151 -21.357   0.603  1.00 98.01           H  
ATOM   3338  CA  ASP B  51     -22.464 -21.359   2.306  1.00 98.01           C  
ATOM   3339  HA  ASP B  51     -23.335 -22.015   2.291  1.00 98.01           H  
ATOM   3340  C   ASP B  51     -22.833 -20.073   3.065  1.00 98.01           C  
ATOM   3341  CB  ASP B  51     -21.336 -22.055   3.083  1.00 98.01           C  
ATOM   3342  HB2 ASP B  51     -21.689 -22.266   4.092  1.00 98.01           H  
ATOM   3343  HB3 ASP B  51     -20.494 -21.368   3.162  1.00 98.01           H  
ATOM   3344  O   ASP B  51     -23.806 -20.044   3.825  1.00 98.01           O  
ATOM   3345  CG  ASP B  51     -20.828 -23.355   2.471  1.00 98.01           C  
ATOM   3346  OD1 ASP B  51     -21.640 -24.158   1.976  1.00 98.01           O  
ATOM   3347  OD2 ASP B  51     -19.582 -23.502   2.476  1.00 98.01           O  
ATOM   3348  N   LEU B  52     -22.078 -18.985   2.839  1.00 98.69           N  
ATOM   3349  H   LEU B  52     -21.273 -19.090   2.239  1.00 98.69           H  
ATOM   3350  CA  LEU B  52     -22.397 -17.669   3.396  1.00 98.69           C  
ATOM   3351  HA  LEU B  52     -22.454 -17.766   4.480  1.00 98.69           H  
ATOM   3352  C   LEU B  52     -23.767 -17.193   2.912  1.00 98.69           C  
ATOM   3353  CB  LEU B  52     -21.303 -16.645   3.032  1.00 98.69           C  
ATOM   3354  HB2 LEU B  52     -21.190 -16.625   1.948  1.00 98.69           H  
ATOM   3355  HB3 LEU B  52     -20.350 -16.969   3.453  1.00 98.69           H  
ATOM   3356  O   LEU B  52     -24.566 -16.729   3.727  1.00 98.69           O  
ATOM   3357  CG  LEU B  52     -21.612 -15.209   3.508  1.00 98.69           C  
ATOM   3358  HG  LEU B  52     -22.581 -14.888   3.128  1.00 98.69           H  
ATOM   3359  CD1 LEU B  52     -21.625 -15.095   5.030  1.00 98.69           C  
ATOM   3360 HD11 LEU B  52     -20.678 -15.442   5.443  1.00 98.69           H  
ATOM   3361 HD12 LEU B  52     -21.775 -14.052   5.310  1.00 98.69           H  
ATOM   3362 HD13 LEU B  52     -22.443 -15.685   5.442  1.00 98.69           H  
ATOM   3363  CD2 LEU B  52     -20.577 -14.235   2.951  1.00 98.69           C  
ATOM   3364 HD21 LEU B  52     -20.653 -14.226   1.863  1.00 98.69           H  
ATOM   3365 HD22 LEU B  52     -20.760 -13.229   3.327  1.00 98.69           H  
ATOM   3366 HD23 LEU B  52     -19.576 -14.557   3.236  1.00 98.69           H  
ATOM   3367  N   TRP B  53     -24.032 -17.300   1.605  1.00 98.56           N  
ATOM   3368  H   TRP B  53     -23.341 -17.742   1.015  1.00 98.56           H  
ATOM   3369  CA  TRP B  53     -25.309 -16.914   1.013  1.00 98.56           C  
ATOM   3370  HA  TRP B  53     -25.491 -15.860   1.225  1.00 98.56           H  
ATOM   3371  C   TRP B  53     -26.472 -17.702   1.619  1.00 98.56           C  
ATOM   3372  CB  TRP B  53     -25.285 -17.074  -0.507  1.00 98.56           C  
ATOM   3373  HB2 TRP B  53     -25.004 -18.095  -0.766  1.00 98.56           H  
ATOM   3374  HB3 TRP B  53     -24.535 -16.403  -0.924  1.00 98.56           H  
ATOM   3375  O   TRP B  53     -27.434 -17.091   2.084  1.00 98.56           O  
ATOM   3376  CG  TRP B  53     -26.616 -16.778  -1.117  1.00 98.56           C  
ATOM   3377  CD1 TRP B  53     -27.476 -17.706  -1.591  1.00 98.56           C  
ATOM   3378  HD1 TRP B  53     -27.284 -18.768  -1.623  1.00 98.56           H  
ATOM   3379  CD2 TRP B  53     -27.330 -15.507  -1.162  1.00 98.56           C  
ATOM   3380  CE2 TRP B  53     -28.632 -15.743  -1.695  1.00 98.56           C  
ATOM   3381  CE3 TRP B  53     -27.023 -14.189  -0.758  1.00 98.56           C  
ATOM   3382  HE3 TRP B  53     -26.055 -13.984  -0.325  1.00 98.56           H  
ATOM   3383  NE1 TRP B  53     -28.657 -17.095  -1.956  1.00 98.56           N  
ATOM   3384  HE1 TRP B  53     -29.438 -17.615  -2.330  1.00 98.56           H  
ATOM   3385  CH2 TRP B  53     -29.237 -13.420  -1.431  1.00 98.56           C  
ATOM   3386  HH2 TRP B  53     -29.962 -12.623  -1.513  1.00 98.56           H  
ATOM   3387  CZ2 TRP B  53     -29.580 -14.720  -1.832  1.00 98.56           C  
ATOM   3388  HZ2 TRP B  53     -30.561 -14.937  -2.229  1.00 98.56           H  
ATOM   3389  CZ3 TRP B  53     -27.966 -13.156  -0.893  1.00 98.56           C  
ATOM   3390  HZ3 TRP B  53     -27.713 -12.154  -0.577  1.00 98.56           H  
ATOM   3391  N   ASP B  54     -26.360 -19.028   1.691  1.00 98.20           N  
ATOM   3392  H   ASP B  54     -25.558 -19.472   1.266  1.00 98.20           H  
ATOM   3393  CA  ASP B  54     -27.387 -19.892   2.274  1.00 98.20           C  
ATOM   3394  HA  ASP B  54     -28.318 -19.767   1.720  1.00 98.20           H  
ATOM   3395  C   ASP B  54     -27.670 -19.523   3.734  1.00 98.20           C  
ATOM   3396  CB  ASP B  54     -26.943 -21.362   2.179  1.00 98.20           C  
ATOM   3397  HB2 ASP B  54     -25.905 -21.451   2.500  1.00 98.20           H  
ATOM   3398  HB3 ASP B  54     -27.552 -21.948   2.867  1.00 98.20           H  
ATOM   3399  O   ASP B  54     -28.826 -19.493   4.168  1.00 98.20           O  
ATOM   3400  CG  ASP B  54     -27.107 -21.976   0.784  1.00 98.20           C  
ATOM   3401  OD1 ASP B  54     -27.755 -21.338  -0.080  1.00 98.20           O  
ATOM   3402  OD2 ASP B  54     -26.674 -23.138   0.633  1.00 98.20           O  
ATOM   3403  N   ALA B  55     -26.630 -19.183   4.502  1.00 98.40           N  
ATOM   3404  H   ALA B  55     -25.703 -19.247   4.108  1.00 98.40           H  
ATOM   3405  CA  ALA B  55     -26.785 -18.752   5.884  1.00 98.40           C  
ATOM   3406  HA  ALA B  55     -27.399 -19.493   6.396  1.00 98.40           H  
ATOM   3407  C   ALA B  55     -27.518 -17.405   6.015  1.00 98.40           C  
ATOM   3408  CB  ALA B  55     -25.412 -18.726   6.554  1.00 98.40           C  
ATOM   3409  HB1 ALA B  55     -24.948 -19.711   6.499  1.00 98.40           H  
ATOM   3410  HB2 ALA B  55     -24.763 -18.004   6.058  1.00 98.40           H  
ATOM   3411  HB3 ALA B  55     -25.534 -18.438   7.599  1.00 98.40           H  
ATOM   3412  O   ALA B  55     -28.467 -17.306   6.801  1.00 98.40           O  
ATOM   3413  N   VAL B  56     -27.123 -16.378   5.252  1.00 98.41           N  
ATOM   3414  H   VAL B  56     -26.352 -16.521   4.616  1.00 98.41           H  
ATOM   3415  CA  VAL B  56     -27.756 -15.046   5.338  1.00 98.41           C  
ATOM   3416  HA  VAL B  56     -27.890 -14.815   6.395  1.00 98.41           H  
ATOM   3417  C   VAL B  56     -29.155 -15.024   4.725  1.00 98.41           C  
ATOM   3418  CB  VAL B  56     -26.894 -13.910   4.751  1.00 98.41           C  
ATOM   3419  HB  VAL B  56     -27.447 -12.979   4.873  1.00 98.41           H  
ATOM   3420  O   VAL B  56     -30.044 -14.379   5.280  1.00 98.41           O  
ATOM   3421  CG1 VAL B  56     -25.584 -13.750   5.526  1.00 98.41           C  
ATOM   3422 HG11 VAL B  56     -25.039 -12.884   5.150  1.00 98.41           H  
ATOM   3423 HG12 VAL B  56     -24.963 -14.638   5.409  1.00 98.41           H  
ATOM   3424 HG13 VAL B  56     -25.797 -13.600   6.585  1.00 98.41           H  
ATOM   3425  CG2 VAL B  56     -26.583 -14.060   3.260  1.00 98.41           C  
ATOM   3426 HG21 VAL B  56     -27.499 -14.032   2.670  1.00 98.41           H  
ATOM   3427 HG22 VAL B  56     -26.081 -15.012   3.083  1.00 98.41           H  
ATOM   3428 HG23 VAL B  56     -25.932 -13.251   2.928  1.00 98.41           H  
ATOM   3429  N   ALA B  57     -29.392 -15.762   3.637  1.00 98.27           N  
ATOM   3430  H   ALA B  57     -28.626 -16.269   3.217  1.00 98.27           H  
ATOM   3431  CA  ALA B  57     -30.708 -15.887   3.012  1.00 98.27           C  
ATOM   3432  HA  ALA B  57     -31.104 -14.889   2.823  1.00 98.27           H  
ATOM   3433  C   ALA B  57     -31.703 -16.616   3.928  1.00 98.27           C  
ATOM   3434  CB  ALA B  57     -30.548 -16.605   1.667  1.00 98.27           C  
ATOM   3435  HB1 ALA B  57     -31.515 -16.674   1.168  1.00 98.27           H  
ATOM   3436  HB2 ALA B  57     -29.860 -16.049   1.031  1.00 98.27           H  
ATOM   3437  HB3 ALA B  57     -30.152 -17.609   1.820  1.00 98.27           H  
ATOM   3438  O   ALA B  57     -32.865 -16.220   4.020  1.00 98.27           O  
ATOM   3439  N   ALA B  58     -31.240 -17.627   4.672  1.00 98.05           N  
ATOM   3440  H   ALA B  58     -30.299 -17.958   4.509  1.00 98.05           H  
ATOM   3441  CA  ALA B  58     -32.031 -18.291   5.708  1.00 98.05           C  
ATOM   3442  HA  ALA B  58     -33.037 -18.450   5.320  1.00 98.05           H  
ATOM   3443  C   ALA B  58     -32.178 -17.461   7.000  1.00 98.05           C  
ATOM   3444  CB  ALA B  58     -31.408 -19.664   5.984  1.00 98.05           C  
ATOM   3445  HB1 ALA B  58     -31.385 -20.247   5.063  1.00 98.05           H  
ATOM   3446  HB2 ALA B  58     -31.998 -20.194   6.731  1.00 98.05           H  
ATOM   3447  HB3 ALA B  58     -30.388 -19.536   6.347  1.00 98.05           H  
ATOM   3448  O   ALA B  58     -32.908 -17.867   7.906  1.00 98.05           O  
ATOM   3449  N   GLY B  59     -31.494 -16.317   7.111  1.00 98.08           N  
ATOM   3450  H   GLY B  59     -30.929 -16.019   6.328  1.00 98.08           H  
ATOM   3451  CA  GLY B  59     -31.520 -15.462   8.294  1.00 98.08           C  
ATOM   3452  HA2 GLY B  59     -32.550 -15.184   8.517  1.00 98.08           H  
ATOM   3453  HA3 GLY B  59     -30.950 -14.559   8.076  1.00 98.08           H  
ATOM   3454  C   GLY B  59     -30.913 -16.118   9.539  1.00 98.08           C  
ATOM   3455  O   GLY B  59     -31.435 -15.919  10.636  1.00 98.08           O  
ATOM   3456  N   LYS B  60     -29.851 -16.921   9.381  1.00 98.32           N  
ATOM   3457  H   LYS B  60     -29.459 -17.019   8.455  1.00 98.32           H  
ATOM   3458  CA  LYS B  60     -29.172 -17.592  10.501  1.00 98.32           C  
ATOM   3459  HA  LYS B  60     -29.932 -18.013  11.160  1.00 98.32           H  
ATOM   3460  C   LYS B  60     -28.345 -16.607  11.335  1.00 98.32           C  
ATOM   3461  CB  LYS B  60     -28.272 -18.735  10.004  1.00 98.32           C  
ATOM   3462  HB2 LYS B  60     -27.571 -18.343   9.266  1.00 98.32           H  
ATOM   3463  HB3 LYS B  60     -27.693 -19.100  10.853  1.00 98.32           H  
ATOM   3464  O   LYS B  60     -27.581 -15.817  10.781  1.00 98.32           O  
ATOM   3465  CG  LYS B  60     -29.047 -19.919   9.405  1.00 98.32           C  
ATOM   3466  HG2 LYS B  60     -29.769 -20.289  10.133  1.00 98.32           H  
ATOM   3467  HG3 LYS B  60     -29.575 -19.591   8.510  1.00 98.32           H  
ATOM   3468  CD  LYS B  60     -28.065 -21.042   9.043  1.00 98.32           C  
ATOM   3469  HD2 LYS B  60     -27.315 -20.641   8.362  1.00 98.32           H  
ATOM   3470  HD3 LYS B  60     -27.559 -21.379   9.947  1.00 98.32           H  
ATOM   3471  CE  LYS B  60     -28.767 -22.232   8.379  1.00 98.32           C  
ATOM   3472  HE2 LYS B  60     -29.357 -21.858   7.542  1.00 98.32           H  
ATOM   3473  HE3 LYS B  60     -29.444 -22.690   9.100  1.00 98.32           H  
ATOM   3474  NZ  LYS B  60     -27.769 -23.219   7.889  1.00 98.32           N  
ATOM   3475  HZ1 LYS B  60     -27.163 -22.788   7.205  1.00 98.32           H  
ATOM   3476  HZ2 LYS B  60     -27.176 -23.546   8.639  1.00 98.32           H  
ATOM   3477  HZ3 LYS B  60     -28.211 -24.008   7.439  1.00 98.32           H  
ATOM   3478  N   ASP B  61     -28.490 -16.707  12.654  1.00 98.22           N  
ATOM   3479  H   ASP B  61     -29.139 -17.398  13.001  1.00 98.22           H  
ATOM   3480  CA  ASP B  61     -27.573 -16.158  13.661  1.00 98.22           C  
ATOM   3481  HA  ASP B  61     -27.068 -15.271  13.279  1.00 98.22           H  
ATOM   3482  C   ASP B  61     -26.521 -17.237  13.963  1.00 98.22           C  
ATOM   3483  CB  ASP B  61     -28.390 -15.755  14.907  1.00 98.22           C  
ATOM   3484  HB2 ASP B  61     -29.090 -14.969  14.624  1.00 98.22           H  
ATOM   3485  HB3 ASP B  61     -28.975 -16.615  15.233  1.00 98.22           H  
ATOM   3486  O   ASP B  61     -26.882 -18.364  14.313  1.00 98.22           O  
ATOM   3487  CG  ASP B  61     -27.565 -15.257  16.104  1.00 98.22           C  
ATOM   3488  OD1 ASP B  61     -26.323 -15.192  15.992  1.00 98.22           O  
ATOM   3489  OD2 ASP B  61     -28.197 -14.995  17.162  1.00 98.22           O  
ATOM   3490  N   LEU B  62     -25.245 -16.918  13.745  1.00 97.78           N  
ATOM   3491  H   LEU B  62     -25.029 -15.961  13.505  1.00 97.78           H  
ATOM   3492  CA  LEU B  62     -24.117 -17.852  13.818  1.00 97.78           C  
ATOM   3493  HA  LEU B  62     -24.501 -18.860  13.977  1.00 97.78           H  
ATOM   3494  C   LEU B  62     -23.211 -17.579  15.028  1.00 97.78           C  
ATOM   3495  CB  LEU B  62     -23.356 -17.836  12.479  1.00 97.78           C  
ATOM   3496  HB2 LEU B  62     -22.526 -18.541  12.529  1.00 97.78           H  
ATOM   3497  HB3 LEU B  62     -22.935 -16.840  12.339  1.00 97.78           H  
ATOM   3498  O   LEU B  62     -22.083 -18.064  15.086  1.00 97.78           O  
ATOM   3499  CG  LEU B  62     -24.227 -18.187  11.258  1.00 97.78           C  
ATOM   3500  HG  LEU B  62     -25.123 -17.566  11.237  1.00 97.78           H  
ATOM   3501  CD1 LEU B  62     -23.461 -17.912   9.973  1.00 97.78           C  
ATOM   3502 HD11 LEU B  62     -22.447 -18.304  10.051  1.00 97.78           H  
ATOM   3503 HD12 LEU B  62     -23.434 -16.837   9.793  1.00 97.78           H  
ATOM   3504 HD13 LEU B  62     -23.962 -18.391   9.132  1.00 97.78           H  
ATOM   3505  CD2 LEU B  62     -24.670 -19.652  11.243  1.00 97.78           C  
ATOM   3506 HD21 LEU B  62     -25.289 -19.840  10.366  1.00 97.78           H  
ATOM   3507 HD22 LEU B  62     -25.246 -19.874  12.141  1.00 97.78           H  
ATOM   3508 HD23 LEU B  62     -23.791 -20.297  11.202  1.00 97.78           H  
ATOM   3509  N   VAL B  63     -23.700 -16.804  15.997  1.00 97.14           N  
ATOM   3510  H   VAL B  63     -24.620 -16.404  15.876  1.00 97.14           H  
ATOM   3511  CA  VAL B  63     -23.049 -16.609  17.294  1.00 97.14           C  
ATOM   3512  HA  VAL B  63     -21.988 -16.420  17.132  1.00 97.14           H  
ATOM   3513  C   VAL B  63     -23.180 -17.882  18.143  1.00 97.14           C  
ATOM   3514  CB  VAL B  63     -23.660 -15.376  17.988  1.00 97.14           C  
ATOM   3515  HB  VAL B  63     -24.743 -15.486  18.027  1.00 97.14           H  
ATOM   3516  O   VAL B  63     -24.274 -18.423  18.314  1.00 97.14           O  
ATOM   3517  CG1 VAL B  63     -23.175 -15.217  19.427  1.00 97.14           C  
ATOM   3518 HG11 VAL B  63     -23.590 -14.307  19.860  1.00 97.14           H  
ATOM   3519 HG12 VAL B  63     -22.086 -15.169  19.450  1.00 97.14           H  
ATOM   3520 HG13 VAL B  63     -23.527 -16.066  20.013  1.00 97.14           H  
ATOM   3521  CG2 VAL B  63     -23.316 -14.091  17.219  1.00 97.14           C  
ATOM   3522 HG21 VAL B  63     -23.710 -14.148  16.204  1.00 97.14           H  
ATOM   3523 HG22 VAL B  63     -22.236 -13.949  17.184  1.00 97.14           H  
ATOM   3524 HG23 VAL B  63     -23.780 -13.236  17.711  1.00 97.14           H  
ATOM   3525  N   SER B  64     -22.071 -18.339  18.725  1.00 94.68           N  
ATOM   3526  H   SER B  64     -21.205 -17.845  18.563  1.00 94.68           H  
ATOM   3527  CA  SER B  64     -21.979 -19.507  19.611  1.00 94.68           C  
ATOM   3528  HA  SER B  64     -22.981 -19.852  19.865  1.00 94.68           H  
ATOM   3529  C   SER B  64     -21.260 -19.162  20.918  1.00 94.68           C  
ATOM   3530  CB  SER B  64     -21.254 -20.651  18.886  1.00 94.68           C  
ATOM   3531  HB2 SER B  64     -21.728 -20.814  17.918  1.00 94.68           H  
ATOM   3532  HB3 SER B  64     -21.343 -21.567  19.469  1.00 94.68           H  
ATOM   3533  O   SER B  64     -20.740 -18.059  21.076  1.00 94.68           O  
ATOM   3534  OG  SER B  64     -19.881 -20.366  18.688  1.00 94.68           O  
ATOM   3535  HG  SER B  64     -19.406 -20.445  19.519  1.00 94.68           H  
ATOM   3536  N   GLU B  65     -21.201 -20.105  21.861  1.00 90.30           N  
ATOM   3537  H   GLU B  65     -21.621 -21.008  21.692  1.00 90.30           H  
ATOM   3538  CA  GLU B  65     -20.249 -20.009  22.976  1.00 90.30           C  
ATOM   3539  HA  GLU B  65     -20.348 -19.023  23.431  1.00 90.30           H  
ATOM   3540  C   GLU B  65     -18.799 -20.113  22.474  1.00 90.30           C  
ATOM   3541  CB  GLU B  65     -20.545 -21.062  24.067  1.00 90.30           C  
ATOM   3542  HB2 GLU B  65     -20.887 -21.987  23.603  1.00 90.30           H  
ATOM   3543  HB3 GLU B  65     -19.630 -21.273  24.621  1.00 90.30           H  
ATOM   3544  O   GLU B  65     -18.533 -20.568  21.355  1.00 90.30           O  
ATOM   3545  CG  GLU B  65     -21.588 -20.547  25.074  1.00 90.30           C  
ATOM   3546  HG2 GLU B  65     -21.242 -19.591  25.466  1.00 90.30           H  
ATOM   3547  HG3 GLU B  65     -22.527 -20.378  24.549  1.00 90.30           H  
ATOM   3548  CD  GLU B  65     -21.845 -21.498  26.259  1.00 90.30           C  
ATOM   3549  OE1 GLU B  65     -22.167 -20.984  27.363  1.00 90.30           O  
ATOM   3550  OE2 GLU B  65     -21.796 -22.730  26.057  1.00 90.30           O  
ATOM   3551  N   VAL B  66     -17.865 -19.668  23.315  1.00 85.47           N  
ATOM   3552  H   VAL B  66     -18.172 -19.289  24.200  1.00 85.47           H  
ATOM   3553  CA  VAL B  66     -16.420 -19.789  23.082  1.00 85.47           C  
ATOM   3554  HA  VAL B  66     -16.184 -19.256  22.160  1.00 85.47           H  
ATOM   3555  C   VAL B  66     -16.002 -21.269  22.961  1.00 85.47           C  
ATOM   3556  CB  VAL B  66     -15.636 -19.121  24.223  1.00 85.47           C  
ATOM   3557  HB  VAL B  66     -15.934 -19.587  25.162  1.00 85.47           H  
ATOM   3558  O   VAL B  66     -16.390 -22.069  23.813  1.00 85.47           O  
ATOM   3559  CG1 VAL B  66     -14.120 -19.265  24.057  1.00 85.47           C  
ATOM   3560 HG11 VAL B  66     -13.771 -18.695  23.196  1.00 85.47           H  
ATOM   3561 HG12 VAL B  66     -13.640 -18.914  24.971  1.00 85.47           H  
ATOM   3562 HG13 VAL B  66     -13.825 -20.307  23.935  1.00 85.47           H  
ATOM   3563  CG2 VAL B  66     -15.924 -17.620  24.346  1.00 85.47           C  
ATOM   3564 HG21 VAL B  66     -15.662 -17.109  23.419  1.00 85.47           H  
ATOM   3565 HG22 VAL B  66     -15.343 -17.197  25.165  1.00 85.47           H  
ATOM   3566 HG23 VAL B  66     -16.981 -17.456  24.556  1.00 85.47           H  
ATOM   3567  N   PRO B  67     -15.159 -21.645  21.977  1.00 82.52           N  
ATOM   3568  CA  PRO B  67     -14.633 -23.005  21.850  1.00 82.52           C  
ATOM   3569  HA  PRO B  67     -15.474 -23.695  21.780  1.00 82.52           H  
ATOM   3570  C   PRO B  67     -13.734 -23.405  23.033  1.00 82.52           C  
ATOM   3571  CB  PRO B  67     -13.849 -23.034  20.529  1.00 82.52           C  
ATOM   3572  HB2 PRO B  67     -14.023 -23.960  19.982  1.00 82.52           H  
ATOM   3573  HB3 PRO B  67     -12.782 -22.909  20.717  1.00 82.52           H  
ATOM   3574  O   PRO B  67     -12.775 -22.702  23.359  1.00 82.52           O  
ATOM   3575  CG  PRO B  67     -14.357 -21.821  19.753  1.00 82.52           C  
ATOM   3576  HG2 PRO B  67     -15.249 -22.099  19.191  1.00 82.52           H  
ATOM   3577  HG3 PRO B  67     -13.598 -21.413  19.086  1.00 82.52           H  
ATOM   3578  CD  PRO B  67     -14.738 -20.834  20.847  1.00 82.52           C  
ATOM   3579  HD2 PRO B  67     -15.554 -20.211  20.480  1.00 82.52           H  
ATOM   3580  HD3 PRO B  67     -13.877 -20.226  21.125  1.00 82.52           H  
ATOM   3581  N   GLU B  68     -13.981 -24.573  23.632  1.00 84.02           N  
ATOM   3582  H   GLU B  68     -14.808 -25.085  23.358  1.00 84.02           H  
ATOM   3583  CA  GLU B  68     -13.217 -25.074  24.792  1.00 84.02           C  
ATOM   3584  HA  GLU B  68     -13.176 -24.296  25.554  1.00 84.02           H  
ATOM   3585  C   GLU B  68     -11.761 -25.449  24.446  1.00 84.02           C  
ATOM   3586  CB  GLU B  68     -13.928 -26.303  25.392  1.00 84.02           C  
ATOM   3587  HB2 GLU B  68     -14.008 -27.074  24.625  1.00 84.02           H  
ATOM   3588  HB3 GLU B  68     -13.306 -26.688  26.201  1.00 84.02           H  
ATOM   3589  O   GLU B  68     -10.860 -25.400  25.284  1.00 84.02           O  
ATOM   3590  CG  GLU B  68     -15.328 -26.003  25.960  1.00 84.02           C  
ATOM   3591  HG2 GLU B  68     -15.977 -25.682  25.146  1.00 84.02           H  
ATOM   3592  HG3 GLU B  68     -15.241 -25.180  26.669  1.00 84.02           H  
ATOM   3593  CD  GLU B  68     -15.975 -27.212  26.670  1.00 84.02           C  
ATOM   3594  OE1 GLU B  68     -17.061 -27.028  27.266  1.00 84.02           O  
ATOM   3595  OE2 GLU B  68     -15.398 -28.325  26.634  1.00 84.02           O  
ATOM   3596  N   GLU B  69     -11.497 -25.799  23.189  1.00 85.66           N  
ATOM   3597  H   GLU B  69     -12.273 -25.816  22.543  1.00 85.66           H  
ATOM   3598  CA  GLU B  69     -10.222 -26.366  22.734  1.00 85.66           C  
ATOM   3599  HA  GLU B  69      -9.848 -27.001  23.538  1.00 85.66           H  
ATOM   3600  C   GLU B  69      -9.094 -25.349  22.494  1.00 85.66           C  
ATOM   3601  CB  GLU B  69     -10.490 -27.306  21.552  1.00 85.66           C  
ATOM   3602  HB2 GLU B  69     -11.072 -28.125  21.975  1.00 85.66           H  
ATOM   3603  HB3 GLU B  69      -9.551 -27.731  21.197  1.00 85.66           H  
ATOM   3604  O   GLU B  69      -7.959 -25.737  22.218  1.00 85.66           O  
ATOM   3605  CG  GLU B  69     -11.253 -26.684  20.363  1.00 85.66           C  
ATOM   3606  HG2 GLU B  69     -11.754 -25.766  20.672  1.00 85.66           H  
ATOM   3607  HG3 GLU B  69     -10.529 -26.403  19.598  1.00 85.66           H  
ATOM   3608  CD  GLU B  69     -12.302 -27.638  19.761  1.00 85.66           C  
ATOM   3609  OE1 GLU B  69     -13.231 -27.107  19.118  1.00 85.66           O  
ATOM   3610  OE2 GLU B  69     -12.196 -28.869  19.971  1.00 85.66           O  
ATOM   3611  N   ARG B  70      -9.354 -24.047  22.682  1.00 86.57           N  
ATOM   3612  H   ARG B  70     -10.302 -23.802  22.932  1.00 86.57           H  
ATOM   3613  CA  ARG B  70      -8.333 -22.982  22.583  1.00 86.57           C  
ATOM   3614  HA  ARG B  70      -7.592 -23.282  21.843  1.00 86.57           H  
ATOM   3615  C   ARG B  70      -7.533 -22.757  23.867  1.00 86.57           C  
ATOM   3616  CB  ARG B  70      -8.977 -21.675  22.108  1.00 86.57           C  
ATOM   3617  HB2 ARG B  70      -9.761 -21.373  22.803  1.00 86.57           H  
ATOM   3618  HB3 ARG B  70      -8.219 -20.893  22.074  1.00 86.57           H  
ATOM   3619  O   ARG B  70      -6.639 -21.916  23.893  1.00 86.57           O  
ATOM   3620  CG  ARG B  70      -9.561 -21.849  20.708  1.00 86.57           C  
ATOM   3621  HG2 ARG B  70      -8.796 -22.235  20.034  1.00 86.57           H  
ATOM   3622  HG3 ARG B  70     -10.397 -22.547  20.739  1.00 86.57           H  
ATOM   3623  CD  ARG B  70     -10.048 -20.505  20.192  1.00 86.57           C  
ATOM   3624  HD2 ARG B  70      -9.197 -19.829  20.104  1.00 86.57           H  
ATOM   3625  HD3 ARG B  70     -10.763 -20.083  20.899  1.00 86.57           H  
ATOM   3626  NE  ARG B  70     -10.698 -20.682  18.891  1.00 86.57           N  
ATOM   3627  HE  ARG B  70     -10.986 -21.614  18.628  1.00 86.57           H  
ATOM   3628  NH1 ARG B  70     -10.689 -18.483  18.321  1.00 86.57           N  
ATOM   3629 HH11 ARG B  70     -10.837 -17.798  17.594  1.00 86.57           H  
ATOM   3630 HH12 ARG B  70     -10.079 -18.213  19.080  1.00 86.57           H  
ATOM   3631  NH2 ARG B  70     -11.633 -19.976  16.963  1.00 86.57           N  
ATOM   3632 HH21 ARG B  70     -11.987 -20.893  16.735  1.00 86.57           H  
ATOM   3633 HH22 ARG B  70     -11.890 -19.205  16.363  1.00 86.57           H  
ATOM   3634  CZ  ARG B  70     -11.001 -19.712  18.064  1.00 86.57           C  
ATOM   3635  N   GLY B  71      -7.859 -23.475  24.944  1.00 86.26           N  
ATOM   3636  H   GLY B  71      -8.608 -24.146  24.853  1.00 86.26           H  
ATOM   3637  CA  GLY B  71      -7.195 -23.323  26.243  1.00 86.26           C  
ATOM   3638  HA2 GLY B  71      -6.115 -23.311  26.098  1.00 86.26           H  
ATOM   3639  HA3 GLY B  71      -7.454 -24.180  26.866  1.00 86.26           H  
ATOM   3640  C   GLY B  71      -7.591 -22.054  27.005  1.00 86.26           C  
ATOM   3641  O   GLY B  71      -6.867 -21.630  27.905  1.00 86.26           O  
ATOM   3642  N   TRP B  72      -8.721 -21.433  26.653  1.00 86.89           N  
ATOM   3643  H   TRP B  72      -9.295 -21.845  25.931  1.00 86.89           H  
ATOM   3644  CA  TRP B  72      -9.269 -20.294  27.387  1.00 86.89           C  
ATOM   3645  HA  TRP B  72      -8.455 -19.637  27.694  1.00 86.89           H  
ATOM   3646  C   TRP B  72      -9.992 -20.795  28.642  1.00 86.89           C  
ATOM   3647  CB  TRP B  72     -10.225 -19.489  26.495  1.00 86.89           C  
ATOM   3648  HB2 TRP B  72     -11.032 -20.146  26.171  1.00 86.89           H  
ATOM   3649  HB3 TRP B  72     -10.677 -18.709  27.109  1.00 86.89           H  
ATOM   3650  O   TRP B  72     -10.897 -21.620  28.551  1.00 86.89           O  
ATOM   3651  CG  TRP B  72      -9.660 -18.823  25.272  1.00 86.89           C  
ATOM   3652  CD1 TRP B  72      -8.441 -19.020  24.709  1.00 86.89           C  
ATOM   3653  HD1 TRP B  72      -7.677 -19.693  25.068  1.00 86.89           H  
ATOM   3654  CD2 TRP B  72     -10.332 -17.849  24.415  1.00 86.89           C  
ATOM   3655  CE2 TRP B  72      -9.464 -17.525  23.334  1.00 86.89           C  
ATOM   3656  CE3 TRP B  72     -11.580 -17.189  24.451  1.00 86.89           C  
ATOM   3657  HE3 TRP B  72     -12.239 -17.363  25.288  1.00 86.89           H  
ATOM   3658  NE1 TRP B  72      -8.323 -18.254  23.568  1.00 86.89           N  
ATOM   3659  HE1 TRP B  72      -7.508 -18.250  22.971  1.00 86.89           H  
ATOM   3660  CH2 TRP B  72     -11.087 -16.010  22.375  1.00 86.89           C  
ATOM   3661  HH2 TRP B  72     -11.366 -15.311  21.601  1.00 86.89           H  
ATOM   3662  CZ2 TRP B  72      -9.823 -16.614  22.339  1.00 86.89           C  
ATOM   3663  HZ2 TRP B  72      -9.115 -16.359  21.565  1.00 86.89           H  
ATOM   3664  CZ3 TRP B  72     -11.966 -16.295  23.433  1.00 86.89           C  
ATOM   3665  HZ3 TRP B  72     -12.932 -15.814  23.474  1.00 86.89           H  
ATOM   3666  N   ASP B  73      -9.634 -20.278  29.817  1.00 85.36           N  
ATOM   3667  H   ASP B  73      -8.859 -19.632  29.854  1.00 85.36           H  
ATOM   3668  CA  ASP B  73     -10.328 -20.601  31.071  1.00 85.36           C  
ATOM   3669  HA  ASP B  73     -10.620 -21.651  31.053  1.00 85.36           H  
ATOM   3670  C   ASP B  73     -11.622 -19.779  31.204  1.00 85.36           C  
ATOM   3671  CB  ASP B  73      -9.366 -20.428  32.255  1.00 85.36           C  
ATOM   3672  HB2 ASP B  73      -9.054 -19.385  32.319  1.00 85.36           H  
ATOM   3673  HB3 ASP B  73      -8.478 -21.034  32.075  1.00 85.36           H  
ATOM   3674  O   ASP B  73     -11.683 -18.804  31.953  1.00 85.36           O  
ATOM   3675  CG  ASP B  73      -9.979 -20.854  33.594  1.00 85.36           C  
ATOM   3676  OD1 ASP B  73     -11.153 -21.279  33.636  1.00 85.36           O  
ATOM   3677  OD2 ASP B  73      -9.269 -20.710  34.616  1.00 85.36           O  
ATOM   3678  N   ILE B  74     -12.641 -20.143  30.419  1.00 82.48           N  
ATOM   3679  H   ILE B  74     -12.474 -20.922  29.798  1.00 82.48           H  
ATOM   3680  CA  ILE B  74     -13.930 -19.432  30.303  1.00 82.48           C  
ATOM   3681  HA  ILE B  74     -13.749 -18.436  29.901  1.00 82.48           H  
ATOM   3682  C   ILE B  74     -14.624 -19.247  31.661  1.00 82.48           C  
ATOM   3683  CB  ILE B  74     -14.842 -20.202  29.315  1.00 82.48           C  
ATOM   3684  HB  ILE B  74     -14.812 -21.254  29.597  1.00 82.48           H  
ATOM   3685  O   ILE B  74     -15.239 -18.202  31.893  1.00 82.48           O  
ATOM   3686  CG1 ILE B  74     -14.316 -20.058  27.868  1.00 82.48           C  
ATOM   3687 HG12 ILE B  74     -13.226 -20.067  27.866  1.00 82.48           H  
ATOM   3688 HG13 ILE B  74     -14.643 -19.111  27.438  1.00 82.48           H  
ATOM   3689  CG2 ILE B  74     -16.317 -19.753  29.378  1.00 82.48           C  
ATOM   3690 HG21 ILE B  74     -16.899 -20.271  28.616  1.00 82.48           H  
ATOM   3691 HG22 ILE B  74     -16.751 -20.007  30.345  1.00 82.48           H  
ATOM   3692 HG23 ILE B  74     -16.388 -18.678  29.212  1.00 82.48           H  
ATOM   3693  CD1 ILE B  74     -14.774 -21.222  26.979  1.00 82.48           C  
ATOM   3694 HD11 ILE B  74     -14.513 -22.170  27.449  1.00 82.48           H  
ATOM   3695 HD12 ILE B  74     -15.851 -21.190  26.819  1.00 82.48           H  
ATOM   3696 HD13 ILE B  74     -14.262 -21.179  26.018  1.00 82.48           H  
ATOM   3697  N   ASP B  75     -14.520 -20.226  32.565  1.00 86.62           N  
ATOM   3698  H   ASP B  75     -13.948 -21.029  32.345  1.00 86.62           H  
ATOM   3699  CA  ASP B  75     -15.142 -20.165  33.893  1.00 86.62           C  
ATOM   3700  HA  ASP B  75     -16.201 -19.932  33.781  1.00 86.62           H  
ATOM   3701  C   ASP B  75     -14.534 -19.057  34.754  1.00 86.62           C  
ATOM   3702  CB  ASP B  75     -14.998 -21.516  34.612  1.00 86.62           C  
ATOM   3703  HB2 ASP B  75     -13.986 -21.897  34.473  1.00 86.62           H  
ATOM   3704  HB3 ASP B  75     -15.148 -21.359  35.680  1.00 86.62           H  
ATOM   3705  O   ASP B  75     -15.263 -18.323  35.424  1.00 86.62           O  
ATOM   3706  CG  ASP B  75     -16.018 -22.566  34.164  1.00 86.62           C  
ATOM   3707  OD1 ASP B  75     -17.153 -22.165  33.799  1.00 86.62           O  
ATOM   3708  OD2 ASP B  75     -15.699 -23.766  34.307  1.00 86.62           O  
ATOM   3709  N   SER B  76     -13.210 -18.906  34.703  1.00 87.83           N  
ATOM   3710  H   SER B  76     -12.668 -19.580  34.181  1.00 87.83           H  
ATOM   3711  CA  SER B  76     -12.498 -17.817  35.374  1.00 87.83           C  
ATOM   3712  HA  SER B  76     -12.904 -17.683  36.376  1.00 87.83           H  
ATOM   3713  C   SER B  76     -12.619 -16.486  34.631  1.00 87.83           C  
ATOM   3714  CB  SER B  76     -11.016 -18.168  35.489  1.00 87.83           C  
ATOM   3715  HB2 SER B  76     -10.592 -18.268  34.490  1.00 87.83           H  
ATOM   3716  HB3 SER B  76     -10.496 -17.364  36.010  1.00 87.83           H  
ATOM   3717  O   SER B  76     -12.549 -15.426  35.256  1.00 87.83           O  
ATOM   3718  OG  SER B  76     -10.837 -19.373  36.199  1.00 87.83           O  
ATOM   3719  HG  SER B  76     -10.341 -19.968  35.632  1.00 87.83           H  
ATOM   3720  N   LEU B  77     -12.763 -16.526  33.301  1.00 88.73           N  
ATOM   3721  H   LEU B  77     -12.738 -17.431  32.854  1.00 88.73           H  
ATOM   3722  CA  LEU B  77     -12.796 -15.333  32.460  1.00 88.73           C  
ATOM   3723  HA  LEU B  77     -12.029 -14.654  32.832  1.00 88.73           H  
ATOM   3724  C   LEU B  77     -14.130 -14.594  32.536  1.00 88.73           C  
ATOM   3725  CB  LEU B  77     -12.506 -15.698  30.990  1.00 88.73           C  
ATOM   3726  HB2 LEU B  77     -13.436 -15.659  30.423  1.00 88.73           H  
ATOM   3727  HB3 LEU B  77     -12.146 -16.723  30.898  1.00 88.73           H  
ATOM   3728  O   LEU B  77     -14.153 -13.373  32.393  1.00 88.73           O  
ATOM   3729  CG  LEU B  77     -11.466 -14.751  30.374  1.00 88.73           C  
ATOM   3730  HG  LEU B  77     -11.374 -13.847  30.976  1.00 88.73           H  
ATOM   3731  CD1 LEU B  77     -10.100 -15.434  30.286  1.00 88.73           C  
ATOM   3732 HD11 LEU B  77      -9.363 -14.737  29.888  1.00 88.73           H  
ATOM   3733 HD12 LEU B  77     -10.160 -16.312  29.642  1.00 88.73           H  
ATOM   3734 HD13 LEU B  77      -9.793 -15.749  31.284  1.00 88.73           H  
ATOM   3735  CD2 LEU B  77     -11.873 -14.314  28.977  1.00 88.73           C  
ATOM   3736 HD21 LEU B  77     -12.909 -13.976  28.971  1.00 88.73           H  
ATOM   3737 HD22 LEU B  77     -11.242 -13.469  28.701  1.00 88.73           H  
ATOM   3738 HD23 LEU B  77     -11.769 -15.139  28.272  1.00 88.73           H  
ATOM   3739  N   TYR B  78     -15.236 -15.315  32.712  1.00 91.54           N  
ATOM   3740  H   TYR B  78     -15.152 -16.318  32.794  1.00 91.54           H  
ATOM   3741  CA  TYR B  78     -16.557 -14.709  32.707  1.00 91.54           C  
ATOM   3742  HA  TYR B  78     -16.561 -13.932  31.943  1.00 91.54           H  
ATOM   3743  C   TYR B  78     -16.915 -14.073  34.051  1.00 91.54           C  
ATOM   3744  CB  TYR B  78     -17.613 -15.726  32.299  1.00 91.54           C  
ATOM   3745  HB2 TYR B  78     -17.558 -16.579  32.976  1.00 91.54           H  
ATOM   3746  HB3 TYR B  78     -17.391 -16.082  31.293  1.00 91.54           H  
ATOM   3747  O   TYR B  78     -17.013 -14.754  35.072  1.00 91.54           O  
ATOM   3748  CG  TYR B  78     -19.014 -15.146  32.322  1.00 91.54           C  
ATOM   3749  CD1 TYR B  78     -19.907 -15.486  33.357  1.00 91.54           C  
ATOM   3750  HD1 TYR B  78     -19.560 -16.083  34.187  1.00 91.54           H  
ATOM   3751  CD2 TYR B  78     -19.434 -14.289  31.290  1.00 91.54           C  
ATOM   3752  HD2 TYR B  78     -18.738 -13.986  30.521  1.00 91.54           H  
ATOM   3753  CE1 TYR B  78     -21.246 -15.052  33.308  1.00 91.54           C  
ATOM   3754  HE1 TYR B  78     -21.933 -15.331  34.093  1.00 91.54           H  
ATOM   3755  CE2 TYR B  78     -20.777 -13.870  31.228  1.00 91.54           C  
ATOM   3756  HE2 TYR B  78     -21.128 -13.261  30.408  1.00 91.54           H  
ATOM   3757  OH  TYR B  78     -22.986 -13.867  32.153  1.00 91.54           O  
ATOM   3758  HH  TYR B  78     -23.507 -14.201  32.887  1.00 91.54           H  
ATOM   3759  CZ  TYR B  78     -21.687 -14.256  32.228  1.00 91.54           C  
ATOM   3760  N   ASP B  79     -17.248 -12.787  34.026  1.00 91.58           N  
ATOM   3761  H   ASP B  79     -17.158 -12.286  33.154  1.00 91.58           H  
ATOM   3762  CA  ASP B  79     -17.909 -12.103  35.128  1.00 91.58           C  
ATOM   3763  HA  ASP B  79     -18.342 -12.862  35.780  1.00 91.58           H  
ATOM   3764  C   ASP B  79     -19.012 -11.177  34.597  1.00 91.58           C  
ATOM   3765  CB  ASP B  79     -16.902 -11.316  35.965  1.00 91.58           C  
ATOM   3766  HB2 ASP B  79     -16.613 -10.397  35.454  1.00 91.58           H  
ATOM   3767  HB3 ASP B  79     -16.009 -11.921  36.118  1.00 91.58           H  
ATOM   3768  O   ASP B  79     -18.722 -10.260  33.829  1.00 91.58           O  
ATOM   3769  CG  ASP B  79     -17.515 -10.983  37.321  1.00 91.58           C  
ATOM   3770  OD1 ASP B  79     -18.590 -10.352  37.396  1.00 91.58           O  
ATOM   3771  OD2 ASP B  79     -16.926 -11.409  38.336  1.00 91.58           O  
ATOM   3772  N   PRO B  80     -20.282 -11.363  35.000  1.00 87.70           N  
ATOM   3773  CA  PRO B  80     -21.381 -10.532  34.521  1.00 87.70           C  
ATOM   3774  HA  PRO B  80     -21.379 -10.515  33.431  1.00 87.70           H  
ATOM   3775  C   PRO B  80     -21.310  -9.080  35.018  1.00 87.70           C  
ATOM   3776  CB  PRO B  80     -22.646 -11.236  35.017  1.00 87.70           C  
ATOM   3777  HB2 PRO B  80     -23.464 -10.541  35.206  1.00 87.70           H  
ATOM   3778  HB3 PRO B  80     -22.951 -11.984  34.284  1.00 87.70           H  
ATOM   3779  O   PRO B  80     -22.087  -8.255  34.542  1.00 87.70           O  
ATOM   3780  CG  PRO B  80     -22.185 -11.934  36.295  1.00 87.70           C  
ATOM   3781  HG2 PRO B  80     -22.177 -11.222  37.120  1.00 87.70           H  
ATOM   3782  HG3 PRO B  80     -22.806 -12.797  36.535  1.00 87.70           H  
ATOM   3783  CD  PRO B  80     -20.755 -12.344  35.963  1.00 87.70           C  
ATOM   3784  HD2 PRO B  80     -20.151 -12.344  36.870  1.00 87.70           H  
ATOM   3785  HD3 PRO B  80     -20.745 -13.333  35.503  1.00 87.70           H  
ATOM   3786  N   VAL B  81     -20.443  -8.755  35.987  1.00 83.63           N  
ATOM   3787  H   VAL B  81     -19.805  -9.464  36.321  1.00 83.63           H  
ATOM   3788  CA  VAL B  81     -20.204  -7.387  36.458  1.00 83.63           C  
ATOM   3789  HA  VAL B  81     -21.137  -6.829  36.377  1.00 83.63           H  
ATOM   3790  C   VAL B  81     -19.130  -6.736  35.581  1.00 83.63           C  
ATOM   3791  CB  VAL B  81     -19.797  -7.340  37.944  1.00 83.63           C  
ATOM   3792  HB  VAL B  81     -18.845  -7.848  38.095  1.00 83.63           H  
ATOM   3793  O   VAL B  81     -17.947  -7.071  35.703  1.00 83.63           O  
ATOM   3794  CG1 VAL B  81     -19.650  -5.886  38.422  1.00 83.63           C  
ATOM   3795 HG11 VAL B  81     -20.575  -5.337  38.251  1.00 83.63           H  
ATOM   3796 HG12 VAL B  81     -19.404  -5.870  39.484  1.00 83.63           H  
ATOM   3797 HG13 VAL B  81     -18.839  -5.398  37.881  1.00 83.63           H  
ATOM   3798  CG2 VAL B  81     -20.859  -8.008  38.830  1.00 83.63           C  
ATOM   3799 HG21 VAL B  81     -20.577  -7.915  39.879  1.00 83.63           H  
ATOM   3800 HG22 VAL B  81     -21.833  -7.547  38.663  1.00 83.63           H  
ATOM   3801 HG23 VAL B  81     -20.913  -9.069  38.587  1.00 83.63           H  
ATOM   3802  N   PRO B  82     -19.495  -5.752  34.738  1.00 77.07           N  
ATOM   3803  CA  PRO B  82     -18.515  -5.053  33.922  1.00 77.07           C  
ATOM   3804  HA  PRO B  82     -18.012  -5.784  33.288  1.00 77.07           H  
ATOM   3805  C   PRO B  82     -17.482  -4.338  34.801  1.00 77.07           C  
ATOM   3806  CB  PRO B  82     -19.306  -4.079  33.044  1.00 77.07           C  
ATOM   3807  HB2 PRO B  82     -19.279  -3.077  33.472  1.00 77.07           H  
ATOM   3808  HB3 PRO B  82     -18.918  -4.073  32.025  1.00 77.07           H  
ATOM   3809  O   PRO B  82     -17.804  -3.822  35.872  1.00 77.07           O  
ATOM   3810  CG  PRO B  82     -20.738  -4.612  33.091  1.00 77.07           C  
ATOM   3811  HG2 PRO B  82     -21.480  -3.827  32.948  1.00 77.07           H  
ATOM   3812  HG3 PRO B  82     -20.862  -5.400  32.348  1.00 77.07           H  
ATOM   3813  CD  PRO B  82     -20.821  -5.213  34.486  1.00 77.07           C  
ATOM   3814  HD2 PRO B  82     -21.036  -4.431  35.215  1.00 77.07           H  
ATOM   3815  HD3 PRO B  82     -21.606  -5.969  34.505  1.00 77.07           H  
ATOM   3816  N   GLY B  83     -16.232  -4.286  34.343  1.00 67.91           N  
ATOM   3817  H   GLY B  83     -16.035  -4.719  33.452  1.00 67.91           H  
ATOM   3818  CA  GLY B  83     -15.145  -3.585  35.033  1.00 67.91           C  
ATOM   3819  HA2 GLY B  83     -15.554  -2.746  35.596  1.00 67.91           H  
ATOM   3820  HA3 GLY B  83     -14.467  -3.180  34.282  1.00 67.91           H  
ATOM   3821  C   GLY B  83     -14.314  -4.437  35.998  1.00 67.91           C  
ATOM   3822  O   GLY B  83     -13.311  -3.941  36.516  1.00 67.91           O  
ATOM   3823  N   ARG B  84     -14.643  -5.720  36.224  1.00 77.45           N  
ATOM   3824  H   ARG B  84     -15.472  -6.102  35.791  1.00 77.45           H  
ATOM   3825  CA  ARG B  84     -13.712  -6.628  36.915  1.00 77.45           C  
ATOM   3826  HA  ARG B  84     -13.366  -6.113  37.811  1.00 77.45           H  
ATOM   3827  C   ARG B  84     -12.484  -6.871  36.031  1.00 77.45           C  
ATOM   3828  CB  ARG B  84     -14.403  -7.936  37.341  1.00 77.45           C  
ATOM   3829  HB2 ARG B  84     -15.439  -7.946  37.004  1.00 77.45           H  
ATOM   3830  HB3 ARG B  84     -13.889  -8.787  36.893  1.00 77.45           H  
ATOM   3831  O   ARG B  84     -12.587  -7.366  34.908  1.00 77.45           O  
ATOM   3832  CG  ARG B  84     -14.349  -8.128  38.861  1.00 77.45           C  
ATOM   3833  HG2 ARG B  84     -14.825  -7.279  39.353  1.00 77.45           H  
ATOM   3834  HG3 ARG B  84     -13.310  -8.204  39.181  1.00 77.45           H  
ATOM   3835  CD  ARG B  84     -15.094  -9.408  39.227  1.00 77.45           C  
ATOM   3836  HD2 ARG B  84     -14.676 -10.236  38.655  1.00 77.45           H  
ATOM   3837  HD3 ARG B  84     -16.135  -9.266  38.936  1.00 77.45           H  
ATOM   3838  NE  ARG B  84     -15.045  -9.706  40.671  1.00 77.45           N  
ATOM   3839  HE  ARG B  84     -14.838  -8.929  41.282  1.00 77.45           H  
ATOM   3840  NH1 ARG B  84     -15.597 -11.945  40.539  1.00 77.45           N  
ATOM   3841 HH11 ARG B  84     -15.892 -11.792  39.586  1.00 77.45           H  
ATOM   3842 HH12 ARG B  84     -15.804 -12.851  40.935  1.00 77.45           H  
ATOM   3843  NH2 ARG B  84     -15.227 -11.028  42.514  1.00 77.45           N  
ATOM   3844 HH21 ARG B  84     -15.394 -11.948  42.894  1.00 77.45           H  
ATOM   3845 HH22 ARG B  84     -14.969 -10.239  43.090  1.00 77.45           H  
ATOM   3846  CZ  ARG B  84     -15.292 -10.885  41.220  1.00 77.45           C  
ATOM   3847  N   LYS B  85     -11.308  -6.484  36.531  1.00 76.83           N  
ATOM   3848  H   LYS B  85     -11.311  -6.047  37.441  1.00 76.83           H  
ATOM   3849  CA  LYS B  85     -10.047  -6.528  35.777  1.00 76.83           C  
ATOM   3850  HA  LYS B  85     -10.172  -5.898  34.896  1.00 76.83           H  
ATOM   3851  C   LYS B  85      -9.753  -7.957  35.302  1.00 76.83           C  
ATOM   3852  CB  LYS B  85      -8.906  -5.960  36.648  1.00 76.83           C  
ATOM   3853  HB2 LYS B  85      -9.279  -5.103  37.209  1.00 76.83           H  
ATOM   3854  HB3 LYS B  85      -8.579  -6.717  37.361  1.00 76.83           H  
ATOM   3855  O   LYS B  85      -9.834  -8.888  36.097  1.00 76.83           O  
ATOM   3856  CG  LYS B  85      -7.710  -5.485  35.805  1.00 76.83           C  
ATOM   3857  HG2 LYS B  85      -8.044  -4.672  35.160  1.00 76.83           H  
ATOM   3858  HG3 LYS B  85      -7.367  -6.306  35.176  1.00 76.83           H  
ATOM   3859  CD  LYS B  85      -6.522  -4.995  36.655  1.00 76.83           C  
ATOM   3860  HD2 LYS B  85      -6.128  -5.836  37.226  1.00 76.83           H  
ATOM   3861  HD3 LYS B  85      -6.853  -4.216  37.342  1.00 76.83           H  
ATOM   3862  CE  LYS B  85      -5.427  -4.438  35.723  1.00 76.83           C  
ATOM   3863  HE2 LYS B  85      -5.783  -3.508  35.280  1.00 76.83           H  
ATOM   3864  HE3 LYS B  85      -5.280  -5.146  34.908  1.00 76.83           H  
ATOM   3865  NZ  LYS B  85      -4.116  -4.214  36.392  1.00 76.83           N  
ATOM   3866  HZ1 LYS B  85      -3.718  -5.094  36.688  1.00 76.83           H  
ATOM   3867  HZ2 LYS B  85      -4.188  -3.592  37.185  1.00 76.83           H  
ATOM   3868  HZ3 LYS B  85      -3.445  -3.839  35.738  1.00 76.83           H  
ATOM   3869  N   GLY B  86      -9.388  -8.113  34.029  1.00 81.52           N  
ATOM   3870  H   GLY B  86      -9.395  -7.310  33.416  1.00 81.52           H  
ATOM   3871  CA  GLY B  86      -9.024  -9.412  33.451  1.00 81.52           C  
ATOM   3872  HA2 GLY B  86      -8.457  -9.250  32.534  1.00 81.52           H  
ATOM   3873  HA3 GLY B  86      -8.380  -9.947  34.149  1.00 81.52           H  
ATOM   3874  C   GLY B  86     -10.201 -10.337  33.117  1.00 81.52           C  
ATOM   3875  O   GLY B  86      -9.958 -11.490  32.784  1.00 81.52           O  
ATOM   3876  N   THR B  87     -11.445  -9.854  33.205  1.00 89.11           N  
ATOM   3877  H   THR B  87     -11.578  -8.878  33.429  1.00 89.11           H  
ATOM   3878  CA  THR B  87     -12.658 -10.644  32.930  1.00 89.11           C  
ATOM   3879  HA  THR B  87     -12.369 -11.644  32.608  1.00 89.11           H  
ATOM   3880  C   THR B  87     -13.483 -10.036  31.795  1.00 89.11           C  
ATOM   3881  CB  THR B  87     -13.534 -10.814  34.185  1.00 89.11           C  
ATOM   3882  HB  THR B  87     -14.349 -11.503  33.962  1.00 89.11           H  
ATOM   3883  O   THR B  87     -13.271  -8.887  31.403  1.00 89.11           O  
ATOM   3884  CG2 THR B  87     -12.769 -11.370  35.387  1.00 89.11           C  
ATOM   3885 HG21 THR B  87     -12.304 -12.316  35.109  1.00 89.11           H  
ATOM   3886 HG22 THR B  87     -13.469 -11.553  36.201  1.00 89.11           H  
ATOM   3887 HG23 THR B  87     -12.002 -10.668  35.716  1.00 89.11           H  
ATOM   3888  OG1 THR B  87     -14.113  -9.589  34.562  1.00 89.11           O  
ATOM   3889  HG1 THR B  87     -13.456  -8.892  34.494  1.00 89.11           H  
ATOM   3890  N   THR B  88     -14.442 -10.800  31.281  1.00 91.50           N  
ATOM   3891  H   THR B  88     -14.553 -11.729  31.659  1.00 91.50           H  
ATOM   3892  CA  THR B  88     -15.438 -10.369  30.297  1.00 91.50           C  
ATOM   3893  HA  THR B  88     -15.369  -9.287  30.186  1.00 91.50           H  
ATOM   3894  C   THR B  88     -16.846 -10.697  30.779  1.00 91.50           C  
ATOM   3895  CB  THR B  88     -15.176 -11.001  28.921  1.00 91.50           C  
ATOM   3896  HB  THR B  88     -14.187 -10.698  28.577  1.00 91.50           H  
ATOM   3897  O   THR B  88     -17.070 -11.736  31.390  1.00 91.50           O  
ATOM   3898  CG2 THR B  88     -15.253 -12.527  28.933  1.00 91.50           C  
ATOM   3899 HG21 THR B  88     -14.623 -12.931  29.725  1.00 91.50           H  
ATOM   3900 HG22 THR B  88     -16.276 -12.854  29.116  1.00 91.50           H  
ATOM   3901 HG23 THR B  88     -14.929 -12.917  27.968  1.00 91.50           H  
ATOM   3902  OG1 THR B  88     -16.147 -10.554  28.004  1.00 91.50           O  
ATOM   3903  HG1 THR B  88     -16.086  -9.597  27.954  1.00 91.50           H  
ATOM   3904  N   TYR B  89     -17.818  -9.842  30.465  1.00 92.94           N  
ATOM   3905  H   TYR B  89     -17.593  -9.018  29.927  1.00 92.94           H  
ATOM   3906  CA  TYR B  89     -19.234 -10.126  30.725  1.00 92.94           C  
ATOM   3907  HA  TYR B  89     -19.307 -10.824  31.558  1.00 92.94           H  
ATOM   3908  C   TYR B  89     -19.928 -10.835  29.554  1.00 92.94           C  
ATOM   3909  CB  TYR B  89     -19.950  -8.840  31.155  1.00 92.94           C  
ATOM   3910  HB2 TYR B  89     -19.489  -8.472  32.072  1.00 92.94           H  
ATOM   3911  HB3 TYR B  89     -20.988  -9.072  31.394  1.00 92.94           H  
ATOM   3912  O   TYR B  89     -21.147 -10.994  29.577  1.00 92.94           O  
ATOM   3913  CG  TYR B  89     -19.920  -7.740  30.116  1.00 92.94           C  
ATOM   3914  CD1 TYR B  89     -19.013  -6.674  30.251  1.00 92.94           C  
ATOM   3915  HD1 TYR B  89     -18.348  -6.635  31.101  1.00 92.94           H  
ATOM   3916  CD2 TYR B  89     -20.798  -7.781  29.016  1.00 92.94           C  
ATOM   3917  HD2 TYR B  89     -21.506  -8.590  28.917  1.00 92.94           H  
ATOM   3918  CE1 TYR B  89     -18.992  -5.653  29.284  1.00 92.94           C  
ATOM   3919  HE1 TYR B  89     -18.338  -4.800  29.395  1.00 92.94           H  
ATOM   3920  CE2 TYR B  89     -20.748  -6.780  28.029  1.00 92.94           C  
ATOM   3921  HE2 TYR B  89     -21.405  -6.824  27.174  1.00 92.94           H  
ATOM   3922  OH  TYR B  89     -19.792  -4.735  27.220  1.00 92.94           O  
ATOM   3923  HH  TYR B  89     -20.485  -4.857  26.567  1.00 92.94           H  
ATOM   3924  CZ  TYR B  89     -19.836  -5.715  28.158  1.00 92.94           C  
ATOM   3925  N   VAL B  90     -19.183 -11.258  28.529  1.00 92.94           N  
ATOM   3926  H   VAL B  90     -18.181 -11.139  28.572  1.00 92.94           H  
ATOM   3927  CA  VAL B  90     -19.722 -11.902  27.326  1.00 92.94           C  
ATOM   3928  HA  VAL B  90     -20.808 -11.960  27.402  1.00 92.94           H  
ATOM   3929  C   VAL B  90     -19.182 -13.324  27.215  1.00 92.94           C  
ATOM   3930  CB  VAL B  90     -19.399 -11.071  26.074  1.00 92.94           C  
ATOM   3931  HB  VAL B  90     -18.317 -11.003  25.966  1.00 92.94           H  
ATOM   3932  O   VAL B  90     -17.990 -13.559  27.376  1.00 92.94           O  
ATOM   3933  CG1 VAL B  90     -19.972 -11.698  24.801  1.00 92.94           C  
ATOM   3934 HG11 VAL B  90     -19.479 -12.650  24.604  1.00 92.94           H  
ATOM   3935 HG12 VAL B  90     -19.779 -11.050  23.946  1.00 92.94           H  
ATOM   3936 HG13 VAL B  90     -21.049 -11.840  24.895  1.00 92.94           H  
ATOM   3937  CG2 VAL B  90     -19.990  -9.660  26.211  1.00 92.94           C  
ATOM   3938 HG21 VAL B  90     -21.032  -9.729  26.524  1.00 92.94           H  
ATOM   3939 HG22 VAL B  90     -19.961  -9.131  25.259  1.00 92.94           H  
ATOM   3940 HG23 VAL B  90     -19.422  -9.092  26.949  1.00 92.94           H  
ATOM   3941  N   ARG B  91     -20.071 -14.282  26.934  1.00 90.40           N  
ATOM   3942  H   ARG B  91     -21.042 -14.011  26.869  1.00 90.40           H  
ATOM   3943  CA  ARG B  91     -19.720 -15.697  26.684  1.00 90.40           C  
ATOM   3944  HA  ARG B  91     -18.669 -15.867  26.913  1.00 90.40           H  
ATOM   3945  C   ARG B  91     -19.866 -16.124  25.233  1.00 90.40           C  
ATOM   3946  CB  ARG B  91     -20.574 -16.625  27.560  1.00 90.40           C  
ATOM   3947  HB2 ARG B  91     -20.507 -17.648  27.191  1.00 90.40           H  
ATOM   3948  HB3 ARG B  91     -21.619 -16.315  27.525  1.00 90.40           H  
ATOM   3949  O   ARG B  91     -19.406 -17.205  24.885  1.00 90.40           O  
ATOM   3950  CG  ARG B  91     -20.061 -16.607  28.991  1.00 90.40           C  
ATOM   3951  HG2 ARG B  91     -20.127 -15.577  29.343  1.00 90.40           H  
ATOM   3952  HG3 ARG B  91     -19.022 -16.935  29.004  1.00 90.40           H  
ATOM   3953  CD  ARG B  91     -20.896 -17.514  29.894  1.00 90.40           C  
ATOM   3954  HD2 ARG B  91     -20.980 -18.487  29.410  1.00 90.40           H  
ATOM   3955  HD3 ARG B  91     -21.892 -17.087  30.009  1.00 90.40           H  
ATOM   3956  NE  ARG B  91     -20.253 -17.659  31.211  1.00 90.40           N  
ATOM   3957  HE  ARG B  91     -19.616 -16.920  31.474  1.00 90.40           H  
ATOM   3958  NH1 ARG B  91     -21.181 -19.655  31.810  1.00 90.40           N  
ATOM   3959 HH11 ARG B  91     -21.052 -20.530  32.298  1.00 90.40           H  
ATOM   3960 HH12 ARG B  91     -21.638 -19.672  30.909  1.00 90.40           H  
ATOM   3961  NH2 ARG B  91     -19.533 -18.792  33.053  1.00 90.40           N  
ATOM   3962 HH21 ARG B  91     -19.416 -19.693  33.494  1.00 90.40           H  
ATOM   3963 HH22 ARG B  91     -18.752 -18.156  33.123  1.00 90.40           H  
ATOM   3964  CZ  ARG B  91     -20.334 -18.690  32.026  1.00 90.40           C  
ATOM   3965  N   ASN B  92     -20.511 -15.296  24.414  1.00 93.05           N  
ATOM   3966  H   ASN B  92     -20.754 -14.370  24.737  1.00 93.05           H  
ATOM   3967  CA  ASN B  92     -20.882 -15.664  23.058  1.00 93.05           C  
ATOM   3968  HA  ASN B  92     -20.506 -16.670  22.870  1.00 93.05           H  
ATOM   3969  C   ASN B  92     -20.243 -14.728  22.031  1.00 93.05           C  
ATOM   3970  CB  ASN B  92     -22.408 -15.698  22.903  1.00 93.05           C  
ATOM   3971  HB2 ASN B  92     -22.784 -14.677  22.830  1.00 93.05           H  
ATOM   3972  HB3 ASN B  92     -22.639 -16.216  21.972  1.00 93.05           H  
ATOM   3973  O   ASN B  92     -20.190 -13.516  22.240  1.00 93.05           O  
ATOM   3974  CG  ASN B  92     -23.147 -16.427  24.002  1.00 93.05           C  
ATOM   3975  ND2 ASN B  92     -24.214 -15.843  24.497  1.00 93.05           N  
ATOM   3976 HD21 ASN B  92     -24.668 -16.336  25.253  1.00 93.05           H  
ATOM   3977 HD22 ASN B  92     -24.496 -14.944  24.133  1.00 93.05           H  
ATOM   3978  OD1 ASN B  92     -22.796 -17.502  24.445  1.00 93.05           O  
ATOM   3979  N   ALA B  93     -19.794 -15.296  20.920  1.00 96.04           N  
ATOM   3980  H   ALA B  93     -19.919 -16.294  20.820  1.00 96.04           H  
ATOM   3981  CA  ALA B  93     -19.301 -14.600  19.736  1.00 96.04           C  
ATOM   3982  HA  ALA B  93     -19.947 -13.753  19.504  1.00 96.04           H  
ATOM   3983  C   ALA B  93     -19.341 -15.564  18.538  1.00 96.04           C  
ATOM   3984  CB  ALA B  93     -17.887 -14.083  20.022  1.00 96.04           C  
ATOM   3985  HB1 ALA B  93     -17.299 -14.863  20.505  1.00 96.04           H  
ATOM   3986  HB2 ALA B  93     -17.950 -13.218  20.683  1.00 96.04           H  
ATOM   3987  HB3 ALA B  93     -17.383 -13.785  19.103  1.00 96.04           H  
ATOM   3988  O   ALA B  93     -19.727 -16.721  18.678  1.00 96.04           O  
ATOM   3989  N   ALA B  94     -18.976 -15.105  17.347  1.00 97.88           N  
ATOM   3990  H   ALA B  94     -18.646 -14.154  17.265  1.00 97.88           H  
ATOM   3991  CA  ALA B  94     -18.926 -15.961  16.166  1.00 97.88           C  
ATOM   3992  HA  ALA B  94     -19.589 -16.818  16.286  1.00 97.88           H  
ATOM   3993  C   ALA B  94     -17.498 -16.494  15.953  1.00 97.88           C  
ATOM   3994  CB  ALA B  94     -19.465 -15.139  15.000  1.00 97.88           C  
ATOM   3995  HB1 ALA B  94     -20.507 -14.878  15.182  1.00 97.88           H  
ATOM   3996  HB2 ALA B  94     -18.873 -14.228  14.911  1.00 97.88           H  
ATOM   3997  HB3 ALA B  94     -19.397 -15.699  14.067  1.00 97.88           H  
ATOM   3998  O   ALA B  94     -16.589 -15.725  15.645  1.00 97.88           O  
ATOM   3999  N   PHE B  95     -17.295 -17.803  16.101  1.00 97.07           N  
ATOM   4000  H   PHE B  95     -18.080 -18.396  16.332  1.00 97.07           H  
ATOM   4001  CA  PHE B  95     -15.982 -18.448  15.981  1.00 97.07           C  
ATOM   4002  HA  PHE B  95     -15.207 -17.691  15.855  1.00 97.07           H  
ATOM   4003  C   PHE B  95     -15.909 -19.376  14.771  1.00 97.07           C  
ATOM   4004  CB  PHE B  95     -15.668 -19.219  17.265  1.00 97.07           C  
ATOM   4005  HB2 PHE B  95     -14.746 -19.781  17.119  1.00 97.07           H  
ATOM   4006  HB3 PHE B  95     -16.462 -19.942  17.455  1.00 97.07           H  
ATOM   4007  O   PHE B  95     -16.896 -20.018  14.422  1.00 97.07           O  
ATOM   4008  CG  PHE B  95     -15.495 -18.327  18.473  1.00 97.07           C  
ATOM   4009  CD1 PHE B  95     -14.251 -17.718  18.714  1.00 97.07           C  
ATOM   4010  HD1 PHE B  95     -13.432 -17.878  18.029  1.00 97.07           H  
ATOM   4011  CD2 PHE B  95     -16.569 -18.105  19.355  1.00 97.07           C  
ATOM   4012  HD2 PHE B  95     -17.528 -18.569  19.176  1.00 97.07           H  
ATOM   4013  CE1 PHE B  95     -14.071 -16.898  19.840  1.00 97.07           C  
ATOM   4014  HE1 PHE B  95     -13.111 -16.437  20.021  1.00 97.07           H  
ATOM   4015  CE2 PHE B  95     -16.386 -17.294  20.487  1.00 97.07           C  
ATOM   4016  HE2 PHE B  95     -17.208 -17.147  21.172  1.00 97.07           H  
ATOM   4017  CZ  PHE B  95     -15.139 -16.688  20.727  1.00 97.07           C  
ATOM   4018  HZ  PHE B  95     -14.997 -16.058  21.592  1.00 97.07           H  
ATOM   4019  N   LEU B  96     -14.731 -19.481  14.155  1.00 96.95           N  
ATOM   4020  H   LEU B  96     -13.952 -18.957  14.528  1.00 96.95           H  
ATOM   4021  CA  LEU B  96     -14.459 -20.506  13.148  1.00 96.95           C  
ATOM   4022  HA  LEU B  96     -15.252 -20.496  12.400  1.00 96.95           H  
ATOM   4023  C   LEU B  96     -14.446 -21.897  13.801  1.00 96.95           C  
ATOM   4024  CB  LEU B  96     -13.101 -20.230  12.474  1.00 96.95           C  
ATOM   4025  HB2 LEU B  96     -12.829 -21.096  11.871  1.00 96.95           H  
ATOM   4026  HB3 LEU B  96     -12.357 -20.126  13.263  1.00 96.95           H  
ATOM   4027  O   LEU B  96     -13.701 -22.115  14.758  1.00 96.95           O  
ATOM   4028  CG  LEU B  96     -13.022 -18.977  11.590  1.00 96.95           C  
ATOM   4029  HG  LEU B  96     -13.294 -18.097  12.173  1.00 96.95           H  
ATOM   4030  CD1 LEU B  96     -11.595 -18.795  11.069  1.00 96.95           C  
ATOM   4031 HD11 LEU B  96     -11.307 -19.646  10.451  1.00 96.95           H  
ATOM   4032 HD12 LEU B  96     -11.530 -17.880  10.482  1.00 96.95           H  
ATOM   4033 HD13 LEU B  96     -10.910 -18.717  11.914  1.00 96.95           H  
ATOM   4034  CD2 LEU B  96     -13.960 -19.079  10.393  1.00 96.95           C  
ATOM   4035 HD21 LEU B  96     -13.765 -19.996   9.838  1.00 96.95           H  
ATOM   4036 HD22 LEU B  96     -14.990 -19.082  10.750  1.00 96.95           H  
ATOM   4037 HD23 LEU B  96     -13.816 -18.219   9.739  1.00 96.95           H  
ATOM   4038  N   ASP B  97     -15.206 -22.837  13.230  1.00 88.69           N  
ATOM   4039  H   ASP B  97     -15.945 -22.529  12.615  1.00 88.69           H  
ATOM   4040  CA  ASP B  97     -15.309 -24.228  13.701  1.00 88.69           C  
ATOM   4041  HA  ASP B  97     -15.719 -24.237  14.711  1.00 88.69           H  
ATOM   4042  C   ASP B  97     -13.952 -24.960  13.731  1.00 88.69           C  
ATOM   4043  CB  ASP B  97     -16.248 -25.028  12.773  1.00 88.69           C  
ATOM   4044  HB2 ASP B  97     -16.247 -26.065  13.109  1.00 88.69           H  
ATOM   4045  HB3 ASP B  97     -15.831 -25.016  11.766  1.00 88.69           H  
ATOM   4046  O   ASP B  97     -13.728 -25.810  14.583  1.00 88.69           O  
ATOM   4047  CG  ASP B  97     -17.712 -24.569  12.682  1.00 88.69           C  
ATOM   4048  OD1 ASP B  97     -18.021 -23.386  12.954  1.00 88.69           O  
ATOM   4049  OD2 ASP B  97     -18.523 -25.382  12.186  1.00 88.69           O  
ATOM   4050  N   ASP B  98     -13.045 -24.644  12.800  1.00 89.55           N  
ATOM   4051  H   ASP B  98     -13.297 -23.926  12.135  1.00 89.55           H  
ATOM   4052  CA  ASP B  98     -11.734 -25.293  12.665  1.00 89.55           C  
ATOM   4053  HA  ASP B  98     -11.497 -25.783  13.610  1.00 89.55           H  
ATOM   4054  C   ASP B  98     -10.624 -24.257  12.426  1.00 89.55           C  
ATOM   4055  CB  ASP B  98     -11.791 -26.392  11.590  1.00 89.55           C  
ATOM   4056  HB2 ASP B  98     -12.656 -27.027  11.782  1.00 89.55           H  
ATOM   4057  HB3 ASP B  98     -11.923 -25.933  10.610  1.00 89.55           H  
ATOM   4058  O   ASP B  98      -9.897 -24.282  11.434  1.00 89.55           O  
ATOM   4059  CG  ASP B  98     -10.541 -27.284  11.581  1.00 89.55           C  
ATOM   4060  OD1 ASP B  98      -9.781 -27.261  12.580  1.00 89.55           O  
ATOM   4061  OD2 ASP B  98     -10.372 -28.014  10.577  1.00 89.55           O  
ATOM   4062  N   ALA B  99     -10.518 -23.280  13.332  1.00 92.70           N  
ATOM   4063  H   ALA B  99     -11.201 -23.246  14.075  1.00 92.70           H  
ATOM   4064  CA  ALA B  99      -9.488 -22.238  13.245  1.00 92.70           C  
ATOM   4065  HA  ALA B  99      -9.616 -21.700  12.306  1.00 92.70           H  
ATOM   4066  C   ALA B  99      -8.055 -22.808  13.272  1.00 92.70           C  
ATOM   4067  CB  ALA B  99      -9.679 -21.257  14.408  1.00 92.70           C  
ATOM   4068  HB1 ALA B  99     -10.695 -20.862  14.408  1.00 92.70           H  
ATOM   4069  HB2 ALA B  99      -9.497 -21.761  15.357  1.00 92.70           H  
ATOM   4070  HB3 ALA B  99      -8.979 -20.428  14.305  1.00 92.70           H  
ATOM   4071  O   ALA B  99      -7.142 -22.214  12.697  1.00 92.70           O  
ATOM   4072  N   ALA B 100      -7.858 -23.939  13.962  1.00 92.05           N  
ATOM   4073  H   ALA B 100      -8.672 -24.405  14.336  1.00 92.05           H  
ATOM   4074  CA  ALA B 100      -6.562 -24.586  14.135  1.00 92.05           C  
ATOM   4075  HA  ALA B 100      -5.793 -23.814  14.140  1.00 92.05           H  
ATOM   4076  C   ALA B 100      -6.202 -25.564  13.001  1.00 92.05           C  
ATOM   4077  CB  ALA B 100      -6.548 -25.281  15.502  1.00 92.05           C  
ATOM   4078  HB1 ALA B 100      -7.306 -26.064  15.526  1.00 92.05           H  
ATOM   4079  HB2 ALA B 100      -6.755 -24.557  16.290  1.00 92.05           H  
ATOM   4080  HB3 ALA B 100      -5.571 -25.730  15.678  1.00 92.05           H  
ATOM   4081  O   ALA B 100      -5.020 -25.897  12.873  1.00 92.05           O  
ATOM   4082  N   GLY B 101      -7.174 -26.018  12.206  1.00 94.61           N  
ATOM   4083  H   GLY B 101      -8.137 -25.782  12.398  1.00 94.61           H  
ATOM   4084  CA  GLY B 101      -6.967 -26.891  11.055  1.00 94.61           C  
ATOM   4085  HA2 GLY B 101      -6.439 -27.788  11.378  1.00 94.61           H  
ATOM   4086  HA3 GLY B 101      -7.933 -27.195  10.653  1.00 94.61           H  
ATOM   4087  C   GLY B 101      -6.188 -26.209   9.934  1.00 94.61           C  
ATOM   4088  O   GLY B 101      -6.364 -25.021   9.664  1.00 94.61           O  
ATOM   4089  N   PHE B 102      -5.272 -26.962   9.319  1.00 96.89           N  
ATOM   4090  H   PHE B 102      -5.181 -27.929   9.596  1.00 96.89           H  
ATOM   4091  CA  PHE B 102      -4.462 -26.515   8.186  1.00 96.89           C  
ATOM   4092  HA  PHE B 102      -5.106 -26.003   7.470  1.00 96.89           H  
ATOM   4093  C   PHE B 102      -3.784 -27.704   7.494  1.00 96.89           C  
ATOM   4094  CB  PHE B 102      -3.387 -25.546   8.700  1.00 96.89           C  
ATOM   4095  HB2 PHE B 102      -3.881 -24.707   9.190  1.00 96.89           H  
ATOM   4096  HB3 PHE B 102      -2.783 -26.057   9.450  1.00 96.89           H  
ATOM   4097  O   PHE B 102      -3.151 -28.523   8.172  1.00 96.89           O  
ATOM   4098  CG  PHE B 102      -2.481 -24.976   7.629  1.00 96.89           C  
ATOM   4099  CD1 PHE B 102      -1.085 -25.130   7.716  1.00 96.89           C  
ATOM   4100  HD1 PHE B 102      -0.651 -25.684   8.535  1.00 96.89           H  
ATOM   4101  CD2 PHE B 102      -3.039 -24.258   6.556  1.00 96.89           C  
ATOM   4102  HD2 PHE B 102      -4.109 -24.130   6.484  1.00 96.89           H  
ATOM   4103  CE1 PHE B 102      -0.253 -24.567   6.732  1.00 96.89           C  
ATOM   4104  HE1 PHE B 102       0.819 -24.686   6.795  1.00 96.89           H  
ATOM   4105  CE2 PHE B 102      -2.209 -23.709   5.568  1.00 96.89           C  
ATOM   4106  HE2 PHE B 102      -2.645 -23.174   4.737  1.00 96.89           H  
ATOM   4107  CZ  PHE B 102      -0.819 -23.867   5.653  1.00 96.89           C  
ATOM   4108  HZ  PHE B 102      -0.196 -23.453   4.875  1.00 96.89           H  
ATOM   4109  N   ASP B 103      -3.835 -27.781   6.163  1.00 96.86           N  
ATOM   4110  H   ASP B 103      -4.384 -27.098   5.660  1.00 96.86           H  
ATOM   4111  CA  ASP B 103      -3.064 -28.773   5.400  1.00 96.86           C  
ATOM   4112  HA  ASP B 103      -3.003 -29.677   6.005  1.00 96.86           H  
ATOM   4113  C   ASP B 103      -1.618 -28.300   5.175  1.00 96.86           C  
ATOM   4114  CB  ASP B 103      -3.772 -29.203   4.108  1.00 96.86           C  
ATOM   4115  HB2 ASP B 103      -4.819 -29.402   4.335  1.00 96.86           H  
ATOM   4116  HB3 ASP B 103      -3.729 -28.400   3.373  1.00 96.86           H  
ATOM   4117  O   ASP B 103      -1.222 -27.829   4.108  1.00 96.86           O  
ATOM   4118  CG  ASP B 103      -3.147 -30.486   3.524  1.00 96.86           C  
ATOM   4119  OD1 ASP B 103      -1.973 -30.808   3.852  1.00 96.86           O  
ATOM   4120  OD2 ASP B 103      -3.846 -31.174   2.748  1.00 96.86           O  
ATOM   4121  N   ALA B 104      -0.797 -28.437   6.217  1.00 95.46           N  
ATOM   4122  H   ALA B 104      -1.209 -28.740   7.088  1.00 95.46           H  
ATOM   4123  CA  ALA B 104       0.598 -28.007   6.178  1.00 95.46           C  
ATOM   4124  HA  ALA B 104       0.617 -26.934   5.988  1.00 95.46           H  
ATOM   4125  C   ALA B 104       1.398 -28.675   5.042  1.00 95.46           C  
ATOM   4126  CB  ALA B 104       1.216 -28.280   7.555  1.00 95.46           C  
ATOM   4127  HB1 ALA B 104       1.292 -29.354   7.725  1.00 95.46           H  
ATOM   4128  HB2 ALA B 104       2.210 -27.835   7.601  1.00 95.46           H  
ATOM   4129  HB3 ALA B 104       0.595 -27.835   8.332  1.00 95.46           H  
ATOM   4130  O   ALA B 104       2.181 -28.013   4.359  1.00 95.46           O  
ATOM   4131  N   ALA B 105       1.176 -29.973   4.799  1.00 91.22           N  
ATOM   4132  H   ALA B 105       0.373 -30.404   5.234  1.00 91.22           H  
ATOM   4133  CA  ALA B 105       1.913 -30.732   3.791  1.00 91.22           C  
ATOM   4134  HA  ALA B 105       2.980 -30.563   3.940  1.00 91.22           H  
ATOM   4135  C   ALA B 105       1.573 -30.279   2.364  1.00 91.22           C  
ATOM   4136  CB  ALA B 105       1.622 -32.223   3.987  1.00 91.22           C  
ATOM   4137  HB1 ALA B 105       1.914 -32.529   4.992  1.00 91.22           H  
ATOM   4138  HB2 ALA B 105       0.557 -32.411   3.848  1.00 91.22           H  
ATOM   4139  HB3 ALA B 105       2.184 -32.804   3.256  1.00 91.22           H  
ATOM   4140  O   ALA B 105       2.462 -30.242   1.508  1.00 91.22           O  
ATOM   4141  N   PHE B 106       0.324 -29.878   2.116  1.00 95.59           N  
ATOM   4142  H   PHE B 106      -0.379 -29.972   2.836  1.00 95.59           H  
ATOM   4143  CA  PHE B 106      -0.096 -29.326   0.833  1.00 95.59           C  
ATOM   4144  HA  PHE B 106       0.006 -30.099   0.072  1.00 95.59           H  
ATOM   4145  C   PHE B 106       0.764 -28.127   0.409  1.00 95.59           C  
ATOM   4146  CB  PHE B 106      -1.573 -28.954   0.920  1.00 95.59           C  
ATOM   4147  HB2 PHE B 106      -2.128 -29.834   1.246  1.00 95.59           H  
ATOM   4148  HB3 PHE B 106      -1.721 -28.161   1.652  1.00 95.59           H  
ATOM   4149  O   PHE B 106       1.288 -28.109  -0.709  1.00 95.59           O  
ATOM   4150  CG  PHE B 106      -2.150 -28.520  -0.397  1.00 95.59           C  
ATOM   4151  CD1 PHE B 106      -2.151 -27.162  -0.759  1.00 95.59           C  
ATOM   4152  HD1 PHE B 106      -1.747 -26.416  -0.091  1.00 95.59           H  
ATOM   4153  CD2 PHE B 106      -2.692 -29.487  -1.258  1.00 95.59           C  
ATOM   4154  HD2 PHE B 106      -2.719 -30.524  -0.958  1.00 95.59           H  
ATOM   4155  CE1 PHE B 106      -2.701 -26.771  -1.989  1.00 95.59           C  
ATOM   4156  HE1 PHE B 106      -2.721 -25.727  -2.262  1.00 95.59           H  
ATOM   4157  CE2 PHE B 106      -3.249 -29.094  -2.481  1.00 95.59           C  
ATOM   4158  HE2 PHE B 106      -3.712 -29.833  -3.119  1.00 95.59           H  
ATOM   4159  CZ  PHE B 106      -3.253 -27.738  -2.846  1.00 95.59           C  
ATOM   4160  HZ  PHE B 106      -3.714 -27.437  -3.775  1.00 95.59           H  
ATOM   4161  N   PHE B 107       1.012 -27.195   1.333  1.00 94.55           N  
ATOM   4162  H   PHE B 107       0.540 -27.286   2.221  1.00 94.55           H  
ATOM   4163  CA  PHE B 107       1.839 -25.999   1.113  1.00 94.55           C  
ATOM   4164  HA  PHE B 107       1.737 -25.701   0.069  1.00 94.55           H  
ATOM   4165  C   PHE B 107       3.343 -26.217   1.346  1.00 94.55           C  
ATOM   4166  CB  PHE B 107       1.297 -24.847   1.969  1.00 94.55           C  
ATOM   4167  HB2 PHE B 107       1.936 -23.973   1.848  1.00 94.55           H  
ATOM   4168  HB3 PHE B 107       1.331 -25.142   3.018  1.00 94.55           H  
ATOM   4169  O   PHE B 107       4.119 -25.268   1.271  1.00 94.55           O  
ATOM   4170  CG  PHE B 107      -0.115 -24.447   1.601  1.00 94.55           C  
ATOM   4171  CD1 PHE B 107      -0.353 -23.658   0.459  1.00 94.55           C  
ATOM   4172  HD1 PHE B 107       0.474 -23.307  -0.140  1.00 94.55           H  
ATOM   4173  CD2 PHE B 107      -1.197 -24.905   2.372  1.00 94.55           C  
ATOM   4174  HD2 PHE B 107      -1.029 -25.517   3.245  1.00 94.55           H  
ATOM   4175  CE1 PHE B 107      -1.671 -23.335   0.089  1.00 94.55           C  
ATOM   4176  HE1 PHE B 107      -1.859 -22.735  -0.789  1.00 94.55           H  
ATOM   4177  CE2 PHE B 107      -2.511 -24.593   1.995  1.00 94.55           C  
ATOM   4178  HE2 PHE B 107      -3.331 -24.985   2.578  1.00 94.55           H  
ATOM   4179  CZ  PHE B 107      -2.750 -23.809   0.853  1.00 94.55           C  
ATOM   4180  HZ  PHE B 107      -3.762 -23.586   0.551  1.00 94.55           H  
ATOM   4181  N   GLY B 108       3.783 -27.448   1.633  1.00 89.59           N  
ATOM   4182  H   GLY B 108       3.111 -28.199   1.688  1.00 89.59           H  
ATOM   4183  CA  GLY B 108       5.192 -27.741   1.921  1.00 89.59           C  
ATOM   4184  HA2 GLY B 108       5.325 -28.823   1.941  1.00 89.59           H  
ATOM   4185  HA3 GLY B 108       5.816 -27.326   1.129  1.00 89.59           H  
ATOM   4186  C   GLY B 108       5.691 -27.179   3.260  1.00 89.59           C  
ATOM   4187  O   GLY B 108       6.894 -27.008   3.443  1.00 89.59           O  
ATOM   4188  N   ILE B 109       4.785 -26.902   4.199  1.00 91.88           N  
ATOM   4189  H   ILE B 109       3.822 -27.134   4.002  1.00 91.88           H  
ATOM   4190  CA  ILE B 109       5.079 -26.369   5.532  1.00 91.88           C  
ATOM   4191  HA  ILE B 109       6.022 -25.824   5.495  1.00 91.88           H  
ATOM   4192  C   ILE B 109       5.249 -27.534   6.512  1.00 91.88           C  
ATOM   4193  CB  ILE B 109       3.980 -25.363   5.944  1.00 91.88           C  
ATOM   4194  HB  ILE B 109       3.007 -25.831   5.797  1.00 91.88           H  
ATOM   4195  O   ILE B 109       4.444 -28.466   6.563  1.00 91.88           O  
ATOM   4196  CG1 ILE B 109       4.079 -24.106   5.045  1.00 91.88           C  
ATOM   4197 HG12 ILE B 109       4.968 -23.537   5.315  1.00 91.88           H  
ATOM   4198 HG13 ILE B 109       4.183 -24.404   4.002  1.00 91.88           H  
ATOM   4199  CG2 ILE B 109       4.101 -24.957   7.422  1.00 91.88           C  
ATOM   4200 HG21 ILE B 109       3.298 -24.272   7.695  1.00 91.88           H  
ATOM   4201 HG22 ILE B 109       4.015 -25.832   8.067  1.00 91.88           H  
ATOM   4202 HG23 ILE B 109       5.059 -24.466   7.588  1.00 91.88           H  
ATOM   4203  CD1 ILE B 109       2.857 -23.188   5.116  1.00 91.88           C  
ATOM   4204 HD11 ILE B 109       2.997 -22.353   4.429  1.00 91.88           H  
ATOM   4205 HD12 ILE B 109       2.719 -22.795   6.123  1.00 91.88           H  
ATOM   4206 HD13 ILE B 109       1.974 -23.749   4.813  1.00 91.88           H  
ATOM   4207  N   SER B 110       6.307 -27.499   7.324  1.00 87.14           N  
ATOM   4208  H   SER B 110       6.915 -26.694   7.274  1.00 87.14           H  
ATOM   4209  CA  SER B 110       6.531 -28.555   8.320  1.00 87.14           C  
ATOM   4210  HA  SER B 110       6.409 -29.505   7.799  1.00 87.14           H  
ATOM   4211  C   SER B 110       5.496 -28.479   9.456  1.00 87.14           C  
ATOM   4212  CB  SER B 110       7.960 -28.517   8.869  1.00 87.14           C  
ATOM   4213  HB2 SER B 110       8.665 -28.399   8.046  1.00 87.14           H  
ATOM   4214  HB3 SER B 110       8.167 -29.465   9.365  1.00 87.14           H  
ATOM   4215  O   SER B 110       5.084 -27.379   9.822  1.00 87.14           O  
ATOM   4216  OG  SER B 110       8.139 -27.473   9.809  1.00 87.14           O  
ATOM   4217  HG  SER B 110       8.143 -26.643   9.325  1.00 87.14           H  
ATOM   4218  N   PRO B 111       5.134 -29.594  10.123  1.00 89.02           N  
ATOM   4219  CA  PRO B 111       4.207 -29.552  11.261  1.00 89.02           C  
ATOM   4220  HA  PRO B 111       3.226 -29.237  10.904  1.00 89.02           H  
ATOM   4221  C   PRO B 111       4.658 -28.608  12.384  1.00 89.02           C  
ATOM   4222  CB  PRO B 111       4.129 -30.996  11.767  1.00 89.02           C  
ATOM   4223  HB2 PRO B 111       4.891 -31.174  12.526  1.00 89.02           H  
ATOM   4224  HB3 PRO B 111       3.140 -31.228  12.162  1.00 89.02           H  
ATOM   4225  O   PRO B 111       3.842 -27.995  13.064  1.00 89.02           O  
ATOM   4226  CG  PRO B 111       4.452 -31.828  10.527  1.00 89.02           C  
ATOM   4227  HG2 PRO B 111       3.554 -31.938   9.920  1.00 89.02           H  
ATOM   4228  HG3 PRO B 111       4.861 -32.804  10.787  1.00 89.02           H  
ATOM   4229  CD  PRO B 111       5.468 -30.968   9.780  1.00 89.02           C  
ATOM   4230  HD2 PRO B 111       5.379 -31.147   8.708  1.00 89.02           H  
ATOM   4231  HD3 PRO B 111       6.477 -31.197  10.123  1.00 89.02           H  
ATOM   4232  N   ARG B 112       5.977 -28.475  12.572  1.00 86.75           N  
ATOM   4233  H   ARG B 112       6.588 -28.944  11.919  1.00 86.75           H  
ATOM   4234  CA  ARG B 112       6.570 -27.611  13.597  1.00 86.75           C  
ATOM   4235  HA  ARG B 112       5.993 -27.724  14.515  1.00 86.75           H  
ATOM   4236  C   ARG B 112       6.476 -26.129  13.226  1.00 86.75           C  
ATOM   4237  CB  ARG B 112       8.011 -28.076  13.839  1.00 86.75           C  
ATOM   4238  HB2 ARG B 112       8.022 -29.163  13.922  1.00 86.75           H  
ATOM   4239  HB3 ARG B 112       8.629 -27.788  12.989  1.00 86.75           H  
ATOM   4240  O   ARG B 112       6.262 -25.305  14.106  1.00 86.75           O  
ATOM   4241  CG  ARG B 112       8.586 -27.496  15.136  1.00 86.75           C  
ATOM   4242  HG2 ARG B 112       8.635 -26.411  15.042  1.00 86.75           H  
ATOM   4243  HG3 ARG B 112       7.939 -27.760  15.972  1.00 86.75           H  
ATOM   4244  CD  ARG B 112       9.998 -28.011  15.414  1.00 86.75           C  
ATOM   4245  HD2 ARG B 112       9.998 -29.101  15.383  1.00 86.75           H  
ATOM   4246  HD3 ARG B 112      10.289 -27.686  16.413  1.00 86.75           H  
ATOM   4247  NE  ARG B 112      10.947 -27.467  14.426  1.00 86.75           N  
ATOM   4248  HE  ARG B 112      10.578 -26.788  13.776  1.00 86.75           H  
ATOM   4249  NH1 ARG B 112      12.852 -28.448  15.235  1.00 86.75           N  
ATOM   4250 HH11 ARG B 112      13.855 -28.560  15.202  1.00 86.75           H  
ATOM   4251 HH12 ARG B 112      12.287 -28.914  15.930  1.00 86.75           H  
ATOM   4252  NH2 ARG B 112      12.990 -27.008  13.530  1.00 86.75           N  
ATOM   4253 HH21 ARG B 112      12.577 -26.288  12.953  1.00 86.75           H  
ATOM   4254 HH22 ARG B 112      13.996 -27.096  13.537  1.00 86.75           H  
ATOM   4255  CZ  ARG B 112      12.254 -27.644  14.398  1.00 86.75           C  
ATOM   4256  N   GLU B 113       6.619 -25.804  11.945  1.00 88.76           N  
ATOM   4257  H   GLU B 113       6.746 -26.540  11.265  1.00 88.76           H  
ATOM   4258  CA  GLU B 113       6.364 -24.455  11.434  1.00 88.76           C  
ATOM   4259  HA  GLU B 113       6.874 -23.724  12.062  1.00 88.76           H  
ATOM   4260  C   GLU B 113       4.868 -24.131  11.492  1.00 88.76           C  
ATOM   4261  CB  GLU B 113       6.930 -24.337  10.016  1.00 88.76           C  
ATOM   4262  HB2 GLU B 113       7.997 -24.554  10.055  1.00 88.76           H  
ATOM   4263  HB3 GLU B 113       6.451 -25.083   9.382  1.00 88.76           H  
ATOM   4264  O   GLU B 113       4.507 -23.100  12.044  1.00 88.76           O  
ATOM   4265  CG  GLU B 113       6.728 -22.939   9.409  1.00 88.76           C  
ATOM   4266  HG2 GLU B 113       7.178 -22.198  10.070  1.00 88.76           H  
ATOM   4267  HG3 GLU B 113       5.660 -22.730   9.345  1.00 88.76           H  
ATOM   4268  CD  GLU B 113       7.337 -22.810   8.006  1.00 88.76           C  
ATOM   4269  OE1 GLU B 113       7.331 -21.666   7.486  1.00 88.76           O  
ATOM   4270  OE2 GLU B 113       7.793 -23.850   7.471  1.00 88.76           O  
ATOM   4271  N   ALA B 114       3.993 -25.043  11.053  1.00 93.31           N  
ATOM   4272  H   ALA B 114       4.348 -25.866  10.588  1.00 93.31           H  
ATOM   4273  CA  ALA B 114       2.541 -24.862  11.114  1.00 93.31           C  
ATOM   4274  HA  ALA B 114       2.276 -23.989  10.517  1.00 93.31           H  
ATOM   4275  C   ALA B 114       2.026 -24.618  12.542  1.00 93.31           C  
ATOM   4276  CB  ALA B 114       1.869 -26.096  10.503  1.00 93.31           C  
ATOM   4277  HB1 ALA B 114       2.143 -26.991  11.061  1.00 93.31           H  
ATOM   4278  HB2 ALA B 114       0.786 -25.973  10.537  1.00 93.31           H  
ATOM   4279  HB3 ALA B 114       2.178 -26.205   9.463  1.00 93.31           H  
ATOM   4280  O   ALA B 114       1.125 -23.808  12.735  1.00 93.31           O  
ATOM   4281  N   LEU B 115       2.616 -25.279  13.547  1.00 90.05           N  
ATOM   4282  H   LEU B 115       3.286 -25.999  13.316  1.00 90.05           H  
ATOM   4283  CA  LEU B 115       2.299 -25.037  14.958  1.00 90.05           C  
ATOM   4284  HA  LEU B 115       1.219 -25.115  15.083  1.00 90.05           H  
ATOM   4285  C   LEU B 115       2.719 -23.630  15.416  1.00 90.05           C  
ATOM   4286  CB  LEU B 115       3.000 -26.113  15.810  1.00 90.05           C  
ATOM   4287  HB2 LEU B 115       4.075 -25.941  15.754  1.00 90.05           H  
ATOM   4288  HB3 LEU B 115       2.798 -27.096  15.385  1.00 90.05           H  
ATOM   4289  O   LEU B 115       2.023 -23.021  16.224  1.00 90.05           O  
ATOM   4290  CG  LEU B 115       2.564 -26.118  17.289  1.00 90.05           C  
ATOM   4291  HG  LEU B 115       2.558 -25.104  17.689  1.00 90.05           H  
ATOM   4292  CD1 LEU B 115       1.175 -26.735  17.458  1.00 90.05           C  
ATOM   4293 HD11 LEU B 115       0.905 -26.750  18.514  1.00 90.05           H  
ATOM   4294 HD12 LEU B 115       0.436 -26.130  16.933  1.00 90.05           H  
ATOM   4295 HD13 LEU B 115       1.155 -27.751  17.062  1.00 90.05           H  
ATOM   4296  CD2 LEU B 115       3.557 -26.930  18.122  1.00 90.05           C  
ATOM   4297 HD21 LEU B 115       3.244 -26.920  19.166  1.00 90.05           H  
ATOM   4298 HD22 LEU B 115       3.591 -27.958  17.761  1.00 90.05           H  
ATOM   4299 HD23 LEU B 115       4.547 -26.480  18.047  1.00 90.05           H  
ATOM   4300  N   ALA B 116       3.856 -23.133  14.922  1.00 89.48           N  
ATOM   4301  H   ALA B 116       4.336 -23.661  14.207  1.00 89.48           H  
ATOM   4302  CA  ALA B 116       4.391 -21.812  15.251  1.00 89.48           C  
ATOM   4303  HA  ALA B 116       4.216 -21.612  16.308  1.00 89.48           H  
ATOM   4304  C   ALA B 116       3.723 -20.672  14.461  1.00 89.48           C  
ATOM   4305  CB  ALA B 116       5.902 -21.846  15.004  1.00 89.48           C  
ATOM   4306  HB1 ALA B 116       6.343 -22.683  15.545  1.00 89.48           H  
ATOM   4307  HB2 ALA B 116       6.093 -21.965  13.937  1.00 89.48           H  
ATOM   4308  HB3 ALA B 116       6.349 -20.910  15.341  1.00 89.48           H  
ATOM   4309  O   ALA B 116       3.820 -19.516  14.869  1.00 89.48           O  
ATOM   4310  N   MET B 117       3.055 -20.992  13.350  1.00 92.78           N  
ATOM   4311  H   MET B 117       3.070 -21.956  13.050  1.00 92.78           H  
ATOM   4312  CA  MET B 117       2.328 -20.039  12.520  1.00 92.78           C  
ATOM   4313  HA  MET B 117       2.936 -19.144  12.390  1.00 92.78           H  
ATOM   4314  C   MET B 117       1.012 -19.608  13.160  1.00 92.78           C  
ATOM   4315  CB  MET B 117       2.045 -20.633  11.134  1.00 92.78           C  
ATOM   4316  HB2 MET B 117       1.264 -20.039  10.660  1.00 92.78           H  
ATOM   4317  HB3 MET B 117       1.678 -21.654  11.240  1.00 92.78           H  
ATOM   4318  O   MET B 117       0.163 -20.442  13.499  1.00 92.78           O  
ATOM   4319  CG  MET B 117       3.271 -20.617  10.218  1.00 92.78           C  
ATOM   4320  HG2 MET B 117       4.116 -21.073  10.735  1.00 92.78           H  
ATOM   4321  HG3 MET B 117       3.534 -19.582  10.002  1.00 92.78           H  
ATOM   4322  SD  MET B 117       3.022 -21.488   8.648  1.00 92.78           S  
ATOM   4323  CE  MET B 117       1.719 -20.465   7.911  1.00 92.78           C  
ATOM   4324  HE1 MET B 117       2.030 -19.420   7.909  1.00 92.78           H  
ATOM   4325  HE2 MET B 117       0.801 -20.554   8.492  1.00 92.78           H  
ATOM   4326  HE3 MET B 117       1.525 -20.795   6.891  1.00 92.78           H  
ATOM   4327  N   ASP B 118       0.806 -18.294  13.198  1.00 93.85           N  
ATOM   4328  H   ASP B 118       1.541 -17.665  12.905  1.00 93.85           H  
ATOM   4329  CA  ASP B 118      -0.486 -17.685  13.469  1.00 93.85           C  
ATOM   4330  HA  ASP B 118      -0.720 -17.865  14.518  1.00 93.85           H  
ATOM   4331  C   ASP B 118      -1.550 -18.327  12.548  1.00 93.85           C  
ATOM   4332  CB  ASP B 118      -0.381 -16.159  13.272  1.00 93.85           C  
ATOM   4333  HB2 ASP B 118       0.394 -15.776  13.936  1.00 93.85           H  
ATOM   4334  HB3 ASP B 118      -0.076 -15.958  12.245  1.00 93.85           H  
ATOM   4335  O   ASP B 118      -1.356 -18.387  11.322  1.00 93.85           O  
ATOM   4336  CG  ASP B 118      -1.677 -15.387  13.547  1.00 93.85           C  
ATOM   4337  OD1 ASP B 118      -2.734 -16.030  13.724  1.00 93.85           O  
ATOM   4338  OD2 ASP B 118      -1.652 -14.141  13.477  1.00 93.85           O  
ATOM   4339  N   PRO B 119      -2.667 -18.851  13.095  1.00 96.03           N  
ATOM   4340  CA  PRO B 119      -3.782 -19.351  12.295  1.00 96.03           C  
ATOM   4341  HA  PRO B 119      -3.474 -20.256  11.771  1.00 96.03           H  
ATOM   4342  C   PRO B 119      -4.271 -18.354  11.236  1.00 96.03           C  
ATOM   4343  CB  PRO B 119      -4.886 -19.715  13.294  1.00 96.03           C  
ATOM   4344  HB2 PRO B 119      -5.876 -19.446  12.929  1.00 96.03           H  
ATOM   4345  HB3 PRO B 119      -4.848 -20.785  13.498  1.00 96.03           H  
ATOM   4346  O   PRO B 119      -4.733 -18.796  10.188  1.00 96.03           O  
ATOM   4347  CG  PRO B 119      -4.521 -18.946  14.562  1.00 96.03           C  
ATOM   4348  HG2 PRO B 119      -4.909 -17.929  14.500  1.00 96.03           H  
ATOM   4349  HG3 PRO B 119      -4.884 -19.443  15.462  1.00 96.03           H  
ATOM   4350  CD  PRO B 119      -3.003 -18.904  14.511  1.00 96.03           C  
ATOM   4351  HD2 PRO B 119      -2.659 -18.035  15.071  1.00 96.03           H  
ATOM   4352  HD3 PRO B 119      -2.587 -19.812  14.948  1.00 96.03           H  
ATOM   4353  N   GLN B 120      -4.102 -17.042  11.424  1.00 97.31           N  
ATOM   4354  H   GLN B 120      -3.699 -16.720  12.292  1.00 97.31           H  
ATOM   4355  CA  GLN B 120      -4.408 -16.048  10.393  1.00 97.31           C  
ATOM   4356  HA  GLN B 120      -5.470 -16.114  10.159  1.00 97.31           H  
ATOM   4357  C   GLN B 120      -3.635 -16.298   9.084  1.00 97.31           C  
ATOM   4358  CB  GLN B 120      -4.114 -14.639  10.929  1.00 97.31           C  
ATOM   4359  HB2 GLN B 120      -4.268 -13.918  10.127  1.00 97.31           H  
ATOM   4360  HB3 GLN B 120      -3.067 -14.575  11.227  1.00 97.31           H  
ATOM   4361  O   GLN B 120      -4.236 -16.294   8.009  1.00 97.31           O  
ATOM   4362  CG  GLN B 120      -5.016 -14.254  12.113  1.00 97.31           C  
ATOM   4363  HG2 GLN B 120      -6.056 -14.445  11.848  1.00 97.31           H  
ATOM   4364  HG3 GLN B 120      -4.773 -14.859  12.987  1.00 97.31           H  
ATOM   4365  CD  GLN B 120      -4.885 -12.788  12.500  1.00 97.31           C  
ATOM   4366  NE2 GLN B 120      -3.713 -12.321  12.866  1.00 97.31           N  
ATOM   4367 HE21 GLN B 120      -3.645 -11.341  13.100  1.00 97.31           H  
ATOM   4368 HE22 GLN B 120      -2.943 -12.954  13.028  1.00 97.31           H  
ATOM   4369  OE1 GLN B 120      -5.862 -12.053  12.480  1.00 97.31           O  
ATOM   4370  N   GLN B 121      -2.329 -16.598   9.152  1.00 97.33           N  
ATOM   4371  H   GLN B 121      -1.904 -16.685  10.064  1.00 97.33           H  
ATOM   4372  CA  GLN B 121      -1.525 -16.917   7.961  1.00 97.33           C  
ATOM   4373  HA  GLN B 121      -1.654 -16.122   7.226  1.00 97.33           H  
ATOM   4374  C   GLN B 121      -1.977 -18.230   7.303  1.00 97.33           C  
ATOM   4375  CB  GLN B 121      -0.027 -17.022   8.308  1.00 97.33           C  
ATOM   4376  HB2 GLN B 121       0.498 -17.265   7.384  1.00 97.33           H  
ATOM   4377  HB3 GLN B 121       0.129 -17.843   9.008  1.00 97.33           H  
ATOM   4378  O   GLN B 121      -1.991 -18.345   6.078  1.00 97.33           O  
ATOM   4379  CG  GLN B 121       0.600 -15.745   8.897  1.00 97.33           C  
ATOM   4380  HG2 GLN B 121       0.286 -14.883   8.309  1.00 97.33           H  
ATOM   4381  HG3 GLN B 121       0.236 -15.603   9.915  1.00 97.33           H  
ATOM   4382  CD  GLN B 121       2.133 -15.786   8.929  1.00 97.33           C  
ATOM   4383  NE2 GLN B 121       2.788 -14.767   9.436  1.00 97.33           N  
ATOM   4384 HE21 GLN B 121       2.310 -13.974   9.841  1.00 97.33           H  
ATOM   4385 HE22 GLN B 121       3.793 -14.847   9.501  1.00 97.33           H  
ATOM   4386  OE1 GLN B 121       2.785 -16.719   8.469  1.00 97.33           O  
ATOM   4387  N   ARG B 122      -2.365 -19.222   8.115  1.00 97.94           N  
ATOM   4388  H   ARG B 122      -2.365 -19.028   9.106  1.00 97.94           H  
ATOM   4389  CA  ARG B 122      -2.836 -20.538   7.650  1.00 97.94           C  
ATOM   4390  HA  ARG B 122      -2.135 -20.939   6.918  1.00 97.94           H  
ATOM   4391  C   ARG B 122      -4.173 -20.434   6.911  1.00 97.94           C  
ATOM   4392  CB  ARG B 122      -2.913 -21.506   8.844  1.00 97.94           C  
ATOM   4393  HB2 ARG B 122      -3.535 -21.083   9.633  1.00 97.94           H  
ATOM   4394  HB3 ARG B 122      -3.380 -22.434   8.514  1.00 97.94           H  
ATOM   4395  O   ARG B 122      -4.292 -20.921   5.789  1.00 97.94           O  
ATOM   4396  CG  ARG B 122      -1.510 -21.811   9.394  1.00 97.94           C  
ATOM   4397  HG2 ARG B 122      -0.896 -22.170   8.568  1.00 97.94           H  
ATOM   4398  HG3 ARG B 122      -1.058 -20.901   9.790  1.00 97.94           H  
ATOM   4399  CD  ARG B 122      -1.496 -22.886  10.482  1.00 97.94           C  
ATOM   4400  HD2 ARG B 122      -2.140 -23.706  10.166  1.00 97.94           H  
ATOM   4401  HD3 ARG B 122      -0.478 -23.268  10.565  1.00 97.94           H  
ATOM   4402  NE  ARG B 122      -1.900 -22.377  11.806  1.00 97.94           N  
ATOM   4403  HE  ARG B 122      -1.559 -21.464  12.071  1.00 97.94           H  
ATOM   4404  NH1 ARG B 122      -2.774 -24.338  12.589  1.00 97.94           N  
ATOM   4405 HH11 ARG B 122      -3.441 -24.805  13.186  1.00 97.94           H  
ATOM   4406 HH12 ARG B 122      -2.674 -24.716  11.658  1.00 97.94           H  
ATOM   4407  NH2 ARG B 122      -2.676 -22.554  13.934  1.00 97.94           N  
ATOM   4408 HH21 ARG B 122      -2.259 -21.655  14.126  1.00 97.94           H  
ATOM   4409 HH22 ARG B 122      -2.989 -23.134  14.700  1.00 97.94           H  
ATOM   4410  CZ  ARG B 122      -2.453 -23.089  12.770  1.00 97.94           C  
ATOM   4411  N   GLN B 123      -5.138 -19.724   7.496  1.00 98.02           N  
ATOM   4412  H   GLN B 123      -4.957 -19.346   8.415  1.00 98.02           H  
ATOM   4413  CA  GLN B 123      -6.443 -19.462   6.881  1.00 98.02           C  
ATOM   4414  HA  GLN B 123      -6.904 -20.411   6.608  1.00 98.02           H  
ATOM   4415  C   GLN B 123      -6.305 -18.646   5.587  1.00 98.02           C  
ATOM   4416  CB  GLN B 123      -7.352 -18.730   7.886  1.00 98.02           C  
ATOM   4417  HB2 GLN B 123      -6.846 -17.828   8.230  1.00 98.02           H  
ATOM   4418  HB3 GLN B 123      -8.267 -18.422   7.379  1.00 98.02           H  
ATOM   4419  O   GLN B 123      -6.978 -18.940   4.601  1.00 98.02           O  
ATOM   4420  CG  GLN B 123      -7.745 -19.574   9.113  1.00 98.02           C  
ATOM   4421  HG2 GLN B 123      -8.322 -18.951   9.796  1.00 98.02           H  
ATOM   4422  HG3 GLN B 123      -6.847 -19.895   9.641  1.00 98.02           H  
ATOM   4423  CD  GLN B 123      -8.571 -20.819   8.796  1.00 98.02           C  
ATOM   4424  NE2 GLN B 123      -8.533 -21.810   9.662  1.00 98.02           N  
ATOM   4425 HE21 GLN B 123      -9.022 -22.667   9.449  1.00 98.02           H  
ATOM   4426 HE22 GLN B 123      -7.909 -21.792  10.456  1.00 98.02           H  
ATOM   4427  OE1 GLN B 123      -9.260 -20.917   7.787  1.00 98.02           O  
ATOM   4428  N   LEU B 124      -5.405 -17.654   5.562  1.00 98.31           N  
ATOM   4429  H   LEU B 124      -4.908 -17.425   6.411  1.00 98.31           H  
ATOM   4430  CA  LEU B 124      -5.118 -16.872   4.358  1.00 98.31           C  
ATOM   4431  HA  LEU B 124      -6.051 -16.452   3.982  1.00 98.31           H  
ATOM   4432  C   LEU B 124      -4.546 -17.718   3.218  1.00 98.31           C  
ATOM   4433  CB  LEU B 124      -4.140 -15.738   4.696  1.00 98.31           C  
ATOM   4434  HB2 LEU B 124      -3.632 -15.442   3.778  1.00 98.31           H  
ATOM   4435  HB3 LEU B 124      -3.377 -16.121   5.373  1.00 98.31           H  
ATOM   4436  O   LEU B 124      -4.950 -17.512   2.076  1.00 98.31           O  
ATOM   4437  CG  LEU B 124      -4.785 -14.485   5.303  1.00 98.31           C  
ATOM   4438  HG  LEU B 124      -5.419 -14.767   6.143  1.00 98.31           H  
ATOM   4439  CD1 LEU B 124      -3.667 -13.567   5.801  1.00 98.31           C  
ATOM   4440 HD11 LEU B 124      -4.086 -12.640   6.195  1.00 98.31           H  
ATOM   4441 HD12 LEU B 124      -3.120 -14.065   6.601  1.00 98.31           H  
ATOM   4442 HD13 LEU B 124      -2.978 -13.335   4.989  1.00 98.31           H  
ATOM   4443  CD2 LEU B 124      -5.628 -13.713   4.280  1.00 98.31           C  
ATOM   4444 HD21 LEU B 124      -6.447 -14.332   3.914  1.00 98.31           H  
ATOM   4445 HD22 LEU B 124      -5.008 -13.410   3.437  1.00 98.31           H  
ATOM   4446 HD23 LEU B 124      -6.055 -12.830   4.755  1.00 98.31           H  
ATOM   4447  N   LEU B 125      -3.633 -18.655   3.495  1.00 98.18           N  
ATOM   4448  H   LEU B 125      -3.319 -18.759   4.449  1.00 98.18           H  
ATOM   4449  CA  LEU B 125      -3.055 -19.524   2.463  1.00 98.18           C  
ATOM   4450  HA  LEU B 125      -2.633 -18.898   1.677  1.00 98.18           H  
ATOM   4451  C   LEU B 125      -4.114 -20.391   1.781  1.00 98.18           C  
ATOM   4452  CB  LEU B 125      -1.960 -20.418   3.073  1.00 98.18           C  
ATOM   4453  HB2 LEU B 125      -2.276 -20.741   4.065  1.00 98.18           H  
ATOM   4454  HB3 LEU B 125      -1.861 -21.314   2.459  1.00 98.18           H  
ATOM   4455  O   LEU B 125      -4.201 -20.396   0.553  1.00 98.18           O  
ATOM   4456  CG  LEU B 125      -0.575 -19.764   3.168  1.00 98.18           C  
ATOM   4457  HG  LEU B 125      -0.634 -18.832   3.731  1.00 98.18           H  
ATOM   4458  CD1 LEU B 125       0.364 -20.729   3.894  1.00 98.18           C  
ATOM   4459 HD11 LEU B 125       1.373 -20.318   3.916  1.00 98.18           H  
ATOM   4460 HD12 LEU B 125       0.388 -21.682   3.365  1.00 98.18           H  
ATOM   4461 HD13 LEU B 125       0.008 -20.884   4.912  1.00 98.18           H  
ATOM   4462  CD2 LEU B 125       0.022 -19.479   1.787  1.00 98.18           C  
ATOM   4463 HD21 LEU B 125       1.035 -19.090   1.892  1.00 98.18           H  
ATOM   4464 HD22 LEU B 125      -0.574 -18.734   1.260  1.00 98.18           H  
ATOM   4465 HD23 LEU B 125       0.051 -20.395   1.198  1.00 98.18           H  
ATOM   4466  N   GLU B 126      -4.945 -21.079   2.565  1.00 98.41           N  
ATOM   4467  H   GLU B 126      -4.825 -21.031   3.567  1.00 98.41           H  
ATOM   4468  CA  GLU B 126      -6.007 -21.928   2.018  1.00 98.41           C  
ATOM   4469  HA  GLU B 126      -5.580 -22.614   1.286  1.00 98.41           H  
ATOM   4470  C   GLU B 126      -7.050 -21.106   1.258  1.00 98.41           C  
ATOM   4471  CB  GLU B 126      -6.649 -22.765   3.129  1.00 98.41           C  
ATOM   4472  HB2 GLU B 126      -6.914 -22.124   3.970  1.00 98.41           H  
ATOM   4473  HB3 GLU B 126      -7.553 -23.224   2.728  1.00 98.41           H  
ATOM   4474  O   GLU B 126      -7.347 -21.414   0.104  1.00 98.41           O  
ATOM   4475  CG  GLU B 126      -5.698 -23.882   3.588  1.00 98.41           C  
ATOM   4476  HG2 GLU B 126      -5.449 -24.482   2.713  1.00 98.41           H  
ATOM   4477  HG3 GLU B 126      -4.783 -23.432   3.975  1.00 98.41           H  
ATOM   4478  CD  GLU B 126      -6.286 -24.816   4.653  1.00 98.41           C  
ATOM   4479  OE1 GLU B 126      -5.560 -25.723   5.114  1.00 98.41           O  
ATOM   4480  OE2 GLU B 126      -7.468 -24.630   5.013  1.00 98.41           O  
ATOM   4481  N   ALA B 127      -7.523 -19.997   1.835  1.00 98.48           N  
ATOM   4482  H   ALA B 127      -7.240 -19.769   2.777  1.00 98.48           H  
ATOM   4483  CA  ALA B 127      -8.468 -19.115   1.154  1.00 98.48           C  
ATOM   4484  HA  ALA B 127      -9.354 -19.695   0.895  1.00 98.48           H  
ATOM   4485  C   ALA B 127      -7.886 -18.543  -0.154  1.00 98.48           C  
ATOM   4486  CB  ALA B 127      -8.880 -18.003   2.127  1.00 98.48           C  
ATOM   4487  HB1 ALA B 127      -9.322 -18.446   3.019  1.00 98.48           H  
ATOM   4488  HB2 ALA B 127      -8.009 -17.413   2.412  1.00 98.48           H  
ATOM   4489  HB3 ALA B 127      -9.617 -17.354   1.654  1.00 98.48           H  
ATOM   4490  O   ALA B 127      -8.603 -18.423  -1.150  1.00 98.48           O  
ATOM   4491  N   SER B 128      -6.590 -18.222  -0.186  1.00 98.46           N  
ATOM   4492  H   SER B 128      -6.043 -18.347   0.654  1.00 98.46           H  
ATOM   4493  CA  SER B 128      -5.917 -17.719  -1.391  1.00 98.46           C  
ATOM   4494  HA  SER B 128      -6.519 -16.917  -1.819  1.00 98.46           H  
ATOM   4495  C   SER B 128      -5.761 -18.792  -2.466  1.00 98.46           C  
ATOM   4496  CB  SER B 128      -4.540 -17.144  -1.061  1.00 98.46           C  
ATOM   4497  HB2 SER B 128      -3.904 -17.921  -0.635  1.00 98.46           H  
ATOM   4498  HB3 SER B 128      -4.076 -16.775  -1.975  1.00 98.46           H  
ATOM   4499  O   SER B 128      -5.863 -18.472  -3.644  1.00 98.46           O  
ATOM   4500  OG  SER B 128      -4.665 -16.080  -0.143  1.00 98.46           O  
ATOM   4501  HG  SER B 128      -4.817 -16.481   0.716  1.00 98.46           H  
ATOM   4502  N   TRP B 129      -5.563 -20.061  -2.102  1.00 98.49           N  
ATOM   4503  H   TRP B 129      -5.467 -20.285  -1.122  1.00 98.49           H  
ATOM   4504  CA  TRP B 129      -5.589 -21.160  -3.073  1.00 98.49           C  
ATOM   4505  HA  TRP B 129      -4.914 -20.933  -3.898  1.00 98.49           H  
ATOM   4506  C   TRP B 129      -6.992 -21.337  -3.669  1.00 98.49           C  
ATOM   4507  CB  TRP B 129      -5.111 -22.451  -2.399  1.00 98.49           C  
ATOM   4508  HB2 TRP B 129      -5.792 -22.723  -1.593  1.00 98.49           H  
ATOM   4509  HB3 TRP B 129      -4.131 -22.273  -1.957  1.00 98.49           H  
ATOM   4510  O   TRP B 129      -7.176 -21.325  -4.888  1.00 98.49           O  
ATOM   4511  CG  TRP B 129      -5.001 -23.606  -3.342  1.00 98.49           C  
ATOM   4512  CD1 TRP B 129      -6.012 -24.418  -3.729  1.00 98.49           C  
ATOM   4513  HD1 TRP B 129      -7.036 -24.346  -3.393  1.00 98.49           H  
ATOM   4514  CD2 TRP B 129      -3.828 -24.048  -4.087  1.00 98.49           C  
ATOM   4515  CE2 TRP B 129      -4.212 -25.138  -4.923  1.00 98.49           C  
ATOM   4516  CE3 TRP B 129      -2.482 -23.622  -4.148  1.00 98.49           C  
ATOM   4517  HE3 TRP B 129      -2.166 -22.787  -3.540  1.00 98.49           H  
ATOM   4518  NE1 TRP B 129      -5.558 -25.314  -4.676  1.00 98.49           N  
ATOM   4519  HE1 TRP B 129      -6.181 -25.924  -5.185  1.00 98.49           H  
ATOM   4520  CH2 TRP B 129      -1.967 -25.337  -5.810  1.00 98.49           C  
ATOM   4521  HH2 TRP B 129      -1.268 -25.801  -6.490  1.00 98.49           H  
ATOM   4522  CZ2 TRP B 129      -3.304 -25.768  -5.786  1.00 98.49           C  
ATOM   4523  HZ2 TRP B 129      -3.641 -26.555  -6.445  1.00 98.49           H  
ATOM   4524  CZ3 TRP B 129      -1.558 -24.267  -4.992  1.00 98.49           C  
ATOM   4525  HZ3 TRP B 129      -0.536 -23.920  -5.036  1.00 98.49           H  
ATOM   4526  N   GLU B 130      -8.001 -21.417  -2.800  1.00 98.24           N  
ATOM   4527  H   GLU B 130      -7.777 -21.421  -1.815  1.00 98.24           H  
ATOM   4528  CA  GLU B 130      -9.402 -21.615  -3.180  1.00 98.24           C  
ATOM   4529  HA  GLU B 130      -9.504 -22.558  -3.716  1.00 98.24           H  
ATOM   4530  C   GLU B 130      -9.926 -20.493  -4.095  1.00 98.24           C  
ATOM   4531  CB  GLU B 130     -10.262 -21.663  -1.906  1.00 98.24           C  
ATOM   4532  HB2 GLU B 130     -11.313 -21.614  -2.194  1.00 98.24           H  
ATOM   4533  HB3 GLU B 130     -10.036 -20.774  -1.317  1.00 98.24           H  
ATOM   4534  O   GLU B 130     -10.754 -20.747  -4.971  1.00 98.24           O  
ATOM   4535  CG  GLU B 130     -10.065 -22.920  -1.034  1.00 98.24           C  
ATOM   4536  HG2 GLU B 130     -10.488 -23.773  -1.565  1.00 98.24           H  
ATOM   4537  HG3 GLU B 130      -9.001 -23.112  -0.897  1.00 98.24           H  
ATOM   4538  CD  GLU B 130     -10.741 -22.794   0.349  1.00 98.24           C  
ATOM   4539  OE1 GLU B 130     -10.599 -23.721   1.185  1.00 98.24           O  
ATOM   4540  OE2 GLU B 130     -11.434 -21.777   0.589  1.00 98.24           O  
ATOM   4541  N   VAL B 131      -9.461 -19.246  -3.927  1.00 98.28           N  
ATOM   4542  H   VAL B 131      -8.795 -19.079  -3.186  1.00 98.28           H  
ATOM   4543  CA  VAL B 131      -9.953 -18.114  -4.733  1.00 98.28           C  
ATOM   4544  HA  VAL B 131     -11.040 -18.134  -4.655  1.00 98.28           H  
ATOM   4545  C   VAL B 131      -9.623 -18.275  -6.221  1.00 98.28           C  
ATOM   4546  CB  VAL B 131      -9.473 -16.753  -4.177  1.00 98.28           C  
ATOM   4547  HB  VAL B 131      -9.353 -16.833  -3.096  1.00 98.28           H  
ATOM   4548  O   VAL B 131     -10.468 -17.958  -7.062  1.00 98.28           O  
ATOM   4549  CG1 VAL B 131      -8.165 -16.220  -4.770  1.00 98.28           C  
ATOM   4550 HG11 VAL B 131      -7.875 -15.303  -4.258  1.00 98.28           H  
ATOM   4551 HG12 VAL B 131      -7.369 -16.954  -4.643  1.00 98.28           H  
ATOM   4552 HG13 VAL B 131      -8.269 -16.010  -5.834  1.00 98.28           H  
ATOM   4553  CG2 VAL B 131     -10.533 -15.682  -4.430  1.00 98.28           C  
ATOM   4554 HG21 VAL B 131     -11.453 -15.980  -3.928  1.00 98.28           H  
ATOM   4555 HG22 VAL B 131     -10.205 -14.730  -4.011  1.00 98.28           H  
ATOM   4556 HG23 VAL B 131     -10.707 -15.570  -5.500  1.00 98.28           H  
ATOM   4557  N   PHE B 132      -8.439 -18.805  -6.551  1.00 98.05           N  
ATOM   4558  H   PHE B 132      -7.816 -19.088  -5.808  1.00 98.05           H  
ATOM   4559  CA  PHE B 132      -8.031 -19.081  -7.931  1.00 98.05           C  
ATOM   4560  HA  PHE B 132      -8.220 -18.204  -8.550  1.00 98.05           H  
ATOM   4561  C   PHE B 132      -8.842 -20.233  -8.521  1.00 98.05           C  
ATOM   4562  CB  PHE B 132      -6.534 -19.404  -7.982  1.00 98.05           C  
ATOM   4563  HB2 PHE B 132      -6.308 -20.122  -7.194  1.00 98.05           H  
ATOM   4564  HB3 PHE B 132      -6.304 -19.873  -8.938  1.00 98.05           H  
ATOM   4565  O   PHE B 132      -9.419 -20.095  -9.601  1.00 98.05           O  
ATOM   4566  CG  PHE B 132      -5.629 -18.203  -7.829  1.00 98.05           C  
ATOM   4567  CD1 PHE B 132      -5.548 -17.247  -8.858  1.00 98.05           C  
ATOM   4568  HD1 PHE B 132      -6.131 -17.372  -9.758  1.00 98.05           H  
ATOM   4569  CD2 PHE B 132      -4.846 -18.054  -6.673  1.00 98.05           C  
ATOM   4570  HD2 PHE B 132      -4.886 -18.798  -5.891  1.00 98.05           H  
ATOM   4571  CE1 PHE B 132      -4.695 -16.138  -8.724  1.00 98.05           C  
ATOM   4572  HE1 PHE B 132      -4.620 -15.411  -9.520  1.00 98.05           H  
ATOM   4573  CE2 PHE B 132      -4.000 -16.943  -6.539  1.00 98.05           C  
ATOM   4574  HE2 PHE B 132      -3.401 -16.829  -5.648  1.00 98.05           H  
ATOM   4575  CZ  PHE B 132      -3.919 -15.990  -7.564  1.00 98.05           C  
ATOM   4576  HZ  PHE B 132      -3.241 -15.155  -7.461  1.00 98.05           H  
ATOM   4577  N   GLU B 133      -9.000 -21.326  -7.769  1.00 97.02           N  
ATOM   4578  H   GLU B 133      -8.498 -21.393  -6.895  1.00 97.02           H  
ATOM   4579  CA  GLU B 133      -9.800 -22.471  -8.213  1.00 97.02           C  
ATOM   4580  HA  GLU B 133      -9.368 -22.863  -9.134  1.00 97.02           H  
ATOM   4581  C   GLU B 133     -11.259 -22.084  -8.498  1.00 97.02           C  
ATOM   4582  CB  GLU B 133      -9.788 -23.570  -7.147  1.00 97.02           C  
ATOM   4583  HB2 GLU B 133     -10.533 -24.317  -7.419  1.00 97.02           H  
ATOM   4584  HB3 GLU B 133     -10.073 -23.143  -6.185  1.00 97.02           H  
ATOM   4585  O   GLU B 133     -11.862 -22.578  -9.459  1.00 97.02           O  
ATOM   4586  CG  GLU B 133      -8.430 -24.270  -7.023  1.00 97.02           C  
ATOM   4587  HG2 GLU B 133      -7.697 -23.569  -6.625  1.00 97.02           H  
ATOM   4588  HG3 GLU B 133      -8.108 -24.579  -8.017  1.00 97.02           H  
ATOM   4589  CD  GLU B 133      -8.512 -25.504  -6.113  1.00 97.02           C  
ATOM   4590  OE1 GLU B 133      -7.692 -26.429  -6.317  1.00 97.02           O  
ATOM   4591  OE2 GLU B 133      -9.407 -25.540  -5.239  1.00 97.02           O  
ATOM   4592  N   ARG B 134     -11.833 -21.181  -7.690  1.00 97.41           N  
ATOM   4593  H   ARG B 134     -11.289 -20.866  -6.899  1.00 97.41           H  
ATOM   4594  CA  ARG B 134     -13.197 -20.655  -7.871  1.00 97.41           C  
ATOM   4595  HA  ARG B 134     -13.852 -21.478  -8.159  1.00 97.41           H  
ATOM   4596  C   ARG B 134     -13.313 -19.637  -9.004  1.00 97.41           C  
ATOM   4597  CB  ARG B 134     -13.705 -20.062  -6.550  1.00 97.41           C  
ATOM   4598  HB2 ARG B 134     -12.988 -19.328  -6.182  1.00 97.41           H  
ATOM   4599  HB3 ARG B 134     -14.657 -19.562  -6.724  1.00 97.41           H  
ATOM   4600  O   ARG B 134     -14.409 -19.479  -9.543  1.00 97.41           O  
ATOM   4601  CG  ARG B 134     -13.914 -21.161  -5.498  1.00 97.41           C  
ATOM   4602  HG2 ARG B 134     -14.606 -21.910  -5.883  1.00 97.41           H  
ATOM   4603  HG3 ARG B 134     -12.973 -21.671  -5.293  1.00 97.41           H  
ATOM   4604  CD  ARG B 134     -14.447 -20.575  -4.189  1.00 97.41           C  
ATOM   4605  HD2 ARG B 134     -13.986 -21.107  -3.357  1.00 97.41           H  
ATOM   4606  HD3 ARG B 134     -14.109 -19.542  -4.108  1.00 97.41           H  
ATOM   4607  NE  ARG B 134     -15.920 -20.679  -4.118  1.00 97.41           N  
ATOM   4608  HE  ARG B 134     -16.476 -19.928  -4.501  1.00 97.41           H  
ATOM   4609  NH1 ARG B 134     -15.940 -22.743  -3.112  1.00 97.41           N  
ATOM   4610 HH11 ARG B 134     -14.954 -22.654  -2.911  1.00 97.41           H  
ATOM   4611 HH12 ARG B 134     -16.447 -23.552  -2.782  1.00 97.41           H  
ATOM   4612  NH2 ARG B 134     -17.826 -21.919  -3.873  1.00 97.41           N  
ATOM   4613 HH21 ARG B 134     -18.299 -22.708  -3.456  1.00 97.41           H  
ATOM   4614 HH22 ARG B 134     -18.422 -21.122  -4.043  1.00 97.41           H  
ATOM   4615  CZ  ARG B 134     -16.556 -21.761  -3.705  1.00 97.41           C  
ATOM   4616  N   ALA B 135     -12.213 -18.990  -9.388  1.00 97.49           N  
ATOM   4617  H   ALA B 135     -11.360 -19.144  -8.870  1.00 97.49           H  
ATOM   4618  CA  ALA B 135     -12.130 -18.167 -10.594  1.00 97.49           C  
ATOM   4619  HA  ALA B 135     -13.054 -17.598 -10.693  1.00 97.49           H  
ATOM   4620  C   ALA B 135     -11.982 -19.002 -11.883  1.00 97.49           C  
ATOM   4621  CB  ALA B 135     -10.977 -17.168 -10.432  1.00 97.49           C  
ATOM   4622  HB1 ALA B 135     -10.023 -17.695 -10.401  1.00 97.49           H  
ATOM   4623  HB2 ALA B 135     -10.969 -16.482 -11.279  1.00 97.49           H  
ATOM   4624  HB3 ALA B 135     -11.100 -16.596  -9.513  1.00 97.49           H  
ATOM   4625  O   ALA B 135     -12.094 -18.454 -12.977  1.00 97.49           O  
ATOM   4626  N   GLY B 136     -11.766 -20.320 -11.766  1.00 96.81           N  
ATOM   4627  H   GLY B 136     -11.648 -20.704 -10.839  1.00 96.81           H  
ATOM   4628  CA  GLY B 136     -11.483 -21.194 -12.906  1.00 96.81           C  
ATOM   4629  HA2 GLY B 136     -12.133 -20.937 -13.742  1.00 96.81           H  
ATOM   4630  HA3 GLY B 136     -11.682 -22.226 -12.614  1.00 96.81           H  
ATOM   4631  C   GLY B 136     -10.032 -21.108 -13.382  1.00 96.81           C  
ATOM   4632  O   GLY B 136      -9.769 -21.355 -14.554  1.00 96.81           O  
ATOM   4633  N   ILE B 137      -9.104 -20.756 -12.489  1.00 97.17           N  
ATOM   4634  H   ILE B 137      -9.384 -20.604 -11.530  1.00 97.17           H  
ATOM   4635  CA  ILE B 137      -7.676 -20.601 -12.773  1.00 97.17           C  
ATOM   4636  HA  ILE B 137      -7.494 -20.724 -13.841  1.00 97.17           H  
ATOM   4637  C   ILE B 137      -6.909 -21.694 -12.025  1.00 97.17           C  
ATOM   4638  CB  ILE B 137      -7.214 -19.181 -12.365  1.00 97.17           C  
ATOM   4639  HB  ILE B 137      -7.434 -19.046 -11.306  1.00 97.17           H  
ATOM   4640  O   ILE B 137      -7.113 -21.865 -10.824  1.00 97.17           O  
ATOM   4641  CG1 ILE B 137      -7.984 -18.097 -13.161  1.00 97.17           C  
ATOM   4642 HG12 ILE B 137      -9.056 -18.280 -13.090  1.00 97.17           H  
ATOM   4643 HG13 ILE B 137      -7.707 -18.152 -14.214  1.00 97.17           H  
ATOM   4644  CG2 ILE B 137      -5.695 -19.017 -12.556  1.00 97.17           C  
ATOM   4645 HG21 ILE B 137      -5.374 -18.016 -12.265  1.00 97.17           H  
ATOM   4646 HG22 ILE B 137      -5.422 -19.191 -13.597  1.00 97.17           H  
ATOM   4647 HG23 ILE B 137      -5.153 -19.720 -11.924  1.00 97.17           H  
ATOM   4648  CD1 ILE B 137      -7.752 -16.671 -12.650  1.00 97.17           C  
ATOM   4649 HD11 ILE B 137      -7.910 -16.640 -11.572  1.00 97.17           H  
ATOM   4650 HD12 ILE B 137      -6.741 -16.337 -12.885  1.00 97.17           H  
ATOM   4651 HD13 ILE B 137      -8.464 -15.997 -13.127  1.00 97.17           H  
ATOM   4652  N   ASP B 138      -6.010 -22.404 -12.713  1.00 96.87           N  
ATOM   4653  H   ASP B 138      -5.897 -22.232 -13.702  1.00 96.87           H  
ATOM   4654  CA  ASP B 138      -5.051 -23.307 -12.067  1.00 96.87           C  
ATOM   4655  HA  ASP B 138      -5.599 -24.006 -11.435  1.00 96.87           H  
ATOM   4656  C   ASP B 138      -4.058 -22.486 -11.215  1.00 96.87           C  
ATOM   4657  CB  ASP B 138      -4.316 -24.149 -13.129  1.00 96.87           C  
ATOM   4658  HB2 ASP B 138      -3.902 -23.483 -13.886  1.00 96.87           H  
ATOM   4659  HB3 ASP B 138      -5.036 -24.807 -13.615  1.00 96.87           H  
ATOM   4660  O   ASP B 138      -3.287 -21.704 -11.782  1.00 96.87           O  
ATOM   4661  CG  ASP B 138      -3.175 -25.004 -12.552  1.00 96.87           C  
ATOM   4662  OD1 ASP B 138      -3.076 -25.119 -11.309  1.00 96.87           O  
ATOM   4663  OD2 ASP B 138      -2.355 -25.526 -13.328  1.00 96.87           O  
ATOM   4664  N   PRO B 139      -4.010 -22.659  -9.881  1.00 96.64           N  
ATOM   4665  CA  PRO B 139      -3.076 -21.929  -9.023  1.00 96.64           C  
ATOM   4666  HA  PRO B 139      -3.306 -20.866  -9.087  1.00 96.64           H  
ATOM   4667  C   PRO B 139      -1.594 -22.142  -9.377  1.00 96.64           C  
ATOM   4668  CB  PRO B 139      -3.368 -22.419  -7.602  1.00 96.64           C  
ATOM   4669  HB2 PRO B 139      -3.251 -21.624  -6.866  1.00 96.64           H  
ATOM   4670  HB3 PRO B 139      -2.716 -23.259  -7.365  1.00 96.64           H  
ATOM   4671  O   PRO B 139      -0.768 -21.276  -9.103  1.00 96.64           O  
ATOM   4672  CG  PRO B 139      -4.810 -22.914  -7.675  1.00 96.64           C  
ATOM   4673  HG2 PRO B 139      -5.036 -23.668  -6.921  1.00 96.64           H  
ATOM   4674  HG3 PRO B 139      -5.502 -22.076  -7.587  1.00 96.64           H  
ATOM   4675  CD  PRO B 139      -4.896 -23.490  -9.077  1.00 96.64           C  
ATOM   4676  HD2 PRO B 139      -4.535 -24.519  -9.077  1.00 96.64           H  
ATOM   4677  HD3 PRO B 139      -5.931 -23.460  -9.417  1.00 96.64           H  
ATOM   4678  N   ALA B 140      -1.224 -23.255 -10.018  1.00 93.63           N  
ATOM   4679  H   ALA B 140      -1.924 -23.937 -10.271  1.00 93.63           H  
ATOM   4680  CA  ALA B 140       0.150 -23.458 -10.481  1.00 93.63           C  
ATOM   4681  HA  ALA B 140       0.833 -23.169  -9.682  1.00 93.63           H  
ATOM   4682  C   ALA B 140       0.496 -22.590 -11.704  1.00 93.63           C  
ATOM   4683  CB  ALA B 140       0.357 -24.946 -10.765  1.00 93.63           C  
ATOM   4684  HB1 ALA B 140       1.382 -25.119 -11.093  1.00 93.63           H  
ATOM   4685  HB2 ALA B 140      -0.327 -25.277 -11.547  1.00 93.63           H  
ATOM   4686  HB3 ALA B 140       0.170 -25.513  -9.853  1.00 93.63           H  
ATOM   4687  O   ALA B 140       1.660 -22.232 -11.892  1.00 93.63           O  
ATOM   4688  N   SER B 141      -0.503 -22.210 -12.507  1.00 94.49           N  
ATOM   4689  H   SER B 141      -1.438 -22.512 -12.274  1.00 94.49           H  
ATOM   4690  CA  SER B 141      -0.318 -21.388 -13.711  1.00 94.49           C  
ATOM   4691  HA  SER B 141       0.531 -21.790 -14.264  1.00 94.49           H  
ATOM   4692  C   SER B 141       0.001 -19.920 -13.413  1.00 94.49           C  
ATOM   4693  CB  SER B 141      -1.547 -21.485 -14.622  1.00 94.49           C  
ATOM   4694  HB2 SER B 141      -1.839 -22.529 -14.734  1.00 94.49           H  
ATOM   4695  HB3 SER B 141      -1.282 -21.097 -15.606  1.00 94.49           H  
ATOM   4696  O   SER B 141       0.535 -19.226 -14.277  1.00 94.49           O  
ATOM   4697  OG  SER B 141      -2.635 -20.730 -14.124  1.00 94.49           O  
ATOM   4698  HG  SER B 141      -2.904 -21.094 -13.277  1.00 94.49           H  
ATOM   4699  N   VAL B 142      -0.285 -19.440 -12.195  1.00 95.80           N  
ATOM   4700  H   VAL B 142      -0.733 -20.056 -11.533  1.00 95.80           H  
ATOM   4701  CA  VAL B 142      -0.004 -18.052 -11.784  1.00 95.80           C  
ATOM   4702  HA  VAL B 142      -0.025 -17.433 -12.681  1.00 95.80           H  
ATOM   4703  C   VAL B 142       1.402 -17.861 -11.209  1.00 95.80           C  
ATOM   4704  CB  VAL B 142      -1.091 -17.483 -10.853  1.00 95.80           C  
ATOM   4705  HB  VAL B 142      -0.828 -16.454 -10.607  1.00 95.80           H  
ATOM   4706  O   VAL B 142       1.787 -16.743 -10.861  1.00 95.80           O  
ATOM   4707  CG1 VAL B 142      -2.450 -17.456 -11.564  1.00 95.80           C  
ATOM   4708 HG11 VAL B 142      -2.369 -16.878 -12.485  1.00 95.80           H  
ATOM   4709 HG12 VAL B 142      -2.776 -18.467 -11.807  1.00 95.80           H  
ATOM   4710 HG13 VAL B 142      -3.193 -16.989 -10.918  1.00 95.80           H  
ATOM   4711  CG2 VAL B 142      -1.253 -18.252  -9.542  1.00 95.80           C  
ATOM   4712 HG21 VAL B 142      -0.283 -18.463  -9.092  1.00 95.80           H  
ATOM   4713 HG22 VAL B 142      -1.789 -19.182  -9.731  1.00 95.80           H  
ATOM   4714 HG23 VAL B 142      -1.844 -17.659  -8.843  1.00 95.80           H  
ATOM   4715  N   ARG B 143       2.208 -18.924 -11.136  1.00 93.99           N  
ATOM   4716  H   ARG B 143       1.858 -19.810 -11.473  1.00 93.99           H  
ATOM   4717  CA  ARG B 143       3.596 -18.840 -10.680  1.00 93.99           C  
ATOM   4718  HA  ARG B 143       3.590 -18.350  -9.706  1.00 93.99           H  
ATOM   4719  C   ARG B 143       4.440 -17.996 -11.643  1.00 93.99           C  
ATOM   4720  CB  ARG B 143       4.150 -20.260 -10.531  1.00 93.99           C  
ATOM   4721  HB2 ARG B 143       3.380 -20.894 -10.090  1.00 93.99           H  
ATOM   4722  HB3 ARG B 143       4.412 -20.663 -11.510  1.00 93.99           H  
ATOM   4723  O   ARG B 143       4.404 -18.211 -12.851  1.00 93.99           O  
ATOM   4724  CG  ARG B 143       5.364 -20.271  -9.604  1.00 93.99           C  
ATOM   4725  HG2 ARG B 143       5.030 -19.916  -8.629  1.00 93.99           H  
ATOM   4726  HG3 ARG B 143       6.148 -19.615  -9.982  1.00 93.99           H  
ATOM   4727  CD  ARG B 143       5.908 -21.691  -9.452  1.00 93.99           C  
ATOM   4728  HD2 ARG B 143       6.542 -21.923 -10.308  1.00 93.99           H  
ATOM   4729  HD3 ARG B 143       5.066 -22.384  -9.436  1.00 93.99           H  
ATOM   4730  NE  ARG B 143       6.659 -21.830  -8.193  1.00 93.99           N  
ATOM   4731  HE  ARG B 143       6.742 -21.000  -7.625  1.00 93.99           H  
ATOM   4732  NH1 ARG B 143       7.064 -24.078  -8.352  1.00 93.99           N  
ATOM   4733 HH11 ARG B 143       6.630 -24.062  -9.263  1.00 93.99           H  
ATOM   4734 HH12 ARG B 143       7.405 -24.939  -7.949  1.00 93.99           H  
ATOM   4735  NH2 ARG B 143       7.663 -22.970  -6.501  1.00 93.99           N  
ATOM   4736 HH21 ARG B 143       8.025 -23.826  -6.107  1.00 93.99           H  
ATOM   4737 HH22 ARG B 143       7.682 -22.123  -5.952  1.00 93.99           H  
ATOM   4738  CZ  ARG B 143       7.127 -22.955  -7.689  1.00 93.99           C  
ATOM   4739  N   GLY B 144       5.224 -17.064 -11.110  1.00 94.31           N  
ATOM   4740  H   GLY B 144       5.181 -16.919 -10.112  1.00 94.31           H  
ATOM   4741  CA  GLY B 144       6.040 -16.124 -11.886  1.00 94.31           C  
ATOM   4742  HA2 GLY B 144       6.782 -15.675 -11.226  1.00 94.31           H  
ATOM   4743  HA3 GLY B 144       6.568 -16.658 -12.676  1.00 94.31           H  
ATOM   4744  C   GLY B 144       5.239 -14.988 -12.530  1.00 94.31           C  
ATOM   4745  O   GLY B 144       5.741 -14.321 -13.432  1.00 94.31           O  
ATOM   4746  N   THR B 145       3.982 -14.781 -12.121  1.00 95.56           N  
ATOM   4747  H   THR B 145       3.618 -15.353 -11.372  1.00 95.56           H  
ATOM   4748  CA  THR B 145       3.138 -13.688 -12.630  1.00 95.56           C  
ATOM   4749  HA  THR B 145       3.590 -13.298 -13.541  1.00 95.56           H  
ATOM   4750  C   THR B 145       3.079 -12.521 -11.650  1.00 95.56           C  
ATOM   4751  CB  THR B 145       1.727 -14.151 -13.021  1.00 95.56           C  
ATOM   4752  HB  THR B 145       1.232 -13.320 -13.524  1.00 95.56           H  
ATOM   4753  O   THR B 145       3.273 -12.683 -10.446  1.00 95.56           O  
ATOM   4754  CG2 THR B 145       1.724 -15.343 -13.979  1.00 95.56           C  
ATOM   4755 HG21 THR B 145       0.698 -15.589 -14.252  1.00 95.56           H  
ATOM   4756 HG22 THR B 145       2.280 -15.088 -14.881  1.00 95.56           H  
ATOM   4757 HG23 THR B 145       2.187 -16.214 -13.516  1.00 95.56           H  
ATOM   4758  OG1 THR B 145       0.956 -14.484 -11.898  1.00 95.56           O  
ATOM   4759  HG1 THR B 145       1.335 -15.268 -11.494  1.00 95.56           H  
ATOM   4760  N   ASP B 146       2.771 -11.329 -12.152  1.00 97.38           N  
ATOM   4761  H   ASP B 146       2.492 -11.261 -13.121  1.00 97.38           H  
ATOM   4762  CA  ASP B 146       2.716 -10.072 -11.400  1.00 97.38           C  
ATOM   4763  HA  ASP B 146       3.542 -10.077 -10.689  1.00 97.38           H  
ATOM   4764  C   ASP B 146       1.424  -9.907 -10.573  1.00 97.38           C  
ATOM   4765  CB  ASP B 146       2.956  -8.895 -12.365  1.00 97.38           C  
ATOM   4766  HB2 ASP B 146       3.867  -9.080 -12.934  1.00 97.38           H  
ATOM   4767  HB3 ASP B 146       3.113  -7.991 -11.777  1.00 97.38           H  
ATOM   4768  O   ASP B 146       0.893  -8.802 -10.450  1.00 97.38           O  
ATOM   4769  CG  ASP B 146       1.796  -8.660 -13.343  1.00 97.38           C  
ATOM   4770  OD1 ASP B 146       1.071  -9.626 -13.681  1.00 97.38           O  
ATOM   4771  OD2 ASP B 146       1.604  -7.509 -13.785  1.00 97.38           O  
ATOM   4772  N   VAL B 147       0.884 -10.994 -10.012  1.00 98.40           N  
ATOM   4773  H   VAL B 147       1.371 -11.873 -10.114  1.00 98.40           H  
ATOM   4774  CA  VAL B 147      -0.291 -10.922  -9.132  1.00 98.40           C  
ATOM   4775  HA  VAL B 147      -1.050 -10.332  -9.647  1.00 98.40           H  
ATOM   4776  C   VAL B 147       0.098 -10.217  -7.830  1.00 98.40           C  
ATOM   4777  CB  VAL B 147      -0.894 -12.304  -8.829  1.00 98.40           C  
ATOM   4778  HB  VAL B 147      -0.124 -12.909  -8.350  1.00 98.40           H  
ATOM   4779  O   VAL B 147       0.949 -10.707  -7.090  1.00 98.40           O  
ATOM   4780  CG1 VAL B 147      -2.095 -12.188  -7.878  1.00 98.40           C  
ATOM   4781 HG11 VAL B 147      -1.772 -11.832  -6.900  1.00 98.40           H  
ATOM   4782 HG12 VAL B 147      -2.835 -11.497  -8.284  1.00 98.40           H  
ATOM   4783 HG13 VAL B 147      -2.555 -13.167  -7.744  1.00 98.40           H  
ATOM   4784  CG2 VAL B 147      -1.377 -13.049 -10.081  1.00 98.40           C  
ATOM   4785 HG21 VAL B 147      -0.716 -12.855 -10.925  1.00 98.40           H  
ATOM   4786 HG22 VAL B 147      -2.391 -12.752 -10.349  1.00 98.40           H  
ATOM   4787 HG23 VAL B 147      -1.379 -14.121  -9.880  1.00 98.40           H  
ATOM   4788  N   GLY B 148      -0.531  -9.079  -7.534  1.00 98.70           N  
ATOM   4789  H   GLY B 148      -1.236  -8.751  -8.179  1.00 98.70           H  
ATOM   4790  CA  GLY B 148      -0.356  -8.367  -6.265  1.00 98.70           C  
ATOM   4791  HA2 GLY B 148       0.699  -8.366  -5.990  1.00 98.70           H  
ATOM   4792  HA3 GLY B 148      -0.679  -7.332  -6.373  1.00 98.70           H  
ATOM   4793  C   GLY B 148      -1.154  -9.015  -5.132  1.00 98.70           C  
ATOM   4794  O   GLY B 148      -2.205  -9.606  -5.370  1.00 98.70           O  
ATOM   4795  N   VAL B 149      -0.687  -8.882  -3.892  1.00 98.84           N  
ATOM   4796  H   VAL B 149       0.164  -8.353  -3.764  1.00 98.84           H  
ATOM   4797  CA  VAL B 149      -1.338  -9.421  -2.689  1.00 98.84           C  
ATOM   4798  HA  VAL B 149      -2.318  -9.820  -2.952  1.00 98.84           H  
ATOM   4799  C   VAL B 149      -1.543  -8.291  -1.679  1.00 98.84           C  
ATOM   4800  CB  VAL B 149      -0.515 -10.580  -2.089  1.00 98.84           C  
ATOM   4801  HB  VAL B 149       0.476 -10.220  -1.814  1.00 98.84           H  
ATOM   4802  O   VAL B 149      -0.581  -7.777  -1.118  1.00 98.84           O  
ATOM   4803  CG1 VAL B 149      -1.183 -11.146  -0.832  1.00 98.84           C  
ATOM   4804 HG11 VAL B 149      -2.198 -11.476  -1.053  1.00 98.84           H  
ATOM   4805 HG12 VAL B 149      -0.597 -11.986  -0.459  1.00 98.84           H  
ATOM   4806 HG13 VAL B 149      -1.198 -10.381  -0.055  1.00 98.84           H  
ATOM   4807  CG2 VAL B 149      -0.335 -11.740  -3.076  1.00 98.84           C  
ATOM   4808 HG21 VAL B 149      -1.306 -12.112  -3.403  1.00 98.84           H  
ATOM   4809 HG22 VAL B 149       0.229 -11.405  -3.947  1.00 98.84           H  
ATOM   4810 HG23 VAL B 149       0.224 -12.547  -2.602  1.00 98.84           H  
ATOM   4811  N   TYR B 150      -2.791  -7.916  -1.408  1.00 98.68           N  
ATOM   4812  H   TYR B 150      -3.544  -8.395  -1.881  1.00 98.68           H  
ATOM   4813  CA  TYR B 150      -3.140  -6.827  -0.489  1.00 98.68           C  
ATOM   4814  HA  TYR B 150      -2.240  -6.437  -0.014  1.00 98.68           H  
ATOM   4815  C   TYR B 150      -4.067  -7.349   0.607  1.00 98.68           C  
ATOM   4816  CB  TYR B 150      -3.789  -5.671  -1.260  1.00 98.68           C  
ATOM   4817  HB2 TYR B 150      -4.077  -4.898  -0.547  1.00 98.68           H  
ATOM   4818  HB3 TYR B 150      -4.703  -6.029  -1.734  1.00 98.68           H  
ATOM   4819  O   TYR B 150      -5.214  -7.714   0.340  1.00 98.68           O  
ATOM   4820  CG  TYR B 150      -2.906  -5.038  -2.318  1.00 98.68           C  
ATOM   4821  CD1 TYR B 150      -2.154  -3.886  -2.013  1.00 98.68           C  
ATOM   4822  HD1 TYR B 150      -2.189  -3.468  -1.018  1.00 98.68           H  
ATOM   4823  CD2 TYR B 150      -2.852  -5.593  -3.612  1.00 98.68           C  
ATOM   4824  HD2 TYR B 150      -3.418  -6.483  -3.842  1.00 98.68           H  
ATOM   4825  CE1 TYR B 150      -1.357  -3.280  -3.005  1.00 98.68           C  
ATOM   4826  HE1 TYR B 150      -0.783  -2.395  -2.774  1.00 98.68           H  
ATOM   4827  CE2 TYR B 150      -2.059  -4.989  -4.605  1.00 98.68           C  
ATOM   4828  HE2 TYR B 150      -2.015  -5.400  -5.603  1.00 98.68           H  
ATOM   4829  OH  TYR B 150      -0.576  -3.240  -5.281  1.00 98.68           O  
ATOM   4830  HH  TYR B 150      -0.105  -2.461  -4.975  1.00 98.68           H  
ATOM   4831  CZ  TYR B 150      -1.314  -3.830  -4.305  1.00 98.68           C  
ATOM   4832  N   VAL B 151      -3.590  -7.388   1.852  1.00 98.07           N  
ATOM   4833  H   VAL B 151      -2.657  -7.045   2.029  1.00 98.07           H  
ATOM   4834  CA  VAL B 151      -4.318  -8.054   2.942  1.00 98.07           C  
ATOM   4835  HA  VAL B 151      -5.330  -8.277   2.604  1.00 98.07           H  
ATOM   4836  C   VAL B 151      -4.442  -7.150   4.160  1.00 98.07           C  
ATOM   4837  CB  VAL B 151      -3.677  -9.404   3.323  1.00 98.07           C  
ATOM   4838  HB  VAL B 151      -2.760  -9.226   3.884  1.00 98.07           H  
ATOM   4839  O   VAL B 151      -3.452  -6.614   4.650  1.00 98.07           O  
ATOM   4840  CG1 VAL B 151      -4.640 -10.224   4.189  1.00 98.07           C  
ATOM   4841 HG11 VAL B 151      -5.571 -10.406   3.653  1.00 98.07           H  
ATOM   4842 HG12 VAL B 151      -4.845  -9.707   5.126  1.00 98.07           H  
ATOM   4843 HG13 VAL B 151      -4.171 -11.179   4.427  1.00 98.07           H  
ATOM   4844  CG2 VAL B 151      -3.330 -10.262   2.101  1.00 98.07           C  
ATOM   4845 HG21 VAL B 151      -2.933 -11.226   2.420  1.00 98.07           H  
ATOM   4846 HG22 VAL B 151      -2.564  -9.757   1.512  1.00 98.07           H  
ATOM   4847 HG23 VAL B 151      -4.215 -10.420   1.484  1.00 98.07           H  
ATOM   4848  N   GLY B 152      -5.662  -7.017   4.678  1.00 97.80           N  
ATOM   4849  H   GLY B 152      -6.432  -7.455   4.193  1.00 97.80           H  
ATOM   4850  CA  GLY B 152      -5.912  -6.434   5.992  1.00 97.80           C  
ATOM   4851  HA2 GLY B 152      -5.268  -5.567   6.131  1.00 97.80           H  
ATOM   4852  HA3 GLY B 152      -6.951  -6.108   6.046  1.00 97.80           H  
ATOM   4853  C   GLY B 152      -5.673  -7.453   7.107  1.00 97.80           C  
ATOM   4854  O   GLY B 152      -6.397  -8.448   7.177  1.00 97.80           O  
ATOM   4855  N   CYS B 153      -4.700  -7.214   7.986  1.00 94.70           N  
ATOM   4856  H   CYS B 153      -4.158  -6.366   7.902  1.00 94.70           H  
ATOM   4857  CA  CYS B 153      -4.379  -8.118   9.095  1.00 94.70           C  
ATOM   4858  HA  CYS B 153      -5.274  -8.664   9.394  1.00 94.70           H  
ATOM   4859  C   CYS B 153      -3.861  -7.330  10.302  1.00 94.70           C  
ATOM   4860  CB  CYS B 153      -3.331  -9.135   8.621  1.00 94.70           C  
ATOM   4861  HB2 CYS B 153      -3.644  -9.567   7.670  1.00 94.70           H  
ATOM   4862  HB3 CYS B 153      -2.376  -8.628   8.483  1.00 94.70           H  
ATOM   4863  O   CYS B 153      -2.917  -6.556  10.170  1.00 94.70           O  
ATOM   4864  SG  CYS B 153      -3.127 -10.476   9.829  1.00 94.70           S  
ATOM   4865  HG  CYS B 153      -2.826  -9.751  10.910  1.00 94.70           H  
ATOM   4866  N   GLY B 154      -4.457  -7.562  11.473  1.00 87.94           N  
ATOM   4867  H   GLY B 154      -5.159  -8.287  11.512  1.00 87.94           H  
ATOM   4868  CA  GLY B 154      -3.968  -7.046  12.754  1.00 87.94           C  
ATOM   4869  HA2 GLY B 154      -4.803  -6.662  13.339  1.00 87.94           H  
ATOM   4870  HA3 GLY B 154      -3.271  -6.224  12.591  1.00 87.94           H  
ATOM   4871  C   GLY B 154      -3.268  -8.138  13.564  1.00 87.94           C  
ATOM   4872  O   GLY B 154      -3.471  -9.330  13.320  1.00 87.94           O  
ATOM   4873  N   TYR B 155      -2.456  -7.736  14.539  1.00 73.45           N  
ATOM   4874  H   TYR B 155      -2.336  -6.746  14.699  1.00 73.45           H  
ATOM   4875  CA  TYR B 155      -1.821  -8.660  15.480  1.00 73.45           C  
ATOM   4876  HA  TYR B 155      -1.437  -9.512  14.918  1.00 73.45           H  
ATOM   4877  C   TYR B 155      -2.835  -9.191  16.514  1.00 73.45           C  
ATOM   4878  CB  TYR B 155      -0.631  -7.947  16.127  1.00 73.45           C  
ATOM   4879  HB2 TYR B 155      -0.997  -7.105  16.714  1.00 73.45           H  
ATOM   4880  HB3 TYR B 155       0.013  -7.548  15.343  1.00 73.45           H  
ATOM   4881  O   TYR B 155      -3.689  -8.435  16.973  1.00 73.45           O  
ATOM   4882  CG  TYR B 155       0.209  -8.847  17.001  1.00 73.45           C  
ATOM   4883  CD1 TYR B 155       0.268  -8.616  18.384  1.00 73.45           C  
ATOM   4884  HD1 TYR B 155      -0.272  -7.799  18.839  1.00 73.45           H  
ATOM   4885  CD2 TYR B 155       0.948  -9.903  16.430  1.00 73.45           C  
ATOM   4886  HD2 TYR B 155       0.933 -10.070  15.363  1.00 73.45           H  
ATOM   4887  CE1 TYR B 155       1.085  -9.425  19.187  1.00 73.45           C  
ATOM   4888  HE1 TYR B 155       1.198  -9.193  20.236  1.00 73.45           H  
ATOM   4889  CE2 TYR B 155       1.720 -10.749  17.250  1.00 73.45           C  
ATOM   4890  HE2 TYR B 155       2.289 -11.562  16.824  1.00 73.45           H  
ATOM   4891  OH  TYR B 155       2.518 -11.320  19.444  1.00 73.45           O  
ATOM   4892  HH  TYR B 155       2.561 -10.942  20.326  1.00 73.45           H  
ATOM   4893  CZ  TYR B 155       1.786 -10.512  18.637  1.00 73.45           C  
ATOM   4894  N   GLN B 156      -2.770 -10.490  16.841  1.00 72.15           N  
ATOM   4895  H   GLN B 156      -2.038 -11.045  16.420  1.00 72.15           H  
ATOM   4896  CA  GLN B 156      -3.759 -11.199  17.683  1.00 72.15           C  
ATOM   4897  HA  GLN B 156      -4.345 -10.462  18.233  1.00 72.15           H  
ATOM   4898  C   GLN B 156      -3.123 -12.104  18.765  1.00 72.15           C  
ATOM   4899  CB  GLN B 156      -4.729 -12.008  16.794  1.00 72.15           C  
ATOM   4900  HB2 GLN B 156      -5.390 -12.609  17.419  1.00 72.15           H  
ATOM   4901  HB3 GLN B 156      -4.144 -12.695  16.183  1.00 72.15           H  
ATOM   4902  O   GLN B 156      -3.776 -13.020  19.267  1.00 72.15           O  
ATOM   4903  CG  GLN B 156      -5.612 -11.164  15.863  1.00 72.15           C  
ATOM   4904  HG2 GLN B 156      -6.088 -11.835  15.147  1.00 72.15           H  
ATOM   4905  HG3 GLN B 156      -4.991 -10.478  15.286  1.00 72.15           H  
ATOM   4906  CD  GLN B 156      -6.726 -10.377  16.553  1.00 72.15           C  
ATOM   4907  NE2 GLN B 156      -7.319  -9.446  15.837  1.00 72.15           N  
ATOM   4908 HE21 GLN B 156      -6.948  -9.230  14.923  1.00 72.15           H  
ATOM   4909 HE22 GLN B 156      -8.040  -8.889  16.274  1.00 72.15           H  
ATOM   4910  OE1 GLN B 156      -7.130 -10.609  17.683  1.00 72.15           O  
ATOM   4911  N   ASP B 157      -1.853 -11.878  19.125  1.00 74.67           N  
ATOM   4912  H   ASP B 157      -1.399 -11.055  18.754  1.00 74.67           H  
ATOM   4913  CA  ASP B 157      -1.173 -12.542  20.254  1.00 74.67           C  
ATOM   4914  HA  ASP B 157      -0.129 -12.232  20.216  1.00 74.67           H  
ATOM   4915  C   ASP B 157      -1.145 -14.091  20.221  1.00 74.67           C  
ATOM   4916  CB  ASP B 157      -1.735 -12.028  21.599  1.00 74.67           C  
ATOM   4917  HB2 ASP B 157      -1.228 -12.540  22.417  1.00 74.67           H  
ATOM   4918  HB3 ASP B 157      -2.795 -12.270  21.666  1.00 74.67           H  
ATOM   4919  O   ASP B 157      -1.268 -14.736  21.263  1.00 74.67           O  
ATOM   4920  CG  ASP B 157      -1.537 -10.539  21.841  1.00 74.67           C  
ATOM   4921  OD1 ASP B 157      -0.414 -10.072  21.581  1.00 74.67           O  
ATOM   4922  OD2 ASP B 157      -2.491  -9.908  22.343  1.00 74.67           O  
ATOM   4923  N   TYR B 158      -0.985 -14.745  19.061  1.00 82.80           N  
ATOM   4924  H   TYR B 158      -0.933 -14.212  18.204  1.00 82.80           H  
ATOM   4925  CA  TYR B 158      -0.950 -16.222  19.009  1.00 82.80           C  
ATOM   4926  HA  TYR B 158      -1.818 -16.594  19.552  1.00 82.80           H  
ATOM   4927  C   TYR B 158       0.278 -16.836  19.716  1.00 82.80           C  
ATOM   4928  CB  TYR B 158      -1.073 -16.707  17.556  1.00 82.80           C  
ATOM   4929  HB2 TYR B 158      -0.303 -16.223  16.956  1.00 82.80           H  
ATOM   4930  HB3 TYR B 158      -2.036 -16.387  17.159  1.00 82.80           H  
ATOM   4931  O   TYR B 158       0.154 -17.859  20.392  1.00 82.80           O  
ATOM   4932  CG  TYR B 158      -0.955 -18.216  17.393  1.00 82.80           C  
ATOM   4933  CD1 TYR B 158       0.230 -18.774  16.878  1.00 82.80           C  
ATOM   4934  HD1 TYR B 158       1.044 -18.127  16.586  1.00 82.80           H  
ATOM   4935  CD2 TYR B 158      -2.018 -19.064  17.766  1.00 82.80           C  
ATOM   4936  HD2 TYR B 158      -2.925 -18.639  18.169  1.00 82.80           H  
ATOM   4937  CE1 TYR B 158       0.351 -20.167  16.727  1.00 82.80           C
[truncated: 1,797,967 more chars]
