# Supplementary material for: Module-Based Polyketide Synthase Engineering for de Novo Polyketide Biosynthesis
Source: ACS Synth Biol. 2023 Oct 23;12(11):3148–55. doi: 10.1021/acssynbio.3c00282 (PMC10661043; doi:10.1021/acssynbio.3c00282)
Supplement: Supplementary file 2 — sb3c00282_si_002.zip [file sb3c00282_si_002.zip › Final_PKS_Structures/menzella_pdbs/rapM2_ACP_rapM3_KSAT_dimer.pdb]

ATOM      1  N   LEU A   1       7.993 -49.920  26.085  1.00 67.95           N  
ATOM      2  H   LEU A   1       8.288 -50.859  26.312  1.00 67.95           H  
ATOM      3  H2  LEU A   1       8.330 -49.276  26.786  1.00 67.95           H  
ATOM      4  H3  LEU A   1       6.983 -49.887  26.082  1.00 67.95           H  
ATOM      5  CA  LEU A   1       8.504 -49.538  24.750  1.00 67.95           C  
ATOM      6  HA  LEU A   1       8.119 -50.260  24.031  1.00 67.95           H  
ATOM      7  C   LEU A   1      10.021 -49.705  24.663  1.00 67.95           C  
ATOM      8  CB  LEU A   1       7.974 -48.163  24.311  1.00 67.95           C  
ATOM      9  HB2 LEU A   1       8.551 -47.799  23.461  1.00 67.95           H  
ATOM     10  HB3 LEU A   1       8.087 -47.454  25.131  1.00 67.95           H  
ATOM     11  O   LEU A   1      10.428 -50.699  24.083  1.00 67.95           O  
ATOM     12  CG  LEU A   1       6.487 -48.267  23.904  1.00 67.95           C  
ATOM     13  HG  LEU A   1       5.957 -48.853  24.655  1.00 67.95           H  
ATOM     14  CD1 LEU A   1       5.823 -46.900  23.841  1.00 67.95           C  
ATOM     15 HD11 LEU A   1       6.277 -46.297  23.053  1.00 67.95           H  
ATOM     16 HD12 LEU A   1       4.762 -47.009  23.618  1.00 67.95           H  
ATOM     17 HD13 LEU A   1       5.915 -46.377  24.793  1.00 67.95           H  
ATOM     18  CD2 LEU A   1       6.331 -48.963  22.549  1.00 67.95           C  
ATOM     19 HD21 LEU A   1       6.883 -48.416  21.784  1.00 67.95           H  
ATOM     20 HD22 LEU A   1       5.281 -48.972  22.259  1.00 67.95           H  
ATOM     21 HD23 LEU A   1       6.684 -49.994  22.578  1.00 67.95           H  
ATOM     22  N   ALA A   2      10.846 -48.861  25.297  1.00 64.84           N  
ATOM     23  H   ALA A   2      10.477 -48.003  25.680  1.00 64.84           H  
ATOM     24  CA  ALA A   2      12.319 -48.915  25.189  1.00 64.84           C  
ATOM     25  HA  ALA A   2      12.596 -48.602  24.182  1.00 64.84           H  
ATOM     26  C   ALA A   2      12.988 -50.295  25.425  1.00 64.84           C  
ATOM     27  CB  ALA A   2      12.891 -47.879  26.166  1.00 64.84           C  
ATOM     28  HB1 ALA A   2      13.974 -47.834  26.057  1.00 64.84           H  
ATOM     29  HB2 ALA A   2      12.653 -48.148  27.196  1.00 64.84           H  
ATOM     30  HB3 ALA A   2      12.489 -46.890  25.949  1.00 64.84           H  
ATOM     31  O   ALA A   2      13.979 -50.607  24.775  1.00 64.84           O  
ATOM     32  N   ALA A   3      12.443 -51.146  26.304  1.00 68.06           N  
ATOM     33  H   ALA A   3      11.677 -50.819  26.876  1.00 68.06           H  
ATOM     34  CA  ALA A   3      12.976 -52.491  26.571  1.00 68.06           C  
ATOM     35  HA  ALA A   3      14.064 -52.427  26.583  1.00 68.06           H  
ATOM     36  C   ALA A   3      12.623 -53.566  25.512  1.00 68.06           C  
ATOM     37  CB  ALA A   3      12.523 -52.910  27.976  1.00 68.06           C  
ATOM     38  HB1 ALA A   3      11.439 -53.017  28.007  1.00 68.06           H  
ATOM     39  HB2 ALA A   3      12.978 -53.867  28.233  1.00 68.06           H  
ATOM     40  HB3 ALA A   3      12.842 -52.168  28.708  1.00 68.06           H  
ATOM     41  O   ALA A   3      13.087 -54.697  25.626  1.00 68.06           O  
ATOM     42  N   LEU A   4      11.794 -53.249  24.507  1.00 74.17           N  
ATOM     43  H   LEU A   4      11.499 -52.288  24.412  1.00 74.17           H  
ATOM     44  CA  LEU A   4      11.466 -54.166  23.407  1.00 74.17           C  
ATOM     45  HA  LEU A   4      11.358 -55.176  23.803  1.00 74.17           H  
ATOM     46  C   LEU A   4      12.592 -54.206  22.368  1.00 74.17           C  
ATOM     47  CB  LEU A   4      10.143 -53.753  22.732  1.00 74.17           C  
ATOM     48  HB2 LEU A   4       9.998 -54.373  21.847  1.00 74.17           H  
ATOM     49  HB3 LEU A   4      10.242 -52.723  22.391  1.00 74.17           H  
ATOM     50  O   LEU A   4      13.227 -53.177  22.089  1.00 74.17           O  
ATOM     51  CG  LEU A   4       8.886 -53.868  23.608  1.00 74.17           C  
ATOM     52  HG  LEU A   4       9.026 -53.296  24.525  1.00 74.17           H  
ATOM     53  CD1 LEU A   4       7.689 -53.274  22.864  1.00 74.17           C  
ATOM     54 HD11 LEU A   4       6.795 -53.323  23.485  1.00 74.17           H  
ATOM     55 HD12 LEU A   4       7.509 -53.839  21.949  1.00 74.17           H  
ATOM     56 HD13 LEU A   4       7.891 -52.237  22.595  1.00 74.17           H  
ATOM     57  CD2 LEU A   4       8.559 -55.317  23.973  1.00 74.17           C  
ATOM     58 HD21 LEU A   4       8.479 -55.920  23.068  1.00 74.17           H  
ATOM     59 HD22 LEU A   4       7.617 -55.367  24.518  1.00 74.17           H  
ATOM     60 HD23 LEU A   4       9.347 -55.736  24.599  1.00 74.17           H  
ATOM     61  N   ALA A   5      12.780 -55.375  21.745  1.00 71.81           N  
ATOM     62  H   ALA A   5      12.174 -56.152  21.968  1.00 71.81           H  
ATOM     63  CA  ALA A   5      13.648 -55.525  20.580  1.00 71.81           C  
ATOM     64  HA  ALA A   5      14.650 -55.209  20.873  1.00 71.81           H  
ATOM     65  C   ALA A   5      13.149 -54.639  19.415  1.00 71.81           C  
ATOM     66  CB  ALA A   5      13.694 -57.008  20.195  1.00 71.81           C  
ATOM     67  HB1 ALA A   5      14.051 -57.600  21.038  1.00 71.81           H  
ATOM     68  HB2 ALA A   5      12.696 -57.351  19.923  1.00 71.81           H  
ATOM     69  HB3 ALA A   5      14.365 -57.155  19.348  1.00 71.81           H  
ATOM     70  O   ALA A   5      11.943 -54.398  19.330  1.00 71.81           O  
ATOM     71  N   PRO A   6      14.019 -54.150  18.506  1.00 67.95           N  
ATOM     72  CA  PRO A   6      13.648 -53.115  17.533  1.00 67.95           C  
ATOM     73  HA  PRO A   6      13.461 -52.193  18.084  1.00 67.95           H  
ATOM     74  C   PRO A   6      12.387 -53.421  16.707  1.00 67.95           C  
ATOM     75  CB  PRO A   6      14.891 -52.904  16.664  1.00 67.95           C  
ATOM     76  HB2 PRO A   6      14.949 -51.883  16.286  1.00 67.95           H  
ATOM     77  HB3 PRO A   6      14.910 -53.617  15.840  1.00 67.95           H  
ATOM     78  O   PRO A   6      11.452 -52.629  16.729  1.00 67.95           O  
ATOM     79  CG  PRO A   6      16.029 -53.217  17.634  1.00 67.95           C  
ATOM     80  HG2 PRO A   6      16.939 -53.510  17.110  1.00 67.95           H  
ATOM     81  HG3 PRO A   6      16.214 -52.352  18.272  1.00 67.95           H  
ATOM     82  CD  PRO A   6      15.461 -54.363  18.471  1.00 67.95           C  
ATOM     83  HD2 PRO A   6      15.908 -54.339  19.465  1.00 67.95           H  
ATOM     84  HD3 PRO A   6      15.674 -55.315  17.984  1.00 67.95           H  
ATOM     85  N   ALA A   7      12.295 -54.601  16.085  1.00 68.70           N  
ATOM     86  H   ALA A   7      13.099 -55.213  16.077  1.00 68.70           H  
ATOM     87  CA  ALA A   7      11.136 -54.977  15.264  1.00 68.70           C  
ATOM     88  HA  ALA A   7      10.942 -54.177  14.550  1.00 68.70           H  
ATOM     89  C   ALA A   7       9.836 -55.191  16.077  1.00 68.70           C  
ATOM     90  CB  ALA A   7      11.514 -56.239  14.479  1.00 68.70           C  
ATOM     91  HB1 ALA A   7      10.710 -56.483  13.785  1.00 68.70           H  
ATOM     92  HB2 ALA A   7      11.669 -57.078  15.158  1.00 68.70           H  
ATOM     93  HB3 ALA A   7      12.421 -56.059  13.902  1.00 68.70           H  
ATOM     94  O   ALA A   7       8.733 -54.970  15.578  1.00 68.70           O  
ATOM     95  N   GLU A   8       9.939 -55.600  17.348  1.00 80.25           N  
ATOM     96  H   GLU A   8      10.861 -55.719  17.744  1.00 80.25           H  
ATOM     97  CA  GLU A   8       8.782 -55.676  18.254  1.00 80.25           C  
ATOM     98  HA  GLU A   8       7.942 -56.145  17.741  1.00 80.25           H  
ATOM     99  C   GLU A   8       8.333 -54.279  18.697  1.00 80.25           C  
ATOM    100  CB  GLU A   8       9.117 -56.500  19.505  1.00 80.25           C  
ATOM    101  HB2 GLU A   8       9.953 -56.028  20.021  1.00 80.25           H  
ATOM    102  HB3 GLU A   8       8.255 -56.476  20.171  1.00 80.25           H  
ATOM    103  O   GLU A   8       7.137 -54.015  18.818  1.00 80.25           O  
ATOM    104  CG  GLU A   8       9.464 -57.966  19.220  1.00 80.25           C  
ATOM    105  HG2 GLU A   8       8.646 -58.419  18.660  1.00 80.25           H  
ATOM    106  HG3 GLU A   8      10.366 -58.014  18.610  1.00 80.25           H  
ATOM    107  CD  GLU A   8       9.698 -58.728  20.533  1.00 80.25           C  
ATOM    108  OE1 GLU A   8       9.113 -59.824  20.679  1.00 80.25           O  
ATOM    109  OE2 GLU A   8      10.457 -58.198  21.381  1.00 80.25           O  
ATOM    110  N   ARG A   9       9.295 -53.373  18.917  1.00 80.98           N  
ATOM    111  H   ARG A   9      10.249 -53.677  18.781  1.00 80.98           H  
ATOM    112  CA  ARG A   9       9.064 -51.970  19.269  1.00 80.98           C  
ATOM    113  HA  ARG A   9       8.398 -51.928  20.132  1.00 80.98           H  
ATOM    114  C   ARG A   9       8.368 -51.229  18.136  1.00 80.98           C  
ATOM    115  CB  ARG A   9      10.408 -51.317  19.614  1.00 80.98           C  
ATOM    116  HB2 ARG A   9      10.948 -51.974  20.296  1.00 80.98           H  
ATOM    117  HB3 ARG A   9      11.001 -51.212  18.706  1.00 80.98           H  
ATOM    118  O   ARG A   9       7.391 -50.545  18.400  1.00 80.98           O  
ATOM    119  CG  ARG A   9      10.264 -49.932  20.260  1.00 80.98           C  
ATOM    120  HG2 ARG A   9       9.592 -49.310  19.669  1.00 80.98           H  
ATOM    121  HG3 ARG A   9       9.848 -50.042  21.261  1.00 80.98           H  
ATOM    122  CD  ARG A   9      11.624 -49.225  20.339  1.00 80.98           C  
ATOM    123  HD2 ARG A   9      11.494 -48.288  20.879  1.00 80.98           H  
ATOM    124  HD3 ARG A   9      11.955 -48.993  19.327  1.00 80.98           H  
ATOM    125  NE  ARG A   9      12.641 -50.064  21.004  1.00 80.98           N  
ATOM    126  HE  ARG A   9      12.427 -51.042  21.137  1.00 80.98           H  
ATOM    127  NH1 ARG A   9      14.270 -48.468  21.260  1.00 80.98           N  
ATOM    128 HH11 ARG A   9      15.139 -48.140  21.656  1.00 80.98           H  
ATOM    129 HH12 ARG A   9      13.715 -47.801  20.743  1.00 80.98           H  
ATOM    130  NH2 ARG A   9      14.606 -50.570  21.972  1.00 80.98           N  
ATOM    131 HH21 ARG A   9      14.243 -51.495  22.153  1.00 80.98           H  
ATOM    132 HH22 ARG A   9      15.450 -50.268  22.437  1.00 80.98           H  
ATOM    133  CZ  ARG A   9      13.839 -49.690  21.403  1.00 80.98           C  
ATOM    134  N   GLU A  10       8.828 -51.403  16.903  1.00 78.77           N  
ATOM    135  H   GLU A  10       9.672 -51.944  16.779  1.00 78.77           H  
ATOM    136  CA  GLU A  10       8.232 -50.809  15.705  1.00 78.77           C  
ATOM    137  HA  GLU A  10       8.229 -49.723  15.795  1.00 78.77           H  
ATOM    138  C   GLU A  10       6.780 -51.269  15.513  1.00 78.77           C  
ATOM    139  CB  GLU A  10       9.114 -51.191  14.517  1.00 78.77           C  
ATOM    140  HB2 GLU A  10       9.065 -52.272  14.387  1.00 78.77           H  
ATOM    141  HB3 GLU A  10      10.143 -50.915  14.748  1.00 78.77           H  
ATOM    142  O   GLU A  10       5.882 -50.436  15.419  1.00 78.77           O  
ATOM    143  CG  GLU A  10       8.704 -50.492  13.217  1.00 78.77           C  
ATOM    144  HG2 GLU A  10       7.663 -50.733  12.997  1.00 78.77           H  
ATOM    145  HG3 GLU A  10       8.786 -49.415  13.359  1.00 78.77           H  
ATOM    146  CD  GLU A  10       9.579 -50.932  12.035  1.00 78.77           C  
ATOM    147  OE1 GLU A  10       9.389 -50.349  10.950  1.00 78.77           O  
ATOM    148  OE2 GLU A  10      10.392 -51.871  12.221  1.00 78.77           O  
ATOM    149  N   LYS A  11       6.501 -52.580  15.599  1.00 82.45           N  
ATOM    150  H   LYS A  11       7.274 -53.229  15.647  1.00 82.45           H  
ATOM    151  CA  LYS A  11       5.116 -53.091  15.581  1.00 82.45           C  
ATOM    152  HA  LYS A  11       4.633 -52.711  14.681  1.00 82.45           H  
ATOM    153  C   LYS A  11       4.261 -52.562  16.734  1.00 82.45           C  
ATOM    154  CB  LYS A  11       5.106 -54.629  15.560  1.00 82.45           C  
ATOM    155  HB2 LYS A  11       6.009 -55.024  16.025  1.00 82.45           H  
ATOM    156  HB3 LYS A  11       4.244 -54.995  16.118  1.00 82.45           H  
ATOM    157  O   LYS A  11       3.082 -52.276  16.529  1.00 82.45           O  
ATOM    158  CG  LYS A  11       4.983 -55.123  14.116  1.00 82.45           C  
ATOM    159  HG2 LYS A  11       4.062 -54.727  13.689  1.00 82.45           H  
ATOM    160  HG3 LYS A  11       5.826 -54.749  13.536  1.00 82.45           H  
ATOM    161  CD  LYS A  11       4.952 -56.652  14.032  1.00 82.45           C  
ATOM    162  HD2 LYS A  11       4.166 -57.043  14.677  1.00 82.45           H  
ATOM    163  HD3 LYS A  11       5.919 -57.042  14.348  1.00 82.45           H  
ATOM    164  CE  LYS A  11       4.671 -57.028  12.574  1.00 82.45           C  
ATOM    165  HE2 LYS A  11       5.383 -56.496  11.943  1.00 82.45           H  
ATOM    166  HE3 LYS A  11       3.676 -56.674  12.306  1.00 82.45           H  
ATOM    167  NZ  LYS A  11       4.786 -58.486  12.338  1.00 82.45           N  
ATOM    168  HZ1 LYS A  11       4.124 -58.994  12.908  1.00 82.45           H  
ATOM    169  HZ2 LYS A  11       5.724 -58.794  12.552  1.00 82.45           H  
ATOM    170  HZ3 LYS A  11       4.606 -58.687  11.365  1.00 82.45           H  
ATOM    171  N   ALA A  12       4.828 -52.421  17.932  1.00 86.10           N  
ATOM    172  H   ALA A  12       5.787 -52.715  18.052  1.00 86.10           H  
ATOM    173  CA  ALA A  12       4.125 -51.836  19.072  1.00 86.10           C  
ATOM    174  HA  ALA A  12       3.158 -52.330  19.170  1.00 86.10           H  
ATOM    175  C   ALA A  12       3.843 -50.334  18.881  1.00 86.10           C  
ATOM    176  CB  ALA A  12       4.929 -52.108  20.349  1.00 86.10           C  
ATOM    177  HB1 ALA A  12       5.897 -51.611  20.295  1.00 86.10           H  
ATOM    178  HB2 ALA A  12       4.380 -51.727  21.210  1.00 86.10           H  
ATOM    179  HB3 ALA A  12       5.081 -53.181  20.469  1.00 86.10           H  
ATOM    180  O   ALA A  12       2.795 -49.864  19.315  1.00 86.10           O  
ATOM    181  N   LEU A  13       4.736 -49.597  18.214  1.00 88.89           N  
ATOM    182  H   LEU A  13       5.590 -50.041  17.907  1.00 88.89           H  
ATOM    183  CA  LEU A  13       4.564 -48.181  17.887  1.00 88.89           C  
ATOM    184  HA  LEU A  13       4.137 -47.671  18.750  1.00 88.89           H  
ATOM    185  C   LEU A  13       3.575 -47.970  16.740  1.00 88.89           C  
ATOM    186  CB  LEU A  13       5.926 -47.548  17.569  1.00 88.89           C  
ATOM    187  HB2 LEU A  13       5.766 -46.580  17.095  1.00 88.89           H  
ATOM    188  HB3 LEU A  13       6.449 -48.178  16.849  1.00 88.89           H  
ATOM    189  O   LEU A  13       2.715 -47.109  16.861  1.00 88.89           O  
ATOM    190  CG  LEU A  13       6.809 -47.341  18.811  1.00 88.89           C  
ATOM    191  HG  LEU A  13       6.885 -48.266  19.383  1.00 88.89           H  
ATOM    192  CD1 LEU A  13       8.208 -46.944  18.362  1.00 88.89           C  
ATOM    193 HD11 LEU A  13       8.644 -47.746  17.766  1.00 88.89           H  
ATOM    194 HD12 LEU A  13       8.131 -46.054  17.738  1.00 88.89           H  
ATOM    195 HD13 LEU A  13       8.847 -46.735  19.220  1.00 88.89           H  
ATOM    196  CD2 LEU A  13       6.270 -46.251  19.741  1.00 88.89           C  
ATOM    197 HD21 LEU A  13       5.344 -46.583  20.212  1.00 88.89           H  
ATOM    198 HD22 LEU A  13       6.072 -45.343  19.170  1.00 88.89           H  
ATOM    199 HD23 LEU A  13       7.000 -46.030  20.520  1.00 88.89           H  
ATOM    200  N   LEU A  14       3.607 -48.787  15.684  1.00 87.29           N  
ATOM    201  H   LEU A  14       4.381 -49.430  15.592  1.00 87.29           H  
ATOM    202  CA  LEU A  14       2.613 -48.721  14.610  1.00 87.29           C  
ATOM    203  HA  LEU A  14       2.567 -47.693  14.248  1.00 87.29           H  
ATOM    204  C   LEU A  14       1.214 -49.037  15.130  1.00 87.29           C  
ATOM    205  CB  LEU A  14       3.038 -49.636  13.450  1.00 87.29           C  
ATOM    206  HB2 LEU A  14       3.103 -50.662  13.812  1.00 87.29           H  
ATOM    207  HB3 LEU A  14       4.032 -49.332  13.122  1.00 87.29           H  
ATOM    208  O   LEU A  14       0.266 -48.313  14.825  1.00 87.29           O  
ATOM    209  CG  LEU A  14       2.084 -49.596  12.238  1.00 87.29           C  
ATOM    210  HG  LEU A  14       1.122 -50.027  12.517  1.00 87.29           H  
ATOM    211  CD1 LEU A  14       1.857 -48.177  11.719  1.00 87.29           C  
ATOM    212 HD11 LEU A  14       2.817 -47.672  11.615  1.00 87.29           H  
ATOM    213 HD12 LEU A  14       1.359 -48.199  10.749  1.00 87.29           H  
ATOM    214 HD13 LEU A  14       1.232 -47.609  12.407  1.00 87.29           H  
ATOM    215  CD2 LEU A  14       2.679 -50.441  11.113  1.00 87.29           C  
ATOM    216 HD21 LEU A  14       2.007 -50.441  10.255  1.00 87.29           H  
ATOM    217 HD22 LEU A  14       3.634 -50.020  10.798  1.00 87.29           H  
ATOM    218 HD23 LEU A  14       2.828 -51.466  11.451  1.00 87.29           H  
ATOM    219  N   LYS A  15       1.093 -50.050  15.998  1.00 86.18           N  
ATOM    220  H   LYS A  15       1.903 -50.620  16.195  1.00 86.18           H  
ATOM    221  CA  LYS A  15      -0.161 -50.294  16.710  1.00 86.18           C  
ATOM    222  HA  LYS A  15      -0.952 -50.363  15.963  1.00 86.18           H  
ATOM    223  C   LYS A  15      -0.551 -49.107  17.594  1.00 86.18           C  
ATOM    224  CB  LYS A  15      -0.115 -51.625  17.475  1.00 86.18           C  
ATOM    225  HB2 LYS A  15       0.031 -52.435  16.760  1.00 86.18           H  
ATOM    226  HB3 LYS A  15       0.705 -51.627  18.194  1.00 86.18           H  
ATOM    227  O   LYS A  15      -1.701 -48.700  17.535  1.00 86.18           O  
ATOM    228  CG  LYS A  15      -1.452 -51.805  18.208  1.00 86.18           C  
ATOM    229  HG2 LYS A  15      -1.419 -51.238  19.138  1.00 86.18           H  
ATOM    230  HG3 LYS A  15      -2.239 -51.394  17.576  1.00 86.18           H  
ATOM    231  CD  LYS A  15      -1.821 -53.258  18.521  1.00 86.18           C  
ATOM    232  HD2 LYS A  15      -1.036 -53.704  19.132  1.00 86.18           H  
ATOM    233  HD3 LYS A  15      -1.900 -53.815  17.587  1.00 86.18           H  
ATOM    234  CE  LYS A  15      -3.159 -53.338  19.279  1.00 86.18           C  
ATOM    235  HE2 LYS A  15      -3.017 -52.896  20.265  1.00 86.18           H  
ATOM    236  HE3 LYS A  15      -3.432 -54.386  19.403  1.00 86.18           H  
ATOM    237  NZ  LYS A  15      -4.257 -52.602  18.601  1.00 86.18           N  
ATOM    238  HZ1 LYS A  15      -4.368 -52.804  17.618  1.00 86.18           H  
ATOM    239  HZ2 LYS A  15      -5.146 -52.667  19.078  1.00 86.18           H  
ATOM    240  HZ3 LYS A  15      -4.072 -51.611  18.648  1.00 86.18           H  
ATOM    241  N   LEU A  16       0.375 -48.524  18.358  1.00 88.66           N  
ATOM    242  H   LEU A  16       1.308 -48.910  18.378  1.00 88.66           H  
ATOM    243  CA  LEU A  16       0.087 -47.349  19.187  1.00 88.66           C  
ATOM    244  HA  LEU A  16      -0.721 -47.612  19.870  1.00 88.66           H  
ATOM    245  C   LEU A  16      -0.410 -46.155  18.354  1.00 88.66           C  
ATOM    246  CB  LEU A  16       1.338 -46.994  20.013  1.00 88.66           C  
ATOM    247  HB2 LEU A  16       1.580 -47.832  20.666  1.00 88.66           H  
ATOM    248  HB3 LEU A  16       2.171 -46.842  19.327  1.00 88.66           H  
ATOM    249  O   LEU A  16      -1.377 -45.518  18.750  1.00 88.66           O  
ATOM    250  CG  LEU A  16       1.200 -45.719  20.862  1.00 88.66           C  
ATOM    251  HG  LEU A  16       0.967 -44.876  20.212  1.00 88.66           H  
ATOM    252  CD1 LEU A  16       0.106 -45.845  21.923  1.00 88.66           C  
ATOM    253 HD11 LEU A  16      -0.854 -46.042  21.445  1.00 88.66           H  
ATOM    254 HD12 LEU A  16       0.340 -46.642  22.628  1.00 88.66           H  
ATOM    255 HD13 LEU A  16       0.001 -44.893  22.443  1.00 88.66           H  
ATOM    256  CD2 LEU A  16       2.535 -45.423  21.549  1.00 88.66           C  
ATOM    257 HD21 LEU A  16       3.311 -45.304  20.792  1.00 88.66           H  
ATOM    258 HD22 LEU A  16       2.799 -46.233  22.228  1.00 88.66           H  
ATOM    259 HD23 LEU A  16       2.459 -44.487  22.104  1.00 88.66           H  
ATOM    260  N   VAL A  17       0.198 -45.873  17.199  1.00 89.67           N  
ATOM    261  H   VAL A  17       1.010 -46.414  16.937  1.00 89.67           H  
ATOM    262  CA  VAL A  17      -0.224 -44.775  16.316  1.00 89.67           C  
ATOM    263  HA  VAL A  17      -0.349 -43.873  16.915  1.00 89.67           H  
ATOM    264  C   VAL A  17      -1.600 -45.038  15.712  1.00 89.67           C  
ATOM    265  CB  VAL A  17       0.840 -44.470  15.246  1.00 89.67           C  
ATOM    266  HB  VAL A  17       1.056 -45.375  14.678  1.00 89.67           H  
ATOM    267  O   VAL A  17      -2.442 -44.145  15.749  1.00 89.67           O  
ATOM    268  CG1 VAL A  17       0.371 -43.375  14.287  1.00 89.67           C  
ATOM    269 HG11 VAL A  17       0.083 -42.483  14.843  1.00 89.67           H  
ATOM    270 HG12 VAL A  17       1.183 -43.125  13.603  1.00 89.67           H  
ATOM    271 HG13 VAL A  17      -0.481 -43.719  13.702  1.00 89.67           H  
ATOM    272  CG2 VAL A  17       2.137 -43.947  15.878  1.00 89.67           C  
ATOM    273 HG21 VAL A  17       2.894 -43.821  15.104  1.00 89.67           H  
ATOM    274 HG22 VAL A  17       2.518 -44.647  16.623  1.00 89.67           H  
ATOM    275 HG23 VAL A  17       1.960 -42.985  16.360  1.00 89.67           H  
ATOM    276  N   CYS A  18      -1.875 -46.255  15.233  1.00 86.54           N  
ATOM    277  H   CYS A  18      -1.153 -46.961  15.236  1.00 86.54           H  
ATOM    278  CA  CYS A  18      -3.202 -46.599  14.714  1.00 86.54           C  
ATOM    279  HA  CYS A  18      -3.496 -45.849  13.980  1.00 86.54           H  
ATOM    280  C   CYS A  18      -4.269 -46.580  15.820  1.00 86.54           C  
ATOM    281  CB  CYS A  18      -3.156 -47.961  14.010  1.00 86.54           C  
ATOM    282  HB2 CYS A  18      -4.145 -48.191  13.613  1.00 86.54           H  
ATOM    283  HB3 CYS A  18      -2.874 -48.739  14.719  1.00 86.54           H  
ATOM    284  O   CYS A  18      -5.357 -46.054  15.608  1.00 86.54           O  
ATOM    285  SG  CYS A  18      -1.970 -47.914  12.636  1.00 86.54           S  
ATOM    286  HG  CYS A  18      -0.871 -47.823  13.390  1.00 86.54           H  
ATOM    287  N   ASP A  19      -3.950 -47.087  17.015  1.00 86.82           N  
ATOM    288  H   ASP A  19      -3.049 -47.530  17.124  1.00 86.82           H  
ATOM    289  CA  ASP A  19      -4.856 -47.095  18.167  1.00 86.82           C  
ATOM    290  HA  ASP A  19      -5.812 -47.502  17.841  1.00 86.82           H  
ATOM    291  C   ASP A  19      -5.140 -45.669  18.680  1.00 86.82           C  
ATOM    292  CB  ASP A  19      -4.291 -47.983  19.300  1.00 86.82           C  
ATOM    293  HB2 ASP A  19      -4.913 -47.835  20.183  1.00 86.82           H  
ATOM    294  HB3 ASP A  19      -3.287 -47.638  19.550  1.00 86.82           H  
ATOM    295  O   ASP A  19      -6.294 -45.336  18.961  1.00 86.82           O  
ATOM    296  CG  ASP A  19      -4.238 -49.498  19.038  1.00 86.82           C  
ATOM    297  OD1 ASP A  19      -4.696 -50.013  17.991  1.00 86.82           O  
ATOM    298  OD2 ASP A  19      -3.779 -50.259  19.923  1.00 86.82           O  
ATOM    299  N   SER A  20      -4.126 -44.797  18.760  1.00 87.59           N  
ATOM    300  H   SER A  20      -3.190 -45.126  18.571  1.00 87.59           H  
ATOM    301  CA  SER A  20      -4.294 -43.384  19.129  1.00 87.59           C  
ATOM    302  HA  SER A  20      -4.883 -43.333  20.045  1.00 87.59           H  
ATOM    303  C   SER A  20      -5.060 -42.597  18.062  1.00 87.59           C  
ATOM    304  CB  SER A  20      -2.942 -42.709  19.399  1.00 87.59           C  
ATOM    305  HB2 SER A  20      -2.230 -42.992  18.624  1.00 87.59           H  
ATOM    306  HB3 SER A  20      -3.069 -41.627  19.370  1.00 87.59           H  
ATOM    307  O   SER A  20      -5.960 -41.842  18.421  1.00 87.59           O  
ATOM    308  OG  SER A  20      -2.436 -43.060  20.678  1.00 87.59           O  
ATOM    309  HG  SER A  20      -2.597 -42.335  21.285  1.00 87.59           H  
ATOM    310  N   ALA A  21      -4.764 -42.786  16.772  1.00 85.29           N  
ATOM    311  H   ALA A  21      -4.010 -43.411  16.523  1.00 85.29           H  
ATOM    312  CA  ALA A  21      -5.473 -42.107  15.684  1.00 85.29           C  
ATOM    313  HA  ALA A  21      -5.474 -41.034  15.876  1.00 85.29           H  
ATOM    314  C   ALA A  21      -6.940 -42.547  15.602  1.00 85.29           C  
ATOM    315  CB  ALA A  21      -4.724 -42.354  14.372  1.00 85.29           C  
ATOM    316  HB1 ALA A  21      -4.702 -43.421  14.147  1.00 85.29           H  
ATOM    317  HB2 ALA A  21      -5.226 -41.826  13.561  1.00 85.29           H  
ATOM    318  HB3 ALA A  21      -3.704 -41.983  14.462  1.00 85.29           H  
ATOM    319  O   ALA A  21      -7.824 -41.702  15.511  1.00 85.29           O  
ATOM    320  N   ALA A  22      -7.215 -43.848  15.741  1.00 83.03           N  
ATOM    321  H   ALA A  22      -6.451 -44.507  15.787  1.00 83.03           H  
ATOM    322  CA  ALA A  22      -8.573 -44.373  15.841  1.00 83.03           C  
ATOM    323  HA  ALA A  22      -9.122 -44.107  14.938  1.00 83.03           H  
ATOM    324  C   ALA A  22      -9.323 -43.772  17.041  1.00 83.03           C  
ATOM    325  CB  ALA A  22      -8.494 -45.901  15.947  1.00 83.03           C  
ATOM    326  HB1 ALA A  22      -9.492 -46.322  16.069  1.00 83.03           H  
ATOM    327  HB2 ALA A  22      -7.886 -46.177  16.809  1.00 83.03           H  
ATOM    328  HB3 ALA A  22      -8.041 -46.315  15.046  1.00 83.03           H  
ATOM    329  O   ALA A  22     -10.458 -43.328  16.892  1.00 83.03           O  
ATOM    330  N   THR A  23      -8.674 -43.692  18.209  1.00 82.82           N  
ATOM    331  H   THR A  23      -7.746 -44.087  18.263  1.00 82.82           H  
ATOM    332  CA  THR A  23      -9.266 -43.095  19.420  1.00 82.82           C  
ATOM    333  HA  THR A  23     -10.174 -43.645  19.670  1.00 82.82           H  
ATOM    334  C   THR A  23      -9.663 -41.633  19.202  1.00 82.82           C  
ATOM    335  CB  THR A  23      -8.298 -43.189  20.613  1.00 82.82           C  
ATOM    336  HB  THR A  23      -7.377 -42.653  20.384  1.00 82.82           H  
ATOM    337  O   THR A  23     -10.751 -41.231  19.607  1.00 82.82           O  
ATOM    338  CG2 THR A  23      -8.883 -42.628  21.911  1.00 82.82           C  
ATOM    339 HG21 THR A  23      -9.843 -43.102  22.115  1.00 82.82           H  
ATOM    340 HG22 THR A  23      -8.197 -42.825  22.734  1.00 82.82           H  
ATOM    341 HG23 THR A  23      -9.025 -41.550  21.826  1.00 82.82           H  
ATOM    342  OG1 THR A  23      -7.977 -44.532  20.895  1.00 82.82           O  
ATOM    343  HG1 THR A  23      -7.430 -44.856  20.176  1.00 82.82           H  
ATOM    344  N   VAL A  24      -8.798 -40.850  18.553  1.00 80.08           N  
ATOM    345  H   VAL A  24      -7.927 -41.256  18.241  1.00 80.08           H  
ATOM    346  CA  VAL A  24      -9.011 -39.418  18.286  1.00 80.08           C  
ATOM    347  HA  VAL A  24      -9.399 -38.939  19.184  1.00 80.08           H  
ATOM    348  C   VAL A  24     -10.068 -39.188  17.195  1.00 80.08           C  
ATOM    349  CB  VAL A  24      -7.655 -38.767  17.957  1.00 80.08           C  
ATOM    350  HB  VAL A  24      -7.141 -39.366  17.206  1.00 80.08           H  
ATOM    351  O   VAL A  24     -10.937 -38.339  17.354  1.00 80.08           O  
ATOM    352  CG1 VAL A  24      -7.794 -37.351  17.417  1.00 80.08           C  
ATOM    353 HG11 VAL A  24      -8.310 -37.377  16.457  1.00 80.08           H  
ATOM    354 HG12 VAL A  24      -8.360 -36.733  18.113  1.00 80.08           H  
ATOM    355 HG13 VAL A  24      -6.803 -36.921  17.269  1.00 80.08           H  
ATOM    356  CG2 VAL A  24      -6.777 -38.694  19.217  1.00 80.08           C  
ATOM    357 HG21 VAL A  24      -5.799 -38.289  18.954  1.00 80.08           H  
ATOM    358 HG22 VAL A  24      -6.643 -39.685  19.650  1.00 80.08           H  
ATOM    359 HG23 VAL A  24      -7.249 -38.043  19.952  1.00 80.08           H  
ATOM    360  N   LEU A  25     -10.089 -40.011  16.142  1.00 76.30           N  
ATOM    361  H   LEU A  25      -9.340 -40.682  16.049  1.00 76.30           H  
ATOM    362  CA  LEU A  25     -11.124 -40.001  15.093  1.00 76.30           C  
ATOM    363  HA  LEU A  25     -11.363 -38.965  14.857  1.00 76.30           H  
ATOM    364  C   LEU A  25     -12.460 -40.649  15.531  1.00 76.30           C  
ATOM    365  CB  LEU A  25     -10.547 -40.674  13.832  1.00 76.30           C  
ATOM    366  HB2 LEU A  25     -10.190 -41.666  14.105  1.00 76.30           H  
ATOM    367  HB3 LEU A  25     -11.344 -40.807  13.100  1.00 76.30           H  
ATOM    368  O   LEU A  25     -13.357 -40.867  14.713  1.00 76.30           O  
ATOM    369  CG  LEU A  25      -9.410 -39.888  13.150  1.00 76.30           C  
ATOM    370  HG  LEU A  25      -8.645 -39.620  13.879  1.00 76.30           H  
ATOM    371  CD1 LEU A  25      -8.765 -40.776  12.087  1.00 76.30           C  
ATOM    372 HD11 LEU A  25      -8.350 -41.669  12.555  1.00 76.30           H  
ATOM    373 HD12 LEU A  25      -7.966 -40.229  11.587  1.00 76.30           H  
ATOM    374 HD13 LEU A  25      -9.516 -41.065  11.352  1.00 76.30           H  
ATOM    375  CD2 LEU A  25      -9.931 -38.613  12.485  1.00 76.30           C  
ATOM    376 HD21 LEU A  25      -9.140 -38.136  11.907  1.00 76.30           H  
ATOM    377 HD22 LEU A  25     -10.277 -37.901  13.235  1.00 76.30           H  
ATOM    378 HD23 LEU A  25     -10.749 -38.850  11.804  1.00 76.30           H  
ATOM    379  N   GLY A  26     -12.609 -41.010  16.811  1.00 74.99           N  
ATOM    380  H   GLY A  26     -11.854 -40.794  17.446  1.00 74.99           H  
ATOM    381  CA  GLY A  26     -13.823 -41.628  17.357  1.00 74.99           C  
ATOM    382  HA2 GLY A  26     -13.714 -41.692  18.440  1.00 74.99           H  
ATOM    383  HA3 GLY A  26     -14.676 -40.989  17.130  1.00 74.99           H  
ATOM    384  C   GLY A  26     -14.126 -43.039  16.828  1.00 74.99           C  
ATOM    385  O   GLY A  26     -15.254 -43.520  16.951  1.00 74.99           O  
ATOM    386  N   HIS A  27     -13.149 -43.716  16.223  1.00 74.26           N  
ATOM    387  H   HIS A  27     -12.227 -43.305  16.227  1.00 74.26           H  
ATOM    388  CA  HIS A  27     -13.280 -45.071  15.697  1.00 74.26           C  
ATOM    389  HA  HIS A  27     -14.255 -45.164  15.218  1.00 74.26           H  
ATOM    390  C   HIS A  27     -13.195 -46.117  16.823  1.00 74.26           C  
ATOM    391  CB  HIS A  27     -12.210 -45.320  14.627  1.00 74.26           C  
ATOM    392  HB2 HIS A  27     -11.227 -45.201  15.084  1.00 74.26           H  
ATOM    393  HB3 HIS A  27     -12.290 -46.354  14.291  1.00 74.26           H  
ATOM    394  O   HIS A  27     -12.232 -46.168  17.586  1.00 74.26           O  
ATOM    395  CG  HIS A  27     -12.272 -44.429  13.408  1.00 74.26           C  
ATOM    396  CD2 HIS A  27     -11.299 -44.330  12.452  1.00 74.26           C  
ATOM    397  HD2 HIS A  27     -10.355 -44.853  12.450  1.00 74.26           H  
ATOM    398  ND1 HIS A  27     -13.290 -43.575  13.034  1.00 74.26           N  
ATOM    399  HD1 HIS A  27     -13.995 -43.195  13.649  1.00 74.26           H  
ATOM    400  CE1 HIS A  27     -12.943 -43.005  11.867  1.00 74.26           C  
ATOM    401  HE1 HIS A  27     -13.490 -42.218  11.370  1.00 74.26           H  
ATOM    402  NE2 HIS A  27     -11.751 -43.462  11.461  1.00 74.26           N  
ATOM    403  N   ALA A  28     -14.208 -46.985  16.914  1.00 68.92           N  
ATOM    404  H   ALA A  28     -14.982 -46.875  16.274  1.00 68.92           H  
ATOM    405  CA  ALA A  28     -14.326 -47.985  17.982  1.00 68.92           C  
ATOM    406  HA  ALA A  28     -13.947 -47.547  18.905  1.00 68.92           H  
ATOM    407  C   ALA A  28     -13.519 -49.280  17.746  1.00 68.92           C  
ATOM    408  CB  ALA A  28     -15.816 -48.288  18.175  1.00 68.92           C  
ATOM    409  HB1 ALA A  28     -15.939 -48.981  19.008  1.00 68.92           H  
ATOM    410  HB2 ALA A  28     -16.355 -47.367  18.397  1.00 68.92           H  
ATOM    411  HB3 ALA A  28     -16.222 -48.742  17.271  1.00 68.92           H  
ATOM    412  O   ALA A  28     -13.319 -50.050  18.685  1.00 68.92           O  
ATOM    413  N   ASP A  29     -13.076 -49.525  16.511  1.00 67.76           N  
ATOM    414  H   ASP A  29     -13.209 -48.809  15.811  1.00 67.76           H  
ATOM    415  CA  ASP A  29     -12.138 -50.591  16.147  1.00 67.76           C  
ATOM    416  HA  ASP A  29     -11.775 -51.080  17.051  1.00 67.76           H  
ATOM    417  C   ASP A  29     -10.948 -49.947  15.437  1.00 67.76           C  
ATOM    418  CB  ASP A  29     -12.818 -51.661  15.272  1.00 67.76           C  
ATOM    419  HB2 ASP A  29     -13.736 -51.976  15.768  1.00 67.76           H  
ATOM    420  HB3 ASP A  29     -13.088 -51.223  14.311  1.00 67.76           H  
ATOM    421  O   ASP A  29     -11.123 -49.110  14.552  1.00 67.76           O  
ATOM    422  CG  ASP A  29     -11.949 -52.909  15.033  1.00 67.76           C  
ATOM    423  OD1 ASP A  29     -10.755 -52.900  15.422  1.00 67.76           O  
ATOM    424  OD2 ASP A  29     -12.511 -53.899  14.517  1.00 67.76           O  
ATOM    425  N   THR A  30      -9.734 -50.318  15.832  1.00 63.95           N  
ATOM    426  H   THR A  30      -9.657 -51.134  16.423  1.00 63.95           H  
ATOM    427  CA  THR A  30      -8.507 -49.710  15.308  1.00 63.95           C  
ATOM    428  HA  THR A  30      -8.741 -48.670  15.078  1.00 63.95           H  
ATOM    429  C   THR A  30      -8.092 -50.316  13.968  1.00 63.95           C  
ATOM    430  CB  THR A  30      -7.387 -49.651  16.363  1.00 63.95           C  
ATOM    431  HB  THR A  30      -6.640 -48.930  16.028  1.00 63.95           H  
ATOM    432  O   THR A  30      -7.201 -49.795  13.303  1.00 63.95           O  
ATOM    433  CG2 THR A  30      -7.941 -49.210  17.725  1.00 63.95           C  
ATOM    434 HG21 THR A  30      -7.131 -49.065  18.440  1.00 63.95           H  
ATOM    435 HG22 THR A  30      -8.498 -48.279  17.619  1.00 63.95           H  
ATOM    436 HG23 THR A  30      -8.608 -49.973  18.126  1.00 63.95           H  
ATOM    437  OG1 THR A  30      -6.737 -50.875  16.619  1.00 63.95           O  
ATOM    438  HG1 THR A  30      -5.960 -50.586  17.102  1.00 63.95           H  
ATOM    439  N   SER A  31      -8.811 -51.349  13.503  1.00 66.18           N  
ATOM    440  H   SER A  31      -9.525 -51.742  14.101  1.00 66.18           H  
ATOM    441  CA  SER A  31      -8.682 -51.900  12.153  1.00 66.18           C  
ATOM    442  HA  SER A  31      -7.629 -52.128  11.983  1.00 66.18           H  
ATOM    443  C   SER A  31      -9.127 -50.951  11.032  1.00 66.18           C  
ATOM    444  CB  SER A  31      -9.480 -53.206  12.048  1.00 66.18           C  
ATOM    445  HB2 SER A  31      -9.336 -53.795  12.953  1.00 66.18           H  
ATOM    446  HB3 SER A  31      -9.113 -53.778  11.196  1.00 66.18           H  
ATOM    447  O   SER A  31      -8.853 -51.242   9.870  1.00 66.18           O  
ATOM    448  OG  SER A  31     -10.861 -52.955  11.863  1.00 66.18           O  
ATOM    449  HG  SER A  31     -10.994 -52.565  10.996  1.00 66.18           H  
ATOM    450  N   THR A  32      -9.856 -49.866  11.331  1.00 66.07           N  
ATOM    451  H   THR A  32     -10.098 -49.676  12.293  1.00 66.07           H  
ATOM    452  CA  THR A  32     -10.308 -48.906  10.305  1.00 66.07           C  
ATOM    453  HA  THR A  32     -10.585 -49.458   9.407  1.00 66.07           H  
ATOM    454  C   THR A  32      -9.214 -47.925   9.883  1.00 66.07           C  
ATOM    455  CB  THR A  32     -11.543 -48.111  10.751  1.00 66.07           C  
ATOM    456  HB  THR A  32     -11.846 -47.453   9.936  1.00 66.07           H  
ATOM    457  O   THR A  32      -9.291 -47.366   8.791  1.00 66.07           O  
ATOM    458  CG2 THR A  32     -12.726 -49.005  11.123  1.00 66.07           C  
ATOM    459 HG21 THR A  32     -13.593 -48.382  11.343  1.00 66.07           H  
ATOM    460 HG22 THR A  32     -12.963 -49.667  10.290  1.00 66.07           H  
ATOM    461 HG23 THR A  32     -12.485 -49.600  12.004  1.00 66.07           H  
ATOM    462  OG1 THR A  32     -11.242 -47.327  11.874  1.00 66.07           O  
ATOM    463  HG1 THR A  32     -11.696 -46.488  11.769  1.00 66.07           H  
ATOM    464  N   VAL A  33      -8.177 -47.739  10.706  1.00 74.86           N  
ATOM    465  H   VAL A  33      -8.150 -48.263  11.569  1.00 74.86           H  
ATOM    466  CA  VAL A  33      -7.023 -46.894  10.380  1.00 74.86           C  
ATOM    467  HA  VAL A  33      -7.361 -46.054   9.773  1.00 74.86           H  
ATOM    468  C   VAL A  33      -6.038 -47.707   9.544  1.00 74.86           C  
ATOM    469  CB  VAL A  33      -6.385 -46.303  11.652  1.00 74.86           C  
ATOM    470  HB  VAL A  33      -6.116 -47.106  12.339  1.00 74.86           H  
ATOM    471  O   VAL A  33      -5.254 -48.501  10.064  1.00 74.86           O  
ATOM    472  CG1 VAL A  33      -5.126 -45.484  11.337  1.00 74.86           C  
ATOM    473 HG11 VAL A  33      -4.335 -46.142  10.976  1.00 74.86           H  
ATOM    474 HG12 VAL A  33      -5.344 -44.734  10.577  1.00 74.86           H  
ATOM    475 HG13 VAL A  33      -4.769 -44.985  12.238  1.00 74.86           H  
ATOM    476  CG2 VAL A  33      -7.379 -45.370  12.354  1.00 74.86           C  
ATOM    477 HG21 VAL A  33      -7.684 -44.567  11.683  1.00 74.86           H  
ATOM    478 HG22 VAL A  33      -6.911 -44.937  13.238  1.00 74.86           H  
ATOM    479 HG23 VAL A  33      -8.260 -45.930  12.667  1.00 74.86           H  
ATOM    480  N   SER A  34      -6.079 -47.513   8.225  1.00 71.98           N  
ATOM    481  H   SER A  34      -6.779 -46.885   7.857  1.00 71.98           H  
ATOM    482  CA  SER A  34      -5.075 -48.085   7.324  1.00 71.98           C  
ATOM    483  HA  SER A  34      -5.039 -49.163   7.484  1.00 71.98           H  
ATOM    484  C   SER A  34      -3.699 -47.496   7.631  1.00 71.98           C  
ATOM    485  CB  SER A  34      -5.443 -47.838   5.861  1.00 71.98           C  
ATOM    486  HB2 SER A  34      -6.360 -48.376   5.622  1.00 71.98           H  
ATOM    487  HB3 SER A  34      -5.608 -46.772   5.710  1.00 71.98           H  
ATOM    488  O   SER A  34      -3.522 -46.279   7.644  1.00 71.98           O  
ATOM    489  OG  SER A  34      -4.394 -48.282   5.017  1.00 71.98           O  
ATOM    490  HG  SER A  34      -4.620 -48.055   4.111  1.00 71.98           H  
ATOM    491  N   VAL A  35      -2.704 -48.366   7.823  1.00 76.21           N  
ATOM    492  H   VAL A  35      -2.938 -49.348   7.803  1.00 76.21           H  
ATOM    493  CA  VAL A  35      -1.331 -47.994   8.212  1.00 76.21           C  
ATOM    494  HA  VAL A  35      -1.396 -47.465   9.163  1.00 76.21           H  
ATOM    495  C   VAL A  35      -0.628 -47.055   7.220  1.00 76.21           C  
ATOM    496  CB  VAL A  35      -0.465 -49.251   8.433  1.00 76.21           C  
ATOM    497  HB  VAL A  35       0.544 -48.931   8.694  1.00 76.21           H  
ATOM    498  O   VAL A  35       0.350 -46.401   7.585  1.00 76.21           O  
ATOM    499  CG1 VAL A  35      -0.994 -50.090   9.603  1.00 76.21           C  
ATOM    500 HG11 VAL A  35      -2.007 -50.438   9.404  1.00 76.21           H  
ATOM    501 HG12 VAL A  35      -0.998 -49.482  10.507  1.00 76.21           H  
ATOM    502 HG13 VAL A  35      -0.345 -50.951   9.766  1.00 76.21           H  
ATOM    503  CG2 VAL A  35      -0.363 -50.158   7.198  1.00 76.21           C  
ATOM    504 HG21 VAL A  35       0.291 -51.002   7.421  1.00 76.21           H  
ATOM    505 HG22 VAL A  35      -1.343 -50.536   6.908  1.00 76.21           H  
ATOM    506 HG23 VAL A  35       0.076 -49.610   6.364  1.00 76.21           H  
ATOM    507  N   ALA A  36      -1.114 -47.002   5.977  1.00 72.20           N  
ATOM    508  H   ALA A  36      -1.928 -47.567   5.780  1.00 72.20           H  
ATOM    509  CA  ALA A  36      -0.589 -46.195   4.877  1.00 72.20           C  
ATOM    510  HA  ALA A  36       0.330 -45.702   5.197  1.00 72.20           H  
ATOM    511  C   ALA A  36      -1.544 -45.074   4.418  1.00 72.20           C  
ATOM    512  CB  ALA A  36      -0.236 -47.148   3.727  1.00 72.20           C  
ATOM    513  HB1 ALA A  36      -1.136 -47.641   3.359  1.00 72.20           H  
ATOM    514  HB2 ALA A  36       0.212 -46.583   2.909  1.00 72.20           H  
ATOM    515  HB3 ALA A  36       0.479 -47.897   4.066  1.00 72.20           H  
ATOM    516  O   ALA A  36      -1.191 -44.324   3.514  1.00 72.20           O  
ATOM    517  N   ALA A  37      -2.737 -44.942   5.011  1.00 74.46           N  
ATOM    518  H   ALA A  37      -2.945 -45.489   5.834  1.00 74.46           H  
ATOM    519  CA  ALA A  37      -3.623 -43.822   4.696  1.00 74.46           C  
ATOM    520  HA  ALA A  37      -3.672 -43.710   3.613  1.00 74.46           H  
ATOM    521  C   ALA A  37      -3.066 -42.514   5.270  1.00 74.46           C  
ATOM    522  CB  ALA A  37      -5.040 -44.107   5.200  1.00 74.46           C  
ATOM    523  HB1 ALA A  37      -5.661 -43.222   5.059  1.00 74.46           H  
ATOM    524  HB2 ALA A  37      -5.474 -44.924   4.623  1.00 74.46           H  
ATOM    525  HB3 ALA A  37      -5.015 -44.359   6.260  1.00 74.46           H  
ATOM    526  O   ALA A  37      -2.493 -42.498   6.363  1.00 74.46           O  
ATOM    527  N   VAL A  38      -3.258 -41.419   4.535  1.00 77.11           N  
ATOM    528  H   VAL A  38      -3.746 -41.491   3.654  1.00 77.11           H  
ATOM    529  CA  VAL A  38      -2.875 -40.083   4.991  1.00 77.11           C  
ATOM    530  HA  VAL A  38      -1.887 -40.164   5.443  1.00 77.11           H  
ATOM    531  C   VAL A  38      -3.856 -39.607   6.062  1.00 77.11           C  
ATOM    532  CB  VAL A  38      -2.757 -39.107   3.808  1.00 77.11           C  
ATOM    533  HB  VAL A  38      -3.663 -39.180   3.207  1.00 77.11           H  
ATOM    534  O   VAL A  38      -5.068 -39.703   5.889  1.00 77.11           O  
ATOM    535  CG1 VAL A  38      -2.584 -37.648   4.250  1.00 77.11           C  
ATOM    536 HG11 VAL A  38      -1.755 -37.557   4.952  1.00 77.11           H  
ATOM    537 HG12 VAL A  38      -2.394 -37.023   3.378  1.00 77.11           H  
ATOM    538 HG13 VAL A  38      -3.505 -37.297   4.715  1.00 77.11           H  
ATOM    539  CG2 VAL A  38      -1.554 -39.487   2.933  1.00 77.11           C  
ATOM    540 HG21 VAL A  38      -1.665 -40.505   2.560  1.00 77.11           H  
ATOM    541 HG22 VAL A  38      -1.502 -38.818   2.074  1.00 77.11           H  
ATOM    542 HG23 VAL A  38      -0.629 -39.411   3.506  1.00 77.11           H  
ATOM    543  N   PHE A  39      -3.345 -39.071   7.169  1.00 78.19           N  
ATOM    544  H   PHE A  39      -2.339 -39.057   7.258  1.00 78.19           H  
ATOM    545  CA  PHE A  39      -4.139 -38.633   8.317  1.00 78.19           C  
ATOM    546  HA  PHE A  39      -4.658 -39.497   8.732  1.00 78.19           H  
ATOM    547  C   PHE A  39      -5.226 -37.621   7.939  1.00 78.19           C  
ATOM    548  CB  PHE A  39      -3.193 -38.066   9.384  1.00 78.19           C  
ATOM    549  HB2 PHE A  39      -2.507 -37.363   8.913  1.00 78.19           H  
ATOM    550  HB3 PHE A  39      -3.778 -37.503  10.111  1.00 78.19           H  
ATOM    551  O   PHE A  39      -6.377 -37.799   8.329  1.00 78.19           O  
ATOM    552  CG  PHE A  39      -2.411 -39.107  10.161  1.00 78.19           C  
ATOM    553  CD1 PHE A  39      -3.094 -40.066  10.934  1.00 78.19           C  
ATOM    554  HD1 PHE A  39      -4.174 -40.086  10.941  1.00 78.19           H  
ATOM    555  CD2 PHE A  39      -1.004 -39.078  10.175  1.00 78.19           C  
ATOM    556  HD2 PHE A  39      -0.471 -38.326   9.612  1.00 78.19           H  
ATOM    557  CE1 PHE A  39      -2.374 -40.985  11.714  1.00 78.19           C  
ATOM    558  HE1 PHE A  39      -2.901 -41.721  12.302  1.00 78.19           H  
ATOM    559  CE2 PHE A  39      -0.284 -39.990  10.963  1.00 78.19           C  
ATOM    560  HE2 PHE A  39       0.795 -39.950  10.978  1.00 78.19           H  
ATOM    561  CZ  PHE A  39      -0.971 -40.938  11.738  1.00 78.19           C  
ATOM    562  HZ  PHE A  39      -0.417 -41.626  12.359  1.00 78.19           H  
ATOM    563  N   ARG A  40      -4.905 -36.614   7.118  1.00 66.92           N  
ATOM    564  H   ARG A  40      -3.937 -36.521   6.843  1.00 66.92           H  
ATOM    565  CA  ARG A  40      -5.889 -35.652   6.587  1.00 66.92           C  
ATOM    566  HA  ARG A  40      -6.318 -35.078   7.408  1.00 66.92           H  
ATOM    567  C   ARG A  40      -7.057 -36.349   5.879  1.00 66.92           C  
ATOM    568  CB  ARG A  40      -5.161 -34.699   5.630  1.00 66.92           C  
ATOM    569  HB2 ARG A  40      -4.333 -34.225   6.158  1.00 66.92           H  
ATOM    570  HB3 ARG A  40      -4.745 -35.297   4.819  1.00 66.92           H  
ATOM    571  O   ARG A  40      -8.209 -35.970   6.063  1.00 66.92           O  
ATOM    572  CG  ARG A  40      -6.071 -33.595   5.057  1.00 66.92           C  
ATOM    573  HG2 ARG A  40      -7.010 -34.016   4.697  1.00 66.92           H  
ATOM    574  HG3 ARG A  40      -6.297 -32.874   5.842  1.00 66.92           H  
ATOM    575  CD  ARG A  40      -5.399 -32.881   3.881  1.00 66.92           C  
ATOM    576  HD2 ARG A  40      -4.456 -32.454   4.222  1.00 66.92           H  
ATOM    577  HD3 ARG A  40      -6.049 -32.076   3.539  1.00 66.92           H  
ATOM    578  NE  ARG A  40      -5.167 -33.829   2.776  1.00 66.92           N  
ATOM    579  HE  ARG A  40      -5.684 -34.697   2.789  1.00 66.92           H  
ATOM    580  NH1 ARG A  40      -3.507 -32.712   1.640  1.00 66.92           N  
ATOM    581 HH11 ARG A  40      -2.824 -32.704   0.896  1.00 66.92           H  
ATOM    582 HH12 ARG A  40      -3.658 -31.897   2.217  1.00 66.92           H  
ATOM    583  NH2 ARG A  40      -4.120 -34.807   1.065  1.00 66.92           N  
ATOM    584 HH21 ARG A  40      -3.451 -34.846   0.310  1.00 66.92           H  
ATOM    585 HH22 ARG A  40      -4.692 -35.614   1.270  1.00 66.92           H  
ATOM    586  CZ  ARG A  40      -4.261 -33.764   1.828  1.00 66.92           C  
ATOM    587  N   ASP A  41      -6.766 -37.400   5.122  1.00 69.86           N  
ATOM    588  H   ASP A  41      -5.800 -37.685   5.049  1.00 69.86           H  
ATOM    589  CA  ASP A  41      -7.745 -38.125   4.310  1.00 69.86           C  
ATOM    590  HA  ASP A  41      -8.460 -37.407   3.909  1.00 69.86           H  
ATOM    591  C   ASP A  41      -8.547 -39.141   5.163  1.00 69.86           C  
ATOM    592  CB  ASP A  41      -7.025 -38.772   3.111  1.00 69.86           C  
ATOM    593  HB2 ASP A  41      -7.781 -39.191   2.447  1.00 69.86           H  
ATOM    594  HB3 ASP A  41      -6.423 -39.601   3.483  1.00 69.86           H  
ATOM    595  O   ASP A  41      -9.661 -39.520   4.805  1.00 69.86           O  
ATOM    596  CG  ASP A  41      -6.105 -37.846   2.276  1.00 69.86           C  
ATOM    597  OD1 ASP A  41      -6.083 -36.595   2.440  1.00 69.86           O  
ATOM    598  OD2 ASP A  41      -5.341 -38.407   1.466  1.00 69.86           O  
ATOM    599  N   LEU A  42      -8.032 -39.508   6.347  1.00 71.06           N  
ATOM    600  H   LEU A  42      -7.090 -39.200   6.545  1.00 71.06           H  
ATOM    601  CA  LEU A  42      -8.784 -40.138   7.445  1.00 71.06           C  
ATOM    602  HA  LEU A  42      -9.464 -40.876   7.019  1.00 71.06           H  
ATOM    603  C   LEU A  42      -9.673 -39.138   8.221  1.00 71.06           C  
ATOM    604  CB  LEU A  42      -7.811 -40.852   8.411  1.00 71.06           C  
ATOM    605  HB2 LEU A  42      -7.109 -40.116   8.805  1.00 71.06           H  
ATOM    606  HB3 LEU A  42      -8.384 -41.229   9.257  1.00 71.06           H  
ATOM    607  O   LEU A  42     -10.378 -39.541   9.145  1.00 71.06           O  
ATOM    608  CG  LEU A  42      -7.014 -42.031   7.828  1.00 71.06           C  
ATOM    609  HG  LEU A  42      -6.516 -41.734   6.905  1.00 71.06           H  
ATOM    610  CD1 LEU A  42      -5.949 -42.475   8.835  1.00 71.06           C  
ATOM    611 HD11 LEU A  42      -5.402 -43.334   8.445  1.00 71.06           H  
ATOM    612 HD12 LEU A  42      -6.420 -42.731   9.785  1.00 71.06           H  
ATOM    613 HD13 LEU A  42      -5.238 -41.664   8.991  1.00 71.06           H  
ATOM    614  CD2 LEU A  42      -7.918 -43.235   7.547  1.00 71.06           C  
ATOM    615 HD21 LEU A  42      -8.443 -43.531   8.455  1.00 71.06           H  
ATOM    616 HD22 LEU A  42      -8.648 -42.970   6.782  1.00 71.06           H  
ATOM    617 HD23 LEU A  42      -7.321 -44.071   7.181  1.00 71.06           H  
ATOM    618  N   GLY A  43      -9.651 -37.849   7.864  1.00 69.08           N  
ATOM    619  H   GLY A  43      -9.064 -37.578   7.089  1.00 69.08           H  
ATOM    620  CA  GLY A  43     -10.409 -36.785   8.526  1.00 69.08           C  
ATOM    621  HA2 GLY A  43     -11.340 -37.189   8.925  1.00 69.08           H  
ATOM    622  HA3 GLY A  43     -10.655 -36.028   7.781  1.00 69.08           H  
ATOM    623  C   GLY A  43      -9.670 -36.080   9.667  1.00 69.08           C  
ATOM    624  O   GLY A  43     -10.321 -35.409  10.463  1.00 69.08           O  
ATOM    625  N   VAL A  44      -8.342 -36.222   9.773  1.00 72.54           N  
ATOM    626  H   VAL A  44      -7.854 -36.787   9.094  1.00 72.54           H  
ATOM    627  CA  VAL A  44      -7.551 -35.504  10.785  1.00 72.54           C  
ATOM    628  HA  VAL A  44      -8.124 -35.527  11.712  1.00 72.54           H  
ATOM    629  C   VAL A  44      -7.364 -34.038  10.382  1.00 72.54           C  
ATOM    630  CB  VAL A  44      -6.202 -36.179  11.089  1.00 72.54           C  
ATOM    631  HB  VAL A  44      -5.587 -36.169  10.189  1.00 72.54           H  
ATOM    632  O   VAL A  44      -6.635 -33.715   9.442  1.00 72.54           O  
ATOM    633  CG1 VAL A  44      -5.434 -35.448  12.191  1.00 72.54           C  
ATOM    634 HG11 VAL A  44      -4.530 -36.000  12.446  1.00 72.54           H  
ATOM    635 HG12 VAL A  44      -5.160 -34.447  11.857  1.00 72.54           H  
ATOM    636 HG13 VAL A  44      -6.056 -35.374  13.083  1.00 72.54           H  
ATOM    637  CG2 VAL A  44      -6.372 -37.625  11.582  1.00 72.54           C  
ATOM    638 HG21 VAL A  44      -6.891 -38.218  10.829  1.00 72.54           H  
ATOM    639 HG22 VAL A  44      -5.397 -38.074  11.770  1.00 72.54           H  
ATOM    640 HG23 VAL A  44      -6.950 -37.631  12.506  1.00 72.54           H  
ATOM    641  N   ASP A  45      -8.019 -33.159  11.131  1.00 54.95           N  
ATOM    642  H   ASP A  45      -8.555 -33.548  11.894  1.00 54.95           H  
ATOM    643  CA  ASP A  45      -7.870 -31.705  11.122  1.00 54.95           C  
ATOM    644  HA  ASP A  45      -7.547 -31.396  10.128  1.00 54.95           H  
ATOM    645  C   ASP A  45      -6.797 -31.221  12.124  1.00 54.95           C  
ATOM    646  CB  ASP A  45      -9.254 -31.069  11.379  1.00 54.95           C  
ATOM    647  HB2 ASP A  45      -9.956 -31.461  10.643  1.00 54.95           H  
ATOM    648  HB3 ASP A  45      -9.177 -29.995  11.208  1.00 54.95           H  
ATOM    649  O   ASP A  45      -6.116 -32.013  12.777  1.00 54.95           O  
ATOM    650  CG  ASP A  45      -9.841 -31.290  12.785  1.00 54.95           C  
ATOM    651  OD1 ASP A  45      -9.119 -31.788  13.683  1.00 54.95           O  
ATOM    652  OD2 ASP A  45     -11.008 -30.902  12.985  1.00 54.95           O  
ATOM    653  N   SER A  46      -6.634 -29.904  12.279  1.00 51.12           N  
ATOM    654  H   SER A  46      -7.159 -29.273  11.690  1.00 51.12           H  
ATOM    655  CA  SER A  46      -5.650 -29.319  13.205  1.00 51.12           C  
ATOM    656  HA  SER A  46      -4.662 -29.692  12.938  1.00 51.12           H  
ATOM    657  C   SER A  46      -5.894 -29.669  14.683  1.00 51.12           C  
ATOM    658  CB  SER A  46      -5.637 -27.794  13.064  1.00 51.12           C  
ATOM    659  HB2 SER A  46      -4.838 -27.384  13.682  1.00 51.12           H  
ATOM    660  HB3 SER A  46      -6.590 -27.389  13.406  1.00 51.12           H  
ATOM    661  O   SER A  46      -4.932 -29.779  15.445  1.00 51.12           O  
ATOM    662  OG  SER A  46      -5.428 -27.419  11.715  1.00 51.12           O  
ATOM    663  HG  SER A  46      -5.374 -26.462  11.667  1.00 51.12           H  
ATOM    664  N   LEU A  47      -7.152 -29.858  15.102  1.00 54.89           N  
ATOM    665  H   LEU A  47      -7.884 -29.907  14.409  1.00 54.89           H  
ATOM    666  CA  LEU A  47      -7.505 -30.239  16.476  1.00 54.89           C  
ATOM    667  HA  LEU A  47      -6.956 -29.611  17.178  1.00 54.89           H  
ATOM    668  C   LEU A  47      -7.088 -31.688  16.732  1.00 54.89           C  
ATOM    669  CB  LEU A  47      -9.020 -30.018  16.689  1.00 54.89           C  
ATOM    670  HB2 LEU A  47      -9.207 -28.946  16.751  1.00 54.89           H  
ATOM    671  HB3 LEU A  47      -9.555 -30.393  15.817  1.00 54.89           H  
ATOM    672  O   LEU A  47      -6.292 -31.972  17.627  1.00 54.89           O  
ATOM    673  CG  LEU A  47      -9.623 -30.712  17.929  1.00 54.89           C  
ATOM    674  HG  LEU A  47      -9.490 -31.791  17.848  1.00 54.89           H  
ATOM    675  CD1 LEU A  47      -8.990 -30.236  19.234  1.00 54.89           C  
ATOM    676 HD11 LEU A  47      -9.437 -30.774  20.071  1.00 54.89           H  
ATOM    677 HD12 LEU A  47      -9.168 -29.168  19.358  1.00 54.89           H  
ATOM    678 HD13 LEU A  47      -7.919 -30.437  19.235  1.00 54.89           H  
ATOM    679  CD2 LEU A  47     -11.124 -30.430  18.002  1.00 54.89           C  
ATOM    680 HD21 LEU A  47     -11.600 -30.782  17.087  1.00 54.89           H  
ATOM    681 HD22 LEU A  47     -11.300 -29.360  18.114  1.00 54.89           H  
ATOM    682 HD23 LEU A  47     -11.552 -30.964  18.850  1.00 54.89           H  
ATOM    683  N   THR A  48      -7.581 -32.597  15.900  1.00 70.53           N  
ATOM    684  H   THR A  48      -8.188 -32.272  15.160  1.00 70.53           H  
ATOM    685  CA  THR A  48      -7.297 -34.030  15.989  1.00 70.53           C  
ATOM    686  HA  THR A  48      -7.514 -34.354  17.007  1.00 70.53           H  
ATOM    687  C   THR A  48      -5.815 -34.339  15.734  1.00 70.53           C  
ATOM    688  CB  THR A  48      -8.224 -34.823  15.058  1.00 70.53           C  
ATOM    689  HB  THR A  48      -7.865 -35.849  14.986  1.00 70.53           H  
ATOM    690  O   THR A  48      -5.269 -35.256  16.348  1.00 70.53           O  
ATOM    691  CG2 THR A  48      -9.673 -34.835  15.542  1.00 70.53           C  
ATOM    692 HG21 THR A  48     -10.080 -33.824  15.539  1.00 70.53           H  
ATOM    693 HG22 THR A  48      -9.728 -35.237  16.554  1.00 70.53           H  
ATOM    694 HG23 THR A  48     -10.271 -35.461  14.880  1.00 70.53           H  
ATOM    695  OG1 THR A  48      -8.248 -34.271  13.774  1.00 70.53           O  
ATOM    696  HG1 THR A  48      -8.625 -33.390  13.825  1.00 70.53           H  
ATOM    697  N   ALA A  49      -5.098 -33.526  14.951  1.00 69.94           N  
ATOM    698  H   ALA A  49      -5.590 -32.856  14.377  1.00 69.94           H  
ATOM    699  CA  ALA A  49      -3.640 -33.601  14.836  1.00 69.94           C  
ATOM    700  HA  ALA A  49      -3.383 -34.613  14.523  1.00 69.94           H  
ATOM    701  C   ALA A  49      -2.931 -33.322  16.177  1.00 69.94           C  
ATOM    702  CB  ALA A  49      -3.169 -32.621  13.754  1.00 69.94           C  
ATOM    703  HB1 ALA A  49      -3.575 -32.910  12.785  1.00 69.94           H  
ATOM    704  HB2 ALA A  49      -2.080 -32.625  13.698  1.00 69.94           H  
ATOM    705  HB3 ALA A  49      -3.503 -31.611  13.992  1.00 69.94           H  
ATOM    706  O   ALA A  49      -2.014 -34.052  16.571  1.00 69.94           O  
ATOM    707  N   VAL A  50      -3.374 -32.296  16.913  1.00 67.15           N  
ATOM    708  H   VAL A  50      -4.139 -31.744  16.550  1.00 67.15           H  
ATOM    709  CA  VAL A  50      -2.854 -31.968  18.249  1.00 67.15           C  
ATOM    710  HA  VAL A  50      -1.765 -31.988  18.205  1.00 67.15           H  
ATOM    711  C   VAL A  50      -3.261 -33.020  19.285  1.00 67.15           C  
ATOM    712  CB  VAL A  50      -3.273 -30.542  18.664  1.00 67.15           C  
ATOM    713  HB  VAL A  50      -4.338 -30.397  18.481  1.00 67.15           H  
ATOM    714  O   VAL A  50      -2.434 -33.415  20.108  1.00 67.15           O  
ATOM    715  CG1 VAL A  50      -3.000 -30.273  20.148  1.00 67.15           C  
ATOM    716 HG11 VAL A  50      -3.760 -30.765  20.754  1.00 67.15           H  
ATOM    717 HG12 VAL A  50      -2.014 -30.654  20.416  1.00 67.15           H  
ATOM    718 HG13 VAL A  50      -3.036 -29.202  20.349  1.00 67.15           H  
ATOM    719  CG2 VAL A  50      -2.486 -29.510  17.845  1.00 67.15           C  
ATOM    720 HG21 VAL A  50      -2.658 -29.668  16.780  1.00 67.15           H  
ATOM    721 HG22 VAL A  50      -2.826 -28.506  18.095  1.00 67.15           H  
ATOM    722 HG23 VAL A  50      -1.419 -29.593  18.050  1.00 67.15           H  
ATOM    723  N   GLU A  51      -4.485 -33.545  19.238  1.00 70.03           N  
ATOM    724  H   GLU A  51      -5.152 -33.161  18.583  1.00 70.03           H  
ATOM    725  CA  GLU A  51      -4.910 -34.630  20.131  1.00 70.03           C  
ATOM    726  HA  GLU A  51      -4.704 -34.333  21.159  1.00 70.03           H  
ATOM    727  C   GLU A  51      -4.126 -35.929  19.884  1.00 70.03           C  
ATOM    728  CB  GLU A  51      -6.417 -34.881  20.018  1.00 70.03           C  
ATOM    729  HB2 GLU A  51      -6.651 -35.766  20.610  1.00 70.03           H  
ATOM    730  HB3 GLU A  51      -6.677 -35.077  18.977  1.00 70.03           H  
ATOM    731  O   GLU A  51      -3.699 -36.578  20.844  1.00 70.03           O  
ATOM    732  CG  GLU A  51      -7.250 -33.709  20.558  1.00 70.03           C  
ATOM    733  HG2 GLU A  51      -7.195 -32.867  19.868  1.00 70.03           H  
ATOM    734  HG3 GLU A  51      -6.821 -33.392  21.508  1.00 70.03           H  
ATOM    735  CD  GLU A  51      -8.717 -34.105  20.775  1.00 70.03           C  
ATOM    736  OE1 GLU A  51      -9.279 -33.663  21.805  1.00 70.03           O  
ATOM    737  OE2 GLU A  51      -9.234 -34.906  19.966  1.00 70.03           O  
ATOM    738  N   LEU A  52      -3.846 -36.274  18.621  1.00 78.91           N  
ATOM    739  H   LEU A  52      -4.258 -35.728  17.878  1.00 78.91           H  
ATOM    740  CA  LEU A  52      -2.999 -37.410  18.250  1.00 78.91           C  
ATOM    741  HA  LEU A  52      -3.408 -38.302  18.724  1.00 78.91           H  
ATOM    742  C   LEU A  52      -1.567 -37.228  18.772  1.00 78.91           C  
ATOM    743  CB  LEU A  52      -3.059 -37.602  16.722  1.00 78.91           C  
ATOM    744  HB2 LEU A  52      -4.093 -37.808  16.445  1.00 78.91           H  
ATOM    745  HB3 LEU A  52      -2.769 -36.670  16.237  1.00 78.91           H  
ATOM    746  O   LEU A  52      -1.053 -38.117  19.455  1.00 78.91           O  
ATOM    747  CG  LEU A  52      -2.165 -38.730  16.170  1.00 78.91           C  
ATOM    748  HG  LEU A  52      -1.118 -38.474  16.332  1.00 78.91           H  
ATOM    749  CD1 LEU A  52      -2.451 -40.078  16.836  1.00 78.91           C  
ATOM    750 HD11 LEU A  52      -1.923 -40.874  16.310  1.00 78.91           H  
ATOM    751 HD12 LEU A  52      -3.523 -40.272  16.809  1.00 78.91           H  
ATOM    752 HD13 LEU A  52      -2.110 -40.057  17.871  1.00 78.91           H  
ATOM    753  CD2 LEU A  52      -2.392 -38.884  14.669  1.00 78.91           C  
ATOM    754 HD21 LEU A  52      -2.193 -37.937  14.167  1.00 78.91           H  
ATOM    755 HD22 LEU A  52      -1.715 -39.635  14.263  1.00 78.91           H  
ATOM    756 HD23 LEU A  52      -3.423 -39.177  14.467  1.00 78.91           H  
ATOM    757  N   ARG A  53      -0.952 -36.058  18.545  1.00 74.95           N  
ATOM    758  H   ARG A  53      -1.436 -35.381  17.973  1.00 74.95           H  
ATOM    759  CA  ARG A  53       0.352 -35.685  19.126  1.00 74.95           C  
ATOM    760  HA  ARG A  53       1.129 -36.337  18.727  1.00 74.95           H  
ATOM    761  C   ARG A  53       0.356 -35.854  20.646  1.00 74.95           C  
ATOM    762  CB  ARG A  53       0.667 -34.229  18.740  1.00 74.95           C  
ATOM    763  HB2 ARG A  53       0.759 -34.157  17.656  1.00 74.95           H  
ATOM    764  HB3 ARG A  53      -0.172 -33.600  19.038  1.00 74.95           H  
ATOM    765  O   ARG A  53       1.231 -36.529  21.185  1.00 74.95           O  
ATOM    766  CG  ARG A  53       1.950 -33.674  19.384  1.00 74.95           C  
ATOM    767  HG2 ARG A  53       2.019 -33.934  20.440  1.00 74.95           H  
ATOM    768  HG3 ARG A  53       2.813 -34.110  18.881  1.00 74.95           H  
ATOM    769  CD  ARG A  53       1.983 -32.144  19.277  1.00 74.95           C  
ATOM    770  HD2 ARG A  53       1.672 -31.843  18.276  1.00 74.95           H  
ATOM    771  HD3 ARG A  53       3.005 -31.802  19.438  1.00 74.95           H  
ATOM    772  NE  ARG A  53       1.125 -31.513  20.293  1.00 74.95           N  
ATOM    773  HE  ARG A  53       0.795 -32.087  21.056  1.00 74.95           H  
ATOM    774  NH1 ARG A  53       1.145 -29.351  19.481  1.00 74.95           N  
ATOM    775 HH11 ARG A  53       1.592 -29.636  18.622  1.00 74.95           H  
ATOM    776 HH12 ARG A  53       0.877 -28.383  19.592  1.00 74.95           H  
ATOM    777  NH2 ARG A  53       0.253 -29.823  21.484  1.00 74.95           N  
ATOM    778 HH21 ARG A  53       0.043 -30.513  22.191  1.00 74.95           H  
ATOM    779 HH22 ARG A  53       0.075 -28.842  21.641  1.00 74.95           H  
ATOM    780  CZ  ARG A  53       0.853 -30.229  20.403  1.00 74.95           C  
ATOM    781  N   ASN A  54      -0.623 -35.272  21.337  1.00 70.07           N  
ATOM    782  H   ASN A  54      -1.298 -34.728  20.819  1.00 70.07           H  
ATOM    783  CA  ASN A  54      -0.709 -35.284  22.798  1.00 70.07           C  
ATOM    784  HA  ASN A  54       0.234 -34.922  23.208  1.00 70.07           H  
ATOM    785  C   ASN A  54      -0.921 -36.714  23.346  1.00 70.07           C  
ATOM    786  CB  ASN A  54      -1.834 -34.319  23.227  1.00 70.07           C  
ATOM    787  HB2 ASN A  54      -2.754 -34.590  22.710  1.00 70.07           H  
ATOM    788  HB3 ASN A  54      -2.004 -34.430  24.298  1.00 70.07           H  
ATOM    789  O   ASN A  54      -0.333 -37.087  24.365  1.00 70.07           O  
ATOM    790  CG  ASN A  54      -1.550 -32.839  22.968  1.00 70.07           C  
ATOM    791  ND2 ASN A  54      -2.547 -31.999  23.137  1.00 70.07           N  
ATOM    792 HD21 ASN A  54      -2.391 -31.018  22.953  1.00 70.07           H  
ATOM    793 HD22 ASN A  54      -3.485 -32.339  23.293  1.00 70.07           H  
ATOM    794  OD1 ASN A  54      -0.444 -32.414  22.655  1.00 70.07           O  
ATOM    795  N   SER A  55      -1.710 -37.540  22.649  1.00 80.59           N  
ATOM    796  H   SER A  55      -2.192 -37.157  21.848  1.00 80.59           H  
ATOM    797  CA  SER A  55      -1.912 -38.965  22.945  1.00 80.59           C  
ATOM    798  HA  SER A  55      -2.269 -39.065  23.971  1.00 80.59           H  
ATOM    799  C   SER A  55      -0.605 -39.760  22.820  1.00 80.59           C  
ATOM    800  CB  SER A  55      -2.998 -39.508  22.003  1.00 80.59           C  
ATOM    801  HB2 SER A  55      -3.886 -38.884  22.100  1.00 80.59           H  
ATOM    802  HB3 SER A  55      -2.654 -39.453  20.970  1.00 80.59           H  
ATOM    803  O   SER A  55      -0.228 -40.495  23.738  1.00 80.59           O  
ATOM    804  OG  SER A  55      -3.356 -40.845  22.307  1.00 80.59           O  
ATOM    805  HG  SER A  55      -4.245 -40.974  21.967  1.00 80.59           H  
ATOM    806  N   LEU A  56       0.144 -39.548  21.734  1.00 81.66           N  
ATOM    807  H   LEU A  56      -0.210 -38.919  21.027  1.00 81.66           H  
ATOM    808  CA  LEU A  56       1.425 -40.210  21.478  1.00 81.66           C  
ATOM    809  HA  LEU A  56       1.303 -41.279  21.653  1.00 81.66           H  
ATOM    810  C   LEU A  56       2.530 -39.756  22.434  1.00 81.66           C  
ATOM    811  CB  LEU A  56       1.824 -39.978  20.011  1.00 81.66           C  
ATOM    812  HB2 LEU A  56       1.797 -38.908  19.803  1.00 81.66           H  
ATOM    813  HB3 LEU A  56       2.847 -40.322  19.859  1.00 81.66           H  
ATOM    814  O   LEU A  56       3.265 -40.600  22.949  1.00 81.66           O  
ATOM    815  CG  LEU A  56       0.906 -40.710  19.017  1.00 81.66           C  
ATOM    816  HG  LEU A  56      -0.138 -40.471  19.221  1.00 81.66           H  
ATOM    817  CD1 LEU A  56       1.227 -40.265  17.593  1.00 81.66           C  
ATOM    818 HD11 LEU A  56       1.040 -39.195  17.502  1.00 81.66           H  
ATOM    819 HD12 LEU A  56       0.582 -40.788  16.887  1.00 81.66           H  
ATOM    820 HD13 LEU A  56       2.271 -40.467  17.351  1.00 81.66           H  
ATOM    821  CD2 LEU A  56       1.065 -42.224  19.125  1.00 81.66           C  
ATOM    822 HD21 LEU A  56       0.695 -42.572  20.090  1.00 81.66           H  
ATOM    823 HD22 LEU A  56       2.106 -42.517  18.990  1.00 81.66           H  
ATOM    824 HD23 LEU A  56       0.448 -42.696  18.360  1.00 81.66           H  
ATOM    825  N   ALA A  57       2.615 -38.462  22.745  1.00 76.02           N  
ATOM    826  H   ALA A  57       2.020 -37.811  22.252  1.00 76.02           H  
ATOM    827  CA  ALA A  57       3.561 -37.923  23.721  1.00 76.02           C  
ATOM    828  HA  ALA A  57       4.579 -38.153  23.407  1.00 76.02           H  
ATOM    829  C   ALA A  57       3.332 -38.564  25.098  1.00 76.02           C  
ATOM    830  CB  ALA A  57       3.396 -36.398  23.765  1.00 76.02           C  
ATOM    831  HB1 ALA A  57       2.376 -36.131  24.042  1.00 76.02           H  
ATOM    832  HB2 ALA A  57       4.087 -35.977  24.496  1.00 76.02           H  
ATOM    833  HB3 ALA A  57       3.624 -35.970  22.789  1.00 76.02           H  
ATOM    834  O   ALA A  57       4.255 -39.088  25.720  1.00 76.02           O  
ATOM    835  N   LYS A  58       2.069 -38.651  25.532  1.00 78.20           N  
ATOM    836  H   LYS A  58       1.353 -38.214  24.968  1.00 78.20           H  
ATOM    837  CA  LYS A  58       1.677 -39.290  26.796  1.00 78.20           C  
ATOM    838  HA  LYS A  58       2.272 -38.851  27.597  1.00 78.20           H  
ATOM    839  C   LYS A  58       1.940 -40.801  26.831  1.00 78.20           C  
ATOM    840  CB  LYS A  58       0.199 -38.965  27.026  1.00 78.20           C  
ATOM    841  HB2 LYS A  58       0.069 -37.887  26.936  1.00 78.20           H  
ATOM    842  HB3 LYS A  58      -0.400 -39.446  26.254  1.00 78.20           H  
ATOM    843  O   LYS A  58       2.257 -41.333  27.892  1.00 78.20           O  
ATOM    844  CG  LYS A  58      -0.306 -39.399  28.407  1.00 78.20           C  
ATOM    845  HG2 LYS A  58      -0.254 -40.484  28.506  1.00 78.20           H  
ATOM    846  HG3 LYS A  58       0.305 -38.933  29.180  1.00 78.20           H  
ATOM    847  CD  LYS A  58      -1.759 -38.947  28.555  1.00 78.20           C  
ATOM    848  HD2 LYS A  58      -2.366 -39.447  27.800  1.00 78.20           H  
ATOM    849  HD3 LYS A  58      -1.810 -37.871  28.388  1.00 78.20           H  
ATOM    850  CE  LYS A  58      -2.291 -39.270  29.949  1.00 78.20           C  
ATOM    851  HE2 LYS A  58      -1.623 -38.821  30.684  1.00 78.20           H  
ATOM    852  HE3 LYS A  58      -2.275 -40.351  30.089  1.00 78.20           H  
ATOM    853  NZ  LYS A  58      -3.664 -38.735  30.107  1.00 78.20           N  
ATOM    854  HZ1 LYS A  58      -4.283 -39.150  29.424  1.00 78.20           H  
ATOM    855  HZ2 LYS A  58      -3.665 -37.738  29.947  1.00 78.20           H  
ATOM    856  HZ3 LYS A  58      -4.024 -38.912  31.034  1.00 78.20           H  
ATOM    857  N   ALA A  59       1.794 -41.497  25.704  1.00 81.06           N  
ATOM    858  H   ALA A  59       1.448 -41.012  24.888  1.00 81.06           H  
ATOM    859  CA  ALA A  59       1.987 -42.947  25.619  1.00 81.06           C  
ATOM    860  HA  ALA A  59       1.649 -43.402  26.550  1.00 81.06           H  
ATOM    861  C   ALA A  59       3.454 -43.376  25.422  1.00 81.06           C  
ATOM    862  CB  ALA A  59       1.094 -43.469  24.494  1.00 81.06           C  
ATOM    863  HB1 ALA A  59       1.204 -44.551  24.421  1.00 81.06           H  
ATOM    864  HB2 ALA A  59       1.379 -43.006  23.549  1.00 81.06           H  
ATOM    865  HB3 ALA A  59       0.051 -43.229  24.702  1.00 81.06           H  
ATOM    866  O   ALA A  59       3.821 -44.498  25.778  1.00 81.06           O  
ATOM    867  N   THR A  60       4.296 -42.498  24.872  1.00 78.02           N  
ATOM    868  H   THR A  60       3.917 -41.622  24.540  1.00 78.02           H  
ATOM    869  CA  THR A  60       5.732 -42.748  24.661  1.00 78.02           C  
ATOM    870  HA  THR A  60       5.915 -43.822  24.699  1.00 78.02           H  
ATOM    871  C   THR A  60       6.620 -42.127  25.743  1.00 78.02           C  
ATOM    872  CB  THR A  60       6.188 -42.265  23.277  1.00 78.02           C  
ATOM    873  HB  THR A  60       7.260 -42.445  23.189  1.00 78.02           H  
ATOM    874  O   THR A  60       7.670 -42.683  26.047  1.00 78.02           O  
ATOM    875  CG2 THR A  60       5.485 -42.997  22.131  1.00 78.02           C  
ATOM    876 HG21 THR A  60       4.429 -42.729  22.088  1.00 78.02           H  
ATOM    877 HG22 THR A  60       5.960 -42.725  21.189  1.00 78.02           H  
ATOM    878 HG23 THR A  60       5.566 -44.075  22.269  1.00 78.02           H  
ATOM    879  OG1 THR A  60       5.946 -40.889  23.135  1.00 78.02           O  
ATOM    880  HG1 THR A  60       5.010 -40.764  22.966  1.00 78.02           H  
ATOM    881  N   GLY A  61       6.197 -41.018  26.355  1.00 72.95           N  
ATOM    882  H   GLY A  61       5.331 -40.601  26.044  1.00 72.95           H  
ATOM    883  CA  GLY A  61       7.026 -40.180  27.228  1.00 72.95           C  
ATOM    884  HA2 GLY A  61       7.702 -40.807  27.809  1.00 72.95           H  
ATOM    885  HA3 GLY A  61       6.376 -39.636  27.914  1.00 72.95           H  
ATOM    886  C   GLY A  61       7.874 -39.148  26.472  1.00 72.95           C  
ATOM    887  O   GLY A  61       8.560 -38.353  27.108  1.00 72.95           O  
ATOM    888  N   LEU A  62       7.820 -39.143  25.137  1.00 71.29           N  
ATOM    889  H   LEU A  62       7.169 -39.766  24.681  1.00 71.29           H  
ATOM    890  CA  LEU A  62       8.573 -38.229  24.281  1.00 71.29           C  
ATOM    891  HA  LEU A  62       9.572 -38.096  24.696  1.00 71.29           H  
ATOM    892  C   LEU A  62       7.893 -36.853  24.215  1.00 71.29           C  
ATOM    893  CB  LEU A  62       8.693 -38.841  22.870  1.00 71.29           C  
ATOM    894  HB2 LEU A  62       7.686 -38.951  22.467  1.00 71.29           H  
ATOM    895  HB3 LEU A  62       9.222 -38.138  22.227  1.00 71.29           H  
ATOM    896  O   LEU A  62       6.666 -36.763  24.156  1.00 71.29           O  
ATOM    897  CG  LEU A  62       9.406 -40.207  22.804  1.00 71.29           C  
ATOM    898  HG  LEU A  62       8.970 -40.894  23.529  1.00 71.29           H  
ATOM    899  CD1 LEU A  62       9.215 -40.815  21.414  1.00 71.29           C  
ATOM    900 HD11 LEU A  62       9.764 -41.754  21.336  1.00 71.29           H  
ATOM    901 HD12 LEU A  62       9.570 -40.117  20.656  1.00 71.29           H  
ATOM    902 HD13 LEU A  62       8.155 -41.007  21.247  1.00 71.29           H  
ATOM    903  CD2 LEU A  62      10.902 -40.083  23.092  1.00 71.29           C  
ATOM    904 HD21 LEU A  62      11.060 -39.769  24.124  1.00 71.29           H  
ATOM    905 HD22 LEU A  62      11.360 -39.349  22.429  1.00 71.29           H  
ATOM    906 HD23 LEU A  62      11.394 -41.046  22.959  1.00 71.29           H  
ATOM    907  N   ARG A  63       8.689 -35.780  24.130  1.00 66.73           N  
ATOM    908  H   ARG A  63       9.686 -35.939  24.152  1.00 66.73           H  
ATOM    909  CA  ARG A  63       8.212 -34.493  23.592  1.00 66.73           C  
ATOM    910  HA  ARG A  63       7.205 -34.298  23.959  1.00 66.73           H  
ATOM    911  C   ARG A  63       8.129 -34.603  22.072  1.00 66.73           C  
ATOM    912  CB  ARG A  63       9.128 -33.334  24.004  1.00 66.73           C  
ATOM    913  HB2 ARG A  63      10.164 -33.590  23.784  1.00 66.73           H  
ATOM    914  HB3 ARG A  63       8.861 -32.459  23.411  1.00 66.73           H  
ATOM    915  O   ARG A  63       9.045 -35.138  21.451  1.00 66.73           O  
ATOM    916  CG  ARG A  63       8.984 -32.973  25.489  1.00 66.73           C  
ATOM    917  HG2 ARG A  63       7.941 -32.737  25.699  1.00 66.73           H  
ATOM    918  HG3 ARG A  63       9.297 -33.813  26.109  1.00 66.73           H  
ATOM    919  CD  ARG A  63       9.852 -31.748  25.799  1.00 66.73           C  
ATOM    920  HD2 ARG A  63      10.900 -32.008  25.653  1.00 66.73           H  
ATOM    921  HD3 ARG A  63       9.587 -30.960  25.095  1.00 66.73           H  
ATOM    922  NE  ARG A  63       9.649 -31.259  27.176  1.00 66.73           N  
ATOM    923  HE  ARG A  63       9.164 -31.874  27.813  1.00 66.73           H  
ATOM    924  NH1 ARG A  63      10.572 -29.176  26.862  1.00 66.73           N  
ATOM    925 HH11 ARG A  63      10.563 -28.195  27.100  1.00 66.73           H  
ATOM    926 HH12 ARG A  63      10.761 -29.409  25.897  1.00 66.73           H  
ATOM    927  NH2 ARG A  63       9.639 -29.674  28.817  1.00 66.73           N  
ATOM    928 HH21 ARG A  63       9.849 -28.726  29.095  1.00 66.73           H  
ATOM    929 HH22 ARG A  63       9.096 -30.281  29.415  1.00 66.73           H  
ATOM    930  CZ  ARG A  63       9.958 -30.048  27.610  1.00 66.73           C  
ATOM    931  N   LEU A  64       7.035 -34.125  21.485  1.00 66.68           N  
ATOM    932  H   LEU A  64       6.358 -33.621  22.040  1.00 66.68           H  
ATOM    933  CA  LEU A  64       6.721 -34.302  20.067  1.00 66.68           C  
ATOM    934  HA  LEU A  64       7.631 -34.566  19.528  1.00 66.68           H  
ATOM    935  C   LEU A  64       6.146 -32.993  19.492  1.00 66.68           C  
ATOM    936  CB  LEU A  64       5.697 -35.445  19.910  1.00 66.68           C  
ATOM    937  HB2 LEU A  64       5.457 -35.520  18.849  1.00 66.68           H  
ATOM    938  HB3 LEU A  64       4.786 -35.155  20.434  1.00 66.68           H  
ATOM    939  O   LEU A  64       5.257 -32.431  20.130  1.00 66.68           O  
ATOM    940  CG  LEU A  64       6.133 -36.834  20.421  1.00 66.68           C  
ATOM    941  HG  LEU A  64       6.456 -36.751  21.458  1.00 66.68           H  
ATOM    942  CD1 LEU A  64       4.960 -37.816  20.391  1.00 66.68           C  
ATOM    943 HD11 LEU A  64       5.233 -38.721  20.935  1.00 66.68           H  
ATOM    944 HD12 LEU A  64       4.094 -37.354  20.863  1.00 66.68           H  
ATOM    945 HD13 LEU A  64       4.693 -38.077  19.367  1.00 66.68           H  
ATOM    946  CD2 LEU A  64       7.273 -37.434  19.597  1.00 66.68           C  
ATOM    947 HD21 LEU A  64       8.151 -36.790  19.655  1.00 66.68           H  
ATOM    948 HD22 LEU A  64       6.977 -37.539  18.553  1.00 66.68           H  
ATOM    949 HD23 LEU A  64       7.540 -38.411  20.000  1.00 66.68           H  
ATOM    950  N   PRO A  65       6.595 -32.523  18.311  1.00 53.64           N  
ATOM    951  CA  PRO A  65       6.020 -31.356  17.629  1.00 53.64           C  
ATOM    952  HA  PRO A  65       5.905 -30.522  18.321  1.00 53.64           H  
ATOM    953  C   PRO A  65       4.642 -31.693  17.026  1.00 53.64           C  
ATOM    954  CB  PRO A  65       7.061 -30.997  16.560  1.00 53.64           C  
ATOM    955  HB2 PRO A  65       7.854 -30.402  17.012  1.00 53.64           H  
ATOM    956  HB3 PRO A  65       6.639 -30.466  15.707  1.00 53.64           H  
ATOM    957  O   PRO A  65       4.104 -32.775  17.257  1.00 53.64           O  
ATOM    958  CG  PRO A  65       7.615 -32.362  16.157  1.00 53.64           C  
ATOM    959  HG2 PRO A  65       6.926 -32.850  15.468  1.00 53.64           H  
ATOM    960  HG3 PRO A  65       8.608 -32.281  15.715  1.00 53.64           H  
ATOM    961  CD  PRO A  65       7.642 -33.114  17.487  1.00 53.64           C  
ATOM    962  HD2 PRO A  65       7.461 -34.175  17.315  1.00 53.64           H  
ATOM    963  HD3 PRO A  65       8.608 -32.968  17.971  1.00 53.64           H  
ATOM    964  N   THR A  66       4.050 -30.806  16.221  1.00 53.11           N  
ATOM    965  H   THR A  66       4.504 -29.918  16.059  1.00 53.11           H  
ATOM    966  CA  THR A  66       2.796 -31.071  15.480  1.00 53.11           C  
ATOM    967  HA  THR A  66       2.117 -31.596  16.153  1.00 53.11           H  
ATOM    968  C   THR A  66       3.034 -32.031  14.296  1.00 53.11           C  
ATOM    969  CB  THR A  66       2.082 -29.754  15.117  1.00 53.11           C  
ATOM    970  HB  THR A  66       2.684 -29.184  14.410  1.00 53.11           H  
ATOM    971  O   THR A  66       2.905 -31.687  13.130  1.00 53.11           O  
ATOM    972  CG2 THR A  66       0.673 -29.969  14.558  1.00 53.11           C  
ATOM    973 HG21 THR A  66       0.074 -30.556  15.254  1.00 53.11           H  
ATOM    974 HG22 THR A  66       0.194 -29.003  14.402  1.00 53.11           H  
ATOM    975 HG23 THR A  66       0.717 -30.481  13.596  1.00 53.11           H  
ATOM    976  OG1 THR A  66       1.911 -29.006  16.313  1.00 53.11           O  
ATOM    977  HG1 THR A  66       1.780 -28.087  16.068  1.00 53.11           H  
ATOM    978  N   LEU A  67       3.372 -33.277  14.644  1.00 60.43           N  
ATOM    979  H   LEU A  67       3.475 -33.415  15.639  1.00 60.43           H  
ATOM    980  CA  LEU A  67       3.865 -34.379  13.804  1.00 60.43           C  
ATOM    981  HA  LEU A  67       4.898 -34.192  13.510  1.00 60.43           H  
ATOM    982  C   LEU A  67       3.067 -34.697  12.535  1.00 60.43           C  
ATOM    983  CB  LEU A  67       3.755 -35.649  14.666  1.00 60.43           C  
ATOM    984  HB2 LEU A  67       3.858 -36.524  14.023  1.00 60.43           H  
ATOM    985  HB3 LEU A  67       2.744 -35.679  15.072  1.00 60.43           H  
ATOM    986  O   LEU A  67       3.577 -35.369  11.647  1.00 60.43           O  
ATOM    987  CG  LEU A  67       4.763 -35.791  15.813  1.00 60.43           C  
ATOM    988  HG  LEU A  67       4.956 -34.822  16.273  1.00 60.43           H  
ATOM    989  CD1 LEU A  67       4.154 -36.711  16.875  1.00 60.43           C  
ATOM    990 HD11 LEU A  67       3.449 -37.413  16.430  1.00 60.43           H  
ATOM    991 HD12 LEU A  67       3.603 -36.104  17.593  1.00 60.43           H  
ATOM    992 HD13 LEU A  67       4.946 -37.265  17.379  1.00 60.43           H  
ATOM    993  CD2 LEU A  67       6.111 -36.331  15.331  1.00 60.43           C  
ATOM    994 HD21 LEU A  67       6.807 -36.386  16.168  1.00 60.43           H  
ATOM    995 HD22 LEU A  67       6.521 -35.655  14.580  1.00 60.43           H  
ATOM    996 HD23 LEU A  67       5.993 -37.320  14.889  1.00 60.43           H  
ATOM    997  N   VAL A  68       1.778 -34.374  12.509  1.00 66.42           N  
ATOM    998  H   VAL A  68       1.434 -33.747  13.223  1.00 66.42           H  
ATOM    999  CA  VAL A  68       0.806 -35.110  11.684  1.00 66.42           C  
ATOM   1000  HA  VAL A  68       1.125 -36.152  11.650  1.00 66.42           H  
ATOM   1001  C   VAL A  68       0.794 -34.640  10.225  1.00 66.42           C  
ATOM   1002  CB  VAL A  68      -0.579 -35.085  12.357  1.00 66.42           C  
ATOM   1003  HB  VAL A  68      -1.046 -34.112  12.202  1.00 66.42           H  
ATOM   1004  O   VAL A  68       0.311 -35.354   9.351  1.00 66.42           O  
ATOM   1005  CG1 VAL A  68      -1.485 -36.176  11.798  1.00 66.42           C  
ATOM   1006 HG11 VAL A  68      -1.008 -37.148  11.927  1.00 66.42           H  
ATOM   1007 HG12 VAL A  68      -1.685 -35.992  10.742  1.00 66.42           H  
ATOM   1008 HG13 VAL A  68      -2.435 -36.177  12.331  1.00 66.42           H  
ATOM   1009  CG2 VAL A  68      -0.471 -35.360  13.871  1.00 66.42           C  
ATOM   1010 HG21 VAL A  68      -1.458 -35.537  14.297  1.00 66.42           H  
ATOM   1011 HG22 VAL A  68       0.143 -36.244  14.046  1.00 66.42           H  
ATOM   1012 HG23 VAL A  68      -0.039 -34.502  14.386  1.00 66.42           H  
ATOM   1013  N   PHE A  69       1.393 -33.478   9.955  1.00 55.17           N  
ATOM   1014  H   PHE A  69       1.768 -32.947  10.729  1.00 55.17           H  
ATOM   1015  CA  PHE A  69       1.667 -32.988   8.604  1.00 55.17           C  
ATOM   1016  HA  PHE A  69       0.949 -33.431   7.914  1.00 55.17           H  
ATOM   1017  C   PHE A  69       3.061 -33.424   8.110  1.00 55.17           C  
ATOM   1018  CB  PHE A  69       1.449 -31.467   8.582  1.00 55.17           C  
ATOM   1019  HB2 PHE A  69       2.209 -30.989   9.200  1.00 55.17           H  
ATOM   1020  HB3 PHE A  69       1.586 -31.111   7.561  1.00 55.17           H  
ATOM   1021  O   PHE A  69       3.188 -33.816   6.954  1.00 55.17           O  
ATOM   1022  CG  PHE A  69       0.063 -31.047   9.064  1.00 55.17           C  
ATOM   1023  CD1 PHE A  69      -1.078 -31.387   8.310  1.00 55.17           C  
ATOM   1024  HD1 PHE A  69      -0.965 -31.918   7.376  1.00 55.17           H  
ATOM   1025  CD2 PHE A  69      -0.094 -30.363  10.286  1.00 55.17           C  
ATOM   1026  HD2 PHE A  69       0.775 -30.098  10.870  1.00 55.17           H  
ATOM   1027  CE1 PHE A  69      -2.363 -31.050   8.774  1.00 55.17           C  
ATOM   1028  HE1 PHE A  69      -3.236 -31.321   8.199  1.00 55.17           H  
ATOM   1029  CE2 PHE A  69      -1.380 -30.022  10.748  1.00 55.17           C  
ATOM   1030  HE2 PHE A  69      -1.495 -29.492  11.682  1.00 55.17           H  
ATOM   1031  CZ  PHE A  69      -2.515 -30.368   9.994  1.00 55.17           C  
ATOM   1032  HZ  PHE A  69      -3.501 -30.109  10.350  1.00 55.17           H  
ATOM   1033  N   ASP A  70       4.067 -33.457   8.995  1.00 61.53           N  
ATOM   1034  H   ASP A  70       3.921 -33.030   9.899  1.00 61.53           H  
ATOM   1035  CA  ASP A  70       5.433 -33.931   8.697  1.00 61.53           C  
ATOM   1036  HA  ASP A  70       5.821 -33.402   7.827  1.00 61.53           H  
ATOM   1037  C   ASP A  70       5.493 -35.448   8.428  1.00 61.53           C  
ATOM   1038  CB  ASP A  70       6.357 -33.668   9.901  1.00 61.53           C  
ATOM   1039  HB2 ASP A  70       7.360 -34.012   9.650  1.00 61.53           H  
ATOM   1040  HB3 ASP A  70       5.997 -34.270  10.735  1.00 61.53           H  
ATOM   1041  O   ASP A  70       6.247 -35.924   7.580  1.00 61.53           O  
ATOM   1042  CG  ASP A  70       6.460 -32.229  10.400  1.00 61.53           C  
ATOM   1043  OD1 ASP A  70       6.249 -31.297   9.598  1.00 61.53           O  
ATOM   1044  OD2 ASP A  70       6.752 -32.101  11.614  1.00 61.53           O  
ATOM   1045  N   TYR A  71       4.701 -36.222   9.177  1.00 74.59           N  
ATOM   1046  H   TYR A  71       4.146 -35.754   9.879  1.00 74.59           H  
ATOM   1047  CA  TYR A  71       4.632 -37.683   9.129  1.00 74.59           C  
ATOM   1048  HA  TYR A  71       5.298 -38.048   8.346  1.00 74.59           H  
ATOM   1049  C   TYR A  71       3.199 -38.096   8.769  1.00 74.59           C  
ATOM   1050  CB  TYR A  71       5.130 -38.283  10.457  1.00 74.59           C  
ATOM   1051  HB2 TYR A  71       4.455 -37.991  11.262  1.00 74.59           H  
ATOM   1052  HB3 TYR A  71       5.102 -39.369  10.372  1.00 74.59           H  
ATOM   1053  O   TYR A  71       2.458 -38.570   9.634  1.00 74.59           O  
ATOM   1054  CG  TYR A  71       6.541 -37.857  10.814  1.00 74.59           C  
ATOM   1055  CD1 TYR A  71       7.652 -38.508  10.243  1.00 74.59           C  
ATOM   1056  HD1 TYR A  71       7.510 -39.378   9.619  1.00 74.59           H  
ATOM   1057  CD2 TYR A  71       6.731 -36.716  11.613  1.00 74.59           C  
ATOM   1058  HD2 TYR A  71       5.874 -36.203  12.024  1.00 74.59           H  
ATOM   1059  CE1 TYR A  71       8.946 -37.979  10.425  1.00 74.59           C  
ATOM   1060  HE1 TYR A  71       9.799 -38.441   9.951  1.00 74.59           H  
ATOM   1061  CE2 TYR A  71       8.010 -36.155  11.757  1.00 74.59           C  
ATOM   1062  HE2 TYR A  71       8.125 -35.217  12.280  1.00 74.59           H  
ATOM   1063  OH  TYR A  71      10.340 -36.195  11.244  1.00 74.59           O  
ATOM   1064  HH  TYR A  71      10.233 -35.249  11.370  1.00 74.59           H  
ATOM   1065  CZ  TYR A  71       9.117 -36.776  11.144  1.00 74.59           C  
ATOM   1066  N   PRO A  72       2.777 -37.905   7.503  1.00 71.65           N  
ATOM   1067  CA  PRO A  72       1.368 -37.891   7.122  1.00 71.65           C  
ATOM   1068  HA  PRO A  72       0.834 -37.205   7.779  1.00 71.65           H  
ATOM   1069  C   PRO A  72       0.651 -39.241   7.211  1.00 71.65           C  
ATOM   1070  CB  PRO A  72       1.333 -37.318   5.698  1.00 71.65           C  
ATOM   1071  HB2 PRO A  72       0.546 -37.758   5.086  1.00 71.65           H  
ATOM   1072  HB3 PRO A  72       1.214 -36.236   5.748  1.00 71.65           H  
ATOM   1073  O   PRO A  72      -0.564 -39.255   7.064  1.00 71.65           O  
ATOM   1074  CG  PRO A  72       2.714 -37.649   5.142  1.00 71.65           C  
ATOM   1075  HG2 PRO A  72       3.004 -36.969   4.341  1.00 71.65           H  
ATOM   1076  HG3 PRO A  72       2.743 -38.685   4.805  1.00 71.65           H  
ATOM   1077  CD  PRO A  72       3.594 -37.478   6.374  1.00 71.65           C  
ATOM   1078  HD2 PRO A  72       4.501 -38.075   6.277  1.00 71.65           H  
ATOM   1079  HD3 PRO A  72       3.847 -36.423   6.485  1.00 71.65           H  
ATOM   1080  N   THR A  73       1.338 -40.363   7.458  1.00 82.86           N  
ATOM   1081  H   THR A  73       2.323 -40.279   7.667  1.00 82.86           H  
ATOM   1082  CA  THR A  73       0.719 -41.695   7.600  1.00 82.86           C  
ATOM   1083  HA  THR A  73      -0.364 -41.572   7.570  1.00 82.86           H  
ATOM   1084  C   THR A  73       1.078 -42.354   8.937  1.00 82.86           C  
ATOM   1085  CB  THR A  73       1.090 -42.645   6.447  1.00 82.86           C  
ATOM   1086  HB  THR A  73       0.481 -43.546   6.533  1.00 82.86           H  
ATOM   1087  O   THR A  73       2.155 -42.086   9.487  1.00 82.86           O  
ATOM   1088  CG2 THR A  73       0.853 -42.049   5.061  1.00 82.86           C  
ATOM   1089 HG21 THR A  73       1.028 -42.805   4.296  1.00 82.86           H  
ATOM   1090 HG22 THR A  73       1.511 -41.198   4.887  1.00 82.86           H  
ATOM   1091 HG23 THR A  73      -0.182 -41.718   4.982  1.00 82.86           H  
ATOM   1092  OG1 THR A  73       2.449 -43.026   6.504  1.00 82.86           O  
ATOM   1093  HG1 THR A  73       2.754 -43.020   5.594  1.00 82.86           H  
ATOM   1094  N   PRO A  74       0.247 -43.286   9.456  1.00 84.03           N  
ATOM   1095  CA  PRO A  74       0.562 -44.033  10.671  1.00 84.03           C  
ATOM   1096  HA  PRO A  74       0.567 -43.330  11.504  1.00 84.03           H  
ATOM   1097  C   PRO A  74       1.918 -44.744  10.638  1.00 84.03           C  
ATOM   1098  CB  PRO A  74      -0.582 -45.031  10.856  1.00 84.03           C  
ATOM   1099  HB2 PRO A  74      -0.346 -45.963  10.342  1.00 84.03           H  
ATOM   1100  HB3 PRO A  74      -0.784 -45.223  11.910  1.00 84.03           H  
ATOM   1101  O   PRO A  74       2.597 -44.797  11.661  1.00 84.03           O  
ATOM   1102  CG  PRO A  74      -1.764 -44.352  10.169  1.00 84.03           C  
ATOM   1103  HG2 PRO A  74      -2.238 -43.655  10.860  1.00 84.03           H  
ATOM   1104  HG3 PRO A  74      -2.489 -45.079   9.804  1.00 84.03           H  
ATOM   1105  CD  PRO A  74      -1.114 -43.582   9.022  1.00 84.03           C  
ATOM   1106  HD2 PRO A  74      -1.682 -42.671   8.836  1.00 84.03           H  
ATOM   1107  HD3 PRO A  74      -1.092 -44.202   8.125  1.00 84.03           H  
ATOM   1108  N   THR A  75       2.338 -45.248   9.473  1.00 82.37           N  
ATOM   1109  H   THR A  75       1.720 -45.184   8.677  1.00 82.37           H  
ATOM   1110  CA  THR A  75       3.652 -45.886   9.293  1.00 82.37           C  
ATOM   1111  HA  THR A  75       3.803 -46.616  10.089  1.00 82.37           H  
ATOM   1112  C   THR A  75       4.793 -44.882   9.425  1.00 82.37           C  
ATOM   1113  CB  THR A  75       3.732 -46.642   7.959  1.00 82.37           C  
ATOM   1114  HB  THR A  75       3.571 -45.950   7.132  1.00 82.37           H  
ATOM   1115  O   THR A  75       5.709 -45.123  10.210  1.00 82.37           O  
ATOM   1116  CG2 THR A  75       5.065 -47.364   7.760  1.00 82.37           C  
ATOM   1117 HG21 THR A  75       5.880 -46.647   7.661  1.00 82.37           H  
ATOM   1118 HG22 THR A  75       5.269 -48.019   8.607  1.00 82.37           H  
ATOM   1119 HG23 THR A  75       5.020 -47.958   6.847  1.00 82.37           H  
ATOM   1120  OG1 THR A  75       2.732 -47.633   7.928  1.00 82.37           O  
ATOM   1121  HG1 THR A  75       1.897 -47.183   7.779  1.00 82.37           H  
ATOM   1122  N   ALA A  76       4.726 -43.739   8.733  1.00 83.64           N  
ATOM   1123  H   ALA A  76       3.912 -43.541   8.169  1.00 83.64           H  
ATOM   1124  CA  ALA A  76       5.775 -42.719   8.808  1.00 83.64           C  
ATOM   1125  HA  ALA A  76       6.718 -43.164   8.490  1.00 83.64           H  
ATOM   1126  C   ALA A  76       5.956 -42.212  10.251  1.00 83.64           C  
ATOM   1127  CB  ALA A  76       5.415 -41.582   7.842  1.00 83.64           C  
ATOM   1128  HB1 ALA A  76       4.569 -41.011   8.224  1.00 83.64           H  
ATOM   1129  HB2 ALA A  76       6.272 -40.918   7.727  1.00 83.64           H  
ATOM   1130  HB3 ALA A  76       5.159 -41.989   6.864  1.00 83.64           H  
ATOM   1131  O   ALA A  76       7.074 -42.103  10.758  1.00 83.64           O  
ATOM   1132  N   LEU A  77       4.839 -41.994  10.949  1.00 86.24           N  
ATOM   1133  H   LEU A  77       3.953 -42.079  10.470  1.00 86.24           H  
ATOM   1134  CA  LEU A  77       4.839 -41.541  12.335  1.00 86.24           C  
ATOM   1135  HA  LEU A  77       5.534 -40.704  12.402  1.00 86.24           H  
ATOM   1136  C   LEU A  77       5.344 -42.624  13.309  1.00 86.24           C  
ATOM   1137  CB  LEU A  77       3.422 -41.026  12.636  1.00 86.24           C  
ATOM   1138  HB2 LEU A  77       3.201 -40.234  11.921  1.00 86.24           H  
ATOM   1139  HB3 LEU A  77       2.706 -41.830  12.465  1.00 86.24           H  
ATOM   1140  O   LEU A  77       6.099 -42.329  14.235  1.00 86.24           O  
ATOM   1141  CG  LEU A  77       3.214 -40.474  14.053  1.00 86.24           C  
ATOM   1142  HG  LEU A  77       3.190 -41.300  14.764  1.00 86.24           H  
ATOM   1143  CD1 LEU A  77       4.311 -39.504  14.478  1.00 86.24           C  
ATOM   1144 HD11 LEU A  77       5.288 -39.987  14.495  1.00 86.24           H  
ATOM   1145 HD12 LEU A  77       4.345 -38.665  13.782  1.00 86.24           H  
ATOM   1146 HD13 LEU A  77       4.111 -39.167  15.495  1.00 86.24           H  
ATOM   1147  CD2 LEU A  77       1.881 -39.724  14.113  1.00 86.24           C  
ATOM   1148 HD21 LEU A  77       1.740 -39.276  15.096  1.00 86.24           H  
ATOM   1149 HD22 LEU A  77       1.059 -40.410  13.909  1.00 86.24           H  
ATOM   1150 HD23 LEU A  77       1.867 -38.929  13.366  1.00 86.24           H  
ATOM   1151  N   ALA A  78       5.001 -43.894  13.089  1.00 85.01           N  
ATOM   1152  H   ALA A  78       4.375 -44.106  12.325  1.00 85.01           H  
ATOM   1153  CA  ALA A  78       5.498 -44.999  13.908  1.00 85.01           C  
ATOM   1154  HA  ALA A  78       5.266 -44.790  14.952  1.00 85.01           H  
ATOM   1155  C   ALA A  78       7.018 -45.191  13.801  1.00 85.01           C  
ATOM   1156  CB  ALA A  78       4.760 -46.265  13.493  1.00 85.01           C  
ATOM   1157  HB1 ALA A  78       3.691 -46.095  13.618  1.00 85.01           H  
ATOM   1158  HB2 ALA A  78       5.088 -47.097  14.115  1.00 85.01           H  
ATOM   1159  HB3 ALA A  78       4.967 -46.498  12.448  1.00 85.01           H  
ATOM   1160  O   ALA A  78       7.675 -45.398  14.826  1.00 85.01           O  
ATOM   1161  N   VAL A  79       7.574 -45.073  12.589  1.00 79.94           N  
ATOM   1162  H   VAL A  79       6.966 -44.933  11.794  1.00 79.94           H  
ATOM   1163  CA  VAL A  79       9.027 -45.088  12.353  1.00 79.94           C  
ATOM   1164  HA  VAL A  79       9.439 -46.020  12.742  1.00 79.94           H  
ATOM   1165  C   VAL A  79       9.691 -43.947  13.122  1.00 79.94           C  
ATOM   1166  CB  VAL A  79       9.345 -45.025  10.843  1.00 79.94           C  
ATOM   1167  HB  VAL A  79       8.798 -44.196  10.394  1.00 79.94           H  
ATOM   1168  O   VAL A  79      10.619 -44.197  13.894  1.00 79.94           O  
ATOM   1169  CG1 VAL A  79      10.840 -44.830  10.560  1.00 79.94           C  
ATOM   1170 HG11 VAL A  79      11.176 -43.856  10.917  1.00 79.94           H  
ATOM   1171 HG12 VAL A  79      11.422 -45.613  11.045  1.00 79.94           H  
ATOM   1172 HG13 VAL A  79      11.020 -44.866   9.485  1.00 79.94           H  
ATOM   1173  CG2 VAL A  79       8.916 -46.329  10.155  1.00 79.94           C  
ATOM   1174 HG21 VAL A  79       9.091 -46.255   9.082  1.00 79.94           H  
ATOM   1175 HG22 VAL A  79       7.855 -46.520  10.316  1.00 79.94           H  
ATOM   1176 HG23 VAL A  79       9.485 -47.172  10.549  1.00 79.94           H  
ATOM   1177  N   ARG A  80       9.156 -42.720  13.027  1.00 80.11           N  
ATOM   1178  H   ARG A  80       8.403 -42.580  12.368  1.00 80.11           H  
ATOM   1179  CA  ARG A  80       9.703 -41.547  13.727  1.00 80.11           C  
ATOM   1180  HA  ARG A  80      10.738 -41.441  13.402  1.00 80.11           H  
ATOM   1181  C   ARG A  80       9.739 -41.706  15.250  1.00 80.11           C  
ATOM   1182  CB  ARG A  80       8.905 -40.299  13.310  1.00 80.11           C  
ATOM   1183  HB2 ARG A  80       7.867 -40.400  13.628  1.00 80.11           H  
ATOM   1184  HB3 ARG A  80       8.915 -40.227  12.223  1.00 80.11           H  
ATOM   1185  O   ARG A  80      10.735 -41.369  15.889  1.00 80.11           O  
ATOM   1186  CG  ARG A  80       9.472 -38.994  13.892  1.00 80.11           C  
ATOM   1187  HG2 ARG A  80       9.360 -38.986  14.977  1.00 80.11           H  
ATOM   1188  HG3 ARG A  80       8.903 -38.157  13.488  1.00 80.11           H  
ATOM   1189  CD  ARG A  80      10.954 -38.844  13.532  1.00 80.11           C  
ATOM   1190  HD2 ARG A  80      11.085 -39.042  12.468  1.00 80.11           H  
ATOM   1191  HD3 ARG A  80      11.530 -39.577  14.096  1.00 80.11           H  
ATOM   1192  NE  ARG A  80      11.477 -37.507  13.834  1.00 80.11           N  
ATOM   1193  HE  ARG A  80      10.802 -36.767  13.958  1.00 80.11           H  
ATOM   1194  NH1 ARG A  80      13.679 -38.021  13.395  1.00 80.11           N  
ATOM   1195 HH11 ARG A  80      14.622 -37.736  13.174  1.00 80.11           H  
ATOM   1196 HH12 ARG A  80      13.425 -38.974  13.175  1.00 80.11           H  
ATOM   1197  NH2 ARG A  80      13.106 -35.928  13.893  1.00 80.11           N  
ATOM   1198 HH21 ARG A  80      12.403 -35.222  14.060  1.00 80.11           H  
ATOM   1199 HH22 ARG A  80      14.068 -35.663  13.735  1.00 80.11           H  
ATOM   1200  CZ  ARG A  80      12.746 -37.167  13.708  1.00 80.11           C  
ATOM   1201  N   LEU A  81       8.687 -42.266  15.851  1.00 80.77           N  
ATOM   1202  H   LEU A  81       7.885 -42.492  15.281  1.00 80.77           H  
ATOM   1203  CA  LEU A  81       8.683 -42.590  17.286  1.00 80.77           C  
ATOM   1204  HA  LEU A  81       8.972 -41.703  17.850  1.00 80.77           H  
ATOM   1205  C   LEU A  81       9.711 -43.684  17.639  1.00 80.77           C  
ATOM   1206  CB  LEU A  81       7.269 -43.018  17.712  1.00 80.77           C  
ATOM   1207  HB2 LEU A  81       6.976 -43.873  17.103  1.00 80.77           H  
ATOM   1208  HB3 LEU A  81       7.311 -43.342  18.752  1.00 80.77           H  
ATOM   1209  O   LEU A  81      10.226 -43.714  18.758  1.00 80.77           O  
ATOM   1210  CG  LEU A  81       6.187 -41.931  17.588  1.00 80.77           C  
ATOM   1211  HG  LEU A  81       6.164 -41.536  16.572  1.00 80.77           H  
ATOM   1212  CD1 LEU A  81       4.827 -42.552  17.898  1.00 80.77           C  
ATOM   1213 HD11 LEU A  81       4.052 -41.800  17.752  1.00 80.77           H  
ATOM   1214 HD12 LEU A  81       4.641 -43.375  17.209  1.00 80.77           H  
ATOM   1215 HD13 LEU A  81       4.796 -42.916  18.925  1.00 80.77           H  
ATOM   1216  CD2 LEU A  81       6.403 -40.757  18.541  1.00 80.77           C  
ATOM   1217 HD21 LEU A  81       7.339 -40.253  18.299  1.00 80.77           H  
ATOM   1218 HD22 LEU A  81       6.427 -41.098  19.576  1.00 80.77           H  
ATOM   1219 HD23 LEU A  81       5.592 -40.041  18.415  1.00 80.77           H  
ATOM   1220  N   GLY A  82      10.022 -44.579  16.698  1.00 75.15           N  
ATOM   1221  H   GLY A  82       9.574 -44.497  15.796  1.00 75.15           H  
ATOM   1222  CA  GLY A  82      11.033 -45.627  16.849  1.00 75.15           C  
ATOM   1223  HA2 GLY A  82      10.979 -46.284  15.982  1.00 75.15           H  
ATOM   1224  HA3 GLY A  82      10.833 -46.205  17.751  1.00 75.15           H  
ATOM   1225  C   GLY A  82      12.452 -45.069  16.934  1.00 75.15           C  
ATOM   1226  O   GLY A  82      13.214 -45.487  17.810  1.00 75.15           O  
ATOM   1227  N   GLU A  83      12.773 -44.093  16.080  1.00 75.15           N  
ATOM   1228  H   GLU A  83      12.097 -43.850  15.370  1.00 75.15           H  
ATOM   1229  CA  GLU A  83      14.049 -43.363  16.076  1.00 75.15           C  
ATOM   1230  HA  GLU A  83      14.872 -44.058  15.909  1.00 75.15           H  
ATOM   1231  C   GLU A  83      14.296 -42.639  17.404  1.00 75.15           C  
ATOM   1232  CB  GLU A  83      14.055 -42.309  14.961  1.00 75.15           C  
ATOM   1233  HB2 GLU A  83      14.988 -41.749  15.022  1.00 75.15           H  
ATOM   1234  HB3 GLU A  83      13.233 -41.615  15.140  1.00 75.15           H  
ATOM   1235  O   GLU A  83      15.359 -42.794  18.009  1.00 75.15           O  
ATOM   1236  CG  GLU A  83      13.932 -42.882  13.544  1.00 75.15           C  
ATOM   1237  HG2 GLU A  83      13.018 -43.470  13.461  1.00 75.15           H  
ATOM   1238  HG3 GLU A  83      14.779 -43.545  13.367  1.00 75.15           H  
ATOM   1239  CD  GLU A  83      13.905 -41.765  12.492  1.00 75.15           C  
ATOM   1240  OE1 GLU A  83      14.434 -42.005  11.391  1.00 75.15           O  
ATOM   1241  OE2 GLU A  83      13.391 -40.661  12.806  1.00 75.15           O  
ATOM   1242  N   LEU A  84      13.293 -41.897  17.888  1.00 71.54           N  
ATOM   1243  H   LEU A  84      12.464 -41.810  17.317  1.00 71.54           H  
ATOM   1244  CA  LEU A  84      13.368 -41.115  19.127  1.00 71.54           C  
ATOM   1245  HA  LEU A  84      14.212 -40.429  19.061  1.00 71.54           H  
ATOM   1246  C   LEU A  84      13.630 -42.001  20.361  1.00 71.54           C  
ATOM   1247  CB  LEU A  84      12.065 -40.305  19.265  1.00 71.54           C  
ATOM   1248  HB2 LEU A  84      11.227 -40.996  19.172  1.00 71.54           H  
ATOM   1249  HB3 LEU A  84      12.033 -39.868  20.263  1.00 71.54           H  
ATOM   1250  O   LEU A  84      14.406 -41.634  21.238  1.00 71.54           O  
ATOM   1251  CG  LEU A  84      11.894 -39.168  18.234  1.00 71.54           C  
ATOM   1252  HG  LEU A  84      12.076 -39.548  17.229  1.00 71.54           H  
ATOM   1253  CD1 LEU A  84      10.469 -38.614  18.289  1.00 71.54           C  
ATOM   1254 HD11 LEU A  84      10.350 -37.834  17.538  1.00 71.54           H  
ATOM   1255 HD12 LEU A  84      10.268 -38.195  19.275  1.00 71.54           H  
ATOM   1256 HD13 LEU A  84       9.758 -39.411  18.074  1.00 71.54           H  
ATOM   1257  CD2 LEU A  84      12.854 -38.006  18.496  1.00 71.54           C  
ATOM   1258 HD21 LEU A  84      13.886 -38.341  18.393  1.00 71.54           H  
ATOM   1259 HD22 LEU A  84      12.700 -37.610  19.499  1.00 71.54           H  
ATOM   1260 HD23 LEU A  84      12.677 -37.214  17.768  1.00 71.54           H  
ATOM   1261  N   PHE A  85      13.084 -43.222  20.394  1.00 63.94           N  
ATOM   1262  H   PHE A  85      12.448 -43.468  19.649  1.00 63.94           H  
ATOM   1263  CA  PHE A  85      13.400 -44.226  21.423  1.00 63.94           C  
ATOM   1264  HA  PHE A  85      13.386 -43.729  22.393  1.00 63.94           H  
ATOM   1265  C   PHE A  85      14.798 -44.870  21.294  1.00 63.94           C  
ATOM   1266  CB  PHE A  85      12.321 -45.325  21.402  1.00 63.94           C  
ATOM   1267  HB2 PHE A  85      12.769 -46.281  21.672  1.00 63.94           H  
ATOM   1268  HB3 PHE A  85      11.937 -45.441  20.388  1.00 63.94           H  
ATOM   1269  O   PHE A  85      15.171 -45.703  22.130  1.00 63.94           O  
ATOM   1270  CG  PHE A  85      11.178 -45.127  22.370  1.00 63.94           C  
ATOM   1271  CD1 PHE A  85      11.428 -45.091  23.756  1.00 63.94           C  
ATOM   1272  HD1 PHE A  85      12.444 -45.120  24.122  1.00 63.94           H  
ATOM   1273  CD2 PHE A  85       9.862 -45.018  21.892  1.00 63.94           C  
ATOM   1274  HD2 PHE A  85       9.668 -45.007  20.830  1.00 63.94           H  
ATOM   1275  CE1 PHE A  85      10.361 -44.953  24.661  1.00 63.94           C  
ATOM   1276  HE1 PHE A  85      10.558 -44.844  25.717  1.00 63.94           H  
ATOM   1277  CE2 PHE A  85       8.798 -44.882  22.796  1.00 63.94           C  
ATOM   1278  HE2 PHE A  85       7.796 -44.744  22.416  1.00 63.94           H  
ATOM   1279  CZ  PHE A  85       9.045 -44.862  24.178  1.00 63.94           C  
ATOM   1280  HZ  PHE A  85       8.227 -44.722  24.869  1.00 63.94           H  
ATOM   1281  N   GLY A  86      15.545 -44.590  20.225  1.00 53.50           N  
ATOM   1282  H   GLY A  86      15.191 -43.922  19.556  1.00 53.50           H  
ATOM   1283  CA  GLY A  86      16.857 -45.181  19.953  1.00 53.50           C  
ATOM   1284  HA2 GLY A  86      16.886 -46.211  20.307  1.00 53.50           H  
ATOM   1285  HA3 GLY A  86      17.002 -45.185  18.872  1.00 53.50           H  
ATOM   1286  C   GLY A  86      18.031 -44.418  20.572  1.00 53.50           C  
ATOM   1287  O   GLY A  86      19.026 -45.039  20.950  1.00 53.50           O  
ATOM   1288  N   THR A  87      17.926 -43.093  20.686  1.00 47.47           N  
ATOM   1289  H   THR A  87      17.076 -42.640  20.382  1.00 47.47           H  
ATOM   1290  CA  THR A  87      19.033 -42.203  21.075  1.00 47.47           C  
ATOM   1291  HA  THR A  87      19.960 -42.607  20.668  1.00 47.47           H  
ATOM   1292  C   THR A  87      19.246 -42.111  22.586  1.00 47.47           C  
ATOM   1293  CB  THR A  87      18.840 -40.798  20.477  1.00 47.47           C  
ATOM   1294  HB  THR A  87      19.429 -40.074  21.040  1.00 47.47           H  
ATOM   1295  O   THR A  87      20.375 -42.306  23.039  1.00 47.47           O  
ATOM   1296  CG2 THR A  87      19.269 -40.747  19.012  1.00 47.47           C  
ATOM   1297 HG21 THR A  87      18.669 -41.441  18.423  1.00 47.47           H  
ATOM   1298 HG22 THR A  87      20.323 -41.012  18.925  1.00 47.47           H  
ATOM   1299 HG23 THR A  87      19.128 -39.738  18.624  1.00 47.47           H  
ATOM   1300  OG1 THR A  87      17.479 -40.445  20.524  1.00 47.47           O  
ATOM   1301  HG1 THR A  87      17.373 -39.541  20.218  1.00 47.47           H  
ATOM   1302  N   GLU A  88      18.194 -41.868  23.377  1.00 39.66           N  
ATOM   1303  H   GLU A  88      17.307 -41.672  22.934  1.00 39.66           H  
ATOM   1304  CA  GLU A  88      18.316 -41.583  24.822  1.00 39.66           C  
ATOM   1305  HA  GLU A  88      18.894 -40.670  24.962  1.00 39.66           H  
ATOM   1306  C   GLU A  88      19.024 -42.695  25.615  1.00 39.66           C  
ATOM   1307  CB  GLU A  88      16.926 -41.368  25.442  1.00 39.66           C  
ATOM   1308  HB2 GLU A  88      17.051 -41.269  26.521  1.00 39.66           H  
ATOM   1309  HB3 GLU A  88      16.314 -42.249  25.251  1.00 39.66           H  
ATOM   1310  O   GLU A  88      19.864 -42.424  26.473  1.00 39.66           O  
ATOM   1311  CG  GLU A  88      16.202 -40.117  24.930  1.00 39.66           C  
ATOM   1312  HG2 GLU A  88      15.939 -40.257  23.881  1.00 39.66           H  
ATOM   1313  HG3 GLU A  88      16.881 -39.267  25.000  1.00 39.66           H  
ATOM   1314  CD  GLU A  88      14.934 -39.848  25.755  1.00 39.66           C  
ATOM   1315  OE1 GLU A  88      14.759 -38.687  26.185  1.00 39.66           O  
ATOM   1316  OE2 GLU A  88      14.171 -40.819  25.972  1.00 39.66           O  
ATOM   1317  N   VAL A  89      18.741 -43.964  25.297  1.00 36.51           N  
ATOM   1318  H   VAL A  89      18.070 -44.100  24.555  1.00 36.51           H  
ATOM   1319  CA  VAL A  89      19.166 -45.137  26.093  1.00 36.51           C  
ATOM   1320  HA  VAL A  89      18.855 -44.957  27.123  1.00 36.51           H  
ATOM   1321  C   VAL A  89      20.695 -45.325  26.136  1.00 36.51           C  
ATOM   1322  CB  VAL A  89      18.441 -46.414  25.599  1.00 36.51           C  
ATOM   1323  HB  VAL A  89      18.807 -46.665  24.604  1.00 36.51           H  
ATOM   1324  O   VAL A  89      21.203 -46.069  26.973  1.00 36.51           O  
ATOM   1325  CG1 VAL A  89      18.651 -47.632  26.514  1.00 36.51           C  
ATOM   1326 HG11 VAL A  89      18.030 -48.466  26.186  1.00 36.51           H  
ATOM   1327 HG12 VAL A  89      18.396 -47.372  27.541  1.00 36.51           H  
ATOM   1328 HG13 VAL A  89      19.690 -47.960  26.476  1.00 36.51           H  
ATOM   1329  CG2 VAL A  89      16.918 -46.211  25.509  1.00 36.51           C  
ATOM   1330 HG21 VAL A  89      16.427 -47.139  25.216  1.00 36.51           H  
ATOM   1331 HG22 VAL A  89      16.528 -45.882  26.473  1.00 36.51           H  
ATOM   1332 HG23 VAL A  89      16.674 -45.461  24.756  1.00 36.51           H  
ATOM   1333  N   ARG A  90      21.463 -44.648  25.269  1.00 33.76           N  
ATOM   1334  H   ARG A  90      20.997 -43.996  24.654  1.00 33.76           H  
ATOM   1335  CA  ARG A  90      22.938 -44.651  25.318  1.00 33.76           C  
ATOM   1336  HA  ARG A  90      23.284 -45.631  25.649  1.00 33.76           H  
ATOM   1337  C   ARG A  90      23.544 -43.673  26.333  1.00 33.76           C  
ATOM   1338  CB  ARG A  90      23.510 -44.358  23.920  1.00 33.76           C  
ATOM   1339  HB2 ARG A  90      22.928 -43.569  23.443  1.00 33.76           H  
ATOM   1340  HB3 ARG A  90      24.532 -43.995  24.029  1.00 33.76           H  
ATOM   1341  O   ARG A  90      24.730 -43.809  26.620  1.00 33.76           O  
ATOM   1342  CG  ARG A  90      23.552 -45.599  23.021  1.00 33.76           C  
ATOM   1343  HG2 ARG A  90      22.539 -45.942  22.814  1.00 33.76           H  
ATOM   1344  HG3 ARG A  90      24.108 -46.388  23.527  1.00 33.76           H  
ATOM   1345  CD  ARG A  90      24.261 -45.234  21.711  1.00 33.76           C  
ATOM   1346  HD2 ARG A  90      25.212 -44.757  21.950  1.00 33.76           H  
ATOM   1347  HD3 ARG A  90      23.639 -44.521  21.170  1.00 33.76           H  
ATOM   1348  NE  ARG A  90      24.518 -46.416  20.865  1.00 33.76           N  
ATOM   1349  HE  ARG A  90      24.149 -47.296  21.196  1.00 33.76           H  
ATOM   1350  NH1 ARG A  90      25.602 -45.306  19.171  1.00 33.76           N  
ATOM   1351 HH11 ARG A  90      26.024 -45.297  18.253  1.00 33.76           H  
ATOM   1352 HH12 ARG A  90      25.441 -44.436  19.657  1.00 33.76           H  
ATOM   1353  NH2 ARG A  90      25.303 -47.510  19.023  1.00 33.76           N  
ATOM   1354 HH21 ARG A  90      24.917 -48.376  19.372  1.00 33.76           H  
ATOM   1355 HH22 ARG A  90      25.739 -47.478  18.113  1.00 33.76           H  
ATOM   1356  CZ  ARG A  90      25.139 -46.406  19.697  1.00 33.76           C  
ATOM   1357  N   GLY A  91      22.788 -42.683  26.816  1.00 33.78           N  
ATOM   1358  H   GLY A  91      21.806 -42.665  26.577  1.00 33.78           H  
ATOM   1359  CA  GLY A  91      23.340 -41.508  27.502  1.00 33.78           C  
ATOM   1360  HA2 GLY A  91      24.106 -41.052  26.875  1.00 33.78           H  
ATOM   1361  HA3 GLY A  91      22.538 -40.783  27.638  1.00 33.78           H  
ATOM   1362  C   GLY A  91      23.953 -41.784  28.878  1.00 33.78           C  
ATOM   1363  O   GLY A  91      25.049 -41.305  29.165  1.00 33.78           O  
ATOM   1364  N   GLU A  92      23.282 -42.574  29.721  1.00 36.03           N  
ATOM   1365  H   GLU A  92      22.387 -42.937  29.426  1.00 36.03           H  
ATOM   1366  CA  GLU A  92      23.689 -42.822  31.114  1.00 36.03           C  
ATOM   1367  HA  GLU A  92      24.108 -41.895  31.506  1.00 36.03           H  
ATOM   1368  C   GLU A  92      24.821 -43.862  31.242  1.00 36.03           C  
ATOM   1369  CB  GLU A  92      22.476 -43.152  32.002  1.00 36.03           C  
ATOM   1370  HB2 GLU A  92      22.843 -43.374  33.004  1.00 36.03           H  
ATOM   1371  HB3 GLU A  92      21.968 -44.034  31.613  1.00 36.03           H  
ATOM   1372  O   GLU A  92      24.699 -44.898  31.900  1.00 36.03           O  
ATOM   1373  CG  GLU A  92      21.482 -41.985  32.115  1.00 36.03           C  
ATOM   1374  HG2 GLU A  92      20.931 -41.891  31.179  1.00 36.03           H  
ATOM   1375  HG3 GLU A  92      22.042 -41.064  32.273  1.00 36.03           H  
ATOM   1376  CD  GLU A  92      20.501 -42.193  33.282  1.00 36.03           C  
ATOM   1377  OE1 GLU A  92      20.282 -41.219  34.036  1.00 36.03           O  
ATOM   1378  OE2 GLU A  92      20.005 -43.334  33.438  1.00 36.03           O  
ATOM   1379  N   ALA A  93      25.970 -43.577  30.626  1.00 38.53           N  
ATOM   1380  H   ALA A  93      26.010 -42.727  30.081  1.00 38.53           H  
ATOM   1381  CA  ALA A  93      27.206 -44.289  30.922  1.00 38.53           C  
ATOM   1382  HA  ALA A  93      27.023 -45.351  30.757  1.00 38.53           H  
ATOM   1383  C   ALA A  93      27.601 -44.040  32.398  1.00 38.53           C  
ATOM   1384  CB  ALA A  93      28.293 -43.835  29.940  1.00 38.53           C  
ATOM   1385  HB1 ALA A  93      29.217 -44.377  30.138  1.00 38.53           H  
ATOM   1386  HB2 ALA A  93      28.472 -42.766  30.057  1.00 38.53           H  
ATOM   1387  HB3 ALA A  93      27.970 -44.032  28.918  1.00 38.53           H  
ATOM   1388  O   ALA A  93      27.763 -42.882  32.796  1.00 38.53           O  
ATOM   1389  N   PRO A  94      27.765 -45.084  33.236  1.00 41.42           N  
ATOM   1390  CA  PRO A  94      28.006 -44.901  34.665  1.00 41.42           C  
ATOM   1391  HA  PRO A  94      27.197 -44.303  35.083  1.00 41.42           H  
ATOM   1392  C   PRO A  94      29.336 -44.180  34.924  1.00 41.42           C  
ATOM   1393  CB  PRO A  94      27.954 -46.302  35.284  1.00 41.42           C  
ATOM   1394  HB2 PRO A  94      26.940 -46.506  35.626  1.00 41.42           H  
ATOM   1395  HB3 PRO A  94      28.662 -46.418  36.105  1.00 41.42           H  
ATOM   1396  O   PRO A  94      30.374 -44.540  34.367  1.00 41.42           O  
ATOM   1397  CG  PRO A  94      28.288 -47.224  34.112  1.00 41.42           C  
ATOM   1398  HG2 PRO A  94      27.862 -48.219  34.243  1.00 41.42           H  
ATOM   1399  HG3 PRO A  94      29.370 -47.281  33.988  1.00 41.42           H  
ATOM   1400  CD  PRO A  94      27.675 -46.498  32.916  1.00 41.42           C  
ATOM   1401  HD2 PRO A  94      26.626 -46.776  32.807  1.00 41.42           H  
ATOM   1402  HD3 PRO A  94      28.229 -46.739  32.009  1.00 41.42           H  
ATOM   1403  N   SER A  95      29.294 -43.167  35.795  1.00 50.44           N  
ATOM   1404  H   SER A  95      28.390 -42.920  36.171  1.00 50.44           H  
ATOM   1405  CA  SER A  95      30.429 -42.280  36.082  1.00 50.44           C  
ATOM   1406  HA  SER A  95      30.636 -41.703  35.181  1.00 50.44           H  
ATOM   1407  C   SER A  95      31.698 -43.042  36.474  1.00 50.44           C  
ATOM   1408  CB  SER A  95      30.059 -41.298  37.198  1.00 50.44           C  
ATOM   1409  HB2 SER A  95      29.743 -41.852  38.081  1.00 50.44           H  
ATOM   1410  HB3 SER A  95      29.236 -40.669  36.860  1.00 50.44           H  
ATOM   1411  O   SER A  95      31.689 -43.877  37.382  1.00 50.44           O  
ATOM   1412  OG  SER A  95      31.170 -40.483  37.534  1.00 50.44           O  
ATOM   1413  HG  SER A  95      30.842 -39.730  38.031  1.00 50.44           H  
ATOM   1414  N   ALA A  96      32.821 -42.680  35.847  1.00 59.23           N  
ATOM   1415  H   ALA A  96      32.748 -41.997  35.106  1.00 59.23           H  
ATOM   1416  CA  ALA A  96      34.133 -43.272  36.111  1.00 59.23           C  
ATOM   1417  HA  ALA A  96      34.082 -44.335  35.875  1.00 59.23           H  
ATOM   1418  C   ALA A  96      34.578 -43.150  37.585  1.00 59.23           C  
ATOM   1419  CB  ALA A  96      35.145 -42.609  35.167  1.00 59.23           C  
ATOM   1420  HB1 ALA A  96      36.126 -43.061  35.312  1.00 59.23           H  
ATOM   1421  HB2 ALA A  96      35.211 -41.542  35.377  1.00 59.23           H  
ATOM   1422  HB3 ALA A  96      34.839 -42.757  34.132  1.00 59.23           H  
ATOM   1423  O   ALA A  96      35.338 -43.991  38.062  1.00 59.23           O  
ATOM   1424  N   LEU A  97      34.077 -42.145  38.318  1.00 64.24           N  
ATOM   1425  H   LEU A  97      33.416 -41.523  37.876  1.00 64.24           H  
ATOM   1426  CA  LEU A  97      34.347 -41.967  39.749  1.00 64.24           C  
ATOM   1427  HA  LEU A  97      35.422 -42.033  39.918  1.00 64.24           H  
ATOM   1428  C   LEU A  97      33.719 -43.081  40.603  1.00 64.24           C  
ATOM   1429  CB  LEU A  97      33.855 -40.576  40.192  1.00 64.24           C  
ATOM   1430  HB2 LEU A  97      33.849 -40.536  41.281  1.00 64.24           H  
ATOM   1431  HB3 LEU A  97      32.827 -40.449  39.854  1.00 64.24           H  
ATOM   1432  O   LEU A  97      34.400 -43.646  41.451  1.00 64.24           O  
ATOM   1433  CG  LEU A  97      34.714 -39.410  39.665  1.00 64.24           C  
ATOM   1434  HG  LEU A  97      34.864 -39.520  38.591  1.00 64.24           H  
ATOM   1435  CD1 LEU A  97      33.999 -38.082  39.914  1.00 64.24           C  
ATOM   1436 HD11 LEU A  97      33.032 -38.082  39.410  1.00 64.24           H  
ATOM   1437 HD12 LEU A  97      33.847 -37.934  40.983  1.00 64.24           H  
ATOM   1438 HD13 LEU A  97      34.596 -37.260  39.518  1.00 64.24           H  
ATOM   1439  CD2 LEU A  97      36.081 -39.342  40.353  1.00 64.24           C  
ATOM   1440 HD21 LEU A  97      36.654 -40.247  40.156  1.00 64.24           H  
ATOM   1441 HD22 LEU A  97      35.947 -39.238  41.430  1.00 64.24           H  
ATOM   1442 HD23 LEU A  97      36.643 -38.486  39.979  1.00 64.24           H  
ATOM   1443  N   ALA A  98      32.484 -43.498  40.310  1.00 61.41           N  
ATOM   1444  H   ALA A  98      31.994 -43.083  39.531  1.00 61.41           H  
ATOM   1445  CA  ALA A  98      31.838 -44.598  41.036  1.00 61.41           C  
ATOM   1446  HA  ALA A  98      31.878 -44.379  42.103  1.00 61.41           H  
ATOM   1447  C   ALA A  98      32.558 -45.948  40.815  1.00 61.41           C  
ATOM   1448  CB  ALA A  98      30.368 -44.658  40.603  1.00 61.41           C  
ATOM   1449  HB1 ALA A  98      29.859 -45.441  41.164  1.00 61.41           H  
ATOM   1450  HB2 ALA A  98      29.884 -43.704  40.813  1.00 61.41           H  
ATOM   1451  HB3 ALA A  98      30.297 -44.877  39.538  1.00 61.41           H  
ATOM   1452  O   ALA A  98      32.540 -46.828  41.677  1.00 61.41           O  
ATOM   1453  N   GLY A  99      33.239 -46.104  39.672  1.00 59.64           N  
ATOM   1454  H   GLY A  99      33.201 -45.351  38.999  1.00 59.64           H  
ATOM   1455  CA  GLY A  99      34.133 -47.235  39.409  1.00 59.64           C  
ATOM   1456  HA2 GLY A  99      33.611 -48.167  39.626  1.00 59.64           H  
ATOM   1457  HA3 GLY A  99      34.407 -47.224  38.354  1.00 59.64           H  
ATOM   1458  C   GLY A  99      35.430 -47.205  40.232  1.00 59.64           C  
ATOM   1459  O   GLY A  99      35.963 -48.266  40.556  1.00 59.64           O  
ATOM   1460  N   LEU A 100      35.921 -46.016  40.601  1.00 67.81           N  
ATOM   1461  H   LEU A 100      35.403 -45.185  40.355  1.00 67.81           H  
ATOM   1462  CA  LEU A 100      37.066 -45.851  41.503  1.00 67.81           C  
ATOM   1463  HA  LEU A 100      37.826 -46.585  41.236  1.00 67.81           H  
ATOM   1464  C   LEU A 100      36.684 -46.154  42.956  1.00 67.81           C  
ATOM   1465  CB  LEU A 100      37.669 -44.440  41.349  1.00 67.81           C  
ATOM   1466  HB2 LEU A 100      36.864 -43.711  41.255  1.00 67.81           H  
ATOM   1467  HB3 LEU A 100      38.222 -44.186  42.253  1.00 67.81           H  
ATOM   1468  O   LEU A 100      37.399 -46.921  43.596  1.00 67.81           O  
ATOM   1469  CG  LEU A 100      38.614 -44.317  40.142  1.00 67.81           C  
ATOM   1470  HG  LEU A 100      38.192 -44.844  39.286  1.00 67.81           H  
ATOM   1471  CD1 LEU A 100      38.804 -42.850  39.753  1.00 67.81           C  
ATOM   1472 HD11 LEU A 100      39.496 -42.773  38.914  1.00 67.81           H  
ATOM   1473 HD12 LEU A 100      37.843 -42.434  39.452  1.00 67.81           H  
ATOM   1474 HD13 LEU A 100      39.188 -42.286  40.603  1.00 67.81           H  
ATOM   1475  CD2 LEU A 100      39.995 -44.902  40.460  1.00 67.81           C  
ATOM   1476 HD21 LEU A 100      40.437 -44.371  41.303  1.00 67.81           H  
ATOM   1477 HD22 LEU A 100      39.900 -45.957  40.717  1.00 67.81           H  
ATOM   1478 HD23 LEU A 100      40.644 -44.808  39.589  1.00 67.81           H  
ATOM   1479  N   ASP A 101      35.541 -45.659  43.442  1.00 65.09           N  
ATOM   1480  H   ASP A 101      35.051 -44.963  42.899  1.00 65.09           H  
ATOM   1481  CA  ASP A 101      35.055 -45.934  44.806  1.00 65.09           C  
ATOM   1482  HA  ASP A 101      35.765 -45.531  45.530  1.00 65.09           H  
ATOM   1483  C   ASP A 101      34.903 -47.446  45.063  1.00 65.09           C  
ATOM   1484  CB  ASP A 101      33.688 -45.261  45.030  1.00 65.09           C  
ATOM   1485  HB2 ASP A 101      32.982 -45.651  44.298  1.00 65.09           H  
ATOM   1486  HB3 ASP A 101      33.325 -45.543  46.018  1.00 65.09           H  
ATOM   1487  O   ASP A 101      35.339 -47.976  46.088  1.00 65.09           O  
ATOM   1488  CG  ASP A 101      33.688 -43.730  44.950  1.00 65.09           C  
ATOM   1489  OD1 ASP A 101      34.734 -43.116  45.248  1.00 65.09           O  
ATOM   1490  OD2 ASP A 101      32.611 -43.190  44.608  1.00 65.09           O  
ATOM   1491  N   ALA A 102      34.330 -48.173  44.095  1.00 67.56           N  
ATOM   1492  H   ALA A 102      33.960 -47.682  43.294  1.00 67.56           H  
ATOM   1493  CA  ALA A 102      34.174 -49.625  44.167  1.00 67.56           C  
ATOM   1494  HA  ALA A 102      33.656 -49.872  45.094  1.00 67.56           H  
ATOM   1495  C   ALA A 102      35.524 -50.371  44.182  1.00 67.56           C  
ATOM   1496  CB  ALA A 102      33.303 -50.065  42.985  1.00 67.56           C  
ATOM   1497  HB1 ALA A 102      33.797 -49.817  42.046  1.00 67.56           H  
ATOM   1498  HB2 ALA A 102      32.341 -49.554  43.026  1.00 67.56           H  
ATOM   1499  HB3 ALA A 102      33.138 -51.142  43.032  1.00 67.56           H  
ATOM   1500  O   ALA A 102      35.662 -51.394  44.858  1.00 67.56           O  
ATOM   1501  N   LEU A 103      36.531 -49.858  43.467  1.00 70.23           N  
ATOM   1502  H   LEU A 103      36.370 -48.994  42.969  1.00 70.23           H  
ATOM   1503  CA  LEU A 103      37.885 -50.411  43.471  1.00 70.23           C  
ATOM   1504  HA  LEU A 103      37.803 -51.495  43.392  1.00 70.23           H  
ATOM   1505  C   LEU A 103      38.620 -50.104  44.785  1.00 70.23           C  
ATOM   1506  CB  LEU A 103      38.629 -49.880  42.231  1.00 70.23           C  
ATOM   1507  HB2 LEU A 103      38.043 -50.134  41.348  1.00 70.23           H  
ATOM   1508  HB3 LEU A 103      38.681 -48.793  42.293  1.00 70.23           H  
ATOM   1509  O   LEU A 103      39.316 -50.975  45.309  1.00 70.23           O  
ATOM   1510  CG  LEU A 103      40.059 -50.421  42.049  1.00 70.23           C  
ATOM   1511  HG  LEU A 103      40.684 -50.102  42.882  1.00 70.23           H  
ATOM   1512  CD1 LEU A 103      40.115 -51.948  41.944  1.00 70.23           C  
ATOM   1513 HD11 LEU A 103      41.137 -52.269  41.743  1.00 70.23           H  
ATOM   1514 HD12 LEU A 103      39.456 -52.291  41.146  1.00 70.23           H  
ATOM   1515 HD13 LEU A 103      39.802 -52.392  42.889  1.00 70.23           H  
ATOM   1516  CD2 LEU A 103      40.646 -49.850  40.757  1.00 70.23           C  
ATOM   1517 HD21 LEU A 103      41.639 -50.266  40.588  1.00 70.23           H  
ATOM   1518 HD22 LEU A 103      40.003 -50.100  39.913  1.00 70.23           H  
ATOM   1519 HD23 LEU A 103      40.715 -48.765  40.842  1.00 70.23           H  
ATOM   1520  N   GLU A 104      38.437 -48.911  45.353  1.00 71.37           N  
ATOM   1521  H   GLU A 104      37.873 -48.225  44.872  1.00 71.37           H  
ATOM   1522  CA  GLU A 104      39.038 -48.524  46.633  1.00 71.37           C  
ATOM   1523  HA  GLU A 104      40.092 -48.800  46.593  1.00 71.37           H  
ATOM   1524  C   GLU A 104      38.437 -49.306  47.812  1.00 71.37           C  
ATOM   1525  CB  GLU A 104      38.972 -46.995  46.814  1.00 71.37           C  
ATOM   1526  HB2 GLU A 104      39.306 -46.519  45.891  1.00 71.37           H  
ATOM   1527  HB3 GLU A 104      37.947 -46.687  47.020  1.00 71.37           H  
ATOM   1528  O   GLU A 104      39.171 -49.752  48.695  1.00 71.37           O  
ATOM   1529  CG  GLU A 104      39.902 -46.547  47.952  1.00 71.37           C  
ATOM   1530  HG2 GLU A 104      39.497 -46.900  48.901  1.00 71.37           H  
ATOM   1531  HG3 GLU A 104      40.873 -47.023  47.816  1.00 71.37           H  
ATOM   1532  CD  GLU A 104      40.093 -45.024  48.019  1.00 71.37           C  
ATOM   1533  OE1 GLU A 104      41.259 -44.585  47.869  1.00 71.37           O  
ATOM   1534  OE2 GLU A 104      39.098 -44.321  48.293  1.00 71.37           O  
ATOM   1535  N   ALA A 105      37.134 -49.602  47.773  1.00 70.16           N  
ATOM   1536  H   ALA A 105      36.566 -49.156  47.066  1.00 70.16           H  
ATOM   1537  CA  ALA A 105      36.484 -50.504  48.723  1.00 70.16           C  
ATOM   1538  HA  ALA A 105      36.727 -50.171  49.732  1.00 70.16           H  
ATOM   1539  C   ALA A 105      36.955 -51.971  48.601  1.00 70.16           C  
ATOM   1540  CB  ALA A 105      34.968 -50.386  48.530  1.00 70.16           C  
ATOM   1541  HB1 ALA A 105      34.696 -50.710  47.525  1.00 70.16           H  
ATOM   1542  HB2 ALA A 105      34.455 -51.011  49.261  1.00 70.16           H  
ATOM   1543  HB3 ALA A 105      34.659 -49.350  48.664  1.00 70.16           H  
ATOM   1544  O   ALA A 105      36.970 -52.691  49.599  1.00 70.16           O  
ATOM   1545  N   ALA A 106      37.360 -52.418  47.405  1.00 71.75           N  
ATOM   1546  H   ALA A 106      37.274 -51.795  46.615  1.00 71.75           H  
ATOM   1547  CA  ALA A 106      37.854 -53.778  47.161  1.00 71.75           C  
ATOM   1548  HA  ALA A 106      37.305 -54.467  47.804  1.00 71.75           H  
ATOM   1549  C   ALA A 106      39.353 -53.962  47.482  1.00 71.75           C  
ATOM   1550  CB  ALA A 106      37.540 -54.146  45.706  1.00 71.75           C  
ATOM   1551  HB1 ALA A 106      36.470 -54.047  45.523  1.00 71.75           H  
ATOM   1552  HB2 ALA A 106      37.839 -55.177  45.517  1.00 71.75           H  
ATOM   1553  HB3 ALA A 106      38.081 -53.484  45.029  1.00 71.75           H  
ATOM   1554  O   ALA A 106      39.770 -55.056  47.875  1.00 71.75           O  
ATOM   1555  N   LEU A 107      40.168 -52.903  47.360  1.00 73.73           N  
ATOM   1556  H   LEU A 107      39.758 -52.052  47.002  1.00 73.73           H  
ATOM   1557  CA  LEU A 107      41.621 -52.910  47.604  1.00 73.73           C  
ATOM   1558  HA  LEU A 107      42.073 -53.469  46.785  1.00 73.73           H  
ATOM   1559  C   LEU A 107      42.080 -53.627  48.900  1.00 73.73           C  
ATOM   1560  CB  LEU A 107      42.161 -51.458  47.573  1.00 73.73           C  
ATOM   1561  HB2 LEU A 107      42.970 -51.361  48.296  1.00 73.73           H  
ATOM   1562  HB3 LEU A 107      41.372 -50.776  47.889  1.00 73.73           H  
ATOM   1563  O   LEU A 107      43.100 -54.325  48.846  1.00 73.73           O  
ATOM   1564  CG  LEU A 107      42.697 -50.990  46.207  1.00 73.73           C  
ATOM   1565  HG  LEU A 107      41.946 -51.154  45.434  1.00 73.73           H  
ATOM   1566  CD1 LEU A 107      43.059 -49.504  46.253  1.00 73.73           C  
ATOM   1567 HD11 LEU A 107      42.192 -48.915  46.553  1.00 73.73           H  
ATOM   1568 HD12 LEU A 107      43.859 -49.326  46.972  1.00 73.73           H  
ATOM   1569 HD13 LEU A 107      43.372 -49.167  45.265  1.00 73.73           H  
ATOM   1570  CD2 LEU A 107      43.985 -51.728  45.825  1.00 73.73           C  
ATOM   1571 HD21 LEU A 107      43.793 -52.797  45.732  1.00 73.73           H  
ATOM   1572 HD22 LEU A 107      44.344 -51.354  44.866  1.00 73.73           H  
ATOM   1573 HD23 LEU A 107      44.749 -51.565  46.585  1.00 73.73           H  
ATOM   1574  N   PRO A 108      41.386 -53.514  50.054  1.00 73.29           N  
ATOM   1575  CA  PRO A 108      41.782 -54.193  51.288  1.00 73.29           C  
ATOM   1576  HA  PRO A 108      42.787 -53.862  51.549  1.00 73.29           H  
ATOM   1577  C   PRO A 108      41.777 -55.724  51.203  1.00 73.29           C  
ATOM   1578  CB  PRO A 108      40.804 -53.707  52.364  1.00 73.29           C  
ATOM   1579  HB2 PRO A 108      41.282 -53.632  53.340  1.00 73.29           H  
ATOM   1580  HB3 PRO A 108      39.938 -54.368  52.414  1.00 73.29           H  
ATOM   1581  O   PRO A 108      42.636 -56.351  51.829  1.00 73.29           O  
ATOM   1582  CG  PRO A 108      40.358 -52.342  51.847  1.00 73.29           C  
ATOM   1583  HG2 PRO A 108      39.385 -52.052  52.241  1.00 73.29           H  
ATOM   1584  HG3 PRO A 108      41.113 -51.590  52.076  1.00 73.29           H  
ATOM   1585  CD  PRO A 108      40.308 -52.579  50.343  1.00 73.29           C  
ATOM   1586  HD2 PRO A 108      39.356 -53.040  50.082  1.00 73.29           H  
ATOM   1587  HD3 PRO A 108      40.432 -51.633  49.816  1.00 73.29           H  
ATOM   1588  N   GLU A 109      40.861 -56.326  50.437  1.00 71.62           N  
ATOM   1589  H   GLU A 109      40.220 -55.758  49.901  1.00 71.62           H  
ATOM   1590  CA  GLU A 109      40.720 -57.789  50.331  1.00 71.62           C  
ATOM   1591  HA  GLU A 109      41.091 -58.238  51.253  1.00 71.62           H  
ATOM   1592  C   GLU A 109      41.571 -58.410  49.212  1.00 71.62           C  
ATOM   1593  CB  GLU A 109      39.242 -58.208  50.216  1.00 71.62           C  
ATOM   1594  HB2 GLU A 109      38.803 -57.782  49.314  1.00 71.62           H  
ATOM   1595  HB3 GLU A 109      39.220 -59.294  50.131  1.00 71.62           H  
ATOM   1596  O   GLU A 109      41.756 -59.626  49.192  1.00 71.62           O  
ATOM   1597  CG  GLU A 109      38.415 -57.789  51.447  1.00 71.62           C  
ATOM   1598  HG2 GLU A 109      38.032 -56.781  51.291  1.00 71.62           H  
ATOM   1599  HG3 GLU A 109      39.077 -57.754  52.312  1.00 71.62           H  
ATOM   1600  CD  GLU A 109      37.253 -58.749  51.773  1.00 71.62           C  
ATOM   1601  OE1 GLU A 109      36.935 -58.860  52.981  1.00 71.62           O  
ATOM   1602  OE2 GLU A 109      36.715 -59.393  50.845  1.00 71.62           O  
ATOM   1603  N   VAL A 110      42.164 -57.596  48.325  1.00 73.42           N  
ATOM   1604  H   VAL A 110      41.952 -56.610  48.379  1.00 73.42           H  
ATOM   1605  CA  VAL A 110      43.024 -58.079  47.228  1.00 73.42           C  
ATOM   1606  HA  VAL A 110      42.392 -58.658  46.555  1.00 73.42           H  
ATOM   1607  C   VAL A 110      44.158 -58.960  47.784  1.00 73.42           C  
ATOM   1608  CB  VAL A 110      43.610 -56.920  46.398  1.00 73.42           C  
ATOM   1609  HB  VAL A 110      44.183 -56.264  47.053  1.00 73.42           H  
ATOM   1610  O   VAL A 110      44.929 -58.482  48.634  1.00 73.42           O  
ATOM   1611  CG1 VAL A 110      44.535 -57.418  45.276  1.00 73.42           C  
ATOM   1612 HG11 VAL A 110      44.948 -56.568  44.732  1.00 73.42           H  
ATOM   1613 HG12 VAL A 110      43.980 -58.049  44.583  1.00 73.42           H  
ATOM   1614 HG13 VAL A 110      45.371 -57.990  45.679  1.00 73.42           H  
ATOM   1615  CG2 VAL A 110      42.488 -56.110  45.739  1.00 73.42           C  
ATOM   1616 HG21 VAL A 110      41.935 -56.732  45.036  1.00 73.42           H  
ATOM   1617 HG22 VAL A 110      41.795 -55.740  46.495  1.00 73.42           H  
ATOM   1618 HG23 VAL A 110      42.903 -55.249  45.216  1.00 73.42           H  
ATOM   1619  N   PRO A 111      44.314 -60.217  47.313  1.00 77.91           N  
ATOM   1620  CA  PRO A 111      45.354 -61.130  47.776  1.00 77.91           C  
ATOM   1621  HA  PRO A 111      45.164 -61.349  48.827  1.00 77.91           H  
ATOM   1622  C   PRO A 111      46.762 -60.556  47.613  1.00 77.91           C  
ATOM   1623  CB  PRO A 111      45.183 -62.415  46.957  1.00 77.91           C  
ATOM   1624  HB2 PRO A 111      45.767 -62.358  46.038  1.00 77.91           H  
ATOM   1625  HB3 PRO A 111      45.455 -63.303  47.528  1.00 77.91           H  
ATOM   1626  O   PRO A 111      47.085 -59.921  46.611  1.00 77.91           O  
ATOM   1627  CG  PRO A 111      43.700 -62.408  46.600  1.00 77.91           C  
ATOM   1628  HG2 PRO A 111      43.114 -62.784  47.439  1.00 77.91           H  
ATOM   1629  HG3 PRO A 111      43.496 -62.981  45.696  1.00 77.91           H  
ATOM   1630  CD  PRO A 111      43.417 -60.922  46.402  1.00 77.91           C  
ATOM   1631  HD2 PRO A 111      42.369 -60.729  46.632  1.00 77.91           H  
ATOM   1632  HD3 PRO A 111      43.639 -60.637  45.374  1.00 77.91           H  
ATOM   1633  N   ALA A 112      47.647 -60.826  48.576  1.00 76.12           N  
ATOM   1634  H   ALA A 112      47.333 -61.350  49.381  1.00 76.12           H  
ATOM   1635  CA  ALA A 112      49.014 -60.293  48.570  1.00 76.12           C  
ATOM   1636  HA  ALA A 112      48.956 -59.205  48.595  1.00 76.12           H  
ATOM   1637  C   ALA A 112      49.826 -60.664  47.309  1.00 76.12           C  
ATOM   1638  CB  ALA A 112      49.720 -60.770  49.846  1.00 76.12           C  
ATOM   1639  HB1 ALA A 112      50.723 -60.346  49.882  1.00 76.12           H  
ATOM   1640  HB2 ALA A 112      49.794 -61.857  49.848  1.00 76.12           H  
ATOM   1641  HB3 ALA A 112      49.165 -60.440  50.724  1.00 76.12           H  
ATOM   1642  O   ALA A 112      50.719 -59.917  46.927  1.00 76.12           O  
ATOM   1643  N   THR A 113      49.490 -61.780  46.654  1.00 75.78           N  
ATOM   1644  H   THR A 113      48.714 -62.326  46.999  1.00 75.78           H  
ATOM   1645  CA  THR A 113      50.066 -62.237  45.378  1.00 75.78           C  
ATOM   1646  HA  THR A 113      51.153 -62.183  45.428  1.00 75.78           H  
ATOM   1647  C   THR A 113      49.644 -61.408  44.165  1.00 75.78           C  
ATOM   1648  CB  THR A 113      49.645 -63.693  45.118  1.00 75.78           C  
ATOM   1649  HB  THR A 113      49.830 -63.959  44.077  1.00 75.78           H  
ATOM   1650  O   THR A 113      50.361 -61.395  43.175  1.00 75.78           O  
ATOM   1651  CG2 THR A 113      50.424 -64.656  46.014  1.00 75.78           C  
ATOM   1652 HG21 THR A 113      50.233 -64.435  47.064  1.00 75.78           H  
ATOM   1653 HG22 THR A 113      51.491 -64.561  45.810  1.00 75.78           H  
ATOM   1654 HG23 THR A 113      50.112 -65.678  45.799  1.00 75.78           H  
ATOM   1655  OG1 THR A 113      48.275 -63.880  45.426  1.00 75.78           O  
ATOM   1656  HG1 THR A 113      47.762 -63.728  44.629  1.00 75.78           H  
ATOM   1657  N   GLU A 114      48.497 -60.730  44.227  1.00 75.99           N  
ATOM   1658  H   GLU A 114      47.954 -60.774  45.078  1.00 75.99           H  
ATOM   1659  CA  GLU A 114      47.923 -59.958  43.114  1.00 75.99           C  
ATOM   1660  HA  GLU A 114      48.390 -60.246  42.172  1.00 75.99           H  
ATOM   1661  C   GLU A 114      48.151 -58.451  43.279  1.00 75.99           C  
ATOM   1662  CB  GLU A 114      46.423 -60.272  43.013  1.00 75.99           C  
ATOM   1663  HB2 GLU A 114      45.966 -60.130  43.992  1.00 75.99           H  
ATOM   1664  HB3 GLU A 114      45.960 -59.580  42.310  1.00 75.99           H  
ATOM   1665  O   GLU A 114      48.176 -57.718  42.292  1.00 75.99           O  
ATOM   1666  CG  GLU A 114      46.178 -61.710  42.528  1.00 75.99           C  
ATOM   1667  HG2 GLU A 114      46.481 -61.787  41.484  1.00 75.99           H  
ATOM   1668  HG3 GLU A 114      46.799 -62.394  43.106  1.00 75.99           H  
ATOM   1669  CD  GLU A 114      44.714 -62.146  42.674  1.00 75.99           C  
ATOM   1670  OE1 GLU A 114      44.513 -63.370  42.845  1.00 75.99           O  
ATOM   1671  OE2 GLU A 114      43.823 -61.268  42.675  1.00 75.99           O  
ATOM   1672  N   ARG A 115      48.380 -57.973  44.513  1.00 75.64           N  
ATOM   1673  H   ARG A 115      48.308 -58.631  45.276  1.00 75.64           H  
ATOM   1674  CA  ARG A 115      48.620 -56.547  44.807  1.00 75.64           C  
ATOM   1675  HA  ARG A 115      47.726 -55.982  44.543  1.00 75.64           H  
ATOM   1676  C   ARG A 115      49.748 -55.937  43.979  1.00 75.64           C  
ATOM   1677  CB  ARG A 115      48.932 -56.339  46.295  1.00 75.64           C  
ATOM   1678  HB2 ARG A 115      49.697 -57.047  46.613  1.00 75.64           H  
ATOM   1679  HB3 ARG A 115      49.315 -55.329  46.437  1.00 75.64           H  
ATOM   1680  O   ARG A 115      49.617 -54.797  43.556  1.00 75.64           O  
ATOM   1681  CG  ARG A 115      47.681 -56.498  47.159  1.00 75.64           C  
ATOM   1682  HG2 ARG A 115      46.913 -55.801  46.824  1.00 75.64           H  
ATOM   1683  HG3 ARG A 115      47.298 -57.514  47.057  1.00 75.64           H  
ATOM   1684  CD  ARG A 115      47.996 -56.230  48.631  1.00 75.64           C  
ATOM   1685  HD2 ARG A 115      48.246 -55.175  48.748  1.00 75.64           H  
ATOM   1686  HD3 ARG A 115      48.845 -56.841  48.936  1.00 75.64           H  
ATOM   1687  NE  ARG A 115      46.827 -56.576  49.445  1.00 75.64           N  
ATOM   1688  HE  ARG A 115      46.152 -57.194  49.017  1.00 75.64           H  
ATOM   1689  NH1 ARG A 115      47.241 -55.340  51.336  1.00 75.64           N  
ATOM   1690 HH11 ARG A 115      46.889 -54.976  52.210  1.00 75.64           H  
ATOM   1691 HH12 ARG A 115      48.097 -55.003  50.918  1.00 75.64           H  
ATOM   1692  NH2 ARG A 115      45.334 -56.504  51.108  1.00 75.64           N  
ATOM   1693 HH21 ARG A 115      44.726 -57.055  50.519  1.00 75.64           H  
ATOM   1694 HH22 ARG A 115      44.886 -56.084  51.910  1.00 75.64           H  
ATOM   1695  CZ  ARG A 115      46.480 -56.130  50.630  1.00 75.64           C  
ATOM   1696  N   GLU A 116      50.835 -56.667  43.748  1.00 78.49           N  
ATOM   1697  H   GLU A 116      50.866 -57.612  44.102  1.00 78.49           H  
ATOM   1698  CA  GLU A 116      51.996 -56.154  43.007  1.00 78.49           C  
ATOM   1699  HA  GLU A 116      52.266 -55.182  43.420  1.00 78.49           H  
ATOM   1700  C   GLU A 116      51.668 -55.927  41.517  1.00 78.49           C  
ATOM   1701  CB  GLU A 116      53.174 -57.115  43.245  1.00 78.49           C  
ATOM   1702  HB2 GLU A 116      53.193 -57.364  44.306  1.00 78.49           H  
ATOM   1703  HB3 GLU A 116      53.013 -58.035  42.684  1.00 78.49           H  
ATOM   1704  O   GLU A 116      52.032 -54.897  40.949  1.00 78.49           O  
ATOM   1705  CG  GLU A 116      54.543 -56.517  42.887  1.00 78.49           C  
ATOM   1706  HG2 GLU A 116      54.591 -55.502  43.281  1.00 78.49           H  
ATOM   1707  HG3 GLU A 116      54.639 -56.461  41.803  1.00 78.49           H  
ATOM   1708  CD  GLU A 116      55.700 -57.347  43.475  1.00 78.49           C  
ATOM   1709  OE1 GLU A 116      56.630 -56.730  44.043  1.00 78.49           O  
ATOM   1710  OE2 GLU A 116      55.656 -58.593  43.359  1.00 78.49           O  
ATOM   1711  N   GLU A 117      50.880 -56.818  40.905  1.00 79.26           N  
ATOM   1712  H   GLU A 117      50.550 -57.617  41.427  1.00 79.26           H  
ATOM   1713  CA  GLU A 117      50.374 -56.640  39.538  1.00 79.26           C  
ATOM   1714  HA  GLU A 117      51.195 -56.284  38.915  1.00 79.26           H  
ATOM   1715  C   GLU A 117      49.264 -55.576  39.471  1.00 79.26           C  
ATOM   1716  CB  GLU A 117      49.915 -57.998  38.977  1.00 79.26           C  
ATOM   1717  HB2 GLU A 117      49.057 -58.358  39.544  1.00 79.26           H  
ATOM   1718  HB3 GLU A 117      50.733 -58.710  39.082  1.00 79.26           H  
ATOM   1719  O   GLU A 117      49.233 -54.774  38.533  1.00 79.26           O  
ATOM   1720  CG  GLU A 117      49.545 -57.885  37.488  1.00 79.26           C  
ATOM   1721  HG2 GLU A 117      50.357 -57.374  36.971  1.00 79.26           H  
ATOM   1722  HG3 GLU A 117      48.652 -57.266  37.391  1.00 79.26           H  
ATOM   1723  CD  GLU A 117      49.283 -59.229  36.790  1.00 79.26           C  
ATOM   1724  OE1 GLU A 117      49.291 -59.205  35.536  1.00 79.26           O  
ATOM   1725  OE2 GLU A 117      49.044 -60.241  37.483  1.00 79.26           O  
ATOM   1726  N   LEU A 118      48.394 -55.503  40.487  1.00 74.90           N  
ATOM   1727  H   LEU A 118      48.441 -56.215  41.202  1.00 74.90           H  
ATOM   1728  CA  LEU A 118      47.360 -54.473  40.597  1.00 74.90           C  
ATOM   1729  HA  LEU A 118      46.770 -54.501  39.681  1.00 74.90           H  
ATOM   1730  C   LEU A 118      47.969 -53.069  40.708  1.00 74.90           C  
ATOM   1731  CB  LEU A 118      46.439 -54.778  41.792  1.00 74.90           C  
ATOM   1732  HB2 LEU A 118      46.091 -55.808  41.727  1.00 74.90           H  
ATOM   1733  HB3 LEU A 118      47.021 -54.676  42.708  1.00 74.90           H  
ATOM   1734  O   LEU A 118      47.518 -52.170  40.001  1.00 74.90           O  
ATOM   1735  CG  LEU A 118      45.219 -53.837  41.870  1.00 74.90           C  
ATOM   1736  HG  LEU A 118      45.541 -52.798  41.805  1.00 74.90           H  
ATOM   1737  CD1 LEU A 118      44.200 -54.118  40.763  1.00 74.90           C  
ATOM   1738 HD11 LEU A 118      43.333 -53.470  40.891  1.00 74.90           H  
ATOM   1739 HD12 LEU A 118      43.876 -55.158  40.807  1.00 74.90           H  
ATOM   1740 HD13 LEU A 118      44.639 -53.911  39.787  1.00 74.90           H  
ATOM   1741  CD2 LEU A 118      44.508 -54.020  43.204  1.00 74.90           C  
ATOM   1742 HD21 LEU A 118      45.205 -53.840  44.023  1.00 74.90           H  
ATOM   1743 HD22 LEU A 118      44.115 -55.035  43.266  1.00 74.90           H  
ATOM   1744 HD23 LEU A 118      43.681 -53.315  43.277  1.00 74.90           H  
ATOM   1745  N   VAL A 119      49.018 -52.883  41.521  1.00 76.88           N  
ATOM   1746  H   VAL A 119      49.326 -53.659  42.089  1.00 76.88           H  
ATOM   1747  CA  VAL A 119      49.765 -51.616  41.601  1.00 76.88           C  
ATOM   1748  HA  VAL A 119      49.061 -50.816  41.831  1.00 76.88           H  
ATOM   1749  C   VAL A 119      50.361 -51.267  40.240  1.00 76.88           C  
ATOM   1750  CB  VAL A 119      50.830 -51.633  42.723  1.00 76.88           C  
ATOM   1751  HB  VAL A 119      51.432 -52.538  42.635  1.00 76.88           H  
ATOM   1752  O   VAL A 119      50.062 -50.195  39.724  1.00 76.88           O  
ATOM   1753  CG1 VAL A 119      51.782 -50.431  42.646  1.00 76.88           C  
ATOM   1754 HG11 VAL A 119      52.367 -50.458  41.727  1.00 76.88           H  
ATOM   1755 HG12 VAL A 119      52.489 -50.459  43.476  1.00 76.88           H  
ATOM   1756 HG13 VAL A 119      51.220 -49.498  42.681  1.00 76.88           H  
ATOM   1757  CG2 VAL A 119      50.156 -51.614  44.110  1.00 76.88           C  
ATOM   1758 HG21 VAL A 119      50.703 -50.977  44.806  1.00 76.88           H  
ATOM   1759 HG22 VAL A 119      49.131 -51.249  44.041  1.00 76.88           H  
ATOM   1760 HG23 VAL A 119      50.144 -52.621  44.526  1.00 76.88           H  
ATOM   1761  N   GLN A 120      51.074 -52.187  39.577  1.00 78.03           N  
ATOM   1762  H   GLN A 120      51.286 -53.063  40.032  1.00 78.03           H  
ATOM   1763  CA  GLN A 120      51.602 -51.935  38.227  1.00 78.03           C  
ATOM   1764  HA  GLN A 120      52.283 -51.085  38.268  1.00 78.03           H  
ATOM   1765  C   GLN A 120      50.510 -51.609  37.192  1.00 78.03           C  
ATOM   1766  CB  GLN A 120      52.361 -53.168  37.720  1.00 78.03           C  
ATOM   1767  HB2 GLN A 120      51.733 -54.051  37.836  1.00 78.03           H  
ATOM   1768  HB3 GLN A 120      52.563 -53.033  36.658  1.00 78.03           H  
ATOM   1769  O   GLN A 120      50.789 -50.993  36.160  1.00 78.03           O  
ATOM   1770  CG  GLN A 120      53.703 -53.408  38.418  1.00 78.03           C  
ATOM   1771  HG2 GLN A 120      53.551 -53.502  39.494  1.00 78.03           H  
ATOM   1772  HG3 GLN A 120      54.362 -52.558  38.246  1.00 78.03           H  
ATOM   1773  CD  GLN A 120      54.381 -54.670  37.891  1.00 78.03           C  
ATOM   1774  NE2 GLN A 120      55.248 -55.284  38.663  1.00 78.03           N  
ATOM   1775 HE21 GLN A 120      55.610 -56.164  38.322  1.00 78.03           H  
ATOM   1776 HE22 GLN A 120      55.368 -54.985  39.620  1.00 78.03           H  
ATOM   1777  OE1 GLN A 120      54.156 -55.121  36.776  1.00 78.03           O  
ATOM   1778  N   ARG A 121      49.270 -52.071  37.390  1.00 76.64           N  
ATOM   1779  H   ARG A 121      49.114 -52.638  38.211  1.00 76.64           H  
ATOM   1780  CA  ARG A 121      48.133 -51.806  36.495  1.00 76.64           C  
ATOM   1781  HA  ARG A 121      48.501 -51.742  35.471  1.00 76.64           H  
ATOM   1782  C   ARG A 121      47.490 -50.446  36.791  1.00 76.64           C  
ATOM   1783  CB  ARG A 121      47.166 -52.996  36.585  1.00 76.64           C  
ATOM   1784  HB2 ARG A 121      47.760 -53.910  36.610  1.00 76.64           H  
ATOM   1785  HB3 ARG A 121      46.593 -52.940  37.510  1.00 76.64           H  
ATOM   1786  O   ARG A 121      47.257 -49.688  35.853  1.00 76.64           O  
ATOM   1787  CG  ARG A 121      46.214 -53.104  35.388  1.00 76.64           C  
ATOM   1788  HG2 ARG A 121      46.786 -53.041  34.462  1.00 76.64           H  
ATOM   1789  HG3 ARG A 121      45.485 -52.294  35.419  1.00 76.64           H  
ATOM   1790  CD  ARG A 121      45.501 -54.462  35.448  1.00 76.64           C  
ATOM   1791  HD2 ARG A 121      44.899 -54.502  36.355  1.00 76.64           H  
ATOM   1792  HD3 ARG A 121      46.256 -55.247  35.501  1.00 76.64           H  
ATOM   1793  NE  ARG A 121      44.638 -54.694  34.274  1.00 76.64           N  
ATOM   1794  HE  ARG A 121      44.385 -53.883  33.728  1.00 76.64           H  
ATOM   1795  NH1 ARG A 121      44.317 -56.949  34.603  1.00 76.64           N  
ATOM   1796 HH11 ARG A 121      44.922 -56.919  35.411  1.00 76.64           H  
ATOM   1797 HH12 ARG A 121      43.907 -57.830  34.330  1.00 76.64           H  
ATOM   1798  NH2 ARG A 121      43.322 -55.932  32.885  1.00 76.64           N  
ATOM   1799 HH21 ARG A 121      42.891 -56.814  32.649  1.00 76.64           H  
ATOM   1800 HH22 ARG A 121      43.088 -55.101  32.360  1.00 76.64           H  
ATOM   1801  CZ  ARG A 121      44.100 -55.853  33.928  1.00 76.64           C  
ATOM   1802  N   LEU A 122      47.314 -50.105  38.068  1.00 74.59           N  
ATOM   1803  H   LEU A 122      47.549 -50.791  38.771  1.00 74.59           H  
ATOM   1804  CA  LEU A 122      46.888 -48.783  38.539  1.00 74.59           C  
ATOM   1805  HA  LEU A 122      45.940 -48.526  38.067  1.00 74.59           H  
ATOM   1806  C   LEU A 122      47.884 -47.685  38.146  1.00 74.59           C  
ATOM   1807  CB  LEU A 122      46.711 -48.824  40.070  1.00 74.59           C  
ATOM   1808  HB2 LEU A 122      46.795 -47.812  40.466  1.00 74.59           H  
ATOM   1809  HB3 LEU A 122      47.525 -49.405  40.504  1.00 74.59           H  
ATOM   1810  O   LEU A 122      47.473 -46.665  37.605  1.00 74.59           O  
ATOM   1811  CG  LEU A 122      45.363 -49.406  40.529  1.00 74.59           C  
ATOM   1812  HG  LEU A 122      45.167 -50.345  40.010  1.00 74.59           H  
ATOM   1813  CD1 LEU A 122      45.396 -49.681  42.033  1.00 74.59           C  
ATOM   1814 HD11 LEU A 122      45.560 -48.753  42.580  1.00 74.59           H  
ATOM   1815 HD12 LEU A 122      46.198 -50.383  42.260  1.00 74.59           H  
ATOM   1816 HD13 LEU A 122      44.448 -50.119  42.348  1.00 74.59           H  
ATOM   1817  CD2 LEU A 122      44.225 -48.420  40.249  1.00 74.59           C  
ATOM   1818 HD21 LEU A 122      44.050 -48.332  39.177  1.00 74.59           H  
ATOM   1819 HD22 LEU A 122      44.463 -47.440  40.661  1.00 74.59           H  
ATOM   1820 HD23 LEU A 122      43.307 -48.772  40.720  1.00 74.59           H  
ATOM   1821  N   GLU A 123      49.188 -47.906  38.331  1.00 76.62           N  
ATOM   1822  H   GLU A 123      49.468 -48.738  38.830  1.00 76.62           H  
ATOM   1823  CA  GLU A 123      50.244 -46.973  37.916  1.00 76.62           C  
ATOM   1824  HA  GLU A 123      50.093 -46.013  38.410  1.00 76.62           H  
ATOM   1825  C   GLU A 123      50.214 -46.714  36.404  1.00 76.62           C  
ATOM   1826  CB  GLU A 123      51.624 -47.518  38.314  1.00 76.62           C  
ATOM   1827  HB2 GLU A 123      52.388 -46.943  37.790  1.00 76.62           H  
ATOM   1828  HB3 GLU A 123      51.699 -48.556  37.991  1.00 76.62           H  
ATOM   1829  O   GLU A 123      50.331 -45.566  35.976  1.00 76.62           O  
ATOM   1830  CG  GLU A 123      51.898 -47.406  39.821  1.00 76.62           C  
ATOM   1831  HG2 GLU A 123      51.142 -47.956  40.381  1.00 76.62           H  
ATOM   1832  HG3 GLU A 123      51.816 -46.356  40.104  1.00 76.62           H  
ATOM   1833  CD  GLU A 123      53.294 -47.933  40.188  1.00 76.62           C  
ATOM   1834  OE1 GLU A 123      53.941 -47.291  41.047  1.00 76.62           O  
ATOM   1835  OE2 GLU A 123      53.712 -48.958  39.600  1.00 76.62           O  
ATOM   1836  N   ARG A 124      49.983 -47.752  35.584  1.00 77.06           N  
ATOM   1837  H   ARG A 124      49.896 -48.667  36.003  1.00 77.06           H  
ATOM   1838  CA  ARG A 124      49.801 -47.601  34.129  1.00 77.06           C  
ATOM   1839  HA  ARG A 124      50.629 -47.009  33.739  1.00 77.06           H  
ATOM   1840  C   ARG A 124      48.549 -46.793  33.774  1.00 77.06           C  
ATOM   1841  CB  ARG A 124      49.805 -48.976  33.438  1.00 77.06           C  
ATOM   1842  HB2 ARG A 124      49.293 -48.893  32.479  1.00 77.06           H  
ATOM   1843  HB3 ARG A 124      49.266 -49.700  34.049  1.00 77.06           H  
ATOM   1844  O   ARG A 124      48.618 -45.965  32.871  1.00 77.06           O  
ATOM   1845  CG  ARG A 124      51.239 -49.462  33.169  1.00 77.06           C  
ATOM   1846  HG2 ARG A 124      51.717 -48.758  32.488  1.00 77.06           H  
ATOM   1847  HG3 ARG A 124      51.809 -49.474  34.098  1.00 77.06           H  
ATOM   1848  CD  ARG A 124      51.276 -50.857  32.526  1.00 77.06           C  
ATOM   1849  HD2 ARG A 124      52.274 -51.013  32.116  1.00 77.06           H  
ATOM   1850  HD3 ARG A 124      50.552 -50.898  31.713  1.00 77.06           H  
ATOM   1851  NE  ARG A 124      51.000 -51.912  33.517  1.00 77.06           N  
ATOM   1852  HE  ARG A 124      50.921 -51.596  34.473  1.00 77.06           H  
ATOM   1853  NH1 ARG A 124      51.095 -53.751  32.144  1.00 77.06           N  
ATOM   1854 HH11 ARG A 124      51.245 -53.141  31.354  1.00 77.06           H  
ATOM   1855 HH12 ARG A 124      51.083 -54.755  32.042  1.00 77.06           H  
ATOM   1856  NH2 ARG A 124      50.778 -54.022  34.337  1.00 77.06           N  
ATOM   1857 HH21 ARG A 124      50.721 -53.644  35.272  1.00 77.06           H  
ATOM   1858 HH22 ARG A 124      50.816 -55.026  34.231  1.00 77.06           H  
ATOM   1859  CZ  ARG A 124      50.959 -53.218  33.328  1.00 77.06           C  
ATOM   1860  N   MET A 125      47.436 -46.978  34.487  1.00 71.15           N  
ATOM   1861  H   MET A 125      47.443 -47.678  35.215  1.00 71.15           H  
ATOM   1862  CA  MET A 125      46.216 -46.178  34.289  1.00 71.15           C  
ATOM   1863  HA  MET A 125      45.968 -46.171  33.227  1.00 71.15           H  
ATOM   1864  C   MET A 125      46.421 -44.709  34.696  1.00 71.15           C  
ATOM   1865  CB  MET A 125      45.038 -46.815  35.047  1.00 71.15           C  
ATOM   1866  HB2 MET A 125      44.194 -46.125  35.032  1.00 71.15           H  
ATOM   1867  HB3 MET A 125      45.319 -46.992  36.085  1.00 71.15           H  
ATOM   1868  O   MET A 125      46.066 -43.806  33.941  1.00 71.15           O  
ATOM   1869  CG  MET A 125      44.603 -48.139  34.404  1.00 71.15           C  
ATOM   1870  HG2 MET A 125      45.483 -48.766  34.261  1.00 71.15           H  
ATOM   1871  HG3 MET A 125      44.185 -47.928  33.419  1.00 71.15           H  
ATOM   1872  SD  MET A 125      43.397 -49.113  35.349  1.00 71.15           S  
ATOM   1873  CE  MET A 125      41.955 -48.009  35.305  1.00 71.15           C  
ATOM   1874  HE1 MET A 125      41.110 -48.496  35.793  1.00 71.15           H  
ATOM   1875  HE2 MET A 125      41.691 -47.784  34.272  1.00 71.15           H  
ATOM   1876  HE3 MET A 125      42.178 -47.083  35.835  1.00 71.15           H  
ATOM   1877  N   LEU A 126      47.073 -44.455  35.835  1.00 73.65           N  
ATOM   1878  H   LEU A 126      47.321 -45.240  36.419  1.00 73.65           H  
ATOM   1879  CA  LEU A 126      47.433 -43.109  36.303  1.00 73.65           C  
ATOM   1880  HA  LEU A 126      46.527 -42.504  36.329  1.00 73.65           H  
ATOM   1881  C   LEU A 126      48.409 -42.395  35.354  1.00 73.65           C  
ATOM   1882  CB  LEU A 126      48.023 -43.220  37.727  1.00 73.65           C  
ATOM   1883  HB2 LEU A 126      48.271 -44.260  37.942  1.00 73.65           H  
ATOM   1884  HB3 LEU A 126      48.958 -42.663  37.789  1.00 73.65           H  
ATOM   1885  O   LEU A 126      48.267 -41.198  35.104  1.00 73.65           O  
ATOM   1886  CG  LEU A 126      47.063 -42.694  38.806  1.00 73.65           C  
ATOM   1887  HG  LEU A 126      46.047 -43.023  38.585  1.00 73.65           H  
ATOM   1888  CD1 LEU A 126      47.456 -43.234  40.180  1.00 73.65           C  
ATOM   1889 HD11 LEU A 126      46.769 -42.851  40.935  1.00 73.65           H  
ATOM   1890 HD12 LEU A 126      47.388 -44.322  40.176  1.00 73.65           H  
ATOM   1891 HD13 LEU A 126      48.475 -42.938  40.429  1.00 73.65           H  
ATOM   1892  CD2 LEU A 126      47.106 -41.164  38.857  1.00 73.65           C  
ATOM   1893 HD21 LEU A 126      48.108 -40.823  39.117  1.00 73.65           H  
ATOM   1894 HD22 LEU A 126      46.397 -40.809  39.606  1.00 73.65           H  
ATOM   1895 HD23 LEU A 126      46.819 -40.752  37.890  1.00 73.65           H  
ATOM   1896  N   ALA A 127      49.382 -43.124  34.801  1.00 70.87           N  
ATOM   1897  H   ALA A 127      49.496 -44.082  35.100  1.00 70.87           H  
ATOM   1898  CA  ALA A 127      50.311 -42.601  33.803  1.00 70.87           C  
ATOM   1899  HA  ALA A 127      50.754 -41.682  34.189  1.00 70.87           H  
ATOM   1900  C   ALA A 127      49.611 -42.245  32.480  1.00 70.87           C  
ATOM   1901  CB  ALA A 127      51.432 -43.625  33.595  1.00 70.87           C  
ATOM   1902  HB1 ALA A 127      52.153 -43.236  32.876  1.00 70.87           H  
ATOM   1903  HB2 ALA A 127      51.940 -43.817  34.540  1.00 70.87           H  
ATOM   1904  HB3 ALA A 127      51.018 -44.559  33.214  1.00 70.87           H  
ATOM   1905  O   ALA A 127      49.962 -41.238  31.869  1.00 70.87           O  
ATOM   1906  N   ALA A 128      48.609 -43.028  32.062  1.00 65.75           N  
ATOM   1907  H   ALA A 128      48.398 -43.865  32.586  1.00 65.75           H  
ATOM   1908  CA  ALA A 128      47.826 -42.770  30.853  1.00 65.75           C  
ATOM   1909  HA  ALA A 128      48.508 -42.498  30.047  1.00 65.75           H  
ATOM   1910  C   ALA A 128      46.826 -41.606  31.002  1.00 65.75           C  
ATOM   1911  CB  ALA A 128      47.119 -44.071  30.457  1.00 65.75           C  
ATOM   1912  HB1 ALA A 128      46.567 -43.916  29.530  1.00 65.75           H  
ATOM   1913  HB2 ALA A 128      47.854 -44.862  30.305  1.00 65.75           H  
ATOM   1914  HB3 ALA A 128      46.421 -44.372  31.239  1.00 65.75           H  
ATOM   1915  O   ALA A 128      46.579 -40.895  30.033  1.00 65.75           O  
ATOM   1916  N   LEU A 129      46.272 -41.382  32.201  1.00 61.63           N  
ATOM   1917  H   LEU A 129      46.438 -42.060  32.931  1.00 61.63           H  
ATOM   1918  CA  LEU A 129      45.311 -40.299  32.462  1.00 61.63           C  
ATOM   1919  HA  LEU A 129      44.619 -40.240  31.622  1.00 61.63           H  
ATOM   1920  C   LEU A 129      45.957 -38.908  32.564  1.00 61.63           C  
ATOM   1921  CB  LEU A 129      44.519 -40.633  33.743  1.00 61.63           C  
ATOM   1922  HB2 LEU A 129      45.174 -41.149  34.444  1.00 61.63           H  
ATOM   1923  HB3 LEU A 129      44.196 -39.709  34.223  1.00 61.63           H  
ATOM   1924  O   LEU A 129      45.364 -37.925  32.122  1.00 61.63           O  
ATOM   1925  CG  LEU A 129      43.271 -41.490  33.463  1.00 61.63           C  
ATOM   1926  HG  LEU A 129      43.518 -42.275  32.748  1.00 61.63           H  
ATOM   1927  CD1 LEU A 129      42.778 -42.150  34.750  1.00 61.63           C  
ATOM   1928 HD11 LEU A 129      41.891 -42.748  34.541  1.00 61.63           H  
ATOM   1929 HD12 LEU A 129      42.529 -41.388  35.489  1.00 61.63           H  
ATOM   1930 HD13 LEU A 129      43.556 -42.802  35.149  1.00 61.63           H  
ATOM   1931  CD2 LEU A 129      42.130 -40.633  32.905  1.00 61.63           C  
ATOM   1932 HD21 LEU A 129      42.431 -40.159  31.971  1.00 61.63           H  
ATOM   1933 HD22 LEU A 129      41.849 -39.861  33.620  1.00 61.63           H  
ATOM   1934 HD23 LEU A 129      41.262 -41.262  32.704  1.00 61.63           H  
ATOM   1935  N   ARG A 130      47.169 -38.805  33.129  1.00 66.01           N  
ATOM   1936  H   ARG A 130      47.597 -39.657  33.462  1.00 66.01           H  
ATOM   1937  CA  ARG A 130      47.832 -37.512  33.401  1.00 66.01           C  
ATOM   1938  HA  ARG A 130      47.216 -36.970  34.118  1.00 66.01           H  
ATOM   1939  C   ARG A 130      47.935 -36.544  32.208  1.00 66.01           C  
ATOM   1940  CB  ARG A 130      49.224 -37.736  34.010  1.00 66.01           C  
ATOM   1941  HB2 ARG A 130      49.674 -38.639  33.597  1.00 66.01           H  
ATOM   1942  HB3 ARG A 130      49.863 -36.890  33.758  1.00 66.01           H  
ATOM   1943  O   ARG A 130      47.657 -35.368  32.432  1.00 66.01           O  
ATOM   1944  CG  ARG A 130      49.161 -37.841  35.534  1.00 66.01           C  
ATOM   1945  HG2 ARG A 130      48.738 -36.923  35.943  1.00 66.01           H  
ATOM   1946  HG3 ARG A 130      48.535 -38.685  35.825  1.00 66.01           H  
ATOM   1947  CD  ARG A 130      50.579 -38.033  36.073  1.00 66.01           C  
ATOM   1948  HD2 ARG A 130      51.198 -37.202  35.734  1.00 66.01           H  
ATOM   1949  HD3 ARG A 130      50.977 -38.963  35.667  1.00 66.01           H  
ATOM   1950  NE  ARG A 130      50.591 -38.086  37.543  1.00 66.01           N  
ATOM   1951  HE  ARG A 130      49.702 -37.950  38.003  1.00 66.01           H  
ATOM   1952  NH1 ARG A 130      52.831 -38.510  37.795  1.00 66.01           N  
ATOM   1953 HH11 ARG A 130      52.928 -38.471  36.790  1.00 66.01           H  
ATOM   1954 HH12 ARG A 130      53.624 -38.713  38.386  1.00 66.01           H  
ATOM   1955  NH2 ARG A 130      51.519 -38.377  39.598  1.00 66.01           N  
ATOM   1956 HH21 ARG A 130      52.318 -38.579  40.182  1.00 66.01           H  
ATOM   1957 HH22 ARG A 130      50.611 -38.243  40.019  1.00 66.01           H  
ATOM   1958  CZ  ARG A 130      51.644 -38.321  38.303  1.00 66.01           C  
ATOM   1959  N   PRO A 131      48.325 -36.962  30.985  1.00 59.30           N  
ATOM   1960  CA  PRO A 131      48.510 -36.030  29.870  1.00 59.30           C  
ATOM   1961  HA  PRO A 131      49.234 -35.270  30.162  1.00 59.30           H  
ATOM   1962  C   PRO A 131      47.219 -35.329  29.434  1.00 59.30           C  
ATOM   1963  CB  PRO A 131      49.092 -36.866  28.722  1.00 59.30           C  
ATOM   1964  HB2 PRO A 131      49.812 -36.296  28.136  1.00 59.30           H  
ATOM   1965  HB3 PRO A 131      48.292 -37.235  28.080  1.00 59.30           H  
ATOM   1966  O   PRO A 131      47.264 -34.179  29.011  1.00 59.30           O  
ATOM   1967  CG  PRO A 131      49.748 -38.048  29.431  1.00 59.30           C  
ATOM   1968  HG2 PRO A 131      49.816 -38.925  28.786  1.00 59.30           H  
ATOM   1969  HG3 PRO A 131      50.732 -37.760  29.800  1.00 59.30           H  
ATOM   1970  CD  PRO A 131      48.805 -38.282  30.604  1.00 59.30           C  
ATOM   1971  HD2 PRO A 131      47.959 -38.887  30.278  1.00 59.30           H  
ATOM   1972  HD3 PRO A 131      49.339 -38.780  31.413  1.00 59.30           H  
ATOM   1973  N   VAL A 132      46.072 -36.006  29.557  1.00 53.79           N  
ATOM   1974  H   VAL A 132      46.095 -36.925  29.975  1.00 53.79           H  
ATOM   1975  CA  VAL A 132      44.776 -35.517  29.055  1.00 53.79           C  
ATOM   1976  HA  VAL A 132      44.897 -35.207  28.018  1.00 53.79           H  
ATOM   1977  C   VAL A 132      44.299 -34.289  29.836  1.00 53.79           C  
ATOM   1978  CB  VAL A 132      43.720 -36.644  29.104  1.00 53.79           C  
ATOM   1979  HB  VAL A 132      43.518 -36.898  30.145  1.00 53.79           H  
ATOM   1980  O   VAL A 132      43.745 -33.362  29.254  1.00 53.79           O  
ATOM   1981  CG1 VAL A 132      42.401 -36.223  28.445  1.00 53.79           C  
ATOM   1982 HG11 VAL A 132      41.962 -35.379  28.978  1.00 53.79           H  
ATOM   1983 HG12 VAL A 132      41.687 -37.046  28.475  1.00 53.79           H  
ATOM   1984 HG13 VAL A 132      42.573 -35.933  27.409  1.00 53.79           H  
ATOM   1985  CG2 VAL A 132      44.209 -37.913  28.386  1.00 53.79           C  
ATOM   1986 HG21 VAL A 132      44.498 -37.674  27.363  1.00 53.79           H  
ATOM   1987 HG22 VAL A 132      45.057 -38.350  28.913  1.00 53.79           H  
ATOM   1988 HG23 VAL A 132      43.412 -38.656  28.366  1.00 53.79           H  
ATOM   1989  N   ALA A 133      44.559 -34.246  31.146  1.00 46.64           N  
ATOM   1990  H   ALA A 133      45.059 -35.019  31.561  1.00 46.64           H  
ATOM   1991  CA  ALA A 133      44.061 -33.189  32.025  1.00 46.64           C  
ATOM   1992  HA  ALA A 133      42.999 -33.046  31.826  1.00 46.64           H  
ATOM   1993  C   ALA A 133      44.737 -31.817  31.822  1.00 46.64           C  
ATOM   1994  CB  ALA A 133      44.217 -33.677  33.470  1.00 46.64           C  
ATOM   1995  HB1 ALA A 133      43.675 -34.614  33.606  1.00 46.64           H  
ATOM   1996  HB2 ALA A 133      43.805 -32.931  34.149  1.00 46.64           H  
ATOM   1997  HB3 ALA A 133      45.271 -33.827  33.702  1.00 46.64           H  
ATOM   1998  O   ALA A 133      44.166 -30.806  32.212  1.00 46.64           O  
ATOM   1999  N   GLN A 134      45.941 -31.756  31.239  1.00 46.30           N  
ATOM   2000  H   GLN A 134      46.346 -32.605  30.869  1.00 46.30           H  
ATOM   2001  CA  GLN A 134      46.722 -30.509  31.169  1.00 46.30           C  
ATOM   2002  HA  GLN A 134      46.514 -29.918  32.061  1.00 46.30           H  
ATOM   2003  C   GLN A 134      46.369 -29.597  29.983  1.00 46.30           C  
ATOM   2004  CB  GLN A 134      48.228 -30.825  31.158  1.00 46.30           C  
ATOM   2005  HB2 GLN A 134      48.776 -29.889  31.046  1.00 46.30           H  
ATOM   2006  HB3 GLN A 134      48.464 -31.462  30.306  1.00 46.30           H  
ATOM   2007  O   GLN A 134      46.816 -28.455  29.950  1.00 46.30           O  
ATOM   2008  CG  GLN A 134      48.700 -31.499  32.451  1.00 46.30           C  
ATOM   2009  HG2 GLN A 134      48.338 -32.527  32.485  1.00 46.30           H  
ATOM   2010  HG3 GLN A 134      48.286 -30.962  33.305  1.00 46.30           H  
ATOM   2011  CD  GLN A 134      50.221 -31.507  32.557  1.00 46.30           C  
ATOM   2012  NE2 GLN A 134      50.794 -30.751  33.469  1.00 46.30           N  
ATOM   2013 HE21 GLN A 134      50.229 -30.105  34.001  1.00 46.30           H  
ATOM   2014 HE22 GLN A 134      51.802 -30.705  33.429  1.00 46.30           H  
ATOM   2015  OE1 GLN A 134      50.935 -32.184  31.836  1.00 46.30           O  
ATOM   2016  N   ALA A 135      45.610 -30.080  28.996  1.00 38.05           N  
ATOM   2017  H   ALA A 135      45.238 -31.015  29.077  1.00 38.05           H  
ATOM   2018  CA  ALA A 135      45.385 -29.348  27.747  1.00 38.05           C  
ATOM   2019  HA  ALA A 135      46.315 -28.855  27.464  1.00 38.05           H  
ATOM   2020  C   ALA A 135      44.318 -28.234  27.835  1.00 38.05           C  
ATOM   2021  CB  ALA A 135      45.055 -30.376  26.657  1.00 38.05           C  
ATOM   2022  HB1 ALA A 135      45.861 -31.106  26.576  1.00 38.05           H  
ATOM   2023  HB2 ALA A 135      44.124 -30.889  26.899  1.00 38.05           H  
ATOM   2024  HB3 ALA A 135      44.940 -29.868  25.700  1.00 38.05           H  
ATOM   2025  O   ALA A 135      44.203 -27.442  26.903  1.00 38.05           O  
ATOM   2026  N   ALA A 136      43.533 -28.177  28.917  1.00 34.29           N  
ATOM   2027  H   ALA A 136      43.703 -28.826  29.671  1.00 34.29           H  
ATOM   2028  CA  ALA A 136      42.315 -27.362  28.986  1.00 34.29           C  
ATOM   2029  HA  ALA A 136      41.851 -27.351  28.000  1.00 34.29           H  
ATOM   2030  C   ALA A 136      42.524 -25.883  29.381  1.00 34.29           C  
ATOM   2031  CB  ALA A 136      41.345 -28.066  29.944  1.00 34.29           C  
ATOM   2032  HB1 ALA A 136      41.764 -28.089  30.950  1.00 34.29           H  
ATOM   2033  HB2 ALA A 136      40.403 -27.518  29.970  1.00 34.29           H  
ATOM   2034  HB3 ALA A 136      41.152 -29.083  29.604  1.00 34.29           H  
ATOM   2035  O   ALA A 136      41.757 -25.034  28.940  1.00 34.29           O  
ATOM   2036  N   ASP A 137      43.544 -25.553  30.182  1.00 30.57           N  
ATOM   2037  H   ASP A 137      44.135 -26.296  30.527  1.00 30.57           H  
ATOM   2038  CA  ASP A 137      43.661 -24.235  30.849  1.00 30.57           C  
ATOM   2039  HA  ASP A 137      42.715 -24.005  31.339  1.00 30.57           H  
ATOM   2040  C   ASP A 137      43.970 -23.040  29.916  1.00 30.57           C  
ATOM   2041  CB  ASP A 137      44.764 -24.310  31.930  1.00 30.57           C  
ATOM   2042  HB2 ASP A 137      45.048 -23.297  32.216  1.00 30.57           H  
ATOM   2043  HB3 ASP A 137      45.648 -24.781  31.500  1.00 30.57           H  
ATOM   2044  O   ASP A 137      43.900 -21.884  30.333  1.00 30.57           O  
ATOM   2045  CG  ASP A 137      44.377 -25.034  33.226  1.00 30.57           C  
ATOM   2046  OD1 ASP A 137      43.168 -25.117  33.532  1.00 30.57           O  
ATOM   2047  OD2 ASP A 137      45.317 -25.488  33.921  1.00 30.57           O  
ATOM   2048  N   ALA A 138      44.379 -23.280  28.667  1.00 30.36           N  
ATOM   2049  H   ALA A 138      44.337 -24.234  28.338  1.00 30.36           H  
ATOM   2050  CA  ALA A 138      45.118 -22.290  27.874  1.00 30.36           C  
ATOM   2051  HA  ALA A 138      45.813 -21.785  28.546  1.00 30.36           H  
ATOM   2052  C   ALA A 138      44.279 -21.166  27.221  1.00 30.36           C  
ATOM   2053  CB  ALA A 138      45.953 -23.051  26.837  1.00 30.36           C  
ATOM   2054  HB1 ALA A 138      46.581 -22.350  26.286  1.00 30.36           H  
ATOM   2055  HB2 ALA A 138      45.295 -23.565  26.136  1.00 30.36           H  
ATOM   2056  HB3 ALA A 138      46.590 -23.781  27.336  1.00 30.36           H  
ATOM   2057  O   ALA A 138      44.857 -20.228  26.676  1.00 30.36           O  
ATOM   2058  N   SER A 139      42.944 -21.236  27.234  1.00 28.25           N  
ATOM   2059  H   SER A 139      42.504 -21.984  27.752  1.00 28.25           H  
ATOM   2060  CA  SER A 139      42.078 -20.410  26.369  1.00 28.25           C  
ATOM   2061  HA  SER A 139      42.590 -20.267  25.417  1.00 28.25           H  
ATOM   2062  C   SER A 139      41.736 -19.002  26.886  1.00 28.25           C  
ATOM   2063  CB  SER A 139      40.787 -21.184  26.074  1.00 28.25           C  
ATOM   2064  HB2 SER A 139      41.042 -22.146  25.631  1.00 28.25           H  
ATOM   2065  HB3 SER A 139      40.172 -20.628  25.367  1.00 28.25           H  
ATOM   2066  O   SER A 139      40.982 -18.290  26.230  1.00 28.25           O  
ATOM   2067  OG  SER A 139      40.063 -21.401  27.270  1.00 28.25           O  
ATOM   2068  HG  SER A 139      39.385 -20.725  27.339  1.00 28.25           H  
ATOM   2069  N   GLY A 140      42.208 -18.605  28.072  1.00 24.05           N  
ATOM   2070  H   GLY A 140      42.826 -19.244  28.552  1.00 24.05           H  
ATOM   2071  CA  GLY A 140      41.566 -17.535  28.851  1.00 24.05           C  
ATOM   2072  HA2 GLY A 140      40.493 -17.726  28.877  1.00 24.05           H  
ATOM   2073  HA3 GLY A 140      41.933 -17.600  29.876  1.00 24.05           H  
ATOM   2074  C   GLY A 140      41.760 -16.082  28.385  1.00 24.05           C  
ATOM   2075  O   GLY A 140      40.790 -15.340  28.252  1.00 24.05           O  
ATOM   2076  N   THR A 141      43.001 -15.606  28.243  1.00 24.45           N  
ATOM   2077  H   THR A 141      43.779 -16.248  28.293  1.00 24.45           H  
ATOM   2078  CA  THR A 141      43.297 -14.160  28.359  1.00 24.45           C  
ATOM   2079  HA  THR A 141      42.509 -13.709  28.963  1.00 24.45           H  
ATOM   2080  C   THR A 141      43.263 -13.388  27.035  1.00 24.45           C  
ATOM   2081  CB  THR A 141      44.602 -13.907  29.130  1.00 24.45           C  
ATOM   2082  HB  THR A 141      44.812 -12.838  29.136  1.00 24.45           H  
ATOM   2083  O   THR A 141      44.293 -12.895  26.573  1.00 24.45           O  
ATOM   2084  CG2 THR A 141      44.517 -14.382  30.581  1.00 24.45           C  
ATOM   2085 HG21 THR A 141      44.363 -15.460  30.618  1.00 24.45           H  
ATOM   2086 HG22 THR A 141      45.447 -14.139  31.093  1.00 24.45           H  
ATOM   2087 HG23 THR A 141      43.691 -13.880  31.086  1.00 24.45           H  
ATOM   2088  OG1 THR A 141      45.671 -14.585  28.516  1.00 24.45           O  
ATOM   2089  HG1 THR A 141      45.733 -14.222  27.630  1.00 24.45           H  
ATOM   2090  N   GLY A 142      42.073 -13.238  26.449  1.00 24.69           N  
ATOM   2091  H   GLY A 142      41.283 -13.722  26.852  1.00 24.69           H  
ATOM   2092  CA  GLY A 142      41.821 -12.296  25.351  1.00 24.69           C  
ATOM   2093  HA2 GLY A 142      42.567 -12.431  24.568  1.00 24.69           H  
ATOM   2094  HA3 GLY A 142      40.838 -12.495  24.924  1.00 24.69           H  
ATOM   2095  C   GLY A 142      41.848 -10.838  25.828  1.00 24.69           C  
ATOM   2096  O   GLY A 142      40.821 -10.290  26.217  1.00 24.69           O  
ATOM   2097  N   ALA A 143      43.026 -10.209  25.835  1.00 24.97           N  
ATOM   2098  H   ALA A 143      43.843 -10.717  25.527  1.00 24.97           H  
ATOM   2099  CA  ALA A 143      43.178  -8.803  26.211  1.00 24.97           C  
ATOM   2100  HA  ALA A 143      42.538  -8.599  27.069  1.00 24.97           H  
ATOM   2101  C   ALA A 143      42.740  -7.879  25.059  1.00 24.97           C  
ATOM   2102  CB  ALA A 143      44.630  -8.558  26.643  1.00 24.97           C  
ATOM   2103  HB1 ALA A 143      44.749  -7.518  26.944  1.00 24.97           H  
ATOM   2104  HB2 ALA A 143      44.880  -9.207  27.483  1.00 24.97           H  
ATOM   2105  HB3 ALA A 143      45.304  -8.765  25.812  1.00 24.97           H  
ATOM   2106  O   ALA A 143      43.390  -7.844  24.017  1.00 24.97           O  
ATOM   2107  N   ASN A 144      41.644  -7.143  25.256  1.00 26.09           N  
ATOM   2108  H   ASN A 144      41.155  -7.239  26.135  1.00 26.09           H  
ATOM   2109  CA  ASN A 144      41.017  -6.305  24.231  1.00 26.09           C  
ATOM   2110  HA  ASN A 144      40.986  -6.877  23.304  1.00 26.09           H  
ATOM   2111  C   ASN A 144      41.813  -4.990  24.010  1.00 26.09           C  
ATOM   2112  CB  ASN A 144      39.556  -6.060  24.668  1.00 26.09           C  
ATOM   2113  HB2 ASN A 144      39.136  -6.980  25.074  1.00 26.09           H  
ATOM   2114  HB3 ASN A 144      39.525  -5.291  25.441  1.00 26.09           H  
ATOM   2115  O   ASN A 144      41.910  -4.209  24.963  1.00 26.09           O  
ATOM   2116  CG  ASN A 144      38.656  -5.644  23.518  1.00 26.09           C  
ATOM   2117  ND2 ASN A 144      37.442  -5.232  23.797  1.00 26.09           N  
ATOM   2118 HD21 ASN A 144      36.885  -4.968  22.997  1.00 26.09           H  
ATOM   2119 HD22 ASN A 144      37.122  -5.141  24.751  1.00 26.09           H  
ATOM   2120  OD1 ASN A 144      39.006  -5.733  22.358  1.00 26.09           O  
ATOM   2121  N   PRO A 145      42.414  -4.732  22.827  1.00 28.25           N  
ATOM   2122  CA  PRO A 145      43.235  -3.538  22.589  1.00 28.25           C  
ATOM   2123  HA  PRO A 145      43.918  -3.414  23.429  1.00 28.25           H  
ATOM   2124  C   PRO A 145      42.408  -2.252  22.428  1.00 28.25           C  
ATOM   2125  CB  PRO A 145      44.057  -3.825  21.323  1.00 28.25           C  
ATOM   2126  HB2 PRO A 145      45.095  -3.513  21.439  1.00 28.25           H  
ATOM   2127  HB3 PRO A 145      43.610  -3.325  20.465  1.00 28.25           H  
ATOM   2128  O   PRO A 145      41.259  -2.290  21.992  1.00 28.25           O  
ATOM   2129  CG  PRO A 145      43.942  -5.337  21.134  1.00 28.25           C  
ATOM   2130  HG2 PRO A 145      44.029  -5.624  20.086  1.00 28.25           H  
ATOM   2131  HG3 PRO A 145      44.694  -5.844  21.739  1.00 28.25           H  
ATOM   2132  CD  PRO A 145      42.553  -5.630  21.690  1.00 28.25           C  
ATOM   2133  HD2 PRO A 145      42.493  -6.684  21.962  1.00 28.25           H  
ATOM   2134  HD3 PRO A 145      41.793  -5.390  20.946  1.00 28.25           H  
ATOM   2135  N   SER A 146      43.005  -1.098  22.736  1.00 27.61           N  
ATOM   2136  H   SER A 146      43.971  -1.095  23.031  1.00 27.61           H  
ATOM   2137  CA  SER A 146      42.399   0.221  22.508  1.00 27.61           C  
ATOM   2138  HA  SER A 146      41.354   0.170  22.812  1.00 27.61           H  
ATOM   2139  C   SER A 146      42.421   0.635  21.029  1.00 27.61           C  
ATOM   2140  CB  SER A 146      43.083   1.283  23.382  1.00 27.61           C  
ATOM   2141  HB2 SER A 146      42.792   2.282  23.057  1.00 27.61           H  
ATOM   2142  HB3 SER A 146      42.748   1.146  24.410  1.00 27.61           H  
ATOM   2143  O   SER A 146      43.328   0.275  20.277  1.00 27.61           O  
ATOM   2144  OG  SER A 146      44.495   1.163  23.360  1.00 27.61           O  
ATOM   2145  HG  SER A 146      44.844   1.688  22.636  1.00 27.61           H  
ATOM   2146  N   GLY A 147      41.418   1.416  20.618  1.00 30.53           N  
ATOM   2147  H   GLY A 147      40.705   1.680  21.283  1.00 30.53           H  
ATOM   2148  CA  GLY A 147      41.403   2.106  19.327  1.00 30.53           C  
ATOM   2149  HA2 GLY A 147      40.374   2.242  18.995  1.00 30.53           H  
ATOM   2150  HA3 GLY A 147      41.931   1.521  18.574  1.00 30.53           H  
ATOM   2151  C   GLY A 147      42.050   3.484  19.449  1.00 30.53           C  
ATOM   2152  O   GLY A 147      41.439   4.388  20.013  1.00 30.53           O  
ATOM   2153  N   ASP A 148      43.277   3.619  18.948  1.00 33.74           N  
ATOM   2154  H   ASP A 148      43.727   2.810  18.545  1.00 33.74           H  
ATOM   2155  CA  ASP A 148      44.038   4.874  18.941  1.00 33.74           C  
ATOM   2156  HA  ASP A 148      43.760   5.447  19.826  1.00 33.74           H  
ATOM   2157  C   ASP A 148      43.700   5.762  17.719  1.00 33.74           C  
ATOM   2158  CB  ASP A 148      45.539   4.558  19.071  1.00 33.74           C  
ATOM   2159  HB2 ASP A 148      45.848   3.935  18.231  1.00 33.74           H  
ATOM   2160  HB3 ASP A 148      46.104   5.489  19.027  1.00 33.74           H  
ATOM   2161  O   ASP A 148      43.053   5.321  16.766  1.00 33.74           O  
ATOM   2162  CG  ASP A 148      45.868   3.854  20.397  1.00 33.74           C  
ATOM   2163  OD1 ASP A 148      45.556   4.428  21.466  1.00 33.74           O  
ATOM   2164  OD2 ASP A 148      46.401   2.722  20.350  1.00 33.74           O  
ATOM   2165  N   ASP A 149      44.095   7.040  17.762  1.00 37.05           N  
ATOM   2166  H   ASP A 149      44.682   7.335  18.529  1.00 37.05           H  
ATOM   2167  CA  ASP A 149      43.598   8.085  16.852  1.00 37.05           C  
ATOM   2168  HA  ASP A 149      42.528   7.916  16.726  1.00 37.05           H  
ATOM   2169  C   ASP A 149      44.235   8.051  15.444  1.00 37.05           C  
ATOM   2170  CB  ASP A 149      43.738   9.463  17.527  1.00 37.05           C  
ATOM   2171  HB2 ASP A 149      44.791   9.742  17.565  1.00 37.05           H  
ATOM   2172  HB3 ASP A 149      43.377   9.382  18.552  1.00 37.05           H  
ATOM   2173  O   ASP A 149      45.412   8.355  15.241  1.00 37.05           O  
ATOM   2174  CG  ASP A 149      42.944  10.582  16.830  1.00 37.05           C  
ATOM   2175  OD1 ASP A 149      42.632  10.445  15.623  1.00 37.05           O  
ATOM   2176  OD2 ASP A 149      42.639  11.581  17.514  1.00 37.05           O  
ATOM   2177  N   LEU A 150      43.402   7.750  14.444  1.00 37.96           N  
ATOM   2178  H   LEU A 150      42.457   7.519  14.715  1.00 37.96           H  
ATOM   2179  CA  LEU A 150      43.723   7.722  13.010  1.00 37.96           C  
ATOM   2180  HA  LEU A 150      44.593   7.079  12.875  1.00 37.96           H  
ATOM   2181  C   LEU A 150      44.086   9.096  12.398  1.00 37.96           C  
ATOM   2182  CB  LEU A 150      42.502   7.110  12.280  1.00 37.96           C  
ATOM   2183  HB2 LEU A 150      41.650   7.081  12.959  1.00 37.96           H  
ATOM   2184  HB3 LEU A 150      42.208   7.752  11.450  1.00 37.96           H  
ATOM   2185  O   LEU A 150      44.530   9.158  11.249  1.00 37.96           O  
ATOM   2186  CG  LEU A 150      42.741   5.692  11.736  1.00 37.96           C  
ATOM   2187  HG  LEU A 150      43.190   5.069  12.510  1.00 37.96           H  
ATOM   2188  CD1 LEU A 150      41.405   5.072  11.323  1.00 37.96           C  
ATOM   2189 HD11 LEU A 150      41.565   4.066  10.934  1.00 37.96           H  
ATOM   2190 HD12 LEU A 150      40.927   5.672  10.548  1.00 37.96           H  
ATOM   2191 HD13 LEU A 150      40.746   5.001  12.187  1.00 37.96           H  
ATOM   2192  CD2 LEU A 150      43.656   5.727  10.508  1.00 37.96           C  
ATOM   2193 HD21 LEU A 150      43.266   6.428   9.770  1.00 37.96           H  
ATOM   2194 HD22 LEU A 150      43.706   4.737  10.054  1.00 37.96           H  
ATOM   2195 HD23 LEU A 150      44.659   6.035  10.802  1.00 37.96           H  
ATOM   2196  N   GLY A 151      43.842  10.205  13.103  1.00 43.18           N  
ATOM   2197  H   GLY A 151      43.463  10.099  14.034  1.00 43.18           H  
ATOM   2198  CA  GLY A 151      43.983  11.570  12.592  1.00 43.18           C  
ATOM   2199  HA2 GLY A 151      43.523  11.637  11.606  1.00 43.18           H  
ATOM   2200  HA3 GLY A 151      43.450  12.236  13.270  1.00 43.18           H  
ATOM   2201  C   GLY A 151      45.429  12.062  12.493  1.00 43.18           C  
ATOM   2202  O   GLY A 151      45.833  12.556  11.435  1.00 43.18           O  
ATOM   2203  N   GLU A 152      46.195  11.915  13.580  1.00 45.35           N  
ATOM   2204  H   GLU A 152      45.774  11.503  14.400  1.00 45.35           H  
ATOM   2205  CA  GLU A 152      47.627  12.268  13.654  1.00 45.35           C  
ATOM   2206  HA  GLU A 152      47.832  13.042  12.915  1.00 45.35           H  
ATOM   2207  C   GLU A 152      48.562  11.098  13.290  1.00 45.35           C  
ATOM   2208  CB  GLU A 152      47.991  12.855  15.036  1.00 45.35           C  
ATOM   2209  HB2 GLU A 152      49.061  13.064  15.039  1.00 45.35           H  
ATOM   2210  HB3 GLU A 152      47.782  12.121  15.814  1.00 45.35           H  
ATOM   2211  O   GLU A 152      49.773  11.298  13.194  1.00 45.35           O  
ATOM   2212  CG  GLU A 152      47.254  14.169  15.355  1.00 45.35           C  
ATOM   2213  HG2 GLU A 152      46.233  13.940  15.662  1.00 45.35           H  
ATOM   2214  HG3 GLU A 152      47.198  14.758  14.440  1.00 45.35           H  
ATOM   2215  CD  GLU A 152      47.949  15.015  16.443  1.00 45.35           C  
ATOM   2216  OE1 GLU A 152      47.927  16.262  16.301  1.00 45.35           O  
ATOM   2217  OE2 GLU A 152      48.530  14.442  17.393  1.00 45.35           O  
ATOM   2218  N   ALA A 153      47.997   9.908  13.051  1.00 40.36           N  
ATOM   2219  H   ALA A 153      46.999   9.834  13.186  1.00 40.36           H  
ATOM   2220  CA  ALA A 153      48.704   8.670  12.736  1.00 40.36           C  
ATOM   2221  HA  ALA A 153      49.146   8.290  13.657  1.00 40.36           H  
ATOM   2222  C   ALA A 153      49.834   8.853  11.703  1.00 40.36           C  
ATOM   2223  CB  ALA A 153      47.664   7.649  12.251  1.00 40.36           C  
ATOM   2224  HB1 ALA A 153      46.952   7.446  13.051  1.00 40.36           H  
ATOM   2225  HB2 ALA A 153      48.160   6.718  11.977  1.00 40.36           H  
ATOM   2226  HB3 ALA A 153      47.135   8.039  11.381  1.00 40.36           H  
ATOM   2227  O   ALA A 153      49.623   9.302  10.568  1.00 40.36           O  
ATOM   2228  N   GLY A 154      51.046   8.445  12.086  1.00 52.06           N  
ATOM   2229  H   GLY A 154      51.137   8.076  13.022  1.00 52.06           H  
ATOM   2230  CA  GLY A 154      52.192   8.343  11.191  1.00 52.06           C  
ATOM   2231  HA2 GLY A 154      52.381   9.320  10.747  1.00 52.06           H  
ATOM   2232  HA3 GLY A 154      53.065   8.038  11.768  1.00 52.06           H  
ATOM   2233  C   GLY A 154      51.957   7.322  10.074  1.00 52.06           C  
ATOM   2234  O   GLY A 154      51.014   6.540  10.112  1.00 52.06           O  
ATOM   2235  N   VAL A 155      52.832   7.290   9.061  1.00 51.95           N  
ATOM   2236  H   VAL A 155      53.607   7.938   9.074  1.00 51.95           H  
ATOM   2237  CA  VAL A 155      52.653   6.395   7.896  1.00 51.95           C  
ATOM   2238  HA  VAL A 155      51.708   6.653   7.416  1.00 51.95           H  
ATOM   2239  C   VAL A 155      52.527   4.923   8.310  1.00 51.95           C  
ATOM   2240  CB  VAL A 155      53.782   6.583   6.861  1.00 51.95           C  
ATOM   2241  HB  VAL A 155      54.742   6.403   7.344  1.00 51.95           H  
ATOM   2242  O   VAL A 155      51.694   4.219   7.750  1.00 51.95           O  
ATOM   2243  CG1 VAL A 155      53.659   5.639   5.656  1.00 51.95           C  
ATOM   2244 HG11 VAL A 155      53.784   4.605   5.980  1.00 51.95           H  
ATOM   2245 HG12 VAL A 155      54.444   5.851   4.929  1.00 51.95           H  
ATOM   2246 HG13 VAL A 155      52.680   5.747   5.190  1.00 51.95           H  
ATOM   2247  CG2 VAL A 155      53.777   8.018   6.309  1.00 51.95           C  
ATOM   2248 HG21 VAL A 155      52.813   8.232   5.846  1.00 51.95           H  
ATOM   2249 HG22 VAL A 155      54.570   8.133   5.571  1.00 51.95           H  
ATOM   2250 HG23 VAL A 155      53.950   8.733   7.114  1.00 51.95           H  
ATOM   2251  N   ASP A 156      53.294   4.474   9.308  1.00 54.14           N  
ATOM   2252  H   ASP A 156      53.976   5.092   9.724  1.00 54.14           H  
ATOM   2253  CA  ASP A 156      53.195   3.114   9.853  1.00 54.14           C  
ATOM   2254  HA  ASP A 156      53.241   2.399   9.032  1.00 54.14           H  
ATOM   2255  C   ASP A 156      51.867   2.870  10.595  1.00 54.14           C  
ATOM   2256  CB  ASP A 156      54.390   2.842  10.780  1.00 54.14           C  
ATOM   2257  HB2 ASP A 156      54.243   1.878  11.268  1.00 54.14           H  
ATOM   2258  HB3 ASP A 156      54.427   3.607  11.556  1.00 54.14           H  
ATOM   2259  O   ASP A 156      51.220   1.854  10.360  1.00 54.14           O  
ATOM   2260  CG  ASP A 156      55.722   2.798  10.025  1.00 54.14           C  
ATOM   2261  OD1 ASP A 156      55.882   1.893   9.174  1.00 54.14           O  
ATOM   2262  OD2 ASP A 156      56.579   3.672  10.300  1.00 54.14           O  
ATOM   2263  N   GLU A 157      51.417   3.807  11.433  1.00 54.53           N  
ATOM   2264  H   GLU A 157      51.954   4.656  11.545  1.00 54.53           H  
ATOM   2265  CA  GLU A 157      50.161   3.701  12.197  1.00 54.53           C  
ATOM   2266  HA  GLU A 157      50.130   2.749  12.726  1.00 54.53           H  
ATOM   2267  C   GLU A 157      48.937   3.754  11.274  1.00 54.53           C  
ATOM   2268  CB  GLU A 157      50.090   4.842  13.225  1.00 54.53           C  
ATOM   2269  HB2 GLU A 157      49.104   4.854  13.690  1.00 54.53           H  
ATOM   2270  HB3 GLU A 157      50.228   5.782  12.689  1.00 54.53           H  
ATOM   2271  O   GLU A 157      47.999   2.982  11.439  1.00 54.53           O  
ATOM   2272  CG  GLU A 157      51.154   4.706  14.329  1.00 54.53           C  
ATOM   2273  HG2 GLU A 157      52.110   4.436  13.881  1.00 54.53           H  
ATOM   2274  HG3 GLU A 157      50.862   3.894  14.994  1.00 54.53           H  
ATOM   2275  CD  GLU A 157      51.371   6.001  15.128  1.00 54.53           C  
ATOM   2276  OE1 GLU A 157      51.641   5.897  16.345  1.00 54.53           O  
ATOM   2277  OE2 GLU A 157      51.388   7.082  14.492  1.00 54.53           O  
ATOM   2278  N   LEU A 158      48.971   4.604  10.246  1.00 53.27           N  
ATOM   2279  H   LEU A 158      49.762   5.230  10.187  1.00 53.27           H  
ATOM   2280  CA  LEU A 158      47.932   4.708   9.226  1.00 53.27           C  
ATOM   2281  HA  LEU A 158      46.968   4.761   9.734  1.00 53.27           H  
ATOM   2282  C   LEU A 158      47.904   3.454   8.335  1.00 53.27           C  
ATOM   2283  CB  LEU A 158      48.156   6.037   8.478  1.00 53.27           C  
ATOM   2284  HB2 LEU A 158      49.105   6.002   7.942  1.00 53.27           H  
ATOM   2285  HB3 LEU A 158      48.248   6.814   9.237  1.00 53.27           H  
ATOM   2286  O   LEU A 158      46.831   3.010   7.942  1.00 53.27           O  
ATOM   2287  CG  LEU A 158      47.018   6.439   7.519  1.00 53.27           C  
ATOM   2288  HG  LEU A 158      46.083   5.976   7.836  1.00 53.27           H  
ATOM   2289  CD1 LEU A 158      46.826   7.959   7.514  1.00 53.27           C  
ATOM   2290 HD11 LEU A 158      46.023   8.230   6.828  1.00 53.27           H  
ATOM   2291 HD12 LEU A 158      47.753   8.454   7.224  1.00 53.27           H  
ATOM   2292 HD13 LEU A 158      46.552   8.286   8.517  1.00 53.27           H  
ATOM   2293  CD2 LEU A 158      47.327   6.029   6.077  1.00 53.27           C  
ATOM   2294 HD21 LEU A 158      48.225   6.538   5.727  1.00 53.27           H  
ATOM   2295 HD22 LEU A 158      46.483   6.283   5.436  1.00 53.27           H  
ATOM   2296 HD23 LEU A 158      47.493   4.952   6.038  1.00 53.27           H  
ATOM   2297  N   LEU A 159      49.055   2.825   8.068  1.00 57.27           N  
ATOM   2298  H   LEU A 159      49.909   3.231   8.421  1.00 57.27           H  
ATOM   2299  CA  LEU A 159      49.127   1.513   7.415  1.00 57.27           C  
ATOM   2300  HA  LEU A 159      48.490   1.521   6.530  1.00 57.27           H  
ATOM   2301  C   LEU A 159      48.626   0.363   8.294  1.00 57.27           C  
ATOM   2302  CB  LEU A 159      50.579   1.220   7.019  1.00 57.27           C  
ATOM   2303  HB2 LEU A 159      50.705   0.142   6.921  1.00 57.27           H  
ATOM   2304  HB3 LEU A 159      51.238   1.543   7.825  1.00 57.27           H  
ATOM   2305  O   LEU A 159      48.043  -0.580   7.761  1.00 57.27           O  
ATOM   2306  CG  LEU A 159      51.025   1.874   5.709  1.00 57.27           C  
ATOM   2307  HG  LEU A 159      50.831   2.946   5.712  1.00 57.27           H  
ATOM   2308  CD1 LEU A 159      52.524   1.630   5.565  1.00 57.27           C  
ATOM   2309 HD11 LEU A 159      52.864   1.984   4.592  1.00 57.27           H  
ATOM   2310 HD12 LEU A 159      52.745   0.569   5.679  1.00 57.27           H  
ATOM   2311 HD13 LEU A 159      53.053   2.184   6.341  1.00 57.27           H  
ATOM   2312  CD2 LEU A 159      50.311   1.249   4.508  1.00 57.27           C  
ATOM   2313 HD21 LEU A 159      50.820   1.541   3.589  1.00 57.27           H  
ATOM   2314 HD22 LEU A 159      49.286   1.616   4.469  1.00 57.27           H  
ATOM   2315 HD23 LEU A 159      50.293   0.163   4.599  1.00 57.27           H  
ATOM   2316  N   GLU A 160      48.872   0.411   9.602  1.00 57.61           N  
ATOM   2317  H   GLU A 160      49.442   1.166   9.958  1.00 57.61           H  
ATOM   2318  CA  GLU A 160      48.440  -0.618  10.551  1.00 57.61           C  
ATOM   2319  HA  GLU A 160      48.592  -1.596  10.093  1.00 57.61           H  
ATOM   2320  C   GLU A 160      46.943  -0.496  10.869  1.00 57.61           C  
ATOM   2321  CB  GLU A 160      49.301  -0.546  11.823  1.00 57.61           C  
ATOM   2322  HB2 GLU A 160      50.343  -0.380  11.550  1.00 57.61           H  
ATOM   2323  HB3 GLU A 160      48.965   0.284  12.443  1.00 57.61           H  
ATOM   2324  O   GLU A 160      46.253  -1.506  10.970  1.00 57.61           O  
ATOM   2325  CG  GLU A 160      49.227  -1.860  12.610  1.00 57.61           C  
ATOM   2326  HG2 GLU A 160      48.184  -2.142  12.750  1.00 57.61           H  
ATOM   2327  HG3 GLU A 160      49.709  -2.649  12.032  1.00 57.61           H  
ATOM   2328  CD  GLU A 160      49.884  -1.733  13.986  1.00 57.61           C  
ATOM   2329  OE1 GLU A 160      51.048  -2.166  14.141  1.00 57.61           O  
ATOM   2330  OE2 GLU A 160      49.167  -1.251  14.894  1.00 57.61           O  
ATOM   2331  N   ALA A 161      46.414   0.727  10.944  1.00 49.10           N  
ATOM   2332  H   ALA A 161      47.038   1.521  10.929  1.00 49.10           H  
ATOM   2333  CA  ALA A 161      44.986   0.996  11.062  1.00 49.10           C  
ATOM   2334  HA  ALA A 161      44.579   0.386  11.869  1.00 49.10           H  
ATOM   2335  C   ALA A 161      44.230   0.619   9.779  1.00 49.10           C  
ATOM   2336  CB  ALA A 161      44.796   2.467  11.436  1.00 49.10           C  
ATOM   2337  HB1 ALA A 161      43.732   2.684  11.528  1.00 49.10           H  
ATOM   2338  HB2 ALA A 161      45.236   3.103  10.668  1.00 49.10           H  
ATOM   2339  HB3 ALA A 161      45.284   2.673  12.389  1.00 49.10           H  
ATOM   2340  O   ALA A 161      43.207  -0.050   9.871  1.00 49.10           O  
ATOM   2341  N   LEU A 162      44.762   0.937   8.590  1.00 49.70           N  
ATOM   2342  H   LEU A 162      45.579   1.531   8.560  1.00 49.70           H  
ATOM   2343  CA  LEU A 162      44.211   0.423   7.328  1.00 49.70           C  
ATOM   2344  HA  LEU A 162      43.149   0.663   7.285  1.00 49.70           H  
ATOM   2345  C   LEU A 162      44.311  -1.103   7.236  1.00 49.70           C  
ATOM   2346  CB  LEU A 162      44.925   1.053   6.127  1.00 49.70           C  
ATOM   2347  HB2 LEU A 162      44.668   0.482   5.236  1.00 49.70           H  
ATOM   2348  HB3 LEU A 162      46.000   0.961   6.286  1.00 49.70           H  
ATOM   2349  O   LEU A 162      43.392  -1.720   6.719  1.00 49.70           O  
ATOM   2350  CG  LEU A 162      44.556   2.521   5.876  1.00 49.70           C  
ATOM   2351  HG  LEU A 162      44.594   3.087   6.807  1.00 49.70           H  
ATOM   2352  CD1 LEU A 162      45.567   3.117   4.895  1.00 49.70           C  
ATOM   2353 HD11 LEU A 162      45.445   2.660   3.914  1.00 49.70           H  
ATOM   2354 HD12 LEU A 162      45.402   4.193   4.837  1.00 49.70           H  
ATOM   2355 HD13 LEU A 162      46.578   2.938   5.261  1.00 49.70           H  
ATOM   2356  CD2 LEU A 162      43.157   2.680   5.274  1.00 49.70           C  
ATOM   2357 HD21 LEU A 162      42.413   2.286   5.966  1.00 49.70           H  
ATOM   2358 HD22 LEU A 162      43.084   2.140   4.331  1.00 49.70           H  
ATOM   2359 HD23 LEU A 162      42.940   3.737   5.121  1.00 49.70           H  
ATOM   2360  N   GLY A 163      45.369  -1.718   7.773  1.00 49.26           N  
ATOM   2361  H   GLY A 163      46.128  -1.160   8.136  1.00 49.26           H  
ATOM   2362  CA  GLY A 163      45.434  -3.174   7.930  1.00 49.26           C  
ATOM   2363  HA2 GLY A 163      46.379  -3.455   8.393  1.00 49.26           H  
ATOM   2364  HA3 GLY A 163      45.363  -3.660   6.956  1.00 49.26           H  
ATOM   2365  C   GLY A 163      44.289  -3.688   8.804  1.00 49.26           C  
ATOM   2366  O   GLY A 163      43.528  -4.547   8.387  1.00 49.26           O  
ATOM   2367  N   ARG A 164      44.063  -3.094   9.981  1.00 45.66           N  
ATOM   2368  H   ARG A 164      44.697  -2.365  10.277  1.00 45.66           H  
ATOM   2369  CA  ARG A 164      42.931  -3.466  10.851  1.00 45.66           C  
ATOM   2370  HA  ARG A 164      42.956  -4.545  11.007  1.00 45.66           H  
ATOM   2371  C   ARG A 164      41.549  -3.207  10.225  1.00 45.66           C  
ATOM   2372  CB  ARG A 164      43.054  -2.760  12.210  1.00 45.66           C  
ATOM   2373  HB2 ARG A 164      43.164  -1.687  12.052  1.00 45.66           H  
ATOM   2374  HB3 ARG A 164      42.131  -2.927  12.764  1.00 45.66           H  
ATOM   2375  O   ARG A 164      40.619  -3.936  10.546  1.00 45.66           O  
ATOM   2376  CG  ARG A 164      44.227  -3.277  13.063  1.00 45.66           C  
ATOM   2377  HG2 ARG A 164      45.173  -3.098  12.553  1.00 45.66           H  
ATOM   2378  HG3 ARG A 164      44.116  -4.353  13.197  1.00 45.66           H  
ATOM   2379  CD  ARG A 164      44.230  -2.603  14.448  1.00 45.66           C  
ATOM   2380  HD2 ARG A 164      43.401  -1.898  14.499  1.00 45.66           H  
ATOM   2381  HD3 ARG A 164      44.061  -3.373  15.201  1.00 45.66           H  
ATOM   2382  NE  ARG A 164      45.489  -1.889  14.764  1.00 45.66           N  
ATOM   2383  HE  ARG A 164      46.270  -1.996  14.132  1.00 45.66           H  
ATOM   2384  NH1 ARG A 164      44.731  -0.814  16.652  1.00 45.66           N  
ATOM   2385 HH11 ARG A 164      43.809  -1.194  16.496  1.00 45.66           H  
ATOM   2386 HH12 ARG A 164      44.910  -0.205  17.438  1.00 45.66           H  
ATOM   2387  NH2 ARG A 164      46.832  -0.527  16.027  1.00 45.66           N  
ATOM   2388 HH21 ARG A 164      47.652  -0.778  15.493  1.00 45.66           H  
ATOM   2389 HH22 ARG A 164      46.962   0.130  16.784  1.00 45.66           H  
ATOM   2390  CZ  ARG A 164      45.682  -1.083  15.799  1.00 45.66           C  
ATOM   2391  N   GLU A 165      41.402  -2.194   9.369  1.00 38.80           N  
ATOM   2392  H   GLU A 165      42.195  -1.583   9.236  1.00 38.80           H  
ATOM   2393  CA  GLU A 165      40.123  -1.795   8.750  1.00 38.80           C  
ATOM   2394  HA  GLU A 165      39.312  -2.123   9.399  1.00 38.80           H  
ATOM   2395  C   GLU A 165      39.861  -2.465   7.379  1.00 38.80           C  
ATOM   2396  CB  GLU A 165      40.064  -0.247   8.686  1.00 38.80           C  
ATOM   2397  HB2 GLU A 165      40.740   0.099   7.904  1.00 38.80           H  
ATOM   2398  HB3 GLU A 165      40.416   0.148   9.639  1.00 38.80           H  
ATOM   2399  O   GLU A 165      38.723  -2.463   6.919  1.00 38.80           O  
ATOM   2400  CG  GLU A 165      38.653   0.330   8.445  1.00 38.80           C  
ATOM   2401  HG2 GLU A 165      37.979  -0.092   9.190  1.00 38.80           H  
ATOM   2402  HG3 GLU A 165      38.303   0.017   7.461  1.00 38.80           H  
ATOM   2403  CD  GLU A 165      38.573   1.872   8.505  1.00 38.80           C  
ATOM   2404  OE1 GLU A 165      37.494   2.389   8.888  1.00 38.80           O  
ATOM   2405  OE2 GLU A 165      39.550   2.552   8.109  1.00 38.80           O  
ATOM   2406  N   LEU A 166      40.881  -3.041   6.720  1.00 44.15           N  
ATOM   2407  H   LEU A 166      41.806  -2.939   7.114  1.00 44.15           H  
ATOM   2408  CA  LEU A 166      40.781  -3.626   5.366  1.00 44.15           C  
ATOM   2409  HA  LEU A 166      39.726  -3.726   5.111  1.00 44.15           H  
ATOM   2410  C   LEU A 166      41.351  -5.053   5.225  1.00 44.15           C  
ATOM   2411  CB  LEU A 166      41.433  -2.682   4.333  1.00 44.15           C  
ATOM   2412  HB2 LEU A 166      42.492  -2.588   4.577  1.00 44.15           H  
ATOM   2413  HB3 LEU A 166      41.376  -3.151   3.351  1.00 44.15           H  
ATOM   2414  O   LEU A 166      40.974  -5.729   4.273  1.00 44.15           O  
ATOM   2415  CG  LEU A 166      40.798  -1.280   4.242  1.00 44.15           C  
ATOM   2416  HG  LEU A 166      40.701  -0.837   5.234  1.00 44.15           H  
ATOM   2417  CD1 LEU A 166      41.684  -0.354   3.410  1.00 44.15           C  
ATOM   2418 HD11 LEU A 166      41.246   0.644   3.392  1.00 44.15           H  
ATOM   2419 HD12 LEU A 166      42.664  -0.302   3.884  1.00 44.15           H  
ATOM   2420 HD13 LEU A 166      41.774  -0.743   2.396  1.00 44.15           H  
ATOM   2421  CD2 LEU A 166      39.427  -1.315   3.562  1.00 44.15           C  
ATOM   2422 HD21 LEU A 166      39.019  -0.306   3.498  1.00 44.15           H  
ATOM   2423 HD22 LEU A 166      39.505  -1.755   2.568  1.00 44.15           H  
ATOM   2424 HD23 LEU A 166      38.746  -1.914   4.166  1.00 44.15           H  
ATOM   2425  N   ASP A 167      42.190  -5.527   6.155  1.00 38.14           N  
ATOM   2426  H   ASP A 167      42.546  -4.896   6.859  1.00 38.14           H  
ATOM   2427  CA  ASP A 167      42.426  -6.966   6.408  1.00 38.14           C  
ATOM   2428  HA  ASP A 167      42.235  -7.517   5.487  1.00 38.14           H  
ATOM   2429  C   ASP A 167      41.451  -7.514   7.484  1.00 38.14           C  
ATOM   2430  CB  ASP A 167      43.881  -7.277   6.845  1.00 38.14           C  
ATOM   2431  HB2 ASP A 167      43.990  -8.361   6.879  1.00 38.14           H  
ATOM   2432  HB3 ASP A 167      44.026  -6.928   7.867  1.00 38.14           H  
ATOM   2433  O   ASP A 167      41.540  -8.677   7.879  1.00 38.14           O  
ATOM   2434  CG  ASP A 167      45.030  -6.747   5.972  1.00 38.14           C  
ATOM   2435  OD1 ASP A 167      44.948  -6.847   4.726  1.00 38.14           O  
ATOM   2436  OD2 ASP A 167      46.061  -6.340   6.564  1.00 38.14           O  
ATOM   2437  N   GLY A 168      40.552  -6.664   8.005  1.00 30.67           N  
ATOM   2438  H   GLY A 168      40.562  -5.716   7.658  1.00 30.67           H  
ATOM   2439  CA  GLY A 168      39.491  -7.023   8.957  1.00 30.67           C  
ATOM   2440  HA2 GLY A 168      39.275  -6.155   9.579  1.00 30.67           H  
ATOM   2441  HA3 GLY A 168      39.840  -7.830   9.601  1.00 30.67           H  
ATOM   2442  C   GLY A 168      38.167  -7.476   8.316  1.00 30.67           C  
ATOM   2443  O   GLY A 168      37.268  -7.872   9.056  1.00 30.67           O  
ATOM   2444  N   ASP A 169      38.075  -7.404   6.980  1.00 29.57           N  
ATOM   2445  H   ASP A 169      38.920  -7.159   6.484  1.00 29.57           H  
ATOM   2446  CA  ASP A 169      36.963  -7.838   6.106  1.00 29.57           C  
ATOM   2447  HA  ASP A 169      36.072  -8.022   6.705  1.00 29.57           H  
ATOM   2448  C   ASP A 169      37.328  -9.175   5.410  1.00 29.57           C  
ATOM   2449  CB  ASP A 169      36.655  -6.712   5.063  1.00 29.57           C  
ATOM   2450  HB2 ASP A 169      37.449  -5.966   5.099  1.00 29.57           H  
ATOM   2451  HB3 ASP A 169      36.713  -7.148   4.066  1.00 29.57           H  
ATOM   2452  O   ASP A 169      38.252  -9.162   4.559  1.00 29.57           O  
ATOM   2453  CG  ASP A 169      35.302  -5.959   5.122  1.00 29.57           C  
ATOM   2454  OD1 ASP A 169      34.606  -5.930   6.161  1.00 29.57           O  
ATOM   2455  OD2 ASP A 169      34.958  -5.348   4.070  1.00 29.57           O  
ATOM   2456  OXT ASP A 169      36.671 -10.200   5.704  1.00 29.57           O  
TER    2457      ASP A 169                                                       
ATOM   2457  N   MET B   1      53.951  17.727   1.065  1.00 70.95           N  
ATOM   2458  H   MET B   1      53.234  18.203   1.594  1.00 70.95           H  
ATOM   2459  H2  MET B   1      54.546  18.388   0.586  1.00 70.95           H  
ATOM   2460  H3  MET B   1      54.484  17.188   1.733  1.00 70.95           H  
ATOM   2461  CA  MET B   1      53.328  16.776   0.120  1.00 70.95           C  
ATOM   2462  HA  MET B   1      52.865  16.007   0.737  1.00 70.95           H  
ATOM   2463  C   MET B   1      54.353  16.014  -0.715  1.00 70.95           C  
ATOM   2464  CB  MET B   1      52.188  17.394  -0.692  1.00 70.95           C  
ATOM   2465  HB2 MET B   1      52.273  18.481  -0.714  1.00 70.95           H  
ATOM   2466  HB3 MET B   1      52.180  17.015  -1.714  1.00 70.95           H  
ATOM   2467  O   MET B   1      54.576  16.303  -1.890  1.00 70.95           O  
ATOM   2468  CG  MET B   1      50.879  16.974  -0.030  1.00 70.95           C  
ATOM   2469  HG2 MET B   1      50.875  17.301   1.010  1.00 70.95           H  
ATOM   2470  HG3 MET B   1      50.798  15.887  -0.047  1.00 70.95           H  
ATOM   2471  SD  MET B   1      49.446  17.656  -0.876  1.00 70.95           S  
ATOM   2472  CE  MET B   1      48.668  18.513   0.519  1.00 70.95           C  
ATOM   2473  HE1 MET B   1      49.271  19.370   0.819  1.00 70.95           H  
ATOM   2474  HE2 MET B   1      47.673  18.851   0.231  1.00 70.95           H  
ATOM   2475  HE3 MET B   1      48.568  17.826   1.359  1.00 70.95           H  
ATOM   2476  N   THR B   2      54.944  15.000  -0.087  1.00 79.57           N  
ATOM   2477  H   THR B   2      54.745  14.911   0.899  1.00 79.57           H  
ATOM   2478  CA  THR B   2      55.377  13.743  -0.707  1.00 79.57           C  
ATOM   2479  HA  THR B   2      56.152  13.939  -1.447  1.00 79.57           H  
ATOM   2480  C   THR B   2      54.187  13.063  -1.398  1.00 79.57           C  
ATOM   2481  CB  THR B   2      55.927  12.789   0.376  1.00 79.57           C  
ATOM   2482  HB  THR B   2      56.327  11.900  -0.112  1.00 79.57           H  
ATOM   2483  O   THR B   2      53.040  13.477  -1.218  1.00 79.57           O  
ATOM   2484  CG2 THR B   2      57.033  13.407   1.233  1.00 79.57           C  
ATOM   2485 HG21 THR B   2      57.824  13.793   0.591  1.00 79.57           H  
ATOM   2486 HG22 THR B   2      57.454  12.643   1.887  1.00 79.57           H  
ATOM   2487 HG23 THR B   2      56.639  14.216   1.848  1.00 79.57           H  
ATOM   2488  OG1 THR B   2      54.895  12.396   1.246  1.00 79.57           O  
ATOM   2489  HG1 THR B   2      55.230  12.427   2.145  1.00 79.57           H  
ATOM   2490  N   ASP B   3      54.426  12.011  -2.182  1.00 71.16           N  
ATOM   2491  H   ASP B   3      55.368  11.688  -2.350  1.00 71.16           H  
ATOM   2492  CA  ASP B   3      53.310  11.251  -2.760  1.00 71.16           C  
ATOM   2493  HA  ASP B   3      52.602  11.956  -3.197  1.00 71.16           H  
ATOM   2494  C   ASP B   3      52.499  10.514  -1.684  1.00 71.16           C  
ATOM   2495  CB  ASP B   3      53.794  10.334  -3.894  1.00 71.16           C  
ATOM   2496  HB2 ASP B   3      54.723   9.845  -3.600  1.00 71.16           H  
ATOM   2497  HB3 ASP B   3      53.043   9.560  -4.056  1.00 71.16           H  
ATOM   2498  O   ASP B   3      51.277  10.508  -1.777  1.00 71.16           O  
ATOM   2499  CG  ASP B   3      53.991  11.077  -5.226  1.00 71.16           C  
ATOM   2500  OD1 ASP B   3      53.782  12.317  -5.275  1.00 71.16           O  
ATOM   2501  OD2 ASP B   3      54.375  10.416  -6.209  1.00 71.16           O  
ATOM   2502  N   SER B   4      53.124  10.016  -0.610  1.00 73.10           N  
ATOM   2503  H   SER B   4      54.134  10.006  -0.572  1.00 73.10           H  
ATOM   2504  CA  SER B   4      52.406   9.426   0.531  1.00 73.10           C  
ATOM   2505  HA  SER B   4      51.812   8.587   0.170  1.00 73.10           H  
ATOM   2506  C   SER B   4      51.442  10.422   1.189  1.00 73.10           C  
ATOM   2507  CB  SER B   4      53.389   8.894   1.582  1.00 73.10           C  
ATOM   2508  HB2 SER B   4      53.851   9.731   2.106  1.00 73.10           H  
ATOM   2509  HB3 SER B   4      52.848   8.285   2.306  1.00 73.10           H  
ATOM   2510  O   SER B   4      50.292  10.077   1.436  1.00 73.10           O  
ATOM   2511  OG  SER B   4      54.408   8.122   0.969  1.00 73.10           O  
ATOM   2512  HG  SER B   4      54.422   7.257   1.385  1.00 73.10           H  
ATOM   2513  N   GLU B   5      51.864  11.676   1.400  1.00 76.83           N  
ATOM   2514  H   GLU B   5      52.819  11.910   1.168  1.00 76.83           H  
ATOM   2515  CA  GLU B   5      50.996  12.731   1.951  1.00 76.83           C  
ATOM   2516  HA  GLU B   5      50.575  12.395   2.898  1.00 76.83           H  
ATOM   2517  C   GLU B   5      49.801  13.040   1.023  1.00 76.83           C  
ATOM   2518  CB  GLU B   5      51.825  14.006   2.209  1.00 76.83           C  
ATOM   2519  HB2 GLU B   5      51.147  14.845   2.367  1.00 76.83           H  
ATOM   2520  HB3 GLU B   5      52.403  14.205   1.307  1.00 76.83           H  
ATOM   2521  O   GLU B   5      48.684  13.197   1.505  1.00 76.83           O  
ATOM   2522  CG  GLU B   5      52.777  13.930   3.424  1.00 76.83           C  
ATOM   2523  HG2 GLU B   5      53.382  13.026   3.356  1.00 76.83           H  
ATOM   2524  HG3 GLU B   5      52.176  13.862   4.331  1.00 76.83           H  
ATOM   2525  CD  GLU B   5      53.718  15.149   3.504  1.00 76.83           C  
ATOM   2526  OE1 GLU B   5      53.872  15.778   4.563  1.00 76.83           O  
ATOM   2527  OE2 GLU B   5      54.305  15.521   2.461  1.00 76.83           O  
ATOM   2528  N   LYS B   6      49.995  13.067  -0.307  1.00 80.02           N  
ATOM   2529  H   LYS B   6      50.924  12.873  -0.653  1.00 80.02           H  
ATOM   2530  CA  LYS B   6      48.890  13.271  -1.272  1.00 80.02           C  
ATOM   2531  HA  LYS B   6      48.314  14.153  -0.991  1.00 80.02           H  
ATOM   2532  C   LYS B   6      47.915  12.093  -1.284  1.00 80.02           C  
ATOM   2533  CB  LYS B   6      49.417  13.422  -2.703  1.00 80.02           C  
ATOM   2534  HB2 LYS B   6      48.566  13.485  -3.382  1.00 80.02           H  
ATOM   2535  HB3 LYS B   6      49.969  12.514  -2.948  1.00 80.02           H  
ATOM   2536  O   LYS B   6      46.704  12.285  -1.329  1.00 80.02           O  
ATOM   2537  CG  LYS B   6      50.313  14.638  -2.952  1.00 80.02           C  
ATOM   2538  HG2 LYS B   6      49.721  15.552  -2.927  1.00 80.02           H  
ATOM   2539  HG3 LYS B   6      51.084  14.690  -2.182  1.00 80.02           H  
ATOM   2540  CD  LYS B   6      50.968  14.473  -4.327  1.00 80.02           C  
ATOM   2541  HD2 LYS B   6      50.245  14.703  -5.110  1.00 80.02           H  
ATOM   2542  HD3 LYS B   6      51.286  13.437  -4.445  1.00 80.02           H  
ATOM   2543  CE  LYS B   6      52.204  15.357  -4.462  1.00 80.02           C  
ATOM   2544  HE2 LYS B   6      52.770  15.293  -3.532  1.00 80.02           H  
ATOM   2545  HE3 LYS B   6      51.896  16.392  -4.610  1.00 80.02           H  
ATOM   2546  NZ  LYS B   6      53.046  14.870  -5.577  1.00 80.02           N  
ATOM   2547  HZ1 LYS B   6      53.303  13.909  -5.403  1.00 80.02           H  
ATOM   2548  HZ2 LYS B   6      52.545  14.858  -6.454  1.00 80.02           H  
ATOM   2549  HZ3 LYS B   6      53.913  15.383  -5.652  1.00 80.02           H  
ATOM   2550  N   VAL B   7      48.437  10.866  -1.301  1.00 79.48           N  
ATOM   2551  H   VAL B   7      49.442  10.769  -1.274  1.00 79.48           H  
ATOM   2552  CA  VAL B   7      47.610   9.653  -1.363  1.00 79.48           C  
ATOM   2553  HA  VAL B   7      46.862   9.784  -2.145  1.00 79.48           H  
ATOM   2554  C   VAL B   7      46.825   9.476  -0.059  1.00 79.48           C  
ATOM   2555  CB  VAL B   7      48.454   8.422  -1.749  1.00 79.48           C  
ATOM   2556  HB  VAL B   7      49.268   8.302  -1.034  1.00 79.48           H  
ATOM   2557  O   VAL B   7      45.670   9.066  -0.119  1.00 79.48           O  
ATOM   2558  CG1 VAL B   7      47.620   7.140  -1.783  1.00 79.48           C  
ATOM   2559 HG11 VAL B   7      48.259   6.282  -1.993  1.00 79.48           H  
ATOM   2560 HG12 VAL B   7      47.134   6.986  -0.819  1.00 79.48           H  
ATOM   2561 HG13 VAL B   7      46.848   7.213  -2.549  1.00 79.48           H  
ATOM   2562  CG2 VAL B   7      49.030   8.565  -3.168  1.00 79.48           C  
ATOM   2563 HG21 VAL B   7      48.223   8.597  -3.900  1.00 79.48           H  
ATOM   2564 HG22 VAL B   7      49.616   9.479  -3.263  1.00 79.48           H  
ATOM   2565 HG23 VAL B   7      49.678   7.715  -3.386  1.00 79.48           H  
ATOM   2566  N   ALA B   8      47.376   9.884   1.090  1.00 75.53           N  
ATOM   2567  H   ALA B   8      48.343  10.175   1.099  1.00 75.53           H  
ATOM   2568  CA  ALA B   8      46.642   9.941   2.354  1.00 75.53           C  
ATOM   2569  HA  ALA B   8      46.247   8.948   2.568  1.00 75.53           H  
ATOM   2570  C   ALA B   8      45.438  10.907   2.304  1.00 75.53           C  
ATOM   2571  CB  ALA B   8      47.622  10.310   3.474  1.00 75.53           C  
ATOM   2572  HB1 ALA B   8      48.431   9.580   3.515  1.00 75.53           H  
ATOM   2573  HB2 ALA B   8      48.039  11.302   3.300  1.00 75.53           H  
ATOM   2574  HB3 ALA B   8      47.100  10.306   4.431  1.00 75.53           H  
ATOM   2575  O   ALA B   8      44.366  10.558   2.795  1.00 75.53           O  
ATOM   2576  N   GLU B   9      45.556  12.079   1.664  1.00 84.11           N  
ATOM   2577  H   GLU B   9      46.460  12.360   1.313  1.00 84.11           H  
ATOM   2578  CA  GLU B   9      44.407  12.981   1.457  1.00 84.11           C  
ATOM   2579  HA  GLU B   9      43.925  13.157   2.418  1.00 84.11           H  
ATOM   2580  C   GLU B   9      43.332  12.362   0.546  1.00 84.11           C  
ATOM   2581  CB  GLU B   9      44.852  14.343   0.896  1.00 84.11           C  
ATOM   2582  HB2 GLU B   9      45.487  14.192   0.023  1.00 84.11           H  
ATOM   2583  HB3 GLU B   9      43.961  14.888   0.583  1.00 84.11           H  
ATOM   2584  O   GLU B   9      42.146  12.408   0.881  1.00 84.11           O  
ATOM   2585  CG  GLU B   9      45.591  15.197   1.937  1.00 84.11           C  
ATOM   2586  HG2 GLU B   9      44.963  15.273   2.825  1.00 84.11           H  
ATOM   2587  HG3 GLU B   9      46.512  14.691   2.225  1.00 84.11           H  
ATOM   2588  CD  GLU B   9      45.927  16.615   1.441  1.00 84.11           C  
ATOM   2589  OE1 GLU B   9      46.322  17.435   2.301  1.00 84.11           O  
ATOM   2590  OE2 GLU B   9      45.806  16.887   0.224  1.00 84.11           O  
ATOM   2591  N   TYR B  10      43.726  11.725  -0.565  1.00 84.34           N  
ATOM   2592  H   TYR B  10      44.706  11.744  -0.806  1.00 84.34           H  
ATOM   2593  CA  TYR B  10      42.780  11.022  -1.442  1.00 84.34           C  
ATOM   2594  HA  TYR B  10      41.993  11.719  -1.728  1.00 84.34           H  
ATOM   2595  C   TYR B  10      42.086   9.848  -0.742  1.00 84.34           C  
ATOM   2596  CB  TYR B  10      43.482  10.525  -2.715  1.00 84.34           C  
ATOM   2597  HB2 TYR B  10      42.822   9.821  -3.220  1.00 84.34           H  
ATOM   2598  HB3 TYR B  10      44.382   9.977  -2.437  1.00 84.34           H  
ATOM   2599  O   TYR B  10      40.882   9.659  -0.916  1.00 84.34           O  
ATOM   2600  CG  TYR B  10      43.824  11.612  -3.716  1.00 84.34           C  
ATOM   2601  CD1 TYR B  10      42.793  12.376  -4.299  1.00 84.34           C  
ATOM   2602  HD1 TYR B  10      41.764  12.192  -4.025  1.00 84.34           H  
ATOM   2603  CD2 TYR B  10      45.162  11.846  -4.085  1.00 84.34           C  
ATOM   2604  HD2 TYR B  10      45.951  11.264  -3.633  1.00 84.34           H  
ATOM   2605  CE1 TYR B  10      43.100  13.384  -5.233  1.00 84.34           C  
ATOM   2606  HE1 TYR B  10      42.317  13.982  -5.676  1.00 84.34           H  
ATOM   2607  CE2 TYR B  10      45.476  12.853  -5.017  1.00 84.34           C  
ATOM   2608  HE2 TYR B  10      46.507  13.037  -5.281  1.00 84.34           H  
ATOM   2609  OH  TYR B  10      44.740  14.602  -6.486  1.00 84.34           O  
ATOM   2610  HH  TYR B  10      45.689  14.695  -6.593  1.00 84.34           H  
ATOM   2611  CZ  TYR B  10      44.442  13.627  -5.589  1.00 84.34           C  
ATOM   2612  N   LEU B  11      42.816   9.083   0.073  1.00 83.31           N  
ATOM   2613  H   LEU B  11      43.805   9.268   0.153  1.00 83.31           H  
ATOM   2614  CA  LEU B  11      42.263   7.958   0.824  1.00 83.31           C  
ATOM   2615  HA  LEU B  11      41.678   7.350   0.134  1.00 83.31           H  
ATOM   2616  C   LEU B  11      41.300   8.426   1.918  1.00 83.31           C  
ATOM   2617  CB  LEU B  11      43.427   7.110   1.360  1.00 83.31           C  
ATOM   2618  HB2 LEU B  11      44.050   6.820   0.514  1.00 83.31           H  
ATOM   2619  HB3 LEU B  11      44.033   7.719   2.031  1.00 83.31           H  
ATOM   2620  O   LEU B  11      40.190   7.908   1.996  1.00 83.31           O  
ATOM   2621  CG  LEU B  11      42.992   5.839   2.109  1.00 83.31           C  
ATOM   2622  HG  LEU B  11      42.518   6.108   3.053  1.00 83.31           H  
ATOM   2623  CD1 LEU B  11      42.045   4.954   1.299  1.00 83.31           C  
ATOM   2624 HD11 LEU B  11      42.490   4.750   0.325  1.00 83.31           H  
ATOM   2625 HD12 LEU B  11      41.875   4.015   1.825  1.00 83.31           H  
ATOM   2626 HD13 LEU B  11      41.079   5.443   1.175  1.00 83.31           H  
ATOM   2627  CD2 LEU B  11      44.238   5.013   2.384  1.00 83.31           C  
ATOM   2628 HD21 LEU B  11      44.945   5.590   2.980  1.00 83.31           H  
ATOM   2629 HD22 LEU B  11      43.947   4.119   2.935  1.00 83.31           H  
ATOM   2630 HD23 LEU B  11      44.701   4.705   1.446  1.00 83.31           H  
ATOM   2631  N   ARG B  12      41.661   9.476   2.669  1.00 83.47           N  
ATOM   2632  H   ARG B  12      42.597   9.837   2.556  1.00 83.47           H  
ATOM   2633  CA  ARG B  12      40.771  10.132   3.638  1.00 83.47           C  
ATOM   2634  HA  ARG B  12      40.455   9.392   4.374  1.00 83.47           H  
ATOM   2635  C   ARG B  12      39.488  10.643   2.974  1.00 83.47           C  
ATOM   2636  CB  ARG B  12      41.553  11.252   4.346  1.00 83.47           C  
ATOM   2637  HB2 ARG B  12      41.829  12.011   3.615  1.00 83.47           H  
ATOM   2638  HB3 ARG B  12      42.469  10.828   4.758  1.00 83.47           H  
ATOM   2639  O   ARG B  12      38.417  10.540   3.563  1.00 83.47           O  
ATOM   2640  CG  ARG B  12      40.770  11.915   5.492  1.00 83.47           C  
ATOM   2641  HG2 ARG B  12      39.827  12.305   5.107  1.00 83.47           H  
ATOM   2642  HG3 ARG B  12      40.549  11.176   6.263  1.00 83.47           H  
ATOM   2643  CD  ARG B  12      41.546  13.091   6.109  1.00 83.47           C  
ATOM   2644  HD2 ARG B  12      40.872  13.629   6.777  1.00 83.47           H  
ATOM   2645  HD3 ARG B  12      41.837  13.769   5.307  1.00 83.47           H  
ATOM   2646  NE  ARG B  12      42.722  12.655   6.894  1.00 83.47           N  
ATOM   2647  HE  ARG B  12      42.590  11.857   7.499  1.00 83.47           H  
ATOM   2648  NH1 ARG B  12      44.231  14.268   6.237  1.00 83.47           N  
ATOM   2649 HH11 ARG B  12      43.570  14.621   5.560  1.00 83.47           H  
ATOM   2650 HH12 ARG B  12      45.158  14.665   6.305  1.00 83.47           H  
ATOM   2651  NH2 ARG B  12      44.789  12.816   7.835  1.00 83.47           N  
ATOM   2652 HH21 ARG B  12      45.662  13.301   7.985  1.00 83.47           H  
ATOM   2653 HH22 ARG B  12      44.584  12.059   8.472  1.00 83.47           H  
ATOM   2654  CZ  ARG B  12      43.904  13.245   6.980  1.00 83.47           C  
ATOM   2655  N   ARG B  13      39.555  11.163   1.739  1.00 86.06           N  
ATOM   2656  H   ARG B  13      40.465  11.280   1.318  1.00 86.06           H  
ATOM   2657  CA  ARG B  13      38.342  11.533   0.985  1.00 86.06           C  
ATOM   2658  HA  ARG B  13      37.707  12.100   1.665  1.00 86.06           H  
ATOM   2659  C   ARG B  13      37.516  10.304   0.597  1.00 86.06           C  
ATOM   2660  CB  ARG B  13      38.689  12.408  -0.236  1.00 86.06           C  
ATOM   2661  HB2 ARG B  13      39.243  13.286   0.097  1.00 86.06           H  
ATOM   2662  HB3 ARG B  13      39.333  11.840  -0.908  1.00 86.06           H  
ATOM   2663  O   ARG B  13      36.299  10.339   0.761  1.00 86.06           O  
ATOM   2664  CG  ARG B  13      37.444  12.866  -1.026  1.00 86.06           C  
ATOM   2665  HG2 ARG B  13      36.868  11.993  -1.332  1.00 86.06           H  
ATOM   2666  HG3 ARG B  13      37.770  13.373  -1.934  1.00 86.06           H  
ATOM   2667  CD  ARG B  13      36.548  13.825  -0.228  1.00 86.06           C  
ATOM   2668  HD2 ARG B  13      36.503  13.512   0.815  1.00 86.06           H  
ATOM   2669  HD3 ARG B  13      36.992  14.820  -0.266  1.00 86.06           H  
ATOM   2670  NE  ARG B  13      35.165  13.845  -0.732  1.00 86.06           N  
ATOM   2671  HE  ARG B  13      34.808  12.988  -1.131  1.00 86.06           H  
ATOM   2672  NH1 ARG B  13      34.572  15.956  -0.028  1.00 86.06           N  
ATOM   2673 HH11 ARG B  13      35.533  16.132   0.226  1.00 86.06           H  
ATOM   2674 HH12 ARG B  13      33.844  16.635   0.142  1.00 86.06           H  
ATOM   2675  NH2 ARG B  13      33.016  14.572  -0.801  1.00 86.06           N  
ATOM   2676 HH21 ARG B  13      32.762  13.602  -0.919  1.00 86.06           H  
ATOM   2677 HH22 ARG B  13      32.288  15.230  -0.561  1.00 86.06           H  
ATOM   2678  CZ  ARG B  13      34.264  14.788  -0.527  1.00 86.06           C  
ATOM   2679  N   ALA B  14      38.153   9.236   0.115  1.00 87.78           N  
ATOM   2680  H   ALA B  14      39.157   9.281   0.009  1.00 87.78           H  
ATOM   2681  CA  ALA B  14      37.468   8.013  -0.301  1.00 87.78           C  
ATOM   2682  HA  ALA B  14      36.709   8.282  -1.036  1.00 87.78           H  
ATOM   2683  C   ALA B  14      36.736   7.320   0.862  1.00 87.78           C  
ATOM   2684  CB  ALA B  14      38.479   7.081  -0.981  1.00 87.78           C  
ATOM   2685  HB1 ALA B  14      39.245   6.774  -0.269  1.00 87.78           H  
ATOM   2686  HB2 ALA B  14      37.964   6.192  -1.347  1.00 87.78           H  
ATOM   2687  HB3 ALA B  14      38.952   7.590  -1.820  1.00 87.78           H  
ATOM   2688  O   ALA B  14      35.582   6.932   0.692  1.00 87.78           O  
ATOM   2689  N   THR B  15      37.349   7.216   2.048  1.00 85.20           N  
ATOM   2690  H   THR B  15      38.303   7.531   2.149  1.00 85.20           H  
ATOM   2691  CA  THR B  15      36.696   6.624   3.230  1.00 85.20           C  
ATOM   2692  HA  THR B  15      36.214   5.696   2.922  1.00 85.20           H  
ATOM   2693  C   THR B  15      35.589   7.514   3.799  1.00 85.20           C  
ATOM   2694  CB  THR B  15      37.698   6.249   4.332  1.00 85.20           C  
ATOM   2695  HB  THR B  15      37.148   5.932   5.218  1.00 85.20           H  
ATOM   2696  O   THR B  15      34.549   6.994   4.199  1.00 85.20           O  
ATOM   2697  CG2 THR B  15      38.615   5.106   3.901  1.00 85.20           C  
ATOM   2698 HG21 THR B  15      38.016   4.240   3.617  1.00 85.20           H  
ATOM   2699 HG22 THR B  15      39.235   5.410   3.057  1.00 85.20           H  
ATOM   2700 HG23 THR B  15      39.256   4.815   4.733  1.00 85.20           H  
ATOM   2701  OG1 THR B  15      38.521   7.341   4.668  1.00 85.20           O  
ATOM   2702  HG1 THR B  15      39.125   7.010   5.337  1.00 85.20           H  
ATOM   2703  N   LEU B  16      35.728   8.847   3.758  1.00 87.85           N  
ATOM   2704  H   LEU B  16      36.623   9.227   3.485  1.00 87.85           H  
ATOM   2705  CA  LEU B  16      34.636   9.765   4.117  1.00 87.85           C  
ATOM   2706  HA  LEU B  16      34.253   9.475   5.096  1.00 87.85           H  
ATOM   2707  C   LEU B  16      33.440   9.659   3.154  1.00 87.85           C  
ATOM   2708  CB  LEU B  16      35.161  11.211   4.189  1.00 87.85           C  
ATOM   2709  HB2 LEU B  16      34.310  11.892   4.179  1.00 87.85           H  
ATOM   2710  HB3 LEU B  16      35.750  11.410   3.294  1.00 87.85           H  
ATOM   2711  O   LEU B  16      32.301   9.564   3.612  1.00 87.85           O  
ATOM   2712  CG  LEU B  16      36.009  11.521   5.438  1.00 87.85           C  
ATOM   2713  HG  LEU B  16      36.803  10.782   5.546  1.00 87.85           H  
ATOM   2714  CD1 LEU B  16      36.640  12.908   5.293  1.00 87.85           C  
ATOM   2715 HD11 LEU B  16      37.260  13.121   6.164  1.00 87.85           H  
ATOM   2716 HD12 LEU B  16      37.272  12.925   4.404  1.00 87.85           H  
ATOM   2717 HD13 LEU B  16      35.863  13.667   5.204  1.00 87.85           H  
ATOM   2718  CD2 LEU B  16      35.174  11.523   6.723  1.00 87.85           C  
ATOM   2719 HD21 LEU B  16      34.343  12.222   6.630  1.00 87.85           H  
ATOM   2720 HD22 LEU B  16      35.803  11.815   7.565  1.00 87.85           H  
ATOM   2721 HD23 LEU B  16      34.792  10.521   6.919  1.00 87.85           H  
ATOM   2722  N   ASP B  17      33.686   9.617   1.841  1.00 90.86           N  
ATOM   2723  H   ASP B  17      34.641   9.717   1.526  1.00 90.86           H  
ATOM   2724  CA  ASP B  17      32.636   9.413   0.833  1.00 90.86           C  
ATOM   2725  HA  ASP B  17      31.846  10.147   0.994  1.00 90.86           H  
ATOM   2726  C   ASP B  17      31.976   8.025   0.965  1.00 90.86           C  
ATOM   2727  CB  ASP B  17      33.212   9.607  -0.586  1.00 90.86           C  
ATOM   2728  HB2 ASP B  17      34.173   9.098  -0.663  1.00 90.86           H  
ATOM   2729  HB3 ASP B  17      32.533   9.133  -1.295  1.00 90.86           H  
ATOM   2730  O   ASP B  17      30.763   7.902   0.785  1.00 90.86           O  
ATOM   2731  CG  ASP B  17      33.359  11.069  -1.024  1.00 90.86           C  
ATOM   2732  OD1 ASP B  17      32.582  11.932  -0.569  1.00 90.86           O  
ATOM   2733  OD2 ASP B  17      34.172  11.369  -1.927  1.00 90.86           O  
ATOM   2734  N   LEU B  18      32.745   6.985   1.315  1.00 90.11           N  
ATOM   2735  H   LEU B  18      33.742   7.132   1.381  1.00 90.11           H  
ATOM   2736  CA  LEU B  18      32.233   5.634   1.581  1.00 90.11           C  
ATOM   2737  HA  LEU B  18      31.589   5.333   0.755  1.00 90.11           H  
ATOM   2738  C   LEU B  18      31.375   5.595   2.848  1.00 90.11           C  
ATOM   2739  CB  LEU B  18      33.417   4.652   1.662  1.00 90.11           C  
ATOM   2740  HB2 LEU B  18      33.919   4.632   0.694  1.00 90.11           H  
ATOM   2741  HB3 LEU B  18      34.128   5.030   2.397  1.00 90.11           H  
ATOM   2742  O   LEU B  18      30.316   4.971   2.842  1.00 90.11           O  
ATOM   2743  CG  LEU B  18      33.055   3.208   2.067  1.00 90.11           C  
ATOM   2744  HG  LEU B  18      32.630   3.205   3.071  1.00 90.11           H  
ATOM   2745  CD1 LEU B  18      32.055   2.560   1.110  1.00 90.11           C  
ATOM   2746 HD11 LEU B  18      31.878   1.525   1.402  1.00 90.11           H  
ATOM   2747 HD12 LEU B  18      32.470   2.572   0.102  1.00 90.11           H  
ATOM   2748 HD13 LEU B  18      31.106   3.096   1.118  1.00 90.11           H  
ATOM   2749  CD2 LEU B  18      34.320   2.353   2.081  1.00 90.11           C  
ATOM   2750 HD21 LEU B  18      35.037   2.761   2.793  1.00 90.11           H  
ATOM   2751 HD22 LEU B  18      34.083   1.332   2.381  1.00 90.11           H  
ATOM   2752 HD23 LEU B  18      34.775   2.331   1.090  1.00 90.11           H  
ATOM   2753  N   ARG B  19      31.787   6.283   3.919  1.00 89.01           N  
ATOM   2754  H   ARG B  19      32.691   6.732   3.874  1.00 89.01           H  
ATOM   2755  CA  ARG B  19      31.011   6.377   5.162  1.00 89.01           C  
ATOM   2756  HA  ARG B  19      30.779   5.365   5.493  1.00 89.01           H  
ATOM   2757  C   ARG B  19      29.671   7.073   4.928  1.00 89.01           C  
ATOM   2758  CB  ARG B  19      31.851   7.071   6.244  1.00 89.01           C  
ATOM   2759  HB2 ARG B  19      31.981   8.123   5.990  1.00 89.01           H  
ATOM   2760  HB3 ARG B  19      32.834   6.601   6.282  1.00 89.01           H  
ATOM   2761  O   ARG B  19      28.657   6.574   5.405  1.00 89.01           O  
ATOM   2762  CG  ARG B  19      31.200   6.939   7.631  1.00 89.01           C  
ATOM   2763  HG2 ARG B  19      30.213   7.401   7.634  1.00 89.01           H  
ATOM   2764  HG3 ARG B  19      31.085   5.880   7.862  1.00 89.01           H  
ATOM   2765  CD  ARG B  19      32.063   7.579   8.724  1.00 89.01           C  
ATOM   2766  HD2 ARG B  19      33.087   7.220   8.619  1.00 89.01           H  
ATOM   2767  HD3 ARG B  19      31.683   7.253   9.693  1.00 89.01           H  
ATOM   2768  NE  ARG B  19      32.022   9.054   8.670  1.00 89.01           N  
ATOM   2769  HE  ARG B  19      31.288   9.465   8.110  1.00 89.01           H  
ATOM   2770  NH1 ARG B  19      33.738   9.454  10.145  1.00 89.01           N  
ATOM   2771 HH11 ARG B  19      34.290  10.092  10.701  1.00 89.01           H  
ATOM   2772 HH12 ARG B  19      33.901   8.460  10.218  1.00 89.01           H  
ATOM   2773  NH2 ARG B  19      32.578  11.166   9.308  1.00 89.01           N  
ATOM   2774 HH21 ARG B  19      31.796  11.528   8.781  1.00 89.01           H  
ATOM   2775 HH22 ARG B  19      33.126  11.788   9.885  1.00 89.01           H  
ATOM   2776  CZ  ARG B  19      32.780   9.880   9.369  1.00 89.01           C  
ATOM   2777  N   ALA B  20      29.660   8.159   4.152  1.00 94.01           N  
ATOM   2778  H   ALA B  20      30.542   8.514   3.810  1.00 94.01           H  
ATOM   2779  CA  ALA B  20      28.433   8.846   3.752  1.00 94.01           C  
ATOM   2780  HA  ALA B  20      27.871   9.115   4.646  1.00 94.01           H  
ATOM   2781  C   ALA B  20      27.521   7.945   2.896  1.00 94.01           C  
ATOM   2782  CB  ALA B  20      28.818  10.139   3.021  1.00 94.01           C  
ATOM   2783  HB1 ALA B  20      27.914  10.686   2.752  1.00 94.01           H  
ATOM   2784  HB2 ALA B  20      29.427  10.765   3.673  1.00 94.01           H  
ATOM   2785  HB3 ALA B  20      29.379   9.909   2.116  1.00 94.01           H  
ATOM   2786  O   ALA B  20      26.330   7.841   3.172  1.00 94.01           O  
ATOM   2787  N   ALA B  21      28.074   7.218   1.917  1.00 94.46           N  
ATOM   2788  H   ALA B  21      29.051   7.352   1.697  1.00 94.46           H  
ATOM   2789  CA  ALA B  21      27.292   6.287   1.099  1.00 94.46           C  
ATOM   2790  HA  ALA B  21      26.443   6.833   0.688  1.00 94.46           H  
ATOM   2791  C   ALA B  21      26.715   5.115   1.923  1.00 94.46           C  
ATOM   2792  CB  ALA B  21      28.164   5.809  -0.070  1.00 94.46           C  
ATOM   2793  HB1 ALA B  21      29.016   5.241   0.305  1.00 94.46           H  
ATOM   2794  HB2 ALA B  21      28.525   6.668  -0.635  1.00 94.46           H  
ATOM   2795  HB3 ALA B  21      27.569   5.176  -0.729  1.00 94.46           H  
ATOM   2796  O   ALA B  21      25.528   4.817   1.825  1.00 94.46           O  
ATOM   2797  N   ARG B  22      27.520   4.491   2.798  1.00 91.99           N  
ATOM   2798  H   ARG B  22      28.488   4.778   2.831  1.00 91.99           H  
ATOM   2799  CA  ARG B  22      27.063   3.449   3.739  1.00 91.99           C  
ATOM   2800  HA  ARG B  22      26.546   2.668   3.181  1.00 91.99           H  
ATOM   2801  C   ARG B  22      26.019   3.972   4.736  1.00 91.99           C  
ATOM   2802  CB  ARG B  22      28.263   2.822   4.484  1.00 91.99           C  
ATOM   2803  HB2 ARG B  22      28.918   3.616   4.843  1.00 91.99           H  
ATOM   2804  HB3 ARG B  22      27.883   2.287   5.355  1.00 91.99           H  
ATOM   2805  O   ARG B  22      25.232   3.177   5.238  1.00 91.99           O  
ATOM   2806  CG  ARG B  22      29.080   1.814   3.648  1.00 91.99           C  
ATOM   2807  HG2 ARG B  22      29.465   2.304   2.754  1.00 91.99           H  
ATOM   2808  HG3 ARG B  22      28.422   1.000   3.343  1.00 91.99           H  
ATOM   2809  CD  ARG B  22      30.258   1.233   4.463  1.00 91.99           C  
ATOM   2810  HD2 ARG B  22      29.876   0.878   5.420  1.00 91.99           H  
ATOM   2811  HD3 ARG B  22      30.977   2.031   4.651  1.00 91.99           H  
ATOM   2812  NE  ARG B  22      30.942   0.104   3.784  1.00 91.99           N  
ATOM   2813  HE  ARG B  22      30.539  -0.224   2.918  1.00 91.99           H  
ATOM   2814  NH1 ARG B  22      32.598  -0.317   5.347  1.00 91.99           N  
ATOM   2815 HH11 ARG B  22      32.291   0.447   5.933  1.00 91.99           H  
ATOM   2816 HH12 ARG B  22      33.361  -0.906   5.649  1.00 91.99           H  
ATOM   2817  NH2 ARG B  22      32.447  -1.616   3.564  1.00 91.99           N  
ATOM   2818 HH21 ARG B  22      33.202  -2.172   3.937  1.00 91.99           H  
ATOM   2819 HH22 ARG B  22      32.030  -1.933   2.700  1.00 91.99           H  
ATOM   2820  CZ  ARG B  22      31.984  -0.596   4.232  1.00 91.99           C  
ATOM   2821  N   GLN B  23      26.003   5.272   5.040  1.00 92.87           N  
ATOM   2822  H   GLN B  23      26.706   5.876   4.636  1.00 92.87           H  
ATOM   2823  CA  GLN B  23      24.956   5.887   5.856  1.00 92.87           C  
ATOM   2824  HA  GLN B  23      24.714   5.202   6.669  1.00 92.87           H  
ATOM   2825  C   GLN B  23      23.653   6.071   5.064  1.00 92.87           C  
ATOM   2826  CB  GLN B  23      25.471   7.186   6.490  1.00 92.87           C  
ATOM   2827  HB2 GLN B  23      26.408   6.986   7.009  1.00 92.87           H  
ATOM   2828  HB3 GLN B  23      25.647   7.935   5.718  1.00 92.87           H  
ATOM   2829  O   GLN B  23      22.624   5.591   5.528  1.00 92.87           O  
ATOM   2830  CG  GLN B  23      24.450   7.728   7.497  1.00 92.87           C  
ATOM   2831  HG2 GLN B  23      24.277   6.996   8.286  1.00 92.87           H  
ATOM   2832  HG3 GLN B  23      23.502   7.886   6.981  1.00 92.87           H  
ATOM   2833  CD  GLN B  23      24.884   9.036   8.145  1.00 92.87           C  
ATOM   2834  NE2 GLN B  23      23.987   9.984   8.271  1.00 92.87           N  
ATOM   2835 HE21 GLN B  23      23.085   9.863   7.834  1.00 92.87           H  
ATOM   2836 HE22 GLN B  23      24.236  10.858   8.711  1.00 92.87           H  
ATOM   2837  OE1 GLN B  23      26.029   9.197   8.554  1.00 92.87           O  
ATOM   2838  N   ARG B  24      23.702   6.644   3.851  1.00 94.12           N  
ATOM   2839  H   ARG B  24      24.575   7.049   3.546  1.00 94.12           H  
ATOM   2840  CA  ARG B  24      22.509   6.831   3.001  1.00 94.12           C  
ATOM   2841  HA  ARG B  24      21.801   7.442   3.562  1.00 94.12           H  
ATOM   2842  C   ARG B  24      21.776   5.519   2.698  1.00 94.12           C  
ATOM   2843  CB  ARG B  24      22.892   7.593   1.718  1.00 94.12           C  
ATOM   2844  HB2 ARG B  24      23.328   8.550   2.005  1.00 94.12           H  
ATOM   2845  HB3 ARG B  24      23.653   7.024   1.184  1.00 94.12           H  
ATOM   2846  O   ARG B  24      20.554   5.500   2.679  1.00 94.12           O  
ATOM   2847  CG  ARG B  24      21.721   7.866   0.750  1.00 94.12           C  
ATOM   2848  HG2 ARG B  24      22.097   8.441  -0.097  1.00 94.12           H  
ATOM   2849  HG3 ARG B  24      21.337   6.921   0.367  1.00 94.12           H  
ATOM   2850  CD  ARG B  24      20.567   8.645   1.398  1.00 94.12           C  
ATOM   2851  HD2 ARG B  24      20.942   9.591   1.790  1.00 94.12           H  
ATOM   2852  HD3 ARG B  24      20.175   8.066   2.234  1.00 94.12           H  
ATOM   2853  NE  ARG B  24      19.468   8.905   0.449  1.00 94.12           N  
ATOM   2854  HE  ARG B  24      19.572   8.661  -0.526  1.00 94.12           H  
ATOM   2855  NH1 ARG B  24      17.899   9.568   1.997  1.00 94.12           N  
ATOM   2856 HH11 ARG B  24      18.575   9.452   2.739  1.00 94.12           H  
ATOM   2857 HH12 ARG B  24      16.926   9.727   2.214  1.00 94.12           H  
ATOM   2858  NH2 ARG B  24      17.373   9.430  -0.179  1.00 94.12           N  
ATOM   2859 HH21 ARG B  24      16.402   9.636   0.004  1.00 94.12           H  
ATOM   2860 HH22 ARG B  24      17.660   9.119  -1.096  1.00 94.12           H  
ATOM   2861  CZ  ARG B  24      18.252   9.305   0.768  1.00 94.12           C  
ATOM   2862  N   ILE B  25      22.504   4.411   2.531  1.00 94.40           N  
ATOM   2863  H   ILE B  25      23.509   4.509   2.498  1.00 94.40           H  
ATOM   2864  CA  ILE B  25      21.902   3.070   2.389  1.00 94.40           C  
ATOM   2865  HA  ILE B  25      21.214   3.081   1.544  1.00 94.40           H  
ATOM   2866  C   ILE B  25      21.062   2.707   3.625  1.00 94.40           C  
ATOM   2867  CB  ILE B  25      22.997   2.017   2.104  1.00 94.40           C  
ATOM   2868  HB  ILE B  25      23.776   2.115   2.860  1.00 94.40           H  
ATOM   2869  O   ILE B  25      19.904   2.329   3.483  1.00 94.40           O  
ATOM   2870  CG1 ILE B  25      23.614   2.268   0.712  1.00 94.40           C  
ATOM   2871 HG12 ILE B  25      23.854   3.326   0.609  1.00 94.40           H  
ATOM   2872 HG13 ILE B  25      22.887   2.018  -0.062  1.00 94.40           H  
ATOM   2873  CG2 ILE B  25      22.445   0.584   2.166  1.00 94.40           C  
ATOM   2874 HG21 ILE B  25      23.212  -0.156   1.937  1.00 94.40           H  
ATOM   2875 HG22 ILE B  25      22.077   0.352   3.165  1.00 94.40           H  
ATOM   2876 HG23 ILE B  25      21.618   0.461   1.467  1.00 94.40           H  
ATOM   2877  CD1 ILE B  25      24.907   1.486   0.462  1.00 94.40           C  
ATOM   2878 HD11 ILE B  25      24.705   0.418   0.385  1.00 94.40           H  
ATOM   2879 HD12 ILE B  25      25.340   1.828  -0.478  1.00 94.40           H  
ATOM   2880 HD13 ILE B  25      25.618   1.672   1.267  1.00 94.40           H  
ATOM   2881  N   ARG B  26      21.601   2.891   4.840  1.00 92.72           N  
ATOM   2882  H   ARG B  26      22.522   3.301   4.902  1.00 92.72           H  
ATOM   2883  CA  ARG B  26      20.855   2.614   6.080  1.00 92.72           C  
ATOM   2884  HA  ARG B  26      20.446   1.605   6.020  1.00 92.72           H  
ATOM   2885  C   ARG B  26      19.650   3.533   6.263  1.00 92.72           C  
ATOM   2886  CB  ARG B  26      21.757   2.716   7.314  1.00 92.72           C  
ATOM   2887  HB2 ARG B  26      21.127   2.655   8.201  1.00 92.72           H  
ATOM   2888  HB3 ARG B  26      22.256   3.685   7.317  1.00 92.72           H  
ATOM   2889  O   ARG B  26      18.648   3.074   6.798  1.00 92.72           O  
ATOM   2890  CG  ARG B  26      22.789   1.584   7.383  1.00 92.72           C  
ATOM   2891  HG2 ARG B  26      22.274   0.627   7.294  1.00 92.72           H  
ATOM   2892  HG3 ARG B  26      23.498   1.674   6.560  1.00 92.72           H  
ATOM   2893  CD  ARG B  26      23.537   1.613   8.722  1.00 92.72           C  
ATOM   2894  HD2 ARG B  26      22.808   1.481   9.522  1.00 92.72           H  
ATOM   2895  HD3 ARG B  26      24.222   0.766   8.766  1.00 92.72           H  
ATOM   2896  NE  ARG B  26      24.256   2.888   8.934  1.00 92.72           N  
ATOM   2897  HE  ARG B  26      23.704   3.636   9.329  1.00 92.72           H  
ATOM   2898  NH1 ARG B  26      26.284   2.273   8.058  1.00 92.72           N  
ATOM   2899 HH11 ARG B  26      25.851   1.408   7.767  1.00 92.72           H  
ATOM   2900 HH12 ARG B  26      27.242   2.488   7.820  1.00 92.72           H  
ATOM   2901  NH2 ARG B  26      26.009   4.337   8.870  1.00 92.72           N  
ATOM   2902 HH21 ARG B  26      25.423   5.036   9.304  1.00 92.72           H  
ATOM   2903 HH22 ARG B  26      26.955   4.565   8.599  1.00 92.72           H  
ATOM   2904  CZ  ARG B  26      25.509   3.158   8.618  1.00 92.72           C  
ATOM   2905  N   GLU B  27      19.735   4.786   5.824  1.00 93.34           N  
ATOM   2906  H   GLU B  27      20.616   5.104   5.447  1.00 93.34           H  
ATOM   2907  CA  GLU B  27      18.604   5.725   5.837  1.00 93.34           C  
ATOM   2908  HA  GLU B  27      18.203   5.780   6.850  1.00 93.34           H  
ATOM   2909  C   GLU B  27      17.470   5.238   4.906  1.00 93.34           C  
ATOM   2910  CB  GLU B  27      19.095   7.133   5.447  1.00 93.34           C  
ATOM   2911  HB2 GLU B  27      19.612   7.057   4.490  1.00 93.34           H  
ATOM   2912  HB3 GLU B  27      18.235   7.789   5.313  1.00 93.34           H  
ATOM   2913  O   GLU B  27      16.307   5.198   5.297  1.00 93.34           O  
ATOM   2914  CG  GLU B  27      20.034   7.765   6.500  1.00 93.34           C  
ATOM   2915  HG2 GLU B  27      19.432   8.087   7.350  1.00 93.34           H  
ATOM   2916  HG3 GLU B  27      20.729   7.009   6.863  1.00 93.34           H  
ATOM   2917  CD  GLU B  27      20.866   8.955   5.979  1.00 93.34           C  
ATOM   2918  OE1 GLU B  27      21.689   9.473   6.776  1.00 93.34           O  
ATOM   2919  OE2 GLU B  27      20.774   9.289   4.772  1.00 93.34           O  
ATOM   2920  N   LEU B  28      17.812   4.772   3.701  1.00 93.81           N  
ATOM   2921  H   LEU B  28      18.784   4.821   3.432  1.00 93.81           H  
ATOM   2922  CA  LEU B  28      16.854   4.254   2.715  1.00 93.81           C  
ATOM   2923  HA  LEU B  28      16.042   4.971   2.596  1.00 93.81           H  
ATOM   2924  C   LEU B  28      16.207   2.918   3.122  1.00 93.81           C  
ATOM   2925  CB  LEU B  28      17.596   4.090   1.379  1.00 93.81           C  
ATOM   2926  HB2 LEU B  28      16.994   3.478   0.707  1.00 93.81           H  
ATOM   2927  HB3 LEU B  28      18.524   3.550   1.569  1.00 93.81           H  
ATOM   2928  O   LEU B  28      15.007   2.724   2.927  1.00 93.81           O  
ATOM   2929  CG  LEU B  28      17.919   5.419   0.679  1.00 93.81           C  
ATOM   2930  HG  LEU B  28      18.323   6.138   1.392  1.00 93.81           H  
ATOM   2931  CD1 LEU B  28      18.969   5.179  -0.406  1.00 93.81           C  
ATOM   2932 HD11 LEU B  28      19.213   6.126  -0.887  1.00 93.81           H  
ATOM   2933 HD12 LEU B  28      18.573   4.491  -1.153  1.00 93.81           H  
ATOM   2934 HD13 LEU B  28      19.870   4.759   0.040  1.00 93.81           H  
ATOM   2935  CD2 LEU B  28      16.664   6.009   0.040  1.00 93.81           C  
ATOM   2936 HD21 LEU B  28      16.188   5.274  -0.610  1.00 93.81           H  
ATOM   2937 HD22 LEU B  28      16.926   6.875  -0.568  1.00 93.81           H  
ATOM   2938 HD23 LEU B  28      15.958   6.320   0.809  1.00 93.81           H  
ATOM   2939  N   GLU B  29      16.989   1.989   3.674  1.00 91.51           N  
ATOM   2940  H   GLU B  29      17.981   2.176   3.717  1.00 91.51           H  
ATOM   2941  CA  GLU B  29      16.526   0.637   4.022  1.00 91.51           C  
ATOM   2942  HA  GLU B  29      15.768   0.312   3.309  1.00 91.51           H  
ATOM   2943  C   GLU B  29      15.881   0.588   5.422  1.00 91.51           C  
ATOM   2944  CB  GLU B  29      17.716  -0.346   3.922  1.00 91.51           C  
ATOM   2945  HB2 GLU B  29      18.526   0.023   4.552  1.00 91.51           H  
ATOM   2946  HB3 GLU B  29      17.403  -1.319   4.302  1.00 91.51           H  
ATOM   2947  O   GLU B  29      14.853  -0.060   5.629  1.00 91.51           O  
ATOM   2948  CG  GLU B  29      18.218  -0.525   2.474  1.00 91.51           C  
ATOM   2949  HG2 GLU B  29      17.413  -0.973   1.892  1.00 91.51           H  
ATOM   2950  HG3 GLU B  29      18.429   0.456   2.047  1.00 91.51           H  
ATOM   2951  CD  GLU B  29      19.486  -1.390   2.323  1.00 91.51           C  
ATOM   2952  OE1 GLU B  29      19.718  -1.902   1.195  1.00 91.51           O  
ATOM   2953  OE2 GLU B  29      20.275  -1.503   3.287  1.00 91.51           O  
ATOM   2954  N   SER B  30      16.469   1.290   6.399  1.00 88.78           N  
ATOM   2955  H   SER B  30      17.225   1.905   6.135  1.00 88.78           H  
ATOM   2956  CA  SER B  30      16.355   0.933   7.824  1.00 88.78           C  
ATOM   2957  HA  SER B  30      15.457   0.329   7.955  1.00 88.78           H  
ATOM   2958  C   SER B  30      16.206   2.102   8.813  1.00 88.78           C  
ATOM   2959  CB  SER B  30      17.545   0.039   8.214  1.00 88.78           C  
ATOM   2960  HB2 SER B  30      17.593  -0.806   7.527  1.00 88.78           H  
ATOM   2961  HB3 SER B  30      17.394  -0.355   9.219  1.00 88.78           H  
ATOM   2962  O   SER B  30      16.268   1.858  10.018  1.00 88.78           O  
ATOM   2963  OG  SER B  30      18.777   0.744   8.167  1.00 88.78           O  
ATOM   2964  HG  SER B  30      18.627   1.563   7.691  1.00 88.78           H  
ATOM   2965  N   ASP B  31      15.999   3.352   8.365  1.00 93.07           N  
ATOM   2966  H   ASP B  31      16.004   3.535   7.371  1.00 93.07           H  
ATOM   2967  CA  ASP B  31      15.922   4.498   9.293  1.00 93.07           C  
ATOM   2968  HA  ASP B  31      16.892   4.550   9.788  1.00 93.07           H  
ATOM   2969  C   ASP B  31      14.800   4.297  10.333  1.00 93.07           C  
ATOM   2970  CB  ASP B  31      15.719   5.841   8.563  1.00 93.07           C  
ATOM   2971  HB2 ASP B  31      16.294   5.828   7.637  1.00 93.07           H  
ATOM   2972  HB3 ASP B  31      14.668   5.961   8.301  1.00 93.07           H  
ATOM   2973  O   ASP B  31      13.657   4.011   9.939  1.00 93.07           O  
ATOM   2974  CG  ASP B  31      16.190   7.067   9.364  1.00 93.07           C  
ATOM   2975  OD1 ASP B  31      16.952   6.888  10.341  1.00 93.07           O  
ATOM   2976  OD2 ASP B  31      15.823   8.195   8.971  1.00 93.07           O  
ATOM   2977  N   PRO B  32      15.077   4.401  11.647  1.00 96.91           N  
ATOM   2978  CA  PRO B  32      14.046   4.297  12.667  1.00 96.91           C  
ATOM   2979  HA  PRO B  32      13.494   3.369  12.512  1.00 96.91           H  
ATOM   2980  C   PRO B  32      13.085   5.485  12.595  1.00 96.91           C  
ATOM   2981  CB  PRO B  32      14.781   4.227  14.008  1.00 96.91           C  
ATOM   2982  HB2 PRO B  32      14.327   3.480  14.660  1.00 96.91           H  
ATOM   2983  HB3 PRO B  32      14.793   5.206  14.487  1.00 96.91           H  
ATOM   2984  O   PRO B  32      13.504   6.632  12.441  1.00 96.91           O  
ATOM   2985  CG  PRO B  32      16.206   3.825  13.638  1.00 96.91           C  
ATOM   2986  HG2 PRO B  32      16.270   2.742  13.535  1.00 96.91           H  
ATOM   2987  HG3 PRO B  32      16.934   4.191  14.363  1.00 96.91           H  
ATOM   2988  CD  PRO B  32      16.387   4.477  12.275  1.00 96.91           C  
ATOM   2989  HD2 PRO B  32      16.672   5.521  12.401  1.00 96.91           H  
ATOM   2990  HD3 PRO B  32      17.149   3.935  11.715  1.00 96.91           H  
ATOM   2991  N   LEU B  33      11.789   5.226  12.748  1.00 98.67           N  
ATOM   2992  H   LEU B  33      11.502   4.273  12.919  1.00 98.67           H  
ATOM   2993  CA  LEU B  33      10.754   6.255  12.636  1.00 98.67           C  
ATOM   2994  HA  LEU B  33      11.188   7.160  12.209  1.00 98.67           H  
ATOM   2995  C   LEU B  33      10.225   6.611  14.026  1.00 98.67           C  
ATOM   2996  CB  LEU B  33       9.643   5.800  11.675  1.00 98.67           C  
ATOM   2997  HB2 LEU B  33       9.051   5.031  12.172  1.00 98.67           H  
ATOM   2998  HB3 LEU B  33       8.985   6.647  11.486  1.00 98.67           H  
ATOM   2999  O   LEU B  33       9.850   5.726  14.795  1.00 98.67           O  
ATOM   3000  CG  LEU B  33      10.139   5.244  10.326  1.00 98.67           C  
ATOM   3001  HG  LEU B  33      10.834   4.422  10.495  1.00 98.67           H  
ATOM   3002  CD1 LEU B  33       8.961   4.671   9.548  1.00 98.67           C  
ATOM   3003 HD11 LEU B  33       8.265   5.466   9.283  1.00 98.67           H  
ATOM   3004 HD12 LEU B  33       9.344   4.189   8.649  1.00 98.67           H  
ATOM   3005 HD13 LEU B  33       8.444   3.923  10.150  1.00 98.67           H  
ATOM   3006  CD2 LEU B  33      10.831   6.308   9.472  1.00 98.67           C  
ATOM   3007 HD21 LEU B  33      11.759   6.618   9.953  1.00 98.67           H  
ATOM   3008 HD22 LEU B  33      11.077   5.897   8.493  1.00 98.67           H  
ATOM   3009 HD23 LEU B  33      10.181   7.174   9.348  1.00 98.67           H  
ATOM   3010  N   ALA B  34      10.196   7.894  14.367  1.00 98.78           N  
ATOM   3011  H   ALA B  34      10.365   8.572  13.638  1.00 98.78           H  
ATOM   3012  CA  ALA B  34       9.624   8.381  15.612  1.00 98.78           C  
ATOM   3013  HA  ALA B  34       9.852   7.681  16.416  1.00 98.78           H  
ATOM   3014  C   ALA B  34       8.101   8.500  15.490  1.00 98.78           C  
ATOM   3015  CB  ALA B  34      10.263   9.727  15.958  1.00 98.78           C  
ATOM   3016  HB1 ALA B  34      10.186  10.404  15.107  1.00 98.78           H  
ATOM   3017  HB2 ALA B  34      11.312   9.583  16.219  1.00 98.78           H  
ATOM   3018  HB3 ALA B  34       9.742  10.172  16.805  1.00 98.78           H  
ATOM   3019  O   ALA B  34       7.595   9.184  14.603  1.00 98.78           O  
ATOM   3020  N   ILE B  35       7.373   7.890  16.426  1.00 98.87           N  
ATOM   3021  H   ILE B  35       7.859   7.352  17.129  1.00 98.87           H  
ATOM   3022  CA  ILE B  35       5.980   8.255  16.700  1.00 98.87           C  
ATOM   3023  HA  ILE B  35       5.476   8.518  15.770  1.00 98.87           H  
ATOM   3024  C   ILE B  35       6.041   9.492  17.597  1.00 98.87           C  
ATOM   3025  CB  ILE B  35       5.213   7.084  17.360  1.00 98.87           C  
ATOM   3026  HB  ILE B  35       5.723   6.813  18.284  1.00 98.87           H  
ATOM   3027  O   ILE B  35       6.521   9.393  18.727  1.00 98.87           O  
ATOM   3028  CG1 ILE B  35       5.191   5.844  16.434  1.00 98.87           C  
ATOM   3029 HG12 ILE B  35       4.608   6.070  15.541  1.00 98.87           H  
ATOM   3030 HG13 ILE B  35       6.207   5.610  16.117  1.00 98.87           H  
ATOM   3031  CG2 ILE B  35       3.777   7.523  17.707  1.00 98.87           C  
ATOM   3032 HG21 ILE B  35       3.235   7.793  16.801  1.00 98.87           H  
ATOM   3033 HG22 ILE B  35       3.790   8.387  18.373  1.00 98.87           H  
ATOM   3034 HG23 ILE B  35       3.246   6.725  18.225  1.00 98.87           H  
ATOM   3035  CD1 ILE B  35       4.624   4.575  17.087  1.00 98.87           C  
ATOM   3036 HD11 ILE B  35       4.712   3.742  16.390  1.00 98.87           H  
ATOM   3037 HD12 ILE B  35       5.186   4.340  17.991  1.00 98.87           H  
ATOM   3038 HD13 ILE B  35       3.570   4.705  17.334  1.00 98.87           H  
ATOM   3039  N   VAL B  36       5.587  10.641  17.099  1.00 98.62           N  
ATOM   3040  H   VAL B  36       5.238  10.640  16.151  1.00 98.62           H  
ATOM   3041  CA  VAL B  36       5.612  11.929  17.823  1.00 98.62           C  
ATOM   3042  HA  VAL B  36       6.201  11.811  18.732  1.00 98.62           H  
ATOM   3043  C   VAL B  36       4.230  12.370  18.303  1.00 98.62           C  
ATOM   3044  CB  VAL B  36       6.299  13.039  17.002  1.00 98.62           C  
ATOM   3045  HB  VAL B  36       6.234  13.969  17.568  1.00 98.62           H  
ATOM   3046  O   VAL B  36       4.124  13.064  19.307  1.00 98.62           O  
ATOM   3047  CG1 VAL B  36       7.785  12.714  16.811  1.00 98.62           C  
ATOM   3048 HG11 VAL B  36       8.274  13.550  16.312  1.00 98.62           H  
ATOM   3049 HG12 VAL B  36       7.905  11.823  16.194  1.00 98.62           H  
ATOM   3050 HG13 VAL B  36       8.259  12.562  17.780  1.00 98.62           H  
ATOM   3051  CG2 VAL B  36       5.662  13.273  15.625  1.00 98.62           C  
ATOM   3052 HG21 VAL B  36       5.782  12.394  14.991  1.00 98.62           H  
ATOM   3053 HG22 VAL B  36       4.604  13.510  15.734  1.00 98.62           H  
ATOM   3054 HG23 VAL B  36       6.158  14.114  15.141  1.00 98.62           H  
ATOM   3055  N   GLY B  37       3.160  11.910  17.649  1.00 98.70           N  
ATOM   3056  H   GLY B  37       3.319  11.324  16.842  1.00 98.70           H  
ATOM   3057  CA  GLY B  37       1.774  12.142  18.063  1.00 98.70           C  
ATOM   3058  HA2 GLY B  37       1.303  12.860  17.391  1.00 98.70           H  
ATOM   3059  HA3 GLY B  37       1.745  12.557  19.070  1.00 98.70           H  
ATOM   3060  C   GLY B  37       0.949  10.861  18.032  1.00 98.70           C  
ATOM   3061  O   GLY B  37       1.233   9.949  17.256  1.00 98.70           O  
ATOM   3062  N   MET B  38      -0.082  10.784  18.874  1.00 98.74           N  
ATOM   3063  H   MET B  38      -0.263  11.576  19.474  1.00 98.74           H  
ATOM   3064  CA  MET B  38      -1.066   9.694  18.879  1.00 98.74           C  
ATOM   3065  HA  MET B  38      -1.166   9.290  17.871  1.00 98.74           H  
ATOM   3066  C   MET B  38      -2.425  10.204  19.352  1.00 98.74           C  
ATOM   3067  CB  MET B  38      -0.665   8.560  19.837  1.00 98.74           C  
ATOM   3068  HB2 MET B  38      -1.431   7.787  19.782  1.00 98.74           H  
ATOM   3069  HB3 MET B  38      -0.651   8.953  20.853  1.00 98.74           H  
ATOM   3070  O   MET B  38      -2.486  10.903  20.366  1.00 98.74           O  
ATOM   3071  CG  MET B  38       0.688   7.907  19.558  1.00 98.74           C  
ATOM   3072  HG2 MET B  38       1.481   8.612  19.805  1.00 98.74           H  
ATOM   3073  HG3 MET B  38       0.756   7.688  18.492  1.00 98.74           H  
ATOM   3074  SD  MET B  38       0.968   6.365  20.475  1.00 98.74           S  
ATOM   3075  CE  MET B  38       0.748   6.913  22.194  1.00 98.74           C  
ATOM   3076  HE1 MET B  38       1.467   7.699  22.427  1.00 98.74           H  
ATOM   3077  HE2 MET B  38      -0.265   7.288  22.343  1.00 98.74           H  
ATOM   3078  HE3 MET B  38       0.906   6.072  22.869  1.00 98.74           H  
ATOM   3079  N   ALA B  39      -3.502   9.774  18.703  1.00 98.84           N  
ATOM   3080  H   ALA B  39      -3.372   9.238  17.856  1.00 98.84           H  
ATOM   3081  CA  ALA B  39      -4.877   9.946  19.164  1.00 98.84           C  
ATOM   3082  HA  ALA B  39      -4.883  10.018  20.252  1.00 98.84           H  
ATOM   3083  C   ALA B  39      -5.738   8.731  18.773  1.00 98.84           C  
ATOM   3084  CB  ALA B  39      -5.421  11.261  18.604  1.00 98.84           C  
ATOM   3085  HB1 ALA B  39      -6.447  11.417  18.939  1.00 98.84           H  
ATOM   3086  HB2 ALA B  39      -4.809  12.094  18.950  1.00 98.84           H  
ATOM   3087  HB3 ALA B  39      -5.397  11.232  17.515  1.00 98.84           H  
ATOM   3088  O   ALA B  39      -5.400   7.982  17.852  1.00 98.84           O  
ATOM   3089  N   CYS B  40      -6.840   8.499  19.492  1.00 98.79           N  
ATOM   3090  H   CYS B  40      -7.144   9.185  20.167  1.00 98.79           H  
ATOM   3091  CA  CYS B  40      -7.753   7.391  19.209  1.00 98.79           C  
ATOM   3092  HA  CYS B  40      -7.914   7.352  18.132  1.00 98.79           H  
ATOM   3093  C   CYS B  40      -9.122   7.576  19.868  1.00 98.79           C  
ATOM   3094  CB  CYS B  40      -7.125   6.056  19.661  1.00 98.79           C  
ATOM   3095  HB2 CYS B  40      -6.208   5.890  19.095  1.00 98.79           H  
ATOM   3096  HB3 CYS B  40      -7.808   5.237  19.435  1.00 98.79           H  
ATOM   3097  O   CYS B  40      -9.214   8.159  20.948  1.00 98.79           O  
ATOM   3098  SG  CYS B  40      -6.738   6.035  21.439  1.00 98.79           S  
ATOM   3099  HG  CYS B  40      -6.942   7.341  21.640  1.00 98.79           H  
ATOM   3100  N   ARG B  41     -10.156   6.970  19.270  1.00 98.68           N  
ATOM   3101  H   ARG B  41      -9.962   6.471  18.413  1.00 98.68           H  
ATOM   3102  CA  ARG B  41     -11.401   6.629  19.970  1.00 98.68           C  
ATOM   3103  HA  ARG B  41     -11.253   6.861  21.025  1.00 98.68           H  
ATOM   3104  C   ARG B  41     -11.645   5.133  19.882  1.00 98.68           C  
ATOM   3105  CB  ARG B  41     -12.618   7.440  19.498  1.00 98.68           C  
ATOM   3106  HB2 ARG B  41     -12.833   7.230  18.451  1.00 98.68           H  
ATOM   3107  HB3 ARG B  41     -13.476   7.132  20.095  1.00 98.68           H  
ATOM   3108  O   ARG B  41     -11.555   4.559  18.796  1.00 98.68           O  
ATOM   3109  CG  ARG B  41     -12.399   8.945  19.688  1.00 98.68           C  
ATOM   3110  HG2 ARG B  41     -11.906   9.126  20.643  1.00 98.68           H  
ATOM   3111  HG3 ARG B  41     -11.748   9.312  18.895  1.00 98.68           H  
ATOM   3112  CD  ARG B  41     -13.715   9.726  19.671  1.00 98.68           C  
ATOM   3113  HD2 ARG B  41     -14.331   9.418  20.516  1.00 98.68           H  
ATOM   3114  HD3 ARG B  41     -14.240   9.501  18.742  1.00 98.68           H  
ATOM   3115  NE  ARG B  41     -13.432  11.168  19.761  1.00 98.68           N  
ATOM   3116  HE  ARG B  41     -12.540  11.441  20.147  1.00 98.68           H  
ATOM   3117  NH1 ARG B  41     -15.207  11.982  18.536  1.00 98.68           N  
ATOM   3118 HH11 ARG B  41     -15.668  11.084  18.501  1.00 98.68           H  
ATOM   3119 HH12 ARG B  41     -15.466  12.734  17.912  1.00 98.68           H  
ATOM   3120  NH2 ARG B  41     -13.522  13.317  19.052  1.00 98.68           N  
ATOM   3121 HH21 ARG B  41     -13.957  13.941  18.387  1.00 98.68           H  
ATOM   3122 HH22 ARG B  41     -12.563  13.494  19.315  1.00 98.68           H  
ATOM   3123  CZ  ARG B  41     -14.063  12.141  19.137  1.00 98.68           C  
ATOM   3124  N   LEU B  42     -11.918   4.507  21.023  1.00 98.80           N  
ATOM   3125  H   LEU B  42     -12.064   5.073  21.846  1.00 98.80           H  
ATOM   3126  CA  LEU B  42     -12.097   3.059  21.165  1.00 98.80           C  
ATOM   3127  HA  LEU B  42     -12.380   2.654  20.193  1.00 98.80           H  
ATOM   3128  C   LEU B  42     -13.263   2.755  22.129  1.00 98.80           C  
ATOM   3129  CB  LEU B  42     -10.766   2.401  21.607  1.00 98.80           C  
ATOM   3130  HB2 LEU B  42     -10.922   1.334  21.766  1.00 98.80           H  
ATOM   3131  HB3 LEU B  42     -10.470   2.827  22.566  1.00 98.80           H  
ATOM   3132  O   LEU B  42     -13.678   3.644  22.876  1.00 98.80           O  
ATOM   3133  CG  LEU B  42      -9.598   2.577  20.616  1.00 98.80           C  
ATOM   3134  HG  LEU B  42      -9.471   3.634  20.381  1.00 98.80           H  
ATOM   3135  CD1 LEU B  42      -8.287   2.099  21.233  1.00 98.80           C  
ATOM   3136 HD11 LEU B  42      -7.473   2.233  20.520  1.00 98.80           H  
ATOM   3137 HD12 LEU B  42      -8.361   1.051  21.522  1.00 98.80           H  
ATOM   3138 HD13 LEU B  42      -8.075   2.708  22.112  1.00 98.80           H  
ATOM   3139  CD2 LEU B  42      -9.814   1.807  19.314  1.00 98.80           C  
ATOM   3140 HD21 LEU B  42      -9.690   0.735  19.470  1.00 98.80           H  
ATOM   3141 HD22 LEU B  42      -9.106   2.166  18.568  1.00 98.80           H  
ATOM   3142 HD23 LEU B  42     -10.816   1.991  18.927  1.00 98.80           H  
ATOM   3143  N   PRO B  43     -13.823   1.531  22.108  1.00 98.42           N  
ATOM   3144  CA  PRO B  43     -14.956   1.168  22.954  1.00 98.42           C  
ATOM   3145  HA  PRO B  43     -15.803   1.787  22.659  1.00 98.42           H  
ATOM   3146  C   PRO B  43     -14.703   1.366  24.451  1.00 98.42           C  
ATOM   3147  CB  PRO B  43     -15.261  -0.298  22.630  1.00 98.42           C  
ATOM   3148  HB2 PRO B  43     -14.672  -0.956  23.269  1.00 98.42           H  
ATOM   3149  HB3 PRO B  43     -16.324  -0.520  22.733  1.00 98.42           H  
ATOM   3150  O   PRO B  43     -13.589   1.163  24.936  1.00 98.42           O  
ATOM   3151  CG  PRO B  43     -14.780  -0.434  21.187  1.00 98.42           C  
ATOM   3152  HG2 PRO B  43     -15.530  -0.035  20.503  1.00 98.42           H  
ATOM   3153  HG3 PRO B  43     -14.531  -1.465  20.939  1.00 98.42           H  
ATOM   3154  CD  PRO B  43     -13.546   0.459  21.164  1.00 98.42           C  
ATOM   3155  HD2 PRO B  43     -12.676  -0.105  21.500  1.00 98.42           H  
ATOM   3156  HD3 PRO B  43     -13.388   0.834  20.152  1.00 98.42           H  
ATOM   3157  N   GLY B  44     -15.766   1.703  25.186  1.00 97.57           N  
ATOM   3158  H   GLY B  44     -16.629   1.912  24.705  1.00 97.57           H  
ATOM   3159  CA  GLY B  44     -15.720   1.891  26.638  1.00 97.57           C  
ATOM   3160  HA2 GLY B  44     -15.020   1.183  27.082  1.00 97.57           H  
ATOM   3161  HA3 GLY B  44     -16.712   1.697  27.045  1.00 97.57           H  
ATOM   3162  C   GLY B  44     -15.307   3.300  27.067  1.00 97.57           C  
ATOM   3163  O   GLY B  44     -14.607   3.443  28.068  1.00 97.57           O  
ATOM   3164  N   GLY B  45     -15.713   4.331  26.318  1.00 96.53           N  
ATOM   3165  H   GLY B  45     -16.359   4.172  25.558  1.00 96.53           H  
ATOM   3166  CA  GLY B  45     -15.430   5.729  26.651  1.00 96.53           C  
ATOM   3167  HA2 GLY B  45     -15.681   5.906  27.697  1.00 96.53           H  
ATOM   3168  HA3 GLY B  45     -16.070   6.362  26.037  1.00 96.53           H  
ATOM   3169  C   GLY B  45     -13.980   6.169  26.425  1.00 96.53           C  
ATOM   3170  O   GLY B  45     -13.572   7.198  26.962  1.00 96.53           O  
ATOM   3171  N   VAL B  46     -13.186   5.421  25.650  1.00 98.29           N  
ATOM   3172  H   VAL B  46     -13.583   4.614  25.191  1.00 98.29           H  
ATOM   3173  CA  VAL B  46     -11.809   5.813  25.319  1.00 98.29           C  
ATOM   3174  HA  VAL B  46     -11.336   6.213  26.215  1.00 98.29           H  
ATOM   3175  C   VAL B  46     -11.837   6.917  24.268  1.00 98.29           C  
ATOM   3176  CB  VAL B  46     -10.979   4.606  24.846  1.00 98.29           C  
ATOM   3177  HB  VAL B  46     -11.520   4.098  24.047  1.00 98.29           H  
ATOM   3178  O   VAL B  46     -12.175   6.661  23.112  1.00 98.29           O  
ATOM   3179  CG1 VAL B  46      -9.596   4.991  24.307  1.00 98.29           C  
ATOM   3180 HG11 VAL B  46      -9.687   5.612  23.416  1.00 98.29           H  
ATOM   3181 HG12 VAL B  46      -9.049   4.090  24.033  1.00 98.29           H  
ATOM   3182 HG13 VAL B  46      -9.038   5.536  25.069  1.00 98.29           H  
ATOM   3183  CG2 VAL B  46     -10.774   3.610  25.988  1.00 98.29           C  
ATOM   3184 HG21 VAL B  46     -10.252   4.085  26.819  1.00 98.29           H  
ATOM   3185 HG22 VAL B  46     -11.745   3.256  26.334  1.00 98.29           H  
ATOM   3186 HG23 VAL B  46     -10.198   2.754  25.635  1.00 98.29           H  
ATOM   3187  N   SER B  47     -11.442   8.131  24.658  1.00 96.45           N  
ATOM   3188  H   SER B  47     -11.318   8.309  25.644  1.00 96.45           H  
ATOM   3189  CA  SER B  47     -11.259   9.283  23.761  1.00 96.45           C  
ATOM   3190  HA  SER B  47     -11.518   8.979  22.747  1.00 96.45           H  
ATOM   3191  C   SER B  47      -9.810   9.779  23.681  1.00 96.45           C  
ATOM   3192  CB  SER B  47     -12.215  10.412  24.153  1.00 96.45           C  
ATOM   3193  HB2 SER B  47     -12.080  11.256  23.476  1.00 96.45           H  
ATOM   3194  HB3 SER B  47     -13.241  10.055  24.069  1.00 96.45           H  
ATOM   3195  O   SER B  47      -9.533  10.785  23.032  1.00 96.45           O  
ATOM   3196  OG  SER B  47     -11.972  10.824  25.483  1.00 96.45           O  
ATOM   3197  HG  SER B  47     -12.590  11.520  25.718  1.00 96.45           H  
ATOM   3198  N   SER B  48      -8.871   9.085  24.329  1.00 97.28           N  
ATOM   3199  H   SER B  48      -9.162   8.303  24.899  1.00 97.28           H  
ATOM   3200  CA  SER B  48      -7.443   9.403  24.291  1.00 97.28           C  
ATOM   3201  HA  SER B  48      -7.214   9.796  23.301  1.00 97.28           H  
ATOM   3202  C   SER B  48      -6.564   8.169  24.559  1.00 97.28           C  
ATOM   3203  CB  SER B  48      -7.136  10.496  25.323  1.00 97.28           C  
ATOM   3204  HB2 SER B  48      -6.121  10.860  25.162  1.00 97.28           H  
ATOM   3205  HB3 SER B  48      -7.825  11.331  25.191  1.00 97.28           H  
ATOM   3206  O   SER B  48      -7.030   7.192  25.154  1.00 97.28           O  
ATOM   3207  OG  SER B  48      -7.234  10.000  26.641  1.00 97.28           O  
ATOM   3208  HG  SER B  48      -8.162   9.917  26.870  1.00 97.28           H  
ATOM   3209  N   PRO B  49      -5.269   8.199  24.189  1.00 98.65           N  
ATOM   3210  CA  PRO B  49      -4.291   7.199  24.621  1.00 98.65           C  
ATOM   3211  HA  PRO B  49      -4.555   6.243  24.170  1.00 98.65           H  
ATOM   3212  C   PRO B  49      -4.216   7.021  26.147  1.00 98.65           C  
ATOM   3213  CB  PRO B  49      -2.952   7.672  24.045  1.00 98.65           C  
ATOM   3214  HB2 PRO B  49      -2.304   6.832  23.795  1.00 98.65           H  
ATOM   3215  HB3 PRO B  49      -2.454   8.340  24.749  1.00 98.65           H  
ATOM   3216  O   PRO B  49      -4.006   5.902  26.615  1.00 98.65           O  
ATOM   3217  CG  PRO B  49      -3.363   8.461  22.803  1.00 98.65           C  
ATOM   3218  HG2 PRO B  49      -3.571   7.777  21.981  1.00 98.65           H  
ATOM   3219  HG3 PRO B  49      -2.605   9.190  22.516  1.00 98.65           H  
ATOM   3220  CD  PRO B  49      -4.658   9.132  23.258  1.00 98.65           C  
ATOM   3221  HD2 PRO B  49      -4.440  10.060  23.785  1.00 98.65           H  
ATOM   3222  HD3 PRO B  49      -5.299   9.322  22.397  1.00 98.65           H  
ATOM   3223  N   GLU B  50      -4.428   8.077  26.943  1.00 96.66           N  
ATOM   3224  H   GLU B  50      -4.578   8.988  26.534  1.00 96.66           H  
ATOM   3225  CA  GLU B  50      -4.468   7.982  28.410  1.00 96.66           C  
ATOM   3226  HA  GLU B  50      -3.605   7.412  28.753  1.00 96.66           H  
ATOM   3227  C   GLU B  50      -5.713   7.237  28.910  1.00 96.66           C  
ATOM   3228  CB  GLU B  50      -4.409   9.373  29.065  1.00 96.66           C  
ATOM   3229  HB2 GLU B  50      -4.520   9.238  30.140  1.00 96.66           H  
ATOM   3230  HB3 GLU B  50      -5.252   9.978  28.730  1.00 96.66           H  
ATOM   3231  O   GLU B  50      -5.630   6.501  29.893  1.00 96.66           O  
ATOM   3232  CG  GLU B  50      -3.091  10.132  28.837  1.00 96.66           C  
ATOM   3233  HG2 GLU B  50      -2.261   9.481  29.110  1.00 96.66           H  
ATOM   3234  HG3 GLU B  50      -3.074  10.990  29.509  1.00 96.66           H  
ATOM   3235  CD  GLU B  50      -2.910  10.638  27.399  1.00 96.66           C  
ATOM   3236  OE1 GLU B  50      -1.765  10.721  26.914  1.00 96.66           O  
ATOM   3237  OE2 GLU B  50      -3.911  10.954  26.720  1.00 96.66           O  
ATOM   3238  N   ASP B  51      -6.855   7.368  28.230  1.00 97.71           N  
ATOM   3239  H   ASP B  51      -6.879   7.996  27.440  1.00 97.71           H  
ATOM   3240  CA  ASP B  51      -8.048   6.570  28.534  1.00 97.71           C  
ATOM   3241  HA  ASP B  51      -8.219   6.592  29.610  1.00 97.71           H  
ATOM   3242  C   ASP B  51      -7.856   5.105  28.149  1.00 97.71           C  
ATOM   3243  CB  ASP B  51      -9.293   7.151  27.857  1.00 97.71           C  
ATOM   3244  HB2 ASP B  51      -9.160   7.153  26.775  1.00 97.71           H  
ATOM   3245  HB3 ASP B  51     -10.151   6.526  28.105  1.00 97.71           H  
ATOM   3246  O   ASP B  51      -8.224   4.223  28.925  1.00 97.71           O  
ATOM   3247  CG  ASP B  51      -9.559   8.562  28.351  1.00 97.71           C  
ATOM   3248  OD1 ASP B  51      -9.596   8.740  29.592  1.00 97.71           O  
ATOM   3249  OD2 ASP B  51      -9.600   9.473  27.499  1.00 97.71           O  
ATOM   3250  N   LEU B  52      -7.201   4.835  27.013  1.00 98.70           N  
ATOM   3251  H   LEU B  52      -6.947   5.608  26.414  1.00 98.70           H  
ATOM   3252  CA  LEU B  52      -6.814   3.477  26.634  1.00 98.70           C  
ATOM   3253  HA  LEU B  52      -7.721   2.874  26.599  1.00 98.70           H  
ATOM   3254  C   LEU B  52      -5.887   2.859  27.689  1.00 98.70           C  
ATOM   3255  CB  LEU B  52      -6.160   3.485  25.239  1.00 98.70           C  
ATOM   3256  HB2 LEU B  52      -5.264   4.106  25.270  1.00 98.70           H  
ATOM   3257  HB3 LEU B  52      -6.846   3.937  24.523  1.00 98.70           H  
ATOM   3258  O   LEU B  52      -6.096   1.712  28.085  1.00 98.70           O  
ATOM   3259  CG  LEU B  52      -5.757   2.085  24.737  1.00 98.70           C  
ATOM   3260  HG  LEU B  52      -5.012   1.662  25.411  1.00 98.70           H  
ATOM   3261  CD1 LEU B  52      -6.942   1.120  24.661  1.00 98.70           C  
ATOM   3262 HD11 LEU B  52      -7.279   0.864  25.665  1.00 98.70           H  
ATOM   3263 HD12 LEU B  52      -7.767   1.575  24.112  1.00 98.70           H  
ATOM   3264 HD13 LEU B  52      -6.633   0.202  24.160  1.00 98.70           H  
ATOM   3265  CD2 LEU B  52      -5.108   2.189  23.358  1.00 98.70           C  
ATOM   3266 HD21 LEU B  52      -5.783   2.679  22.656  1.00 98.70           H  
ATOM   3267 HD22 LEU B  52      -4.852   1.198  22.983  1.00 98.70           H  
ATOM   3268 HD23 LEU B  52      -4.193   2.776  23.441  1.00 98.70           H  
ATOM   3269  N   TRP B  53      -4.899   3.614  28.188  1.00 98.43           N  
ATOM   3270  H   TRP B  53      -4.752   4.537  27.805  1.00 98.43           H  
ATOM   3271  CA  TRP B  53      -4.043   3.143  29.278  1.00 98.43           C  
ATOM   3272  HA  TRP B  53      -3.601   2.194  28.974  1.00 98.43           H  
ATOM   3273  C   TRP B  53      -4.847   2.852  30.548  1.00 98.43           C  
ATOM   3274  CB  TRP B  53      -2.897   4.115  29.583  1.00 98.43           C  
ATOM   3275  HB2 TRP B  53      -3.301   5.081  29.886  1.00 98.43           H  
ATOM   3276  HB3 TRP B  53      -2.299   4.259  28.683  1.00 98.43           H  
ATOM   3277  O   TRP B  53      -4.708   1.769  31.110  1.00 98.43           O  
ATOM   3278  CG  TRP B  53      -2.022   3.574  30.675  1.00 98.43           C  
ATOM   3279  CD1 TRP B  53      -2.007   3.988  31.965  1.00 98.43           C  
ATOM   3280  HD1 TRP B  53      -2.575   4.819  32.356  1.00 98.43           H  
ATOM   3281  CD2 TRP B  53      -1.197   2.370  30.640  1.00 98.43           C  
ATOM   3282  CE2 TRP B  53      -0.748   2.089  31.965  1.00 98.43           C  
ATOM   3283  CE3 TRP B  53      -0.847   1.447  29.629  1.00 98.43           C  
ATOM   3284  HE3 TRP B  53      -1.190   1.616  28.619  1.00 98.43           H  
ATOM   3285  NE1 TRP B  53      -1.260   3.111  32.732  1.00 98.43           N  
ATOM   3286  HE1 TRP B  53      -1.221   3.138  33.741  1.00 98.43           H  
ATOM   3287  CH2 TRP B  53       0.331   0.046  31.246  1.00 98.43           C  
ATOM   3288  HH2 TRP B  53       0.892  -0.850  31.467  1.00 98.43           H  
ATOM   3289  CZ2 TRP B  53      -0.000   0.945  32.275  1.00 98.43           C  
ATOM   3290  HZ2 TRP B  53       0.291   0.761  33.299  1.00 98.43           H  
ATOM   3291  CZ3 TRP B  53      -0.089   0.300  29.928  1.00 98.43           C  
ATOM   3292  HZ3 TRP B  53       0.161  -0.397  29.142  1.00 98.43           H  
ATOM   3293  N   ARG B  54      -5.735   3.763  30.971  1.00 98.03           N  
ATOM   3294  H   ARG B  54      -5.807   4.628  30.455  1.00 98.03           H  
ATOM   3295  CA  ARG B  54      -6.591   3.558  32.152  1.00 98.03           C  
ATOM   3296  HA  ARG B  54      -5.952   3.361  33.013  1.00 98.03           H  
ATOM   3297  C   ARG B  54      -7.478   2.316  32.024  1.00 98.03           C  
ATOM   3298  CB  ARG B  54      -7.431   4.818  32.423  1.00 98.03           C  
ATOM   3299  HB2 ARG B  54      -8.236   4.557  33.110  1.00 98.03           H  
ATOM   3300  HB3 ARG B  54      -7.875   5.177  31.495  1.00 98.03           H  
ATOM   3301  O   ARG B  54      -7.591   1.574  32.995  1.00 98.03           O  
ATOM   3302  CG  ARG B  54      -6.590   5.930  33.071  1.00 98.03           C  
ATOM   3303  HG2 ARG B  54      -5.787   6.247  32.406  1.00 98.03           H  
ATOM   3304  HG3 ARG B  54      -6.133   5.523  33.973  1.00 98.03           H  
ATOM   3305  CD  ARG B  54      -7.439   7.143  33.483  1.00 98.03           C  
ATOM   3306  HD2 ARG B  54      -8.358   6.789  33.949  1.00 98.03           H  
ATOM   3307  HD3 ARG B  54      -6.877   7.684  34.245  1.00 98.03           H  
ATOM   3308  NE  ARG B  54      -7.779   8.047  32.358  1.00 98.03           N  
ATOM   3309  HE  ARG B  54      -8.262   7.658  31.560  1.00 98.03           H  
ATOM   3310  NH1 ARG B  54      -6.883   9.999  33.190  1.00 98.03           N  
ATOM   3311 HH11 ARG B  54      -6.684  10.979  33.046  1.00 98.03           H  
ATOM   3312 HH12 ARG B  54      -6.450   9.471  33.934  1.00 98.03           H  
ATOM   3313  NH2 ARG B  54      -7.963  10.036  31.261  1.00 98.03           N  
ATOM   3314 HH21 ARG B  54      -8.542   9.582  30.569  1.00 98.03           H  
ATOM   3315 HH22 ARG B  54      -7.729  11.006  31.106  1.00 98.03           H  
ATOM   3316  CZ  ARG B  54      -7.542   9.346  32.273  1.00 98.03           C  
ATOM   3317  N   LEU B  55      -8.050   2.066  30.844  1.00 98.44           N  
ATOM   3318  H   LEU B  55      -7.923   2.751  30.112  1.00 98.44           H  
ATOM   3319  CA  LEU B  55      -8.884   0.894  30.542  1.00 98.44           C  
ATOM   3320  HA  LEU B  55      -9.667   0.828  31.297  1.00 98.44           H  
ATOM   3321  C   LEU B  55      -8.081  -0.419  30.604  1.00 98.44           C  
ATOM   3322  CB  LEU B  55      -9.541   1.146  29.165  1.00 98.44           C  
ATOM   3323  HB2 LEU B  55      -8.779   1.168  28.386  1.00 98.44           H  
ATOM   3324  HB3 LEU B  55      -9.985   2.140  29.206  1.00 98.44           H  
ATOM   3325  O   LEU B  55      -8.566  -1.435  31.111  1.00 98.44           O  
ATOM   3326  CG  LEU B  55     -10.649   0.147  28.778  1.00 98.44           C  
ATOM   3327  HG  LEU B  55     -11.178  -0.162  29.679  1.00 98.44           H  
ATOM   3328  CD1 LEU B  55     -11.672   0.809  27.859  1.00 98.44           C  
ATOM   3329 HD11 LEU B  55     -12.019   1.751  28.285  1.00 98.44           H  
ATOM   3330 HD12 LEU B  55     -11.240   0.990  26.875  1.00 98.44           H  
ATOM   3331 HD13 LEU B  55     -12.542   0.163  27.742  1.00 98.44           H  
ATOM   3332  CD2 LEU B  55     -10.122  -1.091  28.044  1.00 98.44           C  
ATOM   3333 HD21 LEU B  55     -10.961  -1.727  27.763  1.00 98.44           H  
ATOM   3334 HD22 LEU B  55      -9.583  -0.792  27.145  1.00 98.44           H  
ATOM   3335 HD23 LEU B  55      -9.461  -1.669  28.689  1.00 98.44           H  
ATOM   3336  N   LEU B  56      -6.837  -0.395  30.121  1.00 98.39           N  
ATOM   3337  H   LEU B  56      -6.516   0.466  29.703  1.00 98.39           H  
ATOM   3338  CA  LEU B  56      -5.913  -1.530  30.154  1.00 98.39           C  
ATOM   3339  HA  LEU B  56      -6.441  -2.429  29.837  1.00 98.39           H  
ATOM   3340  C   LEU B  56      -5.369  -1.809  31.561  1.00 98.39           C  
ATOM   3341  CB  LEU B  56      -4.760  -1.237  29.182  1.00 98.39           C  
ATOM   3342  HB2 LEU B  56      -3.937  -1.921  29.386  1.00 98.39           H  
ATOM   3343  HB3 LEU B  56      -4.393  -0.228  29.373  1.00 98.39           H  
ATOM   3344  O   LEU B  56      -5.339  -2.961  31.991  1.00 98.39           O  
ATOM   3345  CG  LEU B  56      -5.146  -1.366  27.700  1.00 98.39           C  
ATOM   3346  HG  LEU B  56      -6.095  -0.870  27.501  1.00 98.39           H  
ATOM   3347  CD1 LEU B  56      -4.055  -0.721  26.849  1.00 98.39           C  
ATOM   3348 HD11 LEU B  56      -4.294  -0.834  25.792  1.00 98.39           H  
ATOM   3349 HD12 LEU B  56      -3.092  -1.174  27.082  1.00 98.39           H  
ATOM   3350 HD13 LEU B  56      -4.003   0.343  27.082  1.00 98.39           H  
ATOM   3351  CD2 LEU B  56      -5.254  -2.836  27.291  1.00 98.39           C  
ATOM   3352 HD21 LEU B  56      -5.539  -2.908  26.242  1.00 98.39           H  
ATOM   3353 HD22 LEU B  56      -6.028  -3.323  27.884  1.00 98.39           H  
ATOM   3354 HD23 LEU B  56      -4.307  -3.349  27.458  1.00 98.39           H  
ATOM   3355  N   GLU B  57      -4.966  -0.771  32.292  1.00 97.46           N  
ATOM   3356  H   GLU B  57      -4.996   0.145  31.867  1.00 97.46           H  
ATOM   3357  CA  GLU B  57      -4.410  -0.865  33.644  1.00 97.46           C  
ATOM   3358  HA  GLU B  57      -3.593  -1.586  33.634  1.00 97.46           H  
ATOM   3359  C   GLU B  57      -5.456  -1.360  34.654  1.00 97.46           C  
ATOM   3360  CB  GLU B  57      -3.832   0.502  34.042  1.00 97.46           C  
ATOM   3361  HB2 GLU B  57      -3.102   0.800  33.289  1.00 97.46           H  
ATOM   3362  HB3 GLU B  57      -4.634   1.240  34.055  1.00 97.46           H  
ATOM   3363  O   GLU B  57      -5.159  -2.258  35.448  1.00 97.46           O  
ATOM   3364  CG  GLU B  57      -3.137   0.481  35.409  1.00 97.46           C  
ATOM   3365  HG2 GLU B  57      -3.863   0.240  36.186  1.00 97.46           H  
ATOM   3366  HG3 GLU B  57      -2.375  -0.298  35.407  1.00 97.46           H  
ATOM   3367  CD  GLU B  57      -2.500   1.841  35.718  1.00 97.46           C  
ATOM   3368  OE1 GLU B  57      -1.251   1.909  35.749  1.00 97.46           O  
ATOM   3369  OE2 GLU B  57      -3.262   2.814  35.917  1.00 97.46           O  
ATOM   3370  N   SER B  58      -6.702  -0.871  34.570  1.00 97.72           N  
ATOM   3371  H   SER B  58      -6.899  -0.141  33.901  1.00 97.72           H  
ATOM   3372  CA  SER B  58      -7.834  -1.418  35.336  1.00 97.72           C  
ATOM   3373  HA  SER B  58      -7.543  -1.465  36.385  1.00 97.72           H  
ATOM   3374  C   SER B  58      -8.221  -2.838  34.905  1.00 97.72           C  
ATOM   3375  CB  SER B  58      -9.059  -0.500  35.223  1.00 97.72           C  
ATOM   3376  HB2 SER B  58      -9.843  -0.864  35.888  1.00 97.72           H  
ATOM   3377  HB3 SER B  58      -8.779   0.508  35.531  1.00 97.72           H  
ATOM   3378  O   SER B  58      -8.929  -3.538  35.635  1.00 97.72           O  
ATOM   3379  OG  SER B  58      -9.555  -0.454  33.901  1.00 97.72           O  
ATOM   3380  HG  SER B  58     -10.427  -0.852  33.840  1.00 97.72           H  
ATOM   3381  N   GLY B  59      -7.767  -3.276  33.726  1.00 97.93           N  
ATOM   3382  H   GLY B  59      -7.178  -2.653  33.191  1.00 97.93           H  
ATOM   3383  CA  GLY B  59      -8.100  -4.564  33.136  1.00 97.93           C  
ATOM   3384  HA2 GLY B  59      -7.840  -5.350  33.845  1.00 97.93           H  
ATOM   3385  HA3 GLY B  59      -7.512  -4.689  32.227  1.00 97.93           H  
ATOM   3386  C   GLY B  59      -9.581  -4.676  32.773  1.00 97.93           C  
ATOM   3387  O   GLY B  59     -10.171  -5.737  32.989  1.00 97.93           O  
ATOM   3388  N   THR B  60     -10.178  -3.585  32.294  1.00 98.19           N  
ATOM   3389  H   THR B  60      -9.604  -2.771  32.124  1.00 98.19           H  
ATOM   3390  CA  THR B  60     -11.601  -3.478  31.954  1.00 98.19           C  
ATOM   3391  HA  THR B  60     -12.180  -3.963  32.740  1.00 98.19           H  
ATOM   3392  C   THR B  60     -11.929  -4.182  30.632  1.00 98.19           C  
ATOM   3393  CB  THR B  60     -12.006  -1.994  31.938  1.00 98.19           C  
ATOM   3394  HB  THR B  60     -11.253  -1.422  31.396  1.00 98.19           H  
ATOM   3395  O   THR B  60     -11.195  -4.055  29.651  1.00 98.19           O  
ATOM   3396  CG2 THR B  60     -13.380  -1.692  31.342  1.00 98.19           C  
ATOM   3397 HG21 THR B  60     -13.619  -0.635  31.460  1.00 98.19           H  
ATOM   3398 HG22 THR B  60     -13.367  -1.903  30.272  1.00 98.19           H  
ATOM   3399 HG23 THR B  60     -14.150  -2.305  31.811  1.00 98.19           H  
ATOM   3400  OG1 THR B  60     -12.068  -1.527  33.271  1.00 98.19           O  
ATOM   3401  HG1 THR B  60     -12.927  -1.106  33.347  1.00 98.19           H  
ATOM   3402  N   ASP B  61     -13.050  -4.911  30.631  1.00 98.18           N  
ATOM   3403  H   ASP B  61     -13.588  -4.944  31.484  1.00 98.18           H  
ATOM   3404  CA  ASP B  61     -13.759  -5.408  29.444  1.00 98.18           C  
ATOM   3405  HA  ASP B  61     -13.053  -5.614  28.639  1.00 98.18           H  
ATOM   3406  C   ASP B  61     -14.738  -4.314  28.980  1.00 98.18           C  
ATOM   3407  CB  ASP B  61     -14.475  -6.727  29.815  1.00 98.18           C  
ATOM   3408  HB2 ASP B  61     -13.719  -7.470  30.070  1.00 98.18           H  
ATOM   3409  HB3 ASP B  61     -15.076  -6.554  30.708  1.00 98.18           H  
ATOM   3410  O   ASP B  61     -15.550  -3.831  29.773  1.00 98.18           O  
ATOM   3411  CG  ASP B  61     -15.392  -7.324  28.734  1.00 98.18           C  
ATOM   3412  OD1 ASP B  61     -15.393  -6.826  27.589  1.00 98.18           O  
ATOM   3413  OD2 ASP B  61     -16.128  -8.287  29.069  1.00 98.18           O  
ATOM   3414  N   ALA B  62     -14.611  -3.894  27.723  1.00 98.08           N  
ATOM   3415  H   ALA B  62     -13.928  -4.366  27.148  1.00 98.08           H  
ATOM   3416  CA  ALA B  62     -15.388  -2.835  27.083  1.00 98.08           C  
ATOM   3417  HA  ALA B  62     -15.930  -2.284  27.852  1.00 98.08           H  
ATOM   3418  C   ALA B  62     -16.440  -3.371  26.093  1.00 98.08           C  
ATOM   3419  CB  ALA B  62     -14.408  -1.873  26.412  1.00 98.08           C  
ATOM   3420  HB1 ALA B  62     -13.631  -1.589  27.123  1.00 98.08           H  
ATOM   3421  HB2 ALA B  62     -14.941  -0.983  26.077  1.00 98.08           H  
ATOM   3422  HB3 ALA B  62     -13.946  -2.353  25.550  1.00 98.08           H  
ATOM   3423  O   ALA B  62     -17.126  -2.588  25.429  1.00 98.08           O  
ATOM   3424  N   VAL B  63     -16.582  -4.696  25.983  1.00 96.69           N  
ATOM   3425  H   VAL B  63     -16.021  -5.299  26.569  1.00 96.69           H  
ATOM   3426  CA  VAL B  63     -17.645  -5.321  25.195  1.00 96.69           C  
ATOM   3427  HA  VAL B  63     -17.641  -4.871  24.202  1.00 96.69           H  
ATOM   3428  C   VAL B  63     -18.997  -5.025  25.847  1.00 96.69           C  
ATOM   3429  CB  VAL B  63     -17.406  -6.831  25.029  1.00 96.69           C  
ATOM   3430  HB  VAL B  63     -17.343  -7.309  26.006  1.00 96.69           H  
ATOM   3431  O   VAL B  63     -19.215  -5.275  27.033  1.00 96.69           O  
ATOM   3432  CG1 VAL B  63     -18.558  -7.487  24.268  1.00 96.69           C  
ATOM   3433 HG11 VAL B  63     -18.664  -7.026  23.286  1.00 96.69           H  
ATOM   3434 HG12 VAL B  63     -19.486  -7.387  24.832  1.00 96.69           H  
ATOM   3435 HG13 VAL B  63     -18.352  -8.550  24.144  1.00 96.69           H  
ATOM   3436  CG2 VAL B  63     -16.113  -7.095  24.242  1.00 96.69           C  
ATOM   3437 HG21 VAL B  63     -16.141  -6.577  23.283  1.00 96.69           H  
ATOM   3438 HG22 VAL B  63     -15.256  -6.742  24.815  1.00 96.69           H  
ATOM   3439 HG23 VAL B  63     -15.991  -8.164  24.071  1.00 96.69           H  
ATOM   3440  N   SER B  64     -19.923  -4.496  25.053  1.00 94.21           N  
ATOM   3441  H   SER B  64     -19.709  -4.389  24.072  1.00 94.21           H  
ATOM   3442  CA  SER B  64     -21.229  -4.009  25.499  1.00 94.21           C  
ATOM   3443  HA  SER B  64     -21.480  -4.480  26.449  1.00 94.21           H  
ATOM   3444  C   SER B  64     -22.337  -4.380  24.509  1.00 94.21           C  
ATOM   3445  CB  SER B  64     -21.149  -2.495  25.734  1.00 94.21           C  
ATOM   3446  HB2 SER B  64     -20.418  -2.292  26.516  1.00 94.21           H  
ATOM   3447  HB3 SER B  64     -22.119  -2.121  26.063  1.00 94.21           H  
ATOM   3448  O   SER B  64     -22.088  -4.992  23.470  1.00 94.21           O  
ATOM   3449  OG  SER B  64     -20.766  -1.819  24.558  1.00 94.21           O  
ATOM   3450  HG  SER B  64     -19.840  -2.014  24.397  1.00 94.21           H  
ATOM   3451  N   GLY B  65     -23.585  -4.062  24.866  1.00 91.00           N  
ATOM   3452  H   GLY B  65     -23.713  -3.499  25.695  1.00 91.00           H  
ATOM   3453  CA  GLY B  65     -24.752  -4.322  24.024  1.00 91.00           C  
ATOM   3454  HA2 GLY B  65     -25.662  -4.106  24.583  1.00 91.00           H  
ATOM   3455  HA3 GLY B  65     -24.760  -5.381  23.766  1.00 91.00           H  
ATOM   3456  C   GLY B  65     -24.772  -3.477  22.743  1.00 91.00           C  
ATOM   3457  O   GLY B  65     -24.267  -2.357  22.729  1.00 91.00           O  
ATOM   3458  N   PHE B  66     -25.401  -3.994  21.686  1.00 91.58           N  
ATOM   3459  H   PHE B  66     -25.660  -4.969  21.730  1.00 91.58           H  
ATOM   3460  CA  PHE B  66     -25.547  -3.304  20.402  1.00 91.58           C  
ATOM   3461  HA  PHE B  66     -24.547  -3.183  19.988  1.00 91.58           H  
ATOM   3462  C   PHE B  66     -26.181  -1.906  20.559  1.00 91.58           C  
ATOM   3463  CB  PHE B  66     -26.398  -4.141  19.427  1.00 91.58           C  
ATOM   3464  HB2 PHE B  66     -27.310  -4.443  19.942  1.00 91.58           H  
ATOM   3465  HB3 PHE B  66     -26.701  -3.486  18.610  1.00 91.58           H  
ATOM   3466  O   PHE B  66     -27.149  -1.750  21.313  1.00 91.58           O  
ATOM   3467  CG  PHE B  66     -25.778  -5.375  18.784  1.00 91.58           C  
ATOM   3468  CD1 PHE B  66     -24.449  -5.773  19.033  1.00 91.58           C  
ATOM   3469  HD1 PHE B  66     -23.838  -5.231  19.739  1.00 91.58           H  
ATOM   3470  CD2 PHE B  66     -26.558  -6.134  17.892  1.00 91.58           C  
ATOM   3471  HD2 PHE B  66     -27.577  -5.841  17.685  1.00 91.58           H  
ATOM   3472  CE1 PHE B  66     -23.905  -6.905  18.403  1.00 91.58           C  
ATOM   3473  HE1 PHE B  66     -22.885  -7.197  18.604  1.00 91.58           H  
ATOM   3474  CE2 PHE B  66     -26.017  -7.271  17.267  1.00 91.58           C  
ATOM   3475  HE2 PHE B  66     -26.625  -7.858  16.594  1.00 91.58           H  
ATOM   3476  CZ  PHE B  66     -24.691  -7.655  17.516  1.00 91.58           C  
ATOM   3477  HZ  PHE B  66     -24.276  -8.526  17.030  1.00 91.58           H  
ATOM   3478  N   PRO B  67     -25.690  -0.899  19.812  1.00 91.82           N  
ATOM   3479  CA  PRO B  67     -26.208   0.463  19.858  1.00 91.82           C  
ATOM   3480  HA  PRO B  67     -26.175   0.827  20.885  1.00 91.82           H  
ATOM   3481  C   PRO B  67     -27.657   0.527  19.354  1.00 91.82           C  
ATOM   3482  CB  PRO B  67     -25.241   1.293  19.007  1.00 91.82           C  
ATOM   3483  HB2 PRO B  67     -25.744   2.115  18.497  1.00 91.82           H  
ATOM   3484  HB3 PRO B  67     -24.438   1.676  19.637  1.00 91.82           H  
ATOM   3485  O   PRO B  67     -28.006  -0.032  18.313  1.00 91.82           O  
ATOM   3486  CG  PRO B  67     -24.670   0.276  18.020  1.00 91.82           C  
ATOM   3487  HG2 PRO B  67     -25.364   0.129  17.193  1.00 91.82           H  
ATOM   3488  HG3 PRO B  67     -23.682   0.562  17.659  1.00 91.82           H  
ATOM   3489  CD  PRO B  67     -24.598  -0.991  18.856  1.00 91.82           C  
ATOM   3490  HD2 PRO B  67     -23.654  -1.021  19.399  1.00 91.82           H  
ATOM   3491  HD3 PRO B  67     -24.693  -1.864  18.209  1.00 91.82           H  
ATOM   3492  N   THR B  68     -28.514   1.220  20.105  1.00 89.78           N  
ATOM   3493  H   THR B  68     -28.163   1.672  20.937  1.00 89.78           H  
ATOM   3494  CA  THR B  68     -29.973   1.268  19.884  1.00 89.78           C  
ATOM   3495  HA  THR B  68     -30.265   0.409  19.280  1.00 89.78           H  
ATOM   3496  C   THR B  68     -30.445   2.506  19.115  1.00 89.78           C  
ATOM   3497  CB  THR B  68     -30.715   1.165  21.224  1.00 89.78           C  
ATOM   3498  HB  THR B  68     -31.785   1.295  21.060  1.00 89.78           H  
ATOM   3499  O   THR B  68     -31.620   2.615  18.770  1.00 89.78           O  
ATOM   3500  CG2 THR B  68     -30.495  -0.187  21.905  1.00 89.78           C  
ATOM   3501 HG21 THR B  68     -29.443  -0.321  22.159  1.00 89.78           H  
ATOM   3502 HG22 THR B  68     -31.099  -0.252  22.810  1.00 89.78           H  
ATOM   3503 HG23 THR B  68     -30.793  -0.987  21.227  1.00 89.78           H  
ATOM   3504  OG1 THR B  68     -30.257   2.146  22.128  1.00 89.78           O  
ATOM   3505  HG1 THR B  68     -30.401   1.807  23.015  1.00 89.78           H  
ATOM   3506  N   ASP B  69     -29.536   3.433  18.821  1.00 90.71           N  
ATOM   3507  H   ASP B  69     -28.582   3.277  19.115  1.00 90.71           H  
ATOM   3508  CA  ASP B  69     -29.764   4.713  18.146  1.00 90.71           C  
ATOM   3509  HA  ASP B  69     -30.811   4.991  18.267  1.00 90.71           H  
ATOM   3510  C   ASP B  69     -29.487   4.670  16.630  1.00 90.71           C  
ATOM   3511  CB  ASP B  69     -28.914   5.785  18.855  1.00 90.71           C  
ATOM   3512  HB2 ASP B  69     -29.205   5.824  19.905  1.00 90.71           H  
ATOM   3513  HB3 ASP B  69     -29.149   6.754  18.414  1.00 90.71           H  
ATOM   3514  O   ASP B  69     -29.968   5.525  15.887  1.00 90.71           O  
ATOM   3515  CG  ASP B  69     -27.396   5.552  18.775  1.00 90.71           C  
ATOM   3516  OD1 ASP B  69     -26.977   4.377  18.632  1.00 90.71           O  
ATOM   3517  OD2 ASP B  69     -26.665   6.558  18.858  1.00 90.71           O  
ATOM   3518  N   ARG B  70     -28.785   3.637  16.142  1.00 90.59           N  
ATOM   3519  H   ARG B  70     -28.376   3.023  16.831  1.00 90.59           H  
ATOM   3520  CA  ARG B  70     -28.392   3.466  14.725  1.00 90.59           C  
ATOM   3521  HA  ARG B  70     -28.171   4.456  14.325  1.00 90.59           H  
ATOM   3522  C   ARG B  70     -29.490   2.909  13.808  1.00 90.59           C  
ATOM   3523  CB  ARG B  70     -27.105   2.628  14.633  1.00 90.59           C  
ATOM   3524  HB2 ARG B  70     -26.786   2.575  13.592  1.00 90.59           H  
ATOM   3525  HB3 ARG B  70     -27.301   1.616  14.987  1.00 90.59           H  
ATOM   3526  O   ARG B  70     -29.218   2.546  12.668  1.00 90.59           O  
ATOM   3527  CG  ARG B  70     -25.974   3.247  15.460  1.00 90.59           C  
ATOM   3528  HG2 ARG B  70     -26.222   3.168  16.519  1.00 90.59           H  
ATOM   3529  HG3 ARG B  70     -25.853   4.299  15.201  1.00 90.59           H  
ATOM   3530  CD  ARG B  70     -24.660   2.515  15.214  1.00 90.59           C  
ATOM   3531  HD2 ARG B  70     -24.323   2.723  14.198  1.00 90.59           H  
ATOM   3532  HD3 ARG B  70     -24.822   1.441  15.312  1.00 90.59           H  
ATOM   3533  NE  ARG B  70     -23.640   2.944  16.185  1.00 90.59           N  
ATOM   3534  HE  ARG B  70     -23.941   3.524  16.955  1.00 90.59           H  
ATOM   3535  NH1 ARG B  70     -21.918   1.794  15.230  1.00 90.59           N  
ATOM   3536 HH11 ARG B  70     -22.471   1.459  14.454  1.00 90.59           H  
ATOM   3537 HH12 ARG B  70     -20.927   1.603  15.196  1.00 90.59           H  
ATOM   3538  NH2 ARG B  70     -21.553   2.896  17.113  1.00 90.59           N  
ATOM   3539 HH21 ARG B  70     -20.621   2.508  17.076  1.00 90.59           H  
ATOM   3540 HH22 ARG B  70     -21.818   3.461  17.906  1.00 90.59           H  
ATOM   3541  CZ  ARG B  70     -22.382   2.551  16.173  1.00 90.59           C  
ATOM   3542  N   GLY B  71     -30.726   2.799  14.296  1.00 88.45           N  
ATOM   3543  H   GLY B  71     -30.885   3.157  15.227  1.00 88.45           H  
ATOM   3544  CA  GLY B  71     -31.857   2.249  13.534  1.00 88.45           C  
ATOM   3545  HA2 GLY B  71     -32.779   2.470  14.071  1.00 88.45           H  
ATOM   3546  HA3 GLY B  71     -31.900   2.734  12.559  1.00 88.45           H  
ATOM   3547  C   GLY B  71     -31.804   0.731  13.303  1.00 88.45           C  
ATOM   3548  O   GLY B  71     -32.568   0.214  12.491  1.00 88.45           O  
ATOM   3549  N   TRP B  72     -30.920   0.013  14.001  1.00 86.06           N  
ATOM   3550  H   TRP B  72     -30.318   0.493  14.654  1.00 86.06           H  
ATOM   3551  CA  TRP B  72     -30.838  -1.447  13.957  1.00 86.06           C  
ATOM   3552  HA  TRP B  72     -30.817  -1.773  12.917  1.00 86.06           H  
ATOM   3553  C   TRP B  72     -32.064  -2.072  14.638  1.00 86.06           C  
ATOM   3554  CB  TRP B  72     -29.540  -1.906  14.646  1.00 86.06           C  
ATOM   3555  HB2 TRP B  72     -29.547  -2.995  14.683  1.00 86.06           H  
ATOM   3556  HB3 TRP B  72     -29.552  -1.551  15.676  1.00 86.06           H  
ATOM   3557  O   TRP B  72     -32.443  -1.664  15.736  1.00 86.06           O  
ATOM   3558  CG  TRP B  72     -28.227  -1.490  14.040  1.00 86.06           C  
ATOM   3559  CD1 TRP B  72     -28.040  -0.670  12.976  1.00 86.06           C  
ATOM   3560  HD1 TRP B  72     -28.817  -0.173  12.415  1.00 86.06           H  
ATOM   3561  CD2 TRP B  72     -26.885  -1.894  14.462  1.00 86.06           C  
ATOM   3562  CE2 TRP B  72     -25.939  -1.331  13.556  1.00 86.06           C  
ATOM   3563  CE3 TRP B  72     -26.370  -2.709  15.498  1.00 86.06           C  
ATOM   3564  HE3 TRP B  72     -27.054  -3.139  16.215  1.00 86.06           H  
ATOM   3565  NE1 TRP B  72     -26.694  -0.560  12.703  1.00 86.06           N  
ATOM   3566  HE1 TRP B  72     -26.323   0.007  11.954  1.00 86.06           H  
ATOM   3567  CH2 TRP B  72     -24.094  -2.449  14.650  1.00 86.06           C  
ATOM   3568  HH2 TRP B  72     -23.041  -2.685  14.699  1.00 86.06           H  
ATOM   3569  CZ2 TRP B  72     -24.571  -1.612  13.631  1.00 86.06           C  
ATOM   3570  HZ2 TRP B  72     -23.893  -1.209  12.892  1.00 86.06           H  
ATOM   3571  CZ3 TRP B  72     -24.991  -2.985  15.592  1.00 86.06           C  
ATOM   3572  HZ3 TRP B  72     -24.620  -3.627  16.377  1.00 86.06           H  
ATOM   3573  N   ASP B  73     -32.664  -3.101  14.035  1.00 83.01           N  
ATOM   3574  H   ASP B  73     -32.346  -3.389  13.120  1.00 83.01           H  
ATOM   3575  CA  ASP B  73     -33.749  -3.872  14.663  1.00 83.01           C  
ATOM   3576  HA  ASP B  73     -34.378  -3.186  15.229  1.00 83.01           H  
ATOM   3577  C   ASP B  73     -33.169  -4.883  15.667  1.00 83.01           C  
ATOM   3578  CB  ASP B  73     -34.648  -4.510  13.589  1.00 83.01           C  
ATOM   3579  HB2 ASP B  73     -34.086  -5.270  13.045  1.00 83.01           H  
ATOM   3580  HB3 ASP B  73     -34.938  -3.736  12.879  1.00 83.01           H  
ATOM   3581  O   ASP B  73     -33.112  -6.084  15.411  1.00 83.01           O  
ATOM   3582  CG  ASP B  73     -35.926  -5.137  14.165  1.00 83.01           C  
ATOM   3583  OD1 ASP B  73     -36.018  -5.386  15.390  1.00 83.01           O  
ATOM   3584  OD2 ASP B  73     -36.851  -5.416  13.373  1.00 83.01           O  
ATOM   3585  N   VAL B  74     -32.663  -4.382  16.798  1.00 82.19           N  
ATOM   3586  H   VAL B  74     -32.669  -3.377  16.895  1.00 82.19           H  
ATOM   3587  CA  VAL B  74     -31.929  -5.187  17.794  1.00 82.19           C  
ATOM   3588  HA  VAL B  74     -31.108  -5.684  17.277  1.00 82.19           H  
ATOM   3589  C   VAL B  74     -32.801  -6.299  18.403  1.00 82.19           C  
ATOM   3590  CB  VAL B  74     -31.314  -4.290  18.897  1.00 82.19           C  
ATOM   3591  HB  VAL B  74     -32.117  -3.876  19.507  1.00 82.19           H  
ATOM   3592  O   VAL B  74     -32.274  -7.356  18.750  1.00 82.19           O  
ATOM   3593  CG1 VAL B  74     -30.361  -5.075  19.810  1.00 82.19           C  
ATOM   3594 HG11 VAL B  74     -29.903  -4.405  20.538  1.00 82.19           H  
ATOM   3595 HG12 VAL B  74     -29.579  -5.549  19.217  1.00 82.19           H  
ATOM   3596 HG13 VAL B  74     -30.908  -5.842  20.358  1.00 82.19           H  
ATOM   3597  CG2 VAL B  74     -30.498  -3.123  18.319  1.00 82.19           C  
ATOM   3598 HG21 VAL B  74     -31.150  -2.419  17.802  1.00 82.19           H  
ATOM   3599 HG22 VAL B  74     -29.998  -2.576  19.118  1.00 82.19           H  
ATOM   3600 HG23 VAL B  74     -29.745  -3.496  17.624  1.00 82.19           H  
ATOM   3601  N   GLU B  75     -34.127  -6.115  18.486  1.00 75.80           N  
ATOM   3602  H   GLU B  75     -34.522  -5.274  18.092  1.00 75.80           H  
ATOM   3603  CA  GLU B  75     -35.044  -7.167  18.954  1.00 75.80           C  
ATOM   3604  HA  GLU B  75     -34.630  -7.613  19.859  1.00 75.80           H  
ATOM   3605  C   GLU B  75     -35.175  -8.309  17.935  1.00 75.80           C  
ATOM   3606  CB  GLU B  75     -36.442  -6.613  19.299  1.00 75.80           C  
ATOM   3607  HB2 GLU B  75     -37.093  -7.470  19.478  1.00 75.80           H  
ATOM   3608  HB3 GLU B  75     -36.838  -6.057  18.449  1.00 75.80           H  
ATOM   3609  O   GLU B  75     -35.066  -9.478  18.311  1.00 75.80           O  
ATOM   3610  CG  GLU B  75     -36.470  -5.726  20.558  1.00 75.80           C  
ATOM   3611  HG2 GLU B  75     -36.016  -4.764  20.320  1.00 75.80           H  
ATOM   3612  HG3 GLU B  75     -35.858  -6.202  21.324  1.00 75.80           H  
ATOM   3613  CD  GLU B  75     -37.886  -5.501  21.136  1.00 75.80           C  
ATOM   3614  OE1 GLU B  75     -37.968  -5.069  22.311  1.00 75.80           O  
ATOM   3615  OE2 GLU B  75     -38.893  -5.771  20.439  1.00 75.80           O  
ATOM   3616  N   ASN B  76     -35.375  -8.007  16.645  1.00 72.83           N  
ATOM   3617  H   ASN B  76     -35.455  -7.040  16.364  1.00 72.83           H  
ATOM   3618  CA  ASN B  76     -35.523  -9.051  15.629  1.00 72.83           C  
ATOM   3619  HA  ASN B  76     -35.956  -9.924  16.118  1.00 72.83           H  
ATOM   3620  C   ASN B  76     -34.195  -9.537  15.040  1.00 72.83           C  
ATOM   3621  CB  ASN B  76     -36.515  -8.642  14.533  1.00 72.83           C  
ATOM   3622  HB2 ASN B  76     -36.592  -9.437  13.792  1.00 72.83           H  
ATOM   3623  HB3 ASN B  76     -36.148  -7.753  14.020  1.00 72.83           H  
ATOM   3624  O   ASN B  76     -34.211 -10.564  14.362  1.00 72.83           O  
ATOM   3625  CG  ASN B  76     -37.902  -8.401  15.088  1.00 72.83           C  
ATOM   3626  ND2 ASN B  76     -38.297  -7.164  15.243  1.00 72.83           N  
ATOM   3627 HD21 ASN B  76     -37.658  -6.423  14.991  1.00 72.83           H  
ATOM   3628 HD22 ASN B  76     -39.150  -6.979  15.751  1.00 72.83           H  
ATOM   3629  OD1 ASN B  76     -38.633  -9.336  15.389  1.00 72.83           O  
ATOM   3630  N   LEU B  77     -33.051  -8.897  15.305  1.00 72.60           N  
ATOM   3631  H   LEU B  77     -33.094  -7.993  15.755  1.00 72.60           H  
ATOM   3632  CA  LEU B  77     -31.756  -9.395  14.827  1.00 72.60           C  
ATOM   3633  HA  LEU B  77     -31.869  -9.576  13.758  1.00 72.60           H  
ATOM   3634  C   LEU B  77     -31.354 -10.738  15.463  1.00 72.60           C  
ATOM   3635  CB  LEU B  77     -30.637  -8.353  15.025  1.00 72.60           C  
ATOM   3636  HB2 LEU B  77     -31.044  -7.343  15.089  1.00 72.60           H  
ATOM   3637  HB3 LEU B  77     -30.130  -8.558  15.967  1.00 72.60           H  
ATOM   3638  O   LEU B  77     -30.454 -11.394  14.953  1.00 72.60           O  
ATOM   3639  CG  LEU B  77     -29.639  -8.409  13.851  1.00 72.60           C  
ATOM   3640  HG  LEU B  77     -29.599  -9.418  13.442  1.00 72.60           H  
ATOM   3641  CD1 LEU B  77     -30.056  -7.450  12.735  1.00 72.60           C  
ATOM   3642 HD11 LEU B  77     -31.058  -7.701  12.390  1.00 72.60           H  
ATOM   3643 HD12 LEU B  77     -29.363  -7.537  11.898  1.00 72.60           H  
ATOM   3644 HD13 LEU B  77     -30.054  -6.424  13.103  1.00 72.60           H  
ATOM   3645  CD2 LEU B  77     -28.231  -8.055  14.304  1.00 72.60           C  
ATOM   3646 HD21 LEU B  77     -28.197  -7.031  14.675  1.00 72.60           H  
ATOM   3647 HD22 LEU B  77     -27.935  -8.745  15.095  1.00 72.60           H  
ATOM   3648 HD23 LEU B  77     -27.543  -8.175  13.467  1.00 72.60           H  
ATOM   3649  N   TYR B  78     -32.021 -11.163  16.540  1.00 58.43           N  
ATOM   3650  H   TYR B  78     -32.729 -10.549  16.917  1.00 58.43           H  
ATOM   3651  CA  TYR B  78     -31.849 -12.469  17.181  1.00 58.43           C  
ATOM   3652  HA  TYR B  78     -30.812 -12.785  17.066  1.00 58.43           H  
ATOM   3653  C   TYR B  78     -32.743 -13.560  16.579  1.00 58.43           C  
ATOM   3654  CB  TYR B  78     -32.150 -12.334  18.674  1.00 58.43           C  
ATOM   3655  HB2 TYR B  78     -32.823 -11.496  18.852  1.00 58.43           H  
ATOM   3656  HB3 TYR B  78     -32.669 -13.227  19.023  1.00 58.43           H  
ATOM   3657  O   TYR B  78     -33.915 -13.291  16.306  1.00 58.43           O  
ATOM   3658  CG  TYR B  78     -30.908 -12.171  19.508  1.00 58.43           C  
ATOM   3659  CD1 TYR B  78     -30.310 -13.308  20.083  1.00 58.43           C  
ATOM   3660  HD1 TYR B  78     -30.717 -14.289  19.889  1.00 58.43           H  
ATOM   3661  CD2 TYR B  78     -30.360 -10.896  19.715  1.00 58.43           C  
ATOM   3662  HD2 TYR B  78     -30.805 -10.026  19.254  1.00 58.43           H  
ATOM   3663  CE1 TYR B  78     -29.203 -13.169  20.935  1.00 58.43           C  
ATOM   3664  HE1 TYR B  78     -28.753 -14.038  21.391  1.00 58.43           H  
ATOM   3665  CE2 TYR B  78     -29.249 -10.758  20.561  1.00 58.43           C  
ATOM   3666  HE2 TYR B  78     -28.841  -9.773  20.733  1.00 58.43           H  
ATOM   3667  OH  TYR B  78     -27.689 -11.766  22.113  1.00 58.43           O  
ATOM   3668  HH  TYR B  78     -27.459 -12.617  22.493  1.00 58.43           H  
ATOM   3669  CZ  TYR B  78     -28.694 -11.885  21.207  1.00 58.43           C  
ATOM   3670  N   ASP B  79     -32.196 -14.783  16.449  1.00 52.86           N  
ATOM   3671  H   ASP B  79     -31.202 -14.807  16.624  1.00 52.86           H  
ATOM   3672  CA  ASP B  79     -32.741 -16.062  15.906  1.00 52.86           C  
ATOM   3673  HA  ASP B  79     -32.576 -16.815  16.677  1.00 52.86           H  
ATOM   3674  C   ASP B  79     -31.896 -16.557  14.694  1.00 52.86           C  
ATOM   3675  CB  ASP B  79     -34.283 -16.022  15.714  1.00 52.86           C  
ATOM   3676  HB2 ASP B  79     -34.515 -15.344  14.893  1.00 52.86           H  
ATOM   3677  HB3 ASP B  79     -34.733 -15.634  16.628  1.00 52.86           H  
ATOM   3678  O   ASP B  79     -30.721 -16.211  14.591  1.00 52.86           O  
ATOM   3679  CG  ASP B  79     -34.995 -17.342  15.419  1.00 52.86           C  
ATOM   3680  OD1 ASP B  79     -34.363 -18.412  15.549  1.00 52.86           O  
ATOM   3681  OD2 ASP B  79     -36.159 -17.257  14.972  1.00 52.86           O  
ATOM   3682  N   MET B  80     -32.427 -17.430  13.829  1.00 46.33           N  
ATOM   3683  H   MET B  80     -33.333 -17.789  14.093  1.00 46.33           H  
ATOM   3684  CA  MET B  80     -31.659 -18.269  12.893  1.00 46.33           C  
ATOM   3685  HA  MET B  80     -30.776 -18.632  13.417  1.00 46.33           H  
ATOM   3686  C   MET B  80     -31.130 -17.589  11.614  1.00 46.33           C  
ATOM   3687  CB  MET B  80     -32.516 -19.495  12.527  1.00 46.33           C  
ATOM   3688  HB2 MET B  80     -32.128 -19.954  11.618  1.00 46.33           H  
ATOM   3689  HB3 MET B  80     -33.536 -19.167  12.325  1.00 46.33           H  
ATOM   3690  O   MET B  80     -29.923 -17.530  11.407  1.00 46.33           O  
ATOM   3691  CG  MET B  80     -32.546 -20.553  13.638  1.00 46.33           C  
ATOM   3692  HG2 MET B  80     -33.490 -21.093  13.574  1.00 46.33           H  
ATOM   3693  HG3 MET B  80     -32.525 -20.054  14.607  1.00 46.33           H  
ATOM   3694  SD  MET B  80     -31.196 -21.769  13.577  1.00 46.33           S  
ATOM   3695  CE  MET B  80     -31.716 -22.767  12.154  1.00 46.33           C  
ATOM   3696  HE1 MET B  80     -32.719 -23.157  12.328  1.00 46.33           H  
ATOM   3697  HE2 MET B  80     -31.021 -23.597  12.026  1.00 46.33           H  
ATOM   3698  HE3 MET B  80     -31.711 -22.157  11.251  1.00 46.33           H  
ATOM   3699  N   ALA B  81     -32.005 -17.183  10.686  1.00 42.26           N  
ATOM   3700  H   ALA B  81     -32.988 -17.167  10.919  1.00 42.26           H  
ATOM   3701  CA  ALA B  81     -31.612 -16.851   9.308  1.00 42.26           C  
ATOM   3702  HA  ALA B  81     -30.587 -17.184   9.142  1.00 42.26           H  
ATOM   3703  C   ALA B  81     -31.650 -15.340   9.041  1.00 42.26           C  
ATOM   3704  CB  ALA B  81     -32.496 -17.637   8.331  1.00 42.26           C  
ATOM   3705  HB1 ALA B  81     -33.537 -17.335   8.449  1.00 42.26           H  
ATOM   3706  HB2 ALA B  81     -32.183 -17.431   7.307  1.00 42.26           H  
ATOM   3707  HB3 ALA B  81     -32.403 -18.705   8.524  1.00 42.26           H  
ATOM   3708  O   ALA B  81     -32.659 -14.700   9.324  1.00 42.26           O  
ATOM   3709  N   GLY B  82     -30.567 -14.791   8.472  1.00 47.03           N  
ATOM   3710  H   GLY B  82     -29.774 -15.384   8.272  1.00 47.03           H  
ATOM   3711  CA  GLY B  82     -30.398 -13.341   8.273  1.00 47.03           C  
ATOM   3712  HA2 GLY B  82     -31.283 -12.931   7.787  1.00 47.03           H  
ATOM   3713  HA3 GLY B  82     -29.536 -13.161   7.630  1.00 47.03           H  
ATOM   3714  C   GLY B  82     -30.178 -12.579   9.586  1.00 47.03           C  
ATOM   3715  O   GLY B  82     -30.584 -11.429   9.710  1.00 47.03           O  
ATOM   3716  N   LYS B  83     -29.622 -13.261  10.593  1.00 60.10           N  
ATOM   3717  H   LYS B  83     -29.227 -14.170  10.396  1.00 60.10           H  
ATOM   3718  CA  LYS B  83     -29.672 -12.878  12.004  1.00 60.10           C  
ATOM   3719  HA  LYS B  83     -29.826 -11.803  12.093  1.00 60.10           H  
ATOM   3720  C   LYS B  83     -28.361 -13.200  12.720  1.00 60.10           C  
ATOM   3721  CB  LYS B  83     -30.859 -13.606  12.655  1.00 60.10           C  
ATOM   3722  HB2 LYS B  83     -30.863 -14.649  12.338  1.00 60.10           H  
ATOM   3723  HB3 LYS B  83     -30.744 -13.593  13.739  1.00 60.10           H  
ATOM   3724  O   LYS B  83     -27.556 -13.998  12.244  1.00 60.10           O  
ATOM   3725  CG  LYS B  83     -32.200 -12.946  12.293  1.00 60.10           C  
ATOM   3726  HG2 LYS B  83     -32.358 -12.950  11.215  1.00 60.10           H  
ATOM   3727  HG3 LYS B  83     -32.194 -11.914  12.645  1.00 60.10           H  
ATOM   3728  CD  LYS B  83     -33.341 -13.703  12.967  1.00 60.10           C  
ATOM   3729  HD2 LYS B  83     -33.084 -13.771  14.024  1.00 60.10           H  
ATOM   3730  HD3 LYS B  83     -33.408 -14.712  12.559  1.00 60.10           H  
ATOM   3731  CE  LYS B  83     -34.685 -12.987  12.801  1.00 60.10           C  
ATOM   3732  HE2 LYS B  83     -35.241 -13.442  11.981  1.00 60.10           H  
ATOM   3733  HE3 LYS B  83     -34.478 -11.951  12.534  1.00 60.10           H  
ATOM   3734  NZ  LYS B  83     -35.462 -13.004  14.065  1.00 60.10           N  
ATOM   3735  HZ1 LYS B  83     -34.882 -12.611  14.792  1.00 60.10           H  
ATOM   3736  HZ2 LYS B  83     -36.282 -12.416  14.011  1.00 60.10           H  
ATOM   3737  HZ3 LYS B  83     -35.689 -13.941  14.368  1.00 60.10           H  
ATOM   3738  N   SER B  84     -28.164 -12.545  13.855  1.00 64.73           N  
ATOM   3739  H   SER B  84     -28.939 -11.995  14.196  1.00 64.73           H  
ATOM   3740  CA  SER B  84     -27.050 -12.735  14.775  1.00 64.73           C  
ATOM   3741  HA  SER B  84     -26.199 -13.150  14.235  1.00 64.73           H  
ATOM   3742  C   SER B  84     -27.451 -13.693  15.899  1.00 64.73           C  
ATOM   3743  CB  SER B  84     -26.647 -11.370  15.341  1.00 64.73           C  
ATOM   3744  HB2 SER B  84     -27.505 -10.939  15.857  1.00 64.73           H  
ATOM   3745  HB3 SER B  84     -26.357 -10.709  14.524  1.00 64.73           H  
ATOM   3746  O   SER B  84     -28.603 -13.728  16.335  1.00 64.73           O  
ATOM   3747  OG  SER B  84     -25.577 -11.480  16.253  1.00 64.73           O  
ATOM   3748  HG  SER B  84     -25.699 -10.789  16.908  1.00 64.73           H  
ATOM   3749  N   HIS B  85     -26.488 -14.444  16.429  1.00 61.42           N  
ATOM   3750  H   HIS B  85     -25.571 -14.407  16.008  1.00 61.42           H  
ATOM   3751  CA  HIS B  85     -26.663 -15.169  17.695  1.00 61.42           C  
ATOM   3752  HA  HIS B  85     -27.725 -15.357  17.849  1.00 61.42           H  
ATOM   3753  C   HIS B  85     -26.231 -14.326  18.921  1.00 61.42           C  
ATOM   3754  CB  HIS B  85     -25.993 -16.548  17.582  1.00 61.42           C  
ATOM   3755  HB2 HIS B  85     -26.119 -17.078  18.526  1.00 61.42           H  
ATOM   3756  HB3 HIS B  85     -24.925 -16.409  17.416  1.00 61.42           H  
ATOM   3757  O   HIS B  85     -26.194 -14.833  20.041  1.00 61.42           O  
ATOM   3758  CG  HIS B  85     -26.553 -17.426  16.476  1.00 61.42           C  
ATOM   3759  CD2 HIS B  85     -25.910 -18.481  15.883  1.00 61.42           C  
ATOM   3760  HD2 HIS B  85     -24.915 -18.825  16.124  1.00 61.42           H  
ATOM   3761  ND1 HIS B  85     -27.784 -17.317  15.856  1.00 61.42           N  
ATOM   3762  HD1 HIS B  85     -28.446 -16.560  15.956  1.00 61.42           H  
ATOM   3763  CE1 HIS B  85     -27.868 -18.275  14.919  1.00 61.42           C  
ATOM   3764  HE1 HIS B  85     -28.691 -18.386  14.228  1.00 61.42           H  
ATOM   3765  NE2 HIS B  85     -26.756 -19.029  14.911  1.00 61.42           N  
ATOM   3766  N   ARG B  86     -25.920 -13.035  18.712  1.00 61.76           N  
ATOM   3767  H   ARG B  86     -26.012 -12.699  17.764  1.00 61.76           H  
ATOM   3768  CA  ARG B  86     -25.345 -12.085  19.683  1.00 61.76           C  
ATOM   3769  HA  ARG B  86     -25.448 -12.486  20.692  1.00 61.76           H  
ATOM   3770  C   ARG B  86     -25.963 -10.682  19.644  1.00 61.76           C  
ATOM   3771  CB  ARG B  86     -23.865 -11.860  19.363  1.00 61.76           C  
ATOM   3772  HB2 ARG B  86     -23.493 -11.105  20.055  1.00 61.76           H  
ATOM   3773  HB3 ARG B  86     -23.776 -11.452  18.356  1.00 61.76           H  
ATOM   3774  O   ARG B  86     -26.320 -10.202  18.570  1.00 61.76           O  
ATOM   3775  CG  ARG B  86     -22.953 -13.077  19.471  1.00 61.76           C  
ATOM   3776  HG2 ARG B  86     -23.198 -13.815  18.707  1.00 61.76           H  
ATOM   3777  HG3 ARG B  86     -23.070 -13.532  20.455  1.00 61.76           H  
ATOM   3778  CD  ARG B  86     -21.527 -12.545  19.245  1.00 61.76           C  
ATOM   3779  HD2 ARG B  86     -21.264 -12.689  18.198  1.00 61.76           H  
ATOM   3780  HD3 ARG B  86     -21.465 -11.475  19.446  1.00 61.76           H  
ATOM   3781  NE  ARG B  86     -20.544 -13.212  20.091  1.00 61.76           N  
ATOM   3782  HE  ARG B  86     -20.003 -13.952  19.667  1.00 61.76           H  
ATOM   3783  NH1 ARG B  86     -21.311 -12.478  22.119  1.00 61.76           N  
ATOM   3784 HH11 ARG B  86     -21.290 -12.487  23.129  1.00 61.76           H  
ATOM   3785 HH12 ARG B  86     -22.025 -11.945  21.644  1.00 61.76           H  
ATOM   3786  NH2 ARG B  86     -19.448 -13.724  21.973  1.00 61.76           N  
ATOM   3787 HH21 ARG B  86     -19.399 -13.768  22.981  1.00 61.76           H  
ATOM   3788 HH22 ARG B  86     -18.754 -14.188  21.404  1.00 61.76           H  
ATOM   3789  CZ  ARG B  86     -20.442 -13.129  21.398  1.00 61.76           C  
ATOM   3790  N   ALA B  87     -25.897 -10.005  20.793  1.00 71.28           N  
ATOM   3791  H   ALA B  87     -25.714 -10.549  21.625  1.00 71.28           H  
ATOM   3792  CA  ALA B  87     -26.078  -8.565  21.010  1.00 71.28           C  
ATOM   3793  HA  ALA B  87     -26.364  -8.087  20.073  1.00 71.28           H  
ATOM   3794  C   ALA B  87     -24.791  -7.871  21.485  1.00 71.28           C  
ATOM   3795  CB  ALA B  87     -27.196  -8.326  22.053  1.00 71.28           C  
ATOM   3796  HB1 ALA B  87     -26.938  -7.521  22.741  1.00 71.28           H  
ATOM   3797  HB2 ALA B  87     -28.108  -8.010  21.548  1.00 71.28           H  
ATOM   3798  HB3 ALA B  87     -27.378  -9.218  22.653  1.00 71.28           H  
ATOM   3799  O   ALA B  87     -24.850  -6.695  21.812  1.00 71.28           O  
ATOM   3800  N   GLU B  88     -23.660  -8.572  21.604  1.00 90.53           N  
ATOM   3801  H   GLU B  88     -23.619  -9.511  21.235  1.00 90.53           H  
ATOM   3802  CA  GLU B  88     -22.462  -8.041  22.270  1.00 90.53           C  
ATOM   3803  HA  GLU B  88     -22.697  -7.048  22.652  1.00 90.53           H  
ATOM   3804  C   GLU B  88     -21.291  -7.836  21.298  1.00 90.53           C  
ATOM   3805  CB  GLU B  88     -22.101  -8.890  23.506  1.00 90.53           C  
ATOM   3806  HB2 GLU B  88     -21.098  -8.618  23.834  1.00 90.53           H  
ATOM   3807  HB3 GLU B  88     -22.104  -9.948  23.245  1.00 90.53           H  
ATOM   3808  O   GLU B  88     -21.021  -8.697  20.456  1.00 90.53           O  
ATOM   3809  CG  GLU B  88     -23.095  -8.629  24.657  1.00 90.53           C  
ATOM   3810  HG2 GLU B  88     -23.142  -7.556  24.842  1.00 90.53           H  
ATOM   3811  HG3 GLU B  88     -24.085  -8.951  24.335  1.00 90.53           H  
ATOM   3812  CD  GLU B  88     -22.744  -9.330  25.983  1.00 90.53           C  
ATOM   3813  OE1 GLU B  88     -23.690  -9.718  26.702  1.00 90.53           O  
ATOM   3814  OE2 GLU B  88     -21.541  -9.449  26.324  1.00 90.53           O  
ATOM   3815  N   GLY B  89     -20.623  -6.686  21.432  1.00 94.33           N  
ATOM   3816  H   GLY B  89     -20.940  -6.041  22.141  1.00 94.33           H  
ATOM   3817  CA  GLY B  89     -19.457  -6.246  20.658  1.00 94.33           C  
ATOM   3818  HA2 GLY B  89     -18.697  -7.028  20.660  1.00 94.33           H  
ATOM   3819  HA3 GLY B  89     -19.749  -6.054  19.625  1.00 94.33           H  
ATOM   3820  C   GLY B  89     -18.844  -4.961  21.239  1.00 94.33           C  
ATOM   3821  O   GLY B  89     -19.347  -4.416  22.222  1.00 94.33           O  
ATOM   3822  N   GLY B  90     -17.747  -4.477  20.660  1.00 97.80           N  
ATOM   3823  H   GLY B  90     -17.384  -4.956  19.848  1.00 97.80           H  
ATOM   3824  CA  GLY B  90     -17.142  -3.193  21.035  1.00 97.80           C  
ATOM   3825  HA2 GLY B  90     -17.324  -2.976  22.088  1.00 97.80           H  
ATOM   3826  HA3 GLY B  90     -16.063  -3.251  20.891  1.00 97.80           H  
ATOM   3827  C   GLY B  90     -17.675  -2.047  20.173  1.00 97.80           C  
ATOM   3828  O   GLY B  90     -17.479  -2.061  18.962  1.00 97.80           O  
ATOM   3829  N   PHE B  91     -18.306  -1.033  20.764  1.00 97.62           N  
ATOM   3830  H   PHE B  91     -18.409  -1.031  21.768  1.00 97.62           H  
ATOM   3831  CA  PHE B  91     -18.884   0.096  20.021  1.00 97.62           C  
ATOM   3832  HA  PHE B  91     -18.600   0.030  18.971  1.00 97.62           H  
ATOM   3833  C   PHE B  91     -18.366   1.437  20.530  1.00 97.62           C  
ATOM   3834  CB  PHE B  91     -20.415   0.035  20.082  1.00 97.62           C  
ATOM   3835  HB2 PHE B  91     -20.738   0.112  21.120  1.00 97.62           H  
ATOM   3836  HB3 PHE B  91     -20.825   0.889  19.542  1.00 97.62           H  
ATOM   3837  O   PHE B  91     -18.063   1.575  21.713  1.00 97.62           O  
ATOM   3838  CG  PHE B  91     -20.967  -1.233  19.472  1.00 97.62           C  
ATOM   3839  CD1 PHE B  91     -21.091  -1.343  18.075  1.00 97.62           C  
ATOM   3840  HD1 PHE B  91     -20.822  -0.510  17.442  1.00 97.62           H  
ATOM   3841  CD2 PHE B  91     -21.292  -2.326  20.296  1.00 97.62           C  
ATOM   3842  HD2 PHE B  91     -21.188  -2.252  21.368  1.00 97.62           H  
ATOM   3843  CE1 PHE B  91     -21.541  -2.545  17.503  1.00 97.62           C  
ATOM   3844  HE1 PHE B  91     -21.621  -2.631  16.429  1.00 97.62           H  
ATOM   3845  CE2 PHE B  91     -21.726  -3.530  19.723  1.00 97.62           C  
ATOM   3846  HE2 PHE B  91     -21.942  -4.368  20.369  1.00 97.62           H  
ATOM   3847  CZ  PHE B  91     -21.858  -3.639  18.326  1.00 97.62           C  
ATOM   3848  HZ  PHE B  91     -22.194  -4.566  17.884  1.00 97.62           H  
ATOM   3849  N   LEU B  92     -18.290   2.426  19.638  1.00 97.59           N  
ATOM   3850  H   LEU B  92     -18.565   2.233  18.686  1.00 97.59           H  
ATOM   3851  CA  LEU B  92     -17.957   3.800  20.006  1.00 97.59           C  
ATOM   3852  HA  LEU B  92     -17.228   3.781  20.815  1.00 97.59           H  
ATOM   3853  C   LEU B  92     -19.196   4.530  20.534  1.00 97.59           C  
ATOM   3854  CB  LEU B  92     -17.337   4.547  18.811  1.00 97.59           C  
ATOM   3855  HB2 LEU B  92     -17.174   5.585  19.101  1.00 97.59           H  
ATOM   3856  HB3 LEU B  92     -18.052   4.531  17.988  1.00 97.59           H  
ATOM   3857  O   LEU B  92     -20.177   4.710  19.805  1.00 97.59           O  
ATOM   3858  CG  LEU B  92     -16.015   3.969  18.288  1.00 97.59           C  
ATOM   3859  HG  LEU B  92     -16.184   2.958  17.918  1.00 97.59           H  
ATOM   3860  CD1 LEU B  92     -15.500   4.822  17.130  1.00 97.59           C  
ATOM   3861 HD11 LEU B  92     -16.244   4.838  16.333  1.00 97.59           H  
ATOM   3862 HD12 LEU B  92     -14.582   4.389  16.734  1.00 97.59           H  
ATOM   3863 HD13 LEU B  92     -15.303   5.839  17.469  1.00 97.59           H  
ATOM   3864  CD2 LEU B  92     -14.938   3.918  19.365  1.00 97.59           C  
ATOM   3865 HD21 LEU B  92     -14.797   4.902  19.813  1.00 97.59           H  
ATOM   3866 HD22 LEU B  92     -14.004   3.579  18.917  1.00 97.59           H  
ATOM   3867 HD23 LEU B  92     -15.225   3.203  20.136  1.00 97.59           H  
ATOM   3868  N   ASP B  93     -19.088   5.012  21.774  1.00 85.13           N  
ATOM   3869  H   ASP B  93     -18.289   4.714  22.316  1.00 85.13           H  
ATOM   3870  CA  ASP B  93     -20.099   5.730  22.561  1.00 85.13           C  
ATOM   3871  HA  ASP B  93     -20.839   5.022  22.937  1.00 85.13           H  
ATOM   3872  C   ASP B  93     -20.833   6.836  21.778  1.00 85.13           C  
ATOM   3873  CB  ASP B  93     -19.385   6.402  23.756  1.00 85.13           C  
ATOM   3874  HB2 ASP B  93     -20.136   6.939  24.336  1.00 85.13           H  
ATOM   3875  HB3 ASP B  93     -18.686   7.144  23.371  1.00 85.13           H  
ATOM   3876  O   ASP B  93     -22.020   7.077  21.985  1.00 85.13           O  
ATOM   3877  CG  ASP B  93     -18.608   5.471  24.704  1.00 85.13           C  
ATOM   3878  OD1 ASP B  93     -17.825   4.617  24.220  1.00 85.13           O  
ATOM   3879  OD2 ASP B  93     -18.748   5.661  25.930  1.00 85.13           O  
ATOM   3880  N   ALA B  94     -20.113   7.518  20.881  1.00 87.65           N  
ATOM   3881  H   ALA B  94     -19.146   7.244  20.783  1.00 87.65           H  
ATOM   3882  CA  ALA B  94     -20.580   8.689  20.144  1.00 87.65           C  
ATOM   3883  HA  ALA B  94     -21.669   8.710  20.191  1.00 87.65           H  
ATOM   3884  C   ALA B  94     -20.218   8.642  18.646  1.00 87.65           C  
ATOM   3885  CB  ALA B  94     -20.062   9.945  20.862  1.00 87.65           C  
ATOM   3886  HB1 ALA B  94     -20.375   9.930  21.906  1.00 87.65           H  
ATOM   3887  HB2 ALA B  94     -18.973   9.981  20.814  1.00 87.65           H  
ATOM   3888  HB3 ALA B  94     -20.469  10.838  20.388  1.00 87.65           H  
ATOM   3889  O   ALA B  94     -19.905   9.673  18.058  1.00 87.65           O  
ATOM   3890  N   ALA B  95     -20.272   7.466  18.002  1.00 93.02           N  
ATOM   3891  H   ALA B  95     -20.492   6.643  18.544  1.00 93.02           H  
ATOM   3892  CA  ALA B  95     -19.917   7.289  16.579  1.00 93.02           C  
ATOM   3893  HA  ALA B  95     -18.846   7.457  16.467  1.00 93.02           H  
ATOM   3894  C   ALA B  95     -20.638   8.240  15.594  1.00 93.02           C  
ATOM   3895  CB  ALA B  95     -20.232   5.842  16.182  1.00 93.02           C  
ATOM   3896  HB1 ALA B  95     -21.310   5.680  16.189  1.00 93.02           H  
ATOM   3897  HB2 ALA B  95     -19.850   5.645  15.181  1.00 93.02           H  
ATOM   3898  HB3 ALA B  95     -19.768   5.143  16.878  1.00 93.02           H  
ATOM   3899  O   ALA B  95     -20.149   8.485  14.495  1.00 93.02           O  
ATOM   3900  N   ALA B  96     -21.814   8.759  15.965  1.00 93.00           N  
ATOM   3901  H   ALA B  96     -22.175   8.503  16.873  1.00 93.00           H  
ATOM   3902  CA  ALA B  96     -22.581   9.708  15.158  1.00 93.00           C  
ATOM   3903  HA  ALA B  96     -22.373   9.515  14.106  1.00 93.00           H  
ATOM   3904  C   ALA B  96     -22.230  11.190  15.414  1.00 93.00           C  
ATOM   3905  CB  ALA B  96     -24.070   9.429  15.400  1.00 93.00           C  
ATOM   3906  HB1 ALA B  96     -24.675  10.083  14.772  1.00 93.00           H  
ATOM   3907  HB2 ALA B  96     -24.320   9.611  16.445  1.00 93.00           H  
ATOM   3908  HB3 ALA B  96     -24.300   8.392  15.154  1.00 93.00           H  
ATOM   3909  O   ALA B  96     -22.634  12.040  14.616  1.00 93.00           O  
ATOM   3910  N   GLY B  97     -21.517  11.506  16.502  1.00 94.99           N  
ATOM   3911  H   GLY B  97     -21.089  10.755  17.024  1.00 94.99           H  
ATOM   3912  CA  GLY B  97     -21.112  12.864  16.871  1.00 94.99           C  
ATOM   3913  HA2 GLY B  97     -21.963  13.537  16.766  1.00 94.99           H  
ATOM   3914  HA3 GLY B  97     -20.788  12.874  17.912  1.00 94.99           H  
ATOM   3915  C   GLY B  97     -19.956  13.375  16.011  1.00 94.99           C  
ATOM   3916  O   GLY B  97     -19.067  12.606  15.655  1.00 94.99           O  
ATOM   3917  N   PHE B  98     -20.004  14.658  15.643  1.00 96.86           N  
ATOM   3918  H   PHE B  98     -20.770  15.234  15.962  1.00 96.86           H  
ATOM   3919  CA  PHE B  98     -18.972  15.326  14.845  1.00 96.86           C  
ATOM   3920  HA  PHE B  98     -17.992  15.055  15.236  1.00 96.86           H  
ATOM   3921  C   PHE B  98     -19.142  16.854  14.885  1.00 96.86           C  
ATOM   3922  CB  PHE B  98     -19.097  14.841  13.391  1.00 96.86           C  
ATOM   3923  HB2 PHE B  98     -20.106  15.051  13.037  1.00 96.86           H  
ATOM   3924  HB3 PHE B  98     -18.962  13.759  13.372  1.00 96.86           H  
ATOM   3925  O   PHE B  98     -20.249  17.331  14.608  1.00 96.86           O  
ATOM   3926  CG  PHE B  98     -18.096  15.435  12.423  1.00 96.86           C  
ATOM   3927  CD1 PHE B  98     -18.535  16.087  11.255  1.00 96.86           C  
ATOM   3928  HD1 PHE B  98     -19.592  16.203  11.067  1.00 96.86           H  
ATOM   3929  CD2 PHE B  98     -16.719  15.289  12.665  1.00 96.86           C  
ATOM   3930  HD2 PHE B  98     -16.371  14.784  13.554  1.00 96.86           H  
ATOM   3931  CE1 PHE B  98     -17.599  16.587  10.332  1.00 96.86           C  
ATOM   3932  HE1 PHE B  98     -17.934  17.091   9.438  1.00 96.86           H  
ATOM   3933  CE2 PHE B  98     -15.785  15.795  11.749  1.00 96.86           C  
ATOM   3934  HE2 PHE B  98     -14.729  15.692  11.950  1.00 96.86           H  
ATOM   3935  CZ  PHE B  98     -16.223  16.445  10.586  1.00 96.86           C  
ATOM   3936  HZ  PHE B  98     -15.490  16.845   9.902  1.00 96.86           H  
ATOM   3937  N   ASP B  99     -18.084  17.633  15.142  1.00 96.89           N  
ATOM   3938  H   ASP B  99     -17.208  17.195  15.387  1.00 96.89           H  
ATOM   3939  CA  ASP B  99     -18.139  19.097  14.957  1.00 96.89           C  
ATOM   3940  HA  ASP B  99     -19.151  19.410  15.216  1.00 96.89           H  
ATOM   3941  C   ASP B  99     -17.943  19.489  13.482  1.00 96.89           C  
ATOM   3942  CB  ASP B  99     -17.244  19.895  15.918  1.00 96.89           C  
ATOM   3943  HB2 ASP B  99     -17.392  19.516  16.929  1.00 96.89           H  
ATOM   3944  HB3 ASP B  99     -16.197  19.760  15.649  1.00 96.89           H  
ATOM   3945  O   ASP B  99     -16.899  19.972  13.038  1.00 96.89           O  
ATOM   3946  CG  ASP B  99     -17.604  21.400  15.898  1.00 96.89           C  
ATOM   3947  OD1 ASP B  99     -18.314  21.853  14.960  1.00 96.89           O  
ATOM   3948  OD2 ASP B  99     -17.182  22.122  16.825  1.00 96.89           O  
ATOM   3949  N   ALA B 100     -19.013  19.317  12.705  1.00 96.81           N  
ATOM   3950  H   ALA B 100     -19.808  18.851  13.118  1.00 96.81           H  
ATOM   3951  CA  ALA B 100     -19.055  19.729  11.307  1.00 96.81           C  
ATOM   3952  HA  ALA B 100     -18.304  19.160  10.758  1.00 96.81           H  
ATOM   3953  C   ALA B 100     -18.730  21.224  11.109  1.00 96.81           C  
ATOM   3954  CB  ALA B 100     -20.445  19.382  10.765  1.00 96.81           C  
ATOM   3955  HB1 ALA B 100     -21.198  20.010  11.242  1.00 96.81           H  
ATOM   3956  HB2 ALA B 100     -20.466  19.552   9.688  1.00 96.81           H  
ATOM   3957  HB3 ALA B 100     -20.670  18.335  10.967  1.00 96.81           H  
ATOM   3958  O   ALA B 100     -18.108  21.587  10.111  1.00 96.81           O  
ATOM   3959  N   GLY B 101     -19.106  22.088  12.062  1.00 94.00           N  
ATOM   3960  H   GLY B 101     -19.375  21.711  12.959  1.00 94.00           H  
ATOM   3961  CA  GLY B 101     -18.846  23.526  11.992  1.00 94.00           C  
ATOM   3962  HA2 GLY B 101     -19.359  24.015  12.820  1.00 94.00           H  
ATOM   3963  HA3 GLY B 101     -19.220  23.923  11.048  1.00 94.00           H  
ATOM   3964  C   GLY B 101     -17.358  23.847  12.106  1.00 94.00           C  
ATOM   3965  O   GLY B 101     -16.844  24.668  11.344  1.00 94.00           O  
ATOM   3966  N   PHE B 102     -16.647  23.144  12.989  1.00 96.25           N  
ATOM   3967  H   PHE B 102     -17.137  22.515  13.608  1.00 96.25           H  
ATOM   3968  CA  PHE B 102     -15.201  23.265  13.133  1.00 96.25           C  
ATOM   3969  HA  PHE B 102     -14.977  24.302  13.386  1.00 96.25           H  
ATOM   3970  C   PHE B 102     -14.459  22.929  11.832  1.00 96.25           C  
ATOM   3971  CB  PHE B 102     -14.730  22.390  14.294  1.00 96.25           C  
ATOM   3972  HB2 PHE B 102     -15.291  22.664  15.187  1.00 96.25           H  
ATOM   3973  HB3 PHE B 102     -14.932  21.342  14.075  1.00 96.25           H  
ATOM   3974  O   PHE B 102     -13.606  23.708  11.394  1.00 96.25           O  
ATOM   3975  CG  PHE B 102     -13.263  22.557  14.603  1.00 96.25           C  
ATOM   3976  CD1 PHE B 102     -12.315  21.713  13.997  1.00 96.25           C  
ATOM   3977  HD1 PHE B 102     -12.629  20.931  13.322  1.00 96.25           H  
ATOM   3978  CD2 PHE B 102     -12.849  23.562  15.497  1.00 96.25           C  
ATOM   3979  HD2 PHE B 102     -13.584  24.190  15.980  1.00 96.25           H  
ATOM   3980  CE1 PHE B 102     -10.954  21.868  14.297  1.00 96.25           C  
ATOM   3981  HE1 PHE B 102     -10.228  21.199  13.858  1.00 96.25           H  
ATOM   3982  CE2 PHE B 102     -11.486  23.718  15.794  1.00 96.25           C  
ATOM   3983  HE2 PHE B 102     -11.161  24.465  16.503  1.00 96.25           H  
ATOM   3984  CZ  PHE B 102     -10.542  22.865  15.197  1.00 96.25           C  
ATOM   3985  HZ  PHE B 102      -9.497  22.957  15.452  1.00 96.25           H  
ATOM   3986  N   PHE B 103     -14.841  21.838  11.164  1.00 95.79           N  
ATOM   3987  H   PHE B 103     -15.527  21.237  11.599  1.00 95.79           H  
ATOM   3988  CA  PHE B 103     -14.245  21.415   9.889  1.00 95.79           C  
ATOM   3989  HA  PHE B 103     -13.184  21.660   9.936  1.00 95.79           H  
ATOM   3990  C   PHE B 103     -14.783  22.163   8.651  1.00 95.79           C  
ATOM   3991  CB  PHE B 103     -14.325  19.885   9.763  1.00 95.79           C  
ATOM   3992  HB2 PHE B 103     -15.361  19.566   9.875  1.00 95.79           H  
ATOM   3993  HB3 PHE B 103     -13.988  19.588   8.770  1.00 95.79           H  
ATOM   3994  O   PHE B 103     -14.348  21.890   7.535  1.00 95.79           O  
ATOM   3995  CG  PHE B 103     -13.449  19.184  10.785  1.00 95.79           C  
ATOM   3996  CD1 PHE B 103     -12.060  19.099  10.581  1.00 95.79           C  
ATOM   3997  HD1 PHE B 103     -11.629  19.464   9.660  1.00 95.79           H  
ATOM   3998  CD2 PHE B 103     -14.002  18.691  11.979  1.00 95.79           C  
ATOM   3999  HD2 PHE B 103     -15.068  18.731  12.146  1.00 95.79           H  
ATOM   4000  CE1 PHE B 103     -11.225  18.562  11.577  1.00 95.79           C  
ATOM   4001  HE1 PHE B 103     -10.158  18.505  11.420  1.00 95.79           H  
ATOM   4002  CE2 PHE B 103     -13.171  18.162  12.978  1.00 95.79           C  
ATOM   4003  HE2 PHE B 103     -13.609  17.823  13.906  1.00 95.79           H  
ATOM   4004  CZ  PHE B 103     -11.780  18.104  12.783  1.00 95.79           C  
ATOM   4005  HZ  PHE B 103     -11.137  17.711  13.556  1.00 95.79           H  
ATOM   4006  N   GLY B 104     -15.706  23.120   8.816  1.00 92.15           N  
ATOM   4007  H   GLY B 104     -16.038  23.306   9.752  1.00 92.15           H  
ATOM   4008  CA  GLY B 104     -16.312  23.874   7.706  1.00 92.15           C  
ATOM   4009  HA2 GLY B 104     -16.854  24.725   8.119  1.00 92.15           H  
ATOM   4010  HA3 GLY B 104     -15.523  24.248   7.053  1.00 92.15           H  
ATOM   4011  C   GLY B 104     -17.294  23.063   6.846  1.00 92.15           C  
ATOM   4012  O   GLY B 104     -17.676  23.497   5.761  1.00 92.15           O  
ATOM   4013  N   ILE B 105     -17.708  21.892   7.327  1.00 94.33           N  
ATOM   4014  H   ILE B 105     -17.465  21.683   8.285  1.00 94.33           H  
ATOM   4015  CA  ILE B 105     -18.576  20.935   6.641  1.00 94.33           C  
ATOM   4016  HA  ILE B 105     -18.418  21.025   5.567  1.00 94.33           H  
ATOM   4017  C   ILE B 105     -20.039  21.285   6.929  1.00 94.33           C  
ATOM   4018  CB  ILE B 105     -18.173  19.501   7.059  1.00 94.33           C  
ATOM   4019  HB  ILE B 105     -18.121  19.459   8.147  1.00 94.33           H  
ATOM   4020  O   ILE B 105     -20.436  21.557   8.063  1.00 94.33           O  
ATOM   4021  CG1 ILE B 105     -16.771  19.190   6.475  1.00 94.33           C  
ATOM   4022 HG12 ILE B 105     -16.083  19.994   6.733  1.00 94.33           H  
ATOM   4023 HG13 ILE B 105     -16.833  19.147   5.388  1.00 94.33           H  
ATOM   4024  CG2 ILE B 105     -19.190  18.446   6.592  1.00 94.33           C  
ATOM   4025 HG21 ILE B 105     -18.908  17.461   6.965  1.00 94.33           H  
ATOM   4026 HG22 ILE B 105     -20.185  18.672   6.977  1.00 94.33           H  
ATOM   4027 HG23 ILE B 105     -19.216  18.418   5.503  1.00 94.33           H  
ATOM   4028  CD1 ILE B 105     -16.134  17.896   6.984  1.00 94.33           C  
ATOM   4029 HD11 ILE B 105     -16.112  17.909   8.074  1.00 94.33           H  
ATOM   4030 HD12 ILE B 105     -16.693  17.029   6.633  1.00 94.33           H  
ATOM   4031 HD13 ILE B 105     -15.112  17.828   6.610  1.00 94.33           H  
ATOM   4032  N   SER B 106     -20.888  21.276   5.898  1.00 91.38           N  
ATOM   4033  H   SER B 106     -20.535  21.008   4.991  1.00 91.38           H  
ATOM   4034  CA  SER B 106     -22.304  21.608   6.097  1.00 91.38           C  
ATOM   4035  HA  SER B 106     -22.327  22.526   6.685  1.00 91.38           H  
ATOM   4036  C   SER B 106     -23.034  20.500   6.879  1.00 91.38           C  
ATOM   4037  CB  SER B 106     -23.002  21.914   4.769  1.00 91.38           C  
ATOM   4038  HB2 SER B 106     -22.369  22.564   4.165  1.00 91.38           H  
ATOM   4039  HB3 SER B 106     -23.932  22.441   4.981  1.00 91.38           H  
ATOM   4040  O   SER B 106     -22.761  19.322   6.646  1.00 91.38           O  
ATOM   4041  OG  SER B 106     -23.310  20.738   4.045  1.00 91.38           O  
ATOM   4042  HG  SER B 106     -22.484  20.359   3.734  1.00 91.38           H  
ATOM   4043  N   PRO B 107     -24.046  20.802   7.720  1.00 91.77           N  
ATOM   4044  CA  PRO B 107     -24.811  19.763   8.420  1.00 91.77           C  
ATOM   4045  HA  PRO B 107     -24.136  19.233   9.091  1.00 91.77           H  
ATOM   4046  C   PRO B 107     -25.483  18.736   7.492  1.00 91.77           C  
ATOM   4047  CB  PRO B 107     -25.851  20.518   9.253  1.00 91.77           C  
ATOM   4048  HB2 PRO B 107     -26.085  19.990  10.177  1.00 91.77           H  
ATOM   4049  HB3 PRO B 107     -26.756  20.685   8.668  1.00 91.77           H  
ATOM   4050  O   PRO B 107     -25.732  17.607   7.903  1.00 91.77           O  
ATOM   4051  CG  PRO B 107     -25.170  21.858   9.524  1.00 91.77           C  
ATOM   4052  HG2 PRO B 107     -25.891  22.648   9.730  1.00 91.77           H  
ATOM   4053  HG3 PRO B 107     -24.469  21.751  10.352  1.00 91.77           H  
ATOM   4054  CD  PRO B 107     -24.397  22.118   8.231  1.00 91.77           C  
ATOM   4055  HD2 PRO B 107     -23.510  22.712   8.452  1.00 91.77           H  
ATOM   4056  HD3 PRO B 107     -25.032  22.633   7.511  1.00 91.77           H  
ATOM   4057  N   ARG B 108     -25.766  19.104   6.230  1.00 89.98           N  
ATOM   4058  H   ARG B 108     -25.462  20.020   5.933  1.00 89.98           H  
ATOM   4059  CA  ARG B 108     -26.331  18.184   5.227  1.00 89.98           C  
ATOM   4060  HA  ARG B 108     -27.030  17.522   5.738  1.00 89.98           H  
ATOM   4061  C   ARG B 108     -25.278  17.263   4.607  1.00 89.98           C  
ATOM   4062  CB  ARG B 108     -27.082  18.971   4.140  1.00 89.98           C  
ATOM   4063  HB2 ARG B 108     -26.383  19.271   3.358  1.00 89.98           H  
ATOM   4064  HB3 ARG B 108     -27.522  19.869   4.573  1.00 89.98           H  
ATOM   4065  O   ARG B 108     -25.622  16.163   4.197  1.00 89.98           O  
ATOM   4066  CG  ARG B 108     -28.216  18.119   3.546  1.00 89.98           C  
ATOM   4067  HG2 ARG B 108     -27.853  17.126   3.279  1.00 89.98           H  
ATOM   4068  HG3 ARG B 108     -28.982  17.997   4.311  1.00 89.98           H  
ATOM   4069  CD  ARG B 108     -28.859  18.766   2.312  1.00 89.98           C  
ATOM   4070  HD2 ARG B 108     -28.869  19.848   2.442  1.00 89.98           H  
ATOM   4071  HD3 ARG B 108     -29.888  18.413   2.246  1.00 89.98           H  
ATOM   4072  NE  ARG B 108     -28.161  18.391   1.065  1.00 89.98           N  
ATOM   4073  HE  ARG B 108     -27.534  17.600   1.110  1.00 89.98           H  
ATOM   4074  NH1 ARG B 108     -29.092  19.970  -0.315  1.00 89.98           N  
ATOM   4075 HH11 ARG B 108     -29.161  20.378  -1.236  1.00 89.98           H  
ATOM   4076 HH12 ARG B 108     -29.542  20.383   0.490  1.00 89.98           H  
ATOM   4077  NH2 ARG B 108     -27.731  18.440  -1.177  1.00 89.98           N  
ATOM   4078 HH21 ARG B 108     -27.229  17.564  -1.143  1.00 89.98           H  
ATOM   4079 HH22 ARG B 108     -27.839  18.840  -2.098  1.00 89.98           H  
ATOM   4080  CZ  ARG B 108     -28.325  18.931  -0.130  1.00 89.98           C  
ATOM   4081  N   GLU B 109     -24.028  17.710   4.536  1.00 89.83           N  
ATOM   4082  H   GLU B 109     -23.815  18.619   4.921  1.00 89.83           H  
ATOM   4083  CA  GLU B 109     -22.890  16.883   4.132  1.00 89.83           C  
ATOM   4084  HA  GLU B 109     -23.177  16.239   3.300  1.00 89.83           H  
ATOM   4085  C   GLU B 109     -22.451  15.978   5.288  1.00 89.83           C  
ATOM   4086  CB  GLU B 109     -21.753  17.792   3.661  1.00 89.83           C  
ATOM   4087  HB2 GLU B 109     -22.132  18.452   2.881  1.00 89.83           H  
ATOM   4088  HB3 GLU B 109     -21.422  18.404   4.500  1.00 89.83           H  
ATOM   4089  O   GLU B 109     -22.318  14.780   5.090  1.00 89.83           O  
ATOM   4090  CG  GLU B 109     -20.564  16.998   3.100  1.00 89.83           C  
ATOM   4091  HG2 GLU B 109     -20.215  16.297   3.858  1.00 89.83           H  
ATOM   4092  HG3 GLU B 109     -20.900  16.426   2.235  1.00 89.83           H  
ATOM   4093  CD  GLU B 109     -19.391  17.899   2.698  1.00 89.83           C  
ATOM   4094  OE1 GLU B 109     -18.368  17.324   2.251  1.00 89.83           O  
ATOM   4095  OE2 GLU B 109     -19.516  19.136   2.865  1.00 89.83           O  
ATOM   4096  N   ALA B 110     -22.342  16.499   6.514  1.00 95.04           N  
ATOM   4097  H   ALA B 110     -22.430  17.500   6.620  1.00 95.04           H  
ATOM   4098  CA  ALA B 110     -22.002  15.709   7.700  1.00 95.04           C  
ATOM   4099  HA  ALA B 110     -21.029  15.245   7.539  1.00 95.04           H  
ATOM   4100  C   ALA B 110     -23.009  14.579   7.991  1.00 95.04           C  
ATOM   4101  CB  ALA B 110     -21.897  16.661   8.894  1.00 95.04           C  
ATOM   4102  HB1 ALA B 110     -21.112  17.395   8.708  1.00 95.04           H  
ATOM   4103  HB2 ALA B 110     -22.846  17.173   9.052  1.00 95.04           H  
ATOM   4104  HB3 ALA B 110     -21.645  16.094   9.790  1.00 95.04           H  
ATOM   4105  O   ALA B 110     -22.618  13.527   8.489  1.00 95.04           O  
ATOM   4106  N   LEU B 111     -24.292  14.775   7.657  1.00 93.24           N  
ATOM   4107  H   LEU B 111     -24.564  15.693   7.335  1.00 93.24           H  
ATOM   4108  CA  LEU B 111     -25.321  13.730   7.727  1.00 93.24           C  
ATOM   4109  HA  LEU B 111     -25.184  13.185   8.662  1.00 93.24           H  
ATOM   4110  C   LEU B 111     -25.212  12.700   6.586  1.00 93.24           C  
ATOM   4111  CB  LEU B 111     -26.702  14.412   7.734  1.00 93.24           C  
ATOM   4112  HB2 LEU B 111     -26.849  14.888   6.764  1.00 93.24           H  
ATOM   4113  HB3 LEU B 111     -26.703  15.193   8.494  1.00 93.24           H  
ATOM   4114  O   LEU B 111     -25.687  11.581   6.738  1.00 93.24           O  
ATOM   4115  CG  LEU B 111     -27.892  13.471   8.012  1.00 93.24           C  
ATOM   4116  HG  LEU B 111     -27.897  12.641   7.306  1.00 93.24           H  
ATOM   4117  CD1 LEU B 111     -27.868  12.923   9.442  1.00 93.24           C  
ATOM   4118 HD11 LEU B 111     -26.997  12.280   9.569  1.00 93.24           H  
ATOM   4119 HD12 LEU B 111     -28.757  12.318   9.620  1.00 93.24           H  
ATOM   4120 HD13 LEU B 111     -27.826  13.739  10.163  1.00 93.24           H  
ATOM   4121  CD2 LEU B 111     -29.205  14.233   7.820  1.00 93.24           C  
ATOM   4122 HD21 LEU B 111     -29.250  15.074   8.512  1.00 93.24           H  
ATOM   4123 HD22 LEU B 111     -30.044  13.562   8.003  1.00 93.24           H  
ATOM   4124 HD23 LEU B 111     -29.263  14.598   6.795  1.00 93.24           H  
ATOM   4125  N   ALA B 112     -24.616  13.068   5.450  1.00 92.02           N  
ATOM   4126  H   ALA B 112     -24.198  13.985   5.394  1.00 92.02           H  
ATOM   4127  CA  ALA B 112     -24.373  12.150   4.340  1.00 92.02           C  
ATOM   4128  HA  ALA B 112     -25.176  11.415   4.307  1.00 92.02           H  
ATOM   4129  C   ALA B 112     -23.055  11.373   4.506  1.00 92.02           C  
ATOM   4130  CB  ALA B 112     -24.405  12.950   3.032  1.00 92.02           C  
ATOM   4131  HB1 ALA B 112     -23.620  13.705   3.028  1.00 92.02           H  
ATOM   4132  HB2 ALA B 112     -25.376  13.432   2.915  1.00 92.02           H  
ATOM   4133  HB3 ALA B 112     -24.240  12.271   2.195  1.00 92.02           H  
ATOM   4134  O   ALA B 112     -22.991  10.207   4.127  1.00 92.02           O  
ATOM   4135  N   MET B 113     -22.022  12.010   5.069  1.00 94.68           N  
ATOM   4136  H   MET B 113     -22.162  12.978   5.321  1.00 94.68           H  
ATOM   4137  CA  MET B 113     -20.688  11.449   5.288  1.00 94.68           C  
ATOM   4138  HA  MET B 113     -20.252  11.160   4.332  1.00 94.68           H  
ATOM   4139  C   MET B 113     -20.710  10.215   6.183  1.00 94.68           C  
ATOM   4140  CB  MET B 113     -19.767  12.489   5.941  1.00 94.68           C  
ATOM   4141  HB2 MET B 113     -18.919  11.970   6.387  1.00 94.68           H  
ATOM   4142  HB3 MET B 113     -20.305  13.006   6.736  1.00 94.68           H  
ATOM   4143  O   MET B 113     -21.232  10.255   7.304  1.00 94.68           O  
ATOM   4144  CG  MET B 113     -19.217  13.509   4.943  1.00 94.68           C  
ATOM   4145  HG2 MET B 113     -20.045  13.944   4.385  1.00 94.68           H  
ATOM   4146  HG3 MET B 113     -18.569  12.993   4.234  1.00 94.68           H  
ATOM   4147  SD  MET B 113     -18.284  14.855   5.721  1.00 94.68           S  
ATOM   4148  CE  MET B 113     -16.888  13.943   6.434  1.00 94.68           C  
ATOM   4149  HE1 MET B 113     -16.164  14.642   6.854  1.00 94.68           H  
ATOM   4150  HE2 MET B 113     -17.238  13.280   7.226  1.00 94.68           H  
ATOM   4151  HE3 MET B 113     -16.412  13.339   5.661  1.00 94.68           H  
ATOM   4152  N   ASP B 114     -20.005   9.178   5.734  1.00 95.50           N  
ATOM   4153  H   ASP B 114     -19.618   9.215   4.801  1.00 95.50           H  
ATOM   4154  CA  ASP B 114     -19.607   8.044   6.556  1.00 95.50           C  
ATOM   4155  HA  ASP B 114     -20.502   7.458   6.764  1.00 95.50           H  
ATOM   4156  C   ASP B 114     -18.974   8.554   7.874  1.00 95.50           C  
ATOM   4157  CB  ASP B 114     -18.643   7.156   5.738  1.00 95.50           C  
ATOM   4158  HB2 ASP B 114     -17.755   7.735   5.486  1.00 95.50           H  
ATOM   4159  HB3 ASP B 114     -19.139   6.875   4.808  1.00 95.50           H  
ATOM   4160  O   ASP B 114     -18.039   9.369   7.830  1.00 95.50           O  
ATOM   4161  CG  ASP B 114     -18.205   5.871   6.450  1.00 95.50           C  
ATOM   4162  OD1 ASP B 114     -18.492   5.739   7.657  1.00 95.50           O  
ATOM   4163  OD2 ASP B 114     -17.540   5.025   5.815  1.00 95.50           O  
ATOM   4164  N   PRO B 115     -19.465   8.129   9.059  1.00 97.18           N  
ATOM   4165  CA  PRO B 115     -18.835   8.448  10.339  1.00 97.18           C  
ATOM   4166  HA  PRO B 115     -18.927   9.517  10.529  1.00 97.18           H  
ATOM   4167  C   PRO B 115     -17.342   8.090  10.393  1.00 97.18           C  
ATOM   4168  CB  PRO B 115     -19.641   7.687  11.398  1.00 97.18           C  
ATOM   4169  HB2 PRO B 115     -20.414   8.343  11.800  1.00 97.18           H  
ATOM   4170  HB3 PRO B 115     -19.013   7.306  12.203  1.00 97.18           H  
ATOM   4171  O   PRO B 115     -16.606   8.741  11.131  1.00 97.18           O  
ATOM   4172  CG  PRO B 115     -20.300   6.557  10.612  1.00 97.18           C  
ATOM   4173  HG2 PRO B 115     -19.590   5.744  10.462  1.00 97.18           H  
ATOM   4174  HG3 PRO B 115     -21.212   6.200  11.090  1.00 97.18           H  
ATOM   4175  CD  PRO B 115     -20.583   7.222   9.276  1.00 97.18           C  
ATOM   4176  HD2 PRO B 115     -21.509   7.794   9.328  1.00 97.18           H  
ATOM   4177  HD3 PRO B 115     -20.662   6.449   8.511  1.00 97.18           H  
ATOM   4178  N   GLN B 116     -16.855   7.149   9.575  1.00 98.04           N  
ATOM   4179  H   GLN B 116     -17.493   6.637   8.983  1.00 98.04           H  
ATOM   4180  CA  GLN B 116     -15.421   6.877   9.443  1.00 98.04           C  
ATOM   4181  HA  GLN B 116     -15.036   6.607  10.426  1.00 98.04           H  
ATOM   4182  C   GLN B 116     -14.630   8.113   8.973  1.00 98.04           C  
ATOM   4183  CB  GLN B 116     -15.193   5.689   8.494  1.00 98.04           C  
ATOM   4184  HB2 GLN B 116     -15.567   5.937   7.500  1.00 98.04           H  
ATOM   4185  HB3 GLN B 116     -14.121   5.508   8.418  1.00 98.04           H  
ATOM   4186  O   GLN B 116     -13.608   8.440   9.573  1.00 98.04           O  
ATOM   4187  CG  GLN B 116     -15.863   4.401   8.996  1.00 98.04           C  
ATOM   4188  HG2 GLN B 116     -15.562   4.229  10.029  1.00 98.04           H  
ATOM   4189  HG3 GLN B 116     -16.949   4.491   8.979  1.00 98.04           H  
ATOM   4190  CD  GLN B 116     -15.472   3.180   8.183  1.00 98.04           C  
ATOM   4191  NE2 GLN B 116     -15.810   3.098   6.917  1.00 98.04           N  
ATOM   4192 HE21 GLN B 116     -15.452   2.301   6.409  1.00 98.04           H  
ATOM   4193 HE22 GLN B 116     -16.371   3.821   6.491  1.00 98.04           H  
ATOM   4194  OE1 GLN B 116     -14.852   2.271   8.704  1.00 98.04           O  
ATOM   4195  N   GLN B 117     -15.119   8.861   7.971  1.00 97.86           N  
ATOM   4196  H   GLN B 117     -16.015   8.612   7.577  1.00 97.86           H  
ATOM   4197  CA  GLN B 117     -14.466  10.103   7.518  1.00 97.86           C  
ATOM   4198  HA  GLN B 117     -13.416   9.895   7.312  1.00 97.86           H  
ATOM   4199  C   GLN B 117     -14.513  11.201   8.595  1.00 97.86           C  
ATOM   4200  CB  GLN B 117     -15.123  10.646   6.233  1.00 97.86           C  
ATOM   4201  HB2 GLN B 117     -16.173  10.863   6.429  1.00 97.86           H  
ATOM   4202  HB3 GLN B 117     -14.627  11.586   5.991  1.00 97.86           H  
ATOM   4203  O   GLN B 117     -13.581  11.992   8.725  1.00 97.86           O  
ATOM   4204  CG  GLN B 117     -15.031   9.732   4.997  1.00 97.86           C  
ATOM   4205  HG2 GLN B 117     -13.999   9.407   4.867  1.00 97.86           H  
ATOM   4206  HG3 GLN B 117     -15.644   8.845   5.156  1.00 97.86           H  
ATOM   4207  CD  GLN B 117     -15.487  10.419   3.701  1.00 97.86           C  
ATOM   4208  NE2 GLN B 117     -15.471   9.735   2.581  1.00 97.86           N  
ATOM   4209 HE21 GLN B 117     -15.145   8.781   2.525  1.00 97.86           H  
ATOM   4210 HE22 GLN B 117     -15.838  10.190   1.757  1.00 97.86           H  
ATOM   4211  OE1 GLN B 117     -15.840  11.596   3.657  1.00 97.86           O  
ATOM   4212  N   ARG B 118     -15.602  11.253   9.375  1.00 98.13           N  
ATOM   4213  H   ARG B 118     -16.306  10.544   9.225  1.00 98.13           H  
ATOM   4214  CA  ARG B 118     -15.814  12.244  10.444  1.00 98.13           C  
ATOM   4215  HA  ARG B 118     -15.569  13.239  10.075  1.00 98.13           H  
ATOM   4216  C   ARG B 118     -14.875  12.020  11.631  1.00 98.13           C  
ATOM   4217  CB  ARG B 118     -17.289  12.220  10.877  1.00 98.13           C  
ATOM   4218  HB2 ARG B 118     -17.399  12.827  11.776  1.00 98.13           H  
ATOM   4219  HB3 ARG B 118     -17.594  11.203  11.123  1.00 98.13           H  
ATOM   4220  O   ARG B 118     -14.187  12.944  12.055  1.00 98.13           O  
ATOM   4221  CG  ARG B 118     -18.191  12.788   9.771  1.00 98.13           C  
ATOM   4222  HG2 ARG B 118     -18.134  12.155   8.885  1.00 98.13           H  
ATOM   4223  HG3 ARG B 118     -17.827  13.782   9.512  1.00 98.13           H  
ATOM   4224  CD  ARG B 118     -19.654  12.917  10.203  1.00 98.13           C  
ATOM   4225  HD2 ARG B 118     -20.086  13.767   9.675  1.00 98.13           H  
ATOM   4226  HD3 ARG B 118     -19.694  13.133  11.271  1.00 98.13           H  
ATOM   4227  NE  ARG B 118     -20.451  11.725   9.864  1.00 98.13           N  
ATOM   4228  HE  ARG B 118     -20.338  11.338   8.938  1.00 98.13           H  
ATOM   4229  NH1 ARG B 118     -21.798  11.666  11.728  1.00 98.13           N  
ATOM   4230 HH11 ARG B 118     -21.149  12.265  12.217  1.00 98.13           H  
ATOM   4231 HH12 ARG B 118     -22.604  11.320  12.229  1.00 98.13           H  
ATOM   4232  NH2 ARG B 118     -22.289  10.429   9.917  1.00 98.13           N  
ATOM   4233 HH21 ARG B 118     -23.177  10.158  10.316  1.00 98.13           H  
ATOM   4234 HH22 ARG B 118     -22.099  10.228   8.946  1.00 98.13           H  
ATOM   4235  CZ  ARG B 118     -21.507  11.279  10.513  1.00 98.13           C  
ATOM   4236  N   LEU B 119     -14.787  10.781  12.110  1.00 98.34           N  
ATOM   4237  H   LEU B 119     -15.385  10.072  11.708  1.00 98.34           H  
ATOM   4238  CA  LEU B 119     -13.897  10.400  13.207  1.00 98.34           C  
ATOM   4239  HA  LEU B 119     -14.080  11.053  14.060  1.00 98.34           H  
ATOM   4240  C   LEU B 119     -12.416  10.564  12.845  1.00 98.34           C  
ATOM   4241  CB  LEU B 119     -14.191   8.944  13.594  1.00 98.34           C  
ATOM   4242  HB2 LEU B 119     -13.381   8.586  14.228  1.00 98.34           H  
ATOM   4243  HB3 LEU B 119     -14.187   8.338  12.688  1.00 98.34           H  
ATOM   4244  O   LEU B 119     -11.632  11.005  13.680  1.00 98.34           O  
ATOM   4245  CG  LEU B 119     -15.516   8.731  14.346  1.00 98.34           C  
ATOM   4246  HG  LEU B 119     -16.346   9.141  13.772  1.00 98.34           H  
ATOM   4247  CD1 LEU B 119     -15.724   7.229  14.512  1.00 98.34           C  
ATOM   4248 HD11 LEU B 119     -15.696   6.761  13.528  1.00 98.34           H  
ATOM   4249 HD12 LEU B 119     -16.694   7.037  14.971  1.00 98.34           H  
ATOM   4250 HD13 LEU B 119     -14.929   6.805  15.125  1.00 98.34           H  
ATOM   4251  CD2 LEU B 119     -15.513   9.359  15.743  1.00 98.34           C  
ATOM   4252 HD21 LEU B 119     -16.441   9.106  16.257  1.00 98.34           H  
ATOM   4253 HD22 LEU B 119     -15.459  10.445  15.661  1.00 98.34           H  
ATOM   4254 HD23 LEU B 119     -14.660   8.995  16.316  1.00 98.34           H  
ATOM   4255  N   VAL B 120     -12.026  10.252  11.605  1.00 98.36           N  
ATOM   4256  H   VAL B 120     -12.699   9.852  10.968  1.00 98.36           H  
ATOM   4257  CA  VAL B 120     -10.636  10.413  11.147  1.00 98.36           C  
ATOM   4258  HA  VAL B 120      -9.975   9.947  11.878  1.00 98.36           H  
ATOM   4259  C   VAL B 120     -10.219  11.887  11.090  1.00 98.36           C  
ATOM   4260  CB  VAL B 120     -10.433   9.676   9.810  1.00 98.36           C  
ATOM   4261  HB  VAL B 120     -11.241   9.944   9.129  1.00 98.36           H  
ATOM   4262  O   VAL B 120      -9.068  12.184  11.402  1.00 98.36           O  
ATOM   4263  CG1 VAL B 120      -9.101   9.985   9.119  1.00 98.36           C  
ATOM   4264 HG11 VAL B 120      -9.078  11.034   8.825  1.00 98.36           H  
ATOM   4265 HG12 VAL B 120      -8.999   9.379   8.218  1.00 98.36           H  
ATOM   4266 HG13 VAL B 120      -8.268   9.779   9.790  1.00 98.36           H  
ATOM   4267  CG2 VAL B 120     -10.462   8.163  10.061  1.00 98.36           C  
ATOM   4268 HG21 VAL B 120     -11.333   7.885  10.654  1.00 98.36           H  
ATOM   4269 HG22 VAL B 120     -10.525   7.645   9.105  1.00 98.36           H  
ATOM   4270 HG23 VAL B 120      -9.561   7.846  10.587  1.00 98.36           H  
ATOM   4271  N   LEU B 121     -11.125  12.823  10.780  1.00 98.29           N  
ATOM   4272  H   LEU B 121     -12.060  12.532  10.533  1.00 98.29           H  
ATOM   4273  CA  LEU B 121     -10.836  14.263  10.852  1.00 98.29           C  
ATOM   4274  HA  LEU B 121      -9.914  14.459  10.305  1.00 98.29           H  
ATOM   4275  C   LEU B 121     -10.576  14.740  12.291  1.00 98.29           C  
ATOM   4276  CB  LEU B 121     -11.989  15.063  10.219  1.00 98.29           C  
ATOM   4277  HB2 LEU B 121     -12.935  14.628  10.540  1.00 98.29           H  
ATOM   4278  HB3 LEU B 121     -11.957  16.081  10.608  1.00 98.29           H  
ATOM   4279  O   LEU B 121      -9.554  15.382  12.535  1.00 98.29           O  
ATOM   4280  CG  LEU B 121     -11.969  15.147   8.684  1.00 98.29           C  
ATOM   4281  HG  LEU B 121     -11.935  14.146   8.253  1.00 98.29           H  
ATOM   4282  CD1 LEU B 121     -13.251  15.843   8.221  1.00 98.29           C  
ATOM   4283 HD11 LEU B 121     -13.330  16.820   8.698  1.00 98.29           H  
ATOM   4284 HD12 LEU B 121     -14.111  15.231   8.492  1.00 98.29           H  
ATOM   4285 HD13 LEU B 121     -13.225  15.978   7.140  1.00 98.29           H  
ATOM   4286  CD2 LEU B 121     -10.783  15.960   8.154  1.00 98.29           C  
ATOM   4287 HD21 LEU B 121     -10.847  16.056   7.070  1.00 98.29           H  
ATOM   4288 HD22 LEU B 121      -9.845  15.457   8.392  1.00 98.29           H  
ATOM   4289 HD23 LEU B 121     -10.779  16.953   8.602  1.00 98.29           H  
ATOM   4290  N   GLU B 122     -11.453  14.395  13.241  1.00 98.46           N  
ATOM   4291  H   GLU B 122     -12.274  13.871  12.975  1.00 98.46           H  
ATOM   4292  CA  GLU B 122     -11.276  14.753  14.659  1.00 98.46           C  
ATOM   4293  HA  GLU B 122     -11.162  15.834  14.747  1.00 98.46           H  
ATOM   4294  C   GLU B 122      -9.987  14.153  15.234  1.00 98.46           C  
ATOM   4295  CB  GLU B 122     -12.512  14.337  15.485  1.00 98.46           C  
ATOM   4296  HB2 GLU B 122     -12.256  14.377  16.544  1.00 98.46           H  
ATOM   4297  HB3 GLU B 122     -12.802  13.318  15.230  1.00 98.46           H  
ATOM   4298  O   GLU B 122      -9.153  14.874  15.778  1.00 98.46           O  
ATOM   4299  CG  GLU B 122     -13.682  15.303  15.228  1.00 98.46           C  
ATOM   4300  HG2 GLU B 122     -13.935  15.270  14.168  1.00 98.46           H  
ATOM   4301  HG3 GLU B 122     -13.333  16.308  15.465  1.00 98.46           H  
ATOM   4302  CD  GLU B 122     -14.954  15.043  16.051  1.00 98.46           C  
ATOM   4303  OE1 GLU B 122     -15.914  15.829  15.884  1.00 98.46           O  
ATOM   4304  OE2 GLU B 122     -14.994  14.077  16.850  1.00 98.46           O  
ATOM   4305  N   VAL B 123      -9.760  12.855  15.027  1.00 98.51           N  
ATOM   4306  H   VAL B 123     -10.465  12.311  14.550  1.00 98.51           H  
ATOM   4307  CA  VAL B 123      -8.596  12.158  15.591  1.00 98.51           C  
ATOM   4308  HA  VAL B 123      -8.494  12.475  16.629  1.00 98.51           H  
ATOM   4309  C   VAL B 123      -7.283  12.559  14.897  1.00 98.51           C  
ATOM   4310  CB  VAL B 123      -8.865  10.641  15.621  1.00 98.51           C  
ATOM   4311  HB  VAL B 123      -9.083  10.284  14.614  1.00 98.51           H  
ATOM   4312  O   VAL B 123      -6.233  12.554  15.535  1.00 98.51           O  
ATOM   4313  CG1 VAL B 123      -7.706   9.820  16.188  1.00 98.51           C  
ATOM   4314 HG11 VAL B 123      -7.540  10.123  17.222  1.00 98.51           H  
ATOM   4315 HG12 VAL B 123      -6.797   9.995  15.613  1.00 98.51           H  
ATOM   4316 HG13 VAL B 123      -7.942   8.756  16.152  1.00 98.51           H  
ATOM   4317  CG2 VAL B 123     -10.060  10.352  16.547  1.00 98.51           C  
ATOM   4318 HG21 VAL B 123     -10.197   9.277  16.660  1.00 98.51           H  
ATOM   4319 HG22 VAL B 123      -9.878  10.787  17.530  1.00 98.51           H  
ATOM   4320 HG23 VAL B 123     -10.976  10.784  16.144  1.00 98.51           H  
ATOM   4321  N   SER B 124      -7.310  13.006  13.634  1.00 98.71           N  
ATOM   4322  H   SER B 124      -8.187  12.998  13.134  1.00 98.71           H  
ATOM   4323  CA  SER B 124      -6.125  13.609  12.991  1.00 98.71           C  
ATOM   4324  HA  SER B 124      -5.265  12.963  13.169  1.00 98.71           H  
ATOM   4325  C   SER B 124      -5.780  14.984  13.574  1.00 98.71           C  
ATOM   4326  CB  SER B 124      -6.295  13.740  11.476  1.00 98.71           C  
ATOM   4327  HB2 SER B 124      -7.154  14.372  11.253  1.00 98.71           H  
ATOM   4328  HB3 SER B 124      -5.401  14.203  11.058  1.00 98.71           H  
ATOM   4329  O   SER B 124      -4.601  15.285  13.752  1.00 98.71           O  
ATOM   4330  OG  SER B 124      -6.484  12.472  10.883  1.00 98.71           O  
ATOM   4331  HG  SER B 124      -7.401  12.239  11.046  1.00 98.71           H  
ATOM   4332  N   TRP B 125      -6.783  15.804  13.923  1.00 98.51           N  
ATOM   4333  H   TRP B 125      -7.735  15.499  13.780  1.00 98.51           H  
ATOM   4334  CA  TRP B 125      -6.558  17.079  14.621  1.00 98.51           C  
ATOM   4335  HA  TRP B 125      -5.841  17.675  14.056  1.00 98.51           H  
ATOM   4336  C   TRP B 125      -5.946  16.844  16.008  1.00 98.51           C  
ATOM   4337  CB  TRP B 125      -7.872  17.874  14.732  1.00 98.51           C  
ATOM   4338  HB2 TRP B 125      -8.586  17.325  15.346  1.00 98.51           H  
ATOM   4339  HB3 TRP B 125      -8.311  17.981  13.740  1.00 98.51           H  
ATOM   4340  O   TRP B 125      -4.916  17.426  16.352  1.00 98.51           O  
ATOM   4341  CG  TRP B 125      -7.697  19.240  15.324  1.00 98.51           C  
ATOM   4342  CD1 TRP B 125      -7.540  19.516  16.639  1.00 98.51           C  
ATOM   4343  HD1 TRP B 125      -7.552  18.784  17.433  1.00 98.51           H  
ATOM   4344  CD2 TRP B 125      -7.550  20.520  14.637  1.00 98.51           C  
ATOM   4345  CE2 TRP B 125      -7.211  21.515  15.599  1.00 98.51           C  
ATOM   4346  CE3 TRP B 125      -7.627  20.929  13.289  1.00 98.51           C  
ATOM   4347  HE3 TRP B 125      -7.891  20.193  12.543  1.00 98.51           H  
ATOM   4348  NE1 TRP B 125      -7.256  20.857  16.806  1.00 98.51           N  
ATOM   4349  HE1 TRP B 125      -6.991  21.257  17.695  1.00 98.51           H  
ATOM   4350  CH2 TRP B 125      -6.964  23.202  13.881  1.00 98.51           C  
ATOM   4351  HH2 TRP B 125      -6.697  24.206  13.585  1.00 98.51           H  
ATOM   4352  CZ2 TRP B 125      -6.893  22.830  15.235  1.00 98.51           C  
ATOM   4353  HZ2 TRP B 125      -6.577  23.537  15.988  1.00 98.51           H  
ATOM   4354  CZ3 TRP B 125      -7.344  22.257  12.912  1.00 98.51           C  
ATOM   4355  HZ3 TRP B 125      -7.375  22.542  11.871  1.00 98.51           H  
ATOM   4356  N   GLU B 126      -6.548  15.932  16.778  1.00 98.33           N  
ATOM   4357  H   GLU B 126      -7.402  15.514  16.435  1.00 98.33           H  
ATOM   4358  CA  GLU B 126      -6.058  15.506  18.091  1.00 98.33           C  
ATOM   4359  HA  GLU B 126      -6.046  16.363  18.765  1.00 98.33           H  
ATOM   4360  C   GLU B 126      -4.611  14.966  18.013  1.00 98.33           C  
ATOM   4361  CB  GLU B 126      -7.011  14.436  18.668  1.00 98.33           C  
ATOM   4362  HB2 GLU B 126      -6.550  14.013  19.560  1.00 98.33           H  
ATOM   4363  HB3 GLU B 126      -7.094  13.641  17.926  1.00 98.33           H  
ATOM   4364  O   GLU B 126      -3.808  15.246  18.903  1.00 98.33           O  
ATOM   4365  CG  GLU B 126      -8.433  14.921  19.053  1.00 98.33           C  
ATOM   4366  HG2 GLU B 126      -8.828  15.553  18.258  1.00 98.33           H  
ATOM   4367  HG3 GLU B 126      -8.349  15.541  19.946  1.00 98.33           H  
ATOM   4368  CD  GLU B 126      -9.435  13.766  19.324  1.00 98.33           C  
ATOM   4369  OE1 GLU B 126     -10.657  14.027  19.493  1.00 98.33           O  
ATOM   4370  OE2 GLU B 126      -8.989  12.596  19.370  1.00 98.33           O  
ATOM   4371  N   ALA B 127      -4.239  14.238  16.950  1.00 98.59           N  
ATOM   4372  H   ALA B 127      -4.942  13.994  16.267  1.00 98.59           H  
ATOM   4373  CA  ALA B 127      -2.889  13.694  16.772  1.00 98.59           C  
ATOM   4374  HA  ALA B 127      -2.620  13.164  17.686  1.00 98.59           H  
ATOM   4375  C   ALA B 127      -1.811  14.777  16.554  1.00 98.59           C  
ATOM   4376  CB  ALA B 127      -2.903  12.670  15.629  1.00 98.59           C  
ATOM   4377  HB1 ALA B 127      -3.618  11.877  15.848  1.00 98.59           H  
ATOM   4378  HB2 ALA B 127      -1.913  12.229  15.518  1.00 98.59           H  
ATOM   4379  HB3 ALA B 127      -3.182  13.155  14.693  1.00 98.59           H  
ATOM   4380  O   ALA B 127      -0.734  14.667  17.144  1.00 98.59           O  
ATOM   4381  N   PHE B 128      -2.092  15.831  15.773  1.00 98.15           N  
ATOM   4382  H   PHE B 128      -2.987  15.859  15.305  1.00 98.15           H  
ATOM   4383  CA  PHE B 128      -1.187  16.984  15.623  1.00 98.15           C  
ATOM   4384  HA  PHE B 128      -0.192  16.631  15.351  1.00 98.15           H  
ATOM   4385  C   PHE B 128      -1.037  17.759  16.938  1.00 98.15           C  
ATOM   4386  CB  PHE B 128      -1.691  17.934  14.526  1.00 98.15           C  
ATOM   4387  HB2 PHE B 128      -2.753  18.117  14.686  1.00 98.15           H  
ATOM   4388  HB3 PHE B 128      -1.173  18.887  14.642  1.00 98.15           H  
ATOM   4389  O   PHE B 128       0.081  17.964  17.417  1.00 98.15           O  
ATOM   4390  CG  PHE B 128      -1.469  17.497  13.092  1.00 98.15           C  
ATOM   4391  CD1 PHE B 128      -0.161  17.327  12.599  1.00 98.15           C  
ATOM   4392  HD1 PHE B 128       0.687  17.475  13.252  1.00 98.15           H  
ATOM   4393  CD2 PHE B 128      -2.563  17.363  12.217  1.00 98.15           C  
ATOM   4394  HD2 PHE B 128      -3.569  17.519  12.579  1.00 98.15           H  
ATOM   4395  CE1 PHE B 128       0.048  16.987  11.250  1.00 98.15           C  
ATOM   4396  HE1 PHE B 128       1.052  16.857  10.873  1.00 98.15           H  
ATOM   4397  CE2 PHE B 128      -2.352  17.053  10.863  1.00 98.15           C  
ATOM   4398  HE2 PHE B 128      -3.197  16.986  10.194  1.00 98.15           H  
ATOM   4399  CZ  PHE B 128      -1.048  16.845  10.382  1.00 98.15           C  
ATOM   4400  HZ  PHE B 128      -0.886  16.604   9.342  1.00 98.15           H  
ATOM   4401  N   GLU B 129      -2.157  18.108  17.581  1.00 96.58           N  
ATOM   4402  H   GLU B 129      -3.045  17.905  17.146  1.00 96.58           H  
ATOM   4403  CA  GLU B 129      -2.150  18.826  18.860  1.00 96.58           C  
ATOM   4404  HA  GLU B 129      -1.683  19.801  18.720  1.00 96.58           H  
ATOM   4405  C   GLU B 129      -1.356  18.089  19.950  1.00 96.58           C  
ATOM   4406  CB  GLU B 129      -3.593  19.003  19.359  1.00 96.58           C  
ATOM   4407  HB2 GLU B 129      -4.192  18.127  19.112  1.00 96.58           H  
ATOM   4408  HB3 GLU B 129      -3.550  19.059  20.447  1.00 96.58           H  
ATOM   4409  O   GLU B 129      -0.702  18.715  20.793  1.00 96.58           O  
ATOM   4410  CG  GLU B 129      -4.273  20.269  18.817  1.00 96.58           C  
ATOM   4411  HG2 GLU B 129      -4.613  20.079  17.799  1.00 96.58           H  
ATOM   4412  HG3 GLU B 129      -3.537  21.072  18.779  1.00 96.58           H  
ATOM   4413  CD  GLU B 129      -5.446  20.749  19.693  1.00 96.58           C  
ATOM   4414  OE1 GLU B 129      -6.159  21.670  19.235  1.00 96.58           O  
ATOM   4415  OE2 GLU B 129      -5.579  20.293  20.858  1.00 96.58           O  
ATOM   4416  N   ARG B 130      -1.412  16.753  19.948  1.00 97.39           N  
ATOM   4417  H   ARG B 130      -2.010  16.317  19.261  1.00 97.39           H  
ATOM   4418  CA  ARG B 130      -0.710  15.889  20.907  1.00 97.39           C  
ATOM   4419  HA  ARG B 130      -0.656  16.400  21.868  1.00 97.39           H  
ATOM   4420  C   ARG B 130       0.753  15.616  20.545  1.00 97.39           C  
ATOM   4421  CB  ARG B 130      -1.518  14.601  21.102  1.00 97.39           C  
ATOM   4422  HB2 ARG B 130      -1.721  14.148  20.132  1.00 97.39           H  
ATOM   4423  HB3 ARG B 130      -0.924  13.901  21.689  1.00 97.39           H  
ATOM   4424  O   ARG B 130       1.485  15.164  21.416  1.00 97.39           O  
ATOM   4425  CG  ARG B 130      -2.840  14.885  21.848  1.00 97.39           C  
ATOM   4426  HG2 ARG B 130      -3.386  15.694  21.364  1.00 97.39           H  
ATOM   4427  HG3 ARG B 130      -2.613  15.199  22.867  1.00 97.39           H  
ATOM   4428  CD  ARG B 130      -3.747  13.651  21.891  1.00 97.39           C  
ATOM   4429  HD2 ARG B 130      -3.997  13.367  20.869  1.00 97.39           H  
ATOM   4430  HD3 ARG B 130      -4.675  13.900  22.406  1.00 97.39           H  
ATOM   4431  NE  ARG B 130      -3.056  12.532  22.550  1.00 97.39           N  
ATOM   4432  HE  ARG B 130      -2.512  11.949  21.931  1.00 97.39           H  
ATOM   4433  NH1 ARG B 130      -3.885  12.714  24.678  1.00 97.39           N  
ATOM   4434 HH11 ARG B 130      -3.917  12.250  25.574  1.00 97.39           H  
ATOM   4435 HH12 ARG B 130      -4.652  13.284  24.353  1.00 97.39           H  
ATOM   4436  NH2 ARG B 130      -2.126  11.421  24.288  1.00 97.39           N  
ATOM   4437 HH21 ARG B 130      -1.366  11.100  23.705  1.00 97.39           H  
ATOM   4438 HH22 ARG B 130      -2.103  11.215  25.277  1.00 97.39           H  
ATOM   4439  CZ  ARG B 130      -3.023  12.239  23.833  1.00 97.39           C  
ATOM   4440  N   ALA B 131       1.187  15.946  19.327  1.00 97.45           N  
ATOM   4441  H   ALA B 131       0.513  16.267  18.647  1.00 97.45           H  
ATOM   4442  CA  ALA B 131       2.604  16.041  18.960  1.00 97.45           C  
ATOM   4443  HA  ALA B 131       3.161  15.276  19.500  1.00 97.45           H  
ATOM   4444  C   ALA B 131       3.239  17.396  19.335  1.00 97.45           C  
ATOM   4445  CB  ALA B 131       2.740  15.772  17.456  1.00 97.45           C  
ATOM   4446  HB1 ALA B 131       2.263  16.570  16.887  1.00 97.45           H  
ATOM   4447  HB2 ALA B 131       3.796  15.731  17.189  1.00 97.45           H  
ATOM   4448  HB3 ALA B 131       2.273  14.822  17.199  1.00 97.45           H  
ATOM   4449  O   ALA B 131       4.447  17.572  19.191  1.00 97.45           O  
ATOM   4450  N   GLY B 132       2.436  18.368  19.789  1.00 96.38           N  
ATOM   4451  H   GLY B 132       1.449  18.167  19.876  1.00 96.38           H  
ATOM   4452  CA  GLY B 132       2.876  19.754  19.979  1.00 96.38           C  
ATOM   4453  HA2 GLY B 132       2.185  20.254  20.657  1.00 96.38           H  
ATOM   4454  HA3 GLY B 132       3.870  19.764  20.427  1.00 96.38           H  
ATOM   4455  C   GLY B 132       2.933  20.563  18.678  1.00 96.38           C  
ATOM   4456  O   GLY B 132       3.538  21.631  18.658  1.00 96.38           O  
ATOM   4457  N   ILE B 133       2.300  20.082  17.604  1.00 96.26           N  
ATOM   4458  H   ILE B 133       1.758  19.235  17.697  1.00 96.26           H  
ATOM   4459  CA  ILE B 133       2.280  20.740  16.294  1.00 96.26           C  
ATOM   4460  HA  ILE B 133       3.097  21.460  16.245  1.00 96.26           H  
ATOM   4461  C   ILE B 133       0.971  21.518  16.138  1.00 96.26           C  
ATOM   4462  CB  ILE B 133       2.528  19.701  15.177  1.00 96.26           C  
ATOM   4463  HB  ILE B 133       1.838  18.870  15.321  1.00 96.26           H  
ATOM   4464  O   ILE B 133      -0.119  20.978  16.328  1.00 96.26           O  
ATOM   4465  CG1 ILE B 133       3.981  19.174  15.288  1.00 96.26           C  
ATOM   4466 HG12 ILE B 133       4.679  19.960  15.000  1.00 96.26           H  
ATOM   4467 HG13 ILE B 133       4.198  18.902  16.321  1.00 96.26           H  
ATOM   4468  CG2 ILE B 133       2.275  20.294  13.777  1.00 96.26           C  
ATOM   4469 HG21 ILE B 133       2.921  21.155  13.607  1.00 96.26           H  
ATOM   4470 HG22 ILE B 133       1.235  20.603  13.673  1.00 96.26           H  
ATOM   4471 HG23 ILE B 133       2.468  19.548  13.006  1.00 96.26           H  
ATOM   4472  CD1 ILE B 133       4.252  17.928  14.442  1.00 96.26           C  
ATOM   4473 HD11 ILE B 133       3.523  17.162  14.706  1.00 96.26           H  
ATOM   4474 HD12 ILE B 133       4.190  18.155  13.377  1.00 96.26           H  
ATOM   4475 HD13 ILE B 133       5.248  17.546  14.665  1.00 96.26           H  
ATOM   4476  N   GLU B 134       1.081  22.794  15.771  1.00 95.39           N  
ATOM   4477  H   GLU B 134       2.005  23.167  15.608  1.00 95.39           H  
ATOM   4478  CA  GLU B 134      -0.059  23.654  15.457  1.00 95.39           C  
ATOM   4479  HA  GLU B 134      -0.795  23.554  16.255  1.00 95.39           H  
ATOM   4480  C   GLU B 134      -0.664  23.220  14.101  1.00 95.39           C  
ATOM   4481  CB  GLU B 134       0.433  25.113  15.470  1.00 95.39           C  
ATOM   4482  HB2 GLU B 134       1.131  25.284  14.651  1.00 95.39           H  
ATOM   4483  HB3 GLU B 134       0.979  25.266  16.401  1.00 95.39           H  
ATOM   4484  O   GLU B 134       0.049  23.266  13.096  1.00 95.39           O  
ATOM   4485  CG  GLU B 134      -0.691  26.155  15.433  1.00 95.39           C  
ATOM   4486  HG2 GLU B 134      -1.434  25.871  16.178  1.00 95.39           H  
ATOM   4487  HG3 GLU B 134      -0.279  27.123  15.718  1.00 95.39           H  
ATOM   4488  CD  GLU B 134      -1.354  26.286  14.062  1.00 95.39           C  
ATOM   4489  OE1 GLU B 134      -2.591  26.106  13.987  1.00 95.39           O  
ATOM   4490  OE2 GLU B 134      -0.645  26.498  13.061  1.00 95.39           O  
ATOM   4491  N   PRO B 135      -1.934  22.774  14.011  1.00 93.72           N  
ATOM   4492  CA  PRO B 135      -2.421  22.123  12.787  1.00 93.72           C  
ATOM   4493  HA  PRO B 135      -1.696  21.355  12.516  1.00 93.72           H  
ATOM   4494  C   PRO B 135      -2.597  23.032  11.556  1.00 93.72           C  
ATOM   4495  CB  PRO B 135      -3.721  21.418  13.174  1.00 93.72           C  
ATOM   4496  HB2 PRO B 135      -3.805  20.454  12.671  1.00 93.72           H  
ATOM   4497  HB3 PRO B 135      -4.574  22.056  12.942  1.00 93.72           H  
ATOM   4498  O   PRO B 135      -2.787  22.522  10.453  1.00 93.72           O  
ATOM   4499  CG  PRO B 135      -3.605  21.241  14.685  1.00 93.72           C  
ATOM   4500  HG2 PRO B 135      -4.577  21.166  15.173  1.00 93.72           H  
ATOM   4501  HG3 PRO B 135      -2.999  20.364  14.912  1.00 93.72           H  
ATOM   4502  CD  PRO B 135      -2.847  22.489  15.111  1.00 93.72           C  
ATOM   4503  HD2 PRO B 135      -3.542  23.320  15.237  1.00 93.72           H  
ATOM   4504  HD3 PRO B 135      -2.336  22.280  16.051  1.00 93.72           H  
ATOM   4505  N   GLY B 136      -2.523  24.359  11.697  1.00 92.57           N  
ATOM   4506  H   GLY B 136      -2.412  24.753  12.621  1.00 92.57           H  
ATOM   4507  CA  GLY B 136      -2.407  25.290  10.572  1.00 92.57           C  
ATOM   4508  HA2 GLY B 136      -3.131  25.028   9.801  1.00 92.57           H  
ATOM   4509  HA3 GLY B 136      -2.623  26.293  10.940  1.00 92.57           H  
ATOM   4510  C   GLY B 136      -1.006  25.319   9.944  1.00 92.57           C  
ATOM   4511  O   GLY B 136      -0.887  25.465   8.727  1.00 92.57           O  
ATOM   4512  N   SER B 137       0.048  25.129  10.743  1.00 93.67           N  
ATOM   4513  H   SER B 137      -0.143  25.150  11.734  1.00 93.67           H  
ATOM   4514  CA  SER B 137       1.459  25.213  10.330  1.00 93.67           C  
ATOM   4515  HA  SER B 137       1.605  26.177   9.842  1.00 93.67           H  
ATOM   4516  C   SER B 137       1.899  24.139   9.329  1.00 93.67           C  
ATOM   4517  CB  SER B 137       2.366  25.183  11.567  1.00 93.67           C  
ATOM   4518  HB2 SER B 137       3.379  25.452  11.265  1.00 93.67           H  
ATOM   4519  HB3 SER B 137       2.015  25.920  12.289  1.00 93.67           H  
ATOM   4520  O   SER B 137       2.848  24.350   8.578  1.00 93.67           O  
ATOM   4521  OG  SER B 137       2.407  23.902  12.168  1.00 93.67           O  
ATOM   4522  HG  SER B 137       1.530  23.688  12.497  1.00 93.67           H  
ATOM   4523  N   VAL B 138       1.181  23.012   9.264  1.00 95.53           N  
ATOM   4524  H   VAL B 138       0.435  22.904   9.936  1.00 95.53           H  
ATOM   4525  CA  VAL B 138       1.420  21.922   8.299  1.00 95.53           C  
ATOM   4526  HA  VAL B 138       2.492  21.881   8.106  1.00 95.53           H  
ATOM   4527  C   VAL B 138       0.774  22.159   6.925  1.00 95.53           C  
ATOM   4528  CB  VAL B 138       1.022  20.550   8.882  1.00 95.53           C  
ATOM   4529  HB  VAL B 138       1.158  19.789   8.114  1.00 95.53           H  
ATOM   4530  O   VAL B 138       0.940  21.342   6.016  1.00 95.53           O  
ATOM   4531  CG1 VAL B 138       1.938  20.185  10.055  1.00 95.53           C  
ATOM   4532 HG11 VAL B 138       1.832  20.908  10.864  1.00 95.53           H  
ATOM   4533 HG12 VAL B 138       2.975  20.175   9.720  1.00 95.53           H  
ATOM   4534 HG13 VAL B 138       1.683  19.192  10.427  1.00 95.53           H  
ATOM   4535  CG2 VAL B 138      -0.437  20.499   9.350  1.00 95.53           C  
ATOM   4536 HG21 VAL B 138      -0.695  19.477   9.627  1.00 95.53           H  
ATOM   4537 HG22 VAL B 138      -1.105  20.823   8.553  1.00 95.53           H  
ATOM   4538 HG23 VAL B 138      -0.579  21.137  10.223  1.00 95.53           H  
ATOM   4539  N   ARG B 139       0.059  23.272   6.726  1.00 94.57           N  
ATOM   4540  H   ARG B 139      -0.030  23.925   7.491  1.00 94.57           H  
ATOM   4541  CA  ARG B 139      -0.577  23.610   5.447  1.00 94.57           C  
ATOM   4542  HA  ARG B 139      -1.158  22.746   5.123  1.00 94.57           H  
ATOM   4543  C   ARG B 139       0.468  23.920   4.370  1.00 94.57           C  
ATOM   4544  CB  ARG B 139      -1.524  24.789   5.679  1.00 94.57           C  
ATOM   4545  HB2 ARG B 139      -0.941  25.686   5.888  1.00 94.57           H  
ATOM   4546  HB3 ARG B 139      -2.146  24.567   6.547  1.00 94.57           H  
ATOM   4547  O   ARG B 139       1.275  24.831   4.525  1.00 94.57           O  
ATOM   4548  CG  ARG B 139      -2.445  25.033   4.483  1.00 94.57           C  
ATOM   4549  HG2 ARG B 139      -3.073  24.152   4.349  1.00 94.57           H  
ATOM   4550  HG3 ARG B 139      -1.864  25.205   3.577  1.00 94.57           H  
ATOM   4551  CD  ARG B 139      -3.333  26.249   4.755  1.00 94.57           C  
ATOM   4552  HD2 ARG B 139      -2.741  27.155   4.629  1.00 94.57           H  
ATOM   4553  HD3 ARG B 139      -3.661  26.204   5.793  1.00 94.57           H  
ATOM   4554  NE  ARG B 139      -4.490  26.271   3.836  1.00 94.57           N  
ATOM   4555  HE  ARG B 139      -4.281  26.143   2.856  1.00 94.57           H  
ATOM   4556  NH1 ARG B 139      -6.149  26.482   5.414  1.00 94.57           N  
ATOM   4557 HH11 ARG B 139      -7.123  26.397   5.667  1.00 94.57           H  
ATOM   4558 HH12 ARG B 139      -5.439  26.489   6.132  1.00 94.57           H  
ATOM   4559  NH2 ARG B 139      -6.697  26.217   3.275  1.00 94.57           N  
ATOM   4560 HH21 ARG B 139      -6.443  26.043   2.313  1.00 94.57           H  
ATOM   4561 HH22 ARG B 139      -7.665  26.156   3.555  1.00 94.57           H  
ATOM   4562  CZ  ARG B 139      -5.766  26.326   4.179  1.00 94.57           C  
ATOM   4563  N   GLY B 140       0.421  23.194   3.255  1.00 94.03           N  
ATOM   4564  H   GLY B 140      -0.282  22.473   3.179  1.00 94.03           H  
ATOM   4565  CA  GLY B 140       1.434  23.257   2.196  1.00 94.03           C  
ATOM   4566  HA2 GLY B 140       1.734  24.292   2.034  1.00 94.03           H  
ATOM   4567  HA3 GLY B 140       1.000  22.876   1.271  1.00 94.03           H  
ATOM   4568  C   GLY B 140       2.696  22.438   2.491  1.00 94.03           C  
ATOM   4569  O   GLY B 140       3.690  22.596   1.789  1.00 94.03           O  
ATOM   4570  N   SER B 141       2.685  21.588   3.525  1.00 96.63           N  
ATOM   4571  H   SER B 141       1.848  21.517   4.086  1.00 96.63           H  
ATOM   4572  CA  SER B 141       3.759  20.617   3.769  1.00 96.63           C  
ATOM   4573  HA  SER B 141       4.707  21.082   3.498  1.00 96.63           H  
ATOM   4574  C   SER B 141       3.602  19.358   2.914  1.00 96.63           C  
ATOM   4575  CB  SER B 141       3.849  20.238   5.252  1.00 96.63           C  
ATOM   4576  HB2 SER B 141       4.759  19.661   5.416  1.00 96.63           H  
ATOM   4577  HB3 SER B 141       3.897  21.142   5.858  1.00 96.63           H  
ATOM   4578  O   SER B 141       2.500  18.998   2.497  1.00 96.63           O  
ATOM   4579  OG  SER B 141       2.737  19.457   5.649  1.00 96.63           O  
ATOM   4580  HG  SER B 141       1.997  20.059   5.756  1.00 96.63           H  
ATOM   4581  N   ASP B 142       4.699  18.623   2.748  1.00 97.76           N  
ATOM   4582  H   ASP B 142       5.552  18.920   3.199  1.00 97.76           H  
ATOM   4583  CA  ASP B 142       4.754  17.300   2.115  1.00 97.76           C  
ATOM   4584  HA  ASP B 142       4.144  17.332   1.213  1.00 97.76           H  
ATOM   4585  C   ASP B 142       4.177  16.165   2.993  1.00 97.76           C  
ATOM   4586  CB  ASP B 142       6.207  17.022   1.678  1.00 97.76           C  
ATOM   4587  HB2 ASP B 142       6.223  16.117   1.071  1.00 97.76           H  
ATOM   4588  HB3 ASP B 142       6.545  17.843   1.045  1.00 97.76           H  
ATOM   4589  O   ASP B 142       4.434  14.993   2.729  1.00 97.76           O  
ATOM   4590  CG  ASP B 142       7.200  16.850   2.838  1.00 97.76           C  
ATOM   4591  OD1 ASP B 142       6.805  16.972   4.022  1.00 97.76           O  
ATOM   4592  OD2 ASP B 142       8.387  16.583   2.575  1.00 97.76           O  
ATOM   4593  N   THR B 143       3.403  16.478   4.041  1.00 98.64           N  
ATOM   4594  H   THR B 143       3.203  17.455   4.204  1.00 98.64           H  
ATOM   4595  CA  THR B 143       2.890  15.477   4.991  1.00 98.64           C  
ATOM   4596  HA  THR B 143       3.755  14.959   5.406  1.00 98.64           H  
ATOM   4597  C   THR B 143       1.989  14.456   4.288  1.00 98.64           C  
ATOM   4598  CB  THR B 143       2.131  16.121   6.162  1.00 98.64           C  
ATOM   4599  HB  THR B 143       1.270  16.663   5.771  1.00 98.64           H  
ATOM   4600  O   THR B 143       0.983  14.821   3.676  1.00 98.64           O  
ATOM   4601  CG2 THR B 143       1.651  15.112   7.209  1.00 98.64           C  
ATOM   4602 HG21 THR B 143       2.498  14.546   7.597  1.00 98.64           H  
ATOM   4603 HG22 THR B 143       1.171  15.643   8.031  1.00 98.64           H  
ATOM   4604 HG23 THR B 143       0.927  14.424   6.771  1.00 98.64           H  
ATOM   4605  OG1 THR B 143       2.956  17.019   6.865  1.00 98.64           O  
ATOM   4606  HG1 THR B 143       2.969  17.850   6.385  1.00 98.64           H  
ATOM   4607  N   GLY B 144       2.328  13.170   4.395  1.00 98.78           N  
ATOM   4608  H   GLY B 144       3.159  12.951   4.925  1.00 98.78           H  
ATOM   4609  CA  GLY B 144       1.530  12.072   3.839  1.00 98.78           C  
ATOM   4610  HA2 GLY B 144       2.172  11.211   3.654  1.00 98.78           H  
ATOM   4611  HA3 GLY B 144       1.117  12.382   2.879  1.00 98.78           H  
ATOM   4612  C   GLY B 144       0.369  11.639   4.744  1.00 98.78           C  
ATOM   4613  O   GLY B 144       0.362  11.911   5.945  1.00 98.78           O  
ATOM   4614  N   VAL B 145      -0.609  10.929   4.176  1.00 98.91           N  
ATOM   4615  H   VAL B 145      -0.522  10.730   3.190  1.00 98.91           H  
ATOM   4616  CA  VAL B 145      -1.783  10.386   4.882  1.00 98.91           C  
ATOM   4617  HA  VAL B 145      -1.591  10.402   5.955  1.00 98.91           H  
ATOM   4618  C   VAL B 145      -2.015   8.934   4.462  1.00 98.91           C  
ATOM   4619  CB  VAL B 145      -3.047  11.237   4.628  1.00 98.91           C  
ATOM   4620  HB  VAL B 145      -3.298  11.210   3.567  1.00 98.91           H  
ATOM   4621  O   VAL B 145      -2.429   8.665   3.337  1.00 98.91           O  
ATOM   4622  CG1 VAL B 145      -4.244  10.696   5.424  1.00 98.91           C  
ATOM   4623 HG11 VAL B 145      -4.025  10.723   6.492  1.00 98.91           H  
ATOM   4624 HG12 VAL B 145      -4.471   9.673   5.122  1.00 98.91           H  
ATOM   4625 HG13 VAL B 145      -5.123  11.308   5.221  1.00 98.91           H  
ATOM   4626  CG2 VAL B 145      -2.853  12.702   5.036  1.00 98.91           C  
ATOM   4627 HG21 VAL B 145      -3.783  13.253   4.893  1.00 98.91           H  
ATOM   4628 HG22 VAL B 145      -2.546  12.767   6.080  1.00 98.91           H  
ATOM   4629 HG23 VAL B 145      -2.088  13.165   4.413  1.00 98.91           H  
ATOM   4630  N   PHE B 146      -1.795   7.989   5.374  1.00 98.82           N  
ATOM   4631  H   PHE B 146      -1.469   8.278   6.285  1.00 98.82           H  
ATOM   4632  CA  PHE B 146      -1.885   6.549   5.114  1.00 98.82           C  
ATOM   4633  HA  PHE B 146      -2.207   6.375   4.087  1.00 98.82           H  
ATOM   4634  C   PHE B 146      -2.923   5.921   6.049  1.00 98.82           C  
ATOM   4635  CB  PHE B 146      -0.495   5.912   5.279  1.00 98.82           C  
ATOM   4636  HB2 PHE B 146      -0.162   6.041   6.309  1.00 98.82           H  
ATOM   4637  HB3 PHE B 146      -0.583   4.840   5.099  1.00 98.82           H  
ATOM   4638  O   PHE B 146      -2.697   5.827   7.257  1.00 98.82           O  
ATOM   4639  CG  PHE B 146       0.574   6.469   4.353  1.00 98.82           C  
ATOM   4640  CD1 PHE B 146       0.904   5.792   3.164  1.00 98.82           C  
ATOM   4641  HD1 PHE B 146       0.403   4.871   2.907  1.00 98.82           H  
ATOM   4642  CD2 PHE B 146       1.251   7.659   4.689  1.00 98.82           C  
ATOM   4643  HD2 PHE B 146       1.011   8.176   5.606  1.00 98.82           H  
ATOM   4644  CE1 PHE B 146       1.891   6.315   2.308  1.00 98.82           C  
ATOM   4645  HE1 PHE B 146       2.154   5.798   1.397  1.00 98.82           H  
ATOM   4646  CE2 PHE B 146       2.232   8.182   3.829  1.00 98.82           C  
ATOM   4647  HE2 PHE B 146       2.753   9.092   4.088  1.00 98.82           H  
ATOM   4648  CZ  PHE B 146       2.541   7.518   2.631  1.00 98.82           C  
ATOM   4649  HZ  PHE B 146       3.281   7.928   1.960  1.00 98.82           H  
ATOM   4650  N   MET B 147      -4.071   5.502   5.509  1.00 98.78           N  
ATOM   4651  H   MET B 147      -4.206   5.616   4.514  1.00 98.78           H  
ATOM   4652  CA  MET B 147      -5.213   5.037   6.307  1.00 98.78           C  
ATOM   4653  HA  MET B 147      -4.929   5.002   7.358  1.00 98.78           H  
ATOM   4654  C   MET B 147      -5.663   3.625   5.925  1.00 98.78           C  
ATOM   4655  CB  MET B 147      -6.379   6.033   6.186  1.00 98.78           C  
ATOM   4656  HB2 MET B 147      -6.616   6.187   5.134  1.00 98.78           H  
ATOM   4657  HB3 MET B 147      -7.258   5.615   6.677  1.00 98.78           H  
ATOM   4658  O   MET B 147      -6.000   3.352   4.775  1.00 98.78           O  
ATOM   4659  CG  MET B 147      -6.061   7.388   6.835  1.00 98.78           C  
ATOM   4660  HG2 MET B 147      -5.141   7.779   6.402  1.00 98.78           H  
ATOM   4661  HG3 MET B 147      -6.863   8.085   6.591  1.00 98.78           H  
ATOM   4662  SD  MET B 147      -5.884   7.345   8.642  1.00 98.78           S  
ATOM   4663  CE  MET B 147      -5.224   9.013   8.914  1.00 98.78           C  
ATOM   4664  HE1 MET B 147      -5.081   9.181   9.982  1.00 98.78           H  
ATOM   4665  HE2 MET B 147      -4.266   9.114   8.406  1.00 98.78           H  
ATOM   4666  HE3 MET B 147      -5.922   9.756   8.527  1.00 98.78           H  
ATOM   4667  N   GLY B 148      -5.729   2.731   6.911  1.00 98.75           N  
ATOM   4668  H   GLY B 148      -5.378   3.000   7.819  1.00 98.75           H  
ATOM   4669  CA  GLY B 148      -6.373   1.428   6.775  1.00 98.75           C  
ATOM   4670  HA2 GLY B 148      -6.156   1.013   5.790  1.00 98.75           H  
ATOM   4671  HA3 GLY B 148      -5.972   0.756   7.534  1.00 98.75           H  
ATOM   4672  C   GLY B 148      -7.885   1.521   6.982  1.00 98.75           C  
ATOM   4673  O   GLY B 148      -8.327   1.724   8.115  1.00 98.75           O  
ATOM   4674  N   ALA B 149      -8.681   1.365   5.923  1.00 97.95           N  
ATOM   4675  H   ALA B 149      -8.270   1.164   5.022  1.00 97.95           H  
ATOM   4676  CA  ALA B 149     -10.143   1.458   5.998  1.00 97.95           C  
ATOM   4677  HA  ALA B 149     -10.475   1.013   6.936  1.00 97.95           H  
ATOM   4678  C   ALA B 149     -10.845   0.713   4.851  1.00 97.95           C  
ATOM   4679  CB  ALA B 149     -10.554   2.939   5.998  1.00 97.95           C  
ATOM   4680  HB1 ALA B 149     -10.295   3.399   5.044  1.00 97.95           H  
ATOM   4681  HB2 ALA B 149     -10.042   3.471   6.800  1.00 97.95           H  
ATOM   4682  HB3 ALA B 149     -11.630   3.024   6.153  1.00 97.95           H  
ATOM   4683  O   ALA B 149     -10.280   0.518   3.778  1.00 97.95           O  
ATOM   4684  N   TYR B 150     -12.108   0.352   5.074  1.00 93.64           N  
ATOM   4685  H   TYR B 150     -12.516   0.564   5.973  1.00 93.64           H  
ATOM   4686  CA  TYR B 150     -13.029  -0.194   4.072  1.00 93.64           C  
ATOM   4687  HA  TYR B 150     -12.753   0.210   3.098  1.00 93.64           H  
ATOM   4688  C   TYR B 150     -14.475   0.265   4.379  1.00 93.64           C  
ATOM   4689  CB  TYR B 150     -12.851  -1.718   3.987  1.00 93.64           C  
ATOM   4690  HB2 TYR B 150     -11.865  -1.907   3.564  1.00 93.64           H  
ATOM   4691  HB3 TYR B 150     -13.562  -2.145   3.279  1.00 93.64           H  
ATOM   4692  O   TYR B 150     -14.707   0.863   5.435  1.00 93.64           O  
ATOM   4693  CG  TYR B 150     -12.970  -2.483   5.288  1.00 93.64           C  
ATOM   4694  CD1 TYR B 150     -11.818  -3.074   5.842  1.00 93.64           C  
ATOM   4695  HD1 TYR B 150     -10.863  -2.947   5.354  1.00 93.64           H  
ATOM   4696  CD2 TYR B 150     -14.226  -2.665   5.903  1.00 93.64           C  
ATOM   4697  HD2 TYR B 150     -15.117  -2.228   5.477  1.00 93.64           H  
ATOM   4698  CE1 TYR B 150     -11.923  -3.882   6.986  1.00 93.64           C  
ATOM   4699  HE1 TYR B 150     -11.043  -4.356   7.394  1.00 93.64           H  
ATOM   4700  CE2 TYR B 150     -14.332  -3.467   7.055  1.00 93.64           C  
ATOM   4701  HE2 TYR B 150     -15.290  -3.645   7.520  1.00 93.64           H  
ATOM   4702  OH  TYR B 150     -13.293  -4.969   8.603  1.00 93.64           O  
ATOM   4703  HH  TYR B 150     -12.466  -5.431   8.756  1.00 93.64           H  
ATOM   4704  CZ  TYR B 150     -13.184  -4.097   7.574  1.00 93.64           C  
ATOM   4705  N   PRO B 151     -15.465   0.065   3.486  1.00 88.98           N  
ATOM   4706  CA  PRO B 151     -16.811   0.608   3.682  1.00 88.98           C  
ATOM   4707  HA  PRO B 151     -16.726   1.680   3.861  1.00 88.98           H  
ATOM   4708  C   PRO B 151     -17.555  -0.046   4.856  1.00 88.98           C  
ATOM   4709  CB  PRO B 151     -17.563   0.393   2.362  1.00 88.98           C  
ATOM   4710  HB2 PRO B 151     -18.245  -0.454   2.440  1.00 88.98           H  
ATOM   4711  HB3 PRO B 151     -18.114   1.286   2.069  1.00 88.98           H  
ATOM   4712  O   PRO B 151     -17.766  -1.255   4.867  1.00 88.98           O  
ATOM   4713  CG  PRO B 151     -16.477   0.055   1.346  1.00 88.98           C  
ATOM   4714  HG2 PRO B 151     -16.849  -0.675   0.627  1.00 88.98           H  
ATOM   4715  HG3 PRO B 151     -16.127   0.964   0.855  1.00 88.98           H  
ATOM   4716  CD  PRO B 151     -15.356  -0.552   2.176  1.00 88.98           C  
ATOM   4717  HD2 PRO B 151     -14.393  -0.359   1.703  1.00 88.98           H  
ATOM   4718  HD3 PRO B 151     -15.521  -1.626   2.271  1.00 88.98           H  
ATOM   4719  N   GLY B 152     -18.041   0.763   5.803  1.00 85.09           N  
ATOM   4720  H   GLY B 152     -17.772   1.736   5.783  1.00 85.09           H  
ATOM   4721  CA  GLY B 152     -18.838   0.304   6.953  1.00 85.09           C  
ATOM   4722  HA2 GLY B 152     -18.428  -0.637   7.319  1.00 85.09           H  
ATOM   4723  HA3 GLY B 152     -18.744   1.042   7.749  1.00 85.09           H  
ATOM   4724  C   GLY B 152     -20.337   0.094   6.679  1.00 85.09           C  
ATOM   4725  O   GLY B 152     -21.116  -0.021   7.626  1.00 85.09           O  
ATOM   4726  N   GLY B 153     -20.764   0.124   5.409  1.00 83.80           N  
ATOM   4727  H   GLY B 153     -20.055   0.132   4.691  1.00 83.80           H  
ATOM   4728  CA  GLY B 153     -22.174   0.033   4.990  1.00 83.80           C  
ATOM   4729  HA2 GLY B 153     -22.661  -0.759   5.557  1.00 83.80           H  
ATOM   4730  HA3 GLY B 153     -22.207  -0.242   3.936  1.00 83.80           H  
ATOM   4731  C   GLY B 153     -23.001   1.319   5.166  1.00 83.80           C  
ATOM   4732  O   GLY B 153     -24.225   1.285   5.029  1.00 83.80           O  
ATOM   4733  N   TYR B 154     -22.375   2.459   5.491  1.00 89.36           N  
ATOM   4734  H   TYR B 154     -21.368   2.456   5.568  1.00 89.36           H  
ATOM   4735  CA  TYR B 154     -23.102   3.701   5.782  1.00 89.36           C  
ATOM   4736  HA  TYR B 154     -23.821   3.473   6.569  1.00 89.36           H  
ATOM   4737  C   TYR B 154     -23.890   4.215   4.570  1.00 89.36           C  
ATOM   4738  CB  TYR B 154     -22.163   4.793   6.315  1.00 89.36           C  
ATOM   4739  HB2 TYR B 154     -21.528   4.372   7.095  1.00 89.36           H  
ATOM   4740  HB3 TYR B 154     -21.510   5.136   5.512  1.00 89.36           H  
ATOM   4741  O   TYR B 154     -23.351   4.350   3.475  1.00 89.36           O  
ATOM   4742  CG  TYR B 154     -22.924   5.974   6.897  1.00 89.36           C  
ATOM   4743  CD1 TYR B 154     -23.116   7.158   6.156  1.00 89.36           C  
ATOM   4744  HD1 TYR B 154     -22.703   7.255   5.163  1.00 89.36           H  
ATOM   4745  CD2 TYR B 154     -23.472   5.869   8.190  1.00 89.36           C  
ATOM   4746  HD2 TYR B 154     -23.304   4.975   8.773  1.00 89.36           H  
ATOM   4747  CE1 TYR B 154     -23.838   8.231   6.720  1.00 89.36           C  
ATOM   4748  HE1 TYR B 154     -23.983   9.148   6.168  1.00 89.36           H  
ATOM   4749  CE2 TYR B 154     -24.213   6.925   8.745  1.00 89.36           C  
ATOM   4750  HE2 TYR B 154     -24.625   6.829   9.739  1.00 89.36           H  
ATOM   4751  OH  TYR B 154     -25.084   9.139   8.570  1.00 89.36           O  
ATOM   4752  HH  TYR B 154     -25.555   8.857   9.358  1.00 89.36           H  
ATOM   4753  CZ  TYR B 154     -24.388   8.115   8.012  1.00 89.36           C  
ATOM   4754  N   GLY B 155     -25.171   4.531   4.779  1.00 79.73           N  
ATOM   4755  H   GLY B 155     -25.554   4.395   5.703  1.00 79.73           H  
ATOM   4756  CA  GLY B 155     -26.024   5.127   3.748  1.00 79.73           C  
ATOM   4757  HA2 GLY B 155     -25.475   5.947   3.285  1.00 79.73           H  
ATOM   4758  HA3 GLY B 155     -26.920   5.533   4.218  1.00 79.73           H  
ATOM   4759  C   GLY B 155     -26.467   4.188   2.619  1.00 79.73           C  
ATOM   4760  O   GLY B 155     -27.084   4.667   1.671  1.00 79.73           O  
ATOM   4761  N   ALA B 156     -26.193   2.880   2.700  1.00 71.17           N  
ATOM   4762  H   ALA B 156     -25.660   2.541   3.488  1.00 71.17           H  
ATOM   4763  CA  ALA B 156     -26.538   1.919   1.651  1.00 71.17           C  
ATOM   4764  HA  ALA B 156     -25.948   2.163   0.767  1.00 71.17           H  
ATOM   4765  C   ALA B 156     -28.033   1.982   1.264  1.00 71.17           C  
ATOM   4766  CB  ALA B 156     -26.123   0.518   2.120  1.00 71.17           C  
ATOM   4767  HB1 ALA B 156     -26.344  -0.213   1.342  1.00 71.17           H  
ATOM   4768  HB2 ALA B 156     -25.054   0.497   2.331  1.00 71.17           H  
ATOM   4769  HB3 ALA B 156     -26.670   0.250   3.025  1.00 71.17           H  
ATOM   4770  O   ALA B 156     -28.919   1.781   2.096  1.00 71.17           O  
ATOM   4771  N   GLY B 157     -28.316   2.284  -0.010  1.00 67.73           N  
ATOM   4772  H   GLY B 157     -27.546   2.471  -0.636  1.00 67.73           H  
ATOM   4773  CA  GLY B 157     -29.678   2.429  -0.543  1.00 67.73           C  
ATOM   4774  HA2 GLY B 157     -30.275   1.577  -0.220  1.00 67.73           H  
ATOM   4775  HA3 GLY B 157     -29.622   2.414  -1.631  1.00 67.73           H  
ATOM   4776  C   GLY B 157     -30.428   3.710  -0.137  1.00 67.73           C  
ATOM   4777  O   GLY B 157     -31.615   3.833  -0.445  1.00 67.73           O  
ATOM   4778  N   ALA B 158     -29.780   4.664   0.540  1.00 74.58           N  
ATOM   4779  H   ALA B 158     -28.801   4.528   0.750  1.00 74.58           H  
ATOM   4780  CA  ALA B 158     -30.371   5.944   0.931  1.00 74.58           C  
ATOM   4781  HA  ALA B 158     -31.456   5.843   0.921  1.00 74.58           H  
ATOM   4782  C   ALA B 158     -30.002   7.080  -0.042  1.00 74.58           C  
ATOM   4783  CB  ALA B 158     -29.955   6.269   2.371  1.00 74.58           C  
ATOM   4784  HB1 ALA B 158     -30.476   7.161   2.715  1.00 74.58           H  
ATOM   4785  HB2 ALA B 158     -28.881   6.452   2.409  1.00 74.58           H  
ATOM   4786  HB3 ALA B 158     -30.199   5.432   3.024  1.00 74.58           H  
ATOM   4787  O   ALA B 158     -28.902   7.131  -0.586  1.00 74.58           O  
ATOM   4788  N   ASP B 159     -30.900   8.056  -0.219  1.00 74.47           N  
ATOM   4789  H   ASP B 159     -31.788   7.998   0.257  1.00 74.47           H  
ATOM   4790  CA  ASP B 159     -30.579   9.275  -0.972  1.00 74.47           C  
ATOM   4791  HA  ASP B 159     -30.019   8.990  -1.862  1.00 74.47           H  
ATOM   4792  C   ASP B 159     -29.676  10.198  -0.135  1.00 74.47           C  
ATOM   4793  CB  ASP B 159     -31.863   9.977  -1.458  1.00 74.47           C  
ATOM   4794  HB2 ASP B 159     -32.466   9.253  -2.007  1.00 74.47           H  
ATOM   4795  HB3 ASP B 159     -32.444  10.315  -0.600  1.00 74.47           H  
ATOM   4796  O   ASP B 159     -30.155  11.043   0.624  1.00 74.47           O  
ATOM   4797  CG  ASP B 159     -31.584  11.173  -2.384  1.00 74.47           C  
ATOM   4798  OD1 ASP B 159     -30.418  11.596  -2.547  1.00 74.47           O  
ATOM   4799  OD2 ASP B 159     -32.527  11.688  -3.027  1.00 74.47           O  
ATOM   4800  N   LEU B 160     -28.357  10.067  -0.316  1.00 78.19           N  
ATOM   4801  H   LEU B 160     -28.051   9.266  -0.851  1.00 78.19           H  
ATOM   4802  CA  LEU B 160     -27.328  10.919   0.299  1.00 78.19           C  
ATOM   4803  HA  LEU B 160     -27.597  11.051   1.347  1.00 78.19           H  
ATOM   4804  C   LEU B 160     -27.287  12.354  -0.277  1.00 78.19           C  
ATOM   4805  CB  LEU B 160     -25.960  10.202   0.246  1.00 78.19           C  
ATOM   4806  HB2 LEU B 160     -25.697  10.038  -0.799  1.00 78.19           H  
ATOM   4807  HB3 LEU B 160     -25.203  10.859   0.674  1.00 78.19           H  
ATOM   4808  O   LEU B 160     -26.299  13.072  -0.138  1.00 78.19           O  
ATOM   4809  CG  LEU B 160     -25.892   8.851   0.993  1.00 78.19           C  
ATOM   4810  HG  LEU B 160     -26.571   8.141   0.520  1.00 78.19           H  
ATOM   4811  CD1 LEU B 160     -24.474   8.286   0.921  1.00 78.19           C  
ATOM   4812 HD11 LEU B 160     -24.184   8.137  -0.119  1.00 78.19           H  
ATOM   4813 HD12 LEU B 160     -23.766   8.957   1.408  1.00 78.19           H  
ATOM   4814 HD13 LEU B 160     -24.438   7.316   1.417  1.00 78.19           H  
ATOM   4815  CD2 LEU B 160     -26.266   8.983   2.471  1.00 78.19           C  
ATOM   4816 HD21 LEU B 160     -26.136   8.021   2.966  1.00 78.19           H  
ATOM   4817 HD22 LEU B 160     -27.311   9.274   2.576  1.00 78.19           H  
ATOM   4818 HD23 LEU B 160     -25.616   9.712   2.955  1.00 78.19           H  
ATOM   4819  N   GLY B 161     -28.353  12.809  -0.942  1.00 68.86           N  
ATOM   4820  H   GLY B 161     -29.125  12.172  -1.076  1.00 68.86           H  
ATOM   4821  CA  GLY B 161     -28.561  14.207  -1.313  1.00 68.86           C  
ATOM   4822  HA2 GLY B 161     -29.573  14.302  -1.707  1.00 68.86           H  
ATOM   4823  HA3 GLY B 161     -28.474  14.823  -0.419  1.00 68.86           H  
ATOM   4824  C   GLY B 161     -27.595  14.748  -2.368  1.00 68.86           C  
ATOM   4825  O   GLY B 161     -27.420  15.967  -2.439  1.00 68.86           O  
ATOM   4826  N   GLY B 162     -26.973  13.872  -3.164  1.00 72.64           N  
ATOM   4827  H   GLY B 162     -27.143  12.890  -3.001  1.00 72.64           H  
ATOM   4828  CA  GLY B 162     -25.960  14.221  -4.168  1.00 72.64           C  
ATOM   4829  HA2 GLY B 162     -26.034  13.525  -5.004  1.00 72.64           H  
ATOM   4830  HA3 GLY B 162     -26.148  15.225  -4.549  1.00 72.64           H  
ATOM   4831  C   GLY B 162     -24.514  14.177  -3.662  1.00 72.64           C  
ATOM   4832  O   GLY B 162     -23.637  14.704  -4.341  1.00 72.64           O  
ATOM   4833  N   PHE B 163     -24.272  13.627  -2.466  1.00 81.68           N  
ATOM   4834  H   PHE B 163     -25.048  13.282  -1.920  1.00 81.68           H  
ATOM   4835  CA  PHE B 163     -22.935  13.503  -1.878  1.00 81.68           C  
ATOM   4836  HA  PHE B 163     -22.238  14.140  -2.423  1.00 81.68           H  
ATOM   4837  C   PHE B 163     -22.342  12.084  -1.948  1.00 81.68           C  
ATOM   4838  CB  PHE B 163     -22.966  13.984  -0.414  1.00 81.68           C  
ATOM   4839  HB2 PHE B 163     -23.676  13.369   0.139  1.00 81.68           H  
ATOM   4840  HB3 PHE B 163     -21.985  13.806   0.026  1.00 81.68           H  
ATOM   4841  O   PHE B 163     -21.218  11.910  -1.492  1.00 81.68           O  
ATOM   4842  CG  PHE B 163     -23.267  15.453  -0.175  1.00 81.68           C  
ATOM   4843  CD1 PHE B 163     -22.340  16.429  -0.587  1.00 81.68           C  
ATOM   4844  HD1 PHE B 163     -21.449  16.132  -1.121  1.00 81.68           H  
ATOM   4845  CD2 PHE B 163     -24.398  15.841   0.571  1.00 81.68           C  
ATOM   4846  HD2 PHE B 163     -25.080  15.088   0.935  1.00 81.68           H  
ATOM   4847  CE1 PHE B 163     -22.545  17.782  -0.265  1.00 81.68           C  
ATOM   4848  HE1 PHE B 163     -21.809  18.517  -0.555  1.00 81.68           H  
ATOM   4849  CE2 PHE B 163     -24.599  17.194   0.900  1.00 81.68           C  
ATOM   4850  HE2 PHE B 163     -25.429  17.474   1.531  1.00 81.68           H  
ATOM   4851  CZ  PHE B 163     -23.674  18.166   0.479  1.00 81.68           C  
ATOM   4852  HZ  PHE B 163     -23.800  19.200   0.762  1.00 81.68           H  
ATOM   4853  N   ALA B 164     -23.037  11.058  -2.457  1.00 76.97           N  
ATOM   4854  H   ALA B 164     -23.834  11.245  -3.049  1.00 76.97           H  
ATOM   4855  CA  ALA B 164     -22.589   9.663  -2.300  1.00 76.97           C  
ATOM   4856  HA  ALA B 164     -22.517   9.449  -1.234  1.00 76.97           H  
ATOM   4857  C   ALA B 164     -21.187   9.413  -2.894  1.00 76.97           C  
ATOM   4858  CB  ALA B 164     -23.633   8.709  -2.894  1.00 76.97           C  
ATOM   4859  HB1 ALA B 164     -24.624   8.927  -2.498  1.00 76.97           H  
ATOM   4860  HB2 ALA B 164     -23.651   8.798  -3.980  1.00 76.97           H  
ATOM   4861  HB3 ALA B 164     -23.368   7.683  -2.637  1.00 76.97           H  
ATOM   4862  O   ALA B 164     -20.363   8.750  -2.266  1.00 76.97           O  
ATOM   4863  N   ALA B 165     -20.871  10.046  -4.030  1.00 77.85           N  
ATOM   4864  H   ALA B 165     -21.600  10.570  -4.493  1.00 77.85           H  
ATOM   4865  CA  ALA B 165     -19.560   9.971  -4.681  1.00 77.85           C  
ATOM   4866  HA  ALA B 165     -19.354   8.923  -4.902  1.00 77.85           H  
ATOM   4867  C   ALA B 165     -18.370  10.484  -3.833  1.00 77.85           C  
ATOM   4868  CB  ALA B 165     -19.661  10.729  -6.010  1.00 77.85           C  
ATOM   4869  HB1 ALA B 165     -19.877  11.781  -5.822  1.00 77.85           H  
ATOM   4870  HB2 ALA B 165     -18.717  10.649  -6.550  1.00 77.85           H  
ATOM   4871  HB3 ALA B 165     -20.458  10.304  -6.620  1.00 77.85           H  
ATOM   4872  O   ALA B 165     -17.223  10.226  -4.192  1.00 77.85           O  
ATOM   4873  N   THR B 166     -18.606  11.192  -2.721  1.00 86.87           N  
ATOM   4874  H   THR B 166     -19.566  11.416  -2.497  1.00 86.87           H  
ATOM   4875  CA  THR B 166     -17.557  11.621  -1.770  1.00 86.87           C  
ATOM   4876  HA  THR B 166     -16.608  11.172  -2.062  1.00 86.87           H  
ATOM   4877  C   THR B 166     -17.811  11.179  -0.332  1.00 86.87           C  
ATOM   4878  CB  THR B 166     -17.373  13.146  -1.772  1.00 86.87           C  
ATOM   4879  HB  THR B 166     -16.595  13.406  -1.054  1.00 86.87           H  
ATOM   4880  O   THR B 166     -16.868  11.002   0.435  1.00 86.87           O  
ATOM   4881  CG2 THR B 166     -16.961  13.693  -3.132  1.00 86.87           C  
ATOM   4882 HG21 THR B 166     -16.047  13.200  -3.461  1.00 86.87           H  
ATOM   4883 HG22 THR B 166     -17.746  13.518  -3.868  1.00 86.87           H  
ATOM   4884 HG23 THR B 166     -16.777  14.764  -3.046  1.00 86.87           H  
ATOM   4885  OG1 THR B 166     -18.559  13.812  -1.401  1.00 86.87           O  
ATOM   4886  HG1 THR B 166     -18.407  14.751  -1.531  1.00 86.87           H  
ATOM   4887  N   ALA B 167     -19.071  10.995   0.053  1.00 86.07           N  
ATOM   4888  H   ALA B 167     -19.798  11.202  -0.617  1.00 86.07           H  
ATOM   4889  CA  ALA B 167     -19.493  10.722   1.419  1.00 86.07           C  
ATOM   4890  HA  ALA B 167     -18.951  11.380   2.098  1.00 86.07           H  
ATOM   4891  C   ALA B 167     -19.227   9.281   1.875  1.00 86.07           C  
ATOM   4892  CB  ALA B 167     -20.981  11.057   1.497  1.00 86.07           C  
ATOM   4893  HB1 ALA B 167     -21.541  10.477   0.763  1.00 86.07           H  
ATOM   4894  HB2 ALA B 167     -21.347  10.792   2.489  1.00 86.07           H  
ATOM   4895  HB3 ALA B 167     -21.134  12.123   1.330  1.00 86.07           H  
ATOM   4896  O   ALA B 167     -18.935   9.076   3.050  1.00 86.07           O  
ATOM   4897  N   SER B 168     -19.313   8.309   0.960  1.00 85.36           N  
ATOM   4898  H   SER B 168     -19.651   8.546   0.038  1.00 85.36           H  
ATOM   4899  CA  SER B 168     -19.060   6.881   1.217  1.00 85.36           C  
ATOM   4900  HA  SER B 168     -18.833   6.744   2.275  1.00 85.36           H  
ATOM   4901  C   SER B 168     -17.849   6.327   0.453  1.00 85.36           C  
ATOM   4902  CB  SER B 168     -20.328   6.070   0.920  1.00 85.36           C  
ATOM   4903  HB2 SER B 168     -20.141   5.008   1.078  1.00 85.36           H  
ATOM   4904  HB3 SER B 168     -21.114   6.385   1.607  1.00 85.36           H  
ATOM   4905  O   SER B 168     -17.565   5.134   0.534  1.00 85.36           O  
ATOM   4906  OG  SER B 168     -20.771   6.291  -0.407  1.00 85.36           O  
ATOM   4907  HG  SER B 168     -20.243   5.760  -1.007  1.00 85.36           H  
ATOM   4908  N   ALA B 169     -17.133   7.172  -0.297  1.00 88.93           N  
ATOM   4909  H   ALA B 169     -17.403   8.145  -0.311  1.00 88.93           H  
ATOM   4910  CA  ALA B 169     -15.915   6.789  -1.008  1.00 88.93           C  
ATOM   4911  HA  ALA B 169     -16.087   5.835  -1.505  1.00 88.93           H  
ATOM   4912  C   ALA B 169     -14.740   6.610  -0.031  1.00 88.93           C  
ATOM   4913  CB  ALA B 169     -15.618   7.835  -2.088  1.00 88.93           C  
ATOM   4914  HB1 ALA B 169     -15.496   8.819  -1.634  1.00 88.93           H  
ATOM   4915  HB2 ALA B 169     -14.702   7.569  -2.616  1.00 88.93           H  
ATOM   4916  HB3 ALA B 169     -16.439   7.871  -2.805  1.00 88.93           H  
ATOM   4917  O   ALA B 169     -14.454   7.490   0.788  1.00 88.93           O  
ATOM   4918  N   THR B 170     -14.039   5.483  -0.137  1.00 92.60           N  
ATOM   4919  H   THR B 170     -14.277   4.806  -0.848  1.00 92.60           H  
ATOM   4920  CA  THR B 170     -12.932   5.098   0.747  1.00 92.60           C  
ATOM   4921  HA  THR B 170     -13.235   5.290   1.777  1.00 92.60           H  
ATOM   4922  C   THR B 170     -11.700   5.969   0.507  1.00 92.60           C  
ATOM   4923  CB  THR B 170     -12.619   3.592   0.611  1.00 92.60           C  
ATOM   4924  HB  THR B 170     -11.545   3.427   0.521  1.00 92.60           H  
ATOM   4925  O   THR B 170     -11.178   6.543   1.451  1.00 92.60           O  
ATOM   4926  CG2 THR B 170     -13.151   2.810   1.807  1.00 92.60           C  
ATOM   4927 HG21 THR B 170     -14.224   2.968   1.912  1.00 92.60           H  
ATOM   4928 HG22 THR B 170     -12.644   3.135   2.716  1.00 92.60           H  
ATOM   4929 HG23 THR B 170     -12.947   1.750   1.653  1.00 92.60           H  
ATOM   4930  OG1 THR B 170     -13.298   3.001  -0.476  1.00 92.60           O  
ATOM   4931  HG1 THR B 170     -13.404   2.069  -0.274  1.00 92.60           H  
ATOM   4932  N   SER B 171     -11.319   6.213  -0.743  1.00 95.52           N  
ATOM   4933  H   SER B 171     -11.732   5.638  -1.464  1.00 95.52           H  
ATOM   4934  CA  SER B 171     -10.284   7.174  -1.170  1.00 95.52           C  
ATOM   4935  HA  SER B 171      -9.309   6.819  -0.837  1.00 95.52           H  
ATOM   4936  C   SER B 171     -10.465   8.597  -0.634  1.00 95.52           C  
ATOM   4937  CB  SER B 171     -10.275   7.264  -2.700  1.00 95.52           C
[truncated: 1,712,593 more chars]
