# Supplementary material for: Module-Based Polyketide Synthase Engineering for de Novo Polyketide Biosynthesis
Source: ACS Synth Biol. 2023 Oct 23;12(11):3148–55. doi: 10.1021/acssynbio.3c00282 (PMC10661043; doi:10.1021/acssynbio.3c00282)
Supplement: Supplementary file 2 — sb3c00282_si_002.zip [file sb3c00282_si_002.zip › Final_PKS_Structures/menzella_pdbs/rifM5_ACP_pikM6_KSAT_dimer.pdb]

ATOM      1  N   LEU A   1      26.781 -51.067  16.295  1.00 67.16           N  
ATOM      2  H   LEU A   1      25.951 -50.524  16.484  1.00 67.16           H  
ATOM      3  H2  LEU A   1      27.476 -50.838  16.991  1.00 67.16           H  
ATOM      4  H3  LEU A   1      26.542 -52.047  16.354  1.00 67.16           H  
ATOM      5  CA  LEU A   1      27.277 -50.744  14.938  1.00 67.16           C  
ATOM      6  HA  LEU A   1      26.491 -51.000  14.229  1.00 67.16           H  
ATOM      7  C   LEU A   1      28.447 -51.625  14.509  1.00 67.16           C  
ATOM      8  CB  LEU A   1      27.536 -49.240  14.770  1.00 67.16           C  
ATOM      9  HB2 LEU A   1      28.382 -49.079  14.101  1.00 67.16           H  
ATOM     10  HB3 LEU A   1      27.799 -48.802  15.733  1.00 67.16           H  
ATOM     11  O   LEU A   1      28.238 -52.404  13.598  1.00 67.16           O  
ATOM     12  CG  LEU A   1      26.280 -48.557  14.181  1.00 67.16           C  
ATOM     13  HG  LEU A   1      25.421 -49.220  14.288  1.00 67.16           H  
ATOM     14  CD1 LEU A   1      25.959 -47.268  14.921  1.00 67.16           C  
ATOM     15 HD11 LEU A   1      25.112 -46.771  14.448  1.00 67.16           H  
ATOM     16 HD12 LEU A   1      26.820 -46.601  14.885  1.00 67.16           H  
ATOM     17 HD13 LEU A   1      25.703 -47.469  15.962  1.00 67.16           H  
ATOM     18  CD2 LEU A   1      26.478 -48.252  12.701  1.00 67.16           C  
ATOM     19 HD21 LEU A   1      27.230 -47.474  12.570  1.00 67.16           H  
ATOM     20 HD22 LEU A   1      25.541 -47.905  12.265  1.00 67.16           H  
ATOM     21 HD23 LEU A   1      26.804 -49.146  12.170  1.00 67.16           H  
ATOM     22  N   ALA A   2      29.612 -51.602  15.171  1.00 67.10           N  
ATOM     23  H   ALA A   2      29.789 -50.871  15.846  1.00 67.10           H  
ATOM     24  CA  ALA A   2      30.800 -52.358  14.725  1.00 67.10           C  
ATOM     25  HA  ALA A   2      31.114 -51.961  13.760  1.00 67.10           H  
ATOM     26  C   ALA A   2      30.601 -53.881  14.531  1.00 67.10           C  
ATOM     27  CB  ALA A   2      31.926 -52.096  15.735  1.00 67.10           C  
ATOM     28  HB1 ALA A   2      32.127 -51.027  15.803  1.00 67.10           H  
ATOM     29  HB2 ALA A   2      31.657 -52.480  16.719  1.00 67.10           H  
ATOM     30  HB3 ALA A   2      32.836 -52.593  15.399  1.00 67.10           H  
ATOM     31  O   ALA A   2      31.268 -54.482  13.698  1.00 67.10           O  
ATOM     32  N   GLY A   3      29.683 -54.504  15.281  1.00 71.14           N  
ATOM     33  H   GLY A   3      29.205 -53.971  15.993  1.00 71.14           H  
ATOM     34  CA  GLY A   3      29.349 -55.928  15.132  1.00 71.14           C  
ATOM     35  HA2 GLY A   3      28.922 -56.293  16.067  1.00 71.14           H  
ATOM     36  HA3 GLY A   3      30.261 -56.493  14.938  1.00 71.14           H  
ATOM     37  C   GLY A   3      28.357 -56.258  14.009  1.00 71.14           C  
ATOM     38  O   GLY A   3      28.062 -57.430  13.803  1.00 71.14           O  
ATOM     39  N   LEU A   4      27.813 -55.253  13.318  1.00 74.76           N  
ATOM     40  H   LEU A   4      28.189 -54.325  13.445  1.00 74.76           H  
ATOM     41  CA  LEU A   4      26.884 -55.432  12.201  1.00 74.76           C  
ATOM     42  HA  LEU A   4      26.386 -56.399  12.284  1.00 74.76           H  
ATOM     43  C   LEU A   4      27.650 -55.433  10.880  1.00 74.76           C  
ATOM     44  CB  LEU A   4      25.821 -54.319  12.223  1.00 74.76           C  
ATOM     45  HB2 LEU A   4      25.259 -54.344  11.290  1.00 74.76           H  
ATOM     46  HB3 LEU A   4      26.331 -53.357  12.260  1.00 74.76           H  
ATOM     47  O   LEU A   4      28.641 -54.710  10.740  1.00 74.76           O  
ATOM     48  CG  LEU A   4      24.826 -54.399  13.389  1.00 74.76           C  
ATOM     49  HG  LEU A   4      25.373 -54.462  14.330  1.00 74.76           H  
ATOM     50  CD1 LEU A   4      23.979 -53.127  13.424  1.00 74.76           C  
ATOM     51 HD11 LEU A   4      23.378 -53.064  12.517  1.00 74.76           H  
ATOM     52 HD12 LEU A   4      24.614 -52.243  13.480  1.00 74.76           H  
ATOM     53 HD13 LEU A   4      23.306 -53.155  14.282  1.00 74.76           H  
ATOM     54  CD2 LEU A   4      23.895 -55.604  13.269  1.00 74.76           C  
ATOM     55 HD21 LEU A   4      24.460 -56.533  13.343  1.00 74.76           H  
ATOM     56 HD22 LEU A   4      23.153 -55.587  14.068  1.00 74.76           H  
ATOM     57 HD23 LEU A   4      23.376 -55.584  12.311  1.00 74.76           H  
ATOM     58  N   ALA A   5      27.169 -56.199   9.900  1.00 72.87           N  
ATOM     59  H   ALA A   5      26.307 -56.707  10.033  1.00 72.87           H  
ATOM     60  CA  ALA A   5      27.684 -56.088   8.544  1.00 72.87           C  
ATOM     61  HA  ALA A   5      28.759 -56.263   8.590  1.00 72.87           H  
ATOM     62  C   ALA A   5      27.411 -54.670   7.997  1.00 72.87           C  
ATOM     63  CB  ALA A   5      27.056 -57.177   7.668  1.00 72.87           C  
ATOM     64  HB1 ALA A   5      27.496 -57.157   6.671  1.00 72.87           H  
ATOM     65  HB2 ALA A   5      27.228 -58.158   8.112  1.00 72.87           H  
ATOM     66  HB3 ALA A   5      25.982 -57.013   7.582  1.00 72.87           H  
ATOM     67  O   ALA A   5      26.424 -54.045   8.388  1.00 72.87           O  
ATOM     68  N   PRO A   6      28.238 -54.136   7.083  1.00 66.28           N  
ATOM     69  CA  PRO A   6      28.104 -52.755   6.606  1.00 66.28           C  
ATOM     70  HA  PRO A   6      28.345 -52.081   7.428  1.00 66.28           H  
ATOM     71  C   PRO A   6      26.713 -52.376   6.060  1.00 66.28           C  
ATOM     72  CB  PRO A   6      29.174 -52.616   5.521  1.00 66.28           C  
ATOM     73  HB2 PRO A   6      29.560 -51.599   5.467  1.00 66.28           H  
ATOM     74  HB3 PRO A   6      28.773 -52.921   4.554  1.00 66.28           H  
ATOM     75  O   PRO A   6      26.271 -51.242   6.236  1.00 66.28           O  
ATOM     76  CG  PRO A   6      30.253 -53.608   5.951  1.00 66.28           C  
ATOM     77  HG2 PRO A   6      30.884 -53.151   6.713  1.00 66.28           H  
ATOM     78  HG3 PRO A   6      30.854 -53.946   5.107  1.00 66.28           H  
ATOM     79  CD  PRO A   6      29.453 -54.749   6.569  1.00 66.28           C  
ATOM     80  HD2 PRO A   6      29.196 -55.480   5.802  1.00 66.28           H  
ATOM     81  HD3 PRO A   6      30.045 -55.214   7.357  1.00 66.28           H  
ATOM     82  N   ALA A   7      26.006 -53.311   5.417  1.00 71.34           N  
ATOM     83  H   ALA A   7      26.401 -54.234   5.308  1.00 71.34           H  
ATOM     84  CA  ALA A   7      24.643 -53.087   4.923  1.00 71.34           C  
ATOM     85  HA  ALA A   7      24.615 -52.156   4.357  1.00 71.34           H  
ATOM     86  C   ALA A   7      23.623 -52.960   6.070  1.00 71.34           C  
ATOM     87  CB  ALA A   7      24.284 -54.239   3.979  1.00 71.34           C  
ATOM     88  HB1 ALA A   7      23.283 -54.077   3.579  1.00 71.34           H  
ATOM     89  HB2 ALA A   7      24.990 -54.281   3.150  1.00 71.34           H  
ATOM     90  HB3 ALA A   7      24.293 -55.187   4.516  1.00 71.34           H  
ATOM     91  O   ALA A   7      22.780 -52.060   6.068  1.00 71.34           O  
ATOM     92  N   ASP A   8      23.755 -53.803   7.093  1.00 79.47           N  
ATOM     93  H   ASP A   8      24.440 -54.543   7.037  1.00 79.47           H  
ATOM     94  CA  ASP A   8      22.916 -53.754   8.291  1.00 79.47           C  
ATOM     95  HA  ASP A   8      21.866 -53.763   7.997  1.00 79.47           H  
ATOM     96  C   ASP A   8      23.187 -52.477   9.102  1.00 79.47           C  
ATOM     97  CB  ASP A   8      23.183 -54.984   9.169  1.00 79.47           C  
ATOM     98  HB2 ASP A   8      24.216 -54.944   9.513  1.00 79.47           H  
ATOM     99  HB3 ASP A   8      22.533 -54.938  10.043  1.00 79.47           H  
ATOM    100  O   ASP A   8      22.272 -51.903   9.688  1.00 79.47           O  
ATOM    101  CG  ASP A   8      22.966 -56.326   8.471  1.00 79.47           C  
ATOM    102  OD1 ASP A   8      22.080 -56.407   7.598  1.00 79.47           O  
ATOM    103  OD2 ASP A   8      23.739 -57.250   8.814  1.00 79.47           O  
ATOM    104  N   GLN A   9      24.436 -51.991   9.102  1.00 80.44           N  
ATOM    105  H   GLN A   9      25.146 -52.531   8.627  1.00 80.44           H  
ATOM    106  CA  GLN A   9      24.797 -50.704   9.708  1.00 80.44           C  
ATOM    107  HA  GLN A   9      24.520 -50.721  10.763  1.00 80.44           H  
ATOM    108  C   GLN A   9      24.038 -49.540   9.059  1.00 80.44           C  
ATOM    109  CB  GLN A   9      26.306 -50.439   9.589  1.00 80.44           C  
ATOM    110  HB2 GLN A   9      26.603 -50.500   8.542  1.00 80.44           H  
ATOM    111  HB3 GLN A   9      26.503 -49.419   9.918  1.00 80.44           H  
ATOM    112  O   GLN A   9      23.470 -48.716   9.774  1.00 80.44           O  
ATOM    113  CG  GLN A   9      27.185 -51.393  10.406  1.00 80.44           C  
ATOM    114  HG2 GLN A   9      26.957 -51.276  11.466  1.00 80.44           H  
ATOM    115  HG3 GLN A   9      26.967 -52.425  10.131  1.00 80.44           H  
ATOM    116  CD  GLN A   9      28.675 -51.144  10.194  1.00 80.44           C  
ATOM    117  NE2 GLN A   9      29.535 -52.012  10.670  1.00 80.44           N  
ATOM    118 HE21 GLN A   9      30.507 -51.821  10.473  1.00 80.44           H  
ATOM    119 HE22 GLN A   9      29.219 -52.919  10.983  1.00 80.44           H  
ATOM    120  OE1 GLN A   9      29.104 -50.173   9.597  1.00 80.44           O  
ATOM    121  N   LEU A  10      24.016 -49.471   7.722  1.00 82.63           N  
ATOM    122  H   LEU A  10      24.488 -50.190   7.192  1.00 82.63           H  
ATOM    123  CA  LEU A  10      23.313 -48.406   7.002  1.00 82.63           C  
ATOM    124  HA  LEU A  10      23.638 -47.452   7.417  1.00 82.63           H  
ATOM    125  C   LEU A  10      21.799 -48.496   7.207  1.00 82.63           C  
ATOM    126  CB  LEU A  10      23.672 -48.460   5.506  1.00 82.63           C  
ATOM    127  HB2 LEU A  10      24.756 -48.449   5.397  1.00 82.63           H  
ATOM    128  HB3 LEU A  10      23.301 -49.400   5.096  1.00 82.63           H  
ATOM    129  O   LEU A  10      21.164 -47.472   7.425  1.00 82.63           O  
ATOM    130  CG  LEU A  10      23.074 -47.293   4.691  1.00 82.63           C  
ATOM    131  HG  LEU A  10      21.996 -47.239   4.849  1.00 82.63           H  
ATOM    132  CD1 LEU A  10      23.704 -45.950   5.069  1.00 82.63           C  
ATOM    133 HD11 LEU A  10      24.781 -45.966   4.903  1.00 82.63           H  
ATOM    134 HD12 LEU A  10      23.501 -45.717   6.115  1.00 82.63           H  
ATOM    135 HD13 LEU A  10      23.247 -45.159   4.474  1.00 82.63           H  
ATOM    136  CD2 LEU A  10      23.313 -47.525   3.200  1.00 82.63           C  
ATOM    137 HD21 LEU A  10      22.861 -46.714   2.628  1.00 82.63           H  
ATOM    138 HD22 LEU A  10      22.841 -48.460   2.897  1.00 82.63           H  
ATOM    139 HD23 LEU A  10      24.382 -47.571   2.988  1.00 82.63           H  
ATOM    140  N   THR A  11      21.239 -49.706   7.179  1.00 84.41           N  
ATOM    141  H   THR A  11      21.825 -50.501   6.964  1.00 84.41           H  
ATOM    142  CA  THR A  11      19.802 -49.935   7.394  1.00 84.41           C  
ATOM    143  HA  THR A  11      19.234 -49.381   6.647  1.00 84.41           H  
ATOM    144  C   THR A  11      19.370 -49.430   8.769  1.00 84.41           C  
ATOM    145  CB  THR A  11      19.462 -51.425   7.242  1.00 84.41           C  
ATOM    146  HB  THR A  11      19.952 -51.996   8.031  1.00 84.41           H  
ATOM    147  O   THR A  11      18.448 -48.626   8.868  1.00 84.41           O  
ATOM    148  CG2 THR A  11      17.958 -51.682   7.299  1.00 84.41           C  
ATOM    149 HG21 THR A  11      17.451 -51.108   6.524  1.00 84.41           H  
ATOM    150 HG22 THR A  11      17.765 -52.743   7.141  1.00 84.41           H  
ATOM    151 HG23 THR A  11      17.554 -51.396   8.271  1.00 84.41           H  
ATOM    152  OG1 THR A  11      19.923 -51.889   5.990  1.00 84.41           O  
ATOM    153  HG1 THR A  11      20.870 -52.037   6.041  1.00 84.41           H  
ATOM    154  N   LEU A  12      20.112 -49.797   9.820  1.00 85.15           N  
ATOM    155  H   LEU A  12      20.868 -50.451   9.674  1.00 85.15           H  
ATOM    156  CA  LEU A  12      19.860 -49.323  11.182  1.00 85.15           C  
ATOM    157  HA  LEU A  12      18.868 -49.658  11.486  1.00 85.15           H  
ATOM    158  C   LEU A  12      19.888 -47.786  11.278  1.00 85.15           C  
ATOM    159  CB  LEU A  12      20.932 -49.942  12.098  1.00 85.15           C  
ATOM    160  HB2 LEU A  12      21.898 -49.528  11.812  1.00 85.15           H  
ATOM    161  HB3 LEU A  12      20.973 -51.018  11.932  1.00 85.15           H  
ATOM    162  O   LEU A  12      19.067 -47.190  11.973  1.00 85.15           O  
ATOM    163  CG  LEU A  12      20.694 -49.675  13.596  1.00 85.15           C  
ATOM    164  HG  LEU A  12      20.355 -48.652  13.756  1.00 85.15           H  
ATOM    165  CD1 LEU A  12      19.658 -50.643  14.171  1.00 85.15           C  
ATOM    166 HD11 LEU A  12      19.987 -51.674  14.044  1.00 85.15           H  
ATOM    167 HD12 LEU A  12      18.710 -50.507  13.651  1.00 85.15           H  
ATOM    168 HD13 LEU A  12      19.500 -50.431  15.228  1.00 85.15           H  
ATOM    169  CD2 LEU A  12      22.002 -49.847  14.372  1.00 85.15           C  
ATOM    170 HD21 LEU A  12      22.375 -50.861  14.234  1.00 85.15           H  
ATOM    171 HD22 LEU A  12      22.731 -49.127  14.001  1.00 85.15           H  
ATOM    172 HD23 LEU A  12      21.819 -49.655  15.430  1.00 85.15           H  
ATOM    173  N   LEU A  13      20.841 -47.140  10.600  1.00 90.02           N  
ATOM    174  H   LEU A  13      21.481 -47.683  10.039  1.00 90.02           H  
ATOM    175  CA  LEU A  13      20.975 -45.681  10.610  1.00 90.02           C  
ATOM    176  HA  LEU A  13      20.839 -45.322  11.630  1.00 90.02           H  
ATOM    177  C   LEU A  13      19.899 -44.984   9.775  1.00 90.02           C  
ATOM    178  CB  LEU A  13      22.376 -45.292  10.120  1.00 90.02           C  
ATOM    179  HB2 LEU A  13      22.391 -44.225   9.895  1.00 90.02           H  
ATOM    180  HB3 LEU A  13      22.585 -45.826   9.193  1.00 90.02           H  
ATOM    181  O   LEU A  13      19.427 -43.922  10.166  1.00 90.02           O  
ATOM    182  CG  LEU A  13      23.483 -45.588  11.145  1.00 90.02           C  
ATOM    183  HG  LEU A  13      23.409 -46.618  11.494  1.00 90.02           H  
ATOM    184  CD1 LEU A  13      24.836 -45.401  10.475  1.00 90.02           C  
ATOM    185 HD11 LEU A  13      24.944 -46.146   9.687  1.00 90.02           H  
ATOM    186 HD12 LEU A  13      25.639 -45.532  11.201  1.00 90.02           H  
ATOM    187 HD13 LEU A  13      24.894 -44.401  10.044  1.00 90.02           H  
ATOM    188  CD2 LEU A  13      23.422 -44.656  12.359  1.00 90.02           C  
ATOM    189 HD21 LEU A  13      23.449 -43.617  12.030  1.00 90.02           H  
ATOM    190 HD22 LEU A  13      22.507 -44.831  12.925  1.00 90.02           H  
ATOM    191 HD23 LEU A  13      24.274 -44.841  13.013  1.00 90.02           H  
ATOM    192  N   LEU A  14      19.487 -45.570   8.654  1.00 90.39           N  
ATOM    193  H   LEU A  14      19.915 -46.441   8.378  1.00 90.39           H  
ATOM    194  CA  LEU A  14      18.405 -45.046   7.829  1.00 90.39           C  
ATOM    195  HA  LEU A  14      18.616 -44.002   7.599  1.00 90.39           H  
ATOM    196  C   LEU A  14      17.076 -45.089   8.585  1.00 90.39           C  
ATOM    197  CB  LEU A  14      18.352 -45.866   6.533  1.00 90.39           C  
ATOM    198  HB2 LEU A  14      17.982 -46.864   6.769  1.00 90.39           H  
ATOM    199  HB3 LEU A  14      19.363 -45.973   6.139  1.00 90.39           H  
ATOM    200  O   LEU A  14      16.357 -44.093   8.605  1.00 90.39           O  
ATOM    201  CG  LEU A  14      17.471 -45.252   5.437  1.00 90.39           C  
ATOM    202  HG  LEU A  14      16.482 -45.008   5.827  1.00 90.39           H  
ATOM    203  CD1 LEU A  14      18.114 -43.998   4.848  1.00 90.39           C  
ATOM    204 HD11 LEU A  14      19.117 -44.239   4.495  1.00 90.39           H  
ATOM    205 HD12 LEU A  14      18.167 -43.211   5.601  1.00 90.39           H  
ATOM    206 HD13 LEU A  14      17.514 -43.628   4.017  1.00 90.39           H  
ATOM    207  CD2 LEU A  14      17.325 -46.277   4.314  1.00 90.39           C  
ATOM    208 HD21 LEU A  14      16.705 -47.105   4.655  1.00 90.39           H  
ATOM    209 HD22 LEU A  14      16.869 -45.822   3.434  1.00 90.39           H  
ATOM    210 HD23 LEU A  14      18.304 -46.660   4.027  1.00 90.39           H  
ATOM    211  N   ASP A  15      16.796 -46.198   9.269  1.00 89.30           N  
ATOM    212  H   ASP A  15      17.393 -47.005   9.161  1.00 89.30           H  
ATOM    213  CA  ASP A  15      15.621 -46.327  10.132  1.00 89.30           C  
ATOM    214  HA  ASP A  15      14.724 -46.115   9.550  1.00 89.30           H  
ATOM    215  C   ASP A  15      15.659 -45.315  11.282  1.00 89.30           C  
ATOM    216  CB  ASP A  15      15.526 -47.760  10.675  1.00 89.30           C  
ATOM    217  HB2 ASP A  15      14.800 -47.773  11.488  1.00 89.30           H  
ATOM    218  HB3 ASP A  15      16.491 -48.057  11.087  1.00 89.30           H  
ATOM    219  O   ASP A  15      14.648 -44.671  11.570  1.00 89.30           O  
ATOM    220  CG  ASP A  15      15.070 -48.786   9.631  1.00 89.30           C  
ATOM    221  OD1 ASP A  15      14.462 -48.372   8.613  1.00 89.30           O  
ATOM    222  OD2 ASP A  15      15.292 -49.989   9.895  1.00 89.30           O  
ATOM    223  N   LEU A  16      16.833 -45.101  11.893  1.00 90.89           N  
ATOM    224  H   LEU A  16      17.616 -45.686  11.638  1.00 90.89           H  
ATOM    225  CA  LEU A  16      17.020 -44.057  12.902  1.00 90.89           C  
ATOM    226  HA  LEU A  16      16.316 -44.251  13.711  1.00 90.89           H  
ATOM    227  C   LEU A  16      16.693 -42.667  12.339  1.00 90.89           C  
ATOM    228  CB  LEU A  16      18.455 -44.120  13.460  1.00 90.89           C  
ATOM    229  HB2 LEU A  16      19.155 -44.035  12.628  1.00 90.89           H  
ATOM    230  HB3 LEU A  16      18.613 -45.092  13.927  1.00 90.89           H  
ATOM    231  O   LEU A  16      15.923 -41.933  12.956  1.00 90.89           O  
ATOM    232  CG  LEU A  16      18.787 -43.006  14.471  1.00 90.89           C  
ATOM    233  HG  LEU A  16      18.572 -42.030  14.036  1.00 90.89           H  
ATOM    234  CD1 LEU A  16      17.980 -43.160  15.763  1.00 90.89           C  
ATOM    235 HD11 LEU A  16      16.915 -43.105  15.540  1.00 90.89           H  
ATOM    236 HD12 LEU A  16      18.228 -42.349  16.447  1.00 90.89           H  
ATOM    237 HD13 LEU A  16      18.204 -44.119  16.230  1.00 90.89           H  
ATOM    238  CD2 LEU A  16      20.279 -43.034  14.804  1.00 90.89           C  
ATOM    239 HD21 LEU A  16      20.859 -42.907  13.889  1.00 90.89           H  
ATOM    240 HD22 LEU A  16      20.542 -43.985  15.267  1.00 90.89           H  
ATOM    241 HD23 LEU A  16      20.523 -42.218  15.483  1.00 90.89           H  
ATOM    242  N   VAL A  17      17.256 -42.302  11.183  1.00 92.82           N  
ATOM    243  H   VAL A  17      17.871 -42.957  10.722  1.00 92.82           H  
ATOM    244  CA  VAL A  17      17.032 -40.986  10.565  1.00 92.82           C  
ATOM    245  HA  VAL A  17      17.280 -40.214  11.294  1.00 92.82           H  
ATOM    246  C   VAL A  17      15.559 -40.800  10.218  1.00 92.82           C  
ATOM    247  CB  VAL A  17      17.927 -40.775   9.329  1.00 92.82           C  
ATOM    248  HB  VAL A  17      17.817 -41.617   8.646  1.00 92.82           H  
ATOM    249  O   VAL A  17      14.973 -39.799  10.618  1.00 92.82           O  
ATOM    250  CG1 VAL A  17      17.572 -39.481   8.587  1.00 92.82           C  
ATOM    251 HG11 VAL A  17      17.583 -38.640   9.280  1.00 92.82           H  
ATOM    252 HG12 VAL A  17      18.298 -39.306   7.794  1.00 92.82           H  
ATOM    253 HG13 VAL A  17      16.580 -39.551   8.142  1.00 92.82           H  
ATOM    254  CG2 VAL A  17      19.400 -40.640   9.733  1.00 92.82           C  
ATOM    255 HG21 VAL A  17      19.717 -41.489  10.340  1.00 92.82           H  
ATOM    256 HG22 VAL A  17      19.546 -39.728  10.313  1.00 92.82           H  
ATOM    257 HG23 VAL A  17      20.021 -40.598   8.839  1.00 92.82           H  
ATOM    258  N   ARG A  18      14.924 -41.767   9.544  1.00 91.11           N  
ATOM    259  H   ARG A  18      15.447 -42.592   9.288  1.00 91.11           H  
ATOM    260  CA  ARG A  18      13.497 -41.689   9.190  1.00 91.11           C  
ATOM    261  HA  ARG A  18      13.315 -40.810   8.573  1.00 91.11           H  
ATOM    262  C   ARG A  18      12.607 -41.550  10.420  1.00 91.11           C  
ATOM    263  CB  ARG A  18      13.068 -42.942   8.430  1.00 91.11           C  
ATOM    264  HB2 ARG A  18      13.346 -43.816   9.019  1.00 91.11           H  
ATOM    265  HB3 ARG A  18      11.982 -42.929   8.333  1.00 91.11           H  
ATOM    266  O   ARG A  18      11.674 -40.757  10.395  1.00 91.11           O  
ATOM    267  CG  ARG A  18      13.667 -43.061   7.026  1.00 91.11           C  
ATOM    268  HG2 ARG A  18      14.755 -43.005   7.066  1.00 91.11           H  
ATOM    269  HG3 ARG A  18      13.301 -42.260   6.383  1.00 91.11           H  
ATOM    270  CD  ARG A  18      13.250 -44.425   6.472  1.00 91.11           C  
ATOM    271  HD2 ARG A  18      13.372 -45.183   7.245  1.00 91.11           H  
ATOM    272  HD3 ARG A  18      13.913 -44.703   5.652  1.00 91.11           H  
ATOM    273  NE  ARG A  18      11.858 -44.402   6.000  1.00 91.11           N  
ATOM    274  HE  ARG A  18      11.387 -43.510   5.951  1.00 91.11           H  
ATOM    275  NH1 ARG A  18      11.638 -46.619   5.479  1.00 91.11           N  
ATOM    276 HH11 ARG A  18      12.532 -46.799   5.913  1.00 91.11           H  
ATOM    277 HH12 ARG A  18      11.068 -47.381   5.142  1.00 91.11           H  
ATOM    278  NH2 ARG A  18       9.950 -45.198   5.097  1.00 91.11           N  
ATOM    279 HH21 ARG A  18       9.619 -44.244   5.106  1.00 91.11           H  
ATOM    280 HH22 ARG A  18       9.369 -45.921   4.697  1.00 91.11           H  
ATOM    281  CZ  ARG A  18      11.155 -45.409   5.533  1.00 91.11           C  
ATOM    282  N   ALA A  19      12.905 -42.275  11.500  1.00 89.66           N  
ATOM    283  H   ALA A  19      13.662 -42.941  11.449  1.00 89.66           H  
ATOM    284  CA  ALA A  19      12.160 -42.157  12.750  1.00 89.66           C  
ATOM    285  HA  ALA A  19      11.101 -42.304  12.541  1.00 89.66           H  
ATOM    286  C   ALA A  19      12.299 -40.761  13.379  1.00 89.66           C  
ATOM    287  CB  ALA A  19      12.623 -43.260  13.708  1.00 89.66           C  
ATOM    288  HB1 ALA A  19      13.685 -43.146  13.928  1.00 89.66           H  
ATOM    289  HB2 ALA A  19      12.458 -44.237  13.253  1.00 89.66           H  
ATOM    290  HB3 ALA A  19      12.054 -43.200  14.636  1.00 89.66           H  
ATOM    291  O   ALA A  19      11.310 -40.211  13.860  1.00 89.66           O  
ATOM    292  N   GLN A  20      13.496 -40.160  13.350  1.00 92.06           N  
ATOM    293  H   GLN A  20      14.279 -40.646  12.935  1.00 92.06           H  
ATOM    294  CA  GLN A  20      13.681 -38.789  13.839  1.00 92.06           C  
ATOM    295  HA  GLN A  20      13.201 -38.704  14.814  1.00 92.06           H  
ATOM    296  C   GLN A  20      12.986 -37.763  12.946  1.00 92.06           C  
ATOM    297  CB  GLN A  20      15.170 -38.432  13.988  1.00 92.06           C  
ATOM    298  HB2 GLN A  20      15.243 -37.382  14.269  1.00 92.06           H  
ATOM    299  HB3 GLN A  20      15.675 -38.559  13.031  1.00 92.06           H  
ATOM    300  O   GLN A  20      12.327 -36.867  13.459  1.00 92.06           O  
ATOM    301  CG  GLN A  20      15.906 -39.256  15.053  1.00 92.06           C  
ATOM    302  HG2 GLN A  20      16.013 -40.283  14.705  1.00 92.06           H  
ATOM    303  HG3 GLN A  20      16.909 -38.850  15.185  1.00 92.06           H  
ATOM    304  CD  GLN A  20      15.217 -39.276  16.413  1.00 92.06           C  
ATOM    305  NE2 GLN A  20      15.274 -40.387  17.113  1.00 92.06           N  
ATOM    306 HE21 GLN A  20      14.772 -40.393  17.990  1.00 92.06           H  
ATOM    307 HE22 GLN A  20      15.709 -41.206  16.715  1.00 92.06           H  
ATOM    308  OE1 GLN A  20      14.620 -38.317  16.883  1.00 92.06           O  
ATOM    309  N   VAL A  21      13.085 -37.916  11.628  1.00 89.15           N  
ATOM    310  H   VAL A  21      13.666 -38.663  11.275  1.00 89.15           H  
ATOM    311  CA  VAL A  21      12.415 -37.046  10.656  1.00 89.15           C  
ATOM    312  HA  VAL A  21      12.726 -36.015  10.822  1.00 89.15           H  
ATOM    313  C   VAL A  21      10.899 -37.090  10.834  1.00 89.15           C  
ATOM    314  CB  VAL A  21      12.817 -37.457   9.232  1.00 89.15           C  
ATOM    315  HB  VAL A  21      12.671 -38.531   9.113  1.00 89.15           H  
ATOM    316  O   VAL A  21      10.272 -36.041  10.945  1.00 89.15           O  
ATOM    317  CG1 VAL A  21      11.975 -36.728   8.186  1.00 89.15           C  
ATOM    318 HG11 VAL A  21      10.996 -37.199   8.089  1.00 89.15           H  
ATOM    319 HG12 VAL A  21      12.462 -36.732   7.211  1.00 89.15           H  
ATOM    320 HG13 VAL A  21      11.803 -35.707   8.526  1.00 89.15           H  
ATOM    321  CG2 VAL A  21      14.294 -37.142   8.979  1.00 89.15           C  
ATOM    322 HG21 VAL A  21      14.916 -37.448   9.820  1.00 89.15           H  
ATOM    323 HG22 VAL A  21      14.424 -36.071   8.829  1.00 89.15           H  
ATOM    324 HG23 VAL A  21      14.626 -37.696   8.101  1.00 89.15           H  
ATOM    325  N   ALA A  22      10.327 -38.291  10.951  1.00 85.05           N  
ATOM    326  H   ALA A  22      10.898 -39.115  10.833  1.00 85.05           H  
ATOM    327  CA  ALA A  22       8.905 -38.487  11.213  1.00 85.05           C  
ATOM    328  HA  ALA A  22       8.328 -38.076  10.385  1.00 85.05           H  
ATOM    329  C   ALA A  22       8.482 -37.757  12.488  1.00 85.05           C  
ATOM    330  CB  ALA A  22       8.619 -39.990  11.332  1.00 85.05           C  
ATOM    331  HB1 ALA A  22       8.738 -40.474  10.363  1.00 85.05           H  
ATOM    332  HB2 ALA A  22       7.597 -40.147  11.678  1.00 85.05           H  
ATOM    333  HB3 ALA A  22       9.300 -40.451  12.046  1.00 85.05           H  
ATOM    334  O   ALA A  22       7.525 -36.990  12.472  1.00 85.05           O  
ATOM    335  N   ALA A  23       9.236 -37.937  13.575  1.00 82.15           N  
ATOM    336  H   ALA A  23      10.013 -38.580  13.528  1.00 82.15           H  
ATOM    337  CA  ALA A  23       8.926 -37.304  14.849  1.00 82.15           C  
ATOM    338  HA  ALA A  23       7.895 -37.547  15.106  1.00 82.15           H  
ATOM    339  C   ALA A  23       9.030 -35.767  14.812  1.00 82.15           C  
ATOM    340  CB  ALA A  23       9.847 -37.909  15.912  1.00 82.15           C  
ATOM    341  HB1 ALA A  23       9.567 -37.511  16.888  1.00 82.15           H  
ATOM    342  HB2 ALA A  23      10.884 -37.661  15.689  1.00 82.15           H  
ATOM    343  HB3 ALA A  23       9.729 -38.992  15.924  1.00 82.15           H  
ATOM    344  O   ALA A  23       8.270 -35.109  15.516  1.00 82.15           O  
ATOM    345  N   VAL A  24       9.947 -35.198  14.021  1.00 81.98           N  
ATOM    346  H   VAL A  24      10.554 -35.801  13.484  1.00 81.98           H  
ATOM    347  CA  VAL A  24      10.121 -33.738  13.877  1.00 81.98           C  
ATOM    348  HA  VAL A  24      10.061 -33.269  14.859  1.00 81.98           H  
ATOM    349  C   VAL A  24       9.007 -33.114  13.034  1.00 81.98           C  
ATOM    350  CB  VAL A  24      11.505 -33.417  13.281  1.00 81.98           C  
ATOM    351  HB  VAL A  24      11.669 -34.026  12.392  1.00 81.98           H  
ATOM    352  O   VAL A  24       8.448 -32.091  13.422  1.00 81.98           O  
ATOM    353  CG1 VAL A  24      11.664 -31.945  12.896  1.00 81.98           C  
ATOM    354 HG11 VAL A  24      11.406 -31.303  13.739  1.00 81.98           H  
ATOM    355 HG12 VAL A  24      11.014 -31.711  12.053  1.00 81.98           H  
ATOM    356 HG13 VAL A  24      12.693 -31.751  12.593  1.00 81.98           H  
ATOM    357  CG2 VAL A  24      12.608 -33.723  14.297  1.00 81.98           C  
ATOM    358 HG21 VAL A  24      12.512 -34.744  14.666  1.00 81.98           H  
ATOM    359 HG22 VAL A  24      13.582 -33.601  13.825  1.00 81.98           H  
ATOM    360 HG23 VAL A  24      12.519 -33.036  15.139  1.00 81.98           H  
ATOM    361  N   LEU A  25       8.652 -33.743  11.910  1.00 77.73           N  
ATOM    362  H   LEU A  25       9.163 -34.568  11.634  1.00 77.73           H  
ATOM    363  CA  LEU A  25       7.577 -33.274  11.025  1.00 77.73           C  
ATOM    364  HA  LEU A  25       7.619 -32.187  10.958  1.00 77.73           H  
ATOM    365  C   LEU A  25       6.169 -33.607  11.552  1.00 77.73           C  
ATOM    366  CB  LEU A  25       7.798 -33.861   9.622  1.00 77.73           C  
ATOM    367  HB2 LEU A  25       6.935 -33.609   9.004  1.00 77.73           H  
ATOM    368  HB3 LEU A  25       7.836 -34.947   9.707  1.00 77.73           H  
ATOM    369  O   LEU A  25       5.178 -33.081  11.053  1.00 77.73           O  
ATOM    370  CG  LEU A  25       9.065 -33.372   8.894  1.00 77.73           C  
ATOM    371  HG  LEU A  25       9.947 -33.595   9.495  1.00 77.73           H  
ATOM    372  CD1 LEU A  25       9.171 -34.144   7.581  1.00 77.73           C  
ATOM    373 HD11 LEU A  25       9.937 -33.700   6.944  1.00 77.73           H  
ATOM    374 HD12 LEU A  25       8.221 -34.091   7.049  1.00 77.73           H  
ATOM    375 HD13 LEU A  25       9.404 -35.190   7.780  1.00 77.73           H  
ATOM    376  CD2 LEU A  25       9.040 -31.870   8.606  1.00 77.73           C  
ATOM    377 HD21 LEU A  25       9.926 -31.583   8.040  1.00 77.73           H  
ATOM    378 HD22 LEU A  25       9.032 -31.296   9.532  1.00 77.73           H  
ATOM    379 HD23 LEU A  25       8.160 -31.617   8.014  1.00 77.73           H  
ATOM    380  N   GLY A  26       6.067 -34.460  12.578  1.00 71.99           N  
ATOM    381  H   GLY A  26       6.918 -34.886  12.915  1.00 71.99           H  
ATOM    382  CA  GLY A  26       4.802 -34.834  13.217  1.00 71.99           C  
ATOM    383  HA2 GLY A  26       5.009 -35.098  14.254  1.00 71.99           H  
ATOM    384  HA3 GLY A  26       4.125 -33.980  13.210  1.00 71.99           H  
ATOM    385  C   GLY A  26       4.076 -36.020  12.571  1.00 71.99           C  
ATOM    386  O   GLY A  26       2.864 -36.152  12.729  1.00 71.99           O  
ATOM    387  N   HIS A  27       4.785 -36.897  11.858  1.00 73.80           N  
ATOM    388  H   HIS A  27       5.785 -36.761  11.819  1.00 73.80           H  
ATOM    389  CA  HIS A  27       4.238 -38.158  11.350  1.00 73.80           C  
ATOM    390  HA  HIS A  27       3.218 -37.973  11.013  1.00 73.80           H  
ATOM    391  C   HIS A  27       4.176 -39.244  12.443  1.00 73.80           C  
ATOM    392  CB  HIS A  27       5.048 -38.637  10.139  1.00 73.80           C  
ATOM    393  HB2 HIS A  27       6.081 -38.802  10.443  1.00 73.80           H  
ATOM    394  HB3 HIS A  27       4.642 -39.594   9.810  1.00 73.80           H  
ATOM    395  O   HIS A  27       5.004 -39.278  13.353  1.00 73.80           O  
ATOM    396  CG  HIS A  27       5.024 -37.690   8.965  1.00 73.80           C  
ATOM    397  CD2 HIS A  27       6.095 -37.021   8.436  1.00 73.80           C  
ATOM    398  HD2 HIS A  27       7.115 -37.064   8.789  1.00 73.80           H  
ATOM    399  ND1 HIS A  27       3.924 -37.350   8.207  1.00 73.80           N  
ATOM    400  HD1 HIS A  27       2.969 -37.642   8.358  1.00 73.80           H  
ATOM    401  CE1 HIS A  27       4.325 -36.495   7.251  1.00 73.80           C  
ATOM    402  HE1 HIS A  27       3.688 -36.036   6.509  1.00 73.80           H  
ATOM    403  NE2 HIS A  27       5.643 -36.276   7.349  1.00 73.80           N  
ATOM    404  N   ALA A  28       3.210 -40.167  12.341  1.00 71.20           N  
ATOM    405  H   ALA A  28       2.555 -40.092  11.576  1.00 71.20           H  
ATOM    406  CA  ALA A  28       2.961 -41.199  13.358  1.00 71.20           C  
ATOM    407  HA  ALA A  28       2.922 -40.718  14.335  1.00 71.20           H  
ATOM    408  C   ALA A  28       4.048 -42.288  13.434  1.00 71.20           C  
ATOM    409  CB  ALA A  28       1.591 -41.829  13.072  1.00 71.20           C  
ATOM    410  HB1 ALA A  28       0.818 -41.060  13.077  1.00 71.20           H  
ATOM    411  HB2 ALA A  28       1.362 -42.563  13.844  1.00 71.20           H  
ATOM    412  HB3 ALA A  28       1.602 -42.328  12.103  1.00 71.20           H  
ATOM    413  O   ALA A  28       4.324 -42.815  14.512  1.00 71.20           O  
ATOM    414  N   ASP A  29       4.663 -42.635  12.304  1.00 78.71           N  
ATOM    415  H   ASP A  29       4.422 -42.160  11.446  1.00 78.71           H  
ATOM    416  CA  ASP A  29       5.743 -43.612  12.236  1.00 78.71           C  
ATOM    417  HA  ASP A  29       6.302 -43.554  13.170  1.00 78.71           H  
ATOM    418  C   ASP A  29       6.738 -43.275  11.110  1.00 78.71           C  
ATOM    419  CB  ASP A  29       5.167 -45.042  12.142  1.00 78.71           C  
ATOM    420  HB2 ASP A  29       5.983 -45.751  12.277  1.00 78.71           H  
ATOM    421  HB3 ASP A  29       4.465 -45.200  12.961  1.00 78.71           H  
ATOM    422  O   ASP A  29       6.489 -42.435  10.243  1.00 78.71           O  
ATOM    423  CG  ASP A  29       4.481 -45.355  10.814  1.00 78.71           C  
ATOM    424  OD1 ASP A  29       5.129 -45.105   9.779  1.00 78.71           O  
ATOM    425  OD2 ASP A  29       3.374 -45.924  10.818  1.00 78.71           O  
ATOM    426  N   ALA A  30       7.891 -43.945  11.128  1.00 81.54           N  
ATOM    427  H   ALA A  30       8.022 -44.642  11.848  1.00 81.54           H  
ATOM    428  CA  ALA A  30       8.969 -43.741  10.163  1.00 81.54           C  
ATOM    429  HA  ALA A  30       9.246 -42.687  10.162  1.00 81.54           H  
ATOM    430  C   ALA A  30       8.599 -44.122   8.715  1.00 81.54           C  
ATOM    431  CB  ALA A  30      10.169 -44.564  10.648  1.00 81.54           C  
ATOM    432  HB1 ALA A  30      10.419 -44.298  11.675  1.00 81.54           H  
ATOM    433  HB2 ALA A  30       9.933 -45.628  10.603  1.00 81.54           H  
ATOM    434  HB3 ALA A  30      11.032 -44.370  10.012  1.00 81.54           H  
ATOM    435  O   ALA A  30       9.286 -43.699   7.783  1.00 81.54           O  
ATOM    436  N   SER A  31       7.546 -44.924   8.502  1.00 76.99           N  
ATOM    437  H   SER A  31       6.898 -45.088   9.259  1.00 76.99           H  
ATOM    438  CA  SER A  31       7.136 -45.388   7.173  1.00 76.99           C  
ATOM    439  HA  SER A  31       8.026 -45.781   6.681  1.00 76.99           H  
ATOM    440  C   SER A  31       6.605 -44.252   6.298  1.00 76.99           C  
ATOM    441  CB  SER A  31       6.136 -46.551   7.248  1.00 76.99           C  
ATOM    442  HB2 SER A  31       6.139 -47.067   6.288  1.00 76.99           H  
ATOM    443  HB3 SER A  31       6.453 -47.255   8.018  1.00 76.99           H  
ATOM    444  O   SER A  31       6.803 -44.300   5.085  1.00 76.99           O  
ATOM    445  OG  SER A  31       4.818 -46.134   7.507  1.00 76.99           O  
ATOM    446  HG  SER A  31       4.792 -45.753   8.387  1.00 76.99           H  
ATOM    447  N   ALA A  32       6.056 -43.197   6.911  1.00 74.33           N  
ATOM    448  H   ALA A  32       5.903 -43.259   7.907  1.00 74.33           H  
ATOM    449  CA  ALA A  32       5.593 -41.990   6.224  1.00 74.33           C  
ATOM    450  HA  ALA A  32       4.909 -42.278   5.425  1.00 74.33           H  
ATOM    451  C   ALA A  32       6.729 -41.169   5.584  1.00 74.33           C  
ATOM    452  CB  ALA A  32       4.826 -41.142   7.243  1.00 74.33           C  
ATOM    453  HB1 ALA A  32       4.440 -40.246   6.756  1.00 74.33           H  
ATOM    454  HB2 ALA A  32       3.993 -41.712   7.652  1.00 74.33           H  
ATOM    455  HB3 ALA A  32       5.498 -40.848   8.049  1.00 74.33           H  
ATOM    456  O   ALA A  32       6.497 -40.403   4.654  1.00 74.33           O  
ATOM    457  N   VAL A  33       7.966 -41.332   6.059  1.00 82.32           N  
ATOM    458  H   VAL A  33       8.108 -42.003   6.801  1.00 82.32           H  
ATOM    459  CA  VAL A  33       9.125 -40.589   5.555  1.00 82.32           C  
ATOM    460  HA  VAL A  33       8.793 -39.637   5.142  1.00 82.32           H  
ATOM    461  C   VAL A  33       9.788 -41.391   4.452  1.00 82.32           C  
ATOM    462  CB  VAL A  33      10.118 -40.282   6.682  1.00 82.32           C  
ATOM    463  HB  VAL A  33      10.459 -41.215   7.131  1.00 82.32           H  
ATOM    464  O   VAL A  33      10.358 -42.453   4.707  1.00 82.32           O  
ATOM    465  CG1 VAL A  33      11.342 -39.515   6.167  1.00 82.32           C  
ATOM    466 HG11 VAL A  33      11.035 -38.568   5.723  1.00 82.32           H  
ATOM    467 HG12 VAL A  33      12.030 -39.324   6.990  1.00 82.32           H  
ATOM    468 HG13 VAL A  33      11.873 -40.102   5.417  1.00 82.32           H  
ATOM    469  CG2 VAL A  33       9.439 -39.445   7.765  1.00 82.32           C  
ATOM    470 HG21 VAL A  33       9.120 -38.486   7.358  1.00 82.32           H  
ATOM    471 HG22 VAL A  33       8.567 -39.963   8.164  1.00 82.32           H  
ATOM    472 HG23 VAL A  33      10.150 -39.288   8.576  1.00 82.32           H  
ATOM    473  N   ARG A  34       9.755 -40.881   3.227  1.00 78.19           N  
ATOM    474  H   ARG A  34       9.267 -40.007   3.092  1.00 78.19           H  
ATOM    475  CA  ARG A  34      10.501 -41.443   2.100  1.00 78.19           C  
ATOM    476  HA  ARG A  34      10.344 -42.521   2.057  1.00 78.19           H  
ATOM    477  C   ARG A  34      12.005 -41.200   2.263  1.00 78.19           C  
ATOM    478  CB  ARG A  34       9.966 -40.814   0.822  1.00 78.19           C  
ATOM    479  HB2 ARG A  34       9.861 -39.743   0.990  1.00 78.19           H  
ATOM    480  HB3 ARG A  34      10.692 -40.974   0.025  1.00 78.19           H  
ATOM    481  O   ARG A  34      12.424 -40.164   2.764  1.00 78.19           O  
ATOM    482  CG  ARG A  34       8.601 -41.380   0.407  1.00 78.19           C  
ATOM    483  HG2 ARG A  34       7.854 -41.111   1.154  1.00 78.19           H  
ATOM    484  HG3 ARG A  34       8.655 -42.466   0.336  1.00 78.19           H  
ATOM    485  CD  ARG A  34       8.177 -40.808  -0.948  1.00 78.19           C  
ATOM    486  HD2 ARG A  34       7.156 -41.135  -1.149  1.00 78.19           H  
ATOM    487  HD3 ARG A  34       8.178 -39.719  -0.891  1.00 78.19           H  
ATOM    488  NE  ARG A  34       9.093 -41.244  -2.024  1.00 78.19           N  
ATOM    489  HE  ARG A  34      10.084 -41.142  -1.861  1.00 78.19           H  
ATOM    490  NH1 ARG A  34       7.538 -41.889  -3.590  1.00 78.19           N  
ATOM    491 HH11 ARG A  34       7.342 -42.173  -4.540  1.00 78.19           H  
ATOM    492 HH12 ARG A  34       6.797 -41.565  -2.985  1.00 78.19           H  
ATOM    493  NH2 ARG A  34       9.730 -42.003  -4.054  1.00 78.19           N  
ATOM    494 HH21 ARG A  34       9.536 -42.275  -5.007  1.00 78.19           H  
ATOM    495 HH22 ARG A  34      10.693 -41.809  -3.819  1.00 78.19           H  
ATOM    496  CZ  ARG A  34       8.778 -41.712  -3.215  1.00 78.19           C  
ATOM    497  N   VAL A  35      12.824 -42.174   1.873  1.00 80.52           N  
ATOM    498  H   VAL A  35      12.426 -42.948   1.361  1.00 80.52           H  
ATOM    499  CA  VAL A  35      14.289 -42.155   2.089  1.00 80.52           C  
ATOM    500  HA  VAL A  35      14.481 -41.798   3.101  1.00 80.52           H  
ATOM    501  C   VAL A  35      15.034 -41.201   1.153  1.00 80.52           C  
ATOM    502  CB  VAL A  35      14.881 -43.570   1.954  1.00 80.52           C  
ATOM    503  HB  VAL A  35      15.969 -43.503   1.953  1.00 80.52           H  
ATOM    504  O   VAL A  35      16.125 -40.735   1.479  1.00 80.52           O  
ATOM    505  CG1 VAL A  35      14.474 -44.399   3.169  1.00 80.52           C  
ATOM    506 HG11 VAL A  35      13.396 -44.348   3.325  1.00 80.52           H  
ATOM    507 HG12 VAL A  35      14.998 -43.996   4.035  1.00 80.52           H  
ATOM    508 HG13 VAL A  35      14.750 -45.444   3.024  1.00 80.52           H  
ATOM    509  CG2 VAL A  35      14.446 -44.311   0.683  1.00 80.52           C  
ATOM    510 HG21 VAL A  35      14.700 -43.721  -0.198  1.00 80.52           H  
ATOM    511 HG22 VAL A  35      13.375 -44.509   0.684  1.00 80.52           H  
ATOM    512 HG23 VAL A  35      14.979 -45.259   0.613  1.00 80.52           H  
ATOM    513  N   ASP A  36      14.427 -40.940   0.003  1.00 76.54           N  
ATOM    514  H   ASP A  36      13.534 -41.381  -0.163  1.00 76.54           H  
ATOM    515  CA  ASP A  36      14.925 -40.194  -1.148  1.00 76.54           C  
ATOM    516  HA  ASP A  36      16.012 -40.138  -1.093  1.00 76.54           H  
ATOM    517  C   ASP A  36      14.410 -38.748  -1.199  1.00 76.54           C  
ATOM    518  CB  ASP A  36      14.553 -40.985  -2.427  1.00 76.54           C  
ATOM    519  HB2 ASP A  36      15.128 -41.911  -2.428  1.00 76.54           H  
ATOM    520  HB3 ASP A  36      14.869 -40.407  -3.295  1.00 76.54           H  
ATOM    521  O   ASP A  36      15.064 -37.897  -1.801  1.00 76.54           O  
ATOM    522  CG  ASP A  36      13.057 -41.360  -2.585  1.00 76.54           C  
ATOM    523  OD1 ASP A  36      12.370 -41.630  -1.569  1.00 76.54           O  
ATOM    524  OD2 ASP A  36      12.551 -41.452  -3.722  1.00 76.54           O  
ATOM    525  N   THR A  37      13.290 -38.449  -0.533  1.00 74.77           N  
ATOM    526  H   THR A  37      12.795 -39.196  -0.069  1.00 74.77           H  
ATOM    527  CA  THR A  37      12.673 -37.114  -0.528  1.00 74.77           C  
ATOM    528  HA  THR A  37      12.543 -36.801  -1.564  1.00 74.77           H  
ATOM    529  C   THR A  37      13.561 -36.087   0.160  1.00 74.77           C  
ATOM    530  CB  THR A  37      11.289 -37.150   0.132  1.00 74.77           C  
ATOM    531  HB  THR A  37      11.377 -37.519   1.154  1.00 74.77           H  
ATOM    532  O   THR A  37      14.043 -36.313   1.276  1.00 74.77           O  
ATOM    533  CG2 THR A  37      10.559 -35.809   0.130  1.00 74.77           C  
ATOM    534 HG21 THR A  37      10.543 -35.378  -0.871  1.00 74.77           H  
ATOM    535 HG22 THR A  37       9.536 -35.943   0.482  1.00 74.77           H  
ATOM    536 HG23 THR A  37      11.056 -35.114   0.807  1.00 74.77           H  
ATOM    537  OG1 THR A  37      10.473 -38.023  -0.611  1.00 74.77           O  
ATOM    538  HG1 THR A  37      10.219 -37.546  -1.404  1.00 74.77           H  
ATOM    539  N   ALA A  38      13.760 -34.947  -0.506  1.00 77.58           N  
ATOM    540  H   ALA A  38      13.308 -34.787  -1.395  1.00 77.58           H  
ATOM    541  CA  ALA A  38      14.525 -33.858   0.065  1.00 77.58           C  
ATOM    542  HA  ALA A  38      15.481 -34.289   0.362  1.00 77.58           H  
ATOM    543  C   ALA A  38      13.818 -33.293   1.305  1.00 77.58           C  
ATOM    544  CB  ALA A  38      14.799 -32.784  -0.990  1.00 77.58           C  
ATOM    545  HB1 ALA A  38      15.467 -32.026  -0.580  1.00 77.58           H  
ATOM    546  HB2 ALA A  38      13.864 -32.308  -1.285  1.00 77.58           H  
ATOM    547  HB3 ALA A  38      15.265 -33.230  -1.869  1.00 77.58           H  
ATOM    548  O   ALA A  38      12.596 -33.184   1.342  1.00 77.58           O  
ATOM    549  N   PHE A  39      14.578 -32.896   2.320  1.00 80.59           N  
ATOM    550  H   PHE A  39      15.575 -33.041   2.251  1.00 80.59           H  
ATOM    551  CA  PHE A  39      14.038 -32.354   3.559  1.00 80.59           C  
ATOM    552  HA  PHE A  39      13.381 -33.101   4.003  1.00 80.59           H  
ATOM    553  C   PHE A  39      13.157 -31.133   3.298  1.00 80.59           C  
ATOM    554  CB  PHE A  39      15.202 -32.050   4.515  1.00 80.59           C  
ATOM    555  HB2 PHE A  39      15.943 -31.441   3.997  1.00 80.59           H  
ATOM    556  HB3 PHE A  39      14.831 -31.462   5.354  1.00 80.59           H  
ATOM    557  O   PHE A  39      12.064 -31.051   3.849  1.00 80.59           O  
ATOM    558  CG  PHE A  39      15.868 -33.284   5.095  1.00 80.59           C  
ATOM    559  CD1 PHE A  39      15.080 -34.292   5.677  1.00 80.59           C  
ATOM    560  HD1 PHE A  39      14.003 -34.205   5.690  1.00 80.59           H  
ATOM    561  CD2 PHE A  39      17.268 -33.427   5.087  1.00 80.59           C  
ATOM    562  HD2 PHE A  39      17.888 -32.669   4.633  1.00 80.59           H  
ATOM    563  CE1 PHE A  39      15.677 -35.434   6.225  1.00 80.59           C  
ATOM    564  HE1 PHE A  39      15.043 -36.215   6.618  1.00 80.59           H  
ATOM    565  CE2 PHE A  39      17.863 -34.550   5.695  1.00 80.59           C  
ATOM    566  HE2 PHE A  39      18.938 -34.641   5.741  1.00 80.59           H  
ATOM    567  CZ  PHE A  39      17.071 -35.562   6.250  1.00 80.59           C  
ATOM    568  HZ  PHE A  39      17.533 -36.434   6.689  1.00 80.59           H  
ATOM    569  N   LYS A  40      13.568 -30.243   2.390  1.00 66.24           N  
ATOM    570  H   LYS A  40      14.461 -30.394   1.944  1.00 66.24           H  
ATOM    571  CA  LYS A  40      12.759 -29.085   1.991  1.00 66.24           C  
ATOM    572  HA  LYS A  40      12.599 -28.450   2.863  1.00 66.24           H  
ATOM    573  C   LYS A  40      11.362 -29.501   1.504  1.00 66.24           C  
ATOM    574  CB  LYS A  40      13.524 -28.287   0.927  1.00 66.24           C  
ATOM    575  HB2 LYS A  40      14.530 -28.073   1.288  1.00 66.24           H  
ATOM    576  HB3 LYS A  40      13.596 -28.876   0.012  1.00 66.24           H  
ATOM    577  O   LYS A  40      10.370 -28.965   1.984  1.00 66.24           O  
ATOM    578  CG  LYS A  40      12.816 -26.960   0.629  1.00 66.24           C  
ATOM    579  HG2 LYS A  40      11.787 -27.157   0.330  1.00 66.24           H  
ATOM    580  HG3 LYS A  40      12.807 -26.346   1.530  1.00 66.24           H  
ATOM    581  CD  LYS A  40      13.504 -26.193  -0.505  1.00 66.24           C  
ATOM    582  HD2 LYS A  40      14.519 -25.922  -0.215  1.00 66.24           H  
ATOM    583  HD3 LYS A  40      13.528 -26.827  -1.391  1.00 66.24           H  
ATOM    584  CE  LYS A  40      12.678 -24.934  -0.789  1.00 66.24           C  
ATOM    585  HE2 LYS A  40      11.630 -25.227  -0.844  1.00 66.24           H  
ATOM    586  HE3 LYS A  40      12.778 -24.242   0.047  1.00 66.24           H  
ATOM    587  NZ  LYS A  40      13.068 -24.283  -2.061  1.00 66.24           N  
ATOM    588  HZ1 LYS A  40      13.987 -23.868  -2.009  1.00 66.24           H  
ATOM    589  HZ2 LYS A  40      13.044 -24.941  -2.827  1.00 66.24           H  
ATOM    590  HZ3 LYS A  40      12.434 -23.526  -2.276  1.00 66.24           H  
ATOM    591  N   ASP A  41      11.281 -30.502   0.630  1.00 67.40           N  
ATOM    592  H   ASP A  41      12.134 -30.910   0.276  1.00 67.40           H  
ATOM    593  CA  ASP A  41      10.011 -30.987   0.066  1.00 67.40           C  
ATOM    594  HA  ASP A  41       9.407 -30.131  -0.236  1.00 67.40           H  
ATOM    595  C   ASP A  41       9.193 -31.802   1.076  1.00 67.40           C  
ATOM    596  CB  ASP A  41      10.286 -31.840  -1.179  1.00 67.40           C  
ATOM    597  HB2 ASP A  41       9.334 -32.132  -1.624  1.00 67.40           H  
ATOM    598  HB3 ASP A  41      10.807 -32.747  -0.874  1.00 67.40           H  
ATOM    599  O   ASP A  41       7.972 -31.886   0.978  1.00 67.40           O  
ATOM    600  CG  ASP A  41      11.118 -31.115  -2.238  1.00 67.40           C  
ATOM    601  OD1 ASP A  41      10.965 -29.880  -2.385  1.00 67.40           O  
ATOM    602  OD2 ASP A  41      11.963 -31.806  -2.848  1.00 67.40           O  
ATOM    603  N   ALA A  42       9.857 -32.377   2.082  1.00 71.16           N  
ATOM    604  H   ALA A  42      10.865 -32.320   2.077  1.00 71.16           H  
ATOM    605  CA  ALA A  42       9.198 -33.003   3.223  1.00 71.16           C  
ATOM    606  HA  ALA A  42       8.351 -33.579   2.849  1.00 71.16           H  
ATOM    607  C   ALA A  42       8.619 -31.977   4.221  1.00 71.16           C  
ATOM    608  CB  ALA A  42      10.180 -33.983   3.881  1.00 71.16           C  
ATOM    609  HB1 ALA A  42      11.007 -33.434   4.331  1.00 71.16           H  
ATOM    610  HB2 ALA A  42      10.569 -34.676   3.135  1.00 71.16           H  
ATOM    611  HB3 ALA A  42       9.660 -34.549   4.654  1.00 71.16           H  
ATOM    612  O   ALA A  42       7.995 -32.377   5.201  1.00 71.16           O  
ATOM    613  N   GLY A  43       8.813 -30.673   3.993  1.00 64.70           N  
ATOM    614  H   GLY A  43       9.299 -30.398   3.151  1.00 64.70           H  
ATOM    615  CA  GLY A  43       8.324 -29.603   4.862  1.00 64.70           C  
ATOM    616  HA2 GLY A  43       8.096 -28.736   4.243  1.00 64.70           H  
ATOM    617  HA3 GLY A  43       7.406 -29.915   5.360  1.00 64.70           H  
ATOM    618  C   GLY A  43       9.323 -29.157   5.929  1.00 64.70           C  
ATOM    619  O   GLY A  43       8.916 -28.554   6.920  1.00 64.70           O  
ATOM    620  N   PHE A  44      10.620 -29.448   5.761  1.00 70.27           N  
ATOM    621  H   PHE A  44      10.914 -29.932   4.924  1.00 70.27           H  
ATOM    622  CA  PHE A  44      11.633 -28.867   6.636  1.00 70.27           C  
ATOM    623  HA  PHE A  44      11.258 -28.964   7.654  1.00 70.27           H  
ATOM    624  C   PHE A  44      11.830 -27.383   6.346  1.00 70.27           C  
ATOM    625  CB  PHE A  44      12.984 -29.582   6.592  1.00 70.27           C  
ATOM    626  HB2 PHE A  44      13.735 -28.903   6.996  1.00 70.27           H  
ATOM    627  HB3 PHE A  44      13.279 -29.766   5.559  1.00 70.27           H  
ATOM    628  O   PHE A  44      12.204 -26.970   5.250  1.00 70.27           O  
ATOM    629  CG  PHE A  44      13.033 -30.848   7.413  1.00 70.27           C  
ATOM    630  CD1 PHE A  44      13.577 -30.803   8.702  1.00 70.27           C  
ATOM    631  HD1 PHE A  44      13.950 -29.861   9.077  1.00 70.27           H  
ATOM    632  CD2 PHE A  44      12.501 -32.051   6.932  1.00 70.27           C  
ATOM    633  HD2 PHE A  44      12.025 -32.088   5.964  1.00 70.27           H  
ATOM    634  CE1 PHE A  44      13.571 -31.942   9.516  1.00 70.27           C  
ATOM    635  HE1 PHE A  44      13.924 -31.858  10.533  1.00 70.27           H  
ATOM    636  CE2 PHE A  44      12.544 -33.205   7.721  1.00 70.27           C  
ATOM    637  HE2 PHE A  44      12.136 -34.113   7.304  1.00 70.27           H  
ATOM    638  CZ  PHE A  44      13.061 -33.155   9.027  1.00 70.27           C  
ATOM    639  HZ  PHE A  44      13.040 -34.030   9.660  1.00 70.27           H  
ATOM    640  N   ASP A  45      11.675 -26.611   7.404  1.00 56.81           N  
ATOM    641  H   ASP A  45      11.377 -27.080   8.248  1.00 56.81           H  
ATOM    642  CA  ASP A  45      12.083 -25.226   7.554  1.00 56.81           C  
ATOM    643  HA  ASP A  45      12.385 -24.826   6.586  1.00 56.81           H  
ATOM    644  C   ASP A  45      13.294 -25.131   8.504  1.00 56.81           C  
ATOM    645  CB  ASP A  45      10.864 -24.422   8.045  1.00 56.81           C  
ATOM    646  HB2 ASP A  45      10.097 -24.458   7.272  1.00 56.81           H  
ATOM    647  HB3 ASP A  45      11.150 -23.378   8.170  1.00 56.81           H  
ATOM    648  O   ASP A  45      13.824 -26.133   8.992  1.00 56.81           O  
ATOM    649  CG  ASP A  45      10.259 -24.932   9.365  1.00 56.81           C  
ATOM    650  OD1 ASP A  45      10.999 -25.542  10.182  1.00 56.81           O  
ATOM    651  OD2 ASP A  45       9.054 -24.691   9.587  1.00 56.81           O  
ATOM    652  N   SER A  46      13.750 -23.915   8.803  1.00 49.93           N  
ATOM    653  H   SER A  46      13.342 -23.115   8.341  1.00 49.93           H  
ATOM    654  CA  SER A  46      14.891 -23.688   9.701  1.00 49.93           C  
ATOM    655  HA  SER A  46      15.775 -24.156   9.268  1.00 49.93           H  
ATOM    656  C   SER A  46      14.690 -24.270  11.109  1.00 49.93           C  
ATOM    657  CB  SER A  46      15.152 -22.184   9.818  1.00 49.93           C  
ATOM    658  HB2 SER A  46      14.286 -21.700  10.270  1.00 49.93           H  
ATOM    659  HB3 SER A  46      16.024 -22.013  10.448  1.00 49.93           H  
ATOM    660  O   SER A  46      15.654 -24.734  11.723  1.00 49.93           O  
ATOM    661  OG  SER A  46      15.381 -21.633   8.534  1.00 49.93           O  
ATOM    662  HG  SER A  46      15.323 -20.677   8.588  1.00 49.93           H  
ATOM    663  N   LEU A  47      13.457 -24.275  11.630  1.00 50.26           N  
ATOM    664  H   LEU A  47      12.679 -24.046  11.028  1.00 50.26           H  
ATOM    665  CA  LEU A  47      13.160 -24.753  12.982  1.00 50.26           C  
ATOM    666  HA  LEU A  47      13.892 -24.330  13.670  1.00 50.26           H  
ATOM    667  C   LEU A  47      13.278 -26.279  13.050  1.00 50.26           C  
ATOM    668  CB  LEU A  47      11.749 -24.278  13.383  1.00 50.26           C  
ATOM    669  HB2 LEU A  47      11.023 -24.736  12.712  1.00 50.26           H  
ATOM    670  HB3 LEU A  47      11.679 -23.198  13.249  1.00 50.26           H  
ATOM    671  O   LEU A  47      14.025 -26.833  13.862  1.00 50.26           O  
ATOM    672  CG  LEU A  47      11.375 -24.629  14.835  1.00 50.26           C  
ATOM    673  HG  LEU A  47      11.641 -25.664  15.051  1.00 50.26           H  
ATOM    674  CD1 LEU A  47      12.091 -23.713  15.828  1.00 50.26           C  
ATOM    675 HD11 LEU A  47      11.814 -22.674  15.646  1.00 50.26           H  
ATOM    676 HD12 LEU A  47      13.171 -23.821  15.735  1.00 50.26           H  
ATOM    677 HD13 LEU A  47      11.809 -23.978  16.847  1.00 50.26           H  
ATOM    678  CD2 LEU A  47       9.869 -24.483  15.050  1.00 50.26           C  
ATOM    679 HD21 LEU A  47       9.566 -23.454  14.853  1.00 50.26           H  
ATOM    680 HD22 LEU A  47       9.339 -25.145  14.366  1.00 50.26           H  
ATOM    681 HD23 LEU A  47       9.615 -24.750  16.075  1.00 50.26           H  
ATOM    682  N   THR A  48      12.571 -26.958  12.154  1.00 67.47           N  
ATOM    683  H   THR A  48      12.021 -26.429  11.491  1.00 67.47           H  
ATOM    684  CA  THR A  48      12.595 -28.420  12.035  1.00 67.47           C  
ATOM    685  HA  THR A  48      12.353 -28.858  13.003  1.00 67.47           H  
ATOM    686  C   THR A  48      13.987 -28.925  11.644  1.00 67.47           C  
ATOM    687  CB  THR A  48      11.544 -28.889  11.023  1.00 67.47           C  
ATOM    688  HB  THR A  48      11.704 -29.943  10.796  1.00 67.47           H  
ATOM    689  O   THR A  48      14.436 -29.952  12.155  1.00 67.47           O  
ATOM    690  CG2 THR A  48      10.115 -28.699  11.525  1.00 67.47           C  
ATOM    691 HG21 THR A  48       9.918 -27.646  11.724  1.00 67.47           H  
ATOM    692 HG22 THR A  48       9.419 -29.046  10.762  1.00 67.47           H  
ATOM    693 HG23 THR A  48       9.962 -29.279  12.435  1.00 67.47           H  
ATOM    694  OG1 THR A  48      11.668 -28.144   9.848  1.00 67.47           O  
ATOM    695  HG1 THR A  48      11.343 -27.258  10.023  1.00 67.47           H  
ATOM    696  N   ALA A  49      14.735 -28.176  10.828  1.00 68.50           N  
ATOM    697  H   ALA A  49      14.293 -27.392  10.369  1.00 68.50           H  
ATOM    698  CA  ALA A  49      16.123 -28.476  10.483  1.00 68.50           C  
ATOM    699  HA  ALA A  49      16.172 -29.437   9.971  1.00 68.50           H  
ATOM    700  C   ALA A  49      17.032 -28.544  11.720  1.00 68.50           C  
ATOM    701  CB  ALA A  49      16.608 -27.376   9.539  1.00 68.50           C  
ATOM    702  HB1 ALA A  49      17.677 -27.484   9.355  1.00 68.50           H  
ATOM    703  HB2 ALA A  49      16.049 -27.420   8.604  1.00 68.50           H  
ATOM    704  HB3 ALA A  49      16.447 -26.395   9.985  1.00 68.50           H  
ATOM    705  O   ALA A  49      17.789 -29.505  11.911  1.00 68.50           O  
ATOM    706  N   VAL A  50      16.936 -27.532  12.587  1.00 61.43           N  
ATOM    707  H   VAL A  50      16.300 -26.780  12.367  1.00 61.43           H  
ATOM    708  CA  VAL A  50      17.681 -27.473  13.848  1.00 61.43           C  
ATOM    709  HA  VAL A  50      18.740 -27.622  13.635  1.00 61.43           H  
ATOM    710  C   VAL A  50      17.252 -28.599  14.786  1.00 61.43           C  
ATOM    711  CB  VAL A  50      17.502 -26.088  14.499  1.00 61.43           C  
ATOM    712  HB  VAL A  50      16.452 -25.799  14.466  1.00 61.43           H  
ATOM    713  O   VAL A  50      18.112 -29.240  15.401  1.00 61.43           O  
ATOM    714  CG1 VAL A  50      17.956 -26.061  15.963  1.00 61.43           C  
ATOM    715 HG11 VAL A  50      17.268 -26.647  16.572  1.00 61.43           H  
ATOM    716 HG12 VAL A  50      17.923 -25.035  16.329  1.00 61.43           H  
ATOM    717 HG13 VAL A  50      18.967 -26.459  16.051  1.00 61.43           H  
ATOM    718  CG2 VAL A  50      18.328 -25.046  13.734  1.00 61.43           C  
ATOM    719 HG21 VAL A  50      19.392 -25.276  13.798  1.00 61.43           H  
ATOM    720 HG22 VAL A  50      18.030 -25.028  12.685  1.00 61.43           H  
ATOM    721 HG23 VAL A  50      18.141 -24.056  14.149  1.00 61.43           H  
ATOM    722  N   GLU A  51      15.951 -28.877  14.879  1.00 68.09           N  
ATOM    723  H   GLU A  51      15.292 -28.301  14.376  1.00 68.09           H  
ATOM    724  CA  GLU A  51      15.434 -29.951  15.726  1.00 68.09           C  
ATOM    725  HA  GLU A  51      15.797 -29.779  16.739  1.00 68.09           H  
ATOM    726  C   GLU A  51      15.953 -31.324  15.281  1.00 68.09           C  
ATOM    727  CB  GLU A  51      13.899 -29.921  15.769  1.00 68.09           C  
ATOM    728  HB2 GLU A  51      13.563 -28.901  15.955  1.00 68.09           H  
ATOM    729  HB3 GLU A  51      13.491 -30.270  14.820  1.00 68.09           H  
ATOM    730  O   GLU A  51      16.473 -32.081  16.109  1.00 68.09           O  
ATOM    731  CG  GLU A  51      13.424 -30.825  16.917  1.00 68.09           C  
ATOM    732  HG2 GLU A  51      13.842 -31.823  16.780  1.00 68.09           H  
ATOM    733  HG3 GLU A  51      13.822 -30.435  17.854  1.00 68.09           H  
ATOM    734  CD  GLU A  51      11.905 -30.962  17.046  1.00 68.09           C  
ATOM    735  OE1 GLU A  51      11.514 -31.988  17.663  1.00 68.09           O  
ATOM    736  OE2 GLU A  51      11.166 -30.086  16.558  1.00 68.09           O  
ATOM    737  N   LEU A  52      15.897 -31.628  13.979  1.00 80.55           N  
ATOM    738  H   LEU A  52      15.453 -30.972  13.351  1.00 80.55           H  
ATOM    739  CA  LEU A  52      16.435 -32.871  13.432  1.00 80.55           C  
ATOM    740  HA  LEU A  52      15.937 -33.703  13.931  1.00 80.55           H  
ATOM    741  C   LEU A  52      17.927 -32.993  13.721  1.00 80.55           C  
ATOM    742  CB  LEU A  52      16.145 -32.956  11.926  1.00 80.55           C  
ATOM    743  HB2 LEU A  52      15.062 -33.013  11.810  1.00 80.55           H  
ATOM    744  HB3 LEU A  52      16.505 -32.051  11.439  1.00 80.55           H  
ATOM    745  O   LEU A  52      18.360 -34.013  14.256  1.00 80.55           O  
ATOM    746  CG  LEU A  52      16.766 -34.185  11.234  1.00 80.55           C  
ATOM    747  HG  LEU A  52      17.838 -34.219  11.428  1.00 80.55           H  
ATOM    748  CD1 LEU A  52      16.135 -35.485  11.738  1.00 80.55           C  
ATOM    749 HD11 LEU A  52      15.058 -35.463  11.573  1.00 80.55           H  
ATOM    750 HD12 LEU A  52      16.566 -36.331  11.201  1.00 80.55           H  
ATOM    751 HD13 LEU A  52      16.338 -35.615  12.801  1.00 80.55           H  
ATOM    752  CD2 LEU A  52      16.588 -34.105   9.723  1.00 80.55           C  
ATOM    753 HD21 LEU A  52      15.530 -34.086   9.463  1.00 80.55           H  
ATOM    754 HD22 LEU A  52      17.052 -33.192   9.349  1.00 80.55           H  
ATOM    755 HD23 LEU A  52      17.061 -34.960   9.240  1.00 80.55           H  
ATOM    756  N   ARG A  53      18.714 -31.948  13.444  1.00 75.81           N  
ATOM    757  H   ARG A  53      18.294 -31.140  13.005  1.00 75.81           H  
ATOM    758  CA  ARG A  53      20.149 -31.938  13.753  1.00 75.81           C  
ATOM    759  HA  ARG A  53      20.637 -32.726  13.179  1.00 75.81           H  
ATOM    760  C   ARG A  53      20.404 -32.243  15.228  1.00 75.81           C  
ATOM    761  CB  ARG A  53      20.732 -30.576  13.355  1.00 75.81           C  
ATOM    762  HB2 ARG A  53      20.548 -30.400  12.295  1.00 75.81           H  
ATOM    763  HB3 ARG A  53      20.198 -29.805  13.909  1.00 75.81           H  
ATOM    764  O   ARG A  53      21.275 -33.054  15.539  1.00 75.81           O  
ATOM    765  CG  ARG A  53      22.247 -30.459  13.617  1.00 75.81           C  
ATOM    766  HG2 ARG A  53      22.790 -30.911  12.787  1.00 75.81           H  
ATOM    767  HG3 ARG A  53      22.540 -30.971  14.534  1.00 75.81           H  
ATOM    768  CD  ARG A  53      22.663 -28.994  13.744  1.00 75.81           C  
ATOM    769  HD2 ARG A  53      23.751 -28.944  13.765  1.00 75.81           H  
ATOM    770  HD3 ARG A  53      22.308 -28.464  12.861  1.00 75.81           H  
ATOM    771  NE  ARG A  53      22.124 -28.378  14.977  1.00 75.81           N  
ATOM    772  HE  ARG A  53      21.733 -28.992  15.678  1.00 75.81           H  
ATOM    773  NH1 ARG A  53      22.303 -26.172  14.351  1.00 75.81           N  
ATOM    774 HH11 ARG A  53      22.455 -26.464  13.396  1.00 75.81           H  
ATOM    775 HH12 ARG A  53      22.084 -25.204  14.536  1.00 75.81           H  
ATOM    776  NH2 ARG A  53      21.527 -26.706  16.373  1.00 75.81           N  
ATOM    777 HH21 ARG A  53      21.273 -25.740  16.521  1.00 75.81           H  
ATOM    778 HH22 ARG A  53      21.182 -27.419  17.000  1.00 75.81           H  
ATOM    779  CZ  ARG A  53      21.996 -27.089  15.223  1.00 75.81           C  
ATOM    780  N   ASN A  54      19.661 -31.619  16.139  1.00 69.97           N  
ATOM    781  H   ASN A  54      18.953 -30.978  15.811  1.00 69.97           H  
ATOM    782  CA  ASN A  54      19.834 -31.807  17.580  1.00 69.97           C  
ATOM    783  HA  ASN A  54      20.885 -31.660  17.832  1.00 69.97           H  
ATOM    784  C   ASN A  54      19.470 -33.233  18.021  1.00 69.97           C  
ATOM    785  CB  ASN A  54      19.008 -30.750  18.328  1.00 69.97           C  
ATOM    786  HB2 ASN A  54      17.976 -30.785  17.978  1.00 69.97           H  
ATOM    787  HB3 ASN A  54      19.008 -30.982  19.393  1.00 69.97           H  
ATOM    788  O   ASN A  54      20.237 -33.861  18.753  1.00 69.97           O  
ATOM    789  CG  ASN A  54      19.530 -29.330  18.169  1.00 69.97           C  
ATOM    790  ND2 ASN A  54      18.730 -28.364  18.557  1.00 69.97           N  
ATOM    791 HD21 ASN A  54      18.998 -27.402  18.406  1.00 69.97           H  
ATOM    792 HD22 ASN A  54      17.786 -28.580  18.844  1.00 69.97           H  
ATOM    793  OD1 ASN A  54      20.653 -29.068  17.740  1.00 69.97           O  
ATOM    794  N   ARG A  55      18.350 -33.776  17.530  1.00 81.37           N  
ATOM    795  H   ARG A  55      17.765 -33.206  16.936  1.00 81.37           H  
ATOM    796  CA  ARG A  55      17.947 -35.168  17.782  1.00 81.37           C  
ATOM    797  HA  ARG A  55      17.871 -35.342  18.856  1.00 81.37           H  
ATOM    798  C   ARG A  55      18.978 -36.158  17.254  1.00 81.37           C  
ATOM    799  CB  ARG A  55      16.586 -35.430  17.129  1.00 81.37           C  
ATOM    800  HB2 ARG A  55      16.423 -36.507  17.079  1.00 81.37           H  
ATOM    801  HB3 ARG A  55      16.593 -35.044  16.110  1.00 81.37           H  
ATOM    802  O   ARG A  55      19.352 -37.089  17.967  1.00 81.37           O  
ATOM    803  CG  ARG A  55      15.428 -34.803  17.917  1.00 81.37           C  
ATOM    804  HG2 ARG A  55      15.299 -35.334  18.860  1.00 81.37           H  
ATOM    805  HG3 ARG A  55      15.629 -33.751  18.118  1.00 81.37           H  
ATOM    806  CD  ARG A  55      14.157 -34.914  17.079  1.00 81.37           C  
ATOM    807  HD2 ARG A  55      14.302 -34.297  16.193  1.00 81.37           H  
ATOM    808  HD3 ARG A  55      14.021 -35.941  16.740  1.00 81.37           H  
ATOM    809  NE  ARG A  55      12.961 -34.434  17.792  1.00 81.37           N  
ATOM    810  HE  ARG A  55      12.778 -33.441  17.781  1.00 81.37           H  
ATOM    811  NH1 ARG A  55      11.885 -36.442  18.106  1.00 81.37           N  
ATOM    812 HH11 ARG A  55      11.028 -36.931  18.320  1.00 81.37           H  
ATOM    813 HH12 ARG A  55      12.681 -36.919  17.706  1.00 81.37           H  
ATOM    814  NH2 ARG A  55      10.862 -34.495  18.572  1.00 81.37           N  
ATOM    815 HH21 ARG A  55      10.880 -33.501  18.396  1.00 81.37           H  
ATOM    816 HH22 ARG A  55       9.959 -34.939  18.663  1.00 81.37           H  
ATOM    817  CZ  ARG A  55      11.913 -35.137  18.162  1.00 81.37           C  
ATOM    818  N   MET A  56      19.495 -35.924  16.050  1.00 86.31           N  
ATOM    819  H   MET A  56      19.112 -35.166  15.503  1.00 86.31           H  
ATOM    820  CA  MET A  56      20.547 -36.752  15.465  1.00 86.31           C  
ATOM    821  HA  MET A  56      20.213 -37.790  15.491  1.00 86.31           H  
ATOM    822  C   MET A  56      21.839 -36.694  16.278  1.00 86.31           C  
ATOM    823  CB  MET A  56      20.811 -36.339  14.012  1.00 86.31           C  
ATOM    824  HB2 MET A  56      21.736 -36.810  13.679  1.00 86.31           H  
ATOM    825  HB3 MET A  56      20.954 -35.260  13.952  1.00 86.31           H  
ATOM    826  O   MET A  56      22.449 -37.734  16.530  1.00 86.31           O  
ATOM    827  CG  MET A  56      19.695 -36.747  13.042  1.00 86.31           C  
ATOM    828  HG2 MET A  56      20.056 -36.553  12.032  1.00 86.31           H  
ATOM    829  HG3 MET A  56      18.828 -36.106  13.200  1.00 86.31           H  
ATOM    830  SD  MET A  56      19.102 -38.465  13.104  1.00 86.31           S  
ATOM    831  CE  MET A  56      20.641 -39.391  13.303  1.00 86.31           C  
ATOM    832  HE1 MET A  56      20.832 -39.555  14.364  1.00 86.31           H  
ATOM    833  HE2 MET A  56      21.472 -38.830  12.876  1.00 86.31           H  
ATOM    834  HE3 MET A  56      20.542 -40.358  12.810  1.00 86.31           H  
ATOM    835  N   ARG A  57      22.218 -35.509  16.764  1.00 79.37           N  
ATOM    836  H   ARG A  57      21.691 -34.698  16.473  1.00 79.37           H  
ATOM    837  CA  ARG A  57      23.342 -35.315  17.688  1.00 79.37           C  
ATOM    838  HA  ARG A  57      24.260 -35.645  17.202  1.00 79.37           H  
ATOM    839  C   ARG A  57      23.201 -36.166  18.944  1.00 79.37           C  
ATOM    840  CB  ARG A  57      23.440 -33.823  18.063  1.00 79.37           C  
ATOM    841  HB2 ARG A  57      22.621 -33.252  17.625  1.00 79.37           H  
ATOM    842  HB3 ARG A  57      23.389 -33.698  19.144  1.00 79.37           H  
ATOM    843  O   ARG A  57      24.142 -36.850  19.327  1.00 79.37           O  
ATOM    844  CG  ARG A  57      24.760 -33.260  17.561  1.00 79.37           C  
ATOM    845  HG2 ARG A  57      24.849 -33.428  16.488  1.00 79.37           H  
ATOM    846  HG3 ARG A  57      25.531 -33.801  18.110  1.00 79.37           H  
ATOM    847  CD  ARG A  57      24.962 -31.782  17.868  1.00 79.37           C  
ATOM    848  HD2 ARG A  57      24.022 -31.248  17.728  1.00 79.37           H  
ATOM    849  HD3 ARG A  57      25.702 -31.387  17.172  1.00 79.37           H  
ATOM    850  NE  ARG A  57      25.460 -31.632  19.246  1.00 79.37           N  
ATOM    851  HE  ARG A  57      25.576 -32.490  19.767  1.00 79.37           H  
ATOM    852  NH1 ARG A  57      25.670 -29.355  19.249  1.00 79.37           N  
ATOM    853 HH11 ARG A  57      25.312 -29.339  18.305  1.00 79.37           H  
ATOM    854 HH12 ARG A  57      25.868 -28.488  19.728  1.00 79.37           H  
ATOM    855  NH2 ARG A  57      26.219 -30.525  21.076  1.00 79.37           N  
ATOM    856 HH21 ARG A  57      26.266 -31.402  21.574  1.00 79.37           H  
ATOM    857 HH22 ARG A  57      26.395 -29.655  21.559  1.00 79.37           H  
ATOM    858  CZ  ARG A  57      25.781 -30.507  19.848  1.00 79.37           C  
ATOM    859  N   THR A  58      22.025 -36.157  19.564  1.00 81.99           N  
ATOM    860  H   THR A  58      21.312 -35.520  19.237  1.00 81.99           H  
ATOM    861  CA  THR A  58      21.761 -36.949  20.772  1.00 81.99           C  
ATOM    862  HA  THR A  58      22.556 -36.764  21.495  1.00 81.99           H  
ATOM    863  C   THR A  58      21.764 -38.448  20.482  1.00 81.99           C  
ATOM    864  CB  THR A  58      20.433 -36.520  21.410  1.00 81.99           C  
ATOM    865  HB  THR A  58      19.625 -36.608  20.684  1.00 81.99           H  
ATOM    866  O   THR A  58      22.318 -39.218  21.260  1.00 81.99           O  
ATOM    867  CG2 THR A  58      20.074 -37.311  22.667  1.00 81.99           C  
ATOM    868 HG21 THR A  58      20.884 -37.243  23.393  1.00 81.99           H  
ATOM    869 HG22 THR A  58      19.902 -38.358  22.418  1.00 81.99           H  
ATOM    870 HG23 THR A  58      19.159 -36.911  23.105  1.00 81.99           H  
ATOM    871  OG1 THR A  58      20.537 -35.180  21.825  1.00 81.99           O  
ATOM    872  HG1 THR A  58      19.732 -34.959  22.298  1.00 81.99           H  
ATOM    873  N   ALA A  59      21.183 -38.873  19.358  1.00 88.10           N  
ATOM    874  H   ALA A  59      20.711 -38.204  18.766  1.00 88.10           H  
ATOM    875  CA  ALA A  59      21.100 -40.286  19.007  1.00 88.10           C  
ATOM    876  HA  ALA A  59      20.754 -40.843  19.878  1.00 88.10           H  
ATOM    877  C   ALA A  59      22.452 -40.896  18.594  1.00 88.10           C  
ATOM    878  CB  ALA A  59      20.059 -40.438  17.896  1.00 88.10           C  
ATOM    879  HB1 ALA A  59      19.101 -40.033  18.222  1.00 88.10           H  
ATOM    880  HB2 ALA A  59      19.940 -41.498  17.674  1.00 88.10           H  
ATOM    881  HB3 ALA A  59      20.386 -39.914  16.998  1.00 88.10           H  
ATOM    882  O   ALA A  59      22.659 -42.094  18.775  1.00 88.10           O  
ATOM    883  N   THR A  60      23.360 -40.092  18.034  1.00 83.88           N  
ATOM    884  H   THR A  60      23.102 -39.129  17.872  1.00 83.88           H  
ATOM    885  CA  THR A  60      24.634 -40.577  17.469  1.00 83.88           C  
ATOM    886  HA  THR A  60      24.638 -41.667  17.471  1.00 83.88           H  
ATOM    887  C   THR A  60      25.866 -40.165  18.268  1.00 83.88           C  
ATOM    888  CB  THR A  60      24.795 -40.141  16.006  1.00 83.88           C  
ATOM    889  HB  THR A  60      25.725 -40.555  15.618  1.00 83.88           H  
ATOM    890  O   THR A  60      26.913 -40.781  18.116  1.00 83.88           O  
ATOM    891  CG2 THR A  60      23.640 -40.656  15.144  1.00 83.88           C  
ATOM    892 HG21 THR A  60      23.571 -41.740  15.239  1.00 83.88           H  
ATOM    893 HG22 THR A  60      23.824 -40.417  14.097  1.00 83.88           H  
ATOM    894 HG23 THR A  60      22.697 -40.209  15.458  1.00 83.88           H  
ATOM    895  OG1 THR A  60      24.846 -38.735  15.912  1.00 83.88           O  
ATOM    896  HG1 THR A  60      23.960 -38.397  16.060  1.00 83.88           H  
ATOM    897  N   GLY A  61      25.773 -39.136  19.115  1.00 79.83           N  
ATOM    898  H   GLY A  61      24.892 -38.646  19.187  1.00 79.83           H  
ATOM    899  CA  GLY A  61      26.917 -38.542  19.815  1.00 79.83           C  
ATOM    900  HA2 GLY A  61      27.520 -39.338  20.251  1.00 79.83           H  
ATOM    901  HA3 GLY A  61      26.545 -37.906  20.618  1.00 79.83           H  
ATOM    902  C   GLY A  61      27.833 -37.694  18.922  1.00 79.83           C  
ATOM    903  O   GLY A  61      28.758 -37.063  19.434  1.00 79.83           O  
ATOM    904  N   LEU A  62      27.575 -37.639  17.612  1.00 79.50           N  
ATOM    905  H   LEU A  62      26.785 -38.158  17.257  1.00 79.50           H  
ATOM    906  CA  LEU A  62      28.401 -36.922  16.641  1.00 79.50           C  
ATOM    907  HA  LEU A  62      29.450 -37.153  16.826  1.00 79.50           H  
ATOM    908  C   LEU A  62      28.225 -35.411  16.753  1.00 79.50           C  
ATOM    909  CB  LEU A  62      28.024 -37.361  15.220  1.00 79.50           C  
ATOM    910  HB2 LEU A  62      28.569 -36.739  14.511  1.00 79.50           H  
ATOM    911  HB3 LEU A  62      26.961 -37.174  15.068  1.00 79.50           H  
ATOM    912  O   LEU A  62      27.124 -34.929  16.993  1.00 79.50           O  
ATOM    913  CG  LEU A  62      28.324 -38.832  14.893  1.00 79.50           C  
ATOM    914  HG  LEU A  62      27.787 -39.486  15.579  1.00 79.50           H  
ATOM    915  CD1 LEU A  62      27.814 -39.088  13.479  1.00 79.50           C  
ATOM    916 HD11 LEU A  62      26.730 -38.970  13.468  1.00 79.50           H  
ATOM    917 HD12 LEU A  62      28.265 -38.381  12.784  1.00 79.50           H  
ATOM    918 HD13 LEU A  62      28.064 -40.098  13.152  1.00 79.50           H  
ATOM    919  CD2 LEU A  62      29.817 -39.143  14.985  1.00 79.50           C  
ATOM    920 HD21 LEU A  62      30.018 -40.132  14.574  1.00 79.50           H  
ATOM    921 HD22 LEU A  62      30.143 -39.139  16.025  1.00 79.50           H  
ATOM    922 HD23 LEU A  62      30.395 -38.410  14.421  1.00 79.50           H  
ATOM    923  N   LYS A  63      29.276 -34.632  16.484  1.00 73.74           N  
ATOM    924  H   LYS A  63      30.132 -35.084  16.197  1.00 73.74           H  
ATOM    925  CA  LYS A  63      29.113 -33.198  16.205  1.00 73.74           C  
ATOM    926  HA  LYS A  63      28.336 -32.788  16.849  1.00 73.74           H  
ATOM    927  C   LYS A  63      28.655 -33.025  14.760  1.00 73.74           C  
ATOM    928  CB  LYS A  63      30.414 -32.430  16.455  1.00 73.74           C  
ATOM    929  HB2 LYS A  63      31.258 -32.999  16.066  1.00 73.74           H  
ATOM    930  HB3 LYS A  63      30.364 -31.488  15.909  1.00 73.74           H  
ATOM    931  O   LYS A  63      29.403 -33.324  13.843  1.00 73.74           O  
ATOM    932  CG  LYS A  63      30.621 -32.114  17.940  1.00 73.74           C  
ATOM    933  HG2 LYS A  63      30.733 -33.041  18.503  1.00 73.74           H  
ATOM    934  HG3 LYS A  63      29.760 -31.564  18.319  1.00 73.74           H  
ATOM    935  CD  LYS A  63      31.881 -31.257  18.093  1.00 73.74           C  
ATOM    936  HD2 LYS A  63      31.777 -30.360  17.483  1.00 73.74           H  
ATOM    937  HD3 LYS A  63      32.737 -31.827  17.732  1.00 73.74           H  
ATOM    938  CE  LYS A  63      32.108 -30.855  19.552  1.00 73.74           C  
ATOM    939  HE2 LYS A  63      32.193 -31.762  20.149  1.00 73.74           H  
ATOM    940  HE3 LYS A  63      31.242 -30.294  19.901  1.00 73.74           H  
ATOM    941  NZ  LYS A  63      33.341 -30.038  19.680  1.00 73.74           N  
ATOM    942  HZ1 LYS A  63      33.508 -29.775  20.641  1.00 73.74           H  
ATOM    943  HZ2 LYS A  63      33.274 -29.202  19.118  1.00 73.74           H  
ATOM    944  HZ3 LYS A  63      34.138 -30.563  19.349  1.00 73.74           H  
ATOM    945  N   LEU A  64      27.439 -32.517  14.583  1.00 73.91           N  
ATOM    946  H   LEU A  64      26.884 -32.302  15.399  1.00 73.91           H  
ATOM    947  CA  LEU A  64      26.819 -32.328  13.273  1.00 73.91           C  
ATOM    948  HA  LEU A  64      27.432 -32.832  12.526  1.00 73.91           H  
ATOM    949  C   LEU A  64      26.754 -30.838  12.895  1.00 73.91           C  
ATOM    950  CB  LEU A  64      25.432 -32.989  13.287  1.00 73.91           C  
ATOM    951  HB2 LEU A  64      24.851 -32.562  14.105  1.00 73.91           H  
ATOM    952  HB3 LEU A  64      24.911 -32.737  12.363  1.00 73.91           H  
ATOM    953  O   LEU A  64      26.477 -30.016  13.779  1.00 73.91           O  
ATOM    954  CG  LEU A  64      25.471 -34.522  13.443  1.00 73.91           C  
ATOM    955  HG  LEU A  64      25.960 -34.774  14.384  1.00 73.91           H  
ATOM    956  CD1 LEU A  64      24.045 -35.064  13.504  1.00 73.91           C  
ATOM    957 HD11 LEU A  64      24.081 -36.130  13.726  1.00 73.91           H  
ATOM    958 HD12 LEU A  64      23.550 -34.912  12.544  1.00 73.91           H  
ATOM    959 HD13 LEU A  64      23.487 -34.555  14.289  1.00 73.91           H  
ATOM    960  CD2 LEU A  64      26.206 -35.233  12.306  1.00 73.91           C  
ATOM    961 HD21 LEU A  64      26.161 -36.311  12.459  1.00 73.91           H  
ATOM    962 HD22 LEU A  64      25.762 -34.986  11.341  1.00 73.91           H  
ATOM    963 HD23 LEU A  64      27.261 -34.959  12.292  1.00 73.91           H  
ATOM    964  N   PRO A  65      26.999 -30.485  11.618  1.00 62.58           N  
ATOM    965  CA  PRO A  65      26.997 -29.102  11.145  1.00 62.58           C  
ATOM    966  HA  PRO A  65      27.711 -28.521  11.728  1.00 62.58           H  
ATOM    967  C   PRO A  65      25.619 -28.444  11.272  1.00 62.58           C  
ATOM    968  CB  PRO A  65      27.481 -29.154   9.690  1.00 62.58           C  
ATOM    969  HB2 PRO A  65      28.563 -29.025   9.660  1.00 62.58           H  
ATOM    970  HB3 PRO A  65      26.998 -28.406   9.061  1.00 62.58           H  
ATOM    971  O   PRO A  65      24.584 -29.109  11.318  1.00 62.58           O  
ATOM    972  CG  PRO A  65      27.130 -30.570   9.242  1.00 62.58           C  
ATOM    973  HG2 PRO A  65      26.085 -30.606   8.933  1.00 62.58           H  
ATOM    974  HG3 PRO A  65      27.778 -30.914   8.436  1.00 62.58           H  
ATOM    975  CD  PRO A  65      27.316 -31.387  10.516  1.00 62.58           C  
ATOM    976  HD2 PRO A  65      26.663 -32.259  10.495  1.00 62.58           H  
ATOM    977  HD3 PRO A  65      28.355 -31.706  10.596  1.00 62.58           H  
ATOM    978  N   ALA A  66      25.590 -27.111  11.348  1.00 51.54           N  
ATOM    979  H   ALA A  66      26.453 -26.597  11.244  1.00 51.54           H  
ATOM    980  CA  ALA A  66      24.335 -26.369  11.472  1.00 51.54           C  
ATOM    981  HA  ALA A  66      23.769 -26.814  12.290  1.00 51.54           H  
ATOM    982  C   ALA A  66      23.459 -26.475  10.214  1.00 51.54           C  
ATOM    983  CB  ALA A  66      24.643 -24.913  11.830  1.00 51.54           C  
ATOM    984  HB1 ALA A  66      23.711 -24.358  11.940  1.00 51.54           H  
ATOM    985  HB2 ALA A  66      25.229 -24.451  11.035  1.00 51.54           H  
ATOM    986  HB3 ALA A  66      25.202 -24.866  12.765  1.00 51.54           H  
ATOM    987  O   ALA A  66      22.240 -26.527  10.330  1.00 51.54           O  
ATOM    988  N   THR A  67      24.095 -26.581   9.053  1.00 56.96           N  
ATOM    989  H   THR A  67      25.104 -26.526   9.040  1.00 56.96           H  
ATOM    990  CA  THR A  67      23.515 -26.742   7.717  1.00 56.96           C  
ATOM    991  HA  THR A  67      22.575 -26.193   7.670  1.00 56.96           H  
ATOM    992  C   THR A  67      23.193 -28.197   7.376  1.00 56.96           C  
ATOM    993  CB  THR A  67      24.487 -26.143   6.681  1.00 56.96           C  
ATOM    994  HB  THR A  67      24.229 -26.446   5.666  1.00 56.96           H  
ATOM    995  O   THR A  67      23.015 -28.514   6.209  1.00 56.96           O  
ATOM    996  CG2 THR A  67      24.458 -24.615   6.761  1.00 56.96           C  
ATOM    997 HG21 THR A  67      25.147 -24.211   6.019  1.00 56.96           H  
ATOM    998 HG22 THR A  67      24.762 -24.271   7.750  1.00 56.96           H  
ATOM    999 HG23 THR A  67      23.456 -24.251   6.535  1.00 56.96           H  
ATOM   1000  OG1 THR A  67      25.802 -26.549   7.000  1.00 56.96           O  
ATOM   1001  HG1 THR A  67      25.991 -27.350   6.506  1.00 56.96           H  
ATOM   1002  N   LEU A  68      23.071 -29.086   8.373  1.00 69.93           N  
ATOM   1003  H   LEU A  68      23.239 -28.752   9.311  1.00 69.93           H  
ATOM   1004  CA  LEU A  68      22.951 -30.539   8.184  1.00 69.93           C  
ATOM   1005  HA  LEU A  68      23.933 -30.914   7.895  1.00 69.93           H  
ATOM   1006  C   LEU A  68      21.962 -30.959   7.085  1.00 69.93           C  
ATOM   1007  CB  LEU A  68      22.512 -31.168   9.521  1.00 69.93           C  
ATOM   1008  HB2 LEU A  68      21.511 -30.807   9.758  1.00 69.93           H  
ATOM   1009  HB3 LEU A  68      23.181 -30.839  10.315  1.00 69.93           H  
ATOM   1010  O   LEU A  68      22.278 -31.824   6.277  1.00 69.93           O  
ATOM   1011  CG  LEU A  68      22.500 -32.708   9.511  1.00 69.93           C  
ATOM   1012  HG  LEU A  68      21.952 -33.087   8.649  1.00 69.93           H  
ATOM   1013  CD1 LEU A  68      23.930 -33.248   9.492  1.00 69.93           C  
ATOM   1014 HD11 LEU A  68      23.938 -34.336   9.558  1.00 69.93           H  
ATOM   1015 HD12 LEU A  68      24.499 -32.826  10.321  1.00 69.93           H  
ATOM   1016 HD13 LEU A  68      24.432 -32.948   8.573  1.00 69.93           H  
ATOM   1017  CD2 LEU A  68      21.803 -33.222  10.770  1.00 69.93           C  
ATOM   1018 HD21 LEU A  68      21.753 -34.310  10.742  1.00 69.93           H  
ATOM   1019 HD22 LEU A  68      20.785 -32.832  10.802  1.00 69.93           H  
ATOM   1020 HD23 LEU A  68      22.357 -32.906  11.654  1.00 69.93           H  
ATOM   1021  N   VAL A  69      20.766 -30.365   7.072  1.00 74.40           N  
ATOM   1022  H   VAL A  69      20.593 -29.629   7.741  1.00 74.40           H  
ATOM   1023  CA  VAL A  69      19.705 -30.679   6.098  1.00 74.40           C  
ATOM   1024  HA  VAL A  69      19.654 -31.760   5.970  1.00 74.40           H  
ATOM   1025  C   VAL A  69      19.955 -30.104   4.705  1.00 74.40           C  
ATOM   1026  CB  VAL A  69      18.329 -30.184   6.574  1.00 74.40           C  
ATOM   1027  HB  VAL A  69      17.624 -30.248   5.745  1.00 74.40           H  
ATOM   1028  O   VAL A  69      19.319 -30.545   3.759  1.00 74.40           O  
ATOM   1029  CG1 VAL A  69      17.768 -31.050   7.702  1.00 74.40           C  
ATOM   1030 HG11 VAL A  69      16.752 -30.729   7.934  1.00 74.40           H  
ATOM   1031 HG12 VAL A  69      18.389 -30.966   8.594  1.00 74.40           H  
ATOM   1032 HG13 VAL A  69      17.735 -32.091   7.382  1.00 74.40           H  
ATOM   1033  CG2 VAL A  69      18.392 -28.729   7.039  1.00 74.40           C  
ATOM   1034 HG21 VAL A  69      17.370 -28.369   7.150  1.00 74.40           H  
ATOM   1035 HG22 VAL A  69      18.864 -28.107   6.278  1.00 74.40           H  
ATOM   1036 HG23 VAL A  69      18.939 -28.638   7.978  1.00 74.40           H  
ATOM   1037  N   PHE A  70      20.854 -29.133   4.565  1.00 62.45           N  
ATOM   1038  H   PHE A  70      21.384 -28.847   5.376  1.00 62.45           H  
ATOM   1039  CA  PHE A  70      21.299 -28.616   3.272  1.00 62.45           C  
ATOM   1040  HA  PHE A  70      20.504 -28.737   2.537  1.00 62.45           H  
ATOM   1041  C   PHE A  70      22.506 -29.412   2.760  1.00 62.45           C  
ATOM   1042  CB  PHE A  70      21.607 -27.117   3.397  1.00 62.45           C  
ATOM   1043  HB2 PHE A  70      21.917 -26.748   2.419  1.00 62.45           H  
ATOM   1044  HB3 PHE A  70      22.450 -26.978   4.073  1.00 62.45           H  
ATOM   1045  O   PHE A  70      22.557 -29.748   1.581  1.00 62.45           O  
ATOM   1046  CG  PHE A  70      20.433 -26.276   3.872  1.00 62.45           C  
ATOM   1047  CD1 PHE A  70      19.332 -26.063   3.021  1.00 62.45           C  
ATOM   1048  HD1 PHE A  70      19.325 -26.496   2.031  1.00 62.45           H  
ATOM   1049  CD2 PHE A  70      20.433 -25.710   5.161  1.00 62.45           C  
ATOM   1050  HD2 PHE A  70      21.279 -25.864   5.814  1.00 62.45           H  
ATOM   1051  CE1 PHE A  70      18.240 -25.291   3.455  1.00 62.45           C  
ATOM   1052  HE1 PHE A  70      17.394 -25.133   2.802  1.00 62.45           H  
ATOM   1053  CE2 PHE A  70      19.340 -24.938   5.597  1.00 62.45           C  
ATOM   1054  HE2 PHE A  70      19.341 -24.501   6.585  1.00 62.45           H  
ATOM   1055  CZ  PHE A  70      18.243 -24.729   4.743  1.00 62.45           C  
ATOM   1056  HZ  PHE A  70      17.402 -24.140   5.076  1.00 62.45           H  
ATOM   1057  N   ASP A  71      23.425 -29.783   3.659  1.00 69.48           N  
ATOM   1058  H   ASP A  71      23.357 -29.394   4.588  1.00 69.48           H  
ATOM   1059  CA  ASP A  71      24.610 -30.593   3.349  1.00 69.48           C  
ATOM   1060  HA  ASP A  71      25.145 -30.138   2.516  1.00 69.48           H  
ATOM   1061  C   ASP A  71      24.224 -32.029   2.948  1.00 69.48           C  
ATOM   1062  CB  ASP A  71      25.547 -30.636   4.573  1.00 69.48           C  
ATOM   1063  HB2 ASP A  71      26.427 -31.225   4.316  1.00 69.48           H  
ATOM   1064  HB3 ASP A  71      25.033 -31.148   5.386  1.00 69.48           H  
ATOM   1065  O   ASP A  71      24.804 -32.617   2.033  1.00 69.48           O  
ATOM   1066  CG  ASP A  71      26.014 -29.266   5.082  1.00 69.48           C  
ATOM   1067  OD1 ASP A  71      26.136 -28.320   4.281  1.00 69.48           O  
ATOM   1068  OD2 ASP A  71      26.227 -29.145   6.313  1.00 69.48           O  
ATOM   1069  N   TYR A  72      23.215 -32.595   3.621  1.00 79.51           N  
ATOM   1070  H   TYR A  72      22.810 -32.065   4.379  1.00 79.51           H  
ATOM   1071  CA  TYR A  72      22.693 -33.939   3.376  1.00 79.51           C  
ATOM   1072  HA  TYR A  72      23.178 -34.357   2.494  1.00 79.51           H  
ATOM   1073  C   TYR A  72      21.186 -33.859   3.125  1.00 79.51           C  
ATOM   1074  CB  TYR A  72      23.034 -34.867   4.545  1.00 79.51           C  
ATOM   1075  HB2 TYR A  72      22.468 -34.570   5.429  1.00 79.51           H  
ATOM   1076  HB3 TYR A  72      22.735 -35.880   4.277  1.00 79.51           H  
ATOM   1077  O   TYR A  72      20.405 -34.042   4.053  1.00 79.51           O  
ATOM   1078  CG  TYR A  72      24.503 -34.863   4.885  1.00 79.51           C  
ATOM   1079  CD1 TYR A  72      25.430 -35.511   4.050  1.00 79.51           C  
ATOM   1080  HD1 TYR A  72      25.090 -36.061   3.185  1.00 79.51           H  
ATOM   1081  CD2 TYR A  72      24.944 -34.093   5.972  1.00 79.51           C  
ATOM   1082  HD2 TYR A  72      24.217 -33.542   6.550  1.00 79.51           H  
ATOM   1083  CE1 TYR A  72      26.807 -35.365   4.296  1.00 79.51           C  
ATOM   1084  HE1 TYR A  72      27.538 -35.814   3.640  1.00 79.51           H  
ATOM   1085  CE2 TYR A  72      26.318 -33.960   6.236  1.00 79.51           C  
ATOM   1086  HE2 TYR A  72      26.661 -33.341   7.052  1.00 79.51           H  
ATOM   1087  OH  TYR A  72      28.581 -34.438   5.601  1.00 79.51           O  
ATOM   1088  HH  TYR A  72      28.742 -33.923   6.395  1.00 79.51           H  
ATOM   1089  CZ  TYR A  72      27.251 -34.588   5.384  1.00 79.51           C  
ATOM   1090  N   PRO A  73      20.753 -33.592   1.884  1.00 76.74           N  
ATOM   1091  CA  PRO A  73      19.413 -33.088   1.604  1.00 76.74           C  
ATOM   1092  HA  PRO A  73      19.204 -32.255   2.275  1.00 76.74           H  
ATOM   1093  C   PRO A  73      18.275 -34.081   1.810  1.00 76.74           C  
ATOM   1094  CB  PRO A  73      19.465 -32.527   0.179  1.00 76.74           C  
ATOM   1095  HB2 PRO A  73      19.701 -31.464   0.222  1.00 76.74           H  
ATOM   1096  HB3 PRO A  73      18.535 -32.683  -0.369  1.00 76.74           H  
ATOM   1097  O   PRO A  73      17.134 -33.660   1.745  1.00 76.74           O  
ATOM   1098  CG  PRO A  73      20.628 -33.277  -0.460  1.00 76.74           C  
ATOM   1099  HG2 PRO A  73      21.084 -32.706  -1.268  1.00 76.74           H  
ATOM   1100  HG3 PRO A  73      20.286 -34.248  -0.818  1.00 76.74           H  
ATOM   1101  CD  PRO A  73      21.590 -33.471   0.705  1.00 76.74           C  
ATOM   1102  HD2 PRO A  73      22.227 -32.592   0.800  1.00 76.74           H  
ATOM   1103  HD3 PRO A  73      22.196 -34.363   0.545  1.00 76.74           H  
ATOM   1104  N   ASN A  74      18.533 -35.365   2.066  1.00 86.98           N  
ATOM   1105  H   ASN A  74      19.492 -35.631   2.236  1.00 86.98           H  
ATOM   1106  CA  ASN A  74      17.497 -36.371   2.303  1.00 86.98           C  
ATOM   1107  HA  ASN A  74      16.619 -35.862   2.701  1.00 86.98           H  
ATOM   1108  C   ASN A  74      17.933 -37.408   3.357  1.00 86.98           C  
ATOM   1109  CB  ASN A  74      17.098 -37.002   0.953  1.00 86.98           C  
ATOM   1110  HB2 ASN A  74      16.253 -37.678   1.080  1.00 86.98           H  
ATOM   1111  HB3 ASN A  74      16.755 -36.204   0.295  1.00 86.98           H  
ATOM   1112  O   ASN A  74      19.124 -37.498   3.694  1.00 86.98           O  
ATOM   1113  CG  ASN A  74      18.181 -37.780   0.235  1.00 86.98           C  
ATOM   1114  ND2 ASN A  74      18.113 -37.797  -1.073  1.00 86.98           N  
ATOM   1115 HD21 ASN A  74      18.787 -38.341  -1.593  1.00 86.98           H  
ATOM   1116 HD22 ASN A  74      17.289 -37.418  -1.517  1.00 86.98           H  
ATOM   1117  OD1 ASN A  74      19.064 -38.403   0.809  1.00 86.98           O  
ATOM   1118  N   PRO A  75      17.003 -38.236   3.873  1.00 89.17           N  
ATOM   1119  CA  PRO A  75      17.320 -39.238   4.887  1.00 89.17           C  
ATOM   1120  HA  PRO A  75      17.604 -38.709   5.797  1.00 89.17           H  
ATOM   1121  C   PRO A  75      18.450 -40.203   4.503  1.00 89.17           C  
ATOM   1122  CB  PRO A  75      16.009 -39.989   5.126  1.00 89.17           C  
ATOM   1123  HB2 PRO A  75      15.934 -40.381   6.140  1.00 89.17           H  
ATOM   1124  HB3 PRO A  75      15.909 -40.801   4.405  1.00 89.17           H  
ATOM   1125  O   PRO A  75      19.269 -40.550   5.354  1.00 89.17           O  
ATOM   1126  CG  PRO A  75      14.950 -38.928   4.845  1.00 89.17           C  
ATOM   1127  HG2 PRO A  75      13.990 -39.371   4.580  1.00 89.17           H  
ATOM   1128  HG3 PRO A  75      14.842 -38.278   5.714  1.00 89.17           H  
ATOM   1129  CD  PRO A  75      15.557 -38.149   3.684  1.00 89.17           C  
ATOM   1130  HD2 PRO A  75      15.199 -37.119   3.705  1.00 89.17           H  
ATOM   1131  HD3 PRO A  75      15.267 -38.625   2.747  1.00 89.17           H  
ATOM   1132  N   GLN A  76      18.535 -40.631   3.237  1.00 86.94           N  
ATOM   1133  H   GLN A  76      17.828 -40.336   2.580  1.00 86.94           H  
ATOM   1134  CA  GLN A  76      19.567 -41.567   2.777  1.00 86.94           C  
ATOM   1135  HA  GLN A  76      19.632 -42.384   3.496  1.00 86.94           H  
ATOM   1136  C   GLN A  76      20.967 -40.948   2.707  1.00 86.94           C  
ATOM   1137  CB  GLN A  76      19.143 -42.151   1.423  1.00 86.94           C  
ATOM   1138  HB2 GLN A  76      18.155 -42.597   1.539  1.00 86.94           H  
ATOM   1139  HB3 GLN A  76      19.074 -41.351   0.686  1.00 86.94           H  
ATOM   1140  O   GLN A  76      21.959 -41.630   2.992  1.00 86.94           O  
ATOM   1141  CG  GLN A  76      20.111 -43.233   0.912  1.00 86.94           C  
ATOM   1142  HG2 GLN A  76      21.091 -42.790   0.732  1.00 86.94           H  
ATOM   1143  HG3 GLN A  76      20.214 -44.013   1.666  1.00 86.94           H  
ATOM   1144  CD  GLN A  76      19.636 -43.879  -0.386  1.00 86.94           C  
ATOM   1145  NE2 GLN A  76      20.515 -44.484  -1.155  1.00 86.94           N  
ATOM   1146 HE21 GLN A  76      21.487 -44.583  -0.899  1.00 86.94           H  
ATOM   1147 HE22 GLN A  76      20.120 -44.875  -1.998  1.00 86.94           H  
ATOM   1148  OE1 GLN A  76      18.476 -43.865  -0.739  1.00 86.94           O  
ATOM   1149  N   ALA A  77      21.074 -39.682   2.308  1.00 88.99           N  
ATOM   1150  H   ALA A  77      20.236 -39.179   2.053  1.00 88.99           H  
ATOM   1151  CA  ALA A  77      22.326 -38.936   2.346  1.00 88.99           C  
ATOM   1152  HA  ALA A  77      23.100 -39.493   1.818  1.00 88.99           H  
ATOM   1153  C   ALA A  77      22.788 -38.761   3.796  1.00 88.99           C  
ATOM   1154  CB  ALA A  77      22.129 -37.591   1.637  1.00 88.99           C  
ATOM   1155  HB1 ALA A  77      23.060 -37.024   1.652  1.00 88.99           H  
ATOM   1156  HB2 ALA A  77      21.830 -37.753   0.602  1.00 88.99           H  
ATOM   1157  HB3 ALA A  77      21.355 -37.009   2.138  1.00 88.99           H  
ATOM   1158  O   ALA A  77      23.931 -39.089   4.120  1.00 88.99           O  
ATOM   1159  N   LEU A  78      21.870 -38.356   4.678  1.00 90.80           N  
ATOM   1160  H   LEU A  78      20.955 -38.092   4.342  1.00 90.80           H  
ATOM   1161  CA  LEU A  78      22.173 -38.161   6.089  1.00 90.80           C  
ATOM   1162  HA  LEU A  78      23.025 -37.483   6.148  1.00 90.80           H  
ATOM   1163  C   LEU A  78      22.599 -39.477   6.760  1.00 90.80           C  
ATOM   1164  CB  LEU A  78      20.964 -37.483   6.755  1.00 90.80           C  
ATOM   1165  HB2 LEU A  78      20.777 -36.540   6.242  1.00 90.80           H  
ATOM   1166  HB3 LEU A  78      20.084 -38.113   6.623  1.00 90.80           H  
ATOM   1167  O   LEU A  78      23.627 -39.522   7.425  1.00 90.80           O  
ATOM   1168  CG  LEU A  78      21.146 -37.200   8.256  1.00 90.80           C  
ATOM   1169  HG  LEU A  78      21.186 -38.146   8.795  1.00 90.80           H  
ATOM   1170  CD1 LEU A  78      22.417 -36.408   8.561  1.00 90.80           C  
ATOM   1171 HD11 LEU A  78      22.416 -35.476   7.995  1.00 90.80           H  
ATOM   1172 HD12 LEU A  78      23.303 -36.985   8.298  1.00 90.80           H  
ATOM   1173 HD13 LEU A  78      22.465 -36.198   9.630  1.00 90.80           H  
ATOM   1174  CD2 LEU A  78      19.955 -36.396   8.776  1.00 90.80           C  
ATOM   1175 HD21 LEU A  78      19.029 -36.936   8.583  1.00 90.80           H  
ATOM   1176 HD22 LEU A  78      20.053 -36.231   9.849  1.00 90.80           H  
ATOM   1177 HD23 LEU A  78      19.909 -35.431   8.271  1.00 90.80           H  
ATOM   1178  N   ALA A  79      21.891 -40.585   6.529  1.00 88.74           N  
ATOM   1179  H   ALA A  79      21.036 -40.507   5.997  1.00 88.74           H  
ATOM   1180  CA  ALA A  79      22.248 -41.888   7.097  1.00 88.74           C  
ATOM   1181  HA  ALA A  79      22.261 -41.801   8.184  1.00 88.74           H  
ATOM   1182  C   ALA A  79      23.639 -42.387   6.664  1.00 88.74           C  
ATOM   1183  CB  ALA A  79      21.160 -42.892   6.716  1.00 88.74           C  
ATOM   1184  HB1 ALA A  79      20.199 -42.539   7.088  1.00 88.74           H  
ATOM   1185  HB2 ALA A  79      21.108 -42.997   5.632  1.00 88.74           H  
ATOM   1186  HB3 ALA A  79      21.380 -43.862   7.161  1.00 88.74           H  
ATOM   1187  O   ALA A  79      24.374 -42.945   7.483  1.00 88.74           O  
ATOM   1188  N   ARG A  80      24.026 -42.174   5.395  1.00 85.62           N  
ATOM   1189  H   ARG A  80      23.389 -41.681   4.785  1.00 85.62           H  
ATOM   1190  CA  ARG A  80      25.376 -42.508   4.903  1.00 85.62           C  
ATOM   1191  HA  ARG A  80      25.603 -43.546   5.144  1.00 85.62           H  
ATOM   1192  C   ARG A  80      26.447 -41.695   5.615  1.00 85.62           C  
ATOM   1193  CB  ARG A  80      25.485 -42.288   3.388  1.00 85.62           C  
ATOM   1194  HB2 ARG A  80      24.909 -41.410   3.095  1.00 85.62           H  
ATOM   1195  HB3 ARG A  80      26.530 -42.106   3.134  1.00 85.62           H  
ATOM   1196  O   ARG A  80      27.419 -42.281   6.080  1.00 85.62           O  
ATOM   1197  CG  ARG A  80      25.020 -43.520   2.607  1.00 85.62           C  
ATOM   1198  HG2 ARG A  80      23.974 -43.730   2.830  1.00 85.62           H  
ATOM   1199  HG3 ARG A  80      25.626 -44.375   2.908  1.00 85.62           H  
ATOM   1200  CD  ARG A  80      25.191 -43.306   1.101  1.00 85.62           C  
ATOM   1201  HD2 ARG A  80      25.143 -44.276   0.607  1.00 85.62           H  
ATOM   1202  HD3 ARG A  80      26.172 -42.869   0.914  1.00 85.62           H  
ATOM   1203  NE  ARG A  80      24.121 -42.449   0.559  1.00 85.62           N  
ATOM   1204  HE  ARG A  80      23.312 -42.311   1.148  1.00 85.62           H  
ATOM   1205  NH1 ARG A  80      25.211 -41.717  -1.332  1.00 85.62           N  
ATOM   1206 HH11 ARG A  80      26.080 -42.099  -0.987  1.00 85.62           H  
ATOM   1207 HH12 ARG A  80      25.200 -41.180  -2.187  1.00 85.62           H  
ATOM   1208  NH2 ARG A  80      23.068 -41.195  -1.025  1.00 85.62           N  
ATOM   1209 HH21 ARG A  80      23.084 -40.688  -1.898  1.00 85.62           H  
ATOM   1210 HH22 ARG A  80      22.227 -41.162  -0.466  1.00 85.62           H  
ATOM   1211  CZ  ARG A  80      24.140 -41.795  -0.591  1.00 85.62           C  
ATOM   1212  N   HIS A  81      26.233 -40.390   5.751  1.00 87.06           N  
ATOM   1213  H   HIS A  81      25.407 -39.976   5.343  1.00 87.06           H  
ATOM   1214  CA  HIS A  81      27.167 -39.524   6.460  1.00 87.06           C  
ATOM   1215  HA  HIS A  81      28.133 -39.557   5.957  1.00 87.06           H  
ATOM   1216  C   HIS A  81      27.390 -39.984   7.905  1.00 87.06           C  
ATOM   1217  CB  HIS A  81      26.641 -38.091   6.412  1.00 87.06           C  
ATOM   1218  HB2 HIS A  81      25.615 -38.052   6.778  1.00 87.06           H  
ATOM   1219  HB3 HIS A  81      26.645 -37.756   5.375  1.00 87.06           H  
ATOM   1220  O   HIS A  81      28.526 -40.165   8.334  1.00 87.06           O  
ATOM   1221  CG  HIS A  81      27.482 -37.159   7.240  1.00 87.06           C  
ATOM   1222  CD2 HIS A  81      27.047 -36.352   8.255  1.00 87.06           C  
ATOM   1223  HD2 HIS A  81      26.024 -36.245   8.583  1.00 87.06           H  
ATOM   1224  ND1 HIS A  81      28.846 -37.000   7.153  1.00 87.06           N  
ATOM   1225  HD1 HIS A  81      29.479 -37.477   6.528  1.00 87.06           H  
ATOM   1226  CE1 HIS A  81      29.222 -36.111   8.086  1.00 87.06           C  
ATOM   1227  HE1 HIS A  81      30.242 -35.814   8.278  1.00 87.06           H  
ATOM   1228  NE2 HIS A  81      28.153 -35.676   8.777  1.00 87.06           N  
ATOM   1229  N   LEU A  82      26.309 -40.277   8.631  1.00 87.78           N  
ATOM   1230  H   LEU A  82      25.401 -40.095   8.228  1.00 87.78           H  
ATOM   1231  CA  LEU A  82      26.399 -40.742  10.017  1.00 87.78           C  
ATOM   1232  HA  LEU A  82      26.939 -40.000  10.605  1.00 87.78           H  
ATOM   1233  C   LEU A  82      27.170 -42.063  10.146  1.00 87.78           C  
ATOM   1234  CB  LEU A  82      24.984 -40.917  10.579  1.00 87.78           C  
ATOM   1235  HB2 LEU A  82      25.054 -41.319  11.590  1.00 87.78           H  
ATOM   1236  HB3 LEU A  82      24.466 -41.650   9.961  1.00 87.78           H  
ATOM   1237  O   LEU A  82      27.888 -42.263  11.123  1.00 87.78           O  
ATOM   1238  CG  LEU A  82      24.157 -39.623  10.620  1.00 87.78           C  
ATOM   1239  HG  LEU A  82      24.197 -39.110   9.659  1.00 87.78           H  
ATOM   1240  CD1 LEU A  82      22.712 -40.006  10.897  1.00 87.78           C  
ATOM   1241 HD11 LEU A  82      22.646 -40.512  11.860  1.00 87.78           H  
ATOM   1242 HD12 LEU A  82      22.357 -40.678  10.116  1.00 87.78           H  
ATOM   1243 HD13 LEU A  82      22.095 -39.108  10.867  1.00 87.78           H  
ATOM   1244  CD2 LEU A  82      24.641 -38.615  11.654  1.00 87.78           C  
ATOM   1245 HD21 LEU A  82      25.653 -38.302  11.396  1.00 87.78           H  
ATOM   1246 HD22 LEU A  82      23.998 -37.735  11.633  1.00 87.78           H  
ATOM   1247 HD23 LEU A  82      24.634 -39.049  12.654  1.00 87.78           H  
ATOM   1248  N   ARG A  83      27.034 -42.975   9.175  1.00 82.38           N  
ATOM   1249  H   ARG A  83      26.436 -42.745   8.394  1.00 82.38           H  
ATOM   1250  CA  ARG A  83      27.778 -44.244   9.160  1.00 82.38           C  
ATOM   1251  HA  ARG A  83      27.621 -44.765  10.104  1.00 82.38           H  
ATOM   1252  C   ARG A  83      29.278 -44.000   9.039  1.00 82.38           C  
ATOM   1253  CB  ARG A  83      27.294 -45.109   7.989  1.00 82.38           C  
ATOM   1254  HB2 ARG A  83      26.209 -45.214   8.018  1.00 82.38           H  
ATOM   1255  HB3 ARG A  83      27.539 -44.587   7.064  1.00 82.38           H  
ATOM   1256  O   ARG A  83      30.053 -44.642   9.746  1.00 82.38           O  
ATOM   1257  CG  ARG A  83      27.939 -46.509   7.986  1.00 82.38           C  
ATOM   1258  HG2 ARG A  83      28.998 -46.457   8.238  1.00 82.38           H  
ATOM   1259  HG3 ARG A  83      27.442 -47.133   8.729  1.00 82.38           H  
ATOM   1260  CD  ARG A  83      27.828 -47.162   6.609  1.00 82.38           C  
ATOM   1261  HD2 ARG A  83      28.231 -48.173   6.673  1.00 82.38           H  
ATOM   1262  HD3 ARG A  83      26.774 -47.217   6.335  1.00 82.38           H  
ATOM   1263  NE  ARG A  83      28.579 -46.394   5.595  1.00 82.38           N  
ATOM   1264  HE  ARG A  83      29.169 -45.634   5.903  1.00 82.38           H  
ATOM   1265  NH1 ARG A  83      27.805 -47.461   3.723  1.00 82.38           N  
ATOM   1266 HH11 ARG A  83      27.315 -48.110   4.322  1.00 82.38           H  
ATOM   1267 HH12 ARG A  83      27.788 -47.539   2.716  1.00 82.38           H  
ATOM   1268  NH2 ARG A  83      29.175 -45.683   3.550  1.00 82.38           N  
ATOM   1269 HH21 ARG A  83      29.185 -45.697   2.541  1.00 82.38           H  
ATOM   1270 HH22 ARG A  83      29.691 -44.962   4.033  1.00 82.38           H  
ATOM   1271  CZ  ARG A  83      28.514 -46.520   4.290  1.00 82.38           C  
ATOM   1272  N   ASP A  84      29.664 -43.116   8.128  1.00 78.46           N  
ATOM   1273  H   ASP A  84      28.960 -42.618   7.602  1.00 78.46           H  
ATOM   1274  CA  ASP A  84      31.066 -42.850   7.825  1.00 78.46           C  
ATOM   1275  HA  ASP A  84      31.579 -43.801   7.675  1.00 78.46           H  
ATOM   1276  C   ASP A  84      31.755 -42.168   9.017  1.00 78.46           C  
ATOM   1277  CB  ASP A  84      31.162 -42.059   6.508  1.00 78.46           C  
ATOM   1278  HB2 ASP A  84      30.587 -41.138   6.599  1.00 78.46           H  
ATOM   1279  HB3 ASP A  84      32.206 -41.794   6.340  1.00 78.46           H  
ATOM   1280  O   ASP A  84      32.841 -42.592   9.411  1.00 78.46           O  
ATOM   1281  CG  ASP A  84      30.662 -42.856   5.285  1.00 78.46           C  
ATOM   1282  OD1 ASP A  84      30.478 -44.102   5.370  1.00 78.46           O  
ATOM   1283  OD2 ASP A  84      30.452 -42.249   4.215  1.00 78.46           O  
ATOM   1284  N   GLU A  85      31.066 -41.231   9.673  1.00 80.78           N  
ATOM   1285  H   GLU A  85      30.203 -40.899   9.267  1.00 80.78           H  
ATOM   1286  CA  GLU A  85      31.538 -40.576  10.901  1.00 80.78           C  
ATOM   1287  HA  GLU A  85      32.532 -40.162  10.735  1.00 80.78           H  
ATOM   1288  C   GLU A  85      31.662 -41.537  12.099  1.00 80.78           C  
ATOM   1289  CB  GLU A  85      30.575 -39.432  11.251  1.00 80.78           C  
ATOM   1290  HB2 GLU A  85      30.758 -39.120  12.279  1.00 80.78           H  
ATOM   1291  HB3 GLU A  85      29.550 -39.800  11.191  1.00 80.78           H  
ATOM   1292  O   GLU A  85      32.592 -41.433  12.893  1.00 80.78           O  
ATOM   1293  CG  GLU A  85      30.718 -38.206  10.341  1.00 80.78           C  
ATOM   1294  HG2 GLU A  85      29.965 -37.475  10.635  1.00 80.78           H  
ATOM   1295  HG3 GLU A  85      30.514 -38.500   9.312  1.00 80.78           H  
ATOM   1296  CD  GLU A  85      32.109 -37.563  10.442  1.00 80.78           C  
ATOM   1297  OE1 GLU A  85      32.705 -37.305   9.372  1.00 80.78           O  
ATOM   1298  OE2 GLU A  85      32.570 -37.340  11.585  1.00 80.78           O  
ATOM   1299  N   LEU A  86      30.764 -42.518  12.238  1.00 76.45           N  
ATOM   1300  H   LEU A  86      29.994 -42.549  11.585  1.00 76.45           H  
ATOM   1301  CA  LEU A  86      30.817 -43.490  13.343  1.00 76.45           C  
ATOM   1302  HA  LEU A  86      31.152 -42.970  14.241  1.00 76.45           H  
ATOM   1303  C   LEU A  86      31.835 -44.626  13.123  1.00 76.45           C  
ATOM   1304  CB  LEU A  86      29.402 -44.051  13.588  1.00 76.45           C  
ATOM   1305  HB2 LEU A  86      29.467 -44.923  14.239  1.00 76.45           H  
ATOM   1306  HB3 LEU A  86      28.995 -44.377  12.631  1.00 76.45           H  
ATOM   1307  O   LEU A  86      32.175 -45.342  14.067  1.00 76.45           O  
ATOM   1308  CG  LEU A  86      28.447 -43.031  14.233  1.00 76.45           C  
ATOM   1309  HG  LEU A  86      28.536 -42.078  13.710  1.00 76.45           H  
ATOM   1310  CD1 LEU A  86      26.993 -43.499  14.129  1.00 76.45           C  
ATOM   1311 HD11 LEU A  86      26.840 -44.391  14.736  1.00 76.45           H  
ATOM   1312 HD12 LEU A  86      26.338 -42.703  14.483  1.00 76.45           H  
ATOM   1313 HD13 LEU A  86      26.751 -43.704  13.086  1.00 76.45           H  
ATOM   1314  CD2 LEU A  86      28.756 -42.807  15.715  1.00 76.45           C  
ATOM   1315 HD21 LEU A  86      28.051 -42.088  16.131  1.00 76.45           H  
ATOM   1316 HD22 LEU A  86      28.692 -43.744  16.269  1.00 76.45           H  
ATOM   1317 HD23 LEU A  86      29.757 -42.391  15.829  1.00 76.45           H  
ATOM   1318  N   GLY A  87      32.290 -44.852  11.888  1.00 59.64           N  
ATOM   1319  H   GLY A  87      31.979 -44.231  11.155  1.00 59.64           H  
ATOM   1320  CA  GLY A  87      33.173 -45.969  11.538  1.00 59.64           C  
ATOM   1321  HA2 GLY A  87      33.040 -46.178  10.477  1.00 59.64           H  
ATOM   1322  HA3 GLY A  87      32.882 -46.855  12.103  1.00 59.64           H  
ATOM   1323  C   GLY A  87      34.667 -45.714  11.776  1.00 59.64           C  
ATOM   1324  O   GLY A  87      35.418 -46.662  12.021  1.00 59.64           O  
ATOM   1325  N   THR A  88      35.118 -44.461  11.705  1.00 47.67           N  
ATOM   1326  H   THR A  88      34.467 -43.711  11.521  1.00 47.67           H  
ATOM   1327  CA  THR A  88      36.541 -44.078  11.764  1.00 47.67           C  
ATOM   1328  HA  THR A  88      37.096 -44.749  11.108  1.00 47.67           H  
ATOM   1329  C   THR A  88      37.167 -44.242  13.149  1.00 47.67           C  
ATOM   1330  CB  THR A  88      36.757 -42.635  11.255  1.00 47.67           C  
ATOM   1331  HB  THR A  88      37.530 -42.142  11.845  1.00 47.67           H  
ATOM   1332  O   THR A  88      38.297 -44.724  13.232  1.00 47.67           O  
ATOM   1333  CG2 THR A  88      37.182 -42.622   9.788  1.00 47.67           C  
ATOM   1334 HG21 THR A  88      36.412 -43.096   9.179  1.00 47.67           H  
ATOM   1335 HG22 THR A  88      37.311 -41.591   9.457  1.00 47.67           H  
ATOM   1336 HG23 THR A  88      38.127 -43.152   9.672  1.00 47.67           H  
ATOM   1337  OG1 THR A  88      35.557 -41.909  11.355  1.00 47.67           O  
ATOM   1338  HG1 THR A  88      35.663 -41.011  11.033  1.00 47.67           H  
ATOM   1339  N   GLU A  89      36.461 -43.931  14.240  1.00 38.91           N  
ATOM   1340  H   GLU A  89      35.554 -43.504  14.119  1.00 38.91           H  
ATOM   1341  CA  GLU A  89      37.035 -43.981  15.601  1.00 38.91           C  
ATOM   1342  HA  GLU A  89      37.940 -43.375  15.622  1.00 38.91           H  
ATOM   1343  C   GLU A  89      37.460 -45.386  16.068  1.00 38.91           C  
ATOM   1344  CB  GLU A  89      36.049 -43.400  16.629  1.00 38.91           C  
ATOM   1345  HB2 GLU A  89      35.038 -43.733  16.395  1.00 38.91           H  
ATOM   1346  HB3 GLU A  89      36.313 -43.794  17.611  1.00 38.91           H  
ATOM   1347  O   GLU A  89      38.332 -45.517  16.926  1.00 38.91           O  
ATOM   1348  CG  GLU A  89      36.097 -41.868  16.726  1.00 38.91           C  
ATOM   1349  HG2 GLU A  89      37.141 -41.558  16.786  1.00 38.91           H  
ATOM   1350  HG3 GLU A  89      35.668 -41.440  15.820  1.00 38.91           H  
ATOM   1351  CD  GLU A  89      35.346 -41.344  17.965  1.00 38.91           C  
ATOM   1352  OE1 GLU A  89      35.730 -40.260  18.462  1.00 38.91           O  
ATOM   1353  OE2 GLU A  89      34.425 -42.048  18.445  1.00 38.91           O  
ATOM   1354  N   VAL A  90      36.891 -46.467  15.520  1.00 35.42           N  
ATOM   1355  H   VAL A  90      36.188 -46.319  14.809  1.00 35.42           H  
ATOM   1356  CA  VAL A  90      37.187 -47.833  16.002  1.00 35.42           C  
ATOM   1357  HA  VAL A  90      37.217 -47.796  17.091  1.00 35.42           H  
ATOM   1358  C   VAL A  90      38.568 -48.329  15.554  1.00 35.42           C  
ATOM   1359  CB  VAL A  90      36.074 -48.825  15.608  1.00 35.42           C  
ATOM   1360  HB  VAL A  90      36.044 -48.918  14.522  1.00 35.42           H  
ATOM   1361  O   VAL A  90      39.127 -49.235  16.175  1.00 35.42           O  
ATOM   1362  CG1 VAL A  90      36.282 -50.224  16.213  1.00 35.42           C  
ATOM   1363 HG11 VAL A  90      35.413 -50.851  16.016  1.00 35.42           H  
ATOM   1364 HG12 VAL A  90      36.437 -50.144  17.289  1.00 35.42           H  
ATOM   1365 HG13 VAL A  90      37.148 -50.707  15.758  1.00 35.42           H  
ATOM   1366  CG2 VAL A  90      34.700 -48.339  16.092  1.00 35.42           C  
ATOM   1367 HG21 VAL A  90      34.439 -47.398  15.609  1.00 35.42           H  
ATOM   1368 HG22 VAL A  90      33.930 -49.066  15.834  1.00 35.42           H  
ATOM   1369 HG23 VAL A  90      34.714 -48.187  17.172  1.00 35.42           H  
ATOM   1370  N   ARG A  91      39.170 -47.743  14.509  1.00 32.51           N  
ATOM   1371  H   ARG A  91      38.726 -46.923  14.121  1.00 32.51           H  
ATOM   1372  CA  ARG A  91      40.543 -48.071  14.079  1.00 32.51           C  
ATOM   1373  HA  ARG A  91      40.716 -49.136  14.237  1.00 32.51           H  
ATOM   1374  C   ARG A  91      41.586 -47.383  14.973  1.00 32.51           C  
ATOM   1375  CB  ARG A  91      40.744 -47.771  12.583  1.00 32.51           C  
ATOM   1376  HB2 ARG A  91      40.361 -46.775  12.360  1.00 32.51           H  
ATOM   1377  HB3 ARG A  91      41.811 -47.781  12.363  1.00 32.51           H  
ATOM   1378  O   ARG A  91      42.476 -46.698  14.483  1.00 32.51           O  
ATOM   1379  CG  ARG A  91      40.087 -48.807  11.662  1.00 32.51           C  
ATOM   1380  HG2 ARG A  91      40.468 -49.799  11.904  1.00 32.51           H  
ATOM   1381  HG3 ARG A  91      39.006 -48.788  11.796  1.00 32.51           H  
ATOM   1382  CD  ARG A  91      40.439 -48.461  10.210  1.00 32.51           C  
ATOM   1383  HD2 ARG A  91      41.523 -48.380  10.123  1.00 32.51           H  
ATOM   1384  HD3 ARG A  91      39.998 -47.493   9.974  1.00 32.51           H  
ATOM   1385  NE  ARG A  91      39.953 -49.478   9.258  1.00 32.51           N  
ATOM   1386  HE  ARG A  91      39.473 -50.274   9.653  1.00 32.51           H  
ATOM   1387  NH1 ARG A  91      40.608 -48.386   7.348  1.00 32.51           N  
ATOM   1388 HH11 ARG A  91      40.632 -48.307   6.341  1.00 32.51           H  
ATOM   1389 HH12 ARG A  91      40.932 -47.618   7.919  1.00 32.51           H  
ATOM   1390  NH2 ARG A  91      39.578 -50.358   7.187  1.00 32.51           N  
ATOM   1391 HH21 ARG A  91      39.095 -51.139   7.608  1.00 32.51           H  
ATOM   1392 HH22 ARG A  91      39.622 -50.268   6.182  1.00 32.51           H  
ATOM   1393  CZ  ARG A  91      40.050 -49.404   7.941  1.00 32.51           C  
ATOM   1394  N   GLY A  92      41.478 -47.571  16.286  1.00 30.25           N  
ATOM   1395  H   GLY A  92      40.704 -48.131  16.615  1.00 30.25           H  
ATOM   1396  CA  GLY A  92      42.532 -47.203  17.227  1.00 30.25           C  
ATOM   1397  HA2 GLY A  92      42.731 -46.135  17.138  1.00 30.25           H  
ATOM   1398  HA3 GLY A  92      42.210 -47.412  18.248  1.00 30.25           H  
ATOM   1399  C   GLY A  92      43.823 -47.982  16.947  1.00 30.25           C  
ATOM   1400  O   GLY A  92      43.783 -49.140  16.524  1.00 30.25           O  
ATOM   1401  N   GLU A  93      44.969 -47.333  17.161  1.00 30.72           N  
ATOM   1402  H   GLU A  93      44.934 -46.381  17.494  1.00 30.72           H  
ATOM   1403  CA  GLU A  93      46.291 -47.884  16.850  1.00 30.72           C  
ATOM   1404  HA  GLU A  93      46.309 -48.132  15.788  1.00 30.72           H  
ATOM   1405  C   GLU A  93      46.589 -49.172  17.630  1.00 30.72           C  
ATOM   1406  CB  GLU A  93      47.392 -46.843  17.108  1.00 30.72           C  
ATOM   1407  HB2 GLU A  93      47.212 -46.364  18.071  1.00 30.72           H  
ATOM   1408  HB3 GLU A  93      48.354 -47.354  17.150  1.00 30.72           H  
ATOM   1409  O   GLU A  93      46.437 -49.249  18.852  1.00 30.72           O  
ATOM   1410  CG  GLU A  93      47.467 -45.791  15.992  1.00 30.72           C  
ATOM   1411  HG2 GLU A  93      46.511 -45.271  15.931  1.00 30.72           H  
ATOM   1412  HG3 GLU A  93      47.631 -46.305  15.045  1.00 30.72           H  
ATOM   1413  CD  GLU A  93      48.585 -44.761  16.222  1.00 30.72           C  
ATOM   1414  OE1 GLU A  93      49.164 -44.307  15.210  1.00 30.72           O  
ATOM   1415  OE2 GLU A  93      48.861 -44.444  17.401  1.00 30.72           O  
ATOM   1416  N   ALA A  94      47.046 -50.198  16.909  1.00 35.97           N  
ATOM   1417  H   ALA A  94      47.174 -50.070  15.916  1.00 35.97           H  
ATOM   1418  CA  ALA A  94      47.452 -51.462  17.505  1.00 35.97           C  
ATOM   1419  HA  ALA A  94      46.604 -51.824  18.085  1.00 35.97           H  
ATOM   1420  C   ALA A  94      48.675 -51.249  18.428  1.00 35.97           C  
ATOM   1421  CB  ALA A  94      47.736 -52.472  16.387  1.00 35.97           C  
ATOM   1422  HB1 ALA A  94      48.557 -52.115  15.766  1.00 35.97           H  
ATOM   1423  HB2 ALA A  94      48.012 -53.431  16.825  1.00 35.97           H  
ATOM   1424  HB3 ALA A  94      46.845 -52.603  15.772  1.00 35.97           H  
ATOM   1425  O   ALA A  94      49.660 -50.641  17.999  1.00 35.97           O  
ATOM   1426  N   PRO A  95      48.651 -51.748  19.679  1.00 37.03           N  
ATOM   1427  CA  PRO A  95      49.719 -51.514  20.647  1.00 37.03           C  
ATOM   1428  HA  PRO A  95      49.819 -50.438  20.793  1.00 37.03           H  
ATOM   1429  C   PRO A  95      51.072 -52.061  20.161  1.00 37.03           C  
ATOM   1430  CB  PRO A  95      49.241 -52.141  21.962  1.00 37.03           C  
ATOM   1431  HB2 PRO A  95      48.790 -51.367  22.583  1.00 37.03           H  
ATOM   1432  HB3 PRO A  95      50.049 -52.634  22.502  1.00 37.03           H  
ATOM   1433  O   PRO A  95      51.152 -53.131  19.556  1.00 37.03           O  
ATOM   1434  CG  PRO A  95      48.161 -53.136  21.536  1.00 37.03           C  
ATOM   1435  HG2 PRO A  95      48.627 -54.090  21.290  1.00 37.03           H  
ATOM   1436  HG3 PRO A  95      47.403 -53.268  22.309  1.00 37.03           H  
ATOM   1437  CD  PRO A  95      47.576 -52.521  20.272  1.00 37.03           C  
ATOM   1438  HD2 PRO A  95      47.232 -53.309  19.602  1.00 37.03           H  
ATOM   1439  HD3 PRO A  95      46.753 -51.853  20.529  1.00 37.03           H  
ATOM   1440  N   SER A  96      52.143 -51.303  20.419  1.00 41.84           N  
ATOM   1441  H   SER A  96      51.993 -50.445  20.932  1.00 41.84           H  
ATOM   1442  CA  SER A  96      53.474 -51.543  19.844  1.00 41.84           C  
ATOM   1443  HA  SER A  96      53.327 -51.632  18.768  1.00 41.84           H  
ATOM   1444  C   SER A  96      54.110 -52.860  20.318  1.00 41.84           C  
ATOM   1445  CB  SER A  96      54.387 -50.320  20.067  1.00 41.84           C  
ATOM   1446  HB2 SER A  96      53.839 -49.548  20.607  1.00 41.84           H  
ATOM   1447  HB3 SER A  96      54.661 -49.911  19.095  1.00 41.84           H  
ATOM   1448  O   SER A  96      54.006 -53.248  21.482  1.00 41.84           O  
ATOM   1449  OG  SER A  96      55.577 -50.620  20.781  1.00 41.84           O  
ATOM   1450  HG  SER A  96      55.916 -49.798  21.143  1.00 41.84           H  
ATOM   1451  N   ALA A  97      54.827 -53.532  19.411  1.00 48.99           N  
ATOM   1452  H   ALA A  97      54.850 -53.171  18.468  1.00 48.99           H  
ATOM   1453  CA  ALA A  97      55.467 -54.825  19.665  1.00 48.99           C  
ATOM   1454  HA  ALA A  97      54.700 -55.535  19.971  1.00 48.99           H  
ATOM   1455  C   ALA A  97      56.532 -54.792  20.782  1.00 48.99           C  
ATOM   1456  CB  ALA A  97      56.083 -55.304  18.342  1.00 48.99           C  
ATOM   1457  HB1 ALA A  97      56.526 -56.290  18.485  1.00 48.99           H  
ATOM   1458  HB2 ALA A  97      55.310 -55.375  17.577  1.00 48.99           H  
ATOM   1459  HB3 ALA A  97      56.858 -54.611  18.014  1.00 48.99           H  
ATOM   1460  O   ALA A  97      56.754 -55.806  21.442  1.00 48.99           O  
ATOM   1461  N   LEU A  98      57.184 -53.642  21.006  1.00 55.64           N  
ATOM   1462  H   LEU A  98      56.880 -52.822  20.501  1.00 55.64           H  
ATOM   1463  CA  LEU A  98      58.280 -53.497  21.974  1.00 55.64           C  
ATOM   1464  HA  LEU A  98      59.002 -54.297  21.815  1.00 55.64           H  
ATOM   1465  C   LEU A  98      57.805 -53.640  23.426  1.00 55.64           C  
ATOM   1466  CB  LEU A  98      58.976 -52.137  21.763  1.00 55.64           C  
ATOM   1467  HB2 LEU A  98      59.547 -51.887  22.657  1.00 55.64           H  
ATOM   1468  HB3 LEU A  98      58.210 -51.370  21.644  1.00 55.64           H  
ATOM   1469  O   LEU A  98      58.483 -54.284  24.218  1.00 55.64           O  
ATOM   1470  CG  LEU A  98      59.930 -52.110  20.555  1.00 55.64           C  
ATOM   1471  HG  LEU A  98      59.451 -52.591  19.703  1.00 55.64           H  
ATOM   1472  CD1 LEU A  98      60.256 -50.668  20.167  1.00 55.64           C  
ATOM   1473 HD11 LEU A  98      60.797 -50.175  20.975  1.00 55.64           H  
ATOM   1474 HD12 LEU A  98      59.336 -50.120  19.965  1.00 55.64           H  
ATOM   1475 HD13 LEU A  98      60.870 -50.660  19.266  1.00 55.64           H  
ATOM   1476  CD2 LEU A  98      61.248 -52.827  20.863  1.00 55.64           C  
ATOM   1477 HD21 LEU A  98      61.063 -53.876  21.093  1.00 55.64           H  
ATOM   1478 HD22 LEU A  98      61.913 -52.769  20.000  1.00 55.64           H  
ATOM   1479 HD23 LEU A  98      61.734 -52.362  21.721  1.00 55.64           H  
ATOM   1480  N   ALA A  99      56.617 -53.129  23.762  1.00 52.16           N  
ATOM   1481  H   ALA A  99      56.062 -52.670  23.055  1.00 52.16           H  
ATOM   1482  CA  ALA A  99      56.086 -53.206  25.127  1.00 52.16           C  
ATOM   1483  HA  ALA A  99      56.823 -52.790  25.814  1.00 52.16           H  
ATOM   1484  C   ALA A  99      55.812 -54.657  25.582  1.00 52.16           C  
ATOM   1485  CB  ALA A  99      54.820 -52.345  25.188  1.00 52.16           C  
ATOM   1486  HB1 ALA A  99      55.059 -51.316  24.920  1.00 52.16           H  
ATOM   1487  HB2 ALA A  99      54.068 -52.733  24.501  1.00 52.16           H  
ATOM   1488  HB3 ALA A  99      54.422 -52.359  26.202  1.00 52.16           H  
ATOM   1489  O   ALA A  99      55.815 -54.953  26.775  1.00 52.16           O  
ATOM   1490  N   GLY A 100      55.611 -55.584  24.636  1.00 54.55           N  
ATOM   1491  H   GLY A 100      55.645 -55.294  23.669  1.00 54.55           H  
ATOM   1492  CA  GLY A 100      55.475 -57.010  24.935  1.00 54.55           C  
ATOM   1493  HA2 GLY A 100      54.713 -57.147  25.703  1.00 54.55           H  
ATOM   1494  HA3 GLY A 100      55.156 -57.527  24.030  1.00 54.55           H  
ATOM   1495  C   GLY A 100      56.772 -57.671  25.423  1.00 54.55           C  
ATOM   1496  O   GLY A 100      56.706 -58.657  26.156  1.00 54.55           O  
ATOM   1497  N   LEU A 101      57.942 -57.136  25.048  1.00 59.62           N  
ATOM   1498  H   LEU A 101      57.929 -56.266  24.536  1.00 59.62           H  
ATOM   1499  CA  LEU A 101      59.254 -57.660  25.451  1.00 59.62           C  
ATOM   1500  HA  LEU A 101      59.232 -58.747  25.374  1.00 59.62           H  
ATOM   1501  C   LEU A 101      59.567 -57.358  26.927  1.00 59.62           C  
ATOM   1502  CB  LEU A 101      60.337 -57.111  24.492  1.00 59.62           C  
ATOM   1503  HB2 LEU A 101      59.942 -56.247  23.956  1.00 59.62           H  
ATOM   1504  HB3 LEU A 101      61.184 -56.742  25.071  1.00 59.62           H  
ATOM   1505  O   LEU A 101      60.016 -58.259  27.635  1.00 59.62           O  
ATOM   1506  CG  LEU A 101      60.833 -58.149  23.468  1.00 59.62           C  
ATOM   1507  HG  LEU A 101      60.070 -58.912  23.313  1.00 59.62           H  
ATOM   1508  CD1 LEU A 101      61.118 -57.504  22.110  1.00 59.62           C  
ATOM   1509 HD11 LEU A 101      61.867 -56.721  22.225  1.00 59.62           H  
ATOM   1510 HD12 LEU A 101      61.478 -58.257  21.408  1.00 59.62           H  
ATOM   1511 HD13 LEU A 101      60.199 -57.065  21.720  1.00 59.62           H  
ATOM   1512  CD2 LEU A 101      62.116 -58.824  23.958  1.00 59.62           C  
ATOM   1513 HD21 LEU A 101      62.429 -59.593  23.251  1.00 59.62           H  
ATOM   1514 HD22 LEU A 101      62.908 -58.084  24.069  1.00 59.62           H  
ATOM   1515 HD23 LEU A 101      61.933 -59.283  24.930  1.00 59.62           H  
ATOM   1516  N   ASP A 102      59.250 -56.154  27.412  1.00 59.92           N  
ATOM   1517  H   ASP A 102      58.966 -55.435  26.762  1.00 59.92           H  
ATOM   1518  CA  ASP A 102      59.511 -55.737  28.803  1.00 59.92           C  
ATOM   1519  HA  ASP A 102      60.577 -55.824  29.013  1.00 59.92           H  
ATOM   1520  C   ASP A 102      58.751 -56.602  29.826  1.00 59.92           C  
ATOM   1521  CB  ASP A 102      59.092 -54.268  28.998  1.00 59.92           C  
ATOM   1522  HB2 ASP A 102      59.200 -54.019  30.054  1.00 59.92           H  
ATOM   1523  HB3 ASP A 102      58.037 -54.164  28.742  1.00 59.92           H  
ATOM   1524  O   ASP A 102      59.288 -57.008  30.860  1.00 59.92           O  
ATOM   1525  CG  ASP A 102      59.904 -53.247  28.192  1.00 59.92           C  
ATOM   1526  OD1 ASP A 102      61.035 -53.574  27.774  1.00 59.92           O  
ATOM   1527  OD2 ASP A 102      59.367 -52.134  27.993  1.00 59.92           O  
ATOM   1528  N   ALA A 103      57.489 -56.934  29.528  1.00 59.87           N  
ATOM   1529  H   ALA A 103      57.090 -56.563  28.678  1.00 59.87           H  
ATOM   1530  CA  ALA A 103      56.673 -57.781  30.398  1.00 59.87           C  
ATOM   1531  HA  ALA A 103      56.662 -57.343  31.397  1.00 59.87           H  
ATOM   1532  C   ALA A 103      57.247 -59.202  30.524  1.00 59.87           C  
ATOM   1533  CB  ALA A 103      55.240 -57.801  29.854  1.00 59.87           C  
ATOM   1534  HB1 ALA A 103      54.607 -58.393  30.515  1.00 59.87           H  
ATOM   1535  HB2 ALA A 103      55.227 -58.239  28.856  1.00 59.87           H  
ATOM   1536  HB3 ALA A 103      54.852 -56.784  29.803  1.00 59.87           H  
ATOM   1537  O   ALA A 103      57.164 -59.816  31.592  1.00 59.87           O  
ATOM   1538  N   LEU A 104      57.857 -59.716  29.448  1.00 60.71           N  
ATOM   1539  H   LEU A 104      57.954 -59.133  28.629  1.00 60.71           H  
ATOM   1540  CA  LEU A 104      58.536 -61.006  29.468  1.00 60.71           C  
ATOM   1541  HA  LEU A 104      57.838 -61.745  29.863  1.00 60.71           H  
ATOM   1542  C   LEU A 104      59.745 -60.959  30.414  1.00 60.71           C  
ATOM   1543  CB  LEU A 104      58.937 -61.398  28.033  1.00 60.71           C  
ATOM   1544  HB2 LEU A 104      58.143 -61.122  27.340  1.00 60.71           H  
ATOM   1545  HB3 LEU A 104      59.825 -60.828  27.759  1.00 60.71           H  
ATOM   1546  O   LEU A 104      59.888 -61.859  31.239  1.00 60.71           O  
ATOM   1547  CG  LEU A 104      59.237 -62.900  27.878  1.00 60.71           C  
ATOM   1548  HG  LEU A 104      59.792 -63.262  28.744  1.00 60.71           H  
ATOM   1549  CD1 LEU A 104      57.948 -63.716  27.731  1.00 60.71           C  
ATOM   1550 HD11 LEU A 104      57.394 -63.382  26.854  1.00 60.71           H  
ATOM   1551 HD12 LEU A 104      58.191 -64.774  27.631  1.00 60.71           H  
ATOM   1552 HD13 LEU A 104      57.327 -63.583  28.617  1.00 60.71           H  
ATOM   1553  CD2 LEU A 104      60.090 -63.146  26.633  1.00 60.71           C  
ATOM   1554 HD21 LEU A 104      60.275 -64.214  26.516  1.00 60.71           H  
ATOM   1555 HD22 LEU A 104      59.577 -62.762  25.752  1.00 60.71           H  
ATOM   1556 HD23 LEU A 104      61.044 -62.630  26.743  1.00 60.71           H  
ATOM   1557  N   GLU A 105      60.568 -59.903  30.351  1.00 66.43           N  
ATOM   1558  H   GLU A 105      60.371 -59.176  29.678  1.00 66.43           H  
ATOM   1559  CA  GLU A 105      61.740 -59.730  31.225  1.00 66.43           C  
ATOM   1560  HA  GLU A 105      62.411 -60.573  31.067  1.00 66.43           H  
ATOM   1561  C   GLU A 105      61.384 -59.740  32.715  1.00 66.43           C  
ATOM   1562  CB  GLU A 105      62.509 -58.435  30.900  1.00 66.43           C  
ATOM   1563  HB2 GLU A 105      62.976 -58.076  31.817  1.00 66.43           H  
ATOM   1564  HB3 GLU A 105      61.822 -57.667  30.544  1.00 66.43           H  
ATOM   1565  O   GLU A 105      62.049 -60.419  33.500  1.00 66.43           O  
ATOM   1566  CG  GLU A 105      63.624 -58.658  29.869  1.00 66.43           C  
ATOM   1567  HG2 GLU A 105      64.221 -59.512  30.190  1.00 66.43           H  
ATOM   1568  HG3 GLU A 105      63.172 -58.910  28.909  1.00 66.43           H  
ATOM   1569  CD  GLU A 105      64.557 -57.444  29.703  1.00 66.43           C  
ATOM   1570  OE1 GLU A 105      65.626 -57.639  29.075  1.00 66.43           O  
ATOM   1571  OE2 GLU A 105      64.249 -56.363  30.249  1.00 66.43           O  
ATOM   1572  N   ALA A 106      60.321 -59.034  33.110  1.00 61.17           N  
ATOM   1573  H   ALA A 106      59.846 -58.468  32.422  1.00 61.17           H  
ATOM   1574  CA  ALA A 106      59.904 -58.953  34.509  1.00 61.17           C  
ATOM   1575  HA  ALA A 106      60.775 -58.696  35.112  1.00 61.17           H  
ATOM   1576  C   ALA A 106      59.345 -60.277  35.059  1.00 61.17           C  
ATOM   1577  CB  ALA A 106      58.878 -57.825  34.643  1.00 61.17           C  
ATOM   1578  HB1 ALA A 106      57.995 -58.053  34.045  1.00 61.17           H  
ATOM   1579  HB2 ALA A 106      59.312 -56.889  34.291  1.00 61.17           H  
ATOM   1580  HB3 ALA A 106      58.586 -57.715  35.687  1.00 61.17           H  
ATOM   1581  O   ALA A 106      59.477 -60.543  36.252  1.00 61.17           O  
ATOM   1582  N   ALA A 107      58.736 -61.112  34.210  1.00 63.40           N  
ATOM   1583  H   ALA A 107      58.632 -60.822  33.248  1.00 63.40           H  
ATOM   1584  CA  ALA A 107      58.182 -62.407  34.609  1.00 63.40           C  
ATOM   1585  HA  ALA A 107      57.752 -62.311  35.606  1.00 63.40           H  
ATOM   1586  C   ALA A 107      59.241 -63.525  34.681  1.00 63.40           C  
ATOM   1587  CB  ALA A 107      57.048 -62.756  33.639  1.00 63.40           C  
ATOM   1588  HB1 ALA A 107      57.442 -62.856  32.628  1.00 63.40           H  
ATOM   1589  HB2 ALA A 107      56.296 -61.968  33.652  1.00 63.40           H  
ATOM   1590  HB3 ALA A 107      56.585 -63.696  33.940  1.00 63.40           H  
ATOM   1591  O   ALA A 107      59.047 -64.511  35.396  1.00 63.40           O  
ATOM   1592  N   LEU A 108      60.379 -63.378  33.985  1.00 67.71           N  
ATOM   1593  H   LEU A 108      60.471 -62.554  33.408  1.00 67.71           H  
ATOM   1594  CA  LEU A 108      61.461 -64.374  33.958  1.00 67.71           C  
ATOM   1595  HA  LEU A 108      61.060 -65.268  33.481  1.00 67.71           H  
ATOM   1596  C   LEU A 108      61.967 -64.840  35.340  1.00 67.71           C  
ATOM   1597  CB  LEU A 108      62.658 -63.848  33.133  1.00 67.71           C  
ATOM   1598  HB2 LEU A 108      62.845 -62.809  33.403  1.00 67.71           H  
ATOM   1599  HB3 LEU A 108      63.551 -64.411  33.404  1.00 67.71           H  
ATOM   1600  O   LEU A 108      62.203 -66.044  35.490  1.00 67.71           O  
ATOM   1601  CG  LEU A 108      62.493 -63.945  31.610  1.00 67.71           C  
ATOM   1602  HG  LEU A 108      61.520 -63.552  31.316  1.00 67.71           H  
ATOM   1603  CD1 LEU A 108      63.591 -63.176  30.877  1.00 67.71           C  
ATOM   1604 HD11 LEU A 108      64.551 -63.681  30.985  1.00 67.71           H  
ATOM   1605 HD12 LEU A 108      63.690 -62.175  31.298  1.00 67.71           H  
ATOM   1606 HD13 LEU A 108      63.336 -63.091  29.820  1.00 67.71           H  
ATOM   1607  CD2 LEU A 108      62.576 -65.389  31.139  1.00 67.71           C  
ATOM   1608 HD21 LEU A 108      63.560 -65.809  31.345  1.00 67.71           H  
ATOM   1609 HD22 LEU A 108      61.812 -65.968  31.659  1.00 67.71           H  
ATOM   1610 HD23 LEU A 108      62.369 -65.410  30.069  1.00 67.71           H  
ATOM   1611  N   PRO A 109      62.159 -63.971  36.357  1.00 65.27           N  
ATOM   1612  CA  PRO A 109      62.723 -64.379  37.644  1.00 65.27           C  
ATOM   1613  HA  PRO A 109      63.704 -64.822  37.471  1.00 65.27           H  
ATOM   1614  C   PRO A 109      61.844 -65.387  38.393  1.00 65.27           C  
ATOM   1615  CB  PRO A 109      62.882 -63.090  38.464  1.00 65.27           C  
ATOM   1616  HB2 PRO A 109      62.026 -62.954  39.125  1.00 65.27           H  
ATOM   1617  HB3 PRO A 109      63.805 -63.095  39.044  1.00 65.27           H  
ATOM   1618  O   PRO A 109      62.372 -66.284  39.059  1.00 65.27           O  
ATOM   1619  CG  PRO A 109      62.880 -61.976  37.423  1.00 65.27           C  
ATOM   1620  HG2 PRO A 109      62.506 -61.036  37.829  1.00 65.27           H  
ATOM   1621  HG3 PRO A 109      63.882 -61.850  37.011  1.00 65.27           H  
ATOM   1622  CD  PRO A 109      61.956 -62.534  36.354  1.00 65.27           C  
ATOM   1623  HD2 PRO A 109      60.921 -62.344  36.641  1.00 65.27           H  
ATOM   1624  HD3 PRO A 109      62.183 -62.074  35.392  1.00 65.27           H  
ATOM   1625  N   GLU A 110      60.521 -65.254  38.268  1.00 61.78           N  
ATOM   1626  H   GLU A 110      60.159 -64.531  37.663  1.00 61.78           H  
ATOM   1627  CA  GLU A 110      59.542 -66.082  38.978  1.00 61.78           C  
ATOM   1628  HA  GLU A 110      59.937 -66.318  39.966  1.00 61.78           H  
ATOM   1629  C   GLU A 110      59.289 -67.434  38.299  1.00 61.78           C  
ATOM   1630  CB  GLU A 110      58.226 -65.318  39.196  1.00 61.78           C  
ATOM   1631  HB2 GLU A 110      57.797 -65.037  38.234  1.00 61.78           H  
ATOM   1632  HB3 GLU A 110      57.539 -66.008  39.686  1.00 61.78           H  
ATOM   1633  O   GLU A 110      58.625 -68.292  38.883  1.00 61.78           O  
ATOM   1634  CG  GLU A 110      58.409 -64.058  40.068  1.00 61.78           C  
ATOM   1635  HG2 GLU A 110      58.444 -63.185  39.417  1.00 61.78           H  
ATOM   1636  HG3 GLU A 110      59.372 -64.118  40.575  1.00 61.78           H  
ATOM   1637  CD  GLU A 110      57.320 -63.865  41.142  1.00 61.78           C  
ATOM   1638  OE1 GLU A 110      57.629 -63.167  42.136  1.00 61.78           O  
ATOM   1639  OE2 GLU A 110      56.213 -64.432  41.006  1.00 61.78           O  
ATOM   1640  N   VAL A 111      59.858 -67.673  37.108  1.00 65.09           N  
ATOM   1641  H   VAL A 111      60.378 -66.932  36.661  1.00 65.09           H  
ATOM   1642  CA  VAL A 111      59.707 -68.960  36.417  1.00 65.09           C  
ATOM   1643  HA  VAL A 111      58.636 -69.112  36.284  1.00 65.09           H  
ATOM   1644  C   VAL A 111      60.302 -70.080  37.288  1.00 65.09           C  
ATOM   1645  CB  VAL A 111      60.306 -68.961  34.999  1.00 65.09           C  
ATOM   1646  HB  VAL A 111      61.374 -68.746  35.049  1.00 65.09           H  
ATOM   1647  O   VAL A 111      61.504 -70.032  37.607  1.00 65.09           O  
ATOM   1648  CG1 VAL A 111      60.105 -70.327  34.323  1.00 65.09           C  
ATOM   1649 HG11 VAL A 111      60.474 -70.299  33.298  1.00 65.09           H  
ATOM   1650 HG12 VAL A 111      60.650 -71.107  34.856  1.00 65.09           H  
ATOM   1651 HG13 VAL A 111      59.046 -70.586  34.303  1.00 65.09           H  
ATOM   1652  CG2 VAL A 111      59.617 -67.904  34.125  1.00 65.09           C  
ATOM   1653 HG21 VAL A 111      58.551 -68.118  34.045  1.00 65.09           H  
ATOM   1654 HG22 VAL A 111      60.056 -67.894  33.127  1.00 65.09           H  
ATOM   1655 HG23 VAL A 111      59.741 -66.914  34.562  1.00 65.09           H  
ATOM   1656  N   PRO A 112      59.497 -71.093  37.680  1.00 72.55           N  
ATOM   1657  CA  PRO A 112      59.938 -72.192  38.530  1.00 72.55           C  
ATOM   1658  HA  PRO A 112      60.189 -71.781  39.508  1.00 72.55           H  
ATOM   1659  C   PRO A 112      61.147 -72.925  37.945  1.00 72.55           C  
ATOM   1660  CB  PRO A 112      58.735 -73.134  38.670  1.00 72.55           C  
ATOM   1661  HB2 PRO A 112      58.691 -73.591  39.658  1.00 72.55           H  
ATOM   1662  HB3 PRO A 112      58.768 -73.903  37.898  1.00 72.55           H  
ATOM   1663  O   PRO A 112      61.246 -73.137  36.737  1.00 72.55           O  
ATOM   1664  CG  PRO A 112      57.534 -72.231  38.411  1.00 72.55           C  
ATOM   1665  HG2 PRO A 112      56.685 -72.786  38.013  1.00 72.55           H  
ATOM   1666  HG3 PRO A 112      57.260 -71.713  39.331  1.00 72.55           H  
ATOM   1667  CD  PRO A 112      58.070 -71.223  37.403  1.00 72.55           C  
ATOM   1668  HD2 PRO A 112      57.928 -71.603  36.391  1.00 72.55           H  
ATOM   1669  HD3 PRO A 112      57.536 -70.282  37.534  1.00 72.55           H  
ATOM   1670  N   ALA A 113      62.065 -73.366  38.810  1.00 68.55           N  
ATOM   1671  H   ALA A 113      61.923 -73.166  39.790  1.00 68.55           H  
ATOM   1672  CA  ALA A 113      63.336 -73.972  38.401  1.00 68.55           C  
ATOM   1673  HA  ALA A 113      63.921 -73.220  37.871  1.00 68.55           H  
ATOM   1674  C   ALA A 113      63.184 -75.175  37.450  1.00 68.55           C  
ATOM   1675  CB  ALA A 113      64.096 -74.386  39.667  1.00 68.55           C  
ATOM   1676  HB1 ALA A 113      64.256 -73.517  40.305  1.00 68.55           H  
ATOM   1677  HB2 ALA A 113      63.531 -75.140  40.214  1.00 68.55           H  
ATOM   1678  HB3 ALA A 113      65.064 -74.802  39.388  1.00 68.55           H  
ATOM   1679  O   ALA A 113      64.037 -75.375  36.591  1.00 68.55           O  
ATOM   1680  N   THR A 114      62.104 -75.949  37.595  1.00 67.42           N  
ATOM   1681  H   THR A 114      61.404 -75.687  38.274  1.00 67.42           H  
ATOM   1682  CA  THR A 114      61.796 -77.130  36.773  1.00 67.42           C  
ATOM   1683  HA  THR A 114      62.662 -77.791  36.747  1.00 67.42           H  
ATOM   1684  C   THR A 114      61.462 -76.794  35.325  1.00 67.42           C  
ATOM   1685  CB  THR A 114      60.601 -77.893  37.369  1.00 67.42           C  
ATOM   1686  HB  THR A 114      60.205 -78.596  36.637  1.00 67.42           H  
ATOM   1687  O   THR A 114      61.736 -77.600  34.446  1.00 67.42           O  
ATOM   1688  CG2 THR A 114      61.014 -78.671  38.619  1.00 67.42           C  
ATOM   1689 HG21 THR A 114      60.152 -79.214  39.006  1.00 67.42           H  
ATOM   1690 HG22 THR A 114      61.381 -77.988  39.386  1.00 67.42           H  
ATOM   1691 HG23 THR A 114      61.796 -79.384  38.361  1.00 67.42           H  
ATOM   1692  OG1 THR A 114      59.582 -76.995  37.768  1.00 67.42           O  
ATOM   1693  HG1 THR A 114      58.979 -76.881  37.030  1.00 67.42           H  
ATOM   1694  N   GLU A 115      60.885 -75.619  35.071  1.00 67.38           N  
ATOM   1695  H   GLU A 115      60.701 -74.987  35.837  1.00 67.38           H  
ATOM   1696  CA  GLU A 115      60.509 -75.168  33.725  1.00 67.38           C  
ATOM   1697  HA  GLU A 115      60.410 -76.022  33.055  1.00 67.38           H  
ATOM   1698  C   GLU A 115      61.572 -74.248  33.114  1.00 67.38           C  
ATOM   1699  CB  GLU A 115      59.152 -74.457  33.781  1.00 67.38           C  
ATOM   1700  HB2 GLU A 115      59.192 -73.668  34.532  1.00 67.38           H  
ATOM   1701  HB3 GLU A 115      58.954 -74.005  32.809  1.00 67.38           H  
ATOM   1702  O   GLU A 115      61.619 -74.091  31.895  1.00 67.38           O  
ATOM   1703  CG  GLU A 115      58.011 -75.433  34.113  1.00 67.38           C  
ATOM   1704  HG2 GLU A 115      57.969 -76.200  33.340  1.00 67.38           H  
ATOM   1705  HG3 GLU A 115      58.229 -75.924  35.061  1.00 67.38           H  
ATOM   1706  CD  GLU A 115      56.642 -74.744  34.221  1.00 67.38           C  
ATOM   1707  OE1 GLU A 115      55.719 -75.416  34.735  1.00 67.38           O  
ATOM   1708  OE2 GLU A 115      56.535 -73.557  33.840  1.00 67.38           O  
ATOM   1709  N   ARG A 116      62.468 -73.673  33.937  1.00 65.00           N  
ATOM   1710  H   ARG A 116      62.335 -73.812  34.929  1.00 65.00           H  
ATOM   1711  CA  ARG A 116      63.545 -72.782  33.472  1.00 65.00           C  
ATOM   1712  HA  ARG A 116      63.097 -71.888  33.037  1.00 65.00           H  
ATOM   1713  C   ARG A 116      64.389 -73.394  32.370  1.00 65.00           C  
ATOM   1714  CB  ARG A 116      64.495 -72.382  34.609  1.00 65.00           C  
ATOM   1715  HB2 ARG A 116      64.674 -73.236  35.263  1.00 65.00           H  
ATOM   1716  HB3 ARG A 116      65.451 -72.081  34.181  1.00 65.00           H  
ATOM   1717  O   ARG A 116      64.769 -72.673  31.464  1.00 65.00           O  
ATOM   1718  CG  ARG A 116      63.965 -71.198  35.410  1.00 65.00           C  
ATOM   1719  HG2 ARG A 116      63.762 -70.356  34.748  1.00 65.00           H  
ATOM   1720  HG3 ARG A 116      63.036 -71.493  35.900  1.00 65.00           H  
ATOM   1721  CD  ARG A 116      64.993 -70.784  36.462  1.00 65.00           C  
ATOM   1722  HD2 ARG A 116      65.354 -71.675  36.976  1.00 65.00           H  
ATOM   1723  HD3 ARG A 116      65.828 -70.293  35.963  1.00 65.00           H  
ATOM   1724  NE  ARG A 116      64.378 -69.875  37.439  1.00 65.00           N  
ATOM   1725  HE  ARG A 116      63.393 -69.683  37.323  1.00 65.00           H  
ATOM   1726  NH1 ARG A 116      66.185 -69.608  38.817  1.00 65.00           N  
ATOM   1727 HH11 ARG A 116      66.612 -69.140  39.604  1.00 65.00           H  
ATOM   1728 HH12 ARG A 116      66.708 -70.218  38.204  1.00 65.00           H  
ATOM   1729  NH2 ARG A 116      64.284 -68.500  39.238  1.00 65.00           N  
ATOM   1730 HH21 ARG A 116      63.374 -68.178  38.942  1.00 65.00           H  
ATOM   1731 HH22 ARG A 116      64.705 -68.004  40.011  1.00 65.00           H  
ATOM   1732  CZ  ARG A 116      64.949 -69.333  38.492  1.00 65.00           C  
ATOM   1733  N   GLU A 117      64.709 -74.681  32.444  1.00 70.46           N  
ATOM   1734  H   GLU A 117      64.349 -75.227  33.214  1.00 70.46           H  
ATOM   1735  CA  GLU A 117      65.580 -75.330  31.458  1.00 70.46           C  
ATOM   1736  HA  GLU A 117      66.485 -74.734  31.349  1.00 70.46           H  
ATOM   1737  C   GLU A 117      64.907 -75.395  30.077  1.00 70.46           C  
ATOM   1738  CB  GLU A 117      65.969 -76.713  32.005  1.00 70.46           C  
ATOM   1739  HB2 GLU A 117      66.091 -76.625  33.085  1.00 70.46           H  
ATOM   1740  HB3 GLU A 117      65.168 -77.425  31.812  1.00 70.46           H  
ATOM   1741  O   GLU A 117      65.519 -75.063  29.062  1.00 70.46           O  
ATOM   1742  CG  GLU A 117      67.295 -77.239  31.441  1.00 70.46           C  
ATOM   1743  HG2 GLU A 117      68.034 -76.439  31.488  1.00 70.46           H  
ATOM   1744  HG3 GLU A 117      67.155 -77.509  30.394  1.00 70.46           H  
ATOM   1745  CD  GLU A 117      67.819 -78.454  32.231  1.00 70.46           C  
ATOM   1746  OE1 GLU A 117      69.057 -78.642  32.245  1.00 70.46           O  
ATOM   1747  OE2 GLU A 117      66.994 -79.192  32.814  1.00 70.46           O  
ATOM   1748  N   GLU A 118      63.611 -75.717  30.045  1.00 69.71           N  
ATOM   1749  H   GLU A 118      63.138 -75.916  30.915  1.00 69.71           H  
ATOM   1750  CA  GLU A 118      62.814 -75.722  28.818  1.00 69.71           C  
ATOM   1751  HA  GLU A 118      63.375 -76.254  28.050  1.00 69.71           H  
ATOM   1752  C   GLU A 118      62.564 -74.295  28.307  1.00 69.71           C  
ATOM   1753  CB  GLU A 118      61.505 -76.487  29.073  1.00 69.71           C  
ATOM   1754  HB2 GLU A 118      61.734 -77.390  29.639  1.00 69.71           H  
ATOM   1755  HB3 GLU A 118      60.825 -75.868  29.659  1.00 69.71           H  
ATOM   1756  O   GLU A 118      62.664 -74.039  27.105  1.00 69.71           O  
ATOM   1757  CG  GLU A 118      60.839 -76.903  27.754  1.00 69.71           C  
ATOM   1758  HG2 GLU A 118      61.569 -77.448  27.155  1.00 69.71           H  
ATOM   1759  HG3 GLU A 118      60.564 -76.005  27.201  1.00 69.71           H  
ATOM   1760  CD  GLU A 118      59.589 -77.780  27.931  1.00 69.71           C  
ATOM   1761  OE1 GLU A 118      59.124 -78.295  26.886  1.00 69.71           O  
ATOM   1762  OE2 GLU A 118      59.092 -77.909  29.069  1.00 69.71           O  
ATOM   1763  N   LEU A 119      62.326 -73.342  29.216  1.00 64.08           N  
ATOM   1764  H   LEU A 119      62.215 -73.630  30.177  1.00 64.08           H  
ATOM   1765  CA  LEU A 119      62.199 -71.920  28.903  1.00 64.08           C  
ATOM   1766  HA  LEU A 119      61.400 -71.802  28.171  1.00 64.08           H  
ATOM   1767  C   LEU A 119      63.492 -71.360  28.296  1.00 64.08           C  
ATOM   1768  CB  LEU A 119      61.819 -71.155  30.180  1.00 64.08           C  
ATOM   1769  HB2 LEU A 119      61.043 -71.698  30.719  1.00 64.08           H  
ATOM   1770  HB3 LEU A 119      62.693 -71.105  30.830  1.00 64.08           H  
ATOM   1771  O   LEU A 119      63.433 -70.696  27.265  1.00 64.08           O  
ATOM   1772  CG  LEU A 119      61.320 -69.735  29.862  1.00 64.08           C  
ATOM   1773  HG  LEU A 119      61.621 -69.442  28.856  1.00 64.08           H  
ATOM   1774  CD1 LEU A 119      59.796 -69.655  29.943  1.00 64.08           C  
ATOM   1775 HD11 LEU A 119      59.460 -69.870  30.958  1.00 64.08           H  
ATOM   1776 HD12 LEU A 119      59.460 -68.657  29.662  1.00 64.08           H  
ATOM   1777 HD13 LEU A 119      59.353 -70.383  29.263  1.00 64.08           H  
ATOM   1778  CD2 LEU A 119      61.912 -68.726  30.831  1.00 64.08           C  
ATOM   1779 HD21 LEU A 119      61.468 -67.758  30.599  1.00 64.08           H  
ATOM   1780 HD22 LEU A 119      62.993 -68.671  30.703  1.00 64.08           H  
ATOM   1781 HD23 LEU A 119      61.680 -68.998  31.861  1.00 64.08           H  
ATOM   1782  N   VAL A 120      64.653 -71.676  28.880  1.00 69.80           N  
ATOM   1783  H   VAL A 120      64.615 -72.226  29.727  1.00 69.80           H  
ATOM   1784  CA  VAL A 120      65.979 -71.315  28.361  1.00 69.80           C  
ATOM   1785  HA  VAL A 120      66.021 -70.233  28.232  1.00 69.80           H  
ATOM   1786  C   VAL A 120      66.176 -71.928  26.984  1.00 69.80           C  
ATOM   1787  CB  VAL A 120      67.113 -71.717  29.328  1.00 69.80           C  
ATOM   1788  HB  VAL A 120      66.957 -72.742  29.664  1.00 69.80           H  
ATOM   1789  O   VAL A 120      66.479 -71.184  26.064  1.00 69.80           O  
ATOM   1790  CG1 VAL A 120      68.507 -71.622  28.690  1.00 69.80           C  
ATOM   1791 HG11 VAL A 120      68.667 -70.631  28.265  1.00 69.80           H  
ATOM   1792 HG12 VAL A 120      68.619 -72.366  27.902  1.00 69.80           H  
ATOM   1793 HG13 VAL A 120      69.276 -71.820  29.436  1.00 69.80           H  
ATOM   1794  CG2 VAL A 120      67.135 -70.785  30.549  1.00 69.80           C  
ATOM   1795 HG21 VAL A 120      67.459 -69.788  30.251  1.00 69.80           H  
ATOM   1796 HG22 VAL A 120      67.822 -71.180  31.298  1.00 69.80           H  
ATOM   1797 HG23 VAL A 120      66.142 -70.701  30.991  1.00 69.80           H  
ATOM   1798  N   GLN A 121      65.898 -73.220  26.773  1.00 67.88           N  
ATOM   1799  H   GLN A 121      65.659 -73.802  27.563  1.00 67.88           H  
ATOM   1800  CA  GLN A 121      65.998 -73.831  25.437  1.00 67.88           C  
ATOM   1801  HA  GLN A 121      67.024 -73.745  25.079  1.00 67.88           H  
ATOM   1802  C   GLN A 121      65.080 -73.166  24.402  1.00 67.88           C  
ATOM   1803  CB  GLN A 121      65.599 -75.309  25.502  1.00 67.88           C  
ATOM   1804  HB2 GLN A 121      64.687 -75.417  26.089  1.00 67.88           H  
ATOM   1805  HB3 GLN A 121      65.392 -75.656  24.490  1.00 67.88           H  
ATOM   1806  O   GLN A 121      65.384 -73.118  23.204  1.00 67.88           O  
ATOM   1807  CG  GLN A 121      66.689 -76.210  26.082  1.00 67.88           C  
ATOM   1808  HG2 GLN A 121      67.591 -76.128  25.474  1.00 67.88           H  
ATOM   1809  HG3 GLN A 121      66.934 -75.891  27.095  1.00 67.88           H  
ATOM   1810  CD  GLN A 121      66.251 -77.670  26.113  1.00 67.88           C  
ATOM   1811  NE2 GLN A 121      67.020 -78.534  26.735  1.00 67.88           N  
ATOM   1812 HE21 GLN A 121      66.640 -79.464  26.842  1.00 67.88           H  
ATOM   1813 HE22 GLN A 121      67.796 -78.200  27.288  1.00 67.88           H  
ATOM   1814  OE1 GLN A 121      65.234 -78.073  25.563  1.00 67.88           O  
ATOM   1815  N   ARG A 122      63.902 -72.701  24.827  1.00 67.85           N  
ATOM   1816  H   ARG A 122      63.672 -72.824  25.803  1.00 67.85           H  
ATOM   1817  CA  ARG A 122      62.940 -72.036  23.945  1.00 67.85           C  
ATOM   1818  HA  ARG A 122      62.940 -72.556  22.987  1.00 67.85           H  
ATOM   1819  C   ARG A 122      63.379 -70.604  23.631  1.00 67.85           C  
ATOM   1820  CB  ARG A 122      61.538 -72.142  24.565  1.00 67.85           C  
ATOM   1821  HB2 ARG A 122      61.319 -71.253  25.157  1.00 67.85           H  
ATOM   1822  HB3 ARG A 122      61.500 -73.006  25.227  1.00 67.85           H  
ATOM   1823  O   ARG A 122      63.374 -70.234  22.459  1.00 67.85           O  
ATOM   1824  CG  ARG A 122      60.457 -72.357  23.503  1.00 67.85           C  
ATOM   1825  HG2 ARG A 122      60.369 -71.461  22.890  1.00 67.85           H  
ATOM   1826  HG3 ARG A 122      60.724 -73.205  22.872  1.00 67.85           H  
ATOM   1827  CD  ARG A 122      59.123 -72.652  24.195  1.00 67.85           C  
ATOM   1828  HD2 ARG A 122      58.899 -71.834  24.879  1.00 67.85           H  
ATOM   1829  HD3 ARG A 122      59.219 -73.571  24.773  1.00 67.85           H  
ATOM   1830  NE  ARG A 122      58.026 -72.786  23.219  1.00 67.85           N  
ATOM   1831  HE  ARG A 122      58.251 -72.621  22.249  1.00 67.85           H  
ATOM   1832  NH1 ARG A 122      56.356 -73.181  24.746  1.00 67.85           N  
ATOM   1833 HH11 ARG A 122      57.038 -73.187  25.490  1.00 67.85           H  
ATOM   1834 HH12 ARG A 122      55.386 -73.351  24.971  1.00 67.85           H  
ATOM   1835  NH2 ARG A 122      55.856 -73.034  22.575  1.00 67.85           N  
ATOM   1836 HH21 ARG A 122      56.110 -72.851  21.615  1.00 67.85           H  
ATOM   1837 HH22 ARG A 122      54.887 -73.171  22.824  1.00 67.85           H  
ATOM   1838  CZ  ARG A 122      56.757 -73.002  23.518  1.00 67.85           C  
ATOM   1839  N   LEU A 123      63.848 -69.857  24.631  1.00 61.06           N  
ATOM   1840  H   LEU A 123      63.825 -70.254  25.560  1.00 61.06           H  
ATOM   1841  CA  LEU A 123      64.448 -68.528  24.484  1.00 61.06           C  
ATOM   1842  HA  LEU A 123      63.754 -67.877  23.952  1.00 61.06           H  
ATOM   1843  C   LEU A 123      65.739 -68.576  23.661  1.00 61.06           C  
ATOM   1844  CB  LEU A 123      64.739 -67.937  25.875  1.00 61.06           C  
ATOM   1845  HB2 LEU A 123      65.436 -67.105  25.773  1.00 61.06           H  
ATOM   1846  HB3 LEU A 123      65.233 -68.700  26.477  1.00 61.06           H  
ATOM   1847  O   LEU A 123      65.927 -67.741  22.785  1.00 61.06           O  
ATOM   1848  CG  LEU A 123      63.489 -67.429  26.612  1.00 61.06           C  
ATOM   1849  HG  LEU A 123      62.690 -68.166  26.535  1.00 61.06           H  
ATOM   1850  CD1 LEU A 123      63.812 -67.222  28.088  1.00 61.06           C  
ATOM   1851 HD11 LEU A 123      64.549 -66.428  28.211  1.00 61.06           H  
ATOM   1852 HD12 LEU A 123      64.196 -68.149  28.516  1.00 61.06           H  
ATOM   1853 HD13 LEU A 123      62.894 -66.957  28.611  1.00 61.06           H  
ATOM   1854  CD2 LEU A 123      62.996 -66.098  26.038  1.00 61.06           C  
ATOM   1855 HD21 LEU A 123      62.685 -66.222  25.000  1.00 61.06           H  
ATOM   1856 HD22 LEU A 123      62.138 -65.752  26.614  1.00 61.06           H  
ATOM   1857 HD23 LEU A 123      63.782 -65.346  26.094  1.00 61.06           H  
ATOM   1858  N   GLU A 124      66.597 -69.575  23.868  1.00 67.34           N  
ATOM   1859  H   GLU A 124      66.428 -70.185  24.655  1.00 67.34           H  
ATOM   1860  CA  GLU A 124      67.812 -69.814  23.084  1.00 67.34           C  
ATOM   1861  HA  GLU A 124      68.448 -68.929  23.118  1.00 67.34           H  
ATOM   1862  C   GLU A 124      67.480 -70.086  21.619  1.00 67.34           C  
ATOM   1863  CB  GLU A 124      68.601 -71.010  23.639  1.00 67.34           C  
ATOM   1864  HB2 GLU A 124      67.907 -71.820  23.862  1.00 67.34           H  
ATOM   1865  HB3 GLU A 124      69.286 -71.358  22.866  1.00 67.34           H  
ATOM   1866  O   GLU A 124      68.138 -69.533  20.740  1.00 67.34           O  
ATOM   1867  CG  GLU A 124      69.442 -70.663  24.876  1.00 67.34           C  
ATOM   1868  HG2 GLU A 124      68.803 -70.268  25.666  1.00 67.34           H  
ATOM   1869  HG3 GLU A 124      70.140 -69.874  24.597  1.00 67.34           H  
ATOM   1870  CD  GLU A 124      70.231 -71.874  25.403  1.00 67.34           C  
ATOM   1871  OE1 GLU A 124      71.256 -71.631  26.081  1.00 67.34           O  
ATOM   1872  OE2 GLU A 124      69.840 -73.026  25.098  1.00 67.34           O  
ATOM   1873  N   ARG A 125      66.431 -70.873  21.330  1.00 64.63           N  
ATOM   1874  H   ARG A 125      65.957 -71.328  22.098  1.00 64.63           H  
ATOM   1875  CA  ARG A 125      65.943 -71.062  19.953  1.00 64.63           C  
ATOM   1876  HA  ARG A 125      66.783 -71.363  19.327  1.00 64.63           H  
ATOM   1877  C   ARG A 125      65.444 -69.758  19.335  1.00 64.63           C  
ATOM   1878  CB  ARG A 125      64.854 -72.145  19.897  1.00 64.63           C  
ATOM   1879  HB2 ARG A 125      64.223 -71.966  19.026  1.00 64.63           H  
ATOM   1880  HB3 ARG A 125      64.227 -72.095  20.787  1.00 64.63           H  
ATOM   1881  O   ARG A 125      65.727 -69.513  18.164  1.00 64.63           O  
ATOM   1882  CG  ARG A 125      65.472 -73.541  19.753  1.00 64.63           C  
ATOM   1883  HG2 ARG A 125      66.112 -73.757  20.608  1.00 64.63           H  
ATOM   1884  HG3 ARG A 125      66.086 -73.558  18.852  1.00 64.63           H  
ATOM   1885  CD  ARG A 125      64.397 -74.626  19.619  1.00 64.63           C  
ATOM   1886  HD2 ARG A 125      64.889 -75.537  19.277  1.00 64.63           H  
ATOM   1887  HD3 ARG A 125      63.667 -74.320  18.869  1.00 64.63           H  
ATOM   1888  NE  ARG A 125      63.730 -74.891  20.906  1.00 64.63           N  
ATOM   1889  HE  ARG A 125      64.022 -74.314  21.682  1.00 64.63           H  
ATOM   1890  NH1 ARG A 125      62.583 -76.775  20.262  1.00 64.63           N  
ATOM   1891 HH11 ARG A 125      62.959 -76.674  19.330  1.00 64.63           H  
ATOM   1892 HH12 ARG A 125      61.986 -77.552  20.507  1.00 64.63           H  
ATOM   1893  NH2 ARG A 125      62.448 -76.072  22.375  1.00 64.63           N  
ATOM   1894 HH21 ARG A 125      62.774 -75.489  23.132  1.00 64.63           H  
ATOM   1895 HH22 ARG A 125      61.910 -76.892  22.618  1.00 64.63           H  
ATOM   1896  CZ  ARG A 125      62.923 -75.904  21.173  1.00 64.63           C  
ATOM   1897  N   MET A 126      64.750 -68.919  20.105  1.00 59.70           N  
ATOM   1898  H   MET A 126      64.547 -69.195  21.055  1.00 59.70           H  
ATOM   1899  CA  MET A 126      64.308 -67.596  19.644  1.00 59.70           C  
ATOM   1900  HA  MET A 126      63.776 -67.709  18.700  1.00 59.70           H  
ATOM   1901  C   MET A 126      65.501 -66.664  19.368  1.00 59.70           C  
ATOM   1902  CB  MET A 126      63.345 -66.966  20.664  1.00 59.70           C  
ATOM   1903  HB2 MET A 126      63.793 -66.975  21.658  1.00 59.70           H  
ATOM   1904  HB3 MET A 126      63.174 -65.927  20.380  1.00 59.70           H  
ATOM   1905  O   MET A 126      65.580 -66.061  18.300  1.00 59.70           O  
ATOM   1906  CG  MET A 126      61.990 -67.681  20.715  1.00 59.70           C  
ATOM   1907  HG2 MET A 126      61.500 -67.572  19.747  1.00 59.70           H  
ATOM   1908  HG3 MET A 126      62.157 -68.744  20.886  1.00 59.70           H  
ATOM   1909  SD  MET A 126      60.862 -67.082  22.004  1.00 59.70           S  
ATOM   1910  CE  MET A 126      60.531 -65.397  21.412  1.00 59.70           C  
ATOM   1911  HE1 MET A 126      61.446 -64.804  21.443  1.00 59.70           H  
ATOM   1912  HE2 MET A 126      60.149 -65.428  20.392  1.00 59.70           H  
ATOM   1913  HE3 MET A 126      59.789 -64.928  22.058  1.00 59.70           H  
ATOM   1914  N   LEU A 127      66.470 -66.599  20.285  1.00 55.48           N  
ATOM   1915  H   LEU A 127      66.329 -67.101  21.150  1.00 55.48           H  
ATOM   1916  CA  LEU A 127      67.701 -65.809  20.154  1.00 55.48           C  
ATOM   1917  HA  LEU A 127      67.434 -64.775  19.936  1.00 55.48           H  
ATOM   1918  C   LEU A 127      68.593 -66.288  19.001  1.00 55.48           C  
ATOM   1919  CB  LEU A 127      68.472 -65.872  21.488  1.00 55.48           C  
ATOM   1920  HB2 LEU A 127      69.545 -65.883  21.294  1.00 55.48           H  
ATOM   1921  HB3 LEU A 127      68.240 -66.810  21.993  1.00 55.48           H  
ATOM   1922  O   LEU A 127      69.194 -65.470  18.304  1.00 55.48           O  
ATOM   1923  CG  LEU A 127      68.159 -64.687  22.417  1.00 55.48           C  
ATOM   1924  HG  LEU A 127      67.106 -64.419  22.328  1.00 55.48           H  
ATOM   1925  CD1 LEU A 127      68.442 -65.055  23.871  1.00 55.48           C  
ATOM   1926 HD11 LEU A 127      67.800 -65.884  24.168  1.00 55.48           H  
ATOM   1927 HD12 LEU A 127      69.486 -65.342  23.998  1.00 55.48           H  
ATOM   1928 HD13 LEU A 127      68.219 -64.203  24.514  1.00 55.48           H  
ATOM   1929  CD2 LEU A 127      69.029 -63.482  22.044  1.00 55.48           C  
ATOM   1930 HD21 LEU A 127      68.765 -62.638  22.682  1.00 55.48           H  
ATOM   1931 HD22 LEU A 127      70.084 -63.715  22.181  1.00 55.48           H  
ATOM   1932 HD23 LEU A 127      68.846 -63.198  21.008  1.00 55.48           H  
ATOM   1933  N   ALA A 128      68.688 -67.602  18.776  1.00 55.11           N  
ATOM   1934  H   ALA A 128      68.228 -68.233  19.416  1.00 55.11           H  
ATOM   1935  CA  ALA A 128      69.493 -68.174  17.700  1.00 55.11           C  
ATOM   1936  HA  ALA A 128      70.524 -67.842  17.824  1.00 55.11           H  
ATOM   1937  C   ALA A 128      69.024 -67.702  16.316  1.00 55.11           C  
ATOM   1938  CB  ALA A 128      69.461 -69.704  17.809  1.00 55.11           C  
ATOM   1939  HB1 ALA A 128      69.871 -70.016  18.769  1.00 55.11           H  
ATOM   1940  HB2 ALA A 128      68.435 -70.062  17.724  1.00 55.11           H  
ATOM   1941  HB3 ALA A 128      70.058 -70.141  17.009  1.00 55.11           H  
ATOM   1942  O   ALA A 128      69.862 -67.437  15.454  1.00 55.11           O  
ATOM   1943  N   ALA A 129      67.710 -67.540  16.125  1.00 49.41           N  
ATOM   1944  H   ALA A 129      67.079 -67.768  16.880  1.00 49.41           H  
ATOM   1945  CA  ALA A 129      67.131 -67.036  14.881  1.00 49.41           C  
ATOM   1946  HA  ALA A 129      67.568 -67.582  14.046  1.00 49.41           H  
ATOM   1947  C   ALA A 129      67.416 -65.539  14.642  1.00 49.41           C  
ATOM   1948  CB  ALA A 129      65.625 -67.324  14.907  1.00 49.41           C  
ATOM   1949  HB1 ALA A 129      65.179 -67.011  13.964  1.00 49.41           H  
ATOM   1950  HB2 ALA A 129      65.152 -66.774  15.721  1.00 49.41           H  
ATOM   1951  HB3 ALA A 129      65.452 -68.391  15.046  1.00 49.41           H  
ATOM   1952  O   ALA A 129      67.520 -65.118  13.494  1.00 49.41           O  
ATOM   1953  N   LEU A 130      67.583 -64.746  15.709  1.00 46.41           N  
ATOM   1954  H   LEU A 130      67.459 -65.160  16.622  1.00 46.41           H  
ATOM   1955  CA  LEU A 130      67.848 -63.300  15.644  1.00 46.41           C  
ATOM   1956  HA  LEU A 130      67.198 -62.853  14.892  1.00 46.41           H  
ATOM   1957  C   LEU A 130      69.287 -62.950  15.235  1.00 46.41           C  
ATOM   1958  CB  LEU A 130      67.526 -62.689  17.025  1.00 46.41           C  
ATOM   1959  HB2 LEU A 130      67.647 -63.452  17.794  1.00 46.41           H  
ATOM   1960  HB3 LEU A 130      68.239 -61.897  17.255  1.00 46.41           H  
ATOM   1961  O   LEU A 130      69.522 -61.914  14.616  1.00 46.41           O  
ATOM   1962  CG  LEU A 130      66.108 -62.103  17.109  1.00 46.41           C  
ATOM   1963  HG  LEU A 130      65.417 -62.731  16.548  1.00 46.41           H  
ATOM   1964  CD1 LEU A 130      65.642 -62.059  18.564  1.00 46.41           C  
ATOM   1965 HD11 LEU A 130      64.647 -61.619  18.616  1.00 46.41           H  
ATOM   1966 HD12 LEU A 130      66.328 -61.460  19.163  1.00 46.41           H  
ATOM   1967 HD13 LEU A 130      65.595 -63.072  18.965  1.00 46.41           H  
ATOM   1968  CD2 LEU A 130      66.081 -60.681  16.543  1.00 46.41           C  
ATOM   1969 HD21 LEU A 130      66.722 -60.025  17.132  1.00 46.41           H  
ATOM   1970 HD22 LEU A 130      66.424 -60.683  15.509  1.00 46.41           H  
ATOM   1971 HD23 LEU A 130      65.061 -60.296  16.570  1.00 46.41           H  
ATOM   1972  N   ARG A 131      70.270 -63.791  15.579  1.00 43.52           N  
ATOM   1973  H   ARG A 131      69.999 -64.626  16.079  1.00 43.52           H  
ATOM   1974  CA  ARG A 131      71.703 -63.472  15.414  1.00 43.52           C  
ATOM   1975  HA  ARG A 131      71.910 -62.592  16.023  1.00 43.52           H  
ATOM   1976  C   ARG A 131      72.181 -63.063  14.013  1.00 43.52           C  
ATOM   1977  CB  ARG A 131      72.573 -64.639  15.899  1.00 43.52           C  
ATOM   1978  HB2 ARG A 131      72.066 -65.587  15.723  1.00 43.52           H  
ATOM   1979  HB3 ARG A 131      73.507 -64.648  15.337  1.00 43.52           H  
ATOM   1980  O   ARG A 131      73.049 -62.190  13.969  1.00 43.52           O  
ATOM   1981  CG  ARG A 131      72.923 -64.490  17.380  1.00 43.52           C  
ATOM   1982  HG2 ARG A 131      72.016 -64.582  17.978  1.00 43.52           H  
ATOM   1983  HG3 ARG A 131      73.375 -63.514  17.556  1.00 43.52           H  
ATOM   1984  CD  ARG A 131      73.919 -65.582  17.768  1.00 43.52           C  
ATOM   1985  HD2 ARG A 131      74.824 -65.466  17.172  1.00 43.52           H  
ATOM   1986  HD3 ARG A 131      73.468 -66.550  17.548  1.00 43.52           H  
ATOM   1987  NE  ARG A 131      74.258 -65.506  19.198  1.00 43.52           N  
ATOM   1988  HE  ARG A 131      73.926 -64.694  19.698  1.00 43.52           H  
ATOM   1989  NH1 ARG A 131      75.345 -67.521  19.344  1.00 43.52           N  
ATOM   1990 HH11 ARG A 131      75.781 -68.239  19.906  1.00 43.52           H  
ATOM   1991 HH12 ARG A 131      75.191 -67.658  18.356  1.00 43.52           H  
ATOM   1992  NH2 ARG A 131      75.063 -66.281  21.180  1.00 43.52           N  
ATOM   1993 HH21 ARG A 131      74.684 -65.470  21.647  1.00 43.52           H  
ATOM   1994 HH22 ARG A 131      75.493 -67.011  21.729  1.00 43.52           H  
ATOM   1995  CZ  ARG A 131      74.888 -66.432  19.898  1.00 43.52           C  
ATOM   1996  N   PRO A 132      71.729 -63.665  12.892  1.00 36.70           N  
ATOM   1997  CA  PRO A 132      72.371 -63.458  11.589  1.00 36.70           C  
ATOM   1998  HA  PRO A 132      73.393 -63.834  11.632  1.00 36.70           H  
ATOM   1999  C   PRO A 132      72.404 -61.995  11.137  1.00 36.70           C  
ATOM   2000  CB  PRO A 132      71.563 -64.296  10.591  1.00 36.70           C  
ATOM   2001  HB2 PRO A 132      70.791 -63.685  10.125  1.00 36.70           H  
ATOM   2002  HB3 PRO A 132      72.204 -64.737   9.827  1.00 36.70           H  
ATOM   2003  O   PRO A 132      73.273 -61.612  10.361  1.00 36.70           O  
ATOM   2004  CG  PRO A 132      70.893 -65.363  11.450  1.00 36.70           C  
ATOM   2005  HG2 PRO A 132      71.579 -66.198  11.595  1.00 36.70           H  
ATOM   2006  HG3 PRO A 132      69.955 -65.707  11.014  1.00 36.70           H  
ATOM   2007  CD  PRO A 132      70.670 -64.655  12.778  1.00 36.70           C  
ATOM   2008  HD2 PRO A 132      69.709 -64.142  12.752  1.00 36.70           H  
ATOM   2009  HD3 PRO A 132      70.695 -65.385  13.587  1.00 36.70           H  
ATOM   2010  N   VAL A 133      71.464 -61.185  11.632  1.00 36.21           N  
ATOM   2011  H   VAL A 133      70.809 -61.571  12.297  1.00 36.21           H  
ATOM   2012  CA  VAL A 133      71.214 -59.815  11.171  1.00 36.21           C  
ATOM   2013  HA  VAL A 133      71.044 -59.833  10.094  1.00 36.21           H  
ATOM   2014  C   VAL A 133      72.399 -58.881  11.424  1.00 36.21           C  
ATOM   2015  CB  VAL A 133      69.946 -59.263  11.857  1.00 36.21           C  
ATOM   2016  HB  VAL A 133      70.131 -59.172  12.927  1.00 36.21           H  
ATOM   2017  O   VAL A 133      72.656 -57.987  10.626  1.00 36.21           O  
ATOM   2018  CG1 VAL A 133      69.554 -57.885  11.311  1.00 36.21           C  
ATOM   2019 HG11 VAL A 133      68.627 -57.549  11.775  1.00 36.21           H  
ATOM   2020 HG12 VAL A 133      70.326 -57.149  11.538  1.00 36.21           H  
ATOM   2021 HG13 VAL A 133      69.416 -57.933  10.231  1.00 36.21           H  
ATOM   2022  CG2 VAL A 133      68.738 -60.193  11.656  1.00 36.21           C  
ATOM   2023 HG21 VAL A 133      68.903 -61.160  12.131  1.00 36.21           H  
ATOM   2024 HG22 VAL A 133      67.853 -59.750  12.115  1.00 36.21           H  
ATOM   2025 HG23 VAL A 133      68.550 -60.339  10.592  1.00 36.21           H  
ATOM   2026  N   ALA A 134      73.136 -59.078  12.520  1.00 31.64           N  
ATOM   2027  H   ALA A 134      72.923 -59.873  13.107  1.00 31.64           H  
ATOM   2028  CA  ALA A 134      74.072 -58.069  13.019  1.00 31.64           C  
ATOM   2029  HA  ALA A 134      73.543 -57.120  13.106  1.00 31.64           H  
ATOM   2030  C   ALA A 134      75.291 -57.816  12.112  1.00 31.64           C  
ATOM   2031  CB  ALA A 134      74.524 -58.504  14.419  1.00 31.64           C  
ATOM   2032  HB1 ALA A 134      75.052 -59.455  14.363  1.00 31.64           H  
ATOM   2033  HB2 ALA A 134      73.657 -58.606  15.072  1.00 31.64           H  
ATOM   2034  HB3 ALA A 134      75.189 -57.747  14.835  1.00 31.64           H  
ATOM   2035  O   ALA A 134      75.899 -56.756  12.196  1.00 31.64           O  
ATOM   2036  N   GLN A 135      75.702 -58.797  11.301  1.00 27.63           N  
ATOM   2037  H   GLN A 135      75.106 -59.605  11.188  1.00 27.63           H  
ATOM   2038  CA  GLN A 135      77.056 -58.827  10.732  1.00 27.63           C  
ATOM   2039  HA  GLN A 135      77.760 -58.502  11.498  1.00 27.63           H  
ATOM   2040  C   GLN A 135      77.306 -57.906   9.539  1.00 27.63           C  
ATOM   2041  CB  GLN A 135      77.410 -60.261  10.313  1.00 27.63           C  
ATOM   2042  HB2 GLN A 135      76.546 -60.736   9.849  1.00 27.63           H  
ATOM   2043  HB3 GLN A 135      78.214 -60.240   9.577  1.00 27.63           H  
ATOM   2044  O   GLN A 135      78.466 -57.759   9.161  1.00 27.63           O  
ATOM   2045  CG  GLN A 135      77.903 -61.102  11.491  1.00 27.63           C  
ATOM   2046  HG2 GLN A 135      77.098 -61.226  12.214  1.00 27.63           H  
ATOM   2047  HG3 GLN A 135      78.731 -60.586  11.976  1.00 27.63           H  
ATOM   2048  CD  GLN A 135      78.387 -62.480  11.049  1.00 27.63           C  
ATOM   2049  NE2 GLN A 135      79.012 -63.228  11.931  1.00 27.63           N  
ATOM   2050 HE21 GLN A 135      79.200 -62.876  12.858  1.00 27.63           H  
ATOM   2051 HE22 GLN A 135      79.339 -64.117  11.579  1.00 27.63           H  
ATOM   2052  OE1 GLN A 135      78.226 -62.930   9.928  1.00 27.63           O  
ATOM   2053  N   ALA A 136      76.277 -57.358   8.892  1.00 25.13           N  
ATOM   2054  H   ALA A 136      75.347 -57.435   9.280  1.00 25.13           H  
ATOM   2055  CA  ALA A 136      76.466 -56.623   7.643  1.00 25.13           C  
ATOM   2056  HA  ALA A 136      77.043 -57.247   6.960  1.00 25.13           H  
ATOM   2057  C   ALA A 136      77.276 -55.329   7.892  1.00 25.13           C  
ATOM   2058  CB  ALA A 136      75.094 -56.392   6.999  1.00 25.13           C  
ATOM   2059  HB1 ALA A 136      75.218 -55.855   6.058  1.00 25.13           H  
ATOM   2060  HB2 ALA A 136      74.469 -55.794   7.663  1.00 25.13           H  
ATOM   2061  HB3 ALA A 136      74.604 -57.346   6.806  1.00 25.13           H  
ATOM   2062  O   ALA A 136      76.727 -54.329   8.340  1.00 25.13           O  
ATOM   2063  N   ALA A 137      78.595 -55.398   7.658  1.00 25.13           N  
ATOM   2064  H   ALA A 137      78.941 -56.310   7.398  1.00 25.13           H  
ATOM   2065  CA  ALA A 137      79.589 -54.504   8.259  1.00 25.13           C  
ATOM   2066  HA  ALA A 137      79.156 -54.060   9.154  1.00 25.13           H  
ATOM   2067  C   ALA A 137      80.073 -53.326   7.390  1.00 25.13           C  
ATOM   2068  CB  ALA A 137      80.784 -55.369   8.705  1.00 25.13           C  
ATOM   2069  HB1 ALA A 137      80.462 -56.084   9.462  1.00 25.13           H  
ATOM   2070  HB2 ALA A 137      81.209 -55.909   7.859  1.00 25.13           H  
ATOM   2071  HB3 ALA A 137      81.553 -54.729   9.137  1.00 25.13           H  
ATOM   2072  O   ALA A 137      79.981 -52.180   7.809  1.00 25.13           O  
ATOM   2073  N   ASP A 138      80.728 -53.607   6.259  1.00 22.14           N  
ATOM   2074  H   ASP A 138      80.648 -54.561   5.939  1.00 22.14           H  
ATOM   2075  CA  ASP A 138      82.069 -53.011   6.074  1.00 22.14           C  
ATOM   2076  HA  ASP A 138      82.368 -52.530   7.006  1.00 22.14           H  
ATOM   2077  C   ASP A 138      82.211 -51.938   4.975  1.00 22.14           C  
ATOM   2078  CB  ASP A 138      83.036 -54.189   5.790  1.00 22.14           C  
ATOM   2079  HB2 ASP A 138      83.256 -54.239   4.723  1.00 22.14           H  
ATOM   2080  HB3 ASP A 138      82.546 -55.132   6.035  1.00 22.14           H  
ATOM   2081  O   ASP A 138      82.812 -50.885   5.172  1.00 22.14           O  
ATOM   2082  CG  ASP A 138      84.356 -54.181   6.564  1.00 22.14           C  
ATOM   2083  OD1 ASP A 138      84.435 -53.528   7.626  1.00 22.14           O  
ATOM   2084  OD2 ASP A 138      85.262 -54.917   6.113  1.00 22.14           O  
ATOM   2085  N   ALA A 139      81.772 -52.267   3.760  1.00 21.77           N  
ATOM   2086  H   ALA A 139      81.176 -53.081   3.697  1.00 21.77           H  
ATOM   2087  CA  ALA A 139      82.346 -51.744   2.512  1.00 21.77           C  
ATOM   2088  HA  ALA A 139      83.381 -51.453   2.688  1.00 21.77           H  
ATOM   2089  C   ALA A 139      81.580 -50.503   1.994  1.00 21.77           C  
ATOM   2090  CB  ALA A 139      82.316 -52.935   1.544  1.00 21.77           C  
ATOM   2091  HB1 ALA A 139      82.883 -52.715   0.640  1.00 21.77           H  
ATOM   2092  HB2 ALA A 139      82.772 -53.805   2.016  1.00 21.77           H  
ATOM   2093  HB3 ALA A 139      81.286 -53.169   1.275  1.00 21.77           H  
ATOM   2094  O   ALA A 139      80.588 -50.106   2.583  1.00 21.77           O  
ATOM   2095  N   SER A 140      81.845 -49.832   0.869  1.00 20.29           N  
ATOM   2096  H   SER A 140      81.138 -49.122   0.745  1.00 20.29           H  
ATOM   2097  CA  SER A 140      83.007 -49.590  -0.005  1.00 20.29           C  
ATOM   2098  HA  SER A 140      83.925 -49.606   0.583  1.00 20.29           H  
ATOM   2099  C   SER A 140      82.819 -48.176  -0.597  1.00 20.29           C  
ATOM   2100  CB  SER A 140      83.128 -50.577  -1.179  1.00 20.29           C  
ATOM   2101  HB2 SER A 140      83.531 -51.530  -0.837  1.00 20.29           H  
ATOM   2102  HB3 SER A 140      83.839 -50.192  -1.911  1.00 20.29           H  
ATOM   2103  O   SER A 140      81.755 -47.577  -0.449  1.00 20.29           O  
ATOM   2104  OG  SER A 140      81.892 -50.786  -1.824  1.00 20.29           O  
ATOM   2105  HG  SER A 140      81.209 -50.306  -1.350  1.00 20.29           H  
ATOM   2106  N   GLY A 141      83.845 -47.653  -1.278  1.00 19.26           N  
ATOM   2107  H   GLY A 141      84.661 -48.233  -1.412  1.00 19.26           H  
ATOM   2108  CA  GLY A 141      83.948 -46.263  -1.734  1.00 19.26           C  
ATOM   2109  HA2 GLY A 141      83.918 -45.610  -0.861  1.00 19.26           H  
ATOM   2110  HA3 GLY A 141      84.914 -46.119  -2.219  1.00 19.26           H  
ATOM   2111  C   GLY A 141      82.870 -45.811  -2.722  1.00 19.26           C  
ATOM   2112  O   GLY A 141      82.827 -46.241  -3.873  1.00 19.26           O  
ATOM   2113  N   THR A 142      82.030 -44.887  -2.269  1.00 20.45           N  
ATOM   2114  H   THR A 142      82.099 -44.598  -1.304  1.00 20.45           H  
ATOM   2115  CA  THR A 142      80.991 -44.215  -3.055  1.00 20.45           C  
ATOM   2116  HA  THR A 142      80.389 -44.959  -3.577  1.00 20.45           H  
ATOM   2117  C   THR A 142      81.629 -43.283  -4.083  1.00 20.45           C  
ATOM   2118  CB  THR A 142      80.079 -43.421  -2.109  1.00 20.45           C  
ATOM   2119  HB  THR A 142      79.466 -42.728  -2.685  1.00 20.45           H  
ATOM   2120  O   THR A 142      82.167 -42.240  -3.716  1.00 20.45           O  
ATOM   2121  CG2 THR A 142      79.159 -44.353  -1.322  1.00 20.45           C  
ATOM   2122 HG21 THR A 142      78.525 -43.760  -0.664  1.00 20.45           H  
ATOM   2123 HG22 THR A 142      79.745 -45.046  -0.718  1.00 20.45           H  
ATOM   2124 HG23 THR A 142      78.526 -44.917  -2.007  1.00 20.45           H  
ATOM   2125  OG1 THR A 142      80.862 -42.703  -1.178  1.00 20.45           O  
ATOM   2126  HG1 THR A 142      81.379 -42.076  -1.689  1.00 20.45           H  
ATOM   2127  N   GLY A 143      81.641 -43.699  -5.353  1.00 17.52           N  
ATOM   2128  H   GLY A 143      81.250 -44.610  -5.546  1.00 17.52           H  
ATOM   2129  CA  GLY A 143      82.601 -43.157  -6.322  1.00 17.52           C  
ATOM   2130  HA2 GLY A 143      83.012 -43.996  -6.883  1.00 17.52           H  
ATOM   2131  HA3 GLY A 143      83.434 -42.695  -5.792  1.00 17.52           H  
ATOM   2132  C   GLY A 143      82.106 -42.142  -7.352  1.00 17.52           C  
ATOM   2133  O   GLY A 143      82.907 -41.349  -7.829  1.00 17.52           O  
ATOM   2134  N   ALA A 144      80.854 -42.231  -7.792  1.00 18.58           N  
ATOM   2135  H   ALA A 144      80.201 -42.815  -7.289  1.00 18.58           H  
ATOM   2136  CA  ALA A 144      80.447 -41.687  -9.093  1.00 18.58           C  
ATOM   2137  HA  ALA A 144      81.289 -41.761  -9.782  1.00 18.58           H  
ATOM   2138  C   ALA A 144      80.067 -40.188  -9.006  1.00 18.58           C  
ATOM   2139  CB  ALA A 144      79.321 -42.599  -9.613  1.00 18.58           C  
ATOM   2140  HB1 ALA A 144      78.380 -42.052  -9.672  1.00 18.58           H  
ATOM   2141  HB2 ALA A 144      79.171 -43.462  -8.963  1.00 18.58           H  
ATOM   2142  HB3 ALA A 144      79.595 -42.988 -10.594  1.00 18.58           H  
ATOM   2143  O   ALA A 144      80.070 -39.613  -7.928  1.00 18.58           O  
ATOM   2144  N   ASN A 145      79.627 -39.485 -10.048  1.00 18.55           N  
ATOM   2145  H   ASN A 145      79.311 -38.572  -9.753  1.00 18.55           H  
ATOM   2146  CA  ASN A 145      80.032 -39.539 -11.449  1.00 18.55           C  
ATOM   2147  HA  ASN A 145      81.015 -40.007 -11.499  1.00 18.55           H  
ATOM   2148  C   ASN A 145      80.271 -38.074 -11.896  1.00 18.55           C  
ATOM   2149  CB  ASN A 145      79.073 -40.401 -12.313  1.00 18.55           C  
ATOM   2150  HB2 ASN A 145      79.009 -41.404 -11.892  1.00 18.55           H  
ATOM   2151  HB3 ASN A 145      78.051 -40.022 -12.308  1.00 18.55           H  
ATOM   2152  O   ASN A 145      81.250 -37.497 -11.451  1.00 18.55           O  
ATOM   2153  CG  ASN A 145      79.535 -40.602 -13.743  1.00 18.55           C  
ATOM   2154  ND2 ASN A 145      78.667 -41.074 -14.607  1.00 18.55           N  
ATOM   2155 HD21 ASN A 145      77.706 -41.241 -14.345  1.00 18.55           H  
ATOM   2156 HD22 ASN A 145      79.002 -41.170 -15.555  1.00 18.55           H  
ATOM   2157  OD1 ASN A 145      80.678 -40.388 -14.096  1.00 18.55           O  
ATOM   2158  N   PRO A 146      79.408 -37.424 -12.688  1.00 19.98           N  
ATOM   2159  CA  PRO A 146      79.780 -36.782 -13.945  1.00 19.98           C  
ATOM   2160  HA  PRO A 146      80.784 -37.065 -14.261  1.00 19.98           H  
ATOM   2161  C   PRO A 146      79.701 -35.246 -13.825  1.00 19.98           C  
ATOM   2162  CB  PRO A 146      78.734 -37.384 -14.903  1.00 19.98           C  
ATOM   2163  HB2 PRO A 146      79.093 -38.352 -15.250  1.00 19.98           H  
ATOM   2164  HB3 PRO A 146      78.527 -36.770 -15.779  1.00 19.98           H  
ATOM   2165  O   PRO A 146      79.894 -34.676 -12.760  1.00 19.98           O  
ATOM   2166  CG  PRO A 146      77.477 -37.587 -14.040  1.00 19.98           C  
ATOM   2167  HG2 PRO A 146      77.071 -38.587 -14.191  1.00 19.98           H  
ATOM   2168  HG3 PRO A 146      76.725 -36.834 -14.276  1.00 19.98           H  
ATOM   2169  CD  PRO A 146      77.961 -37.403 -12.601  1.00 19.98           C  
ATOM   2170  HD2 PRO A 146      77.657 -36.415 -12.254  1.00 19.98           H  
ATOM   2171  HD3 PRO A 146      77.540 -38.135 -11.913  1.00 19.98           H  
ATOM   2172  N   SER A 147      79.237 -34.548 -14.855  1.00 17.64           N  
ATOM   2173  H   SER A 147      78.476 -33.938 -14.593  1.00 17.64           H  
ATOM   2174  CA  SER A 147      80.054 -33.888 -15.878  1.00 17.64           C  
ATOM   2175  HA  SER A 147      81.115 -34.060 -15.698  1.00 17.64           H  
ATOM   2176  C   SER A 147      79.746 -32.398 -15.738  1.00 17.64           C  
ATOM   2177  CB  SER A 147      79.689 -34.385 -17.287  1.00 17.64           C  
ATOM   2178  HB2 SER A 147      80.145 -33.737 -18.036  1.00 17.64           H  
ATOM   2179  HB3 SER A 147      80.077 -35.394 -17.420  1.00 17.64           H  
ATOM   2180  O   SER A 147      78.575 -32.022 -15.769  1.00 17.64           O  
ATOM   2181  OG  SER A 147      78.282 -34.410 -17.464  1.00 17.64           O  
ATOM   2182  HG  SER A 147      77.964 -33.507 -17.393  1.00 17.64           H  
ATOM   2183  N   GLY A 148      80.755 -31.565 -15.495  1.00 22.15           N  
ATOM   2184  H   GLY A 148      81.702 -31.901 -15.593  1.00 22.15           H  
ATOM   2185  CA  GLY A 148      80.563 -30.164 -15.101  1.00 22.15           C  
ATOM   2186  HA2 GLY A 148      81.380 -29.864 -14.446  1.00 22.15           H  
ATOM   2187  HA3 GLY A 148      79.630 -30.065 -14.546  1.00 22.15           H  
ATOM   2188  C   GLY A 148      80.512 -29.175 -16.266  1.00 22.15           C  
ATOM   2189  O   GLY A 148      80.875 -28.026 -16.053  1.00 22.15           O  
ATOM   2190  N   ASP A 149      80.181 -29.632 -17.475  1.00 21.05           N  
ATOM   2191  H   ASP A 149      79.837 -30.580 -17.534  1.00 21.05           H  
ATOM   2192  CA  ASP A 149      80.831 -29.114 -18.685  1.00 21.05           C  
ATOM   2193  HA  ASP A 149      81.905 -29.172 -18.511  1.00 21.05           H  
ATOM   2194  C   ASP A 149      80.602 -27.627 -19.018  1.00 21.05           C  
ATOM   2195  CB  ASP A 149      80.546 -30.024 -19.901  1.00 21.05           C  
ATOM   2196  HB2 ASP A 149      80.831 -29.491 -20.807  1.00 21.05           H  
ATOM   2197  HB3 ASP A 149      79.477 -30.228 -19.955  1.00 21.05           H  
ATOM   2198  O   ASP A 149      81.531 -26.833 -18.888  1.00 21.05           O  
ATOM   2199  CG  ASP A 149      81.323 -31.349 -19.900  1.00 21.05           C  
ATOM   2200  OD1 ASP A 149      82.185 -31.550 -19.011  1.00 21.05           O  
ATOM   2201  OD2 ASP A 149      81.019 -32.201 -20.764  1.00 21.05           O  
ATOM   2202  N   ASP A 150      79.475 -27.279 -19.645  1.00 21.81           N  
ATOM   2203  H   ASP A 150      78.704 -27.931 -19.595  1.00 21.81           H  
ATOM   2204  CA  ASP A 150      79.630 -26.597 -20.944  1.00 21.81           C  
ATOM   2205  HA  ASP A 150      80.661 -26.788 -21.241  1.00 21.81           H  
ATOM   2206  C   ASP A 150      79.516 -25.049 -20.979  1.00 21.81           C  
ATOM   2207  CB  ASP A 150      78.759 -27.308 -22.000  1.00 21.81           C  
ATOM   2208  HB2 ASP A 150      78.566 -28.332 -21.677  1.00 21.81           H  
ATOM   2209  HB3 ASP A 150      77.797 -26.800 -22.072  1.00 21.81           H  
ATOM   2210  O   ASP A 150      79.015 -24.398 -20.064  1.00 21.81           O  
ATOM   2211  CG  ASP A 150      79.409 -27.384 -23.392  1.00 21.81           C  
ATOM   2212  OD1 ASP A 150      80.495 -26.787 -23.586  1.00 21.81           O  
ATOM   2213  OD2 ASP A 150      78.795 -28.023 -24.272  1.00 21.81           O  
ATOM   2214  N   LEU A 151      80.010 -24.480 -22.090  1.00 21.32           N  
ATOM   2215  H   LEU A 151      80.270 -25.159 -22.791  1.00 21.32           H  
ATOM   2216  CA  LEU A 151      80.666 -23.168 -22.258  1.00 21.32           C  
ATOM   2217  HA  LEU A 151      81.199 -22.910 -21.343  1.00 21.32           H  
ATOM   2218  C   LEU A 151      79.818 -21.936 -22.661  1.00 21.32           C  
ATOM   2219  CB  LEU A 151      81.674 -23.380 -23.416  1.00 21.32           C  
ATOM   2220  HB2 LEU A 151      81.152 -23.897 -24.221  1.00 21.32           H  
ATOM   2221  HB3 LEU A 151      81.973 -22.413 -23.821  1.00 21.32           H  
ATOM   2222  O   LEU A 151      80.275 -20.818 -22.438  1.00 21.32           O  
ATOM   2223  CG  LEU A 151      82.951 -24.162 -23.066  1.00 21.32           C  
ATOM   2224  HG  LEU A 151      82.736 -24.922 -22.315  1.00 21.32           H  
ATOM   2225  CD1 LEU A 151      83.517 -24.850 -24.310  1.00 21.32           C  
ATOM   2226 HD11 LEU A 151      82.787 -25.576 -24.669  1.00 21.32           H  
ATOM   2227 HD12 LEU A 151      84.433 -25.382 -24.053  1.00 21.32           H  
ATOM   2228 HD13 LEU A 151      83.712 -24.116 -25.092  1.00 21.32           H  
ATOM   2229  CD2 LEU A 151      84.024 -23.207 -22.532  1.00 21.32           C  
ATOM   2230 HD21 LEU A 151      84.910 -23.777 -22.252  1.00 21.32           H  
ATOM   2231 HD22 LEU A 151      83.639 -22.695 -21.650  1.00 21.32           H  
ATOM   2232 HD23 LEU A 151      84.283 -22.469 -23.292  1.00 21.32           H  
ATOM   2233  N   GLY A 152      78.710 -22.133 -23.389  1.00 25.31           N  
ATOM   2234  H   GLY A 152      78.348 -23.074 -23.329  1.00 25.31           H  
ATOM   2235  CA  GLY A 152      78.391 -21.424 -24.658  1.00 25.31           C  
ATOM   2236  HA2 GLY A 152      79.160 -21.707 -25.377  1.00 25.31           H  
ATOM   2237  HA3 GLY A 152      77.454 -21.834 -25.034  1.00 25.31           H  
ATOM   2238  C   GLY A 152      78.255 -19.880 -24.743  1.00 25.31           C  
ATOM   2239  O   GLY A 152      78.053 -19.174 -23.762  1.00 25.31           O  
ATOM   2240  N   GLU A 153      78.341 -19.370 -25.986  1.00 27.97           N  
ATOM   2241  H   GLU A 153      78.363 -20.040 -26.742  1.00 27.97           H  
ATOM   2242  CA  GLU A 153      78.719 -17.993 -26.382  1.00 27.97           C  
ATOM   2243  HA  GLU A 153      79.483 -17.658 -25.680  1.00 27.97           H  
ATOM   2244  C   GLU A 153      77.592 -16.928 -26.364  1.00 27.97           C  
ATOM   2245  CB  GLU A 153      79.372 -18.035 -27.783  1.00 27.97           C  
ATOM   2246  HB2 GLU A 153      79.595 -17.014 -28.092  1.00 27.97           H  
ATOM   2247  HB3 GLU A 153      78.658 -18.461 -28.488  1.00 27.97           H  
ATOM   2248  O   GLU A 153      76.502 -17.116 -26.901  1.00 27.97           O  
ATOM   2249  CG  GLU A 153      80.683 -18.846 -27.819  1.00 27.97           C  
ATOM   2250  HG2 GLU A 153      80.484 -19.868 -27.498  1.00 27.97           H  
ATOM   2251  HG3 GLU A 153      81.374 -18.405 -27.100  1.00 27.97           H  
ATOM   2252  CD  GLU A 153      81.352 -18.895 -29.208  1.00 27.97           C  
ATOM   2253  OE1 GLU A 153      82.592 -19.076 -29.241  1.00 27.97           O  
ATOM   2254  OE2 GLU A 153      80.635 -18.780 -30.226  1.00 27.97           O  
ATOM   2255  N   ALA A 154      77.888 -15.754 -25.791  1.00 26.88           N  
ATOM   2256  H   ALA A 154      78.824 -15.651 -25.426  1.00 26.88           H  
ATOM   2257  CA  ALA A 154      76.930 -14.702 -25.408  1.00 26.88           C  
ATOM   2258  HA  ALA A 154      76.030 -15.202 -25.049  1.00 26.88           H  
ATOM   2259  C   ALA A 154      76.466 -13.744 -26.539  1.00 26.88           C  
ATOM   2260  CB  ALA A 154      77.548 -13.946 -24.218  1.00 26.88           C  
ATOM   2261  HB1 ALA A 154      78.435 -13.402 -24.543  1.00 26.88           H  
ATOM   2262  HB2 ALA A 154      76.824 -13.235 -23.820  1.00 26.88           H  
ATOM   2263  HB3 ALA A 154      77.814 -14.649 -23.429  1.00 26.88           H  
ATOM   2264  O   ALA A 154      76.314 -12.546 -26.311  1.00 26.88           O  
ATOM   2265  N   GLY A 155      76.271 -14.230 -27.764  1.00 28.95           N  
ATOM   2266  H   GLY A 155      76.325 -15.232 -27.875  1.00 28.95           H  
ATOM   2267  CA  GLY A 155      76.359 -13.392 -28.973  1.00 28.95           C  
ATOM   2268  HA2 GLY A 155      76.511 -14.049 -29.829  1.00 28.95           H  
ATOM   2269  HA3 GLY A 155      77.249 -12.769 -28.889  1.00 28.95           H  
ATOM   2270  C   GLY A 155      75.204 -12.447 -29.341  1.00 28.95           C  
ATOM   2271  O   GLY A 155      75.193 -11.995 -30.476  1.00 28.95           O  
ATOM   2272  N   VAL A 156      74.186 -12.197 -28.513  1.00 24.92           N  
ATOM   2273  H   VAL A 156      74.262 -12.471 -27.544  1.00 24.92           H  
ATOM   2274  CA  VAL A 156      72.933 -11.594 -29.029  1.00 24.92           C  
ATOM   2275  HA  VAL A 156      72.728 -12.066 -29.991  1.00 24.92           H  
ATOM   2276  C   VAL A 156      73.091 -10.085 -29.327  1.00 24.92           C  
ATOM   2277  CB  VAL A 156      71.718 -11.934 -28.143  1.00 24.92           C  
ATOM   2278  HB  VAL A 156      71.825 -11.453 -27.171  1.00 24.92           H  
ATOM   2279  O   VAL A 156      72.989  -9.259 -28.425  1.00 24.92           O  
ATOM   2280  CG1 VAL A 156      70.412 -11.464 -28.797  1.00 24.92           C  
ATOM   2281 HG11 VAL A 156      70.291 -11.925 -29.778  1.00 24.92           H  
ATOM   2282 HG12 VAL A 156      70.423 -10.380 -28.911  1.00 24.92           H  
ATOM   2283 HG13 VAL A 156      69.563 -11.728 -28.166  1.00 24.92           H  
ATOM   2284  CG2 VAL A 156      71.591 -13.454 -27.929  1.00 24.92           C  
ATOM   2285 HG21 VAL A 156      71.529 -13.963 -28.890  1.00 24.92           H  
ATOM   2286 HG22 VAL A 156      72.451 -13.832 -27.376  1.00 24.92           H  
ATOM   2287 HG23 VAL A 156      70.693 -13.672 -27.350  1.00 24.92           H  
ATOM   2288  N   ASP A 157      73.349  -9.769 -30.604  1.00 26.38           N  
ATOM   2289  H   ASP A 157      73.572 -10.562 -31.189  1.00 26.38           H  
ATOM   2290  CA  ASP A 157      73.757  -8.471 -31.184  1.00 26.38           C  
ATOM   2291  HA  ASP A 157      74.517  -8.004 -30.557  1.00 26.38           H  
ATOM   2292  C   ASP A 157      72.643  -7.430 -31.446  1.00 26.38           C  
ATOM   2293  CB  ASP A 157      74.356  -8.763 -32.584  1.00 26.38           C  
ATOM   2294  HB2 ASP A 157      74.359  -7.839 -33.161  1.00 26.38           H  
ATOM   2295  HB3 ASP A 157      73.707  -9.472 -33.098  1.00 26.38           H  
ATOM   2296  O   ASP A 157      72.755  -6.256 -31.096  1.00 26.38           O  
ATOM   2297  CG  ASP A 157      75.786  -9.292 -32.637  1.00 26.38           C  
ATOM   2298  OD1 ASP A 157      76.630  -8.769 -31.874  1.00 26.38           O  
ATOM   2299  OD2 ASP A 157      76.049 -10.140 -33.519  1.00 26.38           O  
ATOM   2300  N   GLU A 158      71.659  -7.838 -32.249  1.00 25.65           N  
ATOM   2301  H   GLU A 158      71.633  -8.834 -32.412  1.00 25.65           H  
ATOM   2302  CA  GLU A 158      70.994  -7.016 -33.279  1.00 25.65           C  
ATOM   2303  HA  GLU A 158      71.638  -6.189 -33.578  1.00 25.65           H  
ATOM   2304  C   GLU A 158      69.652  -6.414 -32.787  1.00 25.65           C  
ATOM   2305  CB  GLU A 158      70.788  -7.964 -34.488  1.00 25.65           C  
ATOM   2306  HB2 GLU A 158      69.953  -7.618 -35.096  1.00 25.65           H  
ATOM   2307  HB3 GLU A 158      70.506  -8.950 -34.117  1.00 25.65           H  
ATOM   2308  O   GLU A 158      69.332  -6.379 -31.605  1.00 25.65           O  
ATOM   2309  CG  GLU A 158      71.974  -8.109 -35.455  1.00 25.65           C  
ATOM   2310  HG2 GLU A 158      72.837  -8.503 -34.917  1.00 25.65           H  
ATOM   2311  HG3 GLU A 158      72.232  -7.119 -35.831  1.00 25.65           H  
ATOM   2312  CD  GLU A 158      71.654  -9.038 -36.647  1.00 25.65           C  
ATOM   2313  OE1 GLU A 158      72.522  -9.160 -37.541  1.00 25.65           O  
ATOM   2314  OE2 GLU A 158      70.527  -9.587 -36.701  1.00 25.65           O  
ATOM   2315  N   LEU A 159      68.690  -6.043 -33.632  1.00 22.58           N  
ATOM   2316  H   LEU A 159      67.781  -6.290 -33.268  1.00 22.58           H  
ATOM   2317  CA  LEU A 159      68.642  -4.886 -34.534  1.00 22.58           C  
ATOM   2318  HA  LEU A 159      69.569  -4.321 -34.438  1.00 22.58           H  
ATOM   2319  C   LEU A 159      67.472  -3.977 -34.085  1.00 22.58           C  
ATOM   2320  CB  LEU A 159      68.460  -5.377 -35.999  1.00 22.58           C  
ATOM   2321  HB2 LEU A 159      67.436  -5.216 -36.334  1.00 22.58           H  
ATOM   2322  HB3 LEU A 159      68.571  -6.461 -36.038  1.00 22.58           H  
ATOM   2323  O   LEU A 159      66.906  -3.266 -34.906  1.00 22.58           O  
ATOM   2324  CG  LEU A 159      69.430  -4.755 -37.022  1.00 22.58           C  
ATOM   2325  HG  LEU A 159      70.384  -4.541 -36.540  1.00 22.58           H  
ATOM   2326  CD1 LEU A 159      69.689  -5.736 -38.167  1.00 22.58           C  
ATOM   2327 HD11 LEU A 159      68.754  -5.985 -38.670  1.00 22.58           H  
ATOM   2328 HD12 LEU A 159      70.387  -5.297 -38.880  1.00 22.58           H  
ATOM   2329 HD13 LEU A 159      70.133  -6.650 -37.774  1.00 22.58           H  
ATOM   2330  CD2 LEU A 159      68.868  -3.468 -37.629  1.00 22.58           C  
ATOM   2331 HD21 LEU A 159      67.919  -3.665 -38.128  1.00 22.58           H  
ATOM   2332 HD22 LEU A 159      68.706  -2.732 -36.841  1.00 22.58           H  
ATOM   2333 HD23 LEU A 159      69.580  -3.051 -38.341  1.00 22.58           H  
ATOM   2334  N   LEU A 160      67.042  -4.066 -32.811  1.00 24.67           N  
ATOM   2335  H   LEU A 160      67.625  -4.610 -32.191  1.00 24.67           H  
ATOM   2336  CA  LEU A 160      65.738  -3.617 -32.260  1.00 24.67           C  
ATOM   2337  HA  LEU A 160      64.959  -4.069 -32.875  1.00 24.67           H  
ATOM   2338  C   LEU A 160      65.452  -2.087 -32.335  1.00 24.67           C  
ATOM   2339  CB  LEU A 160      65.596  -4.178 -30.817  1.00 24.67           C  
ATOM   2340  HB2 LEU A 160      66.529  -3.986 -30.288  1.00 24.67           H  
ATOM   2341  HB3 LEU A 160      64.816  -3.636 -30.283  1.00 24.67           H  
ATOM   2342  O   LEU A 160      64.610  -1.571 -31.609  1.00 24.67           O  
ATOM   2343  CG  LEU A 160      65.255  -5.680 -30.714  1.00 24.67           C  
ATOM   2344  HG  LEU A 160      65.889  -6.245 -31.398  1.00 24.67           H  
ATOM   2345  CD1 LEU A 160      65.505  -6.186 -29.291  1.00 24.67           C  
ATOM   2346 HD11 LEU A 160      66.558  -6.059 -29.041  1.00 24.67           H  
ATOM   2347 HD12 LEU A 160      65.263  -7.247 -29.229  1.00 24.67           H  
ATOM   2348 HD13 LEU A 160      64.894  -5.630 -28.580  1.00 24.67           H  
ATOM   2349  CD2 LEU A 160      63.784  -5.952 -31.048  1.00 24.67           C  
ATOM   2350 HD21 LEU A 160      63.137  -5.400 -30.367  1.00 24.67           H  
ATOM   2351 HD22 LEU A 160      63.579  -7.019 -30.954  1.00 24.67           H  
ATOM   2352 HD23 LEU A 160      63.570  -5.648 -32.072  1.00 24.67           H  
ATOM   2353  N   GLU A 161      66.120  -1.353 -33.227  1.00 29.44           N  
ATOM   2354  H   GLU A 161      66.727  -1.871 -33.847  1.00 29.44           H  
ATOM   2355  CA  GLU A 161      66.108   0.100 -33.432  1.00 29.44           C  
ATOM   2356  HA  GLU A 161      66.493   0.602 -32.545  1.00 29.44           H  
ATOM   2357  C   GLU A 161      64.748   0.722 -33.763  1.00 29.44           C  
ATOM   2358  CB  GLU A 161      67.000   0.441 -34.643  1.00 29.44           C  
ATOM   2359  HB2 GLU A 161      66.735  -0.215 -35.472  1.00 29.44           H  
ATOM   2360  HB3 GLU A 161      66.785   1.465 -34.949  1.00 29.44           H  
ATOM   2361  O   GLU A 161      64.496   1.852 -33.349  1.00 29.44           O  
ATOM   2362  CG  GLU A 161      68.508   0.366 -34.392  1.00 29.44           C  
ATOM   2363  HG2 GLU A 161      68.745   0.973 -33.518  1.00 29.44           H  
ATOM   2364  HG3 GLU A 161      68.783  -0.666 -34.174  1.00 29.44           H  
ATOM   2365  CD  GLU A 161      69.312   0.869 -35.608  1.00 29.44           C  
ATOM   2366  OE1 GLU A 161      70.386   1.473 -35.384  1.00 29.44           O  
ATOM   2367  OE2 GLU A 161      68.847   0.675 -36.756  1.00 29.44           O  
ATOM   2368  N   ALA A 162      63.911   0.064 -34.577  1.00 25.98           N  
ATOM   2369  H   ALA A 162      64.175  -0.876 -34.835  1.00 25.98           H  
ATOM   2370  CA  ALA A 162      62.841   0.714 -35.353  1.00 25.98           C  
ATOM   2371  HA  ALA A 162      63.265   1.635 -35.755  1.00 25.98           H  
ATOM   2372  C   ALA A 162      61.607   1.153 -34.528  1.00 25.98           C  
ATOM   2373  CB  ALA A 162      62.480  -0.175 -36.552  1.00 25.98           C  
ATOM   2374  HB1 ALA A 162      62.024  -1.100 -36.199  1.00 25.98           H  
ATOM   2375  HB2 ALA A 162      63.379  -0.410 -37.123  1.00 25.98           H  
ATOM   2376  HB3 ALA A 162      61.774   0.343 -37.200  1.00 25.98           H  
ATOM   2377  O   ALA A 162      60.496   1.223 -35.037  1.00 25.98           O  
ATOM   2378  N   LEU A 163      61.784   1.470 -33.251  1.00 24.44           N  
ATOM   2379  H   LEU A 163      62.741   1.454 -32.930  1.00 24.44           H  
ATOM   2380  CA  LEU A 163      60.772   1.831 -32.251  1.00 24.44           C  
ATOM   2381  HA  LEU A 163      59.945   1.125 -32.330  1.00 24.44           H  
ATOM   2382  C   LEU A 163      60.139   3.234 -32.453  1.00 24.44           C  
ATOM   2383  CB  LEU A 163      61.463   1.647 -30.875  1.00 24.44           C  
ATOM   2384  HB2 LEU A 163      62.539   1.773 -30.990  1.00 24.44           H  
ATOM   2385  HB3 LEU A 163      61.150   2.418 -30.171  1.00 24.44           H  
ATOM   2386  O   LEU A 163      59.749   3.888 -31.494  1.00 24.44           O  
ATOM   2387  CG  LEU A 163      61.170   0.273 -30.248  1.00 24.44           C  
ATOM   2388  HG  LEU A 163      61.025  -0.470 -31.032  1.00 24.44           H  
ATOM   2389  CD1 LEU A 163      62.322  -0.192 -29.361  1.00 24.44           C  
ATOM   2390 HD11 LEU A 163      62.473   0.510 -28.541  1.00 24.44           H  
ATOM   2391 HD12 LEU A 163      62.102  -1.181 -28.960  1.00 24.44           H  
ATOM   2392 HD13 LEU A 163      63.237  -0.252 -29.951  1.00 24.44           H  
ATOM   2393  CD2 LEU A 163      59.913   0.356 -29.380  1.00 24.44           C  
ATOM   2394 HD21 LEU A 163      59.681  -0.629 -28.976  1.00 24.44           H  
ATOM   2395 HD22 LEU A 163      59.070   0.692 -29.985  1.00 24.44           H  
ATOM   2396 HD23 LEU A 163      60.061   1.056 -28.558  1.00 24.44           H  
ATOM   2397  N   GLY A 164      60.083   3.742 -33.689  1.00 24.79           N  
ATOM   2398  H   GLY A 164      60.293   3.090 -34.431  1.00 24.79           H  
ATOM   2399  CA  GLY A 164      60.024   5.178 -34.000  1.00 24.79           C  
ATOM   2400  HA2 GLY A 164      60.406   5.316 -35.012  1.00 24.79           H  
ATOM   2401  HA3 GLY A 164      60.714   5.688 -33.327  1.00 24.79           H  
ATOM   2402  C   GLY A 164      58.680   5.931 -33.905  1.00 24.79           C  
ATOM   2403  O   GLY A 164      58.534   6.800 -33.054  1.00 24.79           O  
ATOM   2404  N   ARG A 165      57.806   5.806 -34.922  1.00 24.92           N  
ATOM   2405  H   ARG A 165      57.900   4.991 -35.512  1.00 24.92           H  
ATOM   2406  CA  ARG A 165      56.954   6.928 -35.408  1.00 24.92           C  
ATOM   2407  HA  ARG A 165      57.234   7.834 -34.870  1.00 24.92           H  
ATOM   2408  C   ARG A 165      55.437   6.847 -35.167  1.00 24.92           C  
ATOM   2409  CB  ARG A 165      57.206   7.138 -36.924  1.00 24.92           C  
ATOM   2410  HB2 ARG A 165      57.682   6.256 -37.353  1.00 24.92           H  
ATOM   2411  HB3 ARG A 165      56.251   7.260 -37.435  1.00 24.92           H  
ATOM   2412  O   ARG A 165      54.793   7.878 -35.304  1.00 24.92           O  
ATOM   2413  CG  ARG A 165      58.058   8.380 -37.226  1.00 24.92           C  
ATOM   2414  HG2 ARG A 165      59.052   8.266 -36.793  1.00 24.92           H  
ATOM   2415  HG3 ARG A 165      57.577   9.238 -36.755  1.00 24.92           H  
ATOM   2416  CD  ARG A 165      58.160   8.665 -38.735  1.00 24.92           C  
ATOM   2417  HD2 ARG A 165      58.408   9.719 -38.857  1.00 24.92           H  
ATOM   2418  HD3 ARG A 165      57.184   8.491 -39.189  1.00 24.92           H  
ATOM   2419  NE  ARG A 165      59.202   7.857 -39.406  1.00 24.92           N  
ATOM   2420  HE  ARG A 165      59.829   7.350 -38.798  1.00 24.92           H  
ATOM   2421  NH1 ARG A 165      58.576   8.293 -41.571  1.00 24.92           N  
ATOM   2422 HH11 ARG A 165      58.678   8.131 -42.563  1.00 24.92           H  
ATOM   2423 HH12 ARG A 165      57.751   8.749 -41.208  1.00 24.92           H  
ATOM   2424  NH2 ARG A 165      60.400   7.065 -41.177  1.00 24.92           N  
ATOM   2425 HH21 ARG A 165      60.505   6.926 -42.172  1.00 24.92           H  
ATOM   2426 HH22 ARG A 165      61.013   6.584 -40.535  1.00 24.92           H  
ATOM   2427  CZ  ARG A 165      59.388   7.744 -40.710  1.00 24.92           C  
ATOM   2428  N   GLU A 166      54.873   5.661 -34.961  1.00 19.74           N  
ATOM   2429  H   GLU A 166      55.472   4.869 -34.773  1.00 19.74           H  
ATOM   2430  CA  GLU A 166      53.493   5.354 -35.393  1.00 19.74           C  
ATOM   2431  HA  GLU A 166      53.245   5.977 -36.253  1.00 19.74           H  
ATOM   2432  C   GLU A 166      52.374   5.613 -34.368  1.00 19.74           C  
ATOM   2433  CB  GLU A 166      53.485   3.886 -35.866  1.00 19.74           C  
ATOM   2434  HB2 GLU A 166      53.469   3.239 -34.989  1.00 19.74           H  
ATOM   2435  HB3 GLU A 166      54.419   3.703 -36.398  1.00 19.74           H  
ATOM   2436  O   GLU A 166      51.243   5.795 -34.779  1.00 19.74           O  
ATOM   2437  CG  GLU A 166      52.342   3.497 -36.821  1.00 19.74           C  
ATOM   2438  HG2 GLU A 166      51.392   3.564 -36.291  1.00 19.74           H  
ATOM   2439  HG3 GLU A 166      52.330   4.208 -37.647  1.00 19.74           H  
ATOM   2440  CD  GLU A 166      52.509   2.070 -37.380  1.00 19.74           C  
ATOM   2441  OE1 GLU A 166      51.987   1.807 -38.489  1.00 19.74           O  
ATOM   2442  OE2 GLU A 166      53.235   1.266 -36.749  1.00 19.74           O  
ATOM   2443  N   LEU A 167      52.632   5.604 -33.056  1.00 21.70           N  
ATOM   2444  H   LEU A 167      53.590   5.549 -32.741  1.00 21.70           H  
ATOM   2445  CA  LEU A 167      51.547   5.479 -32.063  1.00 21.70           C  
ATOM   2446  HA  LEU A 167      50.943   4.623 -32.362  1.00 21.70           H  
ATOM   2447  C   LEU A 167      50.573   6.695 -32.070  1.00 21.70           C  
ATOM   2448  CB  LEU A 167      52.169   5.146 -30.690  1.00 21.70           C  
ATOM   2449  HB2 LEU A 167      51.420   5.293 -29.912  1.00 21.70           H  
ATOM   2450  HB3 LEU A 167      52.979   5.850 -30.499  1.00 21.70           H  
ATOM   2451  O   LEU A 167      50.984   7.810 -31.756  1.00 21.70           O  
ATOM   2452  CG  LEU A 167      52.700   3.695 -30.612  1.00 21.70           C  
ATOM   2453  HG  LEU A 167      53.193   3.433 -31.548  1.00 21.70           H  
ATOM   2454  CD1 LEU A 167      53.730   3.536 -29.493  1.00 21.70           C  
ATOM   2455 HD11 LEU A 167      53.274   3.785 -28.535  1.00 21.70           H  
ATOM   2456 HD12 LEU A 167      54.094   2.508 -29.467  1.00 21.70           H  
ATOM   2457 HD13 LEU A 167      54.572   4.205 -29.674  1.00 21.70           H  
ATOM   2458  CD2 LEU A 167      51.571   2.693 -30.353  1.00 21.70           C  
ATOM   2459 HD21 LEU A 167      51.070   2.926 -29.414  1.00 21.70           H  
ATOM   2460 HD22 LEU A 167      50.843   2.734 -31.163  1.00 21.70           H  
ATOM   2461 HD23 LEU A 167      51.976   1.682 -30.307  1.00 21.70           H  
ATOM   2462  N   ASP A 168      49.309   6.422 -32.462  1.00 24.21           N  
ATOM   2463  H   ASP A 168      49.167   5.454 -32.713  1.00 24.21           H  
ATOM   2464  CA  ASP A 168      48.300   7.320 -33.085  1.00 24.21           C  
ATOM   2465  HA  ASP A 168      48.797   8.123 -33.629  1.00 24.21           H  
ATOM   2466  C   ASP A 168      47.219   7.945 -32.168  1.00 24.21           C  
ATOM   2467  CB  ASP A 168      47.465   6.466 -34.075  1.00 24.21           C  
ATOM   2468  HB2 ASP A 168      47.186   5.533 -33.585  1.00 24.21           H  
ATOM   2469  HB3 ASP A 168      46.535   6.992 -34.290  1.00 24.21           H  
ATOM   2470  O   ASP A 168      46.830   9.100 -32.348  1.00 24.21           O  
ATOM   2471  CG  ASP A 168      48.075   6.152 -35.440  1.00 24.21           C  
ATOM   2472  OD1 ASP A 168      48.572   7.098 -36.094  1.00 24.21           O  
ATOM   2473  OD2 ASP A 168      47.881   4.995 -35.882  1.00 24.21           O  
ATOM   2474  N   GLY A 169      46.602   7.110 -31.321  1.00 21.22           N  
ATOM   2475  H   GLY A 169      47.029   6.204 -31.187  1.00 21.22           H  
ATOM   2476  CA  GLY A 169      45.283   7.322 -30.709  1.00 21.22           C  
ATOM   2477  HA2 GLY A 169      44.735   8.078 -31.271  1.00 21.22           H  
ATOM   2478  HA3 GLY A 169      44.717   6.392 -30.740  1.00 21.22           H  
ATOM   2479  C   GLY A 169      45.358   7.784 -29.261  1.00 21.22           C  
ATOM   2480  O   GLY A 169      44.955   7.032 -28.373  1.00 21.22           O  
ATOM   2481  N   ASP A 170      45.886   8.990 -29.064  1.00 22.43           N  
ATOM   2482  H   ASP A 170      46.202   9.511 -29.870  1.00 22.43           H  
ATOM   2483  CA  ASP A 170      45.778   9.713 -27.787  1.00 22.43           C  
ATOM   2484  HA  ASP A 170      46.172   9.083 -26.990  1.00 22.43           H  
ATOM   2485  C   ASP A 170      44.309   9.989 -27.408  1.00 22.43           C  
ATOM   2486  CB  ASP A 170      46.606  11.022 -27.830  1.00 22.43           C  
ATOM   2487  HB2 ASP A 170      46.122  11.745 -27.173  1.00 22.43           H  
ATOM   2488  HB3 ASP A 170      46.565  11.438 -28.836  1.00 22.43           H  
ATOM   2489  O   ASP A 170      43.537  10.470 -28.277  1.00 22.43           O  
ATOM   2490  CG  ASP A 170      48.080  10.937 -27.371  1.00 22.43           C  
ATOM   2491  OD1 ASP A 170      48.505   9.920 -26.772  1.00 22.43           O  
ATOM   2492  OD2 ASP A 170      48.792  11.954 -27.575  1.00 22.43           O  
ATOM   2493  OXT ASP A 170      43.977   9.732 -26.229  1.00 22.43           O  
TER    2494      ASP A 170                                                       
ATOM   2494  N   MET B   1      -0.485  36.905 -43.944  1.00 77.45           N  
ATOM   2495  H   MET B   1      -0.638  37.473 -43.123  1.00 77.45           H  
ATOM   2496  H2  MET B   1      -1.341  36.444 -44.216  1.00 77.45           H  
ATOM   2497  H3  MET B   1      -0.170  37.496 -44.701  1.00 77.45           H  
ATOM   2498  CA  MET B   1       0.543  35.893 -43.663  1.00 77.45           C  
ATOM   2499  HA  MET B   1       1.484  36.404 -43.462  1.00 77.45           H  
ATOM   2500  C   MET B   1       0.738  35.016 -44.880  1.00 77.45           C  
ATOM   2501  CB  MET B   1       0.211  35.027 -42.448  1.00 77.45           C  
ATOM   2502  HB2 MET B   1       0.674  34.050 -42.589  1.00 77.45           H  
ATOM   2503  HB3 MET B   1      -0.866  34.899 -42.343  1.00 77.45           H  
ATOM   2504  O   MET B   1      -0.240  34.497 -45.415  1.00 77.45           O  
ATOM   2505  CG  MET B   1       0.810  35.601 -41.171  1.00 77.45           C  
ATOM   2506  HG2 MET B   1       0.358  36.565 -40.939  1.00 77.45           H  
ATOM   2507  HG3 MET B   1       1.878  35.757 -41.325  1.00 77.45           H  
ATOM   2508  SD  MET B   1       0.595  34.478 -39.776  1.00 77.45           S  
ATOM   2509  CE  MET B   1      -0.847  35.216 -38.964  1.00 77.45           C  
ATOM   2510  HE1 MET B   1      -1.101  34.619 -38.088  1.00 77.45           H  
ATOM   2511  HE2 MET B   1      -0.609  36.229 -38.638  1.00 77.45           H  
ATOM   2512  HE3 MET B   1      -1.697  35.232 -39.646  1.00 77.45           H  
ATOM   2513  N   THR B   2       1.981  34.879 -45.319  1.00 86.02           N  
ATOM   2514  H   THR B   2       2.710  35.328 -44.782  1.00 86.02           H  
ATOM   2515  CA  THR B   2       2.397  33.848 -46.273  1.00 86.02           C  
ATOM   2516  HA  THR B   2       1.829  33.964 -47.196  1.00 86.02           H  
ATOM   2517  C   THR B   2       2.102  32.459 -45.710  1.00 86.02           C  
ATOM   2518  CB  THR B   2       3.892  33.963 -46.606  1.00 86.02           C  
ATOM   2519  HB  THR B   2       4.149  33.181 -47.320  1.00 86.02           H  
ATOM   2520  O   THR B   2       1.856  32.293 -44.512  1.00 86.02           O  
ATOM   2521  CG2 THR B   2       4.252  35.315 -47.217  1.00 86.02           C  
ATOM   2522 HG21 THR B   2       4.136  36.113 -46.484  1.00 86.02           H  
ATOM   2523 HG22 THR B   2       3.613  35.515 -48.077  1.00 86.02           H  
ATOM   2524 HG23 THR B   2       5.290  35.291 -47.549  1.00 86.02           H  
ATOM   2525  OG1 THR B   2       4.665  33.783 -45.448  1.00 86.02           O  
ATOM   2526  HG1 THR B   2       4.709  34.622 -44.983  1.00 86.02           H  
ATOM   2527  N   ASP B   3       2.100  31.442 -46.570  1.00 78.21           N  
ATOM   2528  H   ASP B   3       2.301  31.591 -47.548  1.00 78.21           H  
ATOM   2529  CA  ASP B   3       1.885  30.075 -46.101  1.00 78.21           C  
ATOM   2530  HA  ASP B   3       0.941  30.063 -45.556  1.00 78.21           H  
ATOM   2531  C   ASP B   3       2.961  29.647 -45.093  1.00 78.21           C  
ATOM   2532  CB  ASP B   3       1.753  29.130 -47.296  1.00 78.21           C  
ATOM   2533  HB2 ASP B   3       1.280  29.655 -48.126  1.00 78.21           H  
ATOM   2534  HB3 ASP B   3       2.740  28.797 -47.619  1.00 78.21           H  
ATOM   2535  O   ASP B   3       2.633  29.130 -44.029  1.00 78.21           O  
ATOM   2536  CG  ASP B   3       0.866  27.944 -46.927  1.00 78.21           C  
ATOM   2537  OD1 ASP B   3      -0.295  28.225 -46.520  1.00 78.21           O  
ATOM   2538  OD2 ASP B   3       1.349  26.806 -47.067  1.00 78.21           O  
ATOM   2539  N   SER B   4       4.220  30.020 -45.349  1.00 76.33           N  
ATOM   2540  H   SER B   4       4.442  30.418 -46.251  1.00 76.33           H  
ATOM   2541  CA  SER B   4       5.335  29.816 -44.422  1.00 76.33           C  
ATOM   2542  HA  SER B   4       5.460  28.745 -44.261  1.00 76.33           H  
ATOM   2543  C   SER B   4       5.107  30.461 -43.051  1.00 76.33           C  
ATOM   2544  CB  SER B   4       6.631  30.362 -45.027  1.00 76.33           C  
ATOM   2545  HB2 SER B   4       7.456  30.162 -44.344  1.00 76.33           H  
ATOM   2546  HB3 SER B   4       6.545  31.439 -45.171  1.00 76.33           H  
ATOM   2547  O   SER B   4       5.361  29.816 -42.038  1.00 76.33           O  
ATOM   2548  OG  SER B   4       6.894  29.740 -46.272  1.00 76.33           O  
ATOM   2549  HG  SER B   4       7.795  29.410 -46.250  1.00 76.33           H  
ATOM   2550  N   GLU B   5       4.594  31.697 -42.985  1.00 83.12           N  
ATOM   2551  H   GLU B   5       4.396  32.193 -43.843  1.00 83.12           H  
ATOM   2552  CA  GLU B   5       4.314  32.365 -41.702  1.00 83.12           C  
ATOM   2553  HA  GLU B   5       5.211  32.350 -41.084  1.00 83.12           H  
ATOM   2554  C   GLU B   5       3.218  31.647 -40.902  1.00 83.12           C  
ATOM   2555  CB  GLU B   5       3.907  33.827 -41.928  1.00 83.12           C  
ATOM   2556  HB2 GLU B   5       3.481  34.216 -41.002  1.00 83.12           H  
ATOM   2557  HB3 GLU B   5       3.134  33.848 -42.696  1.00 83.12           H  
ATOM   2558  O   GLU B   5       3.389  31.424 -39.704  1.00 83.12           O  
ATOM   2559  CG  GLU B   5       5.080  34.741 -42.317  1.00 83.12           C  
ATOM   2560  HG2 GLU B   5       5.724  34.864 -41.446  1.00 83.12           H  
ATOM   2561  HG3 GLU B   5       5.672  34.263 -43.098  1.00 83.12           H  
ATOM   2562  CD  GLU B   5       4.611  36.116 -42.822  1.00 83.12           C  
ATOM   2563  OE1 GLU B   5       5.345  37.103 -42.642  1.00 83.12           O  
ATOM   2564  OE2 GLU B   5       3.536  36.173 -43.473  1.00 83.12           O  
ATOM   2565  N   LYS B   6       2.129  31.215 -41.559  1.00 84.44           N  
ATOM   2566  H   LYS B   6       2.080  31.379 -42.555  1.00 84.44           H  
ATOM   2567  CA  LYS B   6       1.052  30.465 -40.885  1.00 84.44           C  
ATOM   2568  HA  LYS B   6       0.700  31.036 -40.027  1.00 84.44           H  
ATOM   2569  C   LYS B   6       1.567  29.135 -40.336  1.00 84.44           C  
ATOM   2570  CB  LYS B   6      -0.122  30.185 -41.834  1.00 84.44           C  
ATOM   2571  HB2 LYS B   6      -0.826  29.533 -41.317  1.00 84.44           H  
ATOM   2572  HB3 LYS B   6       0.263  29.641 -42.697  1.00 84.44           H  
ATOM   2573  O   LYS B   6       1.313  28.797 -39.183  1.00 84.44           O  
ATOM   2574  CG  LYS B   6      -0.886  31.441 -42.286  1.00 84.44           C  
ATOM   2575  HG2 LYS B   6      -1.305  31.937 -41.410  1.00 84.44           H  
ATOM   2576  HG3 LYS B   6      -0.195  32.121 -42.782  1.00 84.44           H  
ATOM   2577  CD  LYS B   6      -2.021  31.100 -43.268  1.00 84.44           C  
ATOM   2578  HD2 LYS B   6      -2.613  30.283 -42.856  1.00 84.44           H  
ATOM   2579  HD3 LYS B   6      -2.660  31.972 -43.406  1.00 84.44           H  
ATOM   2580  CE  LYS B   6      -1.398  30.699 -44.613  1.00 84.44           C  
ATOM   2581  HE2 LYS B   6      -0.517  30.097 -44.391  1.00 84.44           H  
ATOM   2582  HE3 LYS B   6      -1.048  31.587 -45.140  1.00 84.44           H  
ATOM   2583  NZ  LYS B   6      -2.270  29.867 -45.472  1.00 84.44           N  
ATOM   2584  HZ1 LYS B   6      -2.940  30.406 -46.002  1.00 84.44           H  
ATOM   2585  HZ2 LYS B   6      -1.676  29.341 -46.098  1.00 84.44           H  
ATOM   2586  HZ3 LYS B   6      -2.729  29.150 -44.928  1.00 84.44           H  
ATOM   2587  N   VAL B   7       2.296  28.369 -41.151  1.00 83.68           N  
ATOM   2588  H   VAL B   7       2.483  28.697 -42.088  1.00 83.68           H  
ATOM   2589  CA  VAL B   7       2.815  27.058 -40.734  1.00 83.68           C  
ATOM   2590  HA  VAL B   7       1.991  26.480 -40.316  1.00 83.68           H  
ATOM   2591  C   VAL B   7       3.848  27.214 -39.610  1.00 83.68           C  
ATOM   2592  CB  VAL B   7       3.366  26.262 -41.934  1.00 83.68           C  
ATOM   2593  HB  VAL B   7       4.206  26.800 -42.373  1.00 83.68           H  
ATOM   2594  O   VAL B   7       3.855  26.404 -38.684  1.00 83.68           O  
ATOM   2595  CG1 VAL B   7       3.821  24.864 -41.506  1.00 83.68           C  
ATOM   2596 HG11 VAL B   7       2.962  24.264 -41.207  1.00 83.68           H  
ATOM   2597 HG12 VAL B   7       4.498  24.927 -40.654  1.00 83.68           H  
ATOM   2598 HG13 VAL B   7       4.325  24.372 -42.338  1.00 83.68           H  
ATOM   2599  CG2 VAL B   7       2.294  26.008 -43.005  1.00 83.68           C  
ATOM   2600 HG21 VAL B   7       1.861  26.942 -43.364  1.00 83.68           H  
ATOM   2601 HG22 VAL B   7       1.486  25.397 -42.602  1.00 83.68           H  
ATOM   2602 HG23 VAL B   7       2.738  25.496 -43.859  1.00 83.68           H  
ATOM   2603  N   ALA B   8       4.662  28.276 -39.620  1.00 81.96           N  
ATOM   2604  H   ALA B   8       4.642  28.906 -40.408  1.00 81.96           H  
ATOM   2605  CA  ALA B   8       5.596  28.569 -38.532  1.00 81.96           C  
ATOM   2606  HA  ALA B   8       6.243  27.703 -38.391  1.00 81.96           H  
ATOM   2607  C   ALA B   8       4.883  28.832 -37.191  1.00 81.96           C  
ATOM   2608  CB  ALA B   8       6.471  29.760 -38.940  1.00 81.96           C  
ATOM   2609  HB1 ALA B   8       7.195  29.969 -38.153  1.00 81.96           H  
ATOM   2610  HB2 ALA B   8       5.854  30.644 -39.102  1.00 81.96           H  
ATOM   2611  HB3 ALA B   8       7.007  29.526 -39.860  1.00 81.96           H  
ATOM   2612  O   ALA B   8       5.347  28.370 -36.146  1.00 81.96           O  
ATOM   2613  N   GLU B   9       3.744  29.528 -37.203  1.00 86.41           N  
ATOM   2614  H   GLU B   9       3.418  29.921 -38.075  1.00 86.41           H  
ATOM   2615  CA  GLU B   9       2.942  29.767 -35.998  1.00 86.41           C  
ATOM   2616  HA  GLU B   9       3.604  30.144 -35.218  1.00 86.41           H  
ATOM   2617  C   GLU B   9       2.307  28.472 -35.462  1.00 86.41           C  
ATOM   2618  CB  GLU B   9       1.903  30.856 -36.300  1.00 86.41           C  
ATOM   2619  HB2 GLU B   9       1.124  30.451 -36.946  1.00 86.41           H  
ATOM   2620  HB3 GLU B   9       2.403  31.673 -36.820  1.00 86.41           H  
ATOM   2621  O   GLU B   9       2.402  28.186 -34.264  1.00 86.41           O  
ATOM   2622  CG  GLU B   9       1.281  31.412 -35.013  1.00 86.41           C  
ATOM   2623  HG2 GLU B   9       2.087  31.714 -34.345  1.00 86.41           H  
ATOM   2624  HG3 GLU B   9       0.718  30.618 -34.521  1.00 86.41           H  
ATOM   2625  CD  GLU B   9       0.354  32.614 -35.254  1.00 86.41           C  
ATOM   2626  OE1 GLU B   9      -0.003  33.247 -34.237  1.00 86.41           O  
ATOM   2627  OE2 GLU B   9       0.026  32.905 -36.426  1.00 86.41           O  
ATOM   2628  N   TYR B  10       1.762  27.627 -36.348  1.00 85.77           N  
ATOM   2629  H   TYR B  10       1.678  27.928 -37.308  1.00 85.77           H  
ATOM   2630  CA  TYR B  10       1.255  26.303 -35.968  1.00 85.77           C  
ATOM   2631  HA  TYR B  10       0.524  26.434 -35.170  1.00 85.77           H  
ATOM   2632  C   TYR B  10       2.353  25.390 -35.411  1.00 85.77           C  
ATOM   2633  CB  TYR B  10       0.569  25.621 -37.160  1.00 85.77           C  
ATOM   2634  HB2 TYR B  10       1.239  25.644 -38.020  1.00 85.77           H  
ATOM   2635  HB3 TYR B  10       0.402  24.574 -36.910  1.00 85.77           H  
ATOM   2636  O   TYR B  10       2.135  24.718 -34.401  1.00 85.77           O  
ATOM   2637  CG  TYR B  10      -0.775  26.210 -37.537  1.00 85.77           C  
ATOM   2638  CD1 TYR B  10      -1.818  26.242 -36.589  1.00 85.77           C  
ATOM   2639  HD1 TYR B  10      -1.658  25.856 -35.594  1.00 85.77           H  
ATOM   2640  CD2 TYR B  10      -0.997  26.698 -38.839  1.00 85.77           C  
ATOM   2641  HD2 TYR B  10      -0.201  26.672 -39.568  1.00 85.77           H  
ATOM   2642  CE1 TYR B  10      -3.071  26.786 -36.932  1.00 85.77           C  
ATOM   2643  HE1 TYR B  10      -3.863  26.822 -36.199  1.00 85.77           H  
ATOM   2644  CE2 TYR B  10      -2.249  27.237 -39.188  1.00 85.77           C  
ATOM   2645  HE2 TYR B  10      -2.425  27.624 -40.180  1.00 85.77           H  
ATOM   2646  OH  TYR B  10      -4.490  27.812 -38.576  1.00 85.77           O  
ATOM   2647  HH  TYR B  10      -5.093  27.824 -37.830  1.00 85.77           H  
ATOM   2648  CZ  TYR B  10      -3.285  27.287 -38.234  1.00 85.77           C  
ATOM   2649  N   LEU B  11       3.545  25.386 -36.020  1.00 83.66           N  
ATOM   2650  H   LEU B  11       3.651  25.925 -36.868  1.00 83.66           H  
ATOM   2651  CA  LEU B  11       4.686  24.610 -35.536  1.00 83.66           C  
ATOM   2652  HA  LEU B  11       4.369  23.572 -35.434  1.00 83.66           H  
ATOM   2653  C   LEU B  11       5.124  25.073 -34.148  1.00 83.66           C  
ATOM   2654  CB  LEU B  11       5.839  24.684 -36.552  1.00 83.66           C  
ATOM   2655  HB2 LEU B  11       5.477  24.336 -37.519  1.00 83.66           H  
ATOM   2656  HB3 LEU B  11       6.139  25.727 -36.661  1.00 83.66           H  
ATOM   2657  O   LEU B  11       5.354  24.224 -33.287  1.00 83.66           O  
ATOM   2658  CG  LEU B  11       7.079  23.855 -36.156  1.00 83.66           C  
ATOM   2659  HG  LEU B  11       7.464  24.202 -35.196  1.00 83.66           H  
ATOM   2660  CD1 LEU B  11       6.777  22.359 -36.061  1.00 83.66           C  
ATOM   2661 HD11 LEU B  11       6.373  22.011 -37.012  1.00 83.66           H  
ATOM   2662 HD12 LEU B  11       7.695  21.812 -35.845  1.00 83.66           H  
ATOM   2663 HD13 LEU B  11       6.067  22.159 -35.259  1.00 83.66           H  
ATOM   2664  CD2 LEU B  11       8.176  24.040 -37.202  1.00 83.66           C  
ATOM   2665 HD21 LEU B  11       7.842  23.647 -38.162  1.00 83.66           H  
ATOM   2666 HD22 LEU B  11       9.075  23.507 -36.891  1.00 83.66           H  
ATOM   2667 HD23 LEU B  11       8.414  25.098 -37.307  1.00 83.66           H  
ATOM   2668  N   ARG B  12       5.177  26.392 -33.907  1.00 86.93           N  
ATOM   2669  H   ARG B  12       5.004  27.019 -34.680  1.00 86.93           H  
ATOM   2670  CA  ARG B  12       5.473  26.966 -32.586  1.00 86.93           C  
ATOM   2671  HA  ARG B  12       6.442  26.592 -32.255  1.00 86.93           H  
ATOM   2672  C   ARG B  12       4.455  26.512 -31.539  1.00 86.93           C  
ATOM   2673  CB  ARG B  12       5.539  28.498 -32.689  1.00 86.93           C  
ATOM   2674  HB2 ARG B  12       6.208  28.766 -33.507  1.00 86.93           H  
ATOM   2675  HB3 ARG B  12       4.548  28.892 -32.915  1.00 86.93           H  
ATOM   2676  O   ARG B  12       4.852  26.100 -30.451  1.00 86.93           O  
ATOM   2677  CG  ARG B  12       6.058  29.139 -31.389  1.00 86.93           C  
ATOM   2678  HG2 ARG B  12       7.078  28.804 -31.200  1.00 86.93           H  
ATOM   2679  HG3 ARG B  12       5.433  28.826 -30.553  1.00 86.93           H  
ATOM   2680  CD  ARG B  12       6.022  30.671 -31.450  1.00 86.93           C  
ATOM   2681  HD2 ARG B  12       4.991  30.978 -31.628  1.00 86.93           H  
ATOM   2682  HD3 ARG B  12       6.325  31.063 -30.479  1.00 86.93           H  
ATOM   2683  NE  ARG B  12       6.926  31.210 -32.487  1.00 86.93           N  
ATOM   2684  HE  ARG B  12       7.846  30.797 -32.539  1.00 86.93           H  
ATOM   2685  NH1 ARG B  12       5.506  32.782 -33.400  1.00 86.93           N  
ATOM   2686 HH11 ARG B  12       5.308  33.486 -34.096  1.00 86.93           H  
ATOM   2687 HH12 ARG B  12       4.775  32.516 -32.755  1.00 86.93           H  
ATOM   2688  NH2 ARG B  12       7.562  32.538 -34.222  1.00 86.93           N  
ATOM   2689 HH21 ARG B  12       7.345  33.263 -34.892  1.00 86.93           H  
ATOM   2690 HH22 ARG B  12       8.468  32.092 -34.239  1.00 86.93           H  
ATOM   2691  CZ  ARG B  12       6.658  32.170 -33.358  1.00 86.93           C  
ATOM   2692  N   ARG B  13       3.154  26.537 -31.855  1.00 86.90           N  
ATOM   2693  H   ARG B  13       2.887  26.916 -32.752  1.00 86.90           H  
ATOM   2694  CA  ARG B  13       2.113  26.047 -30.935  1.00 86.90           C  
ATOM   2695  HA  ARG B  13       2.258  26.550 -29.979  1.00 86.90           H  
ATOM   2696  C   ARG B  13       2.273  24.555 -30.641  1.00 86.90           C  
ATOM   2697  CB  ARG B  13       0.711  26.376 -31.483  1.00 86.90           C  
ATOM   2698  HB2 ARG B  13       0.633  27.449 -31.660  1.00 86.90           H  
ATOM   2699  HB3 ARG B  13       0.575  25.868 -32.438  1.00 86.90           H  
ATOM   2700  O   ARG B  13       2.273  24.173 -29.475  1.00 86.90           O  
ATOM   2701  CG  ARG B  13      -0.420  25.939 -30.534  1.00 86.90           C  
ATOM   2702  HG2 ARG B  13      -1.378  26.064 -31.039  1.00 86.90           H  
ATOM   2703  HG3 ARG B  13      -0.311  24.880 -30.300  1.00 86.90           H  
ATOM   2704  CD  ARG B  13      -0.445  26.758 -29.237  1.00 86.90           C  
ATOM   2705  HD2 ARG B  13       0.571  26.954 -28.894  1.00 86.90           H  
ATOM   2706  HD3 ARG B  13      -0.932  27.712 -29.441  1.00 86.90           H  
ATOM   2707  NE  ARG B  13      -1.140  26.041 -28.161  1.00 86.90           N  
ATOM   2708  HE  ARG B  13      -1.133  25.032 -28.203  1.00 86.90           H  
ATOM   2709  NH1 ARG B  13      -1.538  27.838 -26.773  1.00 86.90           N  
ATOM   2710 HH11 ARG B  13      -1.886  28.184 -25.891  1.00 86.90           H  
ATOM   2711 HH12 ARG B  13      -1.202  28.470 -27.485  1.00 86.90           H  
ATOM   2712  NH2 ARG B  13      -2.005  25.763 -26.099  1.00 86.90           N  
ATOM   2713 HH21 ARG B  13      -1.644  24.823 -26.167  1.00 86.90           H  
ATOM   2714 HH22 ARG B  13      -2.284  26.107 -25.191  1.00 86.90           H  
ATOM   2715  CZ  ARG B  13      -1.568  26.556 -27.025  1.00 86.90           C  
ATOM   2716  N   ALA B  14       2.479  23.733 -31.671  1.00 87.79           N  
ATOM   2717  H   ALA B  14       2.445  24.114 -32.606  1.00 87.79           H  
ATOM   2718  CA  ALA B  14       2.681  22.294 -31.511  1.00 87.79           C  
ATOM   2719  HA  ALA B  14       1.811  21.876 -31.004  1.00 87.79           H  
ATOM   2720  C   ALA B  14       3.914  21.969 -30.650  1.00 87.79           C  
ATOM   2721  CB  ALA B  14       2.789  21.653 -32.900  1.00 87.79           C  
ATOM   2722  HB1 ALA B  14       2.895  20.573 -32.797  1.00 87.79           H  
ATOM   2723  HB2 ALA B  14       3.655  22.047 -33.431  1.00 87.79           H  
ATOM   2724  HB3 ALA B  14       1.890  21.866 -33.479  1.00 87.79           H  
ATOM   2725  O   ALA B  14       3.853  21.071 -29.814  1.00 87.79           O  
ATOM   2726  N   THR B  15       5.017  22.713 -30.804  1.00 86.08           N  
ATOM   2727  H   THR B  15       5.012  23.451 -31.493  1.00 86.08           H  
ATOM   2728  CA  THR B  15       6.217  22.518 -29.968  1.00 86.08           C  
ATOM   2729  HA  THR B  15       6.419  21.448 -29.926  1.00 86.08           H  
ATOM   2730  C   THR B  15       6.000  22.951 -28.523  1.00 86.08           C  
ATOM   2731  CB  THR B  15       7.484  23.212 -30.505  1.00 86.08           C  
ATOM   2732  HB  THR B  15       8.026  23.651 -29.668  1.00 86.08           H  
ATOM   2733  O   THR B  15       6.473  22.265 -27.617  1.00 86.08           O  
ATOM   2734  CG2 THR B  15       8.418  22.217 -31.178  1.00 86.08           C  
ATOM   2735 HG21 THR B  15       7.902  21.722 -32.000  1.00 86.08           H  
ATOM   2736 HG22 THR B  15       9.293  22.743 -31.562  1.00 86.08           H  
ATOM   2737 HG23 THR B  15       8.745  21.473 -30.451  1.00 86.08           H  
ATOM   2738  OG1 THR B  15       7.239  24.239 -31.432  1.00 86.08           O  
ATOM   2739  HG1 THR B  15       6.712  23.905 -32.161  1.00 86.08           H  
ATOM   2740  N   LEU B  16       5.266  24.044 -28.285  1.00 90.44           N  
ATOM   2741  H   LEU B  16       4.930  24.584 -29.069  1.00 90.44           H  
ATOM   2742  CA  LEU B  16       4.894  24.468 -26.932  1.00 90.44           C  
ATOM   2743  HA  LEU B  16       5.797  24.546 -26.326  1.00 90.44           H  
ATOM   2744  C   LEU B  16       4.007  23.425 -26.241  1.00 90.44           C  
ATOM   2745  CB  LEU B  16       4.189  25.836 -26.984  1.00 90.44           C  
ATOM   2746  HB2 LEU B  16       3.684  26.005 -26.033  1.00 90.44           H  
ATOM   2747  HB3 LEU B  16       3.421  25.801 -27.757  1.00 90.44           H  
ATOM   2748  O   LEU B  16       4.308  23.024 -25.117  1.00 90.44           O  
ATOM   2749  CG  LEU B  16       5.121  27.029 -27.254  1.00 90.44           C  
ATOM   2750  HG  LEU B  16       5.725  26.841 -28.142  1.00 90.44           H  
ATOM   2751  CD1 LEU B  16       4.283  28.286 -27.490  1.00 90.44           C  
ATOM   2752 HD11 LEU B  16       4.937  29.136 -27.686  1.00 90.44           H  
ATOM   2753 HD12 LEU B  16       3.669  28.497 -26.615  1.00 90.44           H  
ATOM   2754 HD13 LEU B  16       3.639  28.134 -28.356  1.00 90.44           H  
ATOM   2755  CD2 LEU B  16       6.063  27.299 -26.080  1.00 90.44           C  
ATOM   2756 HD21 LEU B  16       6.642  28.202 -26.276  1.00 90.44           H  
ATOM   2757 HD22 LEU B  16       6.756  26.465 -25.964  1.00 90.44           H  
ATOM   2758 HD23 LEU B  16       5.485  27.433 -25.165  1.00 90.44           H  
ATOM   2759  N   ASP B  17       2.973  22.937 -26.931  1.00 90.39           N  
ATOM   2760  H   ASP B  17       2.768  23.333 -27.837  1.00 90.39           H  
ATOM   2761  CA  ASP B  17       2.071  21.910 -26.403  1.00 90.39           C  
ATOM   2762  HA  ASP B  17       1.688  22.240 -25.438  1.00 90.39           H  
ATOM   2763  C   ASP B  17       2.807  20.576 -26.167  1.00 90.39           C  
ATOM   2764  CB  ASP B  17       0.874  21.717 -27.356  1.00 90.39           C  
ATOM   2765  HB2 ASP B  17       1.245  21.531 -28.364  1.00 90.39           H  
ATOM   2766  HB3 ASP B  17       0.327  20.829 -27.039  1.00 90.39           H  
ATOM   2767  O   ASP B  17       2.564  19.909 -25.162  1.00 90.39           O  
ATOM   2768  CG  ASP B  17      -0.127  22.885 -27.387  1.00 90.39           C  
ATOM   2769  OD1 ASP B  17      -0.253  23.640 -26.400  1.00 90.39           O  
ATOM   2770  OD2 ASP B  17      -0.874  23.012 -28.382  1.00 90.39           O  
ATOM   2771  N   LEU B  18       3.748  20.195 -27.044  1.00 89.16           N  
ATOM   2772  H   LEU B  18       3.864  20.741 -27.885  1.00 89.16           H  
ATOM   2773  CA  LEU B  18       4.583  18.999 -26.866  1.00 89.16           C  
ATOM   2774  HA  LEU B  18       3.933  18.143 -26.689  1.00 89.16           H  
ATOM   2775  C   LEU B  18       5.499  19.126 -25.647  1.00 89.16           C  
ATOM   2776  CB  LEU B  18       5.400  18.749 -28.149  1.00 89.16           C  
ATOM   2777  HB2 LEU B  18       5.951  19.658 -28.391  1.00 89.16           H  
ATOM   2778  HB3 LEU B  18       4.708  18.550 -28.967  1.00 89.16           H  
ATOM   2779  O   LEU B  18       5.650  18.169 -24.886  1.00 89.16           O  
ATOM   2780  CG  LEU B  18       6.413  17.589 -28.059  1.00 89.16           C  
ATOM   2781  HG  LEU B  18       7.150  17.800 -27.284  1.00 89.16           H  
ATOM   2782  CD1 LEU B  18       5.744  16.252 -27.750  1.00 89.16           C  
ATOM   2783 HD11 LEU B  18       5.266  16.275 -26.770  1.00 89.16           H  
ATOM   2784 HD12 LEU B  18       4.993  16.045 -28.513  1.00 89.16           H  
ATOM   2785 HD13 LEU B  18       6.482  15.450 -27.756  1.00 89.16           H  
ATOM   2786  CD2 LEU B  18       7.158  17.451 -29.386  1.00 89.16           C  
ATOM   2787 HD21 LEU B  18       7.679  18.380 -29.616  1.00 89.16           H  
ATOM   2788 HD22 LEU B  18       6.453  17.229 -30.187  1.00 89.16           H  
ATOM   2789 HD23 LEU B  18       7.887  16.643 -29.326  1.00 89.16           H  
ATOM   2790  N   ARG B  19       6.107  20.300 -25.447  1.00 89.74           N  
ATOM   2791  H   ARG B  19       5.950  21.040 -26.116  1.00 89.74           H  
ATOM   2792  CA  ARG B  19       6.948  20.563 -24.276  1.00 89.74           C  
ATOM   2793  HA  ARG B  19       7.715  19.790 -24.218  1.00 89.74           H  
ATOM   2794  C   ARG B  19       6.136  20.455 -22.987  1.00 89.74           C  
ATOM   2795  CB  ARG B  19       7.628  21.930 -24.425  1.00 89.74           C  
ATOM   2796  HB2 ARG B  19       8.149  21.961 -25.381  1.00 89.74           H  
ATOM   2797  HB3 ARG B  19       6.869  22.712 -24.421  1.00 89.74           H  
ATOM   2798  O   ARG B  19       6.590  19.780 -22.069  1.00 89.74           O  
ATOM   2799  CG  ARG B  19       8.645  22.181 -23.300  1.00 89.74           C  
ATOM   2800  HG2 ARG B  19       8.147  22.169 -22.330  1.00 89.74           H  
ATOM   2801  HG3 ARG B  19       9.393  21.389 -23.313  1.00 89.74           H  
ATOM   2802  CD  ARG B  19       9.352  23.527 -23.478  1.00 89.74           C  
ATOM   2803  HD2 ARG B  19      10.142  23.601 -22.731  1.00 89.74           H  
ATOM   2804  HD3 ARG B  19       9.805  23.557 -24.469  1.00 89.74           H  
ATOM   2805  NE  ARG B  19       8.421  24.656 -23.304  1.00 89.74           N  
ATOM   2806  HE  ARG B  19       7.551  24.454 -22.832  1.00 89.74           H  
ATOM   2807  NH1 ARG B  19       9.774  26.308 -24.151  1.00 89.74           N  
ATOM   2808 HH11 ARG B  19       9.965  27.290 -24.287  1.00 89.74           H  
ATOM   2809 HH12 ARG B  19      10.504  25.624 -24.292  1.00 89.74           H  
ATOM   2810  NH2 ARG B  19       7.769  26.832 -23.324  1.00 89.74           N  
ATOM   2811 HH21 ARG B  19       6.933  26.579 -22.816  1.00 89.74           H  
ATOM   2812 HH22 ARG B  19       7.972  27.809 -23.480  1.00 89.74           H  
ATOM   2813  CZ  ARG B  19       8.657  25.921 -23.599  1.00 89.74           C  
ATOM   2814  N   ALA B  20       4.942  21.049 -22.953  1.00 93.20           N  
ATOM   2815  H   ALA B  20       4.643  21.584 -23.755  1.00 93.20           H  
ATOM   2816  CA  ALA B  20       4.034  20.957 -21.811  1.00 93.20           C  
ATOM   2817  HA  ALA B  20       4.545  21.325 -20.920  1.00 93.20           H  
ATOM   2818  C   ALA B  20       3.617  19.504 -21.529  1.00 93.20           C  
ATOM   2819  CB  ALA B  20       2.822  21.858 -22.078  1.00 93.20           C  
ATOM   2820  HB1 ALA B  20       2.282  21.518 -22.961  1.00 93.20           H  
ATOM   2821  HB2 ALA B  20       3.150  22.886 -22.230  1.00 93.20           H  
ATOM   2822  HB3 ALA B  20       2.153  21.827 -21.218  1.00 93.20           H  
ATOM   2823  O   ALA B  20       3.704  19.050 -20.394  1.00 93.20           O  
ATOM   2824  N   ALA B  21       3.259  18.735 -22.564  1.00 93.51           N  
ATOM   2825  H   ALA B  21       3.163  19.157 -23.477  1.00 93.51           H  
ATOM   2826  CA  ALA B  21       2.893  17.329 -22.400  1.00 93.51           C  
ATOM   2827  HA  ALA B  21       2.093  17.272 -21.663  1.00 93.51           H  
ATOM   2828  C   ALA B  21       4.061  16.475 -21.868  1.00 93.51           C  
ATOM   2829  CB  ALA B  21       2.358  16.803 -23.738  1.00 93.51           C  
ATOM   2830  HB1 ALA B  21       2.020  15.774 -23.613  1.00 93.51           H  
ATOM   2831  HB2 ALA B  21       1.516  17.413 -24.063  1.00 93.51           H  
ATOM   2832  HB3 ALA B  21       3.140  16.838 -24.497  1.00 93.51           H  
ATOM   2833  O   ALA B  21       3.887  15.690 -20.943  1.00 93.51           O  
ATOM   2834  N   ARG B  22       5.278  16.649 -22.400  1.00 90.46           N  
ATOM   2835  H   ARG B  22       5.375  17.310 -23.158  1.00 90.46           H  
ATOM   2836  CA  ARG B  22       6.467  15.929 -21.904  1.00 90.46           C  
ATOM   2837  HA  ARG B  22       6.250  14.861 -21.858  1.00 90.46           H  
ATOM   2838  C   ARG B  22       6.846  16.313 -20.478  1.00 90.46           C  
ATOM   2839  CB  ARG B  22       7.663  16.175 -22.826  1.00 90.46           C  
ATOM   2840  HB2 ARG B  22       8.571  15.866 -22.307  1.00 90.46           H  
ATOM   2841  HB3 ARG B  22       7.740  17.238 -23.053  1.00 90.46           H  
ATOM   2842  O   ARG B  22       7.372  15.478 -19.750  1.00 90.46           O  
ATOM   2843  CG  ARG B  22       7.557  15.364 -24.120  1.00 90.46           C  
ATOM   2844  HG2 ARG B  22       6.672  15.665 -24.681  1.00 90.46           H  
ATOM   2845  HG3 ARG B  22       7.479  14.305 -23.873  1.00 90.46           H  
ATOM   2846  CD  ARG B  22       8.811  15.599 -24.965  1.00 90.46           C  
ATOM   2847  HD2 ARG B  22       8.830  16.644 -25.273  1.00 90.46           H  
ATOM   2848  HD3 ARG B  22       9.690  15.387 -24.356  1.00 90.46           H  
ATOM   2849  NE  ARG B  22       8.830  14.728 -26.151  1.00 90.46           N  
ATOM   2850  HE  ARG B  22       8.093  14.041 -26.220  1.00 90.46           H  
ATOM   2851  NH1 ARG B  22      10.743  15.558 -27.115  1.00 90.46           N  
ATOM   2852 HH11 ARG B  22      11.439  15.502 -27.845  1.00 90.46           H  
ATOM   2853 HH12 ARG B  22      10.877  16.164 -26.319  1.00 90.46           H  
ATOM   2854  NH2 ARG B  22       9.611  13.926 -28.133  1.00 90.46           N  
ATOM   2855 HH21 ARG B  22      10.265  13.949 -28.902  1.00 90.46           H  
ATOM   2856 HH22 ARG B  22       8.850  13.263 -28.175  1.00 90.46           H  
ATOM   2857  CZ  ARG B  22       9.726  14.740 -27.123  1.00 90.46           C  
ATOM   2858  N   GLN B  23       6.624  17.567 -20.100  1.00 91.64           N  
ATOM   2859  H   GLN B  23       6.212  18.216 -20.754  1.00 91.64           H  
ATOM   2860  CA  GLN B  23       6.827  18.005 -18.728  1.00 91.64           C  
ATOM   2861  HA  GLN B  23       7.810  17.674 -18.396  1.00 91.64           H  
ATOM   2862  C   GLN B  23       5.815  17.339 -17.790  1.00 91.64           C  
ATOM   2863  CB  GLN B  23       6.806  19.533 -18.688  1.00 91.64           C  
ATOM   2864  HB2 GLN B  23       7.613  19.907 -19.319  1.00 91.64           H  
ATOM   2865  HB3 GLN B  23       5.855  19.911 -19.064  1.00 91.64           H  
ATOM   2866  O   GLN B  23       6.240  16.734 -16.814  1.00 91.64           O  
ATOM   2867  CG  GLN B  23       7.008  20.022 -17.255  1.00 91.64           C  
ATOM   2868  HG2 GLN B  23       6.112  19.773 -16.688  1.00 91.64           H  
ATOM   2869  HG3 GLN B  23       7.856  19.512 -16.797  1.00 91.64           H  
ATOM   2870  CD  GLN B  23       7.238  21.518 -17.144  1.00 91.64           C  
ATOM   2871  NE2 GLN B  23       7.165  22.021 -15.936  1.00 91.64           N  
ATOM   2872 HE21 GLN B  23       7.264  23.017 -15.803  1.00 91.64           H  
ATOM   2873 HE22 GLN B  23       6.772  21.439 -15.211  1.00 91.64           H  
ATOM   2874  OE1 GLN B  23       7.506  22.219 -18.117  1.00 91.64           O  
ATOM   2875  N   ARG B  24       4.528  17.318 -18.160  1.00 91.79           N  
ATOM   2876  H   ARG B  24       4.242  17.873 -18.954  1.00 91.79           H  
ATOM   2877  CA  ARG B  24       3.487  16.631 -17.385  1.00 91.79           C  
ATOM   2878  HA  ARG B  24       3.480  17.075 -16.390  1.00 91.79           H  
ATOM   2879  C   ARG B  24       3.778  15.141 -17.183  1.00 91.79           C  
ATOM   2880  CB  ARG B  24       2.117  16.860 -18.051  1.00 91.79           C  
ATOM   2881  HB2 ARG B  24       1.938  17.933 -18.118  1.00 91.79           H  
ATOM   2882  HB3 ARG B  24       2.139  16.458 -19.064  1.00 91.79           H  
ATOM   2883  O   ARG B  24       3.582  14.635 -16.090  1.00 91.79           O  
ATOM   2884  CG  ARG B  24       0.938  16.216 -17.299  1.00 91.79           C  
ATOM   2885  HG2 ARG B  24       1.043  15.131 -17.306  1.00 91.79           H  
ATOM   2886  HG3 ARG B  24       0.013  16.470 -17.817  1.00 91.79           H  
ATOM   2887  CD  ARG B  24       0.846  16.705 -15.850  1.00 91.79           C  
ATOM   2888  HD2 ARG B  24       1.754  16.420 -15.319  1.00 91.79           H  
ATOM   2889  HD3 ARG B  24       0.770  17.792 -15.836  1.00 91.79           H  
ATOM   2890  NE  ARG B  24      -0.303  16.126 -15.136  1.00 91.79           N  
ATOM   2891  HE  ARG B  24      -0.964  15.533 -15.616  1.00 91.79           H  
ATOM   2892  NH1 ARG B  24       0.346  16.795 -13.028  1.00 91.79           N  
ATOM   2893 HH11 ARG B  24       0.238  16.701 -12.029  1.00 91.79           H  
ATOM   2894 HH12 ARG B  24       1.182  17.225 -13.396  1.00 91.79           H  
ATOM   2895  NH2 ARG B  24      -1.510  15.570 -13.325  1.00 91.79           N  
ATOM   2896 HH21 ARG B  24      -1.629  15.469 -12.327  1.00 91.79           H  
ATOM   2897 HH22 ARG B  24      -2.062  15.006 -13.954  1.00 91.79           H  
ATOM   2898  CZ  ARG B  24      -0.479  16.174 -13.830  1.00 91.79           C  
ATOM   2899  N   ILE B  25       4.287  14.440 -18.201  1.00 92.50           N  
ATOM   2900  H   ILE B  25       4.354  14.893 -19.101  1.00 92.50           H  
ATOM   2901  CA  ILE B  25       4.695  13.027 -18.060  1.00 92.50           C  
ATOM   2902  HA  ILE B  25       3.844  12.448 -17.702  1.00 92.50           H  
ATOM   2903  C   ILE B  25       5.797  12.875 -17.005  1.00 92.50           C  
ATOM   2904  CB  ILE B  25       5.147  12.439 -19.415  1.00 92.50           C  
ATOM   2905  HB  ILE B  25       5.903  13.100 -19.839  1.00 92.50           H  
ATOM   2906  O   ILE B  25       5.711  11.993 -16.161  1.00 92.50           O  
ATOM   2907  CG1 ILE B  25       3.951  12.360 -20.384  1.00 92.50           C  
ATOM   2908 HG12 ILE B  25       3.395  13.297 -20.355  1.00 92.50           H  
ATOM   2909 HG13 ILE B  25       3.273  11.567 -20.067  1.00 92.50           H  
ATOM   2910  CG2 ILE B  25       5.766  11.037 -19.258  1.00 92.50           C  
ATOM   2911 HG21 ILE B  25       5.056  10.362 -18.781  1.00 92.50           H  
ATOM   2912 HG22 ILE B  25       6.059  10.616 -20.220  1.00 92.50           H  
ATOM   2913 HG23 ILE B  25       6.663  11.065 -18.639  1.00 92.50           H  
ATOM   2914  CD1 ILE B  25       4.363  12.121 -21.840  1.00 92.50           C  
ATOM   2915 HD11 ILE B  25       4.772  11.119 -21.968  1.00 92.50           H  
ATOM   2916 HD12 ILE B  25       3.480  12.221 -22.471  1.00 92.50           H  
ATOM   2917 HD13 ILE B  25       5.100  12.863 -22.148  1.00 92.50           H  
ATOM   2918  N   ARG B  26       6.817  13.743 -17.018  1.00 90.00           N  
ATOM   2919  H   ARG B  26       6.798  14.506 -17.680  1.00 90.00           H  
ATOM   2920  CA  ARG B  26       7.894  13.683 -16.017  1.00 90.00           C  
ATOM   2921  HA  ARG B  26       8.285  12.666 -15.981  1.00 90.00           H  
ATOM   2922  C   ARG B  26       7.400  13.956 -14.602  1.00 90.00           C  
ATOM   2923  CB  ARG B  26       9.024  14.656 -16.352  1.00 90.00           C  
ATOM   2924  HB2 ARG B  26       8.605  15.627 -16.617  1.00 90.00           H  
ATOM   2925  HB3 ARG B  26       9.640  14.785 -15.462  1.00 90.00           H  
ATOM   2926  O   ARG B  26       7.902  13.306 -13.695  1.00 90.00           O  
ATOM   2927  CG  ARG B  26       9.920  14.126 -17.474  1.00 90.00           C  
ATOM   2928  HG2 ARG B  26       9.355  14.048 -18.403  1.00 90.00           H  
ATOM   2929  HG3 ARG B  26      10.286  13.137 -17.199  1.00 90.00           H  
ATOM   2930  CD  ARG B  26      11.120  15.059 -17.660  1.00 90.00           C  
ATOM   2931  HD2 ARG B  26      11.834  14.585 -18.334  1.00 90.00           H  
ATOM   2932  HD3 ARG B  26      11.619  15.180 -16.698  1.00 90.00           H  
ATOM   2933  NE  ARG B  26      10.700  16.383 -18.159  1.00 90.00           N  
ATOM   2934  HE  ARG B  26      10.274  16.984 -17.468  1.00 90.00           H  
ATOM   2935  NH1 ARG B  26      11.321  16.113 -20.348  1.00 90.00           N  
ATOM   2936 HH11 ARG B  26      11.502  16.504 -21.262  1.00 90.00           H  
ATOM   2937 HH12 ARG B  26      11.638  15.188 -20.095  1.00 90.00           H  
ATOM   2938  NH2 ARG B  26      10.370  18.030 -19.688  1.00 90.00           N  
ATOM   2939 HH21 ARG B  26      10.445  18.399 -20.625  1.00 90.00           H  
ATOM   2940 HH22 ARG B  26       9.991  18.600 -18.945  1.00 90.00           H  
ATOM   2941  CZ  ARG B  26      10.793  16.832 -19.394  1.00 90.00           C  
ATOM   2942  N   GLU B  27       6.453  14.877 -14.438  1.00 90.40           N  
ATOM   2943  H   GLU B  27       6.144  15.402 -15.244  1.00 90.40           H  
ATOM   2944  CA  GLU B  27       5.804  15.168 -13.150  1.00 90.40           C  
ATOM   2945  HA  GLU B  27       6.563  15.383 -12.398  1.00 90.40           H  
ATOM   2946  C   GLU B  27       4.978  13.964 -12.652  1.00 90.40           C  
ATOM   2947  CB  GLU B  27       4.907  16.412 -13.302  1.00 90.40           C  
ATOM   2948  HB2 GLU B  27       4.242  16.247 -14.149  1.00 90.40           H  
ATOM   2949  HB3 GLU B  27       4.293  16.521 -12.408  1.00 90.40           H  
ATOM   2950  O   GLU B  27       4.986  13.631 -11.475  1.00 90.40           O  
ATOM   2951  CG  GLU B  27       5.697  17.722 -13.512  1.00 90.40           C  
ATOM   2952  HG2 GLU B  27       6.164  18.003 -12.568  1.00 90.40           H  
ATOM   2953  HG3 GLU B  27       6.498  17.544 -14.230  1.00 90.40           H  
ATOM   2954  CD  GLU B  27       4.845  18.896 -14.036  1.00 90.40           C  
ATOM   2955  OE1 GLU B  27       5.454  19.955 -14.350  1.00 90.40           O  
ATOM   2956  OE2 GLU B  27       3.618  18.716 -14.248  1.00 90.40           O  
ATOM   2957  N   LEU B  28       4.303  13.245 -13.549  1.00 90.66           N  
ATOM   2958  H   LEU B  28       4.278  13.559 -14.509  1.00 90.66           H  
ATOM   2959  CA  LEU B  28       3.534  12.054 -13.173  1.00 90.66           C  
ATOM   2960  HA  LEU B  28       2.958  12.269 -12.273  1.00 90.66           H  
ATOM   2961  C   LEU B  28       4.425  10.850 -12.830  1.00 90.66           C  
ATOM   2962  CB  LEU B  28       2.574  11.715 -14.321  1.00 90.66           C  
ATOM   2963  HB2 LEU B  28       2.175  10.713 -14.165  1.00 90.66           H  
ATOM   2964  HB3 LEU B  28       3.141  11.703 -15.251  1.00 90.66           H  
ATOM   2965  O   LEU B  28       4.107  10.088 -11.923  1.00 90.66           O  
ATOM   2966  CG  LEU B  28       1.397  12.697 -14.448  1.00 90.66           C  
ATOM   2967  HG  LEU B  28       1.752  13.727 -14.413  1.00 90.66           H  
ATOM   2968  CD1 LEU B  28       0.713  12.477 -15.798  1.00 90.66           C  
ATOM   2969 HD11 LEU B  28      -0.117  13.176 -15.902  1.00 90.66           H  
ATOM   2970 HD12 LEU B  28       1.428  12.640 -16.604  1.00 90.66           H  
ATOM   2971 HD13 LEU B  28       0.327  11.458 -15.850  1.00 90.66           H  
ATOM   2972  CD2 LEU B  28       0.370  12.492 -13.335  1.00 90.66           C  
ATOM   2973 HD21 LEU B  28      -0.520  13.091 -13.526  1.00 90.66           H  
ATOM   2974 HD22 LEU B  28       0.074  11.444 -13.283  1.00 90.66           H  
ATOM   2975 HD23 LEU B  28       0.792  12.787 -12.374  1.00 90.66           H  
ATOM   2976  N   GLU B  29       5.529  10.659 -13.554  1.00 88.09           N  
ATOM   2977  H   GLU B  29       5.690  11.273 -14.340  1.00 88.09           H  
ATOM   2978  CA  GLU B  29       6.374   9.465 -13.408  1.00 88.09           C  
ATOM   2979  HA  GLU B  29       5.769   8.627 -13.061  1.00 88.09           H  
ATOM   2980  C   GLU B  29       7.494   9.646 -12.376  1.00 88.09           C  
ATOM   2981  CB  GLU B  29       6.972   9.079 -14.775  1.00 88.09           C  
ATOM   2982  HB2 GLU B  29       7.492   9.942 -15.190  1.00 88.09           H  
ATOM   2983  HB3 GLU B  29       7.701   8.283 -14.625  1.00 88.09           H  
ATOM   2984  O   GLU B  29       7.782   8.734 -11.611  1.00 88.09           O  
ATOM   2985  CG  GLU B  29       5.917   8.580 -15.781  1.00 88.09           C  
ATOM   2986  HG2 GLU B  29       5.174   9.362 -15.939  1.00 88.09           H  
ATOM   2987  HG3 GLU B  29       5.407   7.720 -15.348  1.00 88.09           H  
ATOM   2988  CD  GLU B  29       6.503   8.180 -17.152  1.00 88.09           C  
ATOM   2989  OE1 GLU B  29       5.793   7.463 -17.908  1.00 88.09           O  
ATOM   2990  OE2 GLU B  29       7.629   8.621 -17.507  1.00 88.09           O  
ATOM   2991  N   SER B  30       8.142  10.810 -12.356  1.00 84.08           N  
ATOM   2992  H   SER B  30       7.770  11.566 -12.913  1.00 84.08           H  
ATOM   2993  CA  SER B  30       9.478  10.981 -11.766  1.00 84.08           C  
ATOM   2994  HA  SER B  30       9.598  10.259 -10.959  1.00 84.08           H  
ATOM   2995  C   SER B  30       9.683  12.360 -11.122  1.00 84.08           C  
ATOM   2996  CB  SER B  30      10.553  10.655 -12.823  1.00 84.08           C  
ATOM   2997  HB2 SER B  30      11.545  10.864 -12.422  1.00 84.08           H  
ATOM   2998  HB3 SER B  30      10.503   9.591 -13.052  1.00 84.08           H  
ATOM   2999  O   SER B  30      10.800  12.877 -11.120  1.00 84.08           O  
ATOM   3000  OG  SER B  30      10.343  11.397 -14.025  1.00 84.08           O  
ATOM   3001  HG  SER B  30       9.727  12.090 -13.776  1.00 84.08           H  
ATOM   3002  N   ASP B  31       8.615  12.989 -10.613  1.00 89.88           N  
ATOM   3003  H   ASP B  31       7.701  12.566 -10.684  1.00 89.88           H  
ATOM   3004  CA  ASP B  31       8.748  14.260  -9.888  1.00 89.88           C  
ATOM   3005  HA  ASP B  31       9.254  14.947 -10.567  1.00 89.88           H  
ATOM   3006  C   ASP B  31       9.573  14.044  -8.606  1.00 89.88           C  
ATOM   3007  CB  ASP B  31       7.380  14.883  -9.563  1.00 89.88           C  
ATOM   3008  HB2 ASP B  31       6.723  14.673 -10.407  1.00 89.88           H  
ATOM   3009  HB3 ASP B  31       6.953  14.415  -8.676  1.00 89.88           H  
ATOM   3010  O   ASP B  31       9.260  13.110  -7.845  1.00 89.88           O  
ATOM   3011  CG  ASP B  31       7.381  16.413  -9.412  1.00 89.88           C  
ATOM   3012  OD1 ASP B  31       8.414  17.049  -9.723  1.00 89.88           O  
ATOM   3013  OD2 ASP B  31       6.314  16.963  -9.062  1.00 89.88           O  
ATOM   3014  N   PRO B  32      10.632  14.841  -8.361  1.00 93.86           N  
ATOM   3015  CA  PRO B  32      11.419  14.750  -7.141  1.00 93.86           C  
ATOM   3016  HA  PRO B  32      11.713  13.713  -6.982  1.00 93.86           H  
ATOM   3017  C   PRO B  32      10.615  15.248  -5.937  1.00 93.86           C  
ATOM   3018  CB  PRO B  32      12.673  15.605  -7.369  1.00 93.86           C  
ATOM   3019  HB2 PRO B  32      12.616  16.533  -6.801  1.00 93.86           H  
ATOM   3020  HB3 PRO B  32      13.571  15.048  -7.101  1.00 93.86           H  
ATOM   3021  O   PRO B  32      10.023  16.331  -5.978  1.00 93.86           O  
ATOM   3022  CG  PRO B  32      12.678  15.922  -8.861  1.00 93.86           C  
ATOM   3023  HG2 PRO B  32      13.094  16.909  -9.066  1.00 93.86           H  
ATOM   3024  HG3 PRO B  32      13.234  15.151  -9.394  1.00 93.86           H  
ATOM   3025  CD  PRO B  32      11.211  15.839  -9.247  1.00 93.86           C  
ATOM   3026  HD2 PRO B  32      10.738  16.804  -9.064  1.00 93.86           H  
ATOM   3027  HD3 PRO B  32      11.137  15.564 -10.299  1.00 93.86           H  
ATOM   3028  N   MET B  33      10.650  14.495  -4.840  1.00 98.12           N  
ATOM   3029  H   MET B  33      11.188  13.640  -4.846  1.00 98.12           H  
ATOM   3030  CA  MET B  33       9.931  14.849  -3.613  1.00 98.12           C  
ATOM   3031  HA  MET B  33       9.223  15.651  -3.821  1.00 98.12           H  
ATOM   3032  C   MET B  33      10.899  15.381  -2.565  1.00 98.12           C  
ATOM   3033  CB  MET B  33       9.115  13.654  -3.106  1.00 98.12           C  
ATOM   3034  HB2 MET B  33       9.780  12.811  -2.919  1.00 98.12           H  
ATOM   3035  HB3 MET B  33       8.623  13.924  -2.172  1.00 98.12           H  
ATOM   3036  O   MET B  33      11.926  14.766  -2.298  1.00 98.12           O  
ATOM   3037  CG  MET B  33       8.047  13.244  -4.128  1.00 98.12           C  
ATOM   3038  HG2 MET B  33       7.493  12.386  -3.747  1.00 98.12           H  
ATOM   3039  HG3 MET B  33       8.534  12.943  -5.055  1.00 98.12           H  
ATOM   3040  SD  MET B  33       6.823  14.518  -4.496  1.00 98.12           S  
ATOM   3041  CE  MET B  33       5.958  13.672  -5.830  1.00 98.12           C  
ATOM   3042  HE1 MET B  33       5.153  14.299  -6.212  1.00 98.12           H  
ATOM   3043  HE2 MET B  33       5.533  12.749  -5.435  1.00 98.12           H  
ATOM   3044  HE3 MET B  33       6.659  13.443  -6.633  1.00 98.12           H  
ATOM   3045  N   ALA B  34      10.594  16.533  -1.983  1.00 98.67           N  
ATOM   3046  H   ALA B  34       9.671  16.913  -2.138  1.00 98.67           H  
ATOM   3047  CA  ALA B  34      11.381  17.134  -0.919  1.00 98.67           C  
ATOM   3048  HA  ALA B  34      12.438  16.923  -1.081  1.00 98.67           H  
ATOM   3049  C   ALA B  34      10.975  16.555   0.439  1.00 98.67           C  
ATOM   3050  CB  ALA B  34      11.183  18.652  -0.961  1.00 98.67           C  
ATOM   3051  HB1 ALA B  34      10.119  18.888  -0.945  1.00 98.67           H  
ATOM   3052  HB2 ALA B  34      11.637  19.060  -1.864  1.00 98.67           H  
ATOM   3053  HB3 ALA B  34      11.648  19.104  -0.085  1.00 98.67           H  
ATOM   3054  O   ALA B  34       9.792  16.515   0.768  1.00 98.67           O  
ATOM   3055  N   ILE B  35      11.965  16.175   1.246  1.00 98.86           N  
ATOM   3056  H   ILE B  35      12.910  16.219   0.894  1.00 98.86           H  
ATOM   3057  CA  ILE B  35      11.789  15.989   2.689  1.00 98.86           C  
ATOM   3058  HA  ILE B  35      10.787  15.613   2.894  1.00 98.86           H  
ATOM   3059  C   ILE B  35      11.923  17.371   3.328  1.00 98.86           C  
ATOM   3060  CB  ILE B  35      12.818  14.983   3.262  1.00 98.86           C  
ATOM   3061  HB  ILE B  35      13.818  15.402   3.151  1.00 98.86           H  
ATOM   3062  O   ILE B  35      13.002  17.961   3.266  1.00 98.86           O  
ATOM   3063  CG1 ILE B  35      12.776  13.634   2.506  1.00 98.86           C  
ATOM   3064 HG12 ILE B  35      12.952  13.808   1.444  1.00 98.86           H  
ATOM   3065 HG13 ILE B  35      11.786  13.195   2.624  1.00 98.86           H  
ATOM   3066  CG2 ILE B  35      12.542  14.774   4.763  1.00 98.86           C  
ATOM   3067 HG21 ILE B  35      11.572  14.299   4.907  1.00 98.86           H  
ATOM   3068 HG22 ILE B  35      12.543  15.725   5.297  1.00 98.86           H  
ATOM   3069 HG23 ILE B  35      13.316  14.148   5.208  1.00 98.86           H  
ATOM   3070  CD1 ILE B  35      13.792  12.585   2.965  1.00 98.86           C  
ATOM   3071 HD11 ILE B  35      14.799  13.001   2.926  1.00 98.86           H  
ATOM   3072 HD12 ILE B  35      13.738  11.719   2.306  1.00 98.86           H  
ATOM   3073 HD13 ILE B  35      13.568  12.255   3.980  1.00 98.86           H  
ATOM   3074  N   VAL B  36      10.846  17.898   3.911  1.00 98.57           N  
ATOM   3075  H   VAL B  36       9.989  17.362   3.899  1.00 98.57           H  
ATOM   3076  CA  VAL B  36      10.818  19.251   4.507  1.00 98.57           C  
ATOM   3077  HA  VAL B  36      11.731  19.778   4.230  1.00 98.57           H  
ATOM   3078  C   VAL B  36      10.823  19.237   6.036  1.00 98.57           C  
ATOM   3079  CB  VAL B  36       9.654  20.099   3.959  1.00 98.57           C  
ATOM   3080  HB  VAL B  36       9.674  21.067   4.461  1.00 98.57           H  
ATOM   3081  O   VAL B  36      11.286  20.187   6.661  1.00 98.57           O  
ATOM   3082  CG1 VAL B  36       9.831  20.350   2.456  1.00 98.57           C  
ATOM   3083 HG11 VAL B  36       9.054  21.032   2.112  1.00 98.57           H  
ATOM   3084 HG12 VAL B  36      10.803  20.808   2.272  1.00 98.57           H  
ATOM   3085 HG13 VAL B  36       9.751  19.416   1.900  1.00 98.57           H  
ATOM   3086  CG2 VAL B  36       8.277  19.468   4.196  1.00 98.57           C  
ATOM   3087 HG21 VAL B  36       8.139  19.260   5.257  1.00 98.57           H  
ATOM   3088 HG22 VAL B  36       7.502  20.166   3.878  1.00 98.57           H  
ATOM   3089 HG23 VAL B  36       8.170  18.547   3.622  1.00 98.57           H  
ATOM   3090  N   GLY B  37      10.389  18.134   6.646  1.00 98.72           N  
ATOM   3091  H   GLY B  37      10.039  17.379   6.074  1.00 98.72           H  
ATOM   3092  CA  GLY B  37      10.407  17.924   8.092  1.00 98.72           C  
ATOM   3093  HA2 GLY B  37      11.151  18.570   8.558  1.00 98.72           H  
ATOM   3094  HA3 GLY B  37       9.431  18.169   8.514  1.00 98.72           H  
ATOM   3095  C   GLY B  37      10.720  16.474   8.437  1.00 98.72           C  
ATOM   3096  O   GLY B  37      10.442  15.572   7.648  1.00 98.72           O  
ATOM   3097  N   MET B  38      11.315  16.254   9.609  1.00 98.83           N  
ATOM   3098  H   MET B  38      11.471  17.039  10.225  1.00 98.83           H  
ATOM   3099  CA  MET B  38      11.577  14.924  10.167  1.00 98.83           C  
ATOM   3100  HA  MET B  38      10.841  14.221   9.776  1.00 98.83           H  
ATOM   3101  C   MET B  38      11.459  14.979  11.689  1.00 98.83           C  
ATOM   3102  CB  MET B  38      12.984  14.418   9.813  1.00 98.83           C  
ATOM   3103  HB2 MET B  38      13.079  13.392  10.169  1.00 98.83           H  
ATOM   3104  HB3 MET B  38      13.715  15.033  10.338  1.00 98.83           H  
ATOM   3105  O   MET B  38      11.940  15.938  12.296  1.00 98.83           O  
ATOM   3106  CG  MET B  38      13.314  14.453   8.320  1.00 98.83           C  
ATOM   3107  HG2 MET B  38      13.367  15.493   7.999  1.00 98.83           H  
ATOM   3108  HG3 MET B  38      12.499  13.980   7.773  1.00 98.83           H  
ATOM   3109  SD  MET B  38      14.866  13.634   7.860  1.00 98.83           S  
ATOM   3110  CE  MET B  38      16.076  14.584   8.823  1.00 98.83           C  
ATOM   3111  HE1 MET B  38      16.053  15.632   8.524  1.00 98.83           H  
ATOM   3112  HE2 MET B  38      15.853  14.501   9.886  1.00 98.83           H  
ATOM   3113  HE3 MET B  38      17.074  14.182   8.648  1.00 98.83           H  
ATOM   3114  N   SER B  39      10.889  13.946  12.298  1.00 98.79           N  
ATOM   3115  H   SER B  39      10.491  13.207  11.736  1.00 98.79           H  
ATOM   3116  CA  SER B  39      10.880  13.723  13.746  1.00 98.79           C  
ATOM   3117  HA  SER B  39      11.693  14.286  14.202  1.00 98.79           H  
ATOM   3118  C   SER B  39      11.110  12.241  14.031  1.00 98.79           C  
ATOM   3119  CB  SER B  39       9.568  14.195  14.384  1.00 98.79           C  
ATOM   3120  HB2 SER B  39       9.653  14.165  15.470  1.00 98.79           H  
ATOM   3121  HB3 SER B  39       9.352  15.216  14.072  1.00 98.79           H  
ATOM   3122  O   SER B  39      10.836  11.372  13.196  1.00 98.79           O  
ATOM   3123  OG  SER B  39       8.531  13.338  13.978  1.00 98.79           O  
ATOM   3124  HG  SER B  39       7.690  13.723  14.236  1.00 98.79           H  
ATOM   3125  N   CYS B  40      11.667  11.938  15.197  1.00 98.79           N  
ATOM   3126  H   CYS B  40      11.840  12.657  15.886  1.00 98.79           H  
ATOM   3127  CA  CYS B  40      11.868  10.562  15.612  1.00 98.79           C  
ATOM   3128  HA  CYS B  40      10.958  10.007  15.385  1.00 98.79           H  
ATOM   3129  C   CYS B  40      12.116  10.452  17.108  1.00 98.79           C  
ATOM   3130  CB  CYS B  40      13.045   9.936  14.847  1.00 98.79           C  
ATOM   3131  HB2 CYS B  40      12.813   9.905  13.782  1.00 98.79           H  
ATOM   3132  HB3 CYS B  40      13.161   8.911  15.196  1.00 98.79           H  
ATOM   3133  O   CYS B  40      12.663  11.369  17.720  1.00 98.79           O  
ATOM   3134  SG  CYS B  40      14.594  10.858  15.107  1.00 98.79           S  
ATOM   3135  HG  CYS B  40      14.475  11.004  16.429  1.00 98.79           H  
ATOM   3136  N   ARG B  41      11.810   9.279  17.660  1.00 98.68           N  
ATOM   3137  H   ARG B  41      11.390   8.576  17.070  1.00 98.68           H  
ATOM   3138  CA  ARG B  41      12.278   8.858  18.981  1.00 98.68           C  
ATOM   3139  HA  ARG B  41      13.098   9.510  19.281  1.00 98.68           H  
ATOM   3140  C   ARG B  41      12.820   7.447  18.898  1.00 98.68           C  
ATOM   3141  CB  ARG B  41      11.180   8.964  20.044  1.00 98.68           C  
ATOM   3142  HB2 ARG B  41      10.360   8.288  19.799  1.00 98.68           H  
ATOM   3143  HB3 ARG B  41      11.592   8.655  21.004  1.00 98.68           H  
ATOM   3144  O   ARG B  41      12.204   6.589  18.265  1.00 98.68           O  
ATOM   3145  CG  ARG B  41      10.656  10.396  20.179  1.00 98.68           C  
ATOM   3146  HG2 ARG B  41      10.317  10.777  19.216  1.00 98.68           H  
ATOM   3147  HG3 ARG B  41      11.441  11.044  20.569  1.00 98.68           H  
ATOM   3148  CD  ARG B  41       9.480  10.426  21.131  1.00 98.68           C  
ATOM   3149  HD2 ARG B  41       9.784  10.038  22.104  1.00 98.68           H  
ATOM   3150  HD3 ARG B  41       8.701   9.785  20.717  1.00 98.68           H  
ATOM   3151  NE  ARG B  41       8.963  11.794  21.278  1.00 98.68           N  
ATOM   3152  HE  ARG B  41       9.439  12.562  20.828  1.00 98.68           H  
ATOM   3153  NH1 ARG B  41       7.064  11.147  22.346  1.00 98.68           N  
ATOM   3154 HH11 ARG B  41       7.232  10.169  22.157  1.00 98.68           H  
ATOM   3155 HH12 ARG B  41       6.216  11.451  22.802  1.00 98.68           H  
ATOM   3156  NH2 ARG B  41       7.448  13.307  22.050  1.00 98.68           N  
ATOM   3157 HH21 ARG B  41       7.792  14.050  21.459  1.00 98.68           H  
ATOM   3158 HH22 ARG B  41       6.555  13.413  22.509  1.00 98.68           H  
ATOM   3159  CZ  ARG B  41       7.838  12.082  21.886  1.00 98.68           C  
ATOM   3160  N   PHE B  42      13.956   7.228  19.542  1.00 98.55           N  
ATOM   3161  H   PHE B  42      14.315   7.969  20.127  1.00 98.55           H  
ATOM   3162  CA  PHE B  42      14.647   5.942  19.608  1.00 98.55           C  
ATOM   3163  HA  PHE B  42      13.933   5.132  19.456  1.00 98.55           H  
ATOM   3164  C   PHE B  42      15.259   5.755  21.000  1.00 98.55           C  
ATOM   3165  CB  PHE B  42      15.720   5.861  18.505  1.00 98.55           C  
ATOM   3166  HB2 PHE B  42      16.467   6.635  18.679  1.00 98.55           H  
ATOM   3167  HB3 PHE B  42      16.230   4.901  18.576  1.00 98.55           H  
ATOM   3168  O   PHE B  42      15.182   6.644  21.849  1.00 98.55           O  
ATOM   3169  CG  PHE B  42      15.188   5.990  17.092  1.00 98.55           C  
ATOM   3170  CD1 PHE B  42      14.348   4.993  16.565  1.00 98.55           C  
ATOM   3171  HD1 PHE B  42      14.093   4.139  17.174  1.00 98.55           H  
ATOM   3172  CD2 PHE B  42      15.527   7.103  16.302  1.00 98.55           C  
ATOM   3173  HD2 PHE B  42      16.162   7.881  16.700  1.00 98.55           H  
ATOM   3174  CE1 PHE B  42      13.832   5.118  15.262  1.00 98.55           C  
ATOM   3175  HE1 PHE B  42      13.161   4.366  14.872  1.00 98.55           H  
ATOM   3176  CE2 PHE B  42      15.039   7.212  14.992  1.00 98.55           C  
ATOM   3177  HE2 PHE B  42      15.290   8.071  14.388  1.00 98.55           H  
ATOM   3178  CZ  PHE B  42      14.185   6.228  14.478  1.00 98.55           C  
ATOM   3179  HZ  PHE B  42      13.803   6.336  13.473  1.00 98.55           H  
ATOM   3180  N   ALA B  43      15.853   4.588  21.233  1.00 97.60           N  
ATOM   3181  H   ALA B  43      15.854   3.884  20.509  1.00 97.60           H  
ATOM   3182  CA  ALA B  43      16.509   4.265  22.494  1.00 97.60           C  
ATOM   3183  HA  ALA B  43      15.762   4.323  23.286  1.00 97.60           H  
ATOM   3184  C   ALA B  43      17.638   5.237  22.868  1.00 97.60           C  
ATOM   3185  CB  ALA B  43      17.034   2.832  22.395  1.00 97.60           C  
ATOM   3186  HB1 ALA B  43      17.826   2.779  21.648  1.00 97.60           H  
ATOM   3187  HB2 ALA B  43      16.217   2.166  22.120  1.00 97.60           H  
ATOM   3188  HB3 ALA B  43      17.435   2.518  23.359  1.00 97.60           H  
ATOM   3189  O   ALA B  43      18.216   5.906  22.009  1.00 97.60           O  
ATOM   3190  N   GLY B  44      17.978   5.283  24.158  1.00 96.26           N  
ATOM   3191  H   GLY B  44      17.400   4.797  24.829  1.00 96.26           H  
ATOM   3192  CA  GLY B  44      19.080   6.100  24.670  1.00 96.26           C  
ATOM   3193  HA2 GLY B  44      19.958   5.962  24.039  1.00 96.26           H  
ATOM   3194  HA3 GLY B  44      19.311   5.772  25.683  1.00 96.26           H  
ATOM   3195  C   GLY B  44      18.753   7.592  24.724  1.00 96.26           C  
ATOM   3196  O   GLY B  44      19.642   8.424  24.535  1.00 96.26           O  
ATOM   3197  N   GLY B  45      17.479   7.922  24.937  1.00 95.91           N  
ATOM   3198  H   GLY B  45      16.864   7.184  25.251  1.00 95.91           H  
ATOM   3199  CA  GLY B  45      17.002   9.296  25.068  1.00 95.91           C  
ATOM   3200  HA2 GLY B  45      17.636   9.822  25.781  1.00 95.91           H  
ATOM   3201  HA3 GLY B  45      15.991   9.265  25.474  1.00 95.91           H  
ATOM   3202  C   GLY B  45      16.967  10.102  23.768  1.00 95.91           C  
ATOM   3203  O   GLY B  45      16.854  11.325  23.834  1.00 95.91           O  
ATOM   3204  N   ILE B  46      17.050   9.461  22.596  1.00 97.98           N  
ATOM   3205  H   ILE B  46      17.102   8.453  22.605  1.00 97.98           H  
ATOM   3206  CA  ILE B  46      16.935  10.150  21.303  1.00 97.98           C  
ATOM   3207  HA  ILE B  46      17.611  11.005  21.303  1.00 97.98           H  
ATOM   3208  C   ILE B  46      15.506  10.672  21.137  1.00 97.98           C  
ATOM   3209  CB  ILE B  46      17.335   9.215  20.139  1.00 97.98           C  
ATOM   3210  HB  ILE B  46      16.792   8.277  20.256  1.00 97.98           H  
ATOM   3211  O   ILE B  46      14.563   9.880  21.072  1.00 97.98           O  
ATOM   3212  CG1 ILE B  46      18.849   8.916  20.187  1.00 97.98           C  
ATOM   3213 HG12 ILE B  46      19.404   9.825  19.952  1.00 97.98           H  
ATOM   3214 HG13 ILE B  46      19.128   8.606  21.194  1.00 97.98           H  
ATOM   3215  CG2 ILE B  46      16.952   9.833  18.777  1.00 97.98           C  
ATOM   3216 HG21 ILE B  46      17.295   9.201  17.959  1.00 97.98           H  
ATOM   3217 HG22 ILE B  46      17.411  10.815  18.663  1.00 97.98           H  
ATOM   3218 HG23 ILE B  46      15.870   9.927  18.680  1.00 97.98           H  
ATOM   3219  CD1 ILE B  46      19.289   7.801  19.231  1.00 97.98           C  
ATOM   3220 HD11 ILE B  46      19.051   8.041  18.194  1.00 97.98           H  
ATOM   3221 HD12 ILE B  46      20.370   7.685  19.304  1.00 97.98           H  
ATOM   3222 HD13 ILE B  46      18.801   6.865  19.503  1.00 97.98           H  
ATOM   3223  N   ARG B  47      15.345  11.997  21.021  1.00 96.77           N  
ATOM   3224  H   ARG B  47      16.151  12.594  21.144  1.00 96.77           H  
ATOM   3225  CA  ARG B  47      14.039  12.661  20.848  1.00 96.77           C  
ATOM   3226  HA  ARG B  47      13.272  11.897  20.715  1.00 96.77           H  
ATOM   3227  C   ARG B  47      13.944  13.516  19.586  1.00 96.77           C  
ATOM   3228  CB  ARG B  47      13.701  13.478  22.103  1.00 96.77           C  
ATOM   3229  HB2 ARG B  47      12.760  14.005  21.943  1.00 96.77           H  
ATOM   3230  HB3 ARG B  47      14.486  14.216  22.269  1.00 96.77           H  
ATOM   3231  O   ARG B  47      12.933  14.171  19.353  1.00 96.77           O  
ATOM   3232  CG  ARG B  47      13.553  12.594  23.348  1.00 96.77           C  
ATOM   3233  HG2 ARG B  47      12.769  11.857  23.179  1.00 96.77           H  
ATOM   3234  HG3 ARG B  47      14.490  12.074  23.548  1.00 96.77           H  
ATOM   3235  CD  ARG B  47      13.196  13.449  24.564  1.00 96.77           C  
ATOM   3236  HD2 ARG B  47      12.232  13.921  24.375  1.00 96.77           H  
ATOM   3237  HD3 ARG B  47      13.954  14.223  24.685  1.00 96.77           H  
ATOM   3238  NE  ARG B  47      13.142  12.628  25.787  1.00 96.77           N  
ATOM   3239  HE  ARG B  47      13.700  11.786  25.782  1.00 96.77           H  
ATOM   3240  NH1 ARG B  47      11.682  13.933  26.985  1.00 96.77           N  
ATOM   3241 HH11 ARG B  47      11.039  14.021  27.759  1.00 96.77           H  
ATOM   3242 HH12 ARG B  47      11.636  14.569  26.202  1.00 96.77           H  
ATOM   3243  NH2 ARG B  47      12.388  11.996  27.841  1.00 96.77           N  
ATOM   3244 HH21 ARG B  47      11.702  12.082  28.577  1.00 96.77           H  
ATOM   3245 HH22 ARG B  47      12.897  11.127  27.760  1.00 96.77           H  
ATOM   3246  CZ  ARG B  47      12.413  12.858  26.864  1.00 96.77           C  
ATOM   3247  N   SER B  48      14.997  13.536  18.777  1.00 97.77           N  
ATOM   3248  H   SER B  48      15.833  13.052  19.073  1.00 97.77           H  
ATOM   3249  CA  SER B  48      15.062  14.322  17.554  1.00 97.77           C  
ATOM   3250  HA  SER B  48      14.064  14.352  17.118  1.00 97.77           H  
ATOM   3251  C   SER B  48      16.031  13.713  16.534  1.00 97.77           C  
ATOM   3252  CB  SER B  48      15.486  15.753  17.900  1.00 97.77           C  
ATOM   3253  HB2 SER B  48      14.813  16.167  18.651  1.00 97.77           H  
ATOM   3254  HB3 SER B  48      15.429  16.370  17.003  1.00 97.77           H  
ATOM   3255  O   SER B  48      16.884  12.894  16.892  1.00 97.77           O  
ATOM   3256  OG  SER B  48      16.809  15.791  18.381  1.00 97.77           O  
ATOM   3257  HG  SER B  48      16.829  15.462  19.282  1.00 97.77           H  
ATOM   3258  N   PRO B  49      15.947  14.119  15.253  1.00 98.69           N  
ATOM   3259  CA  PRO B  49      16.933  13.734  14.248  1.00 98.69           C  
ATOM   3260  HA  PRO B  49      16.898  12.653  14.119  1.00 98.69           H  
ATOM   3261  C   PRO B  49      18.368  14.148  14.600  1.00 98.69           C  
ATOM   3262  CB  PRO B  49      16.471  14.419  12.958  1.00 98.69           C  
ATOM   3263  HB2 PRO B  49      16.723  13.829  12.077  1.00 98.69           H  
ATOM   3264  HB3 PRO B  49      16.910  15.414  12.883  1.00 98.69           H  
ATOM   3265  O   PRO B  49      19.311  13.483  14.176  1.00 98.69           O  
ATOM   3266  CG  PRO B  49      14.963  14.558  13.147  1.00 98.69           C  
ATOM   3267  HG2 PRO B  49      14.558  15.373  12.546  1.00 98.69           H  
ATOM   3268  HG3 PRO B  49      14.468  13.615  12.917  1.00 98.69           H  
ATOM   3269  CD  PRO B  49      14.852  14.854  14.638  1.00 98.69           C  
ATOM   3270  HD2 PRO B  49      13.880  14.527  15.007  1.00 98.69           H  
ATOM   3271  HD3 PRO B  49      14.993  15.921  14.813  1.00 98.69           H  
ATOM   3272  N   GLU B  50      18.571  15.261  15.305  1.00 97.52           N  
ATOM   3273  H   GLU B  50      17.784  15.829  15.584  1.00 97.52           H  
ATOM   3274  CA  GLU B  50      19.893  15.733  15.736  1.00 97.52           C  
ATOM   3275  HA  GLU B  50      20.601  15.626  14.914  1.00 97.52           H  
ATOM   3276  C   GLU B  50      20.434  14.864  16.870  1.00 97.52           C  
ATOM   3277  CB  GLU B  50      19.884  17.219  16.138  1.00 97.52           C  
ATOM   3278  HB2 GLU B  50      19.206  17.379  16.976  1.00 97.52           H  
ATOM   3279  HB3 GLU B  50      20.888  17.470  16.482  1.00 97.52           H  
ATOM   3280  O   GLU B  50      21.581  14.442  16.781  1.00 97.52           O  
ATOM   3281  CG  GLU B  50      19.546  18.182  14.980  1.00 97.52           C  
ATOM   3282  HG2 GLU B  50      19.835  19.191  15.277  1.00 97.52           H  
ATOM   3283  HG3 GLU B  50      20.138  17.911  14.106  1.00 97.52           H  
ATOM   3284  CD  GLU B  50      18.060  18.198  14.609  1.00 97.52           C  
ATOM   3285  OE1 GLU B  50      17.679  18.784  13.565  1.00 97.52           O  
ATOM   3286  OE2 GLU B  50      17.248  17.626  15.369  1.00 97.52           O  
ATOM   3287  N   ASP B  51      19.602  14.474  17.844  1.00 98.13           N  
ATOM   3288  H   ASP B  51      18.687  14.896  17.909  1.00 98.13           H  
ATOM   3289  CA  ASP B  51      20.017  13.509  18.875  1.00 98.13           C  
ATOM   3290  HA  ASP B  51      20.877  13.913  19.410  1.00 98.13           H  
ATOM   3291  C   ASP B  51      20.421  12.165  18.245  1.00 98.13           C  
ATOM   3292  CB  ASP B  51      18.893  13.236  19.884  1.00 98.13           C  
ATOM   3293  HB2 ASP B  51      18.062  12.768  19.357  1.00 98.13           H  
ATOM   3294  HB3 ASP B  51      19.259  12.528  20.627  1.00 98.13           H  
ATOM   3295  O   ASP B  51      21.410  11.548  18.649  1.00 98.13           O  
ATOM   3296  CG  ASP B  51      18.357  14.460  20.616  1.00 98.13           C  
ATOM   3297  OD1 ASP B  51      19.147  15.346  20.989  1.00 98.13           O  
ATOM   3298  OD2 ASP B  51      17.110  14.501  20.755  1.00 98.13           O  
ATOM   3299  N   LEU B  52      19.678  11.715  17.220  1.00 98.74           N  
ATOM   3300  H   LEU B  52      18.855  12.245  16.968  1.00 98.74           H  
ATOM   3301  CA  LEU B  52      20.033  10.522  16.449  1.00 98.74           C  
ATOM   3302  HA  LEU B  52      20.119   9.686  17.143  1.00 98.74           H  
ATOM   3303  C   LEU B  52      21.396  10.694  15.777  1.00 98.74           C  
ATOM   3304  CB  LEU B  52      18.944  10.207  15.403  1.00 98.74           C  
ATOM   3305  HB2 LEU B  52      17.998  10.019  15.910  1.00 98.74           H  
ATOM   3306  HB3 LEU B  52      18.807  11.083  14.769  1.00 98.74           H  
ATOM   3307  O   LEU B  52      22.222   9.783  15.852  1.00 98.74           O  
ATOM   3308  CG  LEU B  52      19.287   9.006  14.494  1.00 98.74           C  
ATOM   3309  HG  LEU B  52      20.249   9.165  14.008  1.00 98.74           H  
ATOM   3310  CD1 LEU B  52      19.346   7.691  15.268  1.00 98.74           C  
ATOM   3311 HD11 LEU B  52      18.410   7.523  15.801  1.00 98.74           H  
ATOM   3312 HD12 LEU B  52      19.512   6.871  14.570  1.00 98.74           H  
ATOM   3313 HD13 LEU B  52      20.172   7.713  15.979  1.00 98.74           H  
ATOM   3314  CD2 LEU B  52      18.250   8.874  13.382  1.00 98.74           C  
ATOM   3315 HD21 LEU B  52      18.459   7.997  12.770  1.00 98.74           H  
ATOM   3316 HD22 LEU B  52      17.253   8.791  13.815  1.00 98.74           H  
ATOM   3317 HD23 LEU B  52      18.295   9.764  12.753  1.00 98.74           H  
ATOM   3318  N   TRP B  53      21.623  11.838  15.123  1.00 98.60           N  
ATOM   3319  H   TRP B  53      20.914  12.556  15.163  1.00 98.60           H  
ATOM   3320  CA  TRP B  53      22.891  12.149  14.468  1.00 98.60           C  
ATOM   3321  HA  TRP B  53      23.096  11.384  13.718  1.00 98.60           H  
ATOM   3322  C   TRP B  53      24.056  12.130  15.459  1.00 98.60           C  
ATOM   3323  CB  TRP B  53      22.824  13.494  13.744  1.00 98.60           C  
ATOM   3324  HB2 TRP B  53      22.078  13.437  12.952  1.00 98.60           H  
ATOM   3325  HB3 TRP B  53      22.516  14.273  14.441  1.00 98.60           H  
ATOM   3326  O   TRP B  53      25.039  11.432  15.216  1.00 98.60           O  
ATOM   3327  CG  TRP B  53      24.144  13.880  13.159  1.00 98.60           C  
ATOM   3328  CD1 TRP B  53      24.968  14.825  13.662  1.00 98.60           C  
ATOM   3329  HD1 TRP B  53      24.752  15.440  14.523  1.00 98.60           H  
ATOM   3330  CD2 TRP B  53      24.889  13.224  12.091  1.00 98.60           C  
ATOM   3331  CE2 TRP B  53      26.170  13.843  11.990  1.00 98.60           C  
ATOM   3332  CE3 TRP B  53      24.627  12.132  11.234  1.00 98.60           C  
ATOM   3333  HE3 TRP B  53      23.678  11.621  11.308  1.00 98.60           H  
ATOM   3334  NE1 TRP B  53      26.154  14.824  12.958  1.00 98.60           N  
ATOM   3335  HE1 TRP B  53      26.917  15.445  13.188  1.00 98.60           H  
ATOM   3336  CH2 TRP B  53      26.841  12.330  10.230  1.00 98.60           C  
ATOM   3337  HH2 TRP B  53      27.583  11.971   9.532  1.00 98.60           H  
ATOM   3338  CZ2 TRP B  53      27.140  13.410  11.076  1.00 98.60           C  
ATOM   3339  HZ2 TRP B  53      28.105  13.893  11.036  1.00 98.60           H  
ATOM   3340  CZ3 TRP B  53      25.592  11.692  10.312  1.00 98.60           C  
ATOM   3341  HZ3 TRP B  53      25.376  10.852   9.667  1.00 98.60           H  
ATOM   3342  N   ASP B  54      23.923  12.817  16.592  1.00 98.27           N  
ATOM   3343  H   ASP B  54      23.102  13.392  16.718  1.00 98.27           H  
ATOM   3344  CA  ASP B  54      24.948  12.862  17.634  1.00 98.27           C  
ATOM   3345  HA  ASP B  54      25.867  13.272  17.216  1.00 98.27           H  
ATOM   3346  C   ASP B  54      25.270  11.461  18.163  1.00 98.27           C  
ATOM   3347  CB  ASP B  54      24.475  13.768  18.784  1.00 98.27           C  
ATOM   3348  HB2 ASP B  54      23.449  13.515  19.051  1.00 98.27           H  
ATOM   3349  HB3 ASP B  54      25.101  13.570  19.654  1.00 98.27           H  
ATOM   3350  O   ASP B  54      26.437  11.120  18.377  1.00 98.27           O  
ATOM   3351  CG  ASP B  54      24.574  15.268  18.479  1.00 98.27           C  
ATOM   3352  OD1 ASP B  54      25.200  15.633  17.455  1.00 98.27           O  
ATOM   3353  OD2 ASP B  54      24.109  16.044  19.340  1.00 98.27           O  
ATOM   3354  N   ALA B  55      24.255  10.607  18.328  1.00 98.51           N  
ATOM   3355  H   ALA B  55      23.316  10.941  18.164  1.00 98.51           H  
ATOM   3356  CA  ALA B  55      24.450   9.232  18.764  1.00 98.51           C  
ATOM   3357  HA  ALA B  55      25.060   9.254  19.667  1.00 98.51           H  
ATOM   3358  C   ALA B  55      25.213   8.379  17.734  1.00 98.51           C  
ATOM   3359  CB  ALA B  55      23.092   8.626  19.123  1.00 98.51           C  
ATOM   3360  HB1 ALA B  55      23.237   7.620  19.515  1.00 98.51           H  
ATOM   3361  HB2 ALA B  55      22.456   8.580  18.239  1.00 98.51           H  
ATOM   3362  HB3 ALA B  55      22.597   9.238  19.878  1.00 98.51           H  
ATOM   3363  O   ALA B  55      26.175   7.698  18.107  1.00 98.51           O  
ATOM   3364  N   VAL B  56      24.832   8.419  16.450  1.00 98.49           N  
ATOM   3365  H   VAL B  56      24.051   9.008  16.199  1.00 98.49           H  
ATOM   3366  CA  VAL B  56      25.502   7.616  15.406  1.00 98.49           C  
ATOM   3367  HA  VAL B  56      25.672   6.620  15.817  1.00 98.49           H  
ATOM   3368  C   VAL B  56      26.884   8.159  15.047  1.00 98.49           C  
ATOM   3369  CB  VAL B  56      24.657   7.422  14.132  1.00 98.49           C  
ATOM   3370  HB  VAL B  56      25.239   6.816  13.438  1.00 98.49           H  
ATOM   3371  O   VAL B  56      27.803   7.368  14.837  1.00 98.49           O  
ATOM   3372  CG1 VAL B  56      23.375   6.640  14.432  1.00 98.49           C  
ATOM   3373 HG11 VAL B  56      22.730   7.212  15.098  1.00 98.49           H  
ATOM   3374 HG12 VAL B  56      23.624   5.689  14.904  1.00 98.49           H  
ATOM   3375 HG13 VAL B  56      22.840   6.444  13.502  1.00 98.49           H  
ATOM   3376  CG2 VAL B  56      24.297   8.721  13.405  1.00 98.49           C  
ATOM   3377 HG21 VAL B  56      23.668   8.507  12.541  1.00 98.49           H  
ATOM   3378 HG22 VAL B  56      23.756   9.385  14.080  1.00 98.49           H  
ATOM   3379 HG23 VAL B  56      25.197   9.230  13.061  1.00 98.49           H  
ATOM   3380  N   ALA B  57      27.072   9.481  15.033  1.00 98.26           N  
ATOM   3381  H   ALA B  57      26.283  10.087  15.207  1.00 98.26           H  
ATOM   3382  CA  ALA B  57      28.366  10.115  14.783  1.00 98.26           C  
ATOM   3383  HA  ALA B  57      28.781   9.716  13.857  1.00 98.26           H  
ATOM   3384  C   ALA B  57      29.368   9.813  15.908  1.00 98.26           C  
ATOM   3385  CB  ALA B  57      28.151  11.622  14.607  1.00 98.26           C  
ATOM   3386  HB1 ALA B  57      27.732  12.052  15.517  1.00 98.26           H  
ATOM   3387  HB2 ALA B  57      27.461  11.803  13.783  1.00 98.26           H  
ATOM   3388  HB3 ALA B  57      29.101  12.107  14.386  1.00 98.26           H  
ATOM   3389  O   ALA B  57      30.542   9.561  15.640  1.00 98.26           O  
ATOM   3390  N   ALA B  58      28.900   9.754  17.160  1.00 98.10           N  
ATOM   3391  H   ALA B  58      27.947  10.040  17.335  1.00 98.10           H  
ATOM   3392  CA  ALA B  58      29.702   9.308  18.298  1.00 98.10           C  
ATOM   3393  HA  ALA B  58      30.694   9.751  18.211  1.00 98.10           H  
ATOM   3394  C   ALA B  58      29.902   7.779  18.353  1.00 98.10           C  
ATOM   3395  CB  ALA B  58      29.056   9.842  19.581  1.00 98.10           C  
ATOM   3396  HB1 ALA B  58      28.050   9.433  19.681  1.00 98.10           H  
ATOM   3397  HB2 ALA B  58      29.655   9.553  20.445  1.00 98.10           H  
ATOM   3398  HB3 ALA B  58      28.994  10.929  19.535  1.00 98.10           H  
ATOM   3399  O   ALA B  58      30.627   7.292  19.220  1.00 98.10           O  
ATOM   3400  N   GLY B  59      29.264   7.013  17.460  1.00 98.05           N  
ATOM   3401  H   GLY B  59      28.704   7.466  16.752  1.00 98.05           H  
ATOM   3402  CA  GLY B  59      29.351   5.555  17.430  1.00 98.05           C  
ATOM   3403  HA2 GLY B  59      28.805   5.199  16.556  1.00 98.05           H  
ATOM   3404  HA3 GLY B  59      30.396   5.258  17.338  1.00 98.05           H  
ATOM   3405  C   GLY B  59      28.760   4.878  18.670  1.00 98.05           C  
ATOM   3406  O   GLY B  59      29.308   3.874  19.126  1.00 98.05           O  
ATOM   3407  N   LYS B  60      27.679   5.427  19.243  1.00 98.36           N  
ATOM   3408  H   LYS B  60      27.263   6.236  18.804  1.00 98.36           H  
ATOM   3409  CA  LYS B  60      27.026   4.862  20.433  1.00 98.36           C  
ATOM   3410  HA  LYS B  60      27.800   4.581  21.147  1.00 98.36           H  
ATOM   3411  C   LYS B  60      26.236   3.591  20.100  1.00 98.36           C  
ATOM   3412  CB  LYS B  60      26.098   5.887  21.101  1.00 98.36           C  
ATOM   3413  HB2 LYS B  60      25.378   6.251  20.369  1.00 98.36           H  
ATOM   3414  HB3 LYS B  60      25.547   5.372  21.888  1.00 98.36           H  
ATOM   3415  O   LYS B  60      25.460   3.578  19.145  1.00 98.36           O  
ATOM   3416  CG  LYS B  60      26.837   7.074  21.737  1.00 98.36           C  
ATOM   3417  HG2 LYS B  60      27.342   7.648  20.960  1.00 98.36           H  
ATOM   3418  HG3 LYS B  60      27.577   6.705  22.448  1.00 98.36           H  
ATOM   3419  CD  LYS B  60      25.826   7.968  22.468  1.00 98.36           C  
ATOM   3420  HD2 LYS B  60      25.330   7.384  23.243  1.00 98.36           H  
ATOM   3421  HD3 LYS B  60      25.072   8.297  21.753  1.00 98.36           H  
ATOM   3422  CE  LYS B  60      26.492   9.193  23.102  1.00 98.36           C  
ATOM   3423  HE2 LYS B  60      27.183   8.858  23.876  1.00 98.36           H  
ATOM   3424  HE3 LYS B  60      27.063   9.710  22.332  1.00 98.36           H  
ATOM   3425  NZ  LYS B  60      25.467  10.108  23.670  1.00 98.36           N  
ATOM   3426  HZ1 LYS B  60      24.846  10.426  22.939  1.00 98.36           H  
ATOM   3427  HZ2 LYS B  60      25.886  10.927  24.085  1.00 98.36           H  
ATOM   3428  HZ3 LYS B  60      24.894   9.636  24.355  1.00 98.36           H  
ATOM   3429  N   ASP B  61      26.420   2.567  20.930  1.00 98.28           N  
ATOM   3430  H   ASP B  61      27.082   2.689  21.682  1.00 98.28           H  
ATOM   3431  CA  ASP B  61      25.541   1.399  21.058  1.00 98.28           C  
ATOM   3432  HA  ASP B  61      25.037   1.191  20.115  1.00 98.28           H  
ATOM   3433  C   ASP B  61      24.483   1.729  22.124  1.00 98.28           C  
ATOM   3434  CB  ASP B  61      26.402   0.174  21.432  1.00 98.28           C  
ATOM   3435  HB2 ASP B  61      27.103  -0.021  20.619  1.00 98.28           H  
ATOM   3436  HB3 ASP B  61      26.987   0.414  22.320  1.00 98.28           H  
ATOM   3437  O   ASP B  61      24.841   2.065  23.256  1.00 98.28           O  
ATOM   3438  CG  ASP B  61      25.618  -1.117  21.710  1.00 98.28           C  
ATOM   3439  OD1 ASP B  61      24.376  -1.104  21.576  1.00 98.28           O  
ATOM   3440  OD2 ASP B  61      26.278  -2.111  22.112  1.00 98.28           O  
ATOM   3441  N   LEU B  62      23.205   1.716  21.741  1.00 97.97           N  
ATOM   3442  H   LEU B  62      22.990   1.386  20.811  1.00 97.97           H  
ATOM   3443  CA  LEU B  62      22.068   2.119  22.581  1.00 97.97           C  
ATOM   3444  HA  LEU B  62      22.452   2.557  23.502  1.00 97.97           H  
ATOM   3445  C   LEU B  62      21.221   0.920  23.034  1.00 97.97           C  
ATOM   3446  CB  LEU B  62      21.229   3.194  21.862  1.00 97.97           C  
ATOM   3447  HB2 LEU B  62      20.439   3.532  22.531  1.00 97.97           H  
ATOM   3448  HB3 LEU B  62      20.756   2.732  20.996  1.00 97.97           H  
ATOM   3449  O   LEU B  62      20.086   1.094  23.474  1.00 97.97           O  
ATOM   3450  CG  LEU B  62      22.029   4.422  21.393  1.00 97.97           C  
ATOM   3451  HG  LEU B  62      22.798   4.103  20.689  1.00 97.97           H  
ATOM   3452  CD1 LEU B  62      21.132   5.418  20.669  1.00 97.97           C  
ATOM   3453 HD11 LEU B  62      21.730   5.981  19.952  1.00 97.97           H  
ATOM   3454 HD12 LEU B  62      20.325   4.908  20.143  1.00 97.97           H  
ATOM   3455 HD13 LEU B  62      20.671   6.103  21.380  1.00 97.97           H  
ATOM   3456  CD2 LEU B  62      22.694   5.180  22.546  1.00 97.97           C  
ATOM   3457 HD21 LEU B  62      23.465   4.553  22.995  1.00 97.97           H  
ATOM   3458 HD22 LEU B  62      23.148   6.096  22.166  1.00 97.97           H  
ATOM   3459 HD23 LEU B  62      21.952   5.428  23.304  1.00 97.97           H  
ATOM   3460  N   VAL B  63      21.758  -0.296  22.924  1.00 97.22           N  
ATOM   3461  H   VAL B  63      22.680  -0.385  22.521  1.00 97.22           H  
ATOM   3462  CA  VAL B  63      21.156  -1.499  23.504  1.00 97.22           C  
ATOM   3463  HA  VAL B  63      20.094  -1.512  23.261  1.00 97.22           H  
ATOM   3464  C   VAL B  63      21.294  -1.461  25.032  1.00 97.22           C  
ATOM   3465  CB  VAL B  63      21.806  -2.753  22.890  1.00 97.22           C  
ATOM   3466  HB  VAL B  63      22.889  -2.688  23.002  1.00 97.22           H  
ATOM   3467  O   VAL B  63      22.384  -1.258  25.569  1.00 97.22           O  
ATOM   3468  CG1 VAL B  63      21.358  -4.041  23.582  1.00 97.22           C  
ATOM   3469 HG11 VAL B  63      21.805  -4.901  23.084  1.00 97.22           H  
ATOM   3470 HG12 VAL B  63      20.272  -4.124  23.551  1.00 97.22           H  
ATOM   3471 HG13 VAL B  63      21.706  -4.027  24.615  1.00 97.22           H  
ATOM   3472  CG2 VAL B  63      21.464  -2.866  21.397  1.00 97.22           C  
ATOM   3473 HG21 VAL B  63      21.830  -1.987  20.865  1.00 97.22           H  
ATOM   3474 HG22 VAL B  63      20.386  -2.953  21.261  1.00 97.22           H  
ATOM   3475 HG23 VAL B  63      21.956  -3.742  20.974  1.00 97.22           H  
ATOM   3476  N   SER B  64      20.194  -1.704  25.743  1.00 94.59           N  
ATOM   3477  H   SER B  64      19.330  -1.876  25.249  1.00 94.59           H  
ATOM   3478  CA  SER B  64      20.110  -1.753  27.206  1.00 94.59           C  
ATOM   3479  HA  SER B  64      21.115  -1.733  27.629  1.00 94.59           H  
ATOM   3480  C   SER B  64      19.432  -3.038  27.684  1.00 94.59           C  
ATOM   3481  CB  SER B  64      19.356  -0.519  27.723  1.00 94.59           C  
ATOM   3482  HB2 SER B  64      19.456  -0.458  28.806  1.00 94.59           H  
ATOM   3483  HB3 SER B  64      19.799   0.377  27.286  1.00 94.59           H  
ATOM   3484  O   SER B  64      18.926  -3.825  26.885  1.00 94.59           O  
ATOM   3485  OG  SER B  64      17.980  -0.562  27.393  1.00 94.59           O  
ATOM   3486  HG  SER B  64      17.531  -1.202  27.950  1.00 94.59           H  
ATOM   3487  N   GLU B  65      19.393  -3.255  28.999  1.00 89.60           N  
ATOM   3488  H   GLU B  65      19.808  -2.582  29.627  1.00 89.60           H  
ATOM   3489  CA  GLU B  65      18.466  -4.230  29.585  1.00 89.60           C  
ATOM   3490  HA  GLU B  65      18.569  -5.178  29.058  1.00 89.60           H  
ATOM   3491  C   GLU B  65      17.009  -3.773  29.396  1.00 89.60           C  
ATOM   3492  CB  GLU B  65      18.795  -4.478  31.070  1.00 89.60           C  
ATOM   3493  HB2 GLU B  65      17.946  -4.967  31.548  1.00 89.60           H  
ATOM   3494  HB3 GLU B  65      18.976  -3.526  31.568  1.00 89.60           H  
ATOM   3495  O   GLU B  65      16.729  -2.608  29.088  1.00 89.60           O  
ATOM   3496  CG  GLU B  65      20.016  -5.402  31.219  1.00 89.60           C  
ATOM   3497  HG2 GLU B  65      20.882  -4.923  30.762  1.00 89.60           H  
ATOM   3498  HG3 GLU B  65      19.808  -6.322  30.672  1.00 89.60           H  
ATOM   3499  CD  GLU B  65      20.359  -5.773  32.672  1.00 89.60           C  
ATOM   3500  OE1 GLU B  65      21.018  -6.827  32.861  1.00 89.60           O  
ATOM   3501  OE2 GLU B  65      20.017  -4.996  33.589  1.00 89.60           O  
ATOM   3502  N   VAL B  66      16.079  -4.714  29.561  1.00 84.93           N  
ATOM   3503  H   VAL B  66      16.381  -5.644  29.811  1.00 84.93           H  
ATOM   3504  CA  VAL B  66      14.640  -4.440  29.507  1.00 84.93           C  
ATOM   3505  HA  VAL B  66      14.426  -3.977  28.544  1.00 84.93           H  
ATOM   3506  C   VAL B  66      14.216  -3.500  30.653  1.00 84.93           C  
ATOM   3507  CB  VAL B  66      13.833  -5.741  29.592  1.00 84.93           C  
ATOM   3508  HB  VAL B  66      14.053  -6.206  30.553  1.00 84.93           H  
ATOM   3509  O   VAL B  66      14.606  -3.742  31.796  1.00 84.93           O  
ATOM   3510  CG1 VAL B  66      12.330  -5.469  29.483  1.00 84.93           C  
ATOM   3511 HG11 VAL B  66      11.790  -6.408  29.603  1.00 84.93           H  
ATOM   3512 HG12 VAL B  66      11.988  -4.807  30.278  1.00 84.93           H  
ATOM   3513 HG13 VAL B  66      12.091  -5.032  28.513  1.00 84.93           H  
ATOM   3514  CG2 VAL B  66      14.192  -6.760  28.503  1.00 84.93           C  
ATOM   3515 HG21 VAL B  66      13.536  -7.627  28.571  1.00 84.93           H  
ATOM   3516 HG22 VAL B  66      15.219  -7.099  28.643  1.00 84.93           H  
ATOM   3517 HG23 VAL B  66      14.097  -6.307  27.516  1.00 84.93           H  
ATOM   3518  N   PRO B  67      13.365  -2.485  30.399  1.00 82.06           N  
ATOM   3519  CA  PRO B  67      12.831  -1.615  31.446  1.00 82.06           C  
ATOM   3520  HA  PRO B  67      13.667  -1.135  31.956  1.00 82.06           H  
ATOM   3521  C   PRO B  67      11.973  -2.378  32.470  1.00 82.06           C  
ATOM   3522  CB  PRO B  67      12.006  -0.542  30.720  1.00 82.06           C  
ATOM   3523  HB2 PRO B  67      10.950  -0.812  30.717  1.00 82.06           H  
ATOM   3524  HB3 PRO B  67      12.138   0.439  31.176  1.00 82.06           H  
ATOM   3525  O   PRO B  67      11.013  -3.060  32.101  1.00 82.06           O  
ATOM   3526  CG  PRO B  67      12.526  -0.569  29.285  1.00 82.06           C  
ATOM   3527  HG2 PRO B  67      11.763  -0.268  28.567  1.00 82.06           H  
ATOM   3528  HG3 PRO B  67      13.401   0.076  29.204  1.00 82.06           H  
ATOM   3529  CD  PRO B  67      12.947  -2.018  29.088  1.00 82.06           C  
ATOM   3530  HD2 PRO B  67      13.772  -2.046  28.376  1.00 82.06           H  
ATOM   3531  HD3 PRO B  67      12.104  -2.609  28.731  1.00 82.06           H  
ATOM   3532  N   GLU B  68      12.262  -2.213  33.764  1.00 83.10           N  
ATOM   3533  H   GLU B  68      13.083  -1.678  34.006  1.00 83.10           H  
ATOM   3534  CA  GLU B  68      11.549  -2.903  34.857  1.00 83.10           C  
ATOM   3535  HA  GLU B  68      11.575  -3.978  34.676  1.00 83.10           H  
ATOM   3536  C   GLU B  68      10.066  -2.495  34.962  1.00 83.10           C  
ATOM   3537  CB  GLU B  68      12.246  -2.619  36.202  1.00 83.10           C  
ATOM   3538  HB2 GLU B  68      12.290  -1.541  36.357  1.00 83.10           H  
ATOM   3539  HB3 GLU B  68      11.635  -3.053  36.993  1.00 83.10           H  
ATOM   3540  O   GLU B  68       9.207  -3.277  35.373  1.00 83.10           O  
ATOM   3541  CG  GLU B  68      13.664  -3.210  36.315  1.00 83.10           C  
ATOM   3542  HG2 GLU B  68      14.307  -2.725  35.581  1.00 83.10           H  
ATOM   3543  HG3 GLU B  68      13.612  -4.271  36.072  1.00 83.10           H  
ATOM   3544  CD  GLU B  68      14.287  -3.045  37.719  1.00 83.10           C  
ATOM   3545  OE1 GLU B  68      15.352  -3.656  37.963  1.00 83.10           O  
ATOM   3546  OE2 GLU B  68      13.706  -2.323  38.565  1.00 83.10           O  
ATOM   3547  N   GLU B  69       9.728  -1.273  34.552  1.00 84.81           N  
ATOM   3548  H   GLU B  69      10.471  -0.671  34.228  1.00 84.81           H  
ATOM   3549  CA  GLU B  69       8.395  -0.685  34.729  1.00 84.81           C  
ATOM   3550  HA  GLU B  69       8.033  -1.010  35.705  1.00 84.81           H  
ATOM   3551  C   GLU B  69       7.315  -1.170  33.746  1.00 84.81           C  
ATOM   3552  CB  GLU B  69       8.506   0.843  34.819  1.00 84.81           C  
ATOM   3553  HB2 GLU B  69       7.506   1.278  34.851  1.00 84.81           H  
ATOM   3554  HB3 GLU B  69       8.953   1.041  35.793  1.00 84.81           H  
ATOM   3555  O   GLU B  69       6.147  -0.807  33.887  1.00 84.81           O  
ATOM   3556  CG  GLU B  69       9.317   1.531  33.698  1.00 84.81           C  
ATOM   3557  HG2 GLU B  69       8.631   2.143  33.113  1.00 84.81           H  
ATOM   3558  HG3 GLU B  69       9.725   0.786  33.015  1.00 84.81           H  
ATOM   3559  CD  GLU B  69      10.455   2.427  34.226  1.00 84.81           C  
ATOM   3560  OE1 GLU B  69      11.422   2.610  33.459  1.00 84.81           O  
ATOM   3561  OE2 GLU B  69      10.363   2.911  35.378  1.00 84.81           O  
ATOM   3562  N   ARG B  70       7.651  -2.054  32.796  1.00 85.53           N  
ATOM   3563  H   ARG B  70       8.621  -2.330  32.743  1.00 85.53           H  
ATOM   3564  CA  ARG B  70       6.670  -2.657  31.867  1.00 85.53           C  
ATOM   3565  HA  ARG B  70       5.887  -1.924  31.671  1.00 85.53           H  
ATOM   3566  C   ARG B  70       5.930  -3.869  32.432  1.00 85.53           C  
ATOM   3567  CB  ARG B  70       7.341  -2.999  30.534  1.00 85.53           C  
ATOM   3568  HB2 ARG B  70       8.181  -3.672  30.700  1.00 85.53           H  
ATOM   3569  HB3 ARG B  70       6.617  -3.493  29.885  1.00 85.53           H  
ATOM   3570  O   ARG B  70       5.043  -4.406  31.772  1.00 85.53           O  
ATOM   3571  CG  ARG B  70       7.819  -1.723  29.848  1.00 85.53           C  
ATOM   3572  HG2 ARG B  70       8.640  -1.284  30.415  1.00 85.53           H  
ATOM   3573  HG3 ARG B  70       7.001  -1.005  29.787  1.00 85.53           H  
ATOM   3574  CD  ARG B  70       8.294  -2.052  28.443  1.00 85.53           C  
ATOM   3575  HD2 ARG B  70       9.071  -2.815  28.492  1.00 85.53           H  
ATOM   3576  HD3 ARG B  70       7.454  -2.439  27.866  1.00 85.53           H  
ATOM   3577  NE  ARG B  70       8.835  -0.845  27.814  1.00 85.53           N  
ATOM   3578  HE  ARG B  70       9.116  -0.083  28.415  1.00 85.53           H  
ATOM   3579  NH1 ARG B  70       8.778  -1.640  25.688  1.00 85.53           N  
ATOM   3580 HH11 ARG B  70       8.914  -1.446  24.706  1.00 85.53           H  
ATOM   3581 HH12 ARG B  70       8.224  -2.452  25.916  1.00 85.53           H  
ATOM   3582  NH2 ARG B  70       9.638   0.371  26.095  1.00 85.53           N  
ATOM   3583 HH21 ARG B  70       9.889   0.411  25.117  1.00 85.53           H  
ATOM   3584 HH22 ARG B  70      10.006   1.088  26.704  1.00 85.53           H  
ATOM   3585  CZ  ARG B  70       9.077  -0.711  26.534  1.00 85.53           C  
ATOM   3586  N   GLY B  71       6.292  -4.322  33.633  1.00 85.02           N  
ATOM   3587  H   GLY B  71       7.032  -3.834  34.117  1.00 85.02           H  
ATOM   3588  CA  GLY B  71       5.686  -5.498  34.265  1.00 85.02           C  
ATOM   3589  HA2 GLY B  71       5.979  -5.516  35.315  1.00 85.02           H  
ATOM   3590  HA3 GLY B  71       4.600  -5.424  34.205  1.00 85.02           H  
ATOM   3591  C   GLY B  71       6.112  -6.830  33.639  1.00 85.02           C  
ATOM   3592  O   GLY B  71       5.417  -7.833  33.800  1.00 85.02           O  
ATOM   3593  N   TRP B  72       7.233  -6.852  32.911  1.00 85.42           N  
ATOM   3594  H   TRP B  72       7.784  -6.008  32.847  1.00 85.42           H  
ATOM   3595  CA  TRP B  72       7.817  -8.083  32.386  1.00 85.42           C  
ATOM   3596  HA  TRP B  72       7.021  -8.750  32.053  1.00 85.42           H  
ATOM   3597  C   TRP B  72       8.607  -8.780  33.496  1.00 85.42           C  
ATOM   3598  CB  TRP B  72       8.724  -7.780  31.187  1.00 85.42           C  
ATOM   3599  HB2 TRP B  72       9.211  -8.711  30.893  1.00 85.42           H  
ATOM   3600  HB3 TRP B  72       9.511  -7.099  31.510  1.00 85.42           H  
ATOM   3601  O   TRP B  72       9.511  -8.191  34.081  1.00 85.42           O  
ATOM   3602  CG  TRP B  72       8.096  -7.196  29.953  1.00 85.42           C  
ATOM   3603  CD1 TRP B  72       6.855  -6.662  29.826  1.00 85.42           C  
ATOM   3604  HD1 TRP B  72       6.114  -6.586  30.609  1.00 85.42           H  
ATOM   3605  CD2 TRP B  72       8.721  -7.044  28.643  1.00 85.42           C  
ATOM   3606  CE2 TRP B  72       7.810  -6.369  27.784  1.00 85.42           C  
ATOM   3607  CE3 TRP B  72       9.964  -7.421  28.088  1.00 85.42           C  
ATOM   3608  HE3 TRP B  72      10.661  -7.980  28.694  1.00 85.42           H  
ATOM   3609  NE1 TRP B  72       6.682  -6.178  28.546  1.00 85.42           N  
ATOM   3610  HE1 TRP B  72       5.847  -5.711  28.221  1.00 85.42           H  
ATOM   3611  CH2 TRP B  72       9.386  -6.401  25.951  1.00 85.42           C  
ATOM   3612  HH2 TRP B  72       9.632  -6.157  24.928  1.00 85.42           H  
ATOM   3613  CZ2 TRP B  72       8.126  -6.062  26.460  1.00 85.42           C  
ATOM   3614  HZ2 TRP B  72       7.389  -5.591  25.826  1.00 85.42           H  
ATOM   3615  CZ3 TRP B  72      10.306  -7.083  26.764  1.00 85.42           C  
ATOM   3616  HZ3 TRP B  72      11.272  -7.362  26.368  1.00 85.42           H  
ATOM   3617  N   ASP B  73       8.304 -10.047  33.772  1.00 84.24           N  
ATOM   3618  H   ASP B  73       7.527 -10.484  33.298  1.00 84.24           H  
ATOM   3619  CA  ASP B  73       9.075 -10.851  34.726  1.00 84.24           C  
ATOM   3620  HA  ASP B  73       9.405 -10.211  35.544  1.00 84.24           H  
ATOM   3621  C   ASP B  73      10.341 -11.414  34.055  1.00 84.24           C  
ATOM   3622  CB  ASP B  73       8.172 -11.927  35.344  1.00 84.24           C  
ATOM   3623  HB2 ASP B  73       7.297 -11.442  35.777  1.00 84.24           H  
ATOM   3624  HB3 ASP B  73       7.829 -12.606  34.563  1.00 84.24           H  
ATOM   3625  O   ASP B  73      10.395 -12.585  33.679  1.00 84.24           O  
ATOM   3626  CG  ASP B  73       8.873 -12.735  36.441  1.00 84.24           C  
ATOM   3627  OD1 ASP B  73      10.071 -12.508  36.711  1.00 84.24           O  
ATOM   3628  OD2 ASP B  73       8.209 -13.644  36.988  1.00 84.24           O  
ATOM   3629  N   ILE B  74      11.339 -10.549  33.844  1.00 81.74           N  
ATOM   3630  H   ILE B  74      11.179  -9.595  34.136  1.00 81.74           H  
ATOM   3631  CA  ILE B  74      12.608 -10.861  33.157  1.00 81.74           C  
ATOM   3632  HA  ILE B  74      12.392 -11.152  32.130  1.00 81.74           H  
ATOM   3633  C   ILE B  74      13.359 -12.041  33.775  1.00 81.74           C  
ATOM   3634  CB  ILE B  74      13.490  -9.590  33.140  1.00 81.74           C  
ATOM   3635  HB  ILE B  74      13.332  -9.076  34.089  1.00 81.74           H  
ATOM   3636  O   ILE B  74      13.983 -12.812  33.040  1.00 81.74           O  
ATOM   3637  CG1 ILE B  74      13.041  -8.682  31.971  1.00 81.74           C  
ATOM   3638 HG12 ILE B  74      12.137  -9.072  31.502  1.00 81.74           H  
ATOM   3639 HG13 ILE B  74      13.813  -8.614  31.205  1.00 81.74           H  
ATOM   3640  CG2 ILE B  74      15.007  -9.833  33.060  1.00 81.74           C  
ATOM   3641 HG21 ILE B  74      15.523  -8.877  32.980  1.00 81.74           H  
ATOM   3642 HG22 ILE B  74      15.245 -10.444  32.189  1.00 81.74           H  
ATOM   3643 HG23 ILE B  74      15.360 -10.323  33.967  1.00 81.74           H  
ATOM   3644  CD1 ILE B  74      12.714  -7.287  32.501  1.00 81.74           C  
ATOM   3645 HD11 ILE B  74      12.164  -6.714  31.754  1.00 81.74           H  
ATOM   3646 HD12 ILE B  74      12.062  -7.361  33.372  1.00 81.74           H  
ATOM   3647 HD13 ILE B  74      13.627  -6.763  32.785  1.00 81.74           H  
ATOM   3648  N   ASP B  75      13.302 -12.208  35.097  1.00 86.29           N  
ATOM   3649  H   ASP B  75      12.725 -11.585  35.645  1.00 86.29           H  
ATOM   3650  CA  ASP B  75      13.988 -13.305  35.781  1.00 86.29           C  
ATOM   3651  HA  ASP B  75      15.027 -13.335  35.453  1.00 86.29           H  
ATOM   3652  C   ASP B  75      13.377 -14.659  35.421  1.00 86.29           C  
ATOM   3653  CB  ASP B  75      13.957 -13.087  37.300  1.00 86.29           C  
ATOM   3654  HB2 ASP B  75      14.184 -14.034  37.790  1.00 86.29           H  
ATOM   3655  HB3 ASP B  75      12.955 -12.785  37.605  1.00 86.29           H  
ATOM   3656  O   ASP B  75      14.111 -15.618  35.177  1.00 86.29           O  
ATOM   3657  CG  ASP B  75      14.989 -12.066  37.785  1.00 86.29           C  
ATOM   3658  OD1 ASP B  75      16.094 -12.017  37.184  1.00 86.29           O  
ATOM   3659  OD2 ASP B  75      14.708 -11.425  38.822  1.00 86.29           O  
ATOM   3660  N   SER B  76      12.048 -14.726  35.328  1.00 87.46           N  
ATOM   3661  H   SER B  76      11.506 -13.920  35.605  1.00 87.46           H  
ATOM   3662  CA  SER B  76      11.330 -15.918  34.870  1.00 87.46           C  
ATOM   3663  HA  SER B  76      11.769 -16.803  35.332  1.00 87.46           H  
ATOM   3664  C   SER B  76      11.385 -16.104  33.352  1.00 87.46           C  
ATOM   3665  CB  SER B  76       9.865 -15.826  35.291  1.00 87.46           C  
ATOM   3666  HB2 SER B  76       9.340 -16.724  34.965  1.00 87.46           H  
ATOM   3667  HB3 SER B  76       9.405 -14.960  34.815  1.00 87.46           H  
ATOM   3668  O   SER B  76      11.338 -17.236  32.869  1.00 87.46           O  
ATOM   3669  OG  SER B  76       9.755 -15.710  36.693  1.00 87.46           O  
ATOM   3670  HG  SER B  76       9.271 -14.902  36.883  1.00 87.46           H  
ATOM   3671  N   LEU B  77      11.455 -15.006  32.592  1.00 88.25           N  
ATOM   3672  H   LEU B  77      11.409 -14.114  33.063  1.00 88.25           H  
ATOM   3673  CA  LEU B  77      11.475 -15.022  31.129  1.00 88.25           C  
ATOM   3674  HA  LEU B  77      10.753 -15.762  30.786  1.00 88.25           H  
ATOM   3675  C   LEU B  77      12.818 -15.451  30.557  1.00 88.25           C  
ATOM   3676  CB  LEU B  77      11.112 -13.627  30.582  1.00 88.25           C  
ATOM   3677  HB2 LEU B  77      11.897 -13.283  29.909  1.00 88.25           H  
ATOM   3678  HB3 LEU B  77      11.099 -12.896  31.391  1.00 88.25           H  
ATOM   3679  O   LEU B  77      12.847 -16.017  29.467  1.00 88.25           O  
ATOM   3680  CG  LEU B  77       9.765 -13.614  29.841  1.00 88.25           C  
ATOM   3681  HG  LEU B  77       9.245 -14.564  29.969  1.00 88.25           H  
ATOM   3682  CD1 LEU B  77       8.845 -12.524  30.384  1.00 88.25           C  
ATOM   3683 HD11 LEU B  77       7.868 -12.607  29.909  1.00 88.25           H  
ATOM   3684 HD12 LEU B  77       8.722 -12.662  31.458  1.00 88.25           H  
ATOM   3685 HD13 LEU B  77       9.277 -11.540  30.198  1.00 88.25           H  
ATOM   3686  CD2 LEU B  77       9.994 -13.394  28.349  1.00 88.25           C  
ATOM   3687 HD21 LEU B  77      10.564 -14.231  27.946  1.00 88.25           H  
ATOM   3688 HD22 LEU B  77       9.027 -13.364  27.845  1.00 88.25           H  
ATOM   3689 HD23 LEU B  77      10.528 -12.460  28.177  1.00 88.25           H  
ATOM   3690  N   TYR B  78      13.923 -15.159  31.238  1.00 91.10           N  
ATOM   3691  H   TYR B  78      13.842 -14.665  32.115  1.00 91.10           H  
ATOM   3692  CA  TYR B  78      15.241 -15.476  30.718  1.00 91.10           C  
ATOM   3693  HA  TYR B  78      15.229 -15.284  29.645  1.00 91.10           H  
ATOM   3694  C   TYR B  78      15.618 -16.940  30.947  1.00 91.10           C  
ATOM   3695  CB  TYR B  78      16.289 -14.547  31.311  1.00 91.10           C  
ATOM   3696  HB2 TYR B  78      16.256 -14.629  32.398  1.00 91.10           H  
ATOM   3697  HB3 TYR B  78      16.043 -13.520  31.045  1.00 91.10           H  
ATOM   3698  O   TYR B  78      15.736 -17.397  32.083  1.00 91.10           O  
ATOM   3699  CG  TYR B  78      17.686 -14.866  30.817  1.00 91.10           C  
ATOM   3700  CD1 TYR B  78      18.614 -15.489  31.674  1.00 91.10           C  
ATOM   3701  HD1 TYR B  78      18.298 -15.823  32.652  1.00 91.10           H  
ATOM   3702  CD2 TYR B  78      18.068 -14.509  29.513  1.00 91.10           C  
ATOM   3703  HD2 TYR B  78      17.345 -14.078  28.836  1.00 91.10           H  
ATOM   3704  CE1 TYR B  78      19.948 -15.668  31.261  1.00 91.10           C  
ATOM   3705  HE1 TYR B  78      20.661 -16.130  31.927  1.00 91.10           H  
ATOM   3706  CE2 TYR B  78      19.408 -14.656  29.110  1.00 91.10           C  
ATOM   3707  HE2 TYR B  78      19.735 -14.322  28.136  1.00 91.10           H  
ATOM   3708  OH  TYR B  78      21.644 -15.362  29.591  1.00 91.10           O  
ATOM   3709  HH  TYR B  78      22.191 -15.756  30.274  1.00 91.10           H  
ATOM   3710  CZ  TYR B  78      20.350 -15.232  29.981  1.00 91.10           C  
ATOM   3711  N   ASP B  79      15.936 -17.645  29.866  1.00 90.42           N  
ATOM   3712  H   ASP B  79      15.839 -17.201  28.964  1.00 90.42           H  
ATOM   3713  CA  ASP B  79      16.626 -18.927  29.917  1.00 90.42           C  
ATOM   3714  HA  ASP B  79      17.070 -19.029  30.908  1.00 90.42           H  
ATOM   3715  C   ASP B  79      17.720 -18.975  28.843  1.00 90.42           C  
ATOM   3716  CB  ASP B  79      15.646 -20.090  29.749  1.00 90.42           C  
ATOM   3717  HB2 ASP B  79      15.336 -20.177  28.707  1.00 90.42           H  
ATOM   3718  HB3 ASP B  79      14.761 -19.904  30.358  1.00 90.42           H  
ATOM   3719  O   ASP B  79      17.408 -18.868  27.656  1.00 90.42           O  
ATOM   3720  CG  ASP B  79      16.296 -21.395  30.202  1.00 90.42           C  
ATOM   3721  OD1 ASP B  79      17.407 -21.737  29.746  1.00 90.42           O  
ATOM   3722  OD2 ASP B  79      15.701 -22.066  31.070  1.00 90.42           O  
ATOM   3723  N   PRO B  80      19.000 -19.159  29.213  1.00 86.45           N  
ATOM   3724  CA  PRO B  80      20.094 -19.203  28.248  1.00 86.45           C  
ATOM   3725  HA  PRO B  80      20.066 -18.313  27.620  1.00 86.45           H  
ATOM   3726  C   PRO B  80      20.049 -20.434  27.330  1.00 86.45           C  
ATOM   3727  CB  PRO B  80      21.366 -19.185  29.100  1.00 86.45           C  
ATOM   3728  HB2 PRO B  80      21.647 -18.152  29.302  1.00 86.45           H  
ATOM   3729  HB3 PRO B  80      22.194 -19.713  28.626  1.00 86.45           H  
ATOM   3730  O   PRO B  80      20.819 -20.486  26.373  1.00 86.45           O  
ATOM   3731  CG  PRO B  80      20.931 -19.858  30.400  1.00 86.45           C  
ATOM   3732  HG2 PRO B  80      21.554 -19.555  31.242  1.00 86.45           H  
ATOM   3733  HG3 PRO B  80      20.946 -20.941  30.277  1.00 86.45           H  
ATOM   3734  CD  PRO B  80      19.492 -19.385  30.562  1.00 86.45           C  
ATOM   3735  HD2 PRO B  80      18.911 -20.147  31.083  1.00 86.45           H  
ATOM   3736  HD3 PRO B  80      19.466 -18.447  31.118  1.00 86.45           H  
ATOM   3737  N   VAL B  81      19.210 -21.440  27.615  1.00 81.46           N  
ATOM   3738  H   VAL B  81      18.585 -21.334  28.402  1.00 81.46           H  
ATOM   3739  CA  VAL B  81      18.977 -22.600  26.750  1.00 81.46           C  
ATOM   3740  HA  VAL B  81      19.908 -22.832  26.233  1.00 81.46           H  
ATOM   3741  C   VAL B  81      17.885 -22.253  25.734  1.00 81.46           C  
ATOM   3742  CB  VAL B  81      18.603 -23.863  27.547  1.00 81.46           C  
ATOM   3743  HB  VAL B  81      17.652 -23.724  28.062  1.00 81.46           H  
ATOM   3744  O   VAL B  81      16.704 -22.187  26.089  1.00 81.46           O  
ATOM   3745  CG1 VAL B  81      18.471 -25.074  26.609  1.00 81.46           C  
ATOM   3746 HG11 VAL B  81      18.244 -25.967  27.191  1.00 81.46           H  
ATOM   3747 HG12 VAL B  81      17.652 -24.914  25.908  1.00 81.46           H  
ATOM   3748 HG13 VAL B  81      19.397 -25.223  26.053  1.00 81.46           H  
ATOM   3749  CG2 VAL B  81      19.683 -24.203  28.585  1.00 81.46           C  
ATOM   3750 HG21 VAL B  81      19.426 -25.131  29.096  1.00 81.46           H  
ATOM   3751 HG22 VAL B  81      19.727 -23.409  29.330  1.00 81.46           H  
ATOM   3752 HG23 VAL B  81      20.655 -24.300  28.100  1.00 81.46           H  
ATOM   3753  N   PRO B  82      18.236 -22.088  24.445  1.00 72.05           N  
ATOM   3754  CA  PRO B  82      17.249 -21.795  23.418  1.00 72.05           C  
ATOM   3755  HA  PRO B  82      16.725 -20.879  23.693  1.00 72.05           H  
ATOM   3756  C   PRO B  82      16.241 -22.942  23.283  1.00 72.05           C  
ATOM   3757  CB  PRO B  82      18.039 -21.562  22.125  1.00 72.05           C  
ATOM   3758  HB2 PRO B  82      18.051 -22.472  21.525  1.00 72.05           H  
ATOM   3759  HB3 PRO B  82      17.626 -20.731  21.554  1.00 72.05           H  
ATOM   3760  O   PRO B  82      16.592 -24.114  23.432  1.00 72.05           O  
ATOM   3761  CG  PRO B  82      19.455 -21.258  22.616  1.00 72.05           C  
ATOM   3762  HG2 PRO B  82      19.529 -20.211  22.908  1.00 72.05           H  
ATOM   3763  HG3 PRO B  82      20.222 -21.507  21.882  1.00 72.05           H  
ATOM   3764  CD  PRO B  82      19.560 -22.140  23.848  1.00 72.05           C  
ATOM   3765  HD2 PRO B  82      20.348 -21.758  24.497  1.00 72.05           H  
ATOM   3766  HD3 PRO B  82      19.782 -23.166  23.554  1.00 72.05           H  
ATOM   3767  N   GLY B  83      14.990 -22.612  22.966  1.00 65.80           N  
ATOM   3768  H   GLY B  83      14.771 -21.634  22.838  1.00 65.80           H  
ATOM   3769  CA  GLY B  83      13.922 -23.592  22.739  1.00 65.80           C  
ATOM   3770  HA2 GLY B  83      13.220 -23.177  22.015  1.00 65.80           H  
ATOM   3771  HA3 GLY B  83      14.346 -24.499  22.309  1.00 65.80           H  
ATOM   3772  C   GLY B  83      13.121 -23.993  23.982  1.00 65.80           C  
ATOM   3773  O   GLY B  83      12.161 -24.754  23.855  1.00 65.80           O  
ATOM   3774  N   ARG B  84      13.444 -23.482  25.178  1.00 75.14           N  
ATOM   3775  H   ARG B  84      14.232 -22.854  25.251  1.00 75.14           H  
ATOM   3776  CA  ARG B  84      12.558 -23.649  26.338  1.00 75.14           C  
ATOM   3777  HA  ARG B  84      12.266 -24.699  26.364  1.00 75.14           H  
ATOM   3778  C   ARG B  84      11.284 -22.817  26.112  1.00 75.14           C  
ATOM   3779  CB  ARG B  84      13.321 -23.331  27.635  1.00 75.14           C  
ATOM   3780  HB2 ARG B  84      13.217 -22.276  27.887  1.00 75.14           H  
ATOM   3781  HB3 ARG B  84      14.381 -23.530  27.481  1.00 75.14           H  
ATOM   3782  O   ARG B  84      11.339 -21.644  25.752  1.00 75.14           O  
ATOM   3783  CG  ARG B  84      12.847 -24.179  28.820  1.00 75.14           C  
ATOM   3784  HG2 ARG B  84      12.981 -25.233  28.576  1.00 75.14           H  
ATOM   3785  HG3 ARG B  84      11.795 -23.981  29.025  1.00 75.14           H  
ATOM   3786  CD  ARG B  84      13.689 -23.831  30.048  1.00 75.14           C  
ATOM   3787  HD2 ARG B  84      13.417 -22.828  30.378  1.00 75.14           H  
ATOM   3788  HD3 ARG B  84      14.738 -23.829  29.750  1.00 75.14           H  
ATOM   3789  NE  ARG B  84      13.526 -24.803  31.146  1.00 75.14           N  
ATOM   3790  HE  ARG B  84      13.129 -25.698  30.897  1.00 75.14           H  
ATOM   3791  NH1 ARG B  84      14.371 -23.493  32.849  1.00 75.14           N  
ATOM   3792 HH11 ARG B  84      14.700 -22.836  32.156  1.00 75.14           H  
ATOM   3793 HH12 ARG B  84      14.617 -23.308  33.811  1.00 75.14           H  
ATOM   3794  NH2 ARG B  84      13.688 -25.548  33.289  1.00 75.14           N  
ATOM   3795 HH21 ARG B  84      13.255 -26.416  33.009  1.00 75.14           H  
ATOM   3796 HH22 ARG B  84      13.916 -25.345  34.252  1.00 75.14           H  
ATOM   3797  CZ  ARG B  84      13.865 -24.603  32.409  1.00 75.14           C  
ATOM   3798  N   LYS B  85      10.116 -23.459  26.215  1.00 75.00           N  
ATOM   3799  H   LYS B  85      10.132 -24.436  26.470  1.00 75.00           H  
ATOM   3800  CA  LYS B  85       8.833 -22.847  25.830  1.00 75.00           C  
ATOM   3801  HA  LYS B  85       8.944 -22.479  24.810  1.00 75.00           H  
ATOM   3802  C   LYS B  85       8.531 -21.645  26.733  1.00 75.00           C  
ATOM   3803  CB  LYS B  85       7.708 -23.905  25.859  1.00 75.00           C  
ATOM   3804  HB2 LYS B  85       7.416 -24.095  26.891  1.00 75.00           H  
ATOM   3805  HB3 LYS B  85       8.085 -24.835  25.434  1.00 75.00           H  
ATOM   3806  O   LYS B  85       8.609 -21.766  27.952  1.00 75.00           O  
ATOM   3807  CG  LYS B  85       6.473 -23.481  25.039  1.00 75.00           C  
ATOM   3808  HG2 LYS B  85       6.113 -22.521  25.408  1.00 75.00           H  
ATOM   3809  HG3 LYS B  85       6.774 -23.357  23.999  1.00 75.00           H  
ATOM   3810  CD  LYS B  85       5.310 -24.495  25.105  1.00 75.00           C  
ATOM   3811  HD2 LYS B  85       4.947 -24.550  26.131  1.00 75.00           H  
ATOM   3812  HD3 LYS B  85       5.662 -25.480  24.799  1.00 75.00           H  
ATOM   3813  CE  LYS B  85       4.171 -24.037  24.168  1.00 75.00           C  
ATOM   3814  HE2 LYS B  85       4.522 -24.098  23.138  1.00 75.00           H  
ATOM   3815  HE3 LYS B  85       3.961 -22.987  24.370  1.00 75.00           H  
ATOM   3816  NZ  LYS B  85       2.906 -24.810  24.314  1.00 75.00           N  
ATOM   3817  HZ1 LYS B  85       3.046 -25.801  24.175  1.00 75.00           H  
ATOM   3818  HZ2 LYS B  85       2.498 -24.658  25.225  1.00 75.00           H  
ATOM   3819  HZ3 LYS B  85       2.215 -24.485  23.653  1.00 75.00           H  
ATOM   3820  N   GLY B  86       8.142 -20.518  26.137  1.00 79.67           N  
ATOM   3821  H   GLY B  86       8.169 -20.465  25.129  1.00 79.67           H  
ATOM   3822  CA  GLY B  86       7.744 -19.320  26.883  1.00 79.67           C  
ATOM   3823  HA2 GLY B  86       7.129 -19.616  27.733  1.00 79.67           H  
ATOM   3824  HA3 GLY B  86       7.134 -18.684  26.241  1.00 79.67           H  
ATOM   3825  C   GLY B  86       8.897 -18.472  27.430  1.00 79.67           C  
ATOM   3826  O   GLY B  86       8.626 -17.525  28.160  1.00 79.67           O  
ATOM   3827  N   THR B  87      10.153 -18.786  27.096  1.00 87.80           N  
ATOM   3828  H   THR B  87      10.334 -19.580  26.499  1.00 87.80           H  
ATOM   3829  CA  THR B  87      11.335 -18.049  27.568  1.00 87.80           C  
ATOM   3830  HA  THR B  87      11.013 -17.218  28.196  1.00 87.80           H  
ATOM   3831  C   THR B  87      12.124 -17.441  26.405  1.00 87.80           C  
ATOM   3832  CB  THR B  87      12.246 -18.936  28.437  1.00 87.80           C  
ATOM   3833  HB  THR B  87      13.052 -18.335  28.859  1.00 87.80           H  
ATOM   3834  O   THR B  87      11.936 -17.796  25.242  1.00 87.80           O  
ATOM   3835  CG2 THR B  87      11.508 -19.621  29.588  1.00 87.80           C  
ATOM   3836 HG21 THR B  87      12.230 -20.144  30.215  1.00 87.80           H  
ATOM   3837 HG22 THR B  87      11.000 -18.869  30.191  1.00 87.80           H  
ATOM   3838 HG23 THR B  87      10.780 -20.337  29.203  1.00 87.80           H  
ATOM   3839  OG1 THR B  87      12.834 -19.943  27.659  1.00 87.80           O  
ATOM   3840  HG1 THR B  87      13.571 -19.557  27.181  1.00 87.80           H  
ATOM   3841  N   THR B  88      13.044 -16.536  26.726  1.00 90.29           N  
ATOM   3842  H   THR B  88      13.142 -16.300  27.703  1.00 90.29           H  
ATOM   3843  CA  THR B  88      13.998 -15.904  25.807  1.00 90.29           C  
ATOM   3844  HA  THR B  88      13.911 -16.376  24.828  1.00 90.29           H  
ATOM   3845  C   THR B  88      15.424 -16.118  26.303  1.00 90.29           C  
ATOM   3846  CB  THR B  88      13.693 -14.406  25.628  1.00 90.29           C  
ATOM   3847  HB  THR B  88      12.743 -14.306  25.103  1.00 90.29           H  
ATOM   3848  O   THR B  88      15.671 -16.067  27.504  1.00 90.29           O  
ATOM   3849  CG2 THR B  88      13.613 -13.611  26.932  1.00 90.29           C  
ATOM   3850 HG21 THR B  88      12.832 -14.019  27.574  1.00 90.29           H  
ATOM   3851 HG22 THR B  88      14.562 -13.650  27.466  1.00 90.29           H  
ATOM   3852 HG23 THR B  88      13.367 -12.571  26.716  1.00 90.29           H  
ATOM   3853  OG1 THR B  88      14.704 -13.767  24.886  1.00 90.29           O  
ATOM   3854  HG1 THR B  88      14.831 -12.908  25.294  1.00 90.29           H  
ATOM   3855  N   TYR B  89      16.382 -16.318  25.398  1.00 91.60           N  
ATOM   3856  H   TYR B  89      16.135 -16.286  24.419  1.00 91.60           H  
ATOM   3857  CA  TYR B  89      17.808 -16.361  25.760  1.00 91.60           C  
ATOM   3858  HA  TYR B  89      17.898 -16.647  26.808  1.00 91.60           H  
ATOM   3859  C   TYR B  89      18.486 -14.988  25.666  1.00 91.60           C  
ATOM   3860  CB  TYR B  89      18.535 -17.438  24.948  1.00 91.60           C  
ATOM   3861  HB2 TYR B  89      19.573 -17.493  25.276  1.00 91.60           H  
ATOM   3862  HB3 TYR B  89      18.082 -18.405  25.163  1.00 91.60           H  
ATOM   3863  O   TYR B  89      19.701 -14.889  25.818  1.00 91.60           O  
ATOM   3864  CG  TYR B  89      18.505 -17.203  23.454  1.00 91.60           C  
ATOM   3865  CD1 TYR B  89      17.596 -17.919  22.657  1.00 91.60           C  
ATOM   3866  HD1 TYR B  89      16.925 -18.633  23.111  1.00 91.60           H  
ATOM   3867  CD2 TYR B  89      19.378 -16.270  22.862  1.00 91.60           C  
ATOM   3868  HD2 TYR B  89      20.085 -15.726  23.471  1.00 91.60           H  
ATOM   3869  CE1 TYR B  89      17.570 -17.703  21.268  1.00 91.60           C  
ATOM   3870  HE1 TYR B  89      16.908 -18.274  20.634  1.00 91.60           H  
ATOM   3871  CE2 TYR B  89      19.318 -16.022  21.479  1.00 91.60           C  
ATOM   3872  HE2 TYR B  89      19.968 -15.288  21.026  1.00 91.60           H  
ATOM   3873  OH  TYR B  89      18.355 -16.519  19.341  1.00 91.60           O  
ATOM   3874  HH  TYR B  89      19.027 -15.890  19.070  1.00 91.60           H  
ATOM   3875  CZ  TYR B  89      18.405 -16.735  20.680  1.00 91.60           C  
ATOM   3876  N   VAL B  90      17.717 -13.927  25.417  1.00 92.43           N  
ATOM   3877  H   VAL B  90      16.727 -14.083  25.291  1.00 92.43           H  
ATOM   3878  CA  VAL B  90      18.205 -12.551  25.283  1.00 92.43           C  
ATOM   3879  HA  VAL B  90      19.289 -12.541  25.391  1.00 92.43           H  
ATOM   3880  C   VAL B  90      17.604 -11.682  26.383  1.00 92.43           C  
ATOM   3881  CB  VAL B  90      17.881 -11.995  23.886  1.00 92.43           C  
ATOM   3882  HB  VAL B  90      16.799 -11.962  23.767  1.00 92.43           H  
ATOM   3883  O   VAL B  90      16.401 -11.743  26.634  1.00 92.43           O  
ATOM   3884  CG1 VAL B  90      18.431 -10.581  23.690  1.00 92.43           C  
ATOM   3885 HG11 VAL B  90      18.236 -10.245  22.671  1.00 92.43           H  
ATOM   3886 HG12 VAL B  90      17.928  -9.888  24.364  1.00 92.43           H  
ATOM   3887 HG13 VAL B  90      19.507 -10.563  23.862  1.00 92.43           H  
ATOM   3888  CG2 VAL B  90      18.488 -12.898  22.805  1.00 92.43           C  
ATOM   3889 HG21 VAL B  90      19.534 -13.097  23.040  1.00 92.43           H  
ATOM   3890 HG22 VAL B  90      17.939 -13.838  22.752  1.00 92.43           H  
ATOM   3891 HG23 VAL B  90      18.450 -12.414  21.828  1.00 92.43           H  
ATOM   3892  N   ARG B  91      18.455 -10.873  27.026  1.00 89.98           N  
ATOM   3893  H   ARG B  91      19.429 -10.937  26.766  1.00 89.98           H  
ATOM   3894  CA  ARG B  91      18.086  -9.898  28.075  1.00 89.98           C  
ATOM   3895  HA  ARG B  91      17.049 -10.045  28.375  1.00 89.98           H  
ATOM   3896  C   ARG B  91      18.156  -8.443  27.631  1.00 89.98           C  
ATOM   3897  CB  ARG B  91      18.997 -10.074  29.302  1.00 89.98           C  
ATOM   3898  HB2 ARG B  91      20.029 -10.224  28.984  1.00 89.98           H  
ATOM   3899  HB3 ARG B  91      18.960  -9.181  29.926  1.00 89.98           H  
ATOM   3900  O   ARG B  91      17.641  -7.582  28.335  1.00 89.98           O  
ATOM   3901  CG  ARG B  91      18.522 -11.252  30.140  1.00 89.98           C  
ATOM   3902  HG2 ARG B  91      18.492 -12.124  29.487  1.00 89.98           H  
ATOM   3903  HG3 ARG B  91      17.517 -11.040  30.505  1.00 89.98           H  
ATOM   3904  CD  ARG B  91      19.448 -11.522  31.327  1.00 89.98           C  
ATOM   3905  HD2 ARG B  91      20.395 -11.920  30.961  1.00 89.98           H  
ATOM   3906  HD3 ARG B  91      19.632 -10.575  31.834  1.00 89.98           H  
ATOM   3907  NE  ARG B  91      18.822 -12.478  32.257  1.00 89.98           N  
ATOM   3908  HE  ARG B  91      18.128 -13.093  31.855  1.00 89.98           H  
ATOM   3909  NH1 ARG B  91      19.898 -11.858  34.174  1.00 89.98           N  
ATOM   3910 HH11 ARG B  91      19.835 -11.760  35.177  1.00 89.98           H  
ATOM   3911 HH12 ARG B  91      20.385 -11.153  33.639  1.00 89.98           H  
ATOM   3912  NH2 ARG B  91      18.167 -13.268  34.292  1.00 89.98           N  
ATOM   3913 HH21 ARG B  91      17.350 -13.670  33.855  1.00 89.98           H  
ATOM   3914 HH22 ARG B  91      18.072 -13.066  35.277  1.00 89.98           H  
ATOM   3915  CZ  ARG B  91      18.973 -12.543  33.564  1.00 89.98           C  
ATOM   3916  N   ASN B  92      18.796  -8.180  26.495  1.00 92.90           N  
ATOM   3917  H   ASN B  92      19.098  -8.945  25.908  1.00 92.90           H  
ATOM   3918  CA  ASN B  92      19.110  -6.829  26.061  1.00 92.90           C  
ATOM   3919  HA  ASN B  92      18.708  -6.129  26.794  1.00 92.90           H  
ATOM   3920  C   ASN B  92      18.461  -6.523  24.711  1.00 92.90           C  
ATOM   3921  CB  ASN B  92      20.630  -6.630  26.000  1.00 92.90           C  
ATOM   3922  HB2 ASN B  92      20.828  -5.566  25.875  1.00 92.90           H  
ATOM   3923  HB3 ASN B  92      21.025  -7.159  25.133  1.00 92.90           H  
ATOM   3924  O   ASN B  92      18.428  -7.383  23.831  1.00 92.90           O  
ATOM   3925  CG  ASN B  92      21.380  -7.072  27.239  1.00 92.90           C  
ATOM   3926  ND2 ASN B  92      22.554  -7.630  27.060  1.00 92.90           N  
ATOM   3927 HD21 ASN B  92      22.901  -7.759  26.120  1.00 92.90           H  
ATOM   3928 HD22 ASN B  92      23.030  -7.915  27.904  1.00 92.90           H  
ATOM   3929  OD1 ASN B  92      20.940  -6.960  28.365  1.00 92.90           O  
ATOM   3930  N   ALA B  93      17.978  -5.297  24.550  1.00 95.54           N  
ATOM   3931  H   ALA B  93      18.091  -4.640  25.309  1.00 95.54           H  
ATOM   3932  CA  ALA B  93      17.485  -4.742  23.293  1.00 95.54           C  
ATOM   3933  HA  ALA B  93      18.136  -5.059  22.478  1.00 95.54           H  
ATOM   3934  C   ALA B  93      17.511  -3.207  23.375  1.00 95.54           C  
ATOM   3935  CB  ALA B  93      16.071  -5.268  23.037  1.00 95.54           C  
ATOM   3936  HB1 ALA B  93      15.819  -5.179  21.980  1.00 95.54           H  
ATOM   3937  HB2 ALA B  93      15.344  -4.694  23.611  1.00 95.54           H  
ATOM   3938  HB3 ALA B  93      16.015  -6.320  23.316  1.00 95.54           H  
ATOM   3939  O   ALA B  93      17.873  -2.647  24.405  1.00 95.54           O  
ATOM   3940  N   ALA B  94      17.136  -2.506  22.313  1.00 97.65           N  
ATOM   3941  H   ALA B  94      16.821  -2.989  21.484  1.00 97.65           H  
ATOM   3942  CA  ALA B  94      17.045  -1.048  22.348  1.00 97.65           C  
ATOM   3943  HA  ALA B  94      17.702  -0.643  23.118  1.00 97.65           H  
ATOM   3944  C   ALA B  94      15.607  -0.608  22.675  1.00 97.65           C  
ATOM   3945  CB  ALA B  94      17.563  -0.535  21.009  1.00 97.65           C  
ATOM   3946  HB1 ALA B  94      18.599  -0.844  20.870  1.00 97.65           H  
ATOM   3947  HB2 ALA B  94      16.947  -0.956  20.214  1.00 97.65           H  
ATOM   3948  HB3 ALA B  94      17.509   0.553  20.966  1.00 97.65           H  
ATOM   3949  O   ALA B  94      14.699  -0.812  21.870  1.00 97.65           O  
ATOM   3950  N   PHE B  95      15.392   0.003  23.840  1.00 96.48           N  
ATOM   3951  H   PHE B  95      16.175   0.168  24.457  1.00 96.48           H  
ATOM   3952  CA  PHE B  95      14.068   0.427  24.312  1.00 96.48           C  
ATOM   3953  HA  PHE B  95      13.299   0.065  23.629  1.00 96.48           H  
ATOM   3954  C   PHE B  95      13.938   1.947  24.372  1.00 96.48           C  
ATOM   3955  CB  PHE B  95      13.788  -0.188  25.686  1.00 96.48           C  
ATOM   3956  HB2 PHE B  95      14.580   0.102  26.378  1.00 96.48           H  
ATOM   3957  HB3 PHE B  95      12.855   0.224  26.070  1.00 96.48           H  
ATOM   3958  O   PHE B  95      14.899   2.640  24.697  1.00 96.48           O  
ATOM   3959  CG  PHE B  95      13.666  -1.695  25.658  1.00 96.48           C  
ATOM   3960  CD1 PHE B  95      12.440  -2.286  25.304  1.00 96.48           C  
ATOM   3961  HD1 PHE B  95      11.597  -1.663  25.046  1.00 96.48           H  
ATOM   3962  CD2 PHE B  95      14.770  -2.507  25.982  1.00 96.48           C  
ATOM   3963  HD2 PHE B  95      15.715  -2.060  26.252  1.00 96.48           H  
ATOM   3964  CE1 PHE B  95      12.310  -3.684  25.279  1.00 96.48           C  
ATOM   3965  HE1 PHE B  95      11.366  -4.132  25.007  1.00 96.48           H  
ATOM   3966  CE2 PHE B  95      14.638  -3.905  25.965  1.00 96.48           C  
ATOM   3967  HE2 PHE B  95      15.487  -4.521  26.222  1.00 96.48           H  
ATOM   3968  CZ  PHE B  95      13.410  -4.493  25.607  1.00 96.48           C  
ATOM   3969  HZ  PHE B  95      13.309  -5.568  25.579  1.00 96.48           H  
ATOM   3970  N   LEU B  96      12.739   2.467  24.107  1.00 96.58           N  
ATOM   3971  H   LEU B  96      11.985   1.830  23.894  1.00 96.58           H  
ATOM   3972  CA  LEU B  96      12.409   3.867  24.370  1.00 96.58           C  
ATOM   3973  HA  LEU B  96      13.171   4.507  23.926  1.00 96.58           H  
ATOM   3974  C   LEU B  96      12.394   4.129  25.883  1.00 96.58           C  
ATOM   3975  CB  LEU B  96      11.028   4.196  23.769  1.00 96.58           C  
ATOM   3976  HB2 LEU B  96      10.331   3.433  24.115  1.00 96.58           H  
ATOM   3977  HB3 LEU B  96      10.694   5.157  24.162  1.00 96.58           H  
ATOM   3978  O   LEU B  96      11.668   3.453  26.616  1.00 96.58           O  
ATOM   3979  CG  LEU B  96      10.949   4.243  22.237  1.00 96.58           C  
ATOM   3980  HG  LEU B  96      11.326   3.310  21.817  1.00 96.58           H  
ATOM   3981  CD1 LEU B  96       9.494   4.429  21.800  1.00 96.58           C  
ATOM   3982 HD11 LEU B  96       9.102   5.371  22.182  1.00 96.58           H  
ATOM   3983 HD12 LEU B  96       8.895   3.605  22.189  1.00 96.58           H  
ATOM   3984 HD13 LEU B  96       9.431   4.421  20.712  1.00 96.58           H  
ATOM   3985  CD2 LEU B  96      11.761   5.401  21.669  1.00 96.58           C  
ATOM   3986 HD21 LEU B  96      11.652   5.425  20.584  1.00 96.58           H  
ATOM   3987 HD22 LEU B  96      12.813   5.259  21.915  1.00 96.58           H  
ATOM   3988 HD23 LEU B  96      11.417   6.346  22.091  1.00 96.58           H  
ATOM   3989  N   ASP B  97      13.126   5.157  26.321  1.00 88.83           N  
ATOM   3990  H   ASP B  97      13.860   5.495  25.715  1.00 88.83           H  
ATOM   3991  CA  ASP B  97      13.232   5.571  27.729  1.00 88.83           C  
ATOM   3992  HA  ASP B  97      13.682   4.765  28.309  1.00 88.83           H  
ATOM   3993  C   ASP B  97      11.870   5.915  28.365  1.00 88.83           C  
ATOM   3994  CB  ASP B  97      14.124   6.825  27.835  1.00 88.83           C  
ATOM   3995  HB2 ASP B  97      13.658   7.630  27.267  1.00 88.83           H  
ATOM   3996  HB3 ASP B  97      14.141   7.137  28.880  1.00 88.83           H  
ATOM   3997  O   ASP B  97      11.664   5.688  29.550  1.00 88.83           O  
ATOM   3998  CG  ASP B  97      15.579   6.696  27.361  1.00 88.83           C  
ATOM   3999  OD1 ASP B  97      15.897   5.822  26.523  1.00 88.83           O  
ATOM   4000  OD2 ASP B  97      16.368   7.591  27.734  1.00 88.83           O  
ATOM   4001  N   ASP B  98      10.937   6.473  27.585  1.00 89.65           N  
ATOM   4002  H   ASP B  98      11.173   6.614  26.614  1.00 89.65           H  
ATOM   4003  CA  ASP B  98       9.616   6.910  28.058  1.00 89.65           C  
ATOM   4004  HA  ASP B  98       9.409   6.410  29.004  1.00 89.65           H  
ATOM   4005  C   ASP B  98       8.508   6.475  27.087  1.00 89.65           C  
ATOM   4006  CB  ASP B  98       9.627   8.422  28.343  1.00 89.65           C  
ATOM   4007  HB2 ASP B  98      10.487   8.656  28.970  1.00 89.65           H  
ATOM   4008  HB3 ASP B  98       9.738   8.966  27.405  1.00 89.65           H  
ATOM   4009  O   ASP B  98       7.745   7.277  26.549  1.00 89.65           O  
ATOM   4010  CG  ASP B  98       8.364   8.900  29.072  1.00 89.65           C  
ATOM   4011  OD1 ASP B  98       7.631   8.046  29.629  1.00 89.65           O  
ATOM   4012  OD2 ASP B  98       8.158  10.135  29.092  1.00 89.65           O  
ATOM   4013  N   ALA B  99       8.440   5.169  26.808  1.00 92.05           N  
ATOM   4014  H   ALA B  99       9.152   4.565  27.192  1.00 92.05           H  
ATOM   4015  CA  ALA B  99       7.413   4.614  25.922  1.00 92.05           C  
ATOM   4016  HA  ALA B  99       7.500   5.094  24.947  1.00 92.05           H  
ATOM   4017  C   ALA B  99       5.980   4.853  26.441  1.00 92.05           C  
ATOM   4018  CB  ALA B  99       7.667   3.112  25.753  1.00 92.05           C  
ATOM   4019  HB1 ALA B  99       8.691   2.940  25.423  1.00 92.05           H  
ATOM   4020  HB2 ALA B  99       6.984   2.707  25.006  1.00 92.05           H  
ATOM   4021  HB3 ALA B  99       7.509   2.596  26.700  1.00 92.05           H  
ATOM   4022  O   ALA B  99       5.040   4.934  25.649  1.00 92.05           O  
ATOM   4023  N   ALA B 100       5.812   4.939  27.766  1.00 91.35           N  
ATOM   4024  H   ALA B 100       6.642   4.945  28.343  1.00 91.35           H  
ATOM   4025  CA  ALA B 100       4.522   5.119  28.423  1.00 91.35           C  
ATOM   4026  HA  ALA B 100       3.761   4.624  27.821  1.00 91.35           H  
ATOM   4027  C   ALA B 100       4.096   6.592  28.556  1.00 91.35           C  
ATOM   4028  CB  ALA B 100       4.572   4.424  29.790  1.00 91.35           C  
ATOM   4029  HB1 ALA B 100       5.325   4.900  30.418  1.00 91.35           H  
ATOM   4030  HB2 ALA B 100       3.602   4.504  30.281  1.00 91.35           H  
ATOM   4031  HB3 ALA B 100       4.824   3.371  29.664  1.00 91.35           H  
ATOM   4032  O   ALA B 100       2.899   6.836  28.742  1.00 91.35           O  
ATOM   4033  N   GLY B 101       5.027   7.546  28.467  1.00 94.20           N  
ATOM   4034  H   GLY B 101       6.002   7.294  28.397  1.00 94.20           H  
ATOM   4035  CA  GLY B 101       4.759   8.980  28.513  1.00 94.20           C  
ATOM   4036  HA2 GLY B 101       4.228   9.213  29.435  1.00 94.20           H  
ATOM   4037  HA3 GLY B 101       5.704   9.523  28.522  1.00 94.20           H  
ATOM   4038  C   GLY B 101       3.949   9.468  27.314  1.00 94.20           C  
ATOM   4039  O   GLY B 101       4.132   9.004  26.188  1.00 94.20           O  
ATOM   4040  N   PHE B 102       3.002  10.371  27.579  1.00 96.28           N  
ATOM   4041  H   PHE B 102       2.908  10.704  28.528  1.00 96.28           H  
ATOM   4042  CA  PHE B 102       2.156  11.005  26.567  1.00 96.28           C  
ATOM   4043  HA  PHE B 102       2.780  11.323  25.732  1.00 96.28           H  
ATOM   4044  C   PHE B 102       1.425  12.224  27.144  1.00 96.28           C  
ATOM   4045  CB  PHE B 102       1.120   9.981  26.078  1.00 96.28           C  
ATOM   4046  HB2 PHE B 102       0.538   9.636  26.933  1.00 96.28           H  
ATOM   4047  HB3 PHE B 102       1.645   9.119  25.667  1.00 96.28           H  
ATOM   4048  O   PHE B 102       0.802  12.114  28.207  1.00 96.28           O  
ATOM   4049  CG  PHE B 102       0.181  10.493  25.006  1.00 96.28           C  
ATOM   4050  CD1 PHE B 102      -1.213  10.447  25.194  1.00 96.28           C  
ATOM   4051  HD1 PHE B 102      -1.623  10.073  26.121  1.00 96.28           H  
ATOM   4052  CD2 PHE B 102       0.707  10.987  23.800  1.00 96.28           C  
ATOM   4053  HD2 PHE B 102       1.775  11.020  23.644  1.00 96.28           H  
ATOM   4054  CE1 PHE B 102      -2.075  10.893  24.177  1.00 96.28           C  
ATOM   4055  HE1 PHE B 102      -3.145  10.859  24.317  1.00 96.28           H  
ATOM   4056  CE2 PHE B 102      -0.152  11.447  22.792  1.00 96.28           C  
ATOM   4057  HE2 PHE B 102       0.260  11.843  21.875  1.00 96.28           H  
ATOM   4058  CZ  PHE B 102      -1.540  11.403  22.981  1.00 96.28           C  
ATOM   4059  HZ  PHE B 102      -2.186  11.775  22.199  1.00 96.28           H  
ATOM   4060  N   ASP B 103       1.418  13.358  26.440  1.00 96.75           N  
ATOM   4061  H   ASP B 103       1.962  13.401  25.590  1.00 96.75           H  
ATOM   4062  CA  ASP B 103       0.596  14.518  26.815  1.00 96.75           C  
ATOM   4063  HA  ASP B 103       0.535  14.539  27.903  1.00 96.75           H  
ATOM   4064  C   ASP B 103      -0.845  14.372  26.299  1.00 96.75           C  
ATOM   4065  CB  ASP B 103       1.247  15.852  26.424  1.00 96.75           C  
ATOM   4066  HB2 ASP B 103       1.200  15.988  25.344  1.00 96.75           H  
ATOM   4067  HB3 ASP B 103       2.296  15.827  26.720  1.00 96.75           H  
ATOM   4068  O   ASP B 103      -1.267  14.957  25.299  1.00 96.75           O  
ATOM   4069  CG  ASP B 103       0.568  17.040  27.134  1.00 96.75           C  
ATOM   4070  OD1 ASP B 103      -0.603  16.909  27.583  1.00 96.75           O  
ATOM   4071  OD2 ASP B 103       1.221  18.101  27.249  1.00 96.75           O  
ATOM   4072  N   ALA B 104      -1.635  13.568  27.013  1.00 95.30           N  
ATOM   4073  H   ALA B 104      -1.203  13.048  27.763  1.00 95.30           H  
ATOM   4074  CA  ALA B 104      -3.021  13.299  26.639  1.00 95.30           C  
ATOM   4075  HA  ALA B 104      -3.023  12.841  25.650  1.00 95.30           H  
ATOM   4076  C   ALA B 104      -3.874  14.580  26.539  1.00 95.30           C  
ATOM   4077  CB  ALA B 104      -3.598  12.301  27.651  1.00 95.30           C  
ATOM   4078  HB1 ALA B 104      -2.939  11.436  27.732  1.00 95.30           H  
ATOM   4079  HB2 ALA B 104      -4.578  11.966  27.311  1.00 95.30           H  
ATOM   4080  HB3 ALA B 104      -3.695  12.773  28.629  1.00 95.30           H  
ATOM   4081  O   ALA B 104      -4.668  14.728  25.607  1.00 95.30           O  
ATOM   4082  N   ALA B 105      -3.692  15.530  27.464  1.00 91.66           N  
ATOM   4083  H   ALA B 105      -2.883  15.453  28.065  1.00 91.66           H  
ATOM   4084  CA  ALA B 105      -4.486  16.756  27.518  1.00 91.66           C  
ATOM   4085  HA  ALA B 105      -5.541  16.487  27.471  1.00 91.66           H  
ATOM   4086  C   ALA B 105      -4.196  17.686  26.332  1.00 91.66           C  
ATOM   4087  CB  ALA B 105      -4.219  17.457  28.854  1.00 91.66           C  
ATOM   4088  HB1 ALA B 105      -4.824  18.361  28.919  1.00 91.66           H  
ATOM   4089  HB2 ALA B 105      -3.166  17.726  28.924  1.00 91.66           H  
ATOM   4090  HB3 ALA B 105      -4.477  16.792  29.679  1.00 91.66           H  
ATOM   4091  O   ALA B 105      -5.119  18.324  25.815  1.00 91.66           O  
ATOM   4092  N   PHE B 106      -2.948  17.724  25.859  1.00 95.95           N  
ATOM   4093  H   PHE B 106      -2.219  17.222  26.345  1.00 95.95           H  
ATOM   4094  CA  PHE B 106      -2.567  18.486  24.674  1.00 95.95           C  
ATOM   4095  HA  PHE B 106      -2.718  19.546  24.878  1.00 95.95           H  
ATOM   4096  C   PHE B 106      -3.416  18.112  23.451  1.00 95.95           C  
ATOM   4097  CB  PHE B 106      -1.080  18.268  24.416  1.00 95.95           C  
ATOM   4098  HB2 PHE B 106      -0.534  18.533  25.321  1.00 95.95           H  
ATOM   4099  HB3 PHE B 106      -0.884  17.220  24.191  1.00 95.95           H  
ATOM   4100  O   PHE B 106      -4.001  18.995  22.813  1.00 95.95           O  
ATOM   4101  CG  PHE B 106      -0.544  19.120  23.300  1.00 95.95           C  
ATOM   4102  CD1 PHE B 106      -0.503  18.626  21.985  1.00 95.95           C  
ATOM   4103  HD1 PHE B 106      -0.844  17.625  21.765  1.00 95.95           H  
ATOM   4104  CD2 PHE B 106      -0.083  20.414  23.589  1.00 95.95           C  
ATOM   4105  HD2 PHE B 106      -0.086  20.775  24.607  1.00 95.95           H  
ATOM   4106  CE1 PHE B 106       0.008  19.431  20.956  1.00 95.95           C  
ATOM   4107  HE1 PHE B 106       0.063  19.047  19.948  1.00 95.95           H  
ATOM   4108  CE2 PHE B 106       0.433  21.215  22.561  1.00 95.95           C  
ATOM   4109  HE2 PHE B 106       0.833  22.190  22.793  1.00 95.95           H  
ATOM   4110  CZ  PHE B 106       0.478  20.722  21.247  1.00 95.95           C  
ATOM   4111  HZ  PHE B 106       0.909  21.330  20.465  1.00 95.95           H  
ATOM   4112  N   PHE B 107      -3.591  16.811  23.203  1.00 95.45           N  
ATOM   4113  H   PHE B 107      -3.074  16.158  23.774  1.00 95.45           H  
ATOM   4114  CA  PHE B 107      -4.394  16.271  22.096  1.00 95.45           C  
ATOM   4115  HA  PHE B 107      -4.319  16.960  21.255  1.00 95.45           H  
ATOM   4116  C   PHE B 107      -5.895  16.137  22.404  1.00 95.45           C  
ATOM   4117  CB  PHE B 107      -3.795  14.932  21.645  1.00 95.45           C  
ATOM   4118  HB2 PHE B 107      -4.416  14.502  20.860  1.00 95.45           H  
ATOM   4119  HB3 PHE B 107      -3.800  14.242  22.488  1.00 95.45           H  
ATOM   4120  O   PHE B 107      -6.648  15.634  21.572  1.00 95.45           O  
ATOM   4121  CG  PHE B 107      -2.388  15.063  21.105  1.00 95.45           C  
ATOM   4122  CD1 PHE B 107      -2.170  15.569  19.809  1.00 95.45           C  
ATOM   4123  HD1 PHE B 107      -3.007  15.836  19.181  1.00 95.45           H  
ATOM   4124  CD2 PHE B 107      -1.293  14.723  21.916  1.00 95.45           C  
ATOM   4125  HD2 PHE B 107      -1.446  14.339  22.914  1.00 95.45           H  
ATOM   4126  CE1 PHE B 107      -0.858  15.737  19.331  1.00 95.45           C  
ATOM   4127  HE1 PHE B 107      -0.683  16.127  18.339  1.00 95.45           H  
ATOM   4128  CE2 PHE B 107       0.015  14.904  21.445  1.00 95.45           C  
ATOM   4129  HE2 PHE B 107       0.845  14.672  22.095  1.00 95.45           H  
ATOM   4130  CZ  PHE B 107       0.235  15.411  20.152  1.00 95.45           C  
ATOM   4131  HZ  PHE B 107       1.242  15.567  19.795  1.00 95.45           H  
ATOM   4132  N   GLY B 108      -6.354  16.572  23.583  1.00 90.20           N  
ATOM   4133  H   GLY B 108      -5.695  16.971  24.237  1.00 90.20           H  
ATOM   4134  CA  GLY B 108      -7.756  16.441  23.993  1.00 90.20           C  
ATOM   4135  HA2 GLY B 108      -8.401  16.831  23.205  1.00 90.20           H  
ATOM   4136  HA3 GLY B 108      -7.911  17.032  24.896  1.00 90.20           H  
ATOM   4137  C   GLY B 108      -8.192  15.000  24.294  1.00 90.20           C  
ATOM   4138  O   GLY B 108      -9.383  14.701  24.253  1.00 90.20           O  
ATOM   4139  N   ILE B 109      -7.245  14.110  24.598  1.00 91.97           N  
ATOM   4140  H   ILE B 109      -6.296  14.445  24.685  1.00 91.97           H  
ATOM   4141  CA  ILE B 109      -7.480  12.701  24.923  1.00 91.97           C  
ATOM   4142  HA  ILE B 109      -8.409  12.379  24.453  1.00 91.97           H  
ATOM   4143  C   ILE B 109      -7.647  12.557  26.438  1.00 91.97           C  
ATOM   4144  CB  ILE B 109      -6.342  11.833  24.337  1.00 91.97           C  
ATOM   4145  HB  ILE B 109      -5.387  12.264  24.637  1.00 91.97           H  
ATOM   4146  O   ILE B 109      -6.863  13.081  27.233  1.00 91.97           O  
ATOM   4147  CG1 ILE B 109      -6.441  11.844  22.792  1.00 91.97           C  
ATOM   4148 HG12 ILE B 109      -6.595  12.864  22.438  1.00 91.97           H  
ATOM   4149 HG13 ILE B 109      -7.304  11.255  22.480  1.00 91.97           H  
ATOM   4150  CG2 ILE B 109      -6.401  10.385  24.851  1.00 91.97           C  
ATOM   4151 HG21 ILE B 109      -7.340   9.927  24.542  1.00 91.97           H  
ATOM   4152 HG22 ILE B 109      -5.573   9.803  24.445  1.00 91.97           H  
ATOM   4153 HG23 ILE B 109      -6.314  10.361  25.937  1.00 91.97           H  
ATOM   4154  CD1 ILE B 109      -5.194  11.318  22.081  1.00 91.97           C  
ATOM   4155 HD11 ILE B 109      -5.341  11.383  21.003  1.00 91.97           H  
ATOM   4156 HD12 ILE B 109      -4.996  10.280  22.348  1.00 91.97           H  
ATOM   4157 HD13 ILE B 109      -4.342  11.939  22.359  1.00 91.97           H  
ATOM   4158  N   SER B 110      -8.681  11.834  26.872  1.00 86.43           N  
ATOM   4159  H   SER B 110      -9.270  11.389  26.182  1.00 86.43           H  
ATOM   4160  CA  SER B 110      -8.900  11.613  28.307  1.00 86.43           C  
ATOM   4161  HA  SER B 110      -8.819  12.588  28.789  1.00 86.43           H  
ATOM   4162  C   SER B 110      -7.830  10.679  28.895  1.00 86.43           C  
ATOM   4163  CB  SER B 110     -10.309  11.082  28.584  1.00 86.43           C  
ATOM   4164  HB2 SER B 110     -10.524  11.204  29.646  1.00 86.43           H  
ATOM   4165  HB3 SER B 110     -11.038  11.661  28.017  1.00 86.43           H  
ATOM   4166  O   SER B 110      -7.377   9.770  28.200  1.00 86.43           O  
ATOM   4167  OG  SER B 110     -10.431   9.709  28.260  1.00 86.43           O  
ATOM   4168  HG  SER B 110     -10.429   9.633  27.303  1.00 86.43           H  
ATOM   4169  N   PRO B 111      -7.481  10.780  30.194  1.00 87.91           N  
ATOM   4170  CA  PRO B 111      -6.531   9.851  30.815  1.00 87.91           C  
ATOM   4171  HA  PRO B 111      -5.551   9.992  30.360  1.00 87.91           H  
ATOM   4172  C   PRO B 111      -6.941   8.378  30.674  1.00 87.91           C  
ATOM   4173  CB  PRO B 111      -6.475  10.262  32.291  1.00 87.91           C  
ATOM   4174  HB2 PRO B 111      -7.222   9.716  32.866  1.00 87.91           H  
ATOM   4175  HB3 PRO B 111      -5.482  10.103  32.712  1.00 87.91           H  
ATOM   4176  O   PRO B 111      -6.095   7.499  30.547  1.00 87.91           O  
ATOM   4177  CG  PRO B 111      -6.846  11.743  32.263  1.00 87.91           C  
ATOM   4178  HG2 PRO B 111      -5.965  12.335  32.012  1.00 87.91           H  
ATOM   4179  HG3 PRO B 111      -7.271  12.074  33.211  1.00 87.91           H  
ATOM   4180  CD  PRO B 111      -7.859  11.833  31.124  1.00 87.91           C  
ATOM   4181  HD2 PRO B 111      -7.802  12.818  30.661  1.00 87.91           H  
ATOM   4182  HD3 PRO B 111      -8.864  11.645  31.503  1.00 87.91           H  
ATOM   4183  N   ARG B 112      -8.253   8.105  30.669  1.00 82.20           N  
ATOM   4184  H   ARG B 112      -8.890   8.888  30.694  1.00 82.20           H  
ATOM   4185  CA  ARG B 112      -8.800   6.752  30.523  1.00 82.20           C  
ATOM   4186  HA  ARG B 112      -8.222   6.081  31.159  1.00 82.20           H  
ATOM   4187  C   ARG B 112      -8.641   6.214  29.100  1.00 82.20           C  
ATOM   4188  CB  ARG B 112     -10.266   6.756  30.982  1.00 82.20           C  
ATOM   4189  HB2 ARG B 112     -10.880   7.259  30.235  1.00 82.20           H  
ATOM   4190  HB3 ARG B 112     -10.345   7.303  31.921  1.00 82.20           H  
ATOM   4191  O   ARG B 112      -8.392   5.027  28.934  1.00 82.20           O  
ATOM   4192  CG  ARG B 112     -10.775   5.328  31.214  1.00 82.20           C  
ATOM   4193  HG2 ARG B 112     -10.710   4.772  30.279  1.00 82.20           H  
ATOM   4194  HG3 ARG B 112     -10.150   4.842  31.963  1.00 82.20           H  
ATOM   4195  CD  ARG B 112     -12.230   5.290  31.684  1.00 82.20           C  
ATOM   4196  HD2 ARG B 112     -12.431   4.293  32.073  1.00 82.20           H  
ATOM   4197  HD3 ARG B 112     -12.372   6.017  32.484  1.00 82.20           H  
ATOM   4198  NE  ARG B 112     -13.147   5.562  30.563  1.00 82.20           N  
ATOM   4199  HE  ARG B 112     -12.726   5.684  29.653  1.00 82.20           H  
ATOM   4200  NH1 ARG B 112     -15.117   5.321  31.709  1.00 82.20           N  
ATOM   4201 HH11 ARG B 112     -14.582   5.189  32.555  1.00 82.20           H  
ATOM   4202 HH12 ARG B 112     -16.125   5.258  31.699  1.00 82.20           H  
ATOM   4203  NH2 ARG B 112     -15.160   5.640  29.495  1.00 82.20           N  
ATOM   4204 HH21 ARG B 112     -14.689   5.672  28.603  1.00 82.20           H  
ATOM   4205 HH22 ARG B 112     -16.165   5.534  29.503  1.00 82.20           H  
ATOM   4206  CZ  ARG B 112     -14.467   5.512  30.593  1.00 82.20           C  
ATOM   4207  N   GLU B 113      -8.786   7.072  28.096  1.00 85.61           N  
ATOM   4208  H   GLU B 113      -8.945   8.047  28.308  1.00 85.61           H  
ATOM   4209  CA  GLU B 113      -8.509   6.722  26.702  1.00 85.61           C  
ATOM   4210  HA  GLU B 113      -8.976   5.766  26.465  1.00 85.61           H  
ATOM   4211  C   GLU B 113      -7.003   6.554  26.475  1.00 85.61           C  
ATOM   4212  CB  GLU B 113      -9.120   7.787  25.788  1.00 85.61           C  
ATOM   4213  HB2 GLU B 113      -8.683   8.755  26.035  1.00 85.61           H  
ATOM   4214  HB3 GLU B 113     -10.190   7.834  25.987  1.00 85.61           H  
ATOM   4215  O   GLU B 113      -6.596   5.539  25.927  1.00 85.61           O  
ATOM   4216  CG  GLU B 113      -8.903   7.488  24.296  1.00 85.61           C  
ATOM   4217  HG2 GLU B 113      -9.317   6.506  24.069  1.00 85.61           H  
ATOM   4218  HG3 GLU B 113      -7.832   7.458  24.092  1.00 85.61           H  
ATOM   4219  CD  GLU B 113      -9.543   8.541  23.382  1.00 85.61           C  
ATOM   4220  OE1 GLU B 113      -9.507   8.320  22.145  1.00 85.61           O  
ATOM   4221  OE2 GLU B 113     -10.051   9.554  23.921  1.00 85.61           O  
ATOM   4222  N   ALA B 114      -6.168   7.462  26.991  1.00 91.66           N  
ATOM   4223  H   ALA B 114      -6.559   8.292  27.416  1.00 91.66           H  
ATOM   4224  CA  ALA B 114      -4.711   7.366  26.886  1.00 91.66           C  
ATOM   4225  HA  ALA B 114      -4.440   7.369  25.830  1.00 91.66           H  
ATOM   4226  C   ALA B 114      -4.150   6.072  27.501  1.00 91.66           C  
ATOM   4227  CB  ALA B 114      -4.090   8.596  27.555  1.00 91.66           C  
ATOM   4228  HB1 ALA B 114      -3.004   8.540  27.481  1.00 91.66           H  
ATOM   4229  HB2 ALA B 114      -4.431   9.500  27.051  1.00 91.66           H  
ATOM   4230  HB3 ALA B 114      -4.372   8.638  28.607  1.00 91.66           H  
ATOM   4231  O   ALA B 114      -3.215   5.496  26.954  1.00 91.66           O  
ATOM   4232  N   LEU B 115      -4.737   5.593  28.606  1.00 87.96           N  
ATOM   4233  H   LEU B 115      -5.442   6.161  29.053  1.00 87.96           H  
ATOM   4234  CA  LEU B 115      -4.388   4.306  29.218  1.00 87.96           C  
ATOM   4235  HA  LEU B 115      -3.302   4.244  29.299  1.00 87.96           H  
ATOM   4236  C   LEU B 115      -4.855   3.099  28.384  1.00 87.96           C  
ATOM   4237  CB  LEU B 115      -5.017   4.246  30.624  1.00 87.96           C  
ATOM   4238  HB2 LEU B 115      -6.086   4.067  30.505  1.00 87.96           H  
ATOM   4239  HB3 LEU B 115      -4.898   5.210  31.118  1.00 87.96           H  
ATOM   4240  O   LEU B 115      -4.309   2.016  28.521  1.00 87.96           O  
ATOM   4241  CG  LEU B 115      -4.410   3.156  31.532  1.00 87.96           C  
ATOM   4242  HG  LEU B 115      -4.213   2.242  30.973  1.00 87.96           H  
ATOM   4243  CD1 LEU B 115      -3.104   3.640  32.167  1.00 87.96           C  
ATOM   4244 HD11 LEU B 115      -3.278   4.533  32.767  1.00 87.96           H  
ATOM   4245 HD12 LEU B 115      -2.688   2.852  32.795  1.00 87.96           H  
ATOM   4246 HD13 LEU B 115      -2.382   3.869  31.384  1.00 87.96           H  
ATOM   4247  CD2 LEU B 115      -5.388   2.797  32.652  1.00 87.96           C  
ATOM   4248 HD21 LEU B 115      -4.945   2.029  33.286  1.00 87.96           H  
ATOM   4249 HD22 LEU B 115      -5.612   3.681  33.249  1.00 87.96           H  
ATOM   4250 HD23 LEU B 115      -6.306   2.404  32.216  1.00 87.96           H  
ATOM   4251  N   ALA B 116      -5.898   3.249  27.569  1.00 85.93           N  
ATOM   4252  H   ALA B 116      -6.295   4.171  27.453  1.00 85.93           H  
ATOM   4253  CA  ALA B 116      -6.393   2.185  26.695  1.00 85.93           C  
ATOM   4254  HA  ALA B 116      -6.184   1.216  27.149  1.00 85.93           H  
ATOM   4255  C   ALA B 116      -5.714   2.187  25.314  1.00 85.93           C  
ATOM   4256  CB  ALA B 116      -7.910   2.341  26.581  1.00 85.93           C  
ATOM   4257  HB1 ALA B 116      -8.324   1.493  26.035  1.00 85.93           H  
ATOM   4258  HB2 ALA B 116      -8.134   3.261  26.040  1.00 85.93           H  
ATOM   4259  HB3 ALA B 116      -8.350   2.393  27.577  1.00 85.93           H  
ATOM   4260  O   ALA B 116      -5.803   1.196  24.592  1.00 85.93           O  
ATOM   4261  N   MET B 117      -5.056   3.290  24.951  1.00 90.04           N  
ATOM   4262  H   MET B 117      -5.057   4.073  25.589  1.00 90.04           H  
ATOM   4263  CA  MET B 117      -4.338   3.454  23.694  1.00 90.04           C  
ATOM   4264  HA  MET B 117      -4.928   3.026  22.884  1.00 90.04           H  
ATOM   4265  C   MET B 117      -2.993   2.738  23.709  1.00 90.04           C  
ATOM   4266  CB  MET B 117      -4.107   4.940  23.394  1.00 90.04           C  
ATOM   4267  HB2 MET B 117      -3.325   5.019  22.640  1.00 90.04           H  
ATOM   4268  HB3 MET B 117      -3.762   5.448  24.295  1.00 90.04           H  
ATOM   4269  O   MET B 117      -2.152   2.990  24.581  1.00 90.04           O  
ATOM   4270  CG  MET B 117      -5.356   5.639  22.852  1.00 90.04           C  
ATOM   4271  HG2 MET B 117      -5.600   5.216  21.878  1.00 90.04           H  
ATOM   4272  HG3 MET B 117      -6.196   5.446  23.519  1.00 90.04           H  
ATOM   4273  SD  MET B 117      -5.170   7.434  22.673  1.00 90.04           S  
ATOM   4274  CE  MET B 117      -3.867   7.505  21.415  1.00 90.04           C  
ATOM   4275  HE1 MET B 117      -2.939   7.094  21.813  1.00 90.04           H  
ATOM   4276  HE2 MET B 117      -3.698   8.540  21.119  1.00 90.04           H  
ATOM   4277  HE3 MET B 117      -4.164   6.917  20.546  1.00 90.04           H  
ATOM   4278  N   ASP B 118      -2.756   1.957  22.658  1.00 91.94           N  
ATOM   4279  H   ASP B 118      -3.492   1.752  21.998  1.00 91.94           H  
ATOM   4280  CA  ASP B 118      -1.435   1.454  22.320  1.00 91.94           C  
ATOM   4281  HA  ASP B 118      -1.172   0.701  23.064  1.00 91.94           H  
ATOM   4282  C   ASP B 118      -0.426   2.625  22.341  1.00 91.94           C  
ATOM   4283  CB  ASP B 118      -1.488   0.748  20.952  1.00 91.94           C  
ATOM   4284  HB2 ASP B 118      -2.257  -0.024  20.981  1.00 91.94           H  
ATOM   4285  HB3 ASP B 118      -1.769   1.473  20.188  1.00 91.94           H  
ATOM   4286  O   ASP B 118      -0.662   3.660  21.694  1.00 91.94           O  
ATOM   4287  CG  ASP B 118      -0.167   0.092  20.535  1.00 91.94           C  
ATOM   4288  OD1 ASP B 118       0.878   0.418  21.137  1.00 91.94           O  
ATOM   4289  OD2 ASP B 118      -0.159  -0.646  19.529  1.00 91.94           O  
ATOM   4290  N   PRO B 119       0.689   2.523  23.096  1.00 94.59           N  
ATOM   4291  CA  PRO B 119       1.768   3.508  23.048  1.00 94.59           C  
ATOM   4292  HA  PRO B 119       1.426   4.438  23.502  1.00 94.59           H  
ATOM   4293  C   PRO B 119       2.233   3.840  21.624  1.00 94.59           C  
ATOM   4294  CB  PRO B 119       2.901   2.933  23.905  1.00 94.59           C  
ATOM   4295  HB2 PRO B 119       3.881   3.094  23.454  1.00 94.59           H  
ATOM   4296  HB3 PRO B 119       2.874   3.390  24.893  1.00 94.59           H  
ATOM   4297  O   PRO B 119       2.635   4.977  21.389  1.00 94.59           O  
ATOM   4298  CG  PRO B 119       2.578   1.445  24.028  1.00 94.59           C  
ATOM   4299  HG2 PRO B 119       2.954   1.020  24.959  1.00 94.59           H  
ATOM   4300  HG3 PRO B 119       2.987   0.911  23.170  1.00 94.59           H  
ATOM   4301  CD  PRO B 119       1.061   1.407  23.957  1.00 94.59           C  
ATOM   4302  HD2 PRO B 119       0.758   0.437  23.563  1.00 94.59           H  
ATOM   4303  HD3 PRO B 119       0.631   1.551  24.948  1.00 94.59           H  
ATOM   4304  N   GLN B 120       2.104   2.936  20.651  1.00 95.95           N  
ATOM   4305  H   GLN B 120       1.752   2.018  20.882  1.00 95.95           H  
ATOM   4306  CA  GLN B 120       2.391   3.227  19.244  1.00 95.95           C  
ATOM   4307  HA  GLN B 120       3.442   3.503  19.160  1.00 95.95           H  
ATOM   4308  C   GLN B 120       1.566   4.408  18.701  1.00 95.95           C  
ATOM   4309  CB  GLN B 120       2.148   1.968  18.400  1.00 95.95           C  
ATOM   4310  HB2 GLN B 120       2.272   2.217  17.347  1.00 95.95           H  
ATOM   4311  HB3 GLN B 120       1.122   1.625  18.538  1.00 95.95           H  
ATOM   4312  O   GLN B 120       2.127   5.305  18.071  1.00 95.95           O  
ATOM   4313  CG  GLN B 120       3.126   0.840  18.758  1.00 95.95           C  
ATOM   4314  HG2 GLN B 120       4.144   1.229  18.738  1.00 95.95           H  
ATOM   4315  HG3 GLN B 120       2.924   0.473  19.764  1.00 95.95           H  
ATOM   4316  CD  GLN B 120       3.052  -0.340  17.804  1.00 95.95           C  
ATOM   4317  NE2 GLN B 120       1.947  -1.040  17.733  1.00 95.95           N  
ATOM   4318 HE21 GLN B 120       1.995  -1.929  17.255  1.00 95.95           H  
ATOM   4319 HE22 GLN B 120       1.207  -0.880  18.402  1.00 95.95           H  
ATOM   4320  OE1 GLN B 120       4.012  -0.632  17.107  1.00 95.95           O  
ATOM   4321  N   GLN B 121       0.259   4.474  18.994  1.00 95.91           N  
ATOM   4322  H   GLN B 121      -0.133   3.765  19.597  1.00 95.91           H  
ATOM   4323  CA  GLN B 121      -0.590   5.599  18.573  1.00 95.91           C  
ATOM   4324  HA  GLN B 121      -0.468   5.751  17.500  1.00 95.91           H  
ATOM   4325  C   GLN B 121      -0.192   6.908  19.273  1.00 95.91           C  
ATOM   4326  CB  GLN B 121      -2.076   5.314  18.859  1.00 95.91           C  
ATOM   4327  HB2 GLN B 121      -2.639   6.183  18.517  1.00 95.91           H  
ATOM   4328  HB3 GLN B 121      -2.227   5.216  19.934  1.00 95.91           H  
ATOM   4329  O   GLN B 121      -0.234   7.981  18.671  1.00 95.91           O  
ATOM   4330  CG  GLN B 121      -2.644   4.063  18.168  1.00 95.91           C  
ATOM   4331  HG2 GLN B 121      -2.333   4.051  17.123  1.00 95.91           H  
ATOM   4332  HG3 GLN B 121      -2.237   3.172  18.647  1.00 95.91           H  
ATOM   4333  CD  GLN B 121      -4.175   3.990  18.220  1.00 95.91           C  
ATOM   4334  NE2 GLN B 121      -4.773   2.909  17.777  1.00 95.91           N  
ATOM   4335 HE21 GLN B 121      -5.779   2.874  17.865  1.00 95.91           H  
ATOM   4336 HE22 GLN B 121      -4.247   2.079  17.546  1.00 95.91           H  
ATOM   4337  OE1 GLN B 121      -4.874   4.912  18.630  1.00 95.91           O  
ATOM   4338  N   ARG B 122       0.211   6.821  20.546  1.00 97.21           N  
ATOM   4339  H   ARG B 122       0.259   5.897  20.949  1.00 97.21           H  
ATOM   4340  CA  ARG B 122       0.638   7.971  21.361  1.00 97.21           C  
ATOM   4341  HA  ARG B 122      -0.095   8.773  21.271  1.00 97.21           H  
ATOM   4342  C   ARG B 122       1.952   8.568  20.852  1.00 97.21           C  
ATOM   4343  CB  ARG B 122       0.725   7.547  22.838  1.00 97.21           C  
ATOM   4344  HB2 ARG B 122       1.386   6.687  22.945  1.00 97.21           H  
ATOM   4345  HB3 ARG B 122       1.153   8.367  23.415  1.00 97.21           H  
ATOM   4346  O   ARG B 122       2.023   9.770  20.609  1.00 97.21           O  
ATOM   4347  CG  ARG B 122      -0.669   7.207  23.391  1.00 97.21           C  
ATOM   4348  HG2 ARG B 122      -1.324   8.057  23.199  1.00 97.21           H  
ATOM   4349  HG3 ARG B 122      -1.072   6.337  22.873  1.00 97.21           H  
ATOM   4350  CD  ARG B 122      -0.693   6.939  24.896  1.00 97.21           C  
ATOM   4351  HD2 ARG B 122      -1.726   7.019  25.236  1.00 97.21           H  
ATOM   4352  HD3 ARG B 122      -0.111   7.715  25.393  1.00 97.21           H  
ATOM   4353  NE  ARG B 122      -0.201   5.596  25.253  1.00 97.21           N  
ATOM   4354  HE  ARG B 122      -0.502   4.828  24.671  1.00 97.21           H  
ATOM   4355  NH1 ARG B 122       0.659   6.163  27.293  1.00 97.21           N  
ATOM   4356 HH11 ARG B 122       1.371   6.015  27.994  1.00 97.21           H  
ATOM   4357 HH12 ARG B 122       0.438   7.125  27.080  1.00 97.21           H  
ATOM   4358  NH2 ARG B 122       0.761   4.042  26.600  1.00 97.21           N  
ATOM   4359 HH21 ARG B 122       1.181   3.799  27.486  1.00 97.21           H  
ATOM   4360 HH22 ARG B 122       0.430   3.331  25.964  1.00 97.21           H  
ATOM   4361  CZ  ARG B 122       0.406   5.272  26.378  1.00 97.21           C  
ATOM   4362  N   GLN B 123       2.949   7.719  20.601  1.00 97.65           N  
ATOM   4363  H   GLN B 123       2.807   6.743  20.820  1.00 97.65           H  
ATOM   4364  CA  GLN B 123       4.236   8.124  20.025  1.00 97.65           C  
ATOM   4365  HA  GLN B 123       4.670   8.909  20.644  1.00 97.65           H  
ATOM   4366  C   GLN B 123       4.064   8.710  18.616  1.00 97.65           C  
ATOM   4367  CB  GLN B 123       5.197   6.920  19.993  1.00 97.65           C  
ATOM   4368  HB2 GLN B 123       6.101   7.204  19.455  1.00 97.65           H  
ATOM   4369  HB3 GLN B 123       4.727   6.105  19.443  1.00 97.65           H  
ATOM   4370  O   GLN B 123       4.692   9.715  18.289  1.00 97.65           O  
ATOM   4371  CG  GLN B 123       5.607   6.402  21.385  1.00 97.65           C  
ATOM   4372  HG2 GLN B 123       4.719   6.106  21.945  1.00 97.65           H  
ATOM   4373  HG3 GLN B 123       6.226   5.514  21.261  1.00 97.65           H  
ATOM   4374  CD  GLN B 123       6.383   7.402  22.239  1.00 97.65           C  
ATOM   4375  NE2 GLN B 123       6.336   7.255  23.546  1.00 97.65           N  
ATOM   4376 HE21 GLN B 123       5.738   6.564  23.977  1.00 97.65           H  
ATOM   4377 HE22 GLN B 123       6.804   7.927  24.137  1.00 97.65           H  
ATOM   4378  OE1 GLN B 123       7.041   8.314  21.755  1.00 97.65           O  
ATOM   4379  N   LEU B 124       3.183   8.125  17.794  1.00 98.03           N  
ATOM   4380  H   LEU B 124       2.726   7.276  18.094  1.00 98.03           H  
ATOM   4381  CA  LEU B 124       2.863   8.653  16.467  1.00 98.03           C  
ATOM   4382  HA  LEU B 124       3.786   8.749  15.895  1.00 98.03           H  
ATOM   4383  C   LEU B 124       2.245  10.053  16.516  1.00 98.03           C  
ATOM   4384  CB  LEU B 124       1.907   7.696  15.741  1.00 98.03           C  
ATOM   4385  HB2 LEU B 124       1.356   8.263  14.991  1.00 98.03           H  
ATOM   4386  HB3 LEU B 124       1.174   7.322  16.456  1.00 98.03           H  
ATOM   4387  O   LEU B 124       2.628  10.889  15.701  1.00 98.03           O  
ATOM   4388  CG  LEU B 124       2.588   6.515  15.035  1.00 98.03           C  
ATOM   4389  HG  LEU B 124       3.272   6.019  15.724  1.00 98.03           H  
ATOM   4390  CD1 LEU B 124       1.505   5.525  14.606  1.00 98.03           C  
ATOM   4391 HD11 LEU B 124       0.771   6.022  13.971  1.00 98.03           H  
ATOM   4392 HD12 LEU B 124       1.003   5.132  15.490  1.00 98.03           H  
ATOM   4393 HD13 LEU B 124       1.952   4.693  14.062  1.00 98.03           H  
ATOM   4394  CD2 LEU B 124       3.362   6.950  13.784  1.00 98.03           C  
ATOM   4395 HD21 LEU B 124       3.814   6.077  13.314  1.00 98.03           H  
ATOM   4396 HD22 LEU B 124       4.157   7.646  14.051  1.00 98.03           H  
ATOM   4397 HD23 LEU B 124       2.688   7.432  13.076  1.00 98.03           H  
ATOM   4398  N   LEU B 125       1.318  10.328  17.439  1.00 97.88           N  
ATOM   4399  H   LEU B 125       1.025   9.592  18.066  1.00 97.88           H  
ATOM   4400  CA  LEU B 125       0.689  11.649  17.564  1.00 97.88           C  
ATOM   4401  HA  LEU B 125       0.249  11.919  16.604  1.00 97.88           H  
ATOM   4402  C   LEU B 125       1.707  12.746  17.883  1.00 97.88           C  
ATOM   4403  CB  LEU B 125      -0.399  11.618  18.651  1.00 97.88           C  
ATOM   4404  HB2 LEU B 125      -0.068  10.974  19.467  1.00 97.88           H  
ATOM   4405  HB3 LEU B 125      -0.513  12.621  19.062  1.00 97.88           H  
ATOM   4406  O   LEU B 125       1.743  13.766  17.195  1.00 97.88           O  
ATOM   4407  CG  LEU B 125      -1.779  11.154  18.165  1.00 97.88           C  
ATOM   4408  HG  LEU B 125      -1.703  10.180  17.681  1.00 97.88           H  
ATOM   4409  CD1 LEU B 125      -2.700  11.039  19.380  1.00 97.88           C  
ATOM   4410 HD11 LEU B 125      -3.709  10.786  19.055  1.00 97.88           H  
ATOM   4411 HD12 LEU B 125      -2.322  10.267  20.050  1.00 97.88           H  
ATOM   4412 HD13 LEU B 125      -2.733  11.995  19.903  1.00 97.88           H  
ATOM   4413  CD2 LEU B 125      -2.412  12.156  17.193  1.00 97.88           C  
ATOM   4414 HD21 LEU B 125      -2.454  13.144  17.650  1.00 97.88           H  
ATOM   4415 HD22 LEU B 125      -3.424  11.842  16.935  1.00 97.88           H  
ATOM   4416 HD23 LEU B 125      -1.832  12.213  16.273  1.00 97.88           H  
ATOM   4417  N   GLU B 126       2.557  12.524  18.886  1.00 98.42           N  
ATOM   4418  H   GLU B 126       2.478  11.666  19.414  1.00 98.42           H  
ATOM   4419  CA  GLU B 126       3.580  13.500  19.272  1.00 98.42           C  
ATOM   4420  HA  GLU B 126       3.112  14.474  19.419  1.00 98.42           H  
ATOM   4421  C   GLU B 126       4.613  13.701  18.161  1.00 98.42           C  
ATOM   4422  CB  GLU B 126       4.240  13.091  20.595  1.00 98.42           C  
ATOM   4423  HB2 GLU B 126       4.554  12.049  20.547  1.00 98.42           H  
ATOM   4424  HB3 GLU B 126       5.114  13.724  20.747  1.00 98.42           H  
ATOM   4425  O   GLU B 126       4.851  14.835  17.746  1.00 98.42           O  
ATOM   4426  CG  GLU B 126       3.272  13.306  21.770  1.00 98.42           C  
ATOM   4427  HG2 GLU B 126       2.979  14.356  21.763  1.00 98.42           H  
ATOM   4428  HG3 GLU B 126       2.384  12.694  21.614  1.00 98.42           H  
ATOM   4429  CD  GLU B 126       3.863  12.987  23.149  1.00 98.42           C  
ATOM   4430  OE1 GLU B 126       3.131  13.121  24.152  1.00 98.42           O  
ATOM   4431  OE2 GLU B 126       5.051  12.610  23.215  1.00 98.42           O  
ATOM   4432  N   ALA B 127       5.139  12.615  17.586  1.00 98.51           N  
ATOM   4433  H   ALA B 127       4.900  11.701  17.943  1.00 98.51           H  
ATOM   4434  CA  ALA B 127       6.074  12.707  16.467  1.00 98.51           C  
ATOM   4435  HA  ALA B 127       6.939  13.288  16.788  1.00 98.51           H  
ATOM   4436  C   ALA B 127       5.451  13.423  15.252  1.00 98.51           C  
ATOM   4437  CB  ALA B 127       6.541  11.291  16.111  1.00 98.51           C  
ATOM   4438  HB1 ALA B 127       5.692  10.687  15.790  1.00 98.51           H  
ATOM   4439  HB2 ALA B 127       7.276  11.334  15.307  1.00 98.51           H  
ATOM   4440  HB3 ALA B 127       7.001  10.830  16.985  1.00 98.51           H  
ATOM   4441  O   ALA B 127       6.129  14.192  14.567  1.00 98.51           O  
ATOM   4442  N   SER B 128       4.158  13.215  14.993  1.00 98.49           N  
ATOM   4443  H   SER B 128       3.648  12.577  15.588  1.00 98.49           H  
ATOM   4444  CA  SER B 128       3.436  13.881  13.903  1.00 98.49           C  
ATOM   4445  HA  SER B 128       4.021  13.788  12.988  1.00 98.49           H  
ATOM   4446  C   SER B 128       3.226  15.371  14.160  1.00 98.49           C  
ATOM   4447  CB  SER B 128       2.074  13.231  13.664  1.00 98.49           C  
ATOM   4448  HB2 SER B 128       1.550  13.764  12.870  1.00 98.49           H  
ATOM   4449  HB3 SER B 128       1.472  13.281  14.571  1.00 98.49           H  
ATOM   4450  O   SER B 128       3.284  16.149  13.217  1.00 98.49           O  
ATOM   4451  OG  SER B 128       2.248  11.884  13.284  1.00 98.49           O  
ATOM   4452  HG  SER B 128       2.440  11.403  14.092  1.00 98.49           H  
ATOM   4453  N   TRP B 129       3.023  15.801  15.407  1.00 98.49           N  
ATOM   4454  H   TRP B 129       2.967  15.128  16.158  1.00 98.49           H  
ATOM   4455  CA  TRP B 129       2.993  17.228  15.740  1.00 98.49           C  
ATOM   4456  HA  TRP B 129       2.291  17.741  15.083  1.00 98.49           H  
ATOM   4457  C   TRP B 129       4.369  17.872  15.526  1.00 98.49           C  
ATOM   4458  CB  TRP B 129       2.522  17.407  17.187  1.00 98.49           C  
ATOM   4459  HB2 TRP B 129       3.227  16.929  17.867  1.00 98.49           H  
ATOM   4460  HB3 TRP B 129       1.560  16.909  17.307  1.00 98.49           H  
ATOM   4461  O   TRP B 129       4.507  18.866  14.810  1.00 98.49           O  
ATOM   4462  CG  TRP B 129       2.367  18.839  17.588  1.00 98.49           C  
ATOM   4463  CD1 TRP B 129       3.356  19.655  18.021  1.00 98.49           C  
ATOM   4464  HD1 TRP B 129       4.391  19.372  18.148  1.00 98.49           H  
ATOM   4465  CD2 TRP B 129       1.167  19.663  17.530  1.00 98.49           C  
ATOM   4466  CE2 TRP B 129       1.511  20.987  17.937  1.00 98.49           C  
ATOM   4467  CE3 TRP B 129      -0.176  19.424  17.159  1.00 98.49           C  
ATOM   4468  HE3 TRP B 129      -0.462  18.436  16.830  1.00 98.49           H  
ATOM   4469  NE1 TRP B 129       2.862  20.930  18.214  1.00 98.49           N  
ATOM   4470  HE1 TRP B 129       3.460  21.717  18.420  1.00 98.49           H  
ATOM   4471  CH2 TRP B 129      -0.763  21.753  17.607  1.00 98.49           C  
ATOM   4472  HH2 TRP B 129      -1.489  22.553  17.600  1.00 98.49           H  
ATOM   4473  CZ2 TRP B 129       0.570  22.026  17.960  1.00 98.49           C  
ATOM   4474  HZ2 TRP B 129       0.877  23.028  18.221  1.00 98.49           H  
ATOM   4475  CZ3 TRP B 129      -1.134  20.455  17.208  1.00 98.49           C  
ATOM   4476  HZ3 TRP B 129      -2.153  20.257  16.909  1.00 98.49           H  
ATOM   4477  N   GLU B 130       5.407  17.246  16.086  1.00 98.36           N  
ATOM   4478  H   GLU B 130       5.217  16.436  16.659  1.00 98.36           H  
ATOM   4479  CA  GLU B 130       6.790  17.721  16.016  1.00 98.36           C  
ATOM   4480  HA  GLU B 130       6.860  18.703  16.484  1.00 98.36           H  
ATOM   4481  C   GLU B 130       7.285  17.853  14.565  1.00 98.36           C  
ATOM   4482  CB  GLU B 130       7.695  16.735  16.776  1.00 98.36           C  
ATOM   4483  HB2 GLU B 130       8.735  16.982  16.562  1.00 98.36           H  
ATOM   4484  HB3 GLU B 130       7.502  15.737  16.383  1.00 98.36           H  
ATOM   4485  O   GLU B 130       8.046  18.769  14.252  1.00 98.36           O  
ATOM   4486  CG  GLU B 130       7.511  16.726  18.310  1.00 98.36           C  
ATOM   4487  HG2 GLU B 130       7.918  17.656  18.709  1.00 98.36           H  
ATOM   4488  HG3 GLU B 130       6.449  16.701  18.553  1.00 98.36           H  
ATOM   4489  CD  GLU B 130       8.215  15.529  18.988  1.00 98.36           C  
ATOM   4490  OE1 GLU B 130       8.044  15.331  20.218  1.00 98.36           O  
ATOM   4491  OE2 GLU B 130       8.950  14.794  18.287  1.00 98.36           O  
ATOM   4492  N   VAL B 131       6.863  16.974  13.644  1.00 98.31           N  
ATOM   4493  H   VAL B 131       6.248  16.229  13.940  1.00 98.31           H  
ATOM   4494  CA  VAL B 131       7.346  17.010  12.251  1.00 98.31           C  
ATOM   4495  HA  VAL B 131       8.434  17.003  12.306  1.00 98.31           H  
ATOM   4496  C   VAL B 131       6.957  18.306  11.528  1.00 98.31           C  
ATOM   4497  CB  VAL B 131       6.917  15.754  11.459  1.00 98.31           C  
ATOM   4498  HB  VAL B 131       6.871  14.905  12.140  1.00 98.31           H  
ATOM   4499  O   VAL B 131       7.771  18.838  10.768  1.00 98.31           O  
ATOM   4500  CG1 VAL B 131       5.572  15.864  10.735  1.00 98.31           C  
ATOM   4501 HG11 VAL B 131       5.622  16.584   9.918  1.00 98.31           H  
ATOM   4502 HG12 VAL B 131       4.799  16.192  11.430  1.00 98.31           H  
ATOM   4503 HG13 VAL B 131       5.288  14.890  10.336  1.00 98.31           H  
ATOM   4504  CG2 VAL B 131       7.962  15.422  10.395  1.00 98.31           C  
ATOM   4505 HG21 VAL B 131       7.657  14.535   9.839  1.00 98.31           H  
ATOM   4506 HG22 VAL B 131       8.906  15.205  10.894  1.00 98.31           H  
ATOM   4507 HG23 VAL B 131       8.085  16.260   9.709  1.00 98.31           H  
ATOM   4508  N   PHE B 132       5.758  18.842  11.786  1.00 98.14           N  
ATOM   4509  H   PHE B 132       5.163  18.383  12.462  1.00 98.14           H  
ATOM   4510  CA  PHE B 132       5.298  20.114  11.217  1.00 98.14           C  
ATOM   4511  HA  PHE B 132       5.486  20.120  10.143  1.00 98.14           H  
ATOM   4512  C   PHE B 132       6.064  21.291  11.816  1.00 98.14           C  
ATOM   4513  CB  PHE B 132       3.792  20.285  11.450  1.00 98.14           C  
ATOM   4514  HB2 PHE B 132       3.575  20.056  12.493  1.00 98.14           H  
ATOM   4515  HB3 PHE B 132       3.522  21.326  11.274  1.00 98.14           H  
ATOM   4516  O   PHE B 132       6.606  22.116  11.076  1.00 98.14           O  
ATOM   4517  CG  PHE B 132       2.920  19.425  10.564  1.00 98.14           C  
ATOM   4518  CD1 PHE B 132       2.786  19.727   9.197  1.00 98.14           C  
ATOM   4519  HD1 PHE B 132       3.297  20.582   8.781  1.00 98.14           H  
ATOM   4520  CD2 PHE B 132       2.232  18.328  11.108  1.00 98.14           C  
ATOM   4521  HD2 PHE B 132       2.315  18.108  12.162  1.00 98.14           H  
ATOM   4522  CE1 PHE B 132       1.972  18.926   8.376  1.00 98.14           C  
ATOM   4523  HE1 PHE B 132       1.855  19.165   7.329  1.00 98.14           H  
ATOM   4524  CE2 PHE B 132       1.438  17.518  10.284  1.00 98.14           C  
ATOM   4525  HE2 PHE B 132       0.938  16.655  10.699  1.00 98.14           H  
ATOM   4526  CZ  PHE B 132       1.298  17.821   8.922  1.00 98.14           C  
ATOM   4527  HZ  PHE B 132       0.664  17.204   8.304  1.00 98.14           H  
ATOM   4528  N   GLU B 133       6.220  21.317  13.142  1.00 96.99           N  
ATOM   4529  H   GLU B 133       5.755  20.617  13.701  1.00 96.99           H  
ATOM   4530  CA  GLU B 133       6.981  22.369  13.821  1.00 96.99           C  
ATOM   4531  HA  GLU B 133       6.511  23.332  13.618  1.00 96.99           H  
ATOM   4532  C   GLU B 133       8.435  22.436  13.336  1.00 96.99           C  
ATOM   4533  CB  GLU B 133       6.988  22.121  15.333  1.00 96.99           C  
ATOM   4534  HB2 GLU B 133       7.714  22.796  15.787  1.00 96.99           H  
ATOM   4535  HB3 GLU B 133       7.308  21.098  15.530  1.00 96.99           H  
ATOM   4536  O   GLU B 133       8.999  23.528  13.191  1.00 96.99           O  
ATOM   4537  CG  GLU B 133       5.625  22.374  15.984  1.00 96.99           C  
ATOM   4538  HG2 GLU B 133       4.916  21.619  15.644  1.00 96.99           H  
ATOM   4539  HG3 GLU B 133       5.265  23.352  15.665  1.00 96.99           H  
ATOM   4540  CD  GLU B 133       5.717  22.344  17.515  1.00 96.99           C  
ATOM   4541  OE1 GLU B 133       4.891  23.032  18.158  1.00 96.99           O  
ATOM   4542  OE2 GLU B 133       6.624  21.664  18.042  1.00 96.99           O  
ATOM   4543  N   ARG B 134       9.043  21.277  13.055  1.00 97.55           N  
ATOM   4544  H   ARG B 134       8.525  20.433  13.258  1.00 97.55           H  
ATOM   4545  CA  ARG B 134      10.411  21.154  12.529  1.00 97.55           C  
ATOM   4546  HA  ARG B 134      11.048  21.876  13.041  1.00 97.55           H  
ATOM   4547  C   ARG B 134      10.524  21.496  11.042  1.00 97.55           C  
ATOM   4548  CB  ARG B 134      10.935  19.742  12.815  1.00 97.55           C  
ATOM   4549  HB2 ARG B 134      11.901  19.614  12.327  1.00 97.55           H  
ATOM   4550  HB3 ARG B 134      10.241  19.007  12.408  1.00 97.55           H  
ATOM   4551  O   ARG B 134      11.612  21.865  10.601  1.00 97.55           O  
ATOM   4552  CG  ARG B 134      11.106  19.516  14.326  1.00 97.55           C  
ATOM   4553  HG2 ARG B 134      10.164  19.668  14.853  1.00 97.55           H  
ATOM   4554  HG3 ARG B 134      11.805  20.251  14.726  1.00 97.55           H  
ATOM   4555  CD  ARG B 134      11.611  18.105  14.622  1.00 97.55           C  
ATOM   4556  HD2 ARG B 134      11.358  17.848  15.650  1.00 97.55           H  
ATOM   4557  HD3 ARG B 134      11.094  17.391  13.980  1.00 97.55           H  
ATOM   4558  NE  ARG B 134      13.065  18.068  14.419  1.00 97.55           N  
ATOM   4559  HE  ARG B 134      13.389  17.923  13.474  1.00 97.55           H  
ATOM   4560  NH1 ARG B 134      13.691  18.455  16.602  1.00 97.55           N  
ATOM   4561 HH11 ARG B 134      14.412  18.754  17.242  1.00 97.55           H  
ATOM   4562 HH12 ARG B 134      12.814  18.087  16.942  1.00 97.55           H  
ATOM   4563  NH2 ARG B 134      15.087  18.900  14.952  1.00 97.55           N  
ATOM   4564 HH21 ARG B 134      15.869  18.694  15.558  1.00 97.55           H  
ATOM   4565 HH22 ARG B 134      15.409  18.845  13.996  1.00 97.55           H  
ATOM   4566  CZ  ARG B 134      13.939  18.458  15.323  1.00 97.55           C  
ATOM   4567  N   ALA B 135       9.424  21.418  10.293  1.00 97.55           N  
ATOM   4568  H   ALA B 135       8.578  21.069  10.720  1.00 97.55           H  
ATOM   4569  CA  ALA B 135       9.327  21.930   8.926  1.00 97.55           C  
ATOM   4570  HA  ALA B 135      10.261  21.716   8.406  1.00 97.55           H  
ATOM   4571  C   ALA B 135       9.123  23.458   8.869  1.00 97.55           C  
ATOM   4572  CB  ALA B 135       8.201  21.183   8.199  1.00 97.55           C  
ATOM   4573  HB1 ALA B 135       7.237  21.427   8.645  1.00 97.55           H  
ATOM   4574  HB2 ALA B 135       8.361  20.107   8.260  1.00 97.55           H  
ATOM   4575  HB3 ALA B 135       8.186  21.481   7.150  1.00 97.55           H  
ATOM   4576  O   ALA B 135       9.198  24.040   7.788  1.00 97.55           O  
ATOM   4577  N   GLY B 136       8.893  24.113  10.015  1.00 96.90           N  
ATOM   4578  H   GLY B 136       8.813  23.575  10.866  1.00 96.90           H  
ATOM   4579  CA  GLY B 136       8.552  25.535  10.077  1.00 96.90           C  
ATOM   4580  HA2 GLY B 136       8.731  25.895  11.091  1.00 96.90           H  
ATOM   4581  HA3 GLY B 136       9.183  26.099   9.390  1.00 96.90           H  
ATOM   4582  C   GLY B 136       7.089  25.816   9.727  1.00 96.90           C  
ATOM   4583  O   GLY B 136       6.784  26.901   9.242  1.00 96.90           O  
ATOM   4584  N   ILE B 137       6.198  24.850   9.959  1.00 97.36           N  
ATOM   4585  H   ILE B 137       6.510  23.994  10.395  1.00 97.36           H  
ATOM   4586  CA  ILE B 137       4.764  24.938   9.668  1.00 97.36           C  
ATOM   4587  HA  ILE B 137       4.547  25.876   9.156  1.00 97.36           H  
ATOM   4588  C   ILE B 137       3.998  24.924  10.993  1.00 97.36           C  
ATOM   4589  CB  ILE B 137       4.344  23.772   8.740  1.00 97.36           C  
ATOM   4590  HB  ILE B 137       4.588  22.835   9.243  1.00 97.36           H  
ATOM   4591  O   ILE B 137       4.233  24.047  11.821  1.00 97.36           O  
ATOM   4592  CG1 ILE B 137       5.122  23.818   7.401  1.00 97.36           C  
ATOM   4593 HG12 ILE B 137       4.835  24.709   6.843  1.00 97.36           H  
ATOM   4594 HG13 ILE B 137       6.192  23.881   7.600  1.00 97.36           H  
ATOM   4595  CG2 ILE B 137       2.825  23.792   8.487  1.00 97.36           C  
ATOM   4596 HG21 ILE B 137       2.529  24.737   8.031  1.00 97.36           H  
ATOM   4597 HG22 ILE B 137       2.530  22.971   7.834  1.00 97.36           H  
ATOM   4598 HG23 ILE B 137       2.281  23.664   9.423  1.00 97.36           H  
ATOM   4599  CD1 ILE B 137       4.918  22.581   6.518  1.00 97.36           C  
ATOM   4600 HD11 ILE B 137       5.636  22.601   5.698  1.00 97.36           H  
ATOM   4601 HD12 ILE B 137       3.911  22.568   6.101  1.00 97.36           H  
ATOM   4602 HD13 ILE B 137       5.085  21.679   7.108  1.00 97.36           H  
ATOM   4603  N   ASP B 138       3.065  25.862  11.182  1.00 97.14           N  
ATOM   4604  H   ASP B 138       2.926  26.570  10.475  1.00 97.14           H  
ATOM   4605  CA  ASP B 138       2.112  25.818  12.296  1.00 97.14           C  
ATOM   4606  HA  ASP B 138       2.667  25.720  13.229  1.00 97.14           H  
ATOM   4607  C   ASP B 138       1.158  24.615  12.118  1.00 97.14           C  
ATOM   4608  CB  ASP B 138       1.332  27.146  12.379  1.00 97.14           C  
ATOM   4609  HB2 ASP B 138       2.027  27.944  12.639  1.00 97.14           H  
ATOM   4610  HB3 ASP B 138       0.910  27.370  11.399  1.00 97.14           H  
ATOM   4611  O   ASP B 138       0.384  24.604  11.154  1.00 97.14           O  
ATOM   4612  CG  ASP B 138       0.192  27.126  13.410  1.00 97.14           C  
ATOM   4613  OD1 ASP B 138       0.130  26.175  14.222  1.00 97.14           O  
ATOM   4614  OD2 ASP B 138      -0.665  28.027  13.385  1.00 97.14           O  
ATOM   4615  N   PRO B 139       1.145  23.622  13.026  1.00 96.85           N  
ATOM   4616  CA  PRO B 139       0.245  22.471  12.930  1.00 96.85           C  
ATOM   4617  HA  PRO B 139       0.494  21.912  12.028  1.00 96.85           H  
ATOM   4618  C   PRO B 139      -1.248  22.838  12.897  1.00 96.85           C  
ATOM   4619  CB  PRO B 139       0.563  21.609  14.155  1.00 96.85           C  
ATOM   4620  HB2 PRO B 139       0.472  20.545  13.938  1.00 96.85           H  
ATOM   4621  HB3 PRO B 139      -0.095  21.888  14.978  1.00 96.85           H  
ATOM   4622  O   PRO B 139      -2.050  22.097  12.334  1.00 96.85           O  
ATOM   4623  CG  PRO B 139       1.996  21.994  14.512  1.00 96.85           C  
ATOM   4624  HG2 PRO B 139       2.227  21.824  15.563  1.00 96.85           H  
ATOM   4625  HG3 PRO B 139       2.700  21.452  13.880  1.00 96.85           H  
ATOM   4626  CD  PRO B 139       2.041  23.472  14.165  1.00 96.85           C  
ATOM   4627  HD2 PRO B 139       3.068  23.758  13.937  1.00 96.85           H  
ATOM   4628  HD3 PRO B 139       1.669  24.059  15.004  1.00 96.85           H  
ATOM   4629  N   ALA B 140      -1.657  23.986  13.447  1.00 94.28           N  
ATOM   4630  H   ALA B 140      -0.977  24.603  13.867  1.00 94.28           H  
ATOM   4631  CA  ALA B 140      -3.046  24.435  13.347  1.00 94.28           C  
ATOM   4632  HA  ALA B 140      -3.700  23.593  13.572  1.00 94.28           H  
ATOM   4633  C   ALA B 140      -3.413  24.923  11.934  1.00 94.28           C  
ATOM   4634  CB  ALA B 140      -3.291  25.516  14.400  1.00 94.28           C  
ATOM   4635  HB1 ALA B 140      -3.098  25.100  15.389  1.00 94.28           H  
ATOM   4636  HB2 ALA B 140      -4.326  25.853  14.348  1.00 94.28           H  
ATOM   4637  HB3 ALA B 140      -2.632  26.367  14.226  1.00 94.28           H  
ATOM   4638  O   ALA B 140      -4.576  24.836  11.537  1.00 94.28           O  
ATOM   4639  N   SER B 141      -2.429  25.390  11.157  1.00 95.44           N  
ATOM   4640  H   SER B 141      -1.493  25.400  11.536  1.00 95.44           H  
ATOM   4641  CA  SER B 141      -2.632  25.894   9.792  1.00 95.44           C  
ATOM   4642  HA  SER B 141      -3.505  26.547   9.802  1.00 95.44           H  
ATOM   4643  C   SER B 141      -2.913  24.794   8.763  1.00 95.44           C  
ATOM   4644  CB  SER B 141      -1.432  26.739   9.348  1.00 95.44           C  
ATOM   4645  HB2 SER B 141      -1.719  27.315   8.469  1.00 95.44           H  
ATOM   4646  HB3 SER B 141      -1.161  27.436  10.141  1.00 95.44           H  
ATOM   4647  O   SER B 141      -3.464  25.080   7.702  1.00 95.44           O  
ATOM   4648  OG  SER B 141      -0.316  25.937   9.009  1.00 95.44           O  
ATOM   4649  HG  SER B 141      -0.023  25.467   9.793  1.00 95.44           H  
ATOM   4650  N   VAL B 142      -2.575  23.534   9.070  1.00 96.40           N  
ATOM   4651  H   VAL B 142      -2.118  23.364   9.954  1.00 96.40           H  
ATOM   4652  CA  VAL B 142      -2.813  22.389   8.172  1.00 96.40           C  
ATOM   4653  HA  VAL B 142      -2.811  22.766   7.149  1.00 96.40           H  
ATOM   4654  C   VAL B 142      -4.195  21.754   8.353  1.00 96.40           C  
ATOM   4655  CB  VAL B 142      -1.685  21.341   8.238  1.00 96.40           C  
ATOM   4656  HB  VAL B 142      -1.921  20.539   7.538  1.00 96.40           H  
ATOM   4657  O   VAL B 142      -4.550  20.821   7.630  1.00 96.40           O  
ATOM   4658  CG1 VAL B 142      -0.351  21.959   7.801  1.00 96.40           C  
ATOM   4659 HG11 VAL B 142      -0.054  22.752   8.488  1.00 96.40           H  
ATOM   4660 HG12 VAL B 142       0.421  21.190   7.790  1.00 96.40           H  
ATOM   4661 HG13 VAL B 142      -0.451  22.375   6.799  1.00 96.40           H  
ATOM   4662  CG2 VAL B 142      -1.491  20.719   9.620  1.00 96.40           C  
ATOM   4663 HG21 VAL B 142      -2.447  20.432  10.056  1.00 96.40           H  
ATOM   4664 HG22 VAL B 142      -0.982  21.431  10.269  1.00 96.40           H  
ATOM   4665 HG23 VAL B 142      -0.862  19.833   9.534  1.00 96.40           H  
ATOM   4666  N   ARG B 143      -5.013  22.268   9.274  1.00 95.28           N  
ATOM   4667  H   ARG B 143      -4.687  23.058   9.813  1.00 95.28           H  
ATOM   4668  CA  ARG B 143      -6.387  21.800   9.468  1.00 95.28           C  
ATOM   4669  HA  ARG B 143      -6.345  20.723   9.626  1.00 95.28           H  
ATOM   4670  C   ARG B 143      -7.238  22.077   8.223  1.00 95.28           C  
ATOM   4671  CB  ARG B 143      -6.962  22.473  10.717  1.00 95.28           C  
ATOM   4672  HB2 ARG B 143      -7.244  23.501  10.491  1.00 95.28           H  
ATOM   4673  HB3 ARG B 143      -6.197  22.485  11.493  1.00 95.28           H  
ATOM   4674  O   ARG B 143      -7.245  23.190   7.707  1.00 95.28           O  
ATOM   4675  CG  ARG B 143      -8.166  21.693  11.247  1.00 95.28           C  
ATOM   4676  HG2 ARG B 143      -8.946  21.619  10.491  1.00 95.28           H  
ATOM   4677  HG3 ARG B 143      -7.818  20.694  11.512  1.00 95.28           H  
ATOM   4678  CD  ARG B 143      -8.721  22.369  12.499  1.00 95.28           C  
ATOM   4679  HD2 ARG B 143      -7.880  22.717  13.099  1.00 95.28           H  
ATOM   4680  HD3 ARG B 143      -9.323  23.228  12.203  1.00 95.28           H  
ATOM   4681  NE  ARG B 143      -9.523  21.425  13.298  1.00 95.28           N  
ATOM   4682  HE  ARG B 143      -9.762  20.548  12.856  1.00 95.28           H  
ATOM   4683  NH1 ARG B 143      -9.598  22.675  15.215  1.00 95.28           N  
ATOM   4684 HH11 ARG B 143      -9.107  23.408  14.723  1.00 95.28           H  
ATOM   4685 HH12 ARG B 143      -9.830  22.768  16.193  1.00 95.28           H  
ATOM   4686  NH2 ARG B 143     -10.448  20.609  15.212  1.00 95.28           N  
ATOM   4687 HH21 ARG B 143     -10.682  20.708  16.189  1.00 95.28           H  
ATOM   4688 HH22 ARG B 143     -10.610  19.725  14.750  1.00 95.28           H  
ATOM   4689  CZ  ARG B 143      -9.855  21.572  14.566  1.00 95.28           C  
ATOM   4690  N   GLY B 144      -7.982  21.076   7.761  1.00 95.78           N  
ATOM   4691  H   GLY B 144      -7.903  20.177   8.213  1.00 95.78           H  
ATOM   4692  CA  GLY B 144      -8.803  21.143   6.548  1.00 95.78           C  
ATOM   4693  HA2 GLY B 144      -9.368  22.075   6.536  1.00 95.78           H  
ATOM   4694  HA3 GLY B 144      -9.513  20.316   6.560  1.00 95.78           H  
ATOM   4695  C   GLY B 144      -8.001  21.054   5.244  1.00 95.78           C  
ATOM   4696  O   GLY B 144      -8.523  21.383   4.181  1.00 95.78           O  
ATOM   4697  N   THR B 145      -6.724  20.661   5.306  1.00 96.85           N  
ATOM   4698  H   THR B 145      -6.344  20.397   6.204  1.00 96.85           H  
ATOM   4699  CA  THR B 145      -5.876  20.486   4.115  1.00 96.85           C  
ATOM   4700  HA  THR B 145      -6.346  21.001   3.277  1.00 96.85           H  
ATOM   4701  C   THR B 145      -5.772  19.019   3.709  1.00 96.85           C  
ATOM   4702  CB  THR B 145      -4.482  21.110   4.271  1.00 96.85           C  
ATOM   4703  HB  THR B 145      -3.986  21.062   3.302  1.00 96.85           H  
ATOM   4704  O   THR B 145      -5.940  18.115   4.526  1.00 96.85           O  
ATOM   4705  CG2 THR B 145      -4.521  22.576   4.702  1.00 96.85           C  
ATOM   4706 HG21 THR B 145      -5.084  23.156   3.970  1.00 96.85           H  
ATOM   4707 HG22 THR B 145      -3.505  22.966   4.758  1.00 96.85           H  
ATOM   4708 HG23 THR B 145      -4.998  22.683   5.676  1.00 96.85           H  
ATOM   4709  OG1 THR B 145      -3.692  20.401   5.187  1.00 96.85           O  
ATOM   4710  HG1 THR B 145      -4.076  20.504   6.061  1.00 96.85           H  
ATOM   4711  N   ASP B 146      -5.456  18.765   2.442  1.00 97.38           N  
ATOM   4712  H   ASP B 146      -5.197  19.529   1.835  1.00 97.38           H  
ATOM   4713  CA  ASP B 146      -5.351  17.430   1.845  1.00 97.38           C  
ATOM   4714  HA  ASP B 146      -6.148  16.817   2.267  1.00 97.38           H  
ATOM   4715  C   ASP B 146      -4.024  16.717   2.176  1.00 97.38           C  
ATOM   4716  CB  ASP B 146      -5.612  17.524   0.329  1.00 97.38           C  
ATOM   4717  HB2 ASP B 146      -5.728  16.515  -0.066  1.00 97.38           H  
ATOM   4718  HB3 ASP B 146      -6.553  18.049   0.162  1.00 97.38           H  
ATOM   4719  O   ASP B 146      -3.467  16.008   1.338  1.00 97.38           O  
ATOM   4720  CG  ASP B 146      -4.498  18.244  -0.444  1.00 97.38           C  
ATOM   4721  OD1 ASP B 146      -3.813  19.115   0.141  1.00 97.38           O  
ATOM   4722  OD2 ASP B 146      -4.311  17.960  -1.646  1.00 97.38           O  
ATOM   4723  N   VAL B 147      -3.486  16.901   3.388  1.00 98.49           N  
ATOM   4724  H   VAL B 147      -3.995  17.466   4.053  1.00 98.49           H  
ATOM   4725  CA  VAL B 147      -2.288  16.175   3.830  1.00 98.49           C  
ATOM   4726  HA  VAL B 147      -1.534  16.282   3.050  1.00 98.49           H  
ATOM   4727  C   VAL B 147      -2.633  14.695   4.000  1.00 98.49           C  
ATOM   4728  CB  VAL B 147      -1.694  16.736   5.133  1.00 98.49           C  
ATOM   4729  HB  VAL B 147      -2.461  16.689   5.906  1.00 98.49           H  
ATOM   4730  O   VAL B 147      -3.475  14.345   4.823  1.00 98.49           O  
ATOM   4731  CG1 VAL B 147      -0.477  15.913   5.584  1.00 98.49           C  
ATOM   4732 HG11 VAL B 147      -0.017  16.382   6.454  1.00 98.49           H  
ATOM   4733 HG12 VAL B 147       0.257  15.850   4.780  1.00 98.49           H  
ATOM   4734 HG13 VAL B 147      -0.784  14.906   5.868  1.00 98.49           H  
ATOM   4735  CG2 VAL B 147      -1.224  18.190   5.002  1.00 98.49           C  
ATOM   4736 HG21 VAL B 147      -0.250  18.237   4.515  1.00 98.49           H  
ATOM   4737 HG22 VAL B 147      -1.140  18.634   5.994  1.00 98.49           H  
ATOM   4738 HG23 VAL B 147      -1.938  18.772   4.418  1.00 98.49           H  
ATOM   4739  N   GLY B 148      -1.978  13.819   3.236  1.00 98.70           N  
ATOM   4740  H   GLY B 148      -1.279  14.186   2.605  1.00 98.70           H  
ATOM   4741  CA  GLY B 148      -2.114  12.367   3.387  1.00 98.70           C  
ATOM   4742  HA2 GLY B 148      -1.811  11.863   2.469  1.00 98.70           H  
ATOM   4743  HA3 GLY B 148      -3.158  12.117   3.579  1.00 98.70           H  
ATOM   4744  C   GLY B 148      -1.268  11.831   4.543  1.00 98.70           C  
ATOM   4745  O   GLY B 148      -0.199  12.368   4.826  1.00 98.70           O  
ATOM   4746  N   VAL B 149      -1.712  10.752   5.184  1.00 98.84           N  
ATOM   4747  H   VAL B 149      -2.576  10.336   4.866  1.00 98.84           H  
ATOM   4748  CA  VAL B 149      -1.019  10.092   6.299  1.00 98.84           C  
ATOM   4749  HA  VAL B 149      -0.057  10.575   6.472  1.00 98.84           H  
ATOM   4750  C   VAL B 149      -0.759   8.631   5.933  1.00 98.84           C  
ATOM   4751  CB  VAL B 149      -1.835  10.213   7.603  1.00 98.84           C  
ATOM   4752  HB  VAL B 149      -2.811   9.746   7.466  1.00 98.84           H  
ATOM   4753  O   VAL B 149      -1.694   7.851   5.795  1.00 98.84           O  
ATOM   4754  CG1 VAL B 149      -1.130   9.512   8.768  1.00 98.84           C  
ATOM   4755 HG11 VAL B 149      -1.076   8.441   8.571  1.00 98.84           H  
ATOM   4756 HG12 VAL B 149      -0.127   9.916   8.906  1.00 98.84           H  
ATOM   4757 HG13 VAL B 149      -1.711   9.653   9.679  1.00 98.84           H  
ATOM   4758  CG2 VAL B 149      -2.067  11.674   8.009  1.00 98.84           C  
ATOM   4759 HG21 VAL B 149      -1.113  12.186   8.137  1.00 98.84           H  
ATOM   4760 HG22 VAL B 149      -2.650  12.188   7.245  1.00 98.84           H  
ATOM   4761 HG23 VAL B 149      -2.627  11.711   8.943  1.00 98.84           H  
ATOM   4762  N   TYR B 150       0.505   8.235   5.801  1.00 98.67           N  
ATOM   4763  H   TYR B 150       1.236   8.915   5.950  1.00 98.67           H  
ATOM   4764  CA  TYR B 150       0.896   6.870   5.431  1.00 98.67           C  
ATOM   4765  HA  TYR B 150       0.016   6.229   5.378  1.00 98.67           H  
ATOM   4766  C   TYR B 150       1.833   6.296   6.492  1.00 98.67           C  
ATOM   4767  CB  TYR B 150       1.551   6.861   4.044  1.00 98.67           C  
ATOM   4768  HB2 TYR B 150       2.441   7.489   4.069  1.00 98.67           H  
ATOM   4769  HB3 TYR B 150       1.878   5.845   3.824  1.00 98.67           H  
ATOM   4770  O   TYR B 150       2.966   6.756   6.646  1.00 98.67           O  
ATOM   4771  CG  TYR B 150       0.653   7.327   2.914  1.00 98.67           C  
ATOM   4772  CD1 TYR B 150      -0.039   6.383   2.132  1.00 98.67           C  
ATOM   4773  HD1 TYR B 150       0.050   5.330   2.350  1.00 98.67           H  
ATOM   4774  CD2 TYR B 150       0.522   8.704   2.639  1.00 98.67           C  
ATOM   4775  HD2 TYR B 150       1.045   9.425   3.250  1.00 98.67           H  
ATOM   4776  CE1 TYR B 150      -0.855   6.815   1.069  1.00 98.67           C  
ATOM   4777  HE1 TYR B 150      -1.394   6.103   0.461  1.00 98.67           H  
ATOM   4778  CE2 TYR B 150      -0.295   9.139   1.578  1.00 98.67           C  
ATOM   4779  HE2 TYR B 150      -0.396  10.193   1.366  1.00 98.67           H  
ATOM   4780  OH  TYR B 150      -1.763   8.597  -0.245  1.00 98.67           O  
ATOM   4781  HH  TYR B 150      -1.810   9.553  -0.321  1.00 98.67           H  
ATOM   4782  CZ  TYR B 150      -0.984   8.191   0.791  1.00 98.67           C  
ATOM   4783  N   VAL B 151       1.374   5.290   7.235  1.00 97.95           N  
ATOM   4784  H   VAL B 151       0.454   4.921   7.043  1.00 97.95           H  
ATOM   4785  CA  VAL B 151       2.102   4.785   8.408  1.00 97.95           C  
ATOM   4786  HA  VAL B 151       3.088   5.249   8.447  1.00 97.95           H  
ATOM   4787  C   VAL B 151       2.318   3.283   8.312  1.00 97.95           C  
ATOM   4788  CB  VAL B 151       1.389   5.168   9.718  1.00 97.95           C  
ATOM   4789  HB  VAL B 151       0.404   4.701   9.746  1.00 97.95           H  
ATOM   4790  O   VAL B 151       1.375   2.516   8.143  1.00 97.95           O  
ATOM   4791  CG1 VAL B 151       2.188   4.710  10.943  1.00 97.95           C  
ATOM   4792 HG11 VAL B 151       1.668   5.038  11.844  1.00 97.95           H  
ATOM   4793 HG12 VAL B 151       2.253   3.622  10.973  1.00 97.95           H  
ATOM   4794 HG13 VAL B 151       3.189   5.140  10.927  1.00 97.95           H  
ATOM   4795  CG2 VAL B 151       1.216   6.688   9.842  1.00 97.95           C  
ATOM   4796 HG21 VAL B 151       2.186   7.184   9.809  1.00 97.95           H  
ATOM   4797 HG22 VAL B 151       0.719   6.930  10.781  1.00 97.95           H  
ATOM   4798 HG23 VAL B 151       0.600   7.059   9.023  1.00 97.95           H  
ATOM   4799  N   GLY B 152       3.569   2.858   8.476  1.00 97.30           N  
ATOM   4800  H   GLY B 152       4.300   3.550   8.563  1.00 97.30           H  
ATOM   4801  CA  GLY B 152       3.902   1.467   8.739  1.00 97.30           C  
ATOM   4802  HA2 GLY B 152       4.956   1.299   8.515  1.00 97.30           H  
ATOM   4803  HA3 GLY B 152       3.298   0.824   8.098  1.00 97.30           H  
ATOM   4804  C   GLY B 152       3.663   1.116  10.207  1.00 97.30           C  
ATOM   4805  O   GLY B 152       4.386   1.605  11.076  1.00 97.30           O  
ATOM   4806  N   CYS B 153       2.683   0.263  10.491  1.00 91.96           N  
ATOM   4807  H   CYS B 153       2.139  -0.132   9.737  1.00 91.96           H  
ATOM   4808  CA  CYS B 153       2.398  -0.234  11.838  1.00 91.96           C  
ATOM   4809  HA  CYS B 153       3.301  -0.184  12.447  1.00 91.96           H  
ATOM   4810  C   CYS B 153       1.969  -1.696  11.725  1.00 91.96           C  
ATOM   4811  CB  CYS B 153       1.323   0.648  12.490  1.00 91.96           C  
ATOM   4812  HB2 CYS B 153       0.386   0.523  11.948  1.00 91.96           H  
ATOM   4813  HB3 CYS B 153       1.629   1.693  12.436  1.00 91.96           H  
ATOM   4814  O   CYS B 153       1.117  -2.020  10.902  1.00 91.96           O  
ATOM   4815  SG  CYS B 153       1.049   0.202  14.231  1.00 91.96           S  
ATOM   4816  HG  CYS B 153       2.310   0.276  14.668  1.00 91.96           H  
ATOM   4817  N   GLY B 154       2.620  -2.565  12.496  1.00 75.48           N  
ATOM   4818  H   GLY B 154       3.248  -2.211  13.203  1.00 75.48           H  
ATOM   4819  CA  GLY B 154       2.344  -3.998  12.491  1.00 75.48           C  
ATOM   4820  HA2 GLY B 154       3.287  -4.542  12.555  1.00 75.48           H  
ATOM   4821  HA3 GLY B 154       1.854  -4.295  11.564  1.00 75.48           H  
ATOM   4822  C   GLY B 154       1.440  -4.399  13.650  1.00 75.48           C  
ATOM   4823  O   GLY B 154       0.423  -3.766  13.930  1.00 75.48           O  
ATOM   4824  N   TYR B 155       1.850  -5.463  14.335  1.00 64.92           N  
ATOM   4825  H   TYR B 155       2.719  -5.901  14.068  1.00 64.92           H  
ATOM   4826  CA  TYR B 155       1.101  -6.068  15.428  1.00 64.92           C  
ATOM   4827  HA  TYR B 155       0.114  -6.324  15.044  1.00 64.92           H  
ATOM   4828  C   TYR B 155       0.916  -5.105  16.615  1.00 64.92           C  
ATOM   4829  CB  TYR B 155       1.811  -7.367  15.832  1.00 64.92           C  
ATOM   4830  HB2 TYR B 155       2.594  -7.144  16.557  1.00 64.92           H  
ATOM   4831  HB3 TYR B 155       2.297  -7.801  14.958  1.00 64.92           H  
ATOM   4832  O   TYR B 155       1.839  -4.380  16.991  1.00 64.92           O  
ATOM   4833  CG  TYR B 155       0.877  -8.417  16.386  1.00 64.92           C  
ATOM   4834  CD1 TYR B 155       0.734  -8.573  17.775  1.00 64.92           C  
ATOM   4835  HD1 TYR B 155       1.289  -7.931  18.442  1.00 64.92           H  
ATOM   4836  CD2 TYR B 155       0.145  -9.236  15.505  1.00 64.92           C  
ATOM   4837  HD2 TYR B 155       0.239  -9.120  14.435  1.00 64.92           H  
ATOM   4838  CE1 TYR B 155      -0.125  -9.563  18.291  1.00 64.92           C  
ATOM   4839  HE1 TYR B 155      -0.233  -9.685  19.359  1.00 64.92           H  
ATOM   4840  CE2 TYR B 155      -0.720 -10.218  16.018  1.00 64.92           C  
ATOM   4841  HE2 TYR B 155      -1.301 -10.850  15.363  1.00 64.92           H  
ATOM   4842  OH  TYR B 155      -1.673 -11.361  17.889  1.00 64.92           O  
ATOM   4843  HH  TYR B 155      -1.712 -11.374  18.848  1.00 64.92           H  
ATOM   4844  CZ  TYR B 155      -0.849 -10.395  17.409  1.00 64.92           C  
ATOM   4845  N   GLN B 156      -0.279  -5.114  17.208  1.00 60.17           N  
ATOM   4846  H   GLN B 156      -0.981  -5.751  16.860  1.00 60.17           H  
ATOM   4847  CA  GLN B 156      -0.624  -4.336  18.400  1.00 60.17           C  
ATOM   4848  HA  GLN B 156       0.222  -3.719  18.703  1.00 60.17           H  
ATOM   4849  C   GLN B 156      -0.909  -5.311  19.540  1.00 60.17           C  
ATOM   4850  CB  GLN B 156      -1.804  -3.386  18.120  1.00 60.17           C  
ATOM   4851  HB2 GLN B 156      -2.687  -3.952  17.824  1.00 60.17           H  
ATOM   4852  HB3 GLN B 156      -2.029  -2.838  19.035  1.00 60.17           H  
ATOM   4853  O   GLN B 156      -2.029  -5.784  19.711  1.00 60.17           O  
ATOM   4854  CG  GLN B 156      -1.442  -2.386  17.012  1.00 60.17           C  
ATOM   4855  HG2 GLN B 156      -1.401  -2.905  16.054  1.00 60.17           H  
ATOM   4856  HG3 GLN B 156      -0.450  -1.983  17.212  1.00 60.17           H  
ATOM   4857  CD  GLN B 156      -2.396  -1.210  16.874  1.00 60.17           C  
ATOM   4858  NE2 GLN B 156      -2.062  -0.242  16.054  1.00 60.17           N  
ATOM   4859 HE21 GLN B 156      -1.161  -0.277  15.599  1.00 60.17           H  
ATOM   4860 HE22 GLN B 156      -2.727   0.513  15.959  1.00 60.17           H  
ATOM   4861  OE1 GLN B 156      -3.467  -1.115  17.439  1.00 60.17           O  
ATOM   4862  N   ASP B 157       0.130  -5.652  20.298  1.00 69.62           N  
ATOM   4863  H   ASP B 157       1.026  -5.213  20.140  1.00 69.62           H  
ATOM   4864  CA  ASP B 157       0.051  -6.559  21.448  1.00 69.62           C  
ATOM   4865  HA  ASP B 157      -0.780  -7.244  21.280  1.00 69.62           H  
ATOM   4866  C   ASP B 157      -0.262  -5.825  22.764  1.00 69.62           C  
ATOM   4867  CB  ASP B 157       1.326  -7.414  21.539  1.00 69.62           C  
ATOM   4868  HB2 ASP B 157       1.484  -7.935  20.595  1.00 69.62           H  
ATOM   4869  HB3 ASP B 157       1.172  -8.179  22.300  1.00 69.62           H  
ATOM   4870  O   ASP B 157      -0.167  -6.405  23.849  1.00 69.62           O  
ATOM   4871  CG  ASP B 157       2.597  -6.627  21.888  1.00 69.62           C  
ATOM   4872  OD1 ASP B 157       2.638  -5.396  21.687  1.00 69.62           O  
ATOM   4873  OD2 ASP B 157       3.550  -7.261  22.397  1.00 69.62           O  
ATOM   4874  N   TYR B 158      -0.649  -4.549  22.687  1.00 80.36           N  
ATOM   4875  H   TYR B 158      -0.735  -4.133  21.771  1.00 80.36           H  
ATOM   4876  CA  TYR B 158      -1.112  -3.788  23.838  1.00 80.36           C  
ATOM   4877  HA  TYR B 158      -0.461  -4.038  24.676  1.00 80.36           H  
ATOM   4878  C   TYR B 158      -2.545  -4.204  24.208  1.00 80.36           C  
ATOM   4879  CB  TYR B 158      -0.956  -2.285  23.576  1.00 80.36           C  
ATOM   4880  HB2 TYR B 158      -1.626  -1.981  22.772  1.00 80.36           H  
ATOM   4881  HB3 TYR B 158       0.060  -2.096  23.227  1.00 80.36           H  
ATOM   4882  O   TYR B 158      -3.447  -4.212  23.380  1.00 80.36           O  
ATOM   4883  CG  TYR B 158      -1.192  -1.437  24.813  1.00 80.36           C  
ATOM   4884  CD1 TYR B 158      -2.361  -0.668  24.970  1.00 80.36           C  
ATOM   4885  HD1 TYR B 158      -3.113  -0.656  24.194  1.00 80.36           H  
ATOM   4886  CD2 TYR B 158      -0.216  -1.428  25.825  1.00 80.36           C  
ATOM   4887  HD2 TYR B 158       0.685  -2.008  25.696  1.00 80.36           H  
ATOM   4888  CE1 TYR B 158      -2.549   0.116  26.122  1.00 80.36           C  
ATOM   4889  HE1 TYR B 158      -3.432   0.727  26.238  1.00 80.36           H  
ATOM   4890  CE2 TYR B 158      -0.402  -0.660  26.986  1.00 80.36           C  
ATOM   4891  HE2 TYR B 158       0.355  -0.661  27.756  1.00 80.36           H  
ATOM   4892  OH  TYR B 158      -1.718   0.866  28.251  1.00 80.36           O  
ATOM   4893  HH  TYR B 158      -0.996   0.727  28.868  1.00 80.36           H  
ATOM   4894  CZ  TYR B 158      -1.568   0.118  27.131  1.00 80.36           C  
ATOM   4895  N   ALA B 159      -2.754  -4.582  25.474  1.00 65.61           N  
ATOM   4896  H   ALA B 159      -1.954  -4.570  26.090  1.00 65.61           H  
ATOM   4897  CA  ALA B 159      -4.048  -5.028  26.013  1.00 65.61           C  
ATOM   4898  HA  ALA B 159      -3.844  -5.486  26.981  1.00 65.61           H  
ATOM   4899  C   ALA B 159      -4.775  -6.118  25.175  1.00 65.61           C  
ATOM   4900  CB  ALA B 159      -4.911  -3.786  26.286  1.00 65.61           C  
ATOM   4901  HB1 ALA B 159      -5.169  -3.306  25.342  1.00 65.61           H  
ATOM   4902  HB2 ALA B 159      -5.830  -4.079  26.793  1.00 65.61           H  
ATOM   4903  HB3 ALA B 159      -4.363  -3.077  26.906  1.00 65.61           H  
ATOM   4904  O   ALA B 159      -5.951  -5.955  24.847  1.00 65.61           O  
ATOM   4905  N   PRO B 160      -4.131  -7.267  24.892  1.00 53.29           N  
ATOM   4906  CA  PRO B 160      -4.617  -8.248  23.914  1.00 53.29           C  
ATOM   4907  HA  PRO B 160      -4.817  -7.748  22.966  1.00 53.29           H  
ATOM   4908  C   PRO B 160      -5.900  -8.982  24.335  1.00 53.29           C  
ATOM   4909  CB  PRO B 160      -3.450  -9.224  23.730  1.00 53.29           C  
ATOM   4910  HB2 PRO B 160      -2.790  -8.852  22.946  1.00 53.29           H  
ATOM   4911  HB3 PRO B 160      -3.785 -10.233  23.487  1.00 53.29           H  
ATOM   4912  O   PRO B 160      -6.546  -9.621  23.511  1.00 53.29           O  
ATOM   4913  CG  PRO B 160      -2.717  -9.172  25.069  1.00 53.29           C  
ATOM   4914  HG2 PRO B 160      -1.666  -9.442  24.966  1.00 53.29           H  
ATOM   4915  HG3 PRO B 160      -3.216  -9.823  25.787  1.00 53.29           H  
ATOM   4916  CD  PRO B 160      -2.883  -7.714  25.489  1.00 53.29           C  
ATOM   4917  HD2 PRO B 160      -2.059  -7.127  25.085  1.00 53.29           H  
ATOM   4918  HD3 PRO B 160      -2.905  -7.633  26.576  1.00 53.29           H  
ATOM   4919  N   ASP B 161      -6.287  -8.920  25.614  1.00 56.83           N  
ATOM   4920  H   ASP B 161      -5.765  -8.317  26.233  1.00 56.83           H  
ATOM   4921  CA  ASP B 161      -7.548  -9.491  26.090  1.00 56.83           C  
ATOM   4922  HA  ASP B 161      -8.112  -9.867  25.236  1.00 56.83           H  
ATOM   4923  C   ASP B 161      -8.413  -8.418  26.754  1.00 56.83           C  
ATOM   4924  CB  ASP B 161      -7.294 -10.702  27.001  1.00 56.83           C  
ATOM   4925  HB2 ASP B 161      -6.842 -10.372  27.937  1.00 56.83           H  
ATOM   4926  HB3 ASP B 161      -6.588 -11.368  26.505  1.00 56.83           H  
ATOM   4927  O   ASP B 161      -8.197  -8.025  27.908  1.00 56.83           O  
ATOM   4928  CG  ASP B 161      -8.578 -11.497  27.293  1.00 56.83           C  
ATOM   4929  OD1 ASP B 161      -9.707 -10.986  27.106  1.00 56.83           O  
ATOM   4930  OD2 ASP B 161      -8.488 -12.672  27.711  1.00 56.83           O  
ATOM   4931  N   ILE B 162      -9.455  -7.985  26.040  1.00 49.17           N  
ATOM   4932  H   ILE B 162      -9.535  -8.296  25.083  1.00 49.17           H  
ATOM   4933  CA  ILE B 162     -10.402  -6.987  26.537  1.00 49.17           C  
ATOM   4934  HA  ILE B 162      -9.813  -6.100  26.772  1.00 49.17           H  
ATOM   4935  C   ILE B 162     -11.125  -7.416  27.818  1.00 49.17           C  
ATOM   4936  CB  ILE B 162     -11.421  -6.608  25.450  1.00 49.17           C  
ATOM   4937  HB  ILE B 162     -10.871  -6.345  24.547  1.00 49.17           H
[truncated: 1,793,998 more chars]
