# Supplementary material for: Module-Based Polyketide Synthase Engineering for de Novo Polyketide Biosynthesis
Source: ACS Synth Biol. 2023 Oct 23;12(11):3148–55. doi: 10.1021/acssynbio.3c00282 (PMC10661043; doi:10.1021/acssynbio.3c00282)
Supplement: Supplementary file 2 — sb3c00282_si_002.zip [file sb3c00282_si_002.zip › Final_PKS_Structures/menzella_pdbs/eryM5_ACP_pikM6_KSAT_dimer.pdb]

ATOM      1  N   LEU A   1      22.380 -50.879  19.136  1.00 64.35           N  
ATOM      2  H   LEU A   1      22.646 -50.785  20.106  1.00 64.35           H  
ATOM      3  H2  LEU A   1      21.519 -50.370  18.991  1.00 64.35           H  
ATOM      4  H3  LEU A   1      22.203 -51.850  18.922  1.00 64.35           H  
ATOM      5  CA  LEU A   1      23.434 -50.343  18.238  1.00 64.35           C  
ATOM      6  HA  LEU A   1      23.068 -50.478  17.220  1.00 64.35           H  
ATOM      7  C   LEU A   1      24.722 -51.170  18.257  1.00 64.35           C  
ATOM      8  CB  LEU A   1      23.647 -48.831  18.410  1.00 64.35           C  
ATOM      9  HB2 LEU A   1      24.573 -48.532  17.918  1.00 64.35           H  
ATOM     10  HB3 LEU A   1      23.731 -48.596  19.471  1.00 64.35           H  
ATOM     11  O   LEU A   1      24.845 -51.993  17.369  1.00 64.35           O  
ATOM     12  CG  LEU A   1      22.476 -48.043  17.784  1.00 64.35           C  
ATOM     13  HG  LEU A   1      21.535 -48.470  18.131  1.00 64.35           H  
ATOM     14  CD1 LEU A   1      22.528 -46.591  18.233  1.00 64.35           C  
ATOM     15 HD11 LEU A   1      21.747 -46.016  17.736  1.00 64.35           H  
ATOM     16 HD12 LEU A   1      22.368 -46.517  19.309  1.00 64.35           H  
ATOM     17 HD13 LEU A   1      23.496 -46.155  17.989  1.00 64.35           H  
ATOM     18  CD2 LEU A   1      22.505 -48.109  16.254  1.00 64.35           C  
ATOM     19 HD21 LEU A   1      22.360 -49.126  15.888  1.00 64.35           H  
ATOM     20 HD22 LEU A   1      21.693 -47.502  15.854  1.00 64.35           H  
ATOM     21 HD23 LEU A   1      23.441 -47.703  15.871  1.00 64.35           H  
ATOM     22  N   ALA A   2      25.648 -51.040  19.219  1.00 64.84           N  
ATOM     23  H   ALA A   2      25.547 -50.318  19.918  1.00 64.84           H  
ATOM     24  CA  ALA A   2      26.980 -51.679  19.126  1.00 64.84           C  
ATOM     25  HA  ALA A   2      27.510 -51.221  18.291  1.00 64.84           H  
ATOM     26  C   ALA A   2      26.985 -53.207  18.860  1.00 64.84           C  
ATOM     27  CB  ALA A   2      27.761 -51.351  20.405  1.00 64.84           C  
ATOM     28  HB1 ALA A   2      27.256 -51.767  21.277  1.00 64.84           H  
ATOM     29  HB2 ALA A   2      28.762 -51.779  20.342  1.00 64.84           H  
ATOM     30  HB3 ALA A   2      27.855 -50.271  20.520  1.00 64.84           H  
ATOM     31  O   ALA A   2      27.820 -53.687  18.101  1.00 64.84           O  
ATOM     32  N   ALA A   3      26.033 -53.960  19.424  1.00 68.33           N  
ATOM     33  H   ALA A   3      25.400 -53.526  20.080  1.00 68.33           H  
ATOM     34  CA  ALA A   3      25.897 -55.408  19.209  1.00 68.33           C  
ATOM     35  HA  ALA A   3      26.889 -55.858  19.261  1.00 68.33           H  
ATOM     36  C   ALA A   3      25.307 -55.819  17.837  1.00 68.33           C  
ATOM     37  CB  ALA A   3      25.061 -55.973  20.365  1.00 68.33           C  
ATOM     38  HB1 ALA A   3      24.048 -55.571  20.330  1.00 68.33           H  
ATOM     39  HB2 ALA A   3      25.008 -57.058  20.276  1.00 68.33           H  
ATOM     40  HB3 ALA A   3      25.524 -55.725  21.320  1.00 68.33           H  
ATOM     41  O   ALA A   3      25.269 -57.005  17.530  1.00 68.33           O  
ATOM     42  N   LEU A   4      24.834 -54.862  17.032  1.00 72.58           N  
ATOM     43  H   LEU A   4      24.989 -53.900  17.299  1.00 72.58           H  
ATOM     44  CA  LEU A   4      24.292 -55.083  15.687  1.00 72.58           C  
ATOM     45  HA  LEU A   4      23.869 -56.085  15.616  1.00 72.58           H  
ATOM     46  C   LEU A   4      25.402 -54.971  14.631  1.00 72.58           C  
ATOM     47  CB  LEU A   4      23.184 -54.051  15.401  1.00 72.58           C  
ATOM     48  HB2 LEU A   4      23.631 -53.057  15.428  1.00 72.58           H  
ATOM     49  HB3 LEU A   4      22.825 -54.208  14.384  1.00 72.58           H  
ATOM     50  O   LEU A   4      26.364 -54.208  14.815  1.00 72.58           O  
ATOM     51  CG  LEU A   4      21.967 -54.060  16.339  1.00 72.58           C  
ATOM     52  HG  LEU A   4      22.301 -53.946  17.370  1.00 72.58           H  
ATOM     53  CD1 LEU A   4      21.063 -52.868  16.011  1.00 72.58           C  
ATOM     54 HD11 LEU A   4      20.209 -52.844  16.689  1.00 72.58           H  
ATOM     55 HD12 LEU A   4      21.618 -51.932  16.077  1.00 72.58           H  
ATOM     56 HD13 LEU A   4      20.683 -52.969  14.995  1.00 72.58           H  
ATOM     57  CD2 LEU A   4      21.154 -55.346  16.219  1.00 72.58           C  
ATOM     58 HD21 LEU A   4      20.270 -55.297  16.854  1.00 72.58           H  
ATOM     59 HD22 LEU A   4      20.837 -55.496  15.187  1.00 72.58           H  
ATOM     60 HD23 LEU A   4      21.756 -56.203  16.520  1.00 72.58           H  
ATOM     61  N   SER A   5      25.238 -55.657  13.498  1.00 70.81           N  
ATOM     62  H   SER A   5      24.409 -56.223  13.387  1.00 70.81           H  
ATOM     63  CA  SER A   5      26.063 -55.438  12.304  1.00 70.81           C  
ATOM     64  HA  SER A   5      27.111 -55.524  12.593  1.00 70.81           H  
ATOM     65  C   SER A   5      25.844 -54.038  11.717  1.00 70.81           C  
ATOM     66  CB  SER A   5      25.780 -56.504  11.240  1.00 70.81           C  
ATOM     67  HB2 SER A   5      26.536 -56.439  10.458  1.00 70.81           H  
ATOM     68  HB3 SER A   5      25.825 -57.497  11.689  1.00 70.81           H  
ATOM     69  O   SER A   5      24.844 -53.375  11.993  1.00 70.81           O  
ATOM     70  OG  SER A   5      24.511 -56.300  10.665  1.00 70.81           O  
ATOM     71  HG  SER A   5      23.879 -56.630  11.307  1.00 70.81           H  
ATOM     72  N   THR A   6      26.773 -53.561  10.886  1.00 69.08           N  
ATOM     73  H   THR A   6      27.618 -54.091  10.726  1.00 69.08           H  
ATOM     74  CA  THR A   6      26.717 -52.203  10.314  1.00 69.08           C  
ATOM     75  HA  THR A   6      26.744 -51.484  11.132  1.00 69.08           H  
ATOM     76  C   THR A   6      25.431 -51.938   9.520  1.00 69.08           C  
ATOM     77  CB  THR A   6      27.944 -51.957   9.423  1.00 69.08           C  
ATOM     78  HB  THR A   6      27.851 -52.539   8.506  1.00 69.08           H  
ATOM     79  O   THR A   6      24.872 -50.850   9.628  1.00 69.08           O  
ATOM     80  CG2 THR A   6      28.139 -50.487   9.065  1.00 69.08           C  
ATOM     81 HG21 THR A   6      27.305 -50.143   8.454  1.00 69.08           H  
ATOM     82 HG22 THR A   6      29.055 -50.359   8.489  1.00 69.08           H  
ATOM     83 HG23 THR A   6      28.192 -49.880   9.969  1.00 69.08           H  
ATOM     84  OG1 THR A   6      29.110 -52.370  10.101  1.00 69.08           O  
ATOM     85  HG1 THR A   6      29.858 -52.034   9.602  1.00 69.08           H  
ATOM     86  N   ALA A   7      24.923 -52.933   8.784  1.00 72.41           N  
ATOM     87  H   ALA A   7      25.381 -53.833   8.794  1.00 72.41           H  
ATOM     88  CA  ALA A   7      23.668 -52.818   8.038  1.00 72.41           C  
ATOM     89  HA  ALA A   7      23.696 -51.911   7.434  1.00 72.41           H  
ATOM     90  C   ALA A   7      22.451 -52.700   8.974  1.00 72.41           C  
ATOM     91  CB  ALA A   7      23.553 -54.021   7.093  1.00 72.41           C  
ATOM     92  HB1 ALA A   7      24.398 -54.038   6.405  1.00 72.41           H  
ATOM     93  HB2 ALA A   7      22.633 -53.939   6.515  1.00 72.41           H  
ATOM     94  HB3 ALA A   7      23.528 -54.949   7.663  1.00 72.41           H  
ATOM     95  O   ALA A   7      21.646 -51.786   8.829  1.00 72.41           O  
ATOM     96  N   GLU A   8      22.363 -53.559   9.994  1.00 79.81           N  
ATOM     97  H   GLU A   8      23.056 -54.289  10.080  1.00 79.81           H  
ATOM     98  CA  GLU A   8      21.297 -53.505  11.005  1.00 79.81           C  
ATOM     99  HA  GLU A   8      20.323 -53.569  10.521  1.00 79.81           H  
ATOM    100  C   GLU A   8      21.328 -52.196  11.816  1.00 79.81           C  
ATOM    101  CB  GLU A   8      21.462 -54.687  11.965  1.00 79.81           C  
ATOM    102  HB2 GLU A   8      22.491 -54.653  12.323  1.00 79.81           H  
ATOM    103  HB3 GLU A   8      20.796 -54.555  12.818  1.00 79.81           H  
ATOM    104  O   GLU A   8      20.277 -51.678  12.185  1.00 79.81           O  
ATOM    105  CG  GLU A   8      21.198 -56.070  11.354  1.00 79.81           C  
ATOM    106  HG2 GLU A   8      20.126 -56.193  11.199  1.00 79.81           H  
ATOM    107  HG3 GLU A   8      21.694 -56.146  10.386  1.00 79.81           H  
ATOM    108  CD  GLU A   8      21.750 -57.168  12.275  1.00 79.81           C  
ATOM    109  OE1 GLU A   8      20.987 -58.071  12.669  1.00 79.81           O  
ATOM    110  OE2 GLU A   8      22.967 -57.088  12.584  1.00 79.81           O  
ATOM    111  N   ARG A   9      22.515 -51.620  12.078  1.00 80.13           N  
ATOM    112  H   ARG A   9      23.346 -52.112  11.783  1.00 80.13           H  
ATOM    113  CA  ARG A   9      22.634 -50.288  12.703  1.00 80.13           C  
ATOM    114  HA  ARG A   9      22.035 -50.267  13.613  1.00 80.13           H  
ATOM    115  C   ARG A   9      22.063 -49.188  11.812  1.00 80.13           C  
ATOM    116  CB  ARG A   9      24.088 -49.926  13.026  1.00 80.13           C  
ATOM    117  HB2 ARG A   9      24.123 -48.881  13.334  1.00 80.13           H  
ATOM    118  HB3 ARG A   9      24.685 -50.035  12.121  1.00 80.13           H  
ATOM    119  O   ARG A   9      21.332 -48.348  12.324  1.00 80.13           O  
ATOM    120  CG  ARG A   9      24.713 -50.765  14.137  1.00 80.13           C  
ATOM    121  HG2 ARG A   9      24.703 -51.814  13.842  1.00 80.13           H  
ATOM    122  HG3 ARG A   9      24.142 -50.651  15.059  1.00 80.13           H  
ATOM    123  CD  ARG A   9      26.157 -50.312  14.364  1.00 80.13           C  
ATOM    124  HD2 ARG A   9      26.162 -49.428  15.002  1.00 80.13           H  
ATOM    125  HD3 ARG A   9      26.603 -50.048  13.404  1.00 80.13           H  
ATOM    126  NE  ARG A   9      26.953 -51.391  14.959  1.00 80.13           N  
ATOM    127  HE  ARG A   9      26.549 -52.317  14.951  1.00 80.13           H  
ATOM    128  NH1 ARG A   9      28.903 -50.221  15.321  1.00 80.13           N  
ATOM    129 HH11 ARG A   9      28.469 -49.354  15.037  1.00 80.13           H  
ATOM    130 HH12 ARG A   9      29.880 -50.192  15.577  1.00 80.13           H  
ATOM    131  NH2 ARG A   9      28.814 -52.443  15.635  1.00 80.13           N  
ATOM    132 HH21 ARG A   9      28.260 -53.286  15.691  1.00 80.13           H  
ATOM    133 HH22 ARG A   9      29.786 -52.453  15.908  1.00 80.13           H  
ATOM    134  CZ  ARG A   9      28.222 -51.337  15.301  1.00 80.13           C  
ATOM    135  N   ARG A  10      22.399 -49.194  10.516  1.00 80.87           N  
ATOM    136  H   ARG A  10      23.009 -49.931  10.193  1.00 80.87           H  
ATOM    137  CA  ARG A  10      21.922 -48.212   9.528  1.00 80.87           C  
ATOM    138  HA  ARG A  10      22.206 -47.207   9.840  1.00 80.87           H  
ATOM    139  C   ARG A  10      20.399 -48.233   9.433  1.00 80.87           C  
ATOM    140  CB  ARG A  10      22.570 -48.524   8.169  1.00 80.87           C  
ATOM    141  HB2 ARG A  10      22.137 -49.437   7.762  1.00 80.87           H  
ATOM    142  HB3 ARG A  10      23.636 -48.699   8.319  1.00 80.87           H  
ATOM    143  O   ARG A  10      19.762 -47.196   9.562  1.00 80.87           O  
ATOM    144  CG  ARG A  10      22.410 -47.396   7.139  1.00 80.87           C  
ATOM    145  HG2 ARG A  10      21.357 -47.147   7.003  1.00 80.87           H  
ATOM    146  HG3 ARG A  10      22.940 -46.511   7.491  1.00 80.87           H  
ATOM    147  CD  ARG A  10      22.999 -47.859   5.800  1.00 80.87           C  
ATOM    148  HD2 ARG A  10      23.959 -48.340   5.986  1.00 80.87           H  
ATOM    149  HD3 ARG A  10      22.319 -48.579   5.345  1.00 80.87           H  
ATOM    150  NE  ARG A  10      23.214 -46.731   4.888  1.00 80.87           N  
ATOM    151  HE  ARG A  10      23.005 -45.806   5.236  1.00 80.87           H  
ATOM    152  NH1 ARG A  10      24.252 -47.806   3.155  1.00 80.87           N  
ATOM    153 HH11 ARG A  10      24.011 -48.686   3.589  1.00 80.87           H  
ATOM    154 HH12 ARG A  10      24.649 -47.747   2.228  1.00 80.87           H  
ATOM    155  NH2 ARG A  10      24.023 -45.600   3.092  1.00 80.87           N  
ATOM    156 HH21 ARG A  10      24.478 -45.526   2.193  1.00 80.87           H  
ATOM    157 HH22 ARG A  10      23.761 -44.734   3.541  1.00 80.87           H  
ATOM    158  CZ  ARG A  10      23.824 -46.714   3.723  1.00 80.87           C  
ATOM    159  N   GLU A  11      19.827 -49.428   9.309  1.00 83.41           N  
ATOM    160  H   GLU A  11      20.425 -50.232   9.180  1.00 83.41           H  
ATOM    161  CA  GLU A  11      18.380 -49.626   9.203  1.00 83.41           C  
ATOM    162  HA  GLU A  11      18.010 -48.997   8.393  1.00 83.41           H  
ATOM    163  C   GLU A  11      17.642 -49.202  10.485  1.00 83.41           C  
ATOM    164  CB  GLU A  11      18.148 -51.105   8.843  1.00 83.41           C  
ATOM    165  HB2 GLU A  11      18.781 -51.363   7.994  1.00 83.41           H  
ATOM    166  HB3 GLU A  11      18.454 -51.731   9.681  1.00 83.41           H  
ATOM    167  O   GLU A  11      16.620 -48.518  10.434  1.00 83.41           O  
ATOM    168  CG  GLU A  11      16.699 -51.446   8.476  1.00 83.41           C  
ATOM    169  HG2 GLU A  11      16.089 -51.364   9.376  1.00 83.41           H  
ATOM    170  HG3 GLU A  11      16.659 -52.483   8.143  1.00 83.41           H  
ATOM    171  CD  GLU A  11      16.132 -50.535   7.381  1.00 83.41           C  
ATOM    172  OE1 GLU A  11      14.936 -50.186   7.473  1.00 83.41           O  
ATOM    173  OE2 GLU A  11      16.884 -50.092   6.489  1.00 83.41           O  
ATOM    174  N   HIS A  12      18.209 -49.519  11.654  1.00 84.74           N  
ATOM    175  H   HIS A  12      19.032 -50.104  11.646  1.00 84.74           H  
ATOM    176  CA  HIS A  12      17.675 -49.087  12.946  1.00 84.74           C  
ATOM    177  HA  HIS A  12      16.621 -49.363  12.987  1.00 84.74           H  
ATOM    178  C   HIS A  12      17.750 -47.561  13.143  1.00 84.74           C  
ATOM    179  CB  HIS A  12      18.422 -49.855  14.043  1.00 84.74           C  
ATOM    180  HB2 HIS A  12      19.468 -49.547  14.044  1.00 84.74           H  
ATOM    181  HB3 HIS A  12      18.386 -50.918  13.805  1.00 84.74           H  
ATOM    182  O   HIS A  12      16.815 -46.978  13.689  1.00 84.74           O  
ATOM    183  CG  HIS A  12      17.859 -49.696  15.430  1.00 84.74           C  
ATOM    184  CD2 HIS A  12      18.492 -49.131  16.502  1.00 84.74           C  
ATOM    185  HD2 HIS A  12      19.463 -48.659  16.480  1.00 84.74           H  
ATOM    186  ND1 HIS A  12      16.651 -50.175  15.881  1.00 84.74           N  
ATOM    187  HD1 HIS A  12      15.918 -50.568  15.307  1.00 84.74           H  
ATOM    188  CE1 HIS A  12      16.562 -49.906  17.194  1.00 84.74           C  
ATOM    189  HE1 HIS A  12      15.707 -50.128  17.815  1.00 84.74           H  
ATOM    190  NE2 HIS A  12      17.685 -49.306  17.630  1.00 84.74           N  
ATOM    191  N   LEU A  13      18.817 -46.900  12.669  1.00 88.95           N  
ATOM    192  H   LEU A  13      19.552 -47.432  12.226  1.00 88.95           H  
ATOM    193  CA  LEU A  13      18.934 -45.435  12.674  1.00 88.95           C  
ATOM    194  HA  LEU A  13      18.687 -45.065  13.669  1.00 88.95           H  
ATOM    195  C   LEU A  13      17.931 -44.778  11.718  1.00 88.95           C  
ATOM    196  CB  LEU A  13      20.374 -45.013  12.320  1.00 88.95           C  
ATOM    197  HB2 LEU A  13      20.375 -43.962  12.032  1.00 88.95           H  
ATOM    198  HB3 LEU A  13      20.703 -45.584  11.452  1.00 88.95           H  
ATOM    199  O   LEU A  13      17.254 -43.835  12.116  1.00 88.95           O  
ATOM    200  CG  LEU A  13      21.386 -45.196  13.465  1.00 88.95           C  
ATOM    201  HG  LEU A  13      21.281 -46.193  13.892  1.00 88.95           H  
ATOM    202  CD1 LEU A  13      22.809 -45.050  12.929  1.00 88.95           C  
ATOM    203 HD11 LEU A  13      23.533 -45.187  13.733  1.00 88.95           H  
ATOM    204 HD12 LEU A  13      22.984 -45.799  12.157  1.00 88.95           H  
ATOM    205 HD13 LEU A  13      22.938 -44.062  12.489  1.00 88.95           H  
ATOM    206  CD2 LEU A  13      21.190 -44.164  14.580  1.00 88.95           C  
ATOM    207 HD21 LEU A  13      21.952 -44.297  15.348  1.00 88.95           H  
ATOM    208 HD22 LEU A  13      21.268 -43.157  14.171  1.00 88.95           H  
ATOM    209 HD23 LEU A  13      20.208 -44.283  15.039  1.00 88.95           H  
ATOM    210  N   ALA A  14      17.784 -45.294  10.495  1.00 89.28           N  
ATOM    211  H   ALA A  14      18.385 -46.054  10.211  1.00 89.28           H  
ATOM    212  CA  ALA A  14      16.838 -44.763   9.515  1.00 89.28           C  
ATOM    213  HA  ALA A  14      17.053 -43.706   9.358  1.00 89.28           H  
ATOM    214  C   ALA A  14      15.381 -44.859  10.000  1.00 89.28           C  
ATOM    215  CB  ALA A  14      17.051 -45.500   8.188  1.00 89.28           C  
ATOM    216  HB1 ALA A  14      18.084 -45.384   7.860  1.00 89.28           H  
ATOM    217  HB2 ALA A  14      16.830 -46.561   8.305  1.00 89.28           H  
ATOM    218  HB3 ALA A  14      16.394 -45.077   7.428  1.00 89.28           H  
ATOM    219  O   ALA A  14      14.613 -43.915   9.830  1.00 89.28           O  
ATOM    220  N   HIS A  15      14.998 -45.959  10.656  1.00 87.79           N  
ATOM    221  H   HIS A  15      15.646 -46.732  10.722  1.00 87.79           H  
ATOM    222  CA  HIS A  15      13.666 -46.102  11.254  1.00 87.79           C  
ATOM    223  HA  HIS A  15      12.924 -45.795  10.516  1.00 87.79           H  
ATOM    224  C   HIS A  15      13.470 -45.195  12.486  1.00 87.79           C  
ATOM    225  CB  HIS A  15      13.438 -47.585  11.562  1.00 87.79           C  
ATOM    226  HB2 HIS A  15      14.118 -47.881  12.361  1.00 87.79           H  
ATOM    227  HB3 HIS A  15      13.700 -48.172  10.682  1.00 87.79           H  
ATOM    228  O   HIS A  15      12.422 -44.569  12.614  1.00 87.79           O  
ATOM    229  CG  HIS A  15      12.029 -47.969  11.955  1.00 87.79           C  
ATOM    230  CD2 HIS A  15      11.721 -48.879  12.928  1.00 87.79           C  
ATOM    231  HD2 HIS A  15      12.432 -49.396  13.555  1.00 87.79           H  
ATOM    232  ND1 HIS A  15      10.829 -47.591  11.374  1.00 87.79           N  
ATOM    233  HD1 HIS A  15      10.624 -46.789  10.796  1.00 87.79           H  
ATOM    234  CE1 HIS A  15       9.841 -48.262  11.991  1.00 87.79           C  
ATOM    235  HE1 HIS A  15       8.787 -48.110  11.807  1.00 87.79           H  
ATOM    236  NE2 HIS A  15      10.340 -49.068  12.943  1.00 87.79           N  
ATOM    237  N   LEU A  16      14.490 -45.041  13.343  1.00 88.60           N  
ATOM    238  H   LEU A  16      15.330 -45.581  13.199  1.00 88.60           H  
ATOM    239  CA  LEU A  16      14.458 -44.116  14.487  1.00 88.60           C  
ATOM    240  HA  LEU A  16      13.582 -44.347  15.093  1.00 88.60           H  
ATOM    241  C   LEU A  16      14.300 -42.650  14.047  1.00 88.60           C  
ATOM    242  CB  LEU A  16      15.714 -44.373  15.343  1.00 88.60           C  
ATOM    243  HB2 LEU A  16      15.612 -45.377  15.755  1.00 88.60           H  
ATOM    244  HB3 LEU A  16      16.594 -44.382  14.700  1.00 88.60           H  
ATOM    245  O   LEU A  16      13.479 -41.928  14.607  1.00 88.60           O  
ATOM    246  CG  LEU A  16      15.951 -43.377  16.501  1.00 88.60           C  
ATOM    247  HG  LEU A  16      15.006 -42.939  16.823  1.00 88.60           H  
ATOM    248  CD1 LEU A  16      16.573 -44.100  17.698  1.00 88.60           C  
ATOM    249 HD11 LEU A  16      17.519 -44.558  17.409  1.00 88.60           H  
ATOM    250 HD12 LEU A  16      15.886 -44.869  18.053  1.00 88.60           H  
ATOM    251 HD13 LEU A  16      16.742 -43.390  18.507  1.00 88.60           H  
ATOM    252  CD2 LEU A  16      16.927 -42.267  16.090  1.00 88.60           C  
ATOM    253 HD21 LEU A  16      16.471 -41.632  15.330  1.00 88.60           H  
ATOM    254 HD22 LEU A  16      17.851 -42.692  15.699  1.00 88.60           H  
ATOM    255 HD23 LEU A  16      17.161 -41.639  16.950  1.00 88.60           H  
ATOM    256  N   ILE A  17      15.032 -42.218  13.017  1.00 90.96           N  
ATOM    257  H   ILE A  17      15.713 -42.845  12.613  1.00 90.96           H  
ATOM    258  CA  ILE A  17      14.920 -40.853  12.481  1.00 90.96           C  
ATOM    259  HA  ILE A  17      14.981 -40.154  13.314  1.00 90.96           H  
ATOM    260  C   ILE A  17      13.542 -40.637  11.844  1.00 90.96           C  
ATOM    261  CB  ILE A  17      16.083 -40.562  11.507  1.00 90.96           C  
ATOM    262  HB  ILE A  17      16.108 -41.366  10.771  1.00 90.96           H  
ATOM    263  O   ILE A  17      12.911 -39.613  12.087  1.00 90.96           O  
ATOM    264  CG1 ILE A  17      17.433 -40.532  12.258  1.00 90.96           C  
ATOM    265 HG12 ILE A  17      17.552 -39.574  12.764  1.00 90.96           H  
ATOM    266 HG13 ILE A  17      17.464 -41.316  13.016  1.00 90.96           H  
ATOM    267  CG2 ILE A  17      15.893 -39.223  10.769  1.00 90.96           C  
ATOM    268 HG21 ILE A  17      14.960 -39.220  10.206  1.00 90.96           H  
ATOM    269 HG22 ILE A  17      16.706 -39.062  10.061  1.00 90.96           H  
ATOM    270 HG23 ILE A  17      15.865 -38.399  11.484  1.00 90.96           H  
ATOM    271  CD1 ILE A  17      18.632 -40.748  11.336  1.00 90.96           C  
ATOM    272 HD11 ILE A  17      19.541 -40.792  11.937  1.00 90.96           H  
ATOM    273 HD12 ILE A  17      18.513 -41.694  10.808  1.00 90.96           H  
ATOM    274 HD13 ILE A  17      18.718 -39.934  10.616  1.00 90.96           H  
ATOM    275  N   ARG A  18      13.038 -41.618  11.086  1.00 89.21           N  
ATOM    276  H   ARG A  18      13.617 -42.430  10.925  1.00 89.21           H  
ATOM    277  CA  ARG A  18      11.703 -41.587  10.466  1.00 89.21           C  
ATOM    278  HA  ARG A  18      11.635 -40.719   9.810  1.00 89.21           H  
ATOM    279  C   ARG A  18      10.569 -41.445  11.486  1.00 89.21           C  
ATOM    280  CB  ARG A  18      11.566 -42.867   9.639  1.00 89.21           C  
ATOM    281  HB2 ARG A  18      11.538 -43.723  10.314  1.00 89.21           H  
ATOM    282  HB3 ARG A  18      12.449 -42.956   9.007  1.00 89.21           H  
ATOM    283  O   ARG A  18       9.629 -40.696  11.235  1.00 89.21           O  
ATOM    284  CG  ARG A  18      10.349 -42.926   8.718  1.00 89.21           C  
ATOM    285  HG2 ARG A  18      10.405 -42.118   7.988  1.00 89.21           H  
ATOM    286  HG3 ARG A  18       9.421 -42.853   9.285  1.00 89.21           H  
ATOM    287  CD  ARG A  18      10.424 -44.278   8.006  1.00 89.21           C  
ATOM    288  HD2 ARG A  18      10.322 -45.079   8.738  1.00 89.21           H  
ATOM    289  HD3 ARG A  18      11.409 -44.367   7.547  1.00 89.21           H  
ATOM    290  NE  ARG A  18       9.429 -44.400   6.942  1.00 89.21           N  
ATOM    291  HE  ARG A  18       9.368 -43.643   6.275  1.00 89.21           H  
ATOM    292  NH1 ARG A  18       8.314 -46.291   7.627  1.00 89.21           N  
ATOM    293 HH11 ARG A  18       8.581 -46.099   8.582  1.00 89.21           H  
ATOM    294 HH12 ARG A  18       7.555 -46.944   7.489  1.00 89.21           H  
ATOM    295  NH2 ARG A  18       7.821 -45.294   5.670  1.00 89.21           N  
ATOM    296 HH21 ARG A  18       6.963 -45.814   5.557  1.00 89.21           H  
ATOM    297 HH22 ARG A  18       7.928 -44.460   5.109  1.00 89.21           H  
ATOM    298  CZ  ARG A  18       8.523 -45.338   6.763  1.00 89.21           C  
ATOM    299  N   ALA A  19      10.681 -42.105  12.639  1.00 88.28           N  
ATOM    300  H   ALA A  19      11.456 -42.741  12.757  1.00 88.28           H  
ATOM    301  CA  ALA A  19       9.716 -41.982  13.729  1.00 88.28           C  
ATOM    302  HA  ALA A  19       8.716 -42.148  13.327  1.00 88.28           H  
ATOM    303  C   ALA A  19       9.719 -40.577  14.366  1.00 88.28           C  
ATOM    304  CB  ALA A  19      10.004 -43.084  14.754  1.00 88.28           C  
ATOM    305  HB1 ALA A  19       9.944 -44.060  14.272  1.00 88.28           H  
ATOM    306  HB2 ALA A  19       9.264 -43.038  15.553  1.00 88.28           H  
ATOM    307  HB3 ALA A  19      10.998 -42.951  15.180  1.00 88.28           H  
ATOM    308  O   ALA A  19       8.652 -40.001  14.573  1.00 88.28           O  
ATOM    309  N   GLU A  20      10.893 -39.982  14.614  1.00 89.66           N  
ATOM    310  H   GLU A  20      11.750 -40.494  14.462  1.00 89.66           H  
ATOM    311  CA  GLU A  20      10.967 -38.592  15.099  1.00 89.66           C  
ATOM    312  HA  GLU A  20      10.306 -38.486  15.959  1.00 89.66           H  
ATOM    313  C   GLU A  20      10.458 -37.592  14.051  1.00 89.66           C  
ATOM    314  CB  GLU A  20      12.395 -38.226  15.541  1.00 89.66           C  
ATOM    315  HB2 GLU A  20      13.092 -38.478  14.742  1.00 89.66           H  
ATOM    316  HB3 GLU A  20      12.452 -37.149  15.699  1.00 89.66           H  
ATOM    317  O   GLU A  20       9.750 -36.653  14.398  1.00 89.66           O  
ATOM    318  CG  GLU A  20      12.843 -38.927  16.834  1.00 89.66           C  
ATOM    319  HG2 GLU A  20      13.872 -38.630  17.037  1.00 89.66           H  
ATOM    320  HG3 GLU A  20      12.842 -40.004  16.667  1.00 89.66           H  
ATOM    321  CD  GLU A  20      11.990 -38.599  18.077  1.00 89.66           C  
ATOM    322  OE1 GLU A  20      12.075 -39.387  19.043  1.00 89.66           O  
ATOM    323  OE2 GLU A  20      11.287 -37.555  18.092  1.00 89.66           O  
ATOM    324  N   VAL A  21      10.731 -37.815  12.762  1.00 87.80           N  
ATOM    325  H   VAL A  21      11.345 -38.585  12.538  1.00 87.80           H  
ATOM    326  CA  VAL A  21      10.196 -36.997  11.659  1.00 87.80           C  
ATOM    327  HA  VAL A  21      10.488 -35.959  11.814  1.00 87.80           H  
ATOM    328  C   VAL A  21       8.669 -37.023  11.623  1.00 87.80           C  
ATOM    329  CB  VAL A  21      10.779 -37.475  10.319  1.00 87.80           C  
ATOM    330  HB  VAL A  21      10.719 -38.561  10.262  1.00 87.80           H  
ATOM    331  O   VAL A  21       8.041 -35.965  11.555  1.00 87.80           O  
ATOM    332  CG1 VAL A  21      10.043 -36.895   9.107  1.00 87.80           C  
ATOM    333 HG11 VAL A  21       9.842 -35.838   9.282  1.00 87.80           H  
ATOM    334 HG12 VAL A  21      10.634 -37.010   8.199  1.00 87.80           H  
ATOM    335 HG13 VAL A  21       9.090 -37.407   8.970  1.00 87.80           H  
ATOM    336  CG2 VAL A  21      12.250 -37.073  10.232  1.00 87.80           C  
ATOM    337 HG21 VAL A  21      12.334 -36.011  10.003  1.00 87.80           H  
ATOM    338 HG22 VAL A  21      12.767 -37.275  11.170  1.00 87.80           H  
ATOM    339 HG23 VAL A  21      12.728 -37.673   9.457  1.00 87.80           H  
ATOM    340  N   ALA A  22       8.067 -38.212  11.725  1.00 82.44           N  
ATOM    341  H   ALA A  22       8.636 -39.046  11.764  1.00 82.44           H  
ATOM    342  CA  ALA A  22       6.619 -38.359  11.827  1.00 82.44           C  
ATOM    343  HA  ALA A  22       6.163 -37.950  10.925  1.00 82.44           H  
ATOM    344  C   ALA A  22       6.066 -37.571  13.028  1.00 82.44           C  
ATOM    345  CB  ALA A  22       6.285 -39.855  11.908  1.00 82.44           C  
ATOM    346  HB1 ALA A  22       6.664 -40.369  11.025  1.00 82.44           H  
ATOM    347  HB2 ALA A  22       6.737 -40.297  12.796  1.00 82.44           H  
ATOM    348  HB3 ALA A  22       5.206 -39.993  11.964  1.00 82.44           H  
ATOM    349  O   ALA A  22       5.102 -36.821  12.876  1.00 82.44           O  
ATOM    350  N   ALA A  23       6.721 -37.655  14.191  1.00 80.86           N  
ATOM    351  H   ALA A  23       7.508 -38.286  14.251  1.00 80.86           H  
ATOM    352  CA  ALA A  23       6.314 -36.948  15.405  1.00 80.86           C  
ATOM    353  HA  ALA A  23       5.254 -37.143  15.568  1.00 80.86           H  
ATOM    354  C   ALA A  23       6.483 -35.413  15.334  1.00 80.86           C  
ATOM    355  CB  ALA A  23       7.092 -37.547  16.582  1.00 80.86           C  
ATOM    356  HB1 ALA A  23       6.934 -38.625  16.620  1.00 80.86           H  
ATOM    357  HB2 ALA A  23       6.740 -37.103  17.513  1.00 80.86           H  
ATOM    358  HB3 ALA A  23       8.158 -37.349  16.465  1.00 80.86           H  
ATOM    359  O   ALA A  23       5.668 -34.693  15.911  1.00 80.86           O  
ATOM    360  N   VAL A  24       7.502 -34.900  14.634  1.00 79.59           N  
ATOM    361  H   VAL A  24       8.180 -35.545  14.254  1.00 79.59           H  
ATOM    362  CA  VAL A  24       7.727 -33.452  14.421  1.00 79.59           C  
ATOM    363  HA  VAL A  24       7.671 -32.933  15.378  1.00 79.59           H  
ATOM    364  C   VAL A  24       6.658 -32.848  13.512  1.00 79.59           C  
ATOM    365  CB  VAL A  24       9.124 -33.198  13.816  1.00 79.59           C  
ATOM    366  HB  VAL A  24       9.269 -33.860  12.962  1.00 79.59           H  
ATOM    367  O   VAL A  24       6.160 -31.755  13.787  1.00 79.59           O  
ATOM    368  CG1 VAL A  24       9.336 -31.752  13.349  1.00 79.59           C  
ATOM    369 HG11 VAL A  24       8.714 -31.542  12.479  1.00 79.59           H  
ATOM    370 HG12 VAL A  24       9.093 -31.059  14.155  1.00 79.59           H  
ATOM    371 HG13 VAL A  24      10.377 -31.609  13.060  1.00 79.59           H  
ATOM    372  CG2 VAL A  24      10.221 -33.479  14.841  1.00 79.59           C  
ATOM    373 HG21 VAL A  24      11.185 -33.543  14.337  1.00 79.59           H  
ATOM    374 HG22 VAL A  24      10.251 -32.675  15.577  1.00 79.59           H  
ATOM    375 HG23 VAL A  24      10.035 -34.421  15.357  1.00 79.59           H  
ATOM    376  N   LEU A  25       6.293 -33.553  12.438  1.00 74.69           N  
ATOM    377  H   LEU A  25       6.776 -34.422  12.258  1.00 74.69           H  
ATOM    378  CA  LEU A  25       5.308 -33.099  11.451  1.00 74.69           C  
ATOM    379  HA  LEU A  25       5.372 -32.015  11.348  1.00 74.69           H  
ATOM    380  C   LEU A  25       3.852 -33.400  11.859  1.00 74.69           C  
ATOM    381  CB  LEU A  25       5.663 -33.737  10.100  1.00 74.69           C  
ATOM    382  HB2 LEU A  25       5.751 -34.812  10.256  1.00 74.69           H  
ATOM    383  HB3 LEU A  25       4.845 -33.556   9.403  1.00 74.69           H  
ATOM    384  O   LEU A  25       2.936 -32.712  11.415  1.00 74.69           O  
ATOM    385  CG  LEU A  25       6.972 -33.250   9.452  1.00 74.69           C  
ATOM    386  HG  LEU A  25       7.808 -33.420  10.130  1.00 74.69           H  
ATOM    387  CD1 LEU A  25       7.195 -34.080   8.188  1.00 74.69           C  
ATOM    388 HD11 LEU A  25       7.421 -35.112   8.456  1.00 74.69           H  
ATOM    389 HD12 LEU A  25       6.300 -34.056   7.566  1.00 74.69           H  
ATOM    390 HD13 LEU A  25       8.015 -33.656   7.609  1.00 74.69           H  
ATOM    391  CD2 LEU A  25       6.943 -31.767   9.075  1.00 74.69           C  
ATOM    392 HD21 LEU A  25       7.873 -31.494   8.577  1.00 74.69           H  
ATOM    393 HD22 LEU A  25       6.842 -31.144   9.963  1.00 74.69           H  
ATOM    394 HD23 LEU A  25       6.116 -31.571   8.392  1.00 74.69           H  
ATOM    395  N   GLY A  26       3.629 -34.376  12.746  1.00 69.03           N  
ATOM    396  H   GLY A  26       4.421 -34.929  13.043  1.00 69.03           H  
ATOM    397  CA  GLY A  26       2.306 -34.744  13.271  1.00 69.03           C  
ATOM    398  HA2 GLY A  26       1.625 -33.897  13.186  1.00 69.03           H  
ATOM    399  HA3 GLY A  26       2.418 -34.982  14.329  1.00 69.03           H  
ATOM    400  C   GLY A  26       1.643 -35.954  12.599  1.00 69.03           C  
ATOM    401  O   GLY A  26       0.425 -36.105  12.687  1.00 69.03           O  
ATOM    402  N   HIS A  27       2.408 -36.826  11.938  1.00 70.21           N  
ATOM    403  H   HIS A  27       3.410 -36.705  11.994  1.00 70.21           H  
ATOM    404  CA  HIS A  27       1.899 -38.085  11.385  1.00 70.21           C  
ATOM    405  HA  HIS A  27       0.902 -37.903  10.985  1.00 70.21           H  
ATOM    406  C   HIS A  27       1.784 -39.159  12.479  1.00 70.21           C  
ATOM    407  CB  HIS A  27       2.779 -38.567  10.223  1.00 70.21           C  
ATOM    408  HB2 HIS A  27       3.801 -38.701  10.578  1.00 70.21           H  
ATOM    409  HB3 HIS A  27       2.419 -39.538   9.882  1.00 70.21           H  
ATOM    410  O   HIS A  27       2.714 -39.374  13.254  1.00 70.21           O  
ATOM    411  CG  HIS A  27       2.795 -37.623   9.049  1.00 70.21           C  
ATOM    412  CD2 HIS A  27       3.634 -36.558   8.887  1.00 70.21           C  
ATOM    413  HD2 HIS A  27       4.402 -36.257   9.584  1.00 70.21           H  
ATOM    414  ND1 HIS A  27       1.989 -37.673   7.933  1.00 70.21           N  
ATOM    415  HD1 HIS A  27       1.285 -38.368   7.732  1.00 70.21           H  
ATOM    416  CE1 HIS A  27       2.342 -36.660   7.121  1.00 70.21           C  
ATOM    417  HE1 HIS A  27       1.900 -36.446   6.160  1.00 70.21           H  
ATOM    418  NE2 HIS A  27       3.344 -35.954   7.662  1.00 70.21           N  
ATOM    419  N   GLY A  28       0.648 -39.863  12.524  1.00 68.75           N  
ATOM    420  H   GLY A  28      -0.088 -39.619  11.876  1.00 68.75           H  
ATOM    421  CA  GLY A  28       0.367 -40.901  13.530  1.00 68.75           C  
ATOM    422  HA2 GLY A  28       0.736 -40.563  14.498  1.00 68.75           H  
ATOM    423  HA3 GLY A  28      -0.712 -41.032  13.606  1.00 68.75           H  
ATOM    424  C   GLY A  28       0.983 -42.282  13.259  1.00 68.75           C  
ATOM    425  O   GLY A  28       0.842 -43.173  14.092  1.00 68.75           O  
ATOM    426  N   ASP A  29       1.634 -42.466  12.110  1.00 73.23           N  
ATOM    427  H   ASP A  29       1.759 -41.670  11.500  1.00 73.23           H  
ATOM    428  CA  ASP A  29       2.314 -43.695  11.688  1.00 73.23           C  
ATOM    429  HA  ASP A  29       2.619 -44.270  12.564  1.00 73.23           H  
ATOM    430  C   ASP A  29       3.572 -43.303  10.893  1.00 73.23           C  
ATOM    431  CB  ASP A  29       1.338 -44.550  10.854  1.00 73.23           C  
ATOM    432  HB2 ASP A  29       0.428 -44.702  11.435  1.00 73.23           H  
ATOM    433  HB3 ASP A  29       1.068 -44.002   9.951  1.00 73.23           H  
ATOM    434  O   ASP A  29       3.491 -42.471   9.981  1.00 73.23           O  
ATOM    435  CG  ASP A  29       1.877 -45.929  10.450  1.00 73.23           C  
ATOM    436  OD1 ASP A  29       3.081 -46.188  10.666  1.00 73.23           O  
ATOM    437  OD2 ASP A  29       1.078 -46.715   9.895  1.00 73.23           O  
ATOM    438  N   ASP A  30       4.735 -43.877  11.225  1.00 70.87           N  
ATOM    439  H   ASP A  30       4.714 -44.672  11.848  1.00 70.87           H  
ATOM    440  CA  ASP A  30       5.981 -43.604  10.498  1.00 70.87           C  
ATOM    441  HA  ASP A  30       6.059 -42.523  10.391  1.00 70.87           H  
ATOM    442  C   ASP A  30       5.941 -44.179   9.075  1.00 70.87           C  
ATOM    443  CB  ASP A  30       7.220 -44.067  11.295  1.00 70.87           C  
ATOM    444  HB2 ASP A  30       7.039 -43.935  12.362  1.00 70.87           H  
ATOM    445  HB3 ASP A  30       8.050 -43.410  11.035  1.00 70.87           H  
ATOM    446  O   ASP A  30       6.633 -43.668   8.194  1.00 70.87           O  
ATOM    447  CG  ASP A  30       7.653 -45.516  11.023  1.00 70.87           C  
ATOM    448  OD1 ASP A  30       6.994 -46.436  11.541  1.00 70.87           O  
ATOM    449  OD2 ASP A  30       8.659 -45.726  10.294  1.00 70.87           O  
ATOM    450  N   ALA A  31       5.082 -45.177   8.817  1.00 71.39           N  
ATOM    451  H   ALA A  31       4.529 -45.532   9.584  1.00 71.39           H  
ATOM    452  CA  ALA A  31       4.874 -45.792   7.509  1.00 71.39           C  
ATOM    453  HA  ALA A  31       5.784 -46.324   7.232  1.00 71.39           H  
ATOM    454  C   ALA A  31       4.569 -44.783   6.388  1.00 71.39           C  
ATOM    455  CB  ALA A  31       3.759 -46.835   7.618  1.00 71.39           C  
ATOM    456  HB1 ALA A  31       3.976 -47.532   8.427  1.00 71.39           H  
ATOM    457  HB2 ALA A  31       2.809 -46.342   7.823  1.00 71.39           H  
ATOM    458  HB3 ALA A  31       3.674 -47.387   6.682  1.00 71.39           H  
ATOM    459  O   ALA A  31       4.947 -45.044   5.246  1.00 71.39           O  
ATOM    460  N   ALA A  32       3.955 -43.639   6.711  1.00 66.93           N  
ATOM    461  H   ALA A  32       3.722 -43.491   7.682  1.00 66.93           H  
ATOM    462  CA  ALA A  32       3.605 -42.584   5.758  1.00 66.93           C  
ATOM    463  HA  ALA A  32       3.191 -43.049   4.863  1.00 66.93           H  
ATOM    464  C   ALA A  32       4.793 -41.710   5.299  1.00 66.93           C  
ATOM    465  CB  ALA A  32       2.511 -41.726   6.406  1.00 66.93           C  
ATOM    466  HB1 ALA A  32       2.900 -41.246   7.304  1.00 66.93           H  
ATOM    467  HB2 ALA A  32       2.185 -40.959   5.703  1.00 66.93           H  
ATOM    468  HB3 ALA A  32       1.659 -42.351   6.673  1.00 66.93           H  
ATOM    469  O   ALA A  32       4.675 -41.003   4.300  1.00 66.93           O  
ATOM    470  N   ILE A  33       5.924 -41.731   6.012  1.00 78.61           N  
ATOM    471  H   ILE A  33       5.985 -42.354   6.804  1.00 78.61           H  
ATOM    472  CA  ILE A  33       7.091 -40.898   5.699  1.00 78.61           C  
ATOM    473  HA  ILE A  33       6.755 -39.970   5.237  1.00 78.61           H  
ATOM    474  C   ILE A  33       7.998 -41.619   4.695  1.00 78.61           C  
ATOM    475  CB  ILE A  33       7.846 -40.535   6.998  1.00 78.61           C  
ATOM    476  HB  ILE A  33       8.172 -41.466   7.461  1.00 78.61           H  
ATOM    477  O   ILE A  33       8.528 -42.691   4.989  1.00 78.61           O  
ATOM    478  CG1 ILE A  33       6.982 -39.800   8.047  1.00 78.61           C  
ATOM    479 HG12 ILE A  33       7.596 -39.615   8.928  1.00 78.61           H  
ATOM    480 HG13 ILE A  33       6.166 -40.452   8.360  1.00 78.61           H  
ATOM    481  CG2 ILE A  33       9.105 -39.709   6.694  1.00 78.61           C  
ATOM    482 HG21 ILE A  33       9.820 -40.309   6.131  1.00 78.61           H  
ATOM    483 HG22 ILE A  33       8.858 -38.824   6.107  1.00 78.61           H  
ATOM    484 HG23 ILE A  33       9.575 -39.405   7.630  1.00 78.61           H  
ATOM    485  CD1 ILE A  33       6.383 -38.461   7.595  1.00 78.61           C  
ATOM    486 HD11 ILE A  33       7.166 -37.771   7.279  1.00 78.61           H  
ATOM    487 HD12 ILE A  33       5.678 -38.615   6.778  1.00 78.61           H  
ATOM    488 HD13 ILE A  33       5.854 -38.016   8.437  1.00 78.61           H  
ATOM    489  N   ASP A  34       8.239 -41.034   3.527  1.00 75.46           N  
ATOM    490  H   ASP A  34       7.789 -40.154   3.316  1.00 75.46           H  
ATOM    491  CA  ASP A  34       9.307 -41.497   2.633  1.00 75.46           C  
ATOM    492  HA  ASP A  34       9.267 -42.584   2.568  1.00 75.46           H  
ATOM    493  C   ASP A  34      10.682 -41.104   3.215  1.00 75.46           C  
ATOM    494  CB  ASP A  34       9.056 -40.956   1.220  1.00 75.46           C  
ATOM    495  HB2 ASP A  34       9.124 -39.869   1.243  1.00 75.46           H  
ATOM    496  HB3 ASP A  34       8.038 -41.218   0.929  1.00 75.46           H  
ATOM    497  O   ASP A  34      10.859 -39.990   3.709  1.00 75.46           O  
ATOM    498  CG  ASP A  34      10.015 -41.511   0.161  1.00 75.46           C  
ATOM    499  OD1 ASP A  34      11.040 -42.122   0.543  1.00 75.46           O  
ATOM    500  OD2 ASP A  34       9.712 -41.286  -1.026  1.00 75.46           O  
ATOM    501  N   ARG A  35      11.647 -42.033   3.197  1.00 81.01           N  
ATOM    502  H   ARG A  35      11.499 -42.796   2.552  1.00 81.01           H  
ATOM    503  CA  ARG A  35      12.998 -41.828   3.746  1.00 81.01           C  
ATOM    504  HA  ARG A  35      12.915 -41.219   4.646  1.00 81.01           H  
ATOM    505  C   ARG A  35      13.930 -41.067   2.805  1.00 81.01           C  
ATOM    506  CB  ARG A  35      13.655 -43.170   4.087  1.00 81.01           C  
ATOM    507  HB2 ARG A  35      14.701 -42.981   4.326  1.00 81.01           H  
ATOM    508  HB3 ARG A  35      13.628 -43.807   3.203  1.00 81.01           H  
ATOM    509  O   ARG A  35      14.862 -40.416   3.283  1.00 81.01           O  
ATOM    510  CG  ARG A  35      13.027 -43.909   5.275  1.00 81.01           C  
ATOM    511  HG2 ARG A  35      13.094 -43.290   6.170  1.00 81.01           H  
ATOM    512  HG3 ARG A  35      11.986 -44.150   5.062  1.00 81.01           H  
ATOM    513  CD  ARG A  35      13.840 -45.195   5.461  1.00 81.01           C  
ATOM    514  HD2 ARG A  35      14.888 -44.925   5.596  1.00 81.01           H  
ATOM    515  HD3 ARG A  35      13.758 -45.781   4.545  1.00 81.01           H  
ATOM    516  NE  ARG A  35      13.409 -46.022   6.604  1.00 81.01           N  
ATOM    517  HE  ARG A  35      12.700 -45.651   7.220  1.00 81.01           H  
ATOM    518  NH1 ARG A  35      14.811 -47.782   6.135  1.00 81.01           N  
ATOM    519 HH11 ARG A  35      15.200 -47.314   5.329  1.00 81.01           H  
ATOM    520 HH12 ARG A  35      15.135 -48.706   6.383  1.00 81.01           H  
ATOM    521  NH2 ARG A  35      13.462 -47.934   7.864  1.00 81.01           N  
ATOM    522 HH21 ARG A  35      13.873 -48.853   7.936  1.00 81.01           H  
ATOM    523 HH22 ARG A  35      12.699 -47.644   8.461  1.00 81.01           H  
ATOM    524  CZ  ARG A  35      13.887 -47.227   6.863  1.00 81.01           C  
ATOM    525  N   ASP A  36      13.700 -41.164   1.499  1.00 77.45           N  
ATOM    526  H   ASP A  36      12.906 -41.702   1.182  1.00 77.45           H  
ATOM    527  CA  ASP A  36      14.563 -40.567   0.477  1.00 77.45           C  
ATOM    528  HA  ASP A  36      15.508 -40.280   0.938  1.00 77.45           H  
ATOM    529  C   ASP A  36      13.992 -39.257  -0.087  1.00 77.45           C  
ATOM    530  CB  ASP A  36      14.903 -41.626  -0.582  1.00 77.45           C  
ATOM    531  HB2 ASP A  36      15.447 -41.154  -1.400  1.00 77.45           H  
ATOM    532  HB3 ASP A  36      13.984 -42.057  -0.980  1.00 77.45           H  
ATOM    533  O   ASP A  36      14.693 -38.516  -0.777  1.00 77.45           O  
ATOM    534  CG  ASP A  36      15.792 -42.719   0.025  1.00 77.45           C  
ATOM    535  OD1 ASP A  36      16.837 -42.353   0.618  1.00 77.45           O  
ATOM    536  OD2 ASP A  36      15.430 -43.912  -0.041  1.00 77.45           O  
ATOM    537  N   ARG A  37      12.759 -38.902   0.297  1.00 74.61           N  
ATOM    538  H   ARG A  37      12.240 -39.571   0.849  1.00 74.61           H  
ATOM    539  CA  ARG A  37      12.182 -37.574   0.066  1.00 74.61           C  
ATOM    540  HA  ARG A  37      12.356 -37.334  -0.983  1.00 74.61           H  
ATOM    541  C   ARG A  37      12.890 -36.511   0.912  1.00 74.61           C  
ATOM    542  CB  ARG A  37      10.668 -37.633   0.312  1.00 74.61           C  
ATOM    543  HB2 ARG A  37      10.470 -37.729   1.379  1.00 74.61           H  
ATOM    544  HB3 ARG A  37      10.288 -38.518  -0.198  1.00 74.61           H  
ATOM    545  O   ARG A  37      13.271 -36.754   2.058  1.00 74.61           O  
ATOM    546  CG  ARG A  37       9.928 -36.414  -0.254  1.00 74.61           C  
ATOM    547  HG2 ARG A  37      10.183 -35.520   0.315  1.00 74.61           H  
ATOM    548  HG3 ARG A  37      10.227 -36.274  -1.293  1.00 74.61           H  
ATOM    549  CD  ARG A  37       8.414 -36.642  -0.202  1.00 74.61           C  
ATOM    550  HD2 ARG A  37       8.194 -37.631  -0.604  1.00 74.61           H  
ATOM    551  HD3 ARG A  37       8.088 -36.602   0.838  1.00 74.61           H  
ATOM    552  NE  ARG A  37       7.693 -35.633  -0.998  1.00 74.61           N  
ATOM    553  HE  ARG A  37       8.253 -34.924  -1.449  1.00 74.61           H  
ATOM    554  NH1 ARG A  37       5.559 -36.349  -0.547  1.00 74.61           N  
ATOM    555 HH11 ARG A  37       4.562 -36.252  -0.676  1.00 74.61           H  
ATOM    556 HH12 ARG A  37       5.943 -37.015   0.108  1.00 74.61           H  
ATOM    557  NH2 ARG A  37       5.883 -34.693  -2.008  1.00 74.61           N  
ATOM    558 HH21 ARG A  37       6.493 -34.037  -2.473  1.00 74.61           H  
ATOM    559 HH22 ARG A  37       4.884 -34.628  -2.145  1.00 74.61           H  
ATOM    560  CZ  ARG A  37       6.387 -35.559  -1.175  1.00 74.61           C  
ATOM    561  N   ALA A  38      13.065 -35.319   0.342  1.00 76.44           N  
ATOM    562  H   ALA A  38      12.728 -35.167  -0.598  1.00 76.44           H  
ATOM    563  CA  ALA A  38      13.745 -34.224   1.021  1.00 76.44           C  
ATOM    564  HA  ALA A  38      14.653 -34.641   1.457  1.00 76.44           H  
ATOM    565  C   ALA A  38      12.895 -33.632   2.156  1.00 76.44           C  
ATOM    566  CB  ALA A  38      14.163 -33.164  -0.002  1.00 76.44           C  
ATOM    567  HB1 ALA A  38      14.781 -33.618  -0.777  1.00 76.44           H  
ATOM    568  HB2 ALA A  38      14.736 -32.380   0.494  1.00 76.44           H  
ATOM    569  HB3 ALA A  38      13.279 -32.722  -0.462  1.00 76.44           H  
ATOM    570  O   ALA A  38      11.687 -33.459   2.000  1.00 76.44           O  
ATOM    571  N   PHE A  39      13.525 -33.248   3.270  1.00 80.18           N  
ATOM    572  H   PHE A  39      14.506 -33.474   3.356  1.00 80.18           H  
ATOM    573  CA  PHE A  39      12.835 -32.700   4.443  1.00 80.18           C  
ATOM    574  HA  PHE A  39      12.155 -33.462   4.825  1.00 80.18           H  
ATOM    575  C   PHE A  39      11.958 -31.484   4.109  1.00 80.18           C  
ATOM    576  CB  PHE A  39      13.864 -32.373   5.536  1.00 80.18           C  
ATOM    577  HB2 PHE A  39      14.658 -31.758   5.114  1.00 80.18           H  
ATOM    578  HB3 PHE A  39      13.374 -31.785   6.313  1.00 80.18           H  
ATOM    579  O   PHE A  39      10.792 -31.452   4.495  1.00 80.18           O  
ATOM    580  CG  PHE A  39      14.459 -33.594   6.211  1.00 80.18           C  
ATOM    581  CD1 PHE A  39      13.616 -34.488   6.892  1.00 80.18           C  
ATOM    582  HD1 PHE A  39      12.551 -34.315   6.924  1.00 80.18           H  
ATOM    583  CD2 PHE A  39      15.847 -33.832   6.195  1.00 80.18           C  
ATOM    584  HD2 PHE A  39      16.507 -33.150   5.679  1.00 80.18           H  
ATOM    585  CE1 PHE A  39      14.155 -35.616   7.529  1.00 80.18           C  
ATOM    586  HE1 PHE A  39      13.488 -36.314   8.014  1.00 80.18           H  
ATOM    587  CE2 PHE A  39      16.386 -34.946   6.862  1.00 80.18           C  
ATOM    588  HE2 PHE A  39      17.453 -35.118   6.857  1.00 80.18           H  
ATOM    589  CZ  PHE A  39      15.539 -35.843   7.528  1.00 80.18           C  
ATOM    590  HZ  PHE A  39      15.951 -36.706   8.030  1.00 80.18           H  
ATOM    591  N   ARG A  40      12.455 -30.522   3.320  1.00 64.22           N  
ATOM    592  H   ARG A  40      13.418 -30.601   3.025  1.00 64.22           H  
ATOM    593  CA  ARG A  40      11.650 -29.374   2.853  1.00 64.22           C  
ATOM    594  HA  ARG A  40      11.360 -28.763   3.708  1.00 64.22           H  
ATOM    595  C   ARG A  40      10.347 -29.824   2.171  1.00 64.22           C  
ATOM    596  CB  ARG A  40      12.498 -28.525   1.894  1.00 64.22           C  
ATOM    597  HB2 ARG A  40      12.703 -29.123   1.006  1.00 64.22           H  
ATOM    598  HB3 ARG A  40      13.451 -28.285   2.366  1.00 64.22           H  
ATOM    599  O   ARG A  40       9.292 -29.255   2.416  1.00 64.22           O  
ATOM    600  CG  ARG A  40      11.804 -27.203   1.504  1.00 64.22           C  
ATOM    601  HG2 ARG A  40      11.924 -26.486   2.316  1.00 64.22           H  
ATOM    602  HG3 ARG A  40      10.736 -27.355   1.349  1.00 64.22           H  
ATOM    603  CD  ARG A  40      12.377 -26.612   0.212  1.00 64.22           C  
ATOM    604  HD2 ARG A  40      13.450 -26.466   0.336  1.00 64.22           H  
ATOM    605  HD3 ARG A  40      11.910 -25.643   0.038  1.00 64.22           H  
ATOM    606  NE  ARG A  40      12.106 -27.501  -0.935  1.00 64.22           N  
ATOM    607  HE  ARG A  40      11.461 -28.267  -0.805  1.00 64.22           H  
ATOM    608  NH1 ARG A  40      13.468 -26.520  -2.502  1.00 64.22           N  
ATOM    609 HH11 ARG A  40      13.621 -25.743  -1.875  1.00 64.22           H  
ATOM    610 HH12 ARG A  40      13.847 -26.511  -3.438  1.00 64.22           H  
ATOM    611  NH2 ARG A  40      12.389 -28.439  -2.954  1.00 64.22           N  
ATOM    612 HH21 ARG A  40      12.815 -28.527  -3.866  1.00 64.22           H  
ATOM    613 HH22 ARG A  40      11.796 -29.177  -2.604  1.00 64.22           H  
ATOM    614  CZ  ARG A  40      12.658 -27.473  -2.127  1.00 64.22           C  
ATOM    615  N   ASP A  41      10.408 -30.892   1.379  1.00 64.21           N  
ATOM    616  H   ASP A  41      11.287 -31.385   1.311  1.00 64.21           H  
ATOM    617  CA  ASP A  41       9.279 -31.417   0.598  1.00 64.21           C  
ATOM    618  HA  ASP A  41       8.649 -30.577   0.306  1.00 64.21           H  
ATOM    619  C   ASP A  41       8.384 -32.383   1.407  1.00 64.21           C  
ATOM    620  CB  ASP A  41       9.809 -32.061  -0.696  1.00 64.21           C  
ATOM    621  HB2 ASP A  41      10.333 -32.981  -0.438  1.00 64.21           H  
ATOM    622  HB3 ASP A  41       8.964 -32.325  -1.331  1.00 64.21           H  
ATOM    623  O   ASP A  41       7.352 -32.840   0.913  1.00 64.21           O  
ATOM    624  CG  ASP A  41      10.761 -31.157  -1.498  1.00 64.21           C  
ATOM    625  OD1 ASP A  41      10.672 -29.908  -1.415  1.00 64.21           O  
ATOM    626  OD2 ASP A  41      11.632 -31.703  -2.201  1.00 64.21           O  
ATOM    627  N   LEU A  42       8.766 -32.668   2.658  1.00 69.59           N  
ATOM    628  H   LEU A  42       9.671 -32.323   2.945  1.00 69.59           H  
ATOM    629  CA  LEU A  42       7.916 -33.218   3.720  1.00 69.59           C  
ATOM    630  HA  LEU A  42       7.093 -33.771   3.267  1.00 69.59           H  
ATOM    631  C   LEU A  42       7.265 -32.105   4.574  1.00 69.59           C  
ATOM    632  CB  LEU A  42       8.747 -34.183   4.598  1.00 69.59           C  
ATOM    633  HB2 LEU A  42       8.135 -34.492   5.445  1.00 69.59           H  
ATOM    634  HB3 LEU A  42       9.600 -33.636   4.999  1.00 69.59           H  
ATOM    635  O   LEU A  42       6.517 -32.414   5.497  1.00 69.59           O  
ATOM    636  CG  LEU A  42       9.261 -35.458   3.905  1.00 69.59           C  
ATOM    637  HG  LEU A  42       9.755 -35.205   2.967  1.00 69.59           H  
ATOM    638  CD1 LEU A  42      10.269 -36.172   4.809  1.00 69.59           C  
ATOM    639 HD11 LEU A  42      11.132 -35.528   4.977  1.00 69.59           H  
ATOM    640 HD12 LEU A  42      10.617 -37.084   4.325  1.00 69.59           H  
ATOM    641 HD13 LEU A  42       9.808 -36.421   5.765  1.00 69.59           H  
ATOM    642  CD2 LEU A  42       8.120 -36.439   3.622  1.00 69.59           C  
ATOM    643 HD21 LEU A  42       7.395 -35.977   2.952  1.00 69.59           H  
ATOM    644 HD22 LEU A  42       7.622 -36.706   4.554  1.00 69.59           H  
ATOM    645 HD23 LEU A  42       8.521 -37.340   3.158  1.00 69.59           H  
ATOM    646  N   GLY A  43       7.532 -30.825   4.284  1.00 62.20           N  
ATOM    647  H   GLY A  43       8.135 -30.623   3.499  1.00 62.20           H  
ATOM    648  CA  GLY A  43       6.999 -29.678   5.026  1.00 62.20           C  
ATOM    649  HA2 GLY A  43       6.841 -28.861   4.323  1.00 62.20           H  
ATOM    650  HA3 GLY A  43       6.035 -29.935   5.465  1.00 62.20           H  
ATOM    651  C   GLY A  43       7.905 -29.151   6.143  1.00 62.20           C  
ATOM    652  O   GLY A  43       7.409 -28.475   7.041  1.00 62.20           O  
ATOM    653  N   PHE A  44       9.212 -29.447   6.123  1.00 68.40           N  
ATOM    654  H   PHE A  44       9.578 -30.022   5.378  1.00 68.40           H  
ATOM    655  CA  PHE A  44      10.143 -28.863   7.094  1.00 68.40           C  
ATOM    656  HA  PHE A  44       9.652 -28.892   8.066  1.00 68.40           H  
ATOM    657  C   PHE A  44      10.475 -27.396   6.798  1.00 68.40           C  
ATOM    658  CB  PHE A  44      11.435 -29.670   7.237  1.00 68.40           C  
ATOM    659  HB2 PHE A  44      11.808 -29.957   6.253  1.00 68.40           H  
ATOM    660  HB3 PHE A  44      12.195 -29.018   7.667  1.00 68.40           H  
ATOM    661  O   PHE A  44      10.987 -27.046   5.734  1.00 68.40           O  
ATOM    662  CG  PHE A  44      11.308 -30.879   8.138  1.00 68.40           C  
ATOM    663  CD1 PHE A  44      11.795 -30.805   9.451  1.00 68.40           C  
ATOM    664  HD1 PHE A  44      12.261 -29.890   9.785  1.00 68.40           H  
ATOM    665  CD2 PHE A  44      10.685 -32.059   7.702  1.00 68.40           C  
ATOM    666  HD2 PHE A  44      10.260 -32.118   6.711  1.00 68.40           H  
ATOM    667  CE1 PHE A  44      11.648 -31.889  10.328  1.00 68.40           C  
ATOM    668  HE1 PHE A  44      12.000 -31.799  11.345  1.00 68.40           H  
ATOM    669  CE2 PHE A  44      10.575 -33.159   8.564  1.00 68.40           C  
ATOM    670  HE2 PHE A  44      10.104 -34.061   8.200  1.00 68.40           H  
ATOM    671  CZ  PHE A  44      11.037 -33.073   9.887  1.00 68.40           C  
ATOM    672  HZ  PHE A  44      10.912 -33.906  10.564  1.00 68.40           H  
ATOM    673  N   ASP A  45      10.274 -26.584   7.826  1.00 52.74           N  
ATOM    674  H   ASP A  45       9.892 -27.024   8.651  1.00 52.74           H  
ATOM    675  CA  ASP A  45      10.727 -25.207   7.997  1.00 52.74           C  
ATOM    676  HA  ASP A  45      11.103 -24.831   7.045  1.00 52.74           H  
ATOM    677  C   ASP A  45      11.878 -25.124   9.027  1.00 52.74           C  
ATOM    678  CB  ASP A  45       9.513 -24.349   8.408  1.00 52.74           C  
ATOM    679  HB2 ASP A  45       9.822 -23.308   8.509  1.00 52.74           H  
ATOM    680  HB3 ASP A  45       8.776 -24.390   7.605  1.00 52.74           H  
ATOM    681  O   ASP A  45      12.359 -26.132   9.554  1.00 52.74           O  
ATOM    682  CG  ASP A  45       8.847 -24.798   9.718  1.00 52.74           C  
ATOM    683  OD1 ASP A  45       9.550 -25.296  10.629  1.00 52.74           O  
ATOM    684  OD2 ASP A  45       7.617 -24.649   9.835  1.00 52.74           O  
ATOM    685  N   SER A  46      12.317 -23.907   9.355  1.00 47.00           N  
ATOM    686  H   SER A  46      11.944 -23.108   8.862  1.00 47.00           H  
ATOM    687  CA  SER A  46      13.377 -23.668  10.343  1.00 47.00           C  
ATOM    688  HA  SER A  46      14.271 -24.200  10.021  1.00 47.00           H  
ATOM    689  C   SER A  46      13.039 -24.156  11.764  1.00 47.00           C  
ATOM    690  CB  SER A  46      13.708 -22.173  10.392  1.00 47.00           C  
ATOM    691  HB2 SER A  46      14.537 -22.009  11.081  1.00 47.00           H  
ATOM    692  HB3 SER A  46      12.838 -21.622  10.748  1.00 47.00           H  
ATOM    693  O   SER A  46      13.941 -24.632  12.454  1.00 47.00           O  
ATOM    694  OG  SER A  46      14.066 -21.708   9.103  1.00 47.00           O  
ATOM    695  HG  SER A  46      14.115 -20.749   9.122  1.00 47.00           H  
ATOM    696  N   MET A  47      11.775 -24.084  12.213  1.00 46.42           N  
ATOM    697  H   MET A  47      11.042 -23.851  11.559  1.00 46.42           H  
ATOM    698  CA  MET A  47      11.379 -24.574  13.547  1.00 46.42           C  
ATOM    699  HA  MET A  47      12.045 -24.167  14.307  1.00 46.42           H  
ATOM    700  C   MET A  47      11.456 -26.094  13.617  1.00 46.42           C  
ATOM    701  CB  MET A  47       9.924 -24.225  13.905  1.00 46.42           C  
ATOM    702  HB2 MET A  47       9.631 -24.870  14.734  1.00 46.42           H  
ATOM    703  HB3 MET A  47       9.266 -24.452  13.066  1.00 46.42           H  
ATOM    704  O   MET A  47      12.069 -26.662  14.517  1.00 46.42           O  
ATOM    705  CG  MET A  47       9.666 -22.797  14.363  1.00 46.42           C  
ATOM    706  HG2 MET A  47      10.531 -22.437  14.920  1.00 46.42           H  
ATOM    707  HG3 MET A  47       9.530 -22.170  13.482  1.00 46.42           H  
ATOM    708  SD  MET A  47       8.205 -22.664  15.442  1.00 46.42           S  
ATOM    709  CE  MET A  47       6.916 -23.352  14.362  1.00 46.42           C  
ATOM    710  HE1 MET A  47       5.948 -23.289  14.859  1.00 46.42           H  
ATOM    711  HE2 MET A  47       7.131 -24.398  14.142  1.00 46.42           H  
ATOM    712  HE3 MET A  47       6.878 -22.792  13.428  1.00 46.42           H  
ATOM    713  N   THR A  48      10.805 -26.758  12.668  1.00 65.51           N  
ATOM    714  H   THR A  48      10.355 -26.212  11.948  1.00 65.51           H  
ATOM    715  CA  THR A  48      10.698 -28.217  12.605  1.00 65.51           C  
ATOM    716  HA  THR A  48      10.352 -28.587  13.570  1.00 65.51           H  
ATOM    717  C   THR A  48      12.062 -28.853  12.355  1.00 65.51           C  
ATOM    718  CB  THR A  48       9.675 -28.642  11.541  1.00 65.51           C  
ATOM    719  HB  THR A  48       9.772 -29.711  11.354  1.00 65.51           H  
ATOM    720  O   THR A  48      12.372 -29.876  12.967  1.00 65.51           O  
ATOM    721  CG2 THR A  48       8.239 -28.345  11.972  1.00 65.51           C  
ATOM    722 HG21 THR A  48       8.104 -27.275  12.131  1.00 65.51           H  
ATOM    723 HG22 THR A  48       8.015 -28.887  12.891  1.00 65.51           H  
ATOM    724 HG23 THR A  48       7.557 -28.672  11.187  1.00 65.51           H  
ATOM    725  OG1 THR A  48       9.893 -27.943  10.348  1.00 65.51           O  
ATOM    726  HG1 THR A  48       9.688 -27.018  10.504  1.00 65.51           H  
ATOM    727  N   ALA A  49      12.935 -28.211  11.569  1.00 67.34           N  
ATOM    728  H   ALA A  49      12.612 -27.418  11.033  1.00 67.34           H  
ATOM    729  CA  ALA A  49      14.330 -28.623  11.425  1.00 67.34           C  
ATOM    730  HA  ALA A  49      14.350 -29.656  11.079  1.00 67.34           H  
ATOM    731  C   ALA A  49      15.084 -28.561  12.767  1.00 67.34           C  
ATOM    732  CB  ALA A  49      14.994 -27.735  10.364  1.00 67.34           C  
ATOM    733  HB1 ALA A  49      14.907 -26.686  10.645  1.00 67.34           H  
ATOM    734  HB2 ALA A  49      14.509 -27.885   9.400  1.00 67.34           H  
ATOM    735  HB3 ALA A  49      16.051 -27.988  10.277  1.00 67.34           H  
ATOM    736  O   ALA A  49      15.805 -29.496  13.129  1.00 67.34           O  
ATOM    737  N   VAL A  50      14.873 -27.492  13.543  1.00 59.48           N  
ATOM    738  H   VAL A  50      14.273 -26.760  13.191  1.00 59.48           H  
ATOM    739  CA  VAL A  50      15.437 -27.334  14.890  1.00 59.48           C  
ATOM    740  HA  VAL A  50      16.505 -27.542  14.820  1.00 59.48           H  
ATOM    741  C   VAL A  50      14.875 -28.363  15.879  1.00 59.48           C  
ATOM    742  CB  VAL A  50      15.272 -25.874  15.368  1.00 59.48           C  
ATOM    743  HB  VAL A  50      14.306 -25.489  15.039  1.00 59.48           H  
ATOM    744  O   VAL A  50      15.673 -28.931  16.628  1.00 59.48           O  
ATOM    745  CG1 VAL A  50      15.324 -25.701  16.895  1.00 59.48           C  
ATOM    746 HG11 VAL A  50      15.436 -24.647  17.147  1.00 59.48           H  
ATOM    747 HG12 VAL A  50      16.127 -26.288  17.339  1.00 59.48           H  
ATOM    748 HG13 VAL A  50      14.376 -26.040  17.314  1.00 59.48           H  
ATOM    749  CG2 VAL A  50      16.368 -25.009  14.728  1.00 59.48           C  
ATOM    750 HG21 VAL A  50      16.232 -23.968  15.021  1.00 59.48           H  
ATOM    751 HG22 VAL A  50      16.284 -25.062  13.643  1.00 59.48           H  
ATOM    752 HG23 VAL A  50      17.363 -25.347  15.017  1.00 59.48           H  
ATOM    753  N   ASP A  51      13.567 -28.646  15.872  1.00 65.77           N  
ATOM    754  H   ASP A  51      12.970 -28.111  15.258  1.00 65.77           H  
ATOM    755  CA  ASP A  51      12.936 -29.646  16.750  1.00 65.77           C  
ATOM    756  HA  ASP A  51      13.230 -29.425  17.776  1.00 65.77           H  
ATOM    757  C   ASP A  51      13.431 -31.065  16.438  1.00 65.77           C  
ATOM    758  CB  ASP A  51      11.396 -29.569  16.689  1.00 65.77           C  
ATOM    759  HB2 ASP A  51      11.085 -28.543  16.887  1.00 65.77           H  
ATOM    760  HB3 ASP A  51      11.060 -29.841  15.689  1.00 65.77           H  
ATOM    761  O   ASP A  51      13.899 -31.761  17.339  1.00 65.77           O  
ATOM    762  CG  ASP A  51      10.728 -30.491  17.729  1.00 65.77           C  
ATOM    763  OD1 ASP A  51      11.296 -30.650  18.830  1.00 65.77           O  
ATOM    764  OD2 ASP A  51       9.664 -31.089  17.437  1.00 65.77           O  
ATOM    765  N   LEU A  52      13.461 -31.471  15.162  1.00 77.44           N  
ATOM    766  H   LEU A  52      13.083 -30.860  14.452  1.00 77.44           H  
ATOM    767  CA  LEU A  52      14.033 -32.760  14.754  1.00 77.44           C  
ATOM    768  HA  LEU A  52      13.457 -33.551  15.235  1.00 77.44           H  
ATOM    769  C   LEU A  52      15.486 -32.898  15.224  1.00 77.44           C  
ATOM    770  CB  LEU A  52      13.920 -32.913  13.228  1.00 77.44           C  
ATOM    771  HB2 LEU A  52      14.418 -32.070  12.750  1.00 77.44           H  
ATOM    772  HB3 LEU A  52      12.863 -32.880  12.962  1.00 77.44           H  
ATOM    773  O   LEU A  52      15.850 -33.893  15.848  1.00 77.44           O  
ATOM    774  CG  LEU A  52      14.520 -34.222  12.677  1.00 77.44           C  
ATOM    775  HG  LEU A  52      15.570 -34.288  12.962  1.00 77.44           H  
ATOM    776  CD1 LEU A  52      13.781 -35.453  13.208  1.00 77.44           C  
ATOM    777 HD11 LEU A  52      14.197 -36.356  12.762  1.00 77.44           H  
ATOM    778 HD12 LEU A  52      13.895 -35.527  14.290  1.00 77.44           H  
ATOM    779 HD13 LEU A  52      12.720 -35.388  12.965  1.00 77.44           H  
ATOM    780  CD2 LEU A  52      14.454 -34.231  11.152  1.00 77.44           C  
ATOM    781 HD21 LEU A  52      14.896 -35.149  10.763  1.00 77.44           H  
ATOM    782 HD22 LEU A  52      13.418 -34.159  10.821  1.00 77.44           H  
ATOM    783 HD23 LEU A  52      15.005 -33.381  10.750  1.00 77.44           H  
ATOM    784  N   ARG A  53      16.313 -31.872  14.997  1.00 73.82           N  
ATOM    785  H   ARG A  53      15.950 -31.089  14.472  1.00 73.82           H  
ATOM    786  CA  ARG A  53      17.707 -31.825  15.462  1.00 73.82           C  
ATOM    787  HA  ARG A  53      18.241 -32.680  15.047  1.00 73.82           H  
ATOM    788  C   ARG A  53      17.817 -31.951  16.988  1.00 73.82           C  
ATOM    789  CB  ARG A  53      18.316 -30.537  14.883  1.00 73.82           C  
ATOM    790  HB2 ARG A  53      18.296 -30.638  13.798  1.00 73.82           H  
ATOM    791  HB3 ARG A  53      17.675 -29.689  15.125  1.00 73.82           H  
ATOM    792  O   ARG A  53      18.727 -32.622  17.477  1.00 73.82           O  
ATOM    793  CG  ARG A  53      19.762 -30.212  15.278  1.00 73.82           C  
ATOM    794  HG2 ARG A  53      20.352 -31.129  15.253  1.00 73.82           H  
ATOM    795  HG3 ARG A  53      20.153 -29.541  14.513  1.00 73.82           H  
ATOM    796  CD  ARG A  53      19.956 -29.515  16.636  1.00 73.82           C  
ATOM    797  HD2 ARG A  53      19.678 -30.193  17.443  1.00 73.82           H  
ATOM    798  HD3 ARG A  53      21.019 -29.299  16.739  1.00 73.82           H  
ATOM    799  NE  ARG A  53      19.155 -28.275  16.749  1.00 73.82           N  
ATOM    800  HE  ARG A  53      18.168 -28.374  16.558  1.00 73.82           H  
ATOM    801  NH1 ARG A  53      20.746 -26.879  17.649  1.00 73.82           N  
ATOM    802 HH11 ARG A  53      21.409 -27.640  17.605  1.00 73.82           H  
ATOM    803 HH12 ARG A  53      20.984 -25.959  17.990  1.00 73.82           H  
ATOM    804  NH2 ARG A  53      18.705 -26.094  17.237  1.00 73.82           N  
ATOM    805 HH21 ARG A  53      17.772 -26.221  16.871  1.00 73.82           H  
ATOM    806 HH22 ARG A  53      18.911 -25.195  17.649  1.00 73.82           H  
ATOM    807  CZ  ARG A  53      19.536 -27.097  17.215  1.00 73.82           C  
ATOM    808  N   ASN A  54      16.904 -31.343  17.747  1.00 69.03           N  
ATOM    809  H   ASN A  54      16.178 -30.818  17.281  1.00 69.03           H  
ATOM    810  CA  ASN A  54      16.870 -31.431  19.211  1.00 69.03           C  
ATOM    811  HA  ASN A  54      17.873 -31.257  19.599  1.00 69.03           H  
ATOM    812  C   ASN A  54      16.443 -32.831  19.694  1.00 69.03           C  
ATOM    813  CB  ASN A  54      15.937 -30.339  19.765  1.00 69.03           C  
ATOM    814  HB2 ASN A  54      14.961 -30.418  19.286  1.00 69.03           H  
ATOM    815  HB3 ASN A  54      15.790 -30.504  20.832  1.00 69.03           H  
ATOM    816  O   ASN A  54      17.097 -33.404  20.568  1.00 69.03           O  
ATOM    817  CG  ASN A  54      16.453 -28.918  19.597  1.00 69.03           C  
ATOM    818  ND2 ASN A  54      15.567 -27.952  19.680  1.00 69.03           N  
ATOM    819 HD21 ASN A  54      14.587 -28.186  19.746  1.00 69.03           H  
ATOM    820 HD22 ASN A  54      15.875 -27.003  19.526  1.00 69.03           H  
ATOM    821  OD1 ASN A  54      17.638 -28.650  19.440  1.00 69.03           O  
ATOM    822  N   ARG A  55      15.394 -33.407  19.095  1.00 79.91           N  
ATOM    823  H   ARG A  55      14.896 -32.862  18.406  1.00 79.91           H  
ATOM    824  CA  ARG A  55      14.905 -34.769  19.367  1.00 79.91           C  
ATOM    825  HA  ARG A  55      14.623 -34.869  20.416  1.00 79.91           H  
ATOM    826  C   ARG A  55      15.964 -35.818  19.086  1.00 79.91           C  
ATOM    827  CB  ARG A  55      13.688 -35.052  18.485  1.00 79.91           C  
ATOM    828  HB2 ARG A  55      13.473 -36.121  18.498  1.00 79.91           H  
ATOM    829  HB3 ARG A  55      13.920 -34.769  17.458  1.00 79.91           H  
ATOM    830  O   ARG A  55      16.286 -36.614  19.965  1.00 79.91           O  
ATOM    831  CG  ARG A  55      12.443 -34.308  18.963  1.00 79.91           C  
ATOM    832  HG2 ARG A  55      11.996 -34.850  19.796  1.00 79.91           H  
ATOM    833  HG3 ARG A  55      12.685 -33.293  19.278  1.00 79.91           H  
ATOM    834  CD  ARG A  55      11.477 -34.240  17.790  1.00 79.91           C  
ATOM    835  HD2 ARG A  55      11.376 -35.221  17.325  1.00 79.91           H  
ATOM    836  HD3 ARG A  55      11.892 -33.559  17.046  1.00 79.91           H  
ATOM    837  NE  ARG A  55      10.174 -33.737  18.209  1.00 79.91           N  
ATOM    838  HE  ARG A  55      10.031 -32.742  18.117  1.00 79.91           H  
ATOM    839  NH1 ARG A  55       9.200 -35.764  18.716  1.00 79.91           N  
ATOM    840 HH11 ARG A  55       8.388 -36.306  18.973  1.00 79.91           H  
ATOM    841 HH12 ARG A  55      10.051 -36.261  18.496  1.00 79.91           H  
ATOM    842  NH2 ARG A  55       8.019 -33.845  18.779  1.00 79.91           N  
ATOM    843 HH21 ARG A  55       7.157 -34.355  18.915  1.00 79.91           H  
ATOM    844 HH22 ARG A  55       8.019 -32.854  18.584  1.00 79.91           H  
ATOM    845  CZ  ARG A  55       9.143 -34.463  18.572  1.00 79.91           C  
ATOM    846  N   LEU A  56      16.573 -35.777  17.902  1.00 84.93           N  
ATOM    847  H   LEU A  56      16.255 -35.096  17.227  1.00 84.93           H  
ATOM    848  CA  LEU A  56      17.628 -36.712  17.522  1.00 84.93           C  
ATOM    849  HA  LEU A  56      17.250 -37.728  17.638  1.00 84.93           H  
ATOM    850  C   LEU A  56      18.842 -36.600  18.447  1.00 84.93           C  
ATOM    851  CB  LEU A  56      18.014 -36.507  16.053  1.00 84.93           C  
ATOM    852  HB2 LEU A  56      18.860 -37.161  15.840  1.00 84.93           H  
ATOM    853  HB3 LEU A  56      18.327 -35.473  15.911  1.00 84.93           H  
ATOM    854  O   LEU A  56      19.403 -37.627  18.827  1.00 84.93           O  
ATOM    855  CG  LEU A  56      16.906 -36.844  15.043  1.00 84.93           C  
ATOM    856  HG  LEU A  56      16.011 -36.256  15.248  1.00 84.93           H  
ATOM    857  CD1 LEU A  56      17.394 -36.521  13.634  1.00 84.93           C  
ATOM    858 HD11 LEU A  56      18.218 -37.183  13.366  1.00 84.93           H  
ATOM    859 HD12 LEU A  56      17.726 -35.484  13.589  1.00 84.93           H  
ATOM    860 HD13 LEU A  56      16.580 -36.657  12.922  1.00 84.93           H  
ATOM    861  CD2 LEU A  56      16.512 -38.318  15.092  1.00 84.93           C  
ATOM    862 HD21 LEU A  56      16.028 -38.549  16.041  1.00 84.93           H  
ATOM    863 HD22 LEU A  56      17.389 -38.953  14.964  1.00 84.93           H  
ATOM    864 HD23 LEU A  56      15.787 -38.504  14.300  1.00 84.93           H  
ATOM    865  N   ALA A  57      19.206 -35.398  18.905  1.00 78.04           N  
ATOM    866  H   ALA A  57      18.741 -34.575  18.548  1.00 78.04           H  
ATOM    867  CA  ALA A  57      20.240 -35.237  19.926  1.00 78.04           C  
ATOM    868  HA  ALA A  57      21.133 -35.758  19.582  1.00 78.04           H  
ATOM    869  C   ALA A  57      19.856 -35.870  21.281  1.00 78.04           C  
ATOM    870  CB  ALA A  57      20.582 -33.749  20.060  1.00 78.04           C  
ATOM    871  HB1 ALA A  57      20.898 -33.360  19.092  1.00 78.04           H  
ATOM    872  HB2 ALA A  57      21.395 -33.627  20.775  1.00 78.04           H  
ATOM    873  HB3 ALA A  57      19.710 -33.192  20.404  1.00 78.04           H  
ATOM    874  O   ALA A  57      20.737 -36.369  21.983  1.00 78.04           O  
ATOM    875  N   ALA A  58      18.567 -35.910  21.638  1.00 80.91           N  
ATOM    876  H   ALA A  58      17.884 -35.476  21.034  1.00 80.91           H  
ATOM    877  CA  ALA A  58      18.079 -36.579  22.844  1.00 80.91           C  
ATOM    878  HA  ALA A  58      18.757 -36.336  23.662  1.00 80.91           H  
ATOM    879  C   ALA A  58      18.068 -38.117  22.721  1.00 80.91           C  
ATOM    880  CB  ALA A  58      16.700 -36.014  23.211  1.00 80.91           C  
ATOM    881  HB1 ALA A  58      16.384 -36.421  24.172  1.00 80.91           H  
ATOM    882  HB2 ALA A  58      16.750 -34.928  23.282  1.00 80.91           H  
ATOM    883  HB3 ALA A  58      15.960 -36.287  22.458  1.00 80.91           H  
ATOM    884  O   ALA A  58      18.519 -38.791  23.647  1.00 80.91           O  
ATOM    885  N   VAL A  59      17.616 -38.686  21.592  1.00 86.76           N  
ATOM    886  H   VAL A  59      17.203 -38.088  20.891  1.00 86.76           H  
ATOM    887  CA  VAL A  59      17.555 -40.156  21.409  1.00 86.76           C  
ATOM    888  HA  VAL A  59      17.336 -40.594  22.383  1.00 86.76           H  
ATOM    889  C   VAL A  59      18.884 -40.798  20.988  1.00 86.76           C  
ATOM    890  CB  VAL A  59      16.406 -40.607  20.482  1.00 86.76           C  
ATOM    891  HB  VAL A  59      16.486 -41.686  20.354  1.00 86.76           H  
ATOM    892  O   VAL A  59      19.107 -41.971  21.283  1.00 86.76           O  
ATOM    893  CG1 VAL A  59      15.043 -40.326  21.122  1.00 86.76           C  
ATOM    894 HG11 VAL A  59      14.899 -39.253  21.256  1.00 86.76           H  
ATOM    895 HG12 VAL A  59      14.970 -40.825  22.088  1.00 86.76           H  
ATOM    896 HG13 VAL A  59      14.248 -40.694  20.474  1.00 86.76           H  
ATOM    897  CG2 VAL A  59      16.433 -39.969  19.092  1.00 86.76           C  
ATOM    898 HG21 VAL A  59      15.704 -40.470  18.454  1.00 86.76           H  
ATOM    899 HG22 VAL A  59      16.143 -38.921  19.157  1.00 86.76           H  
ATOM    900 HG23 VAL A  59      17.424 -40.054  18.647  1.00 86.76           H  
ATOM    901  N   THR A  60      19.797 -40.057  20.347  1.00 80.82           N  
ATOM    902  H   THR A  60      19.537 -39.123  20.065  1.00 80.82           H  
ATOM    903  CA  THR A  60      21.140 -40.562  19.978  1.00 80.82           C  
ATOM    904  HA  THR A  60      21.116 -41.651  19.956  1.00 80.82           H  
ATOM    905  C   THR A  60      22.240 -40.174  20.971  1.00 80.82           C  
ATOM    906  CB  THR A  60      21.581 -40.100  18.580  1.00 80.82           C  
ATOM    907  HB  THR A  60      22.530 -40.584  18.348  1.00 80.82           H  
ATOM    908  O   THR A  60      23.289 -40.816  21.001  1.00 80.82           O  
ATOM    909  CG2 THR A  60      20.590 -40.456  17.472  1.00 80.82           C  
ATOM    910 HG21 THR A  60      21.003 -40.162  16.507  1.00 80.82           H  
ATOM    911 HG22 THR A  60      19.640 -39.941  17.617  1.00 80.82           H  
ATOM    912 HG23 THR A  60      20.415 -41.532  17.467  1.00 80.82           H  
ATOM    913  OG1 THR A  60      21.795 -38.709  18.580  1.00 80.82           O  
ATOM    914  HG1 THR A  60      20.930 -38.295  18.528  1.00 80.82           H  
ATOM    915  N   GLY A  61      22.040 -39.109  21.758  1.00 78.03           N  
ATOM    916  H   GLY A  61      21.154 -38.627  21.695  1.00 78.03           H  
ATOM    917  CA  GLY A  61      23.082 -38.478  22.575  1.00 78.03           C  
ATOM    918  HA2 GLY A  61      22.604 -37.808  23.289  1.00 78.03           H  
ATOM    919  HA3 GLY A  61      23.617 -39.250  23.129  1.00 78.03           H  
ATOM    920  C   GLY A  61      24.114 -37.660  21.780  1.00 78.03           C  
ATOM    921  O   GLY A  61      25.037 -37.099  22.374  1.00 78.03           O  
ATOM    922  N   VAL A  62      23.988 -37.577  20.450  1.00 79.95           N  
ATOM    923  H   VAL A  62      23.190 -38.016  20.014  1.00 79.95           H  
ATOM    924  CA  VAL A  62      24.948 -36.904  19.566  1.00 79.95           C  
ATOM    925  HA  VAL A  62      25.905 -36.831  20.082  1.00 79.95           H  
ATOM    926  C   VAL A  62      24.466 -35.485  19.249  1.00 79.95           C  
ATOM    927  CB  VAL A  62      25.192 -37.734  18.290  1.00 79.95           C  
ATOM    928  HB  VAL A  62      24.252 -37.841  17.750  1.00 79.95           H  
ATOM    929  O   VAL A  62      23.385 -35.280  18.704  1.00 79.95           O  
ATOM    930  CG1 VAL A  62      26.221 -37.066  17.375  1.00 79.95           C  
ATOM    931 HG11 VAL A  62      26.322 -37.650  16.460  1.00 79.95           H  
ATOM    932 HG12 VAL A  62      27.186 -36.995  17.876  1.00 79.95           H  
ATOM    933 HG13 VAL A  62      25.875 -36.075  17.084  1.00 79.95           H  
ATOM    934  CG2 VAL A  62      25.717 -39.141  18.605  1.00 79.95           C  
ATOM    935 HG21 VAL A  62      24.973 -39.697  19.175  1.00 79.95           H  
ATOM    936 HG22 VAL A  62      25.901 -39.680  17.676  1.00 79.95           H  
ATOM    937 HG23 VAL A  62      26.641 -39.083  19.180  1.00 79.95           H  
ATOM    938  N   ARG A  63      25.284 -34.478  19.585  1.00 70.50           N  
ATOM    939  H   ARG A  63      26.157 -34.715  20.034  1.00 70.50           H  
ATOM    940  CA  ARG A  63      25.001 -33.069  19.264  1.00 70.50           C  
ATOM    941  HA  ARG A  63      23.929 -32.900  19.370  1.00 70.50           H  
ATOM    942  C   ARG A  63      25.349 -32.746  17.813  1.00 70.50           C  
ATOM    943  CB  ARG A  63      25.743 -32.119  20.215  1.00 70.50           C  
ATOM    944  HB2 ARG A  63      26.768 -32.464  20.356  1.00 70.50           H  
ATOM    945  HB3 ARG A  63      25.777 -31.130  19.758  1.00 70.50           H  
ATOM    946  O   ARG A  63      26.524 -32.796  17.436  1.00 70.50           O  
ATOM    947  CG  ARG A  63      25.035 -31.991  21.567  1.00 70.50           C  
ATOM    948  HG2 ARG A  63      24.991 -32.963  22.060  1.00 70.50           H  
ATOM    949  HG3 ARG A  63      24.021 -31.628  21.403  1.00 70.50           H  
ATOM    950  CD  ARG A  63      25.795 -30.996  22.452  1.00 70.50           C  
ATOM    951  HD2 ARG A  63      25.973 -30.084  21.883  1.00 70.50           H  
ATOM    952  HD3 ARG A  63      26.754 -31.437  22.723  1.00 70.50           H  
ATOM    953  NE  ARG A  63      25.027 -30.659  23.664  1.00 70.50           N  
ATOM    954  HE  ARG A  63      24.060 -30.949  23.677  1.00 70.50           H  
ATOM    955  NH1 ARG A  63      26.695 -29.554  24.792  1.00 70.50           N  
ATOM    956 HH11 ARG A  63      27.323 -29.751  24.026  1.00 70.50           H  
ATOM    957 HH12 ARG A  63      26.994 -28.986  25.572  1.00 70.50           H  
ATOM    958  NH2 ARG A  63      24.646 -29.658  25.671  1.00 70.50           N  
ATOM    959 HH21 ARG A  63      24.960 -29.091  26.447  1.00 70.50           H  
ATOM    960 HH22 ARG A  63      23.674 -29.925  25.615  1.00 70.50           H  
ATOM    961  CZ  ARG A  63      25.460 -29.964  24.701  1.00 70.50           C  
ATOM    962  N   GLU A  64      24.336 -32.348  17.055  1.00 70.32           N  
ATOM    963  H   GLU A  64      23.405 -32.394  17.444  1.00 70.32           H  
ATOM    964  CA  GLU A  64      24.440 -31.876  15.673  1.00 70.32           C  
ATOM    965  HA  GLU A  64      25.388 -32.207  15.249  1.00 70.32           H  
ATOM    966  C   GLU A  64      24.443 -30.348  15.541  1.00 70.32           C  
ATOM    967  CB  GLU A  64      23.293 -32.464  14.833  1.00 70.32           C  
ATOM    968  HB2 GLU A  64      22.342 -32.180  15.284  1.00 70.32           H  
ATOM    969  HB3 GLU A  64      23.336 -32.030  13.835  1.00 70.32           H  
ATOM    970  O   GLU A  64      24.030 -29.620  16.452  1.00 70.32           O  
ATOM    971  CG  GLU A  64      23.330 -33.989  14.686  1.00 70.32           C  
ATOM    972  HG2 GLU A  64      22.558 -34.281  13.973  1.00 70.32           H  
ATOM    973  HG3 GLU A  64      23.099 -34.435  15.654  1.00 70.32           H  
ATOM    974  CD  GLU A  64      24.684 -34.498  14.197  1.00 70.32           C  
ATOM    975  OE1 GLU A  64      25.141 -35.548  14.687  1.00 70.32           O  
ATOM    976  OE2 GLU A  64      25.399 -33.764  13.476  1.00 70.32           O  
ATOM    977  N   ALA A  65      24.888 -29.874  14.374  1.00 62.97           N  
ATOM    978  H   ALA A  65      25.155 -30.540  13.663  1.00 62.97           H  
ATOM    979  CA  ALA A  65      24.689 -28.497  13.937  1.00 62.97           C  
ATOM    980  HA  ALA A  65      25.108 -27.826  14.687  1.00 62.97           H  
ATOM    981  C   ALA A  65      23.188 -28.187  13.785  1.00 62.97           C  
ATOM    982  CB  ALA A  65      25.440 -28.290  12.616  1.00 62.97           C  
ATOM    983  HB1 ALA A  65      26.498 -28.518  12.742  1.00 62.97           H  
ATOM    984  HB2 ALA A  65      25.341 -27.256  12.286  1.00 62.97           H  
ATOM    985  HB3 ALA A  65      25.027 -28.937  11.842  1.00 62.97           H  
ATOM    986  O   ALA A  65      22.390 -29.072  13.483  1.00 62.97           O  
ATOM    987  N   ALA A  66      22.788 -26.925  13.963  1.00 54.40           N  
ATOM    988  H   ALA A  66      23.477 -26.212  14.157  1.00 54.40           H  
ATOM    989  CA  ALA A  66      21.390 -26.519  13.769  1.00 54.40           C  
ATOM    990  HA  ALA A  66      20.751 -27.154  14.382  1.00 54.40           H  
ATOM    991  C   ALA A  66      20.916 -26.691  12.309  1.00 54.40           C  
ATOM    992  CB  ALA A  66      21.234 -25.071  14.247  1.00 54.40           C  
ATOM    993  HB1 ALA A  66      21.844 -24.407  13.635  1.00 54.40           H  
ATOM    994  HB2 ALA A  66      20.190 -24.772  14.153  1.00 54.40           H  
ATOM    995  HB3 ALA A  66      21.532 -24.985  15.292  1.00 54.40           H  
ATOM    996  O   ALA A  66      19.729 -26.871  12.067  1.00 54.40           O  
ATOM    997  N   THR A  67      21.853 -26.682  11.359  1.00 57.68           N  
ATOM    998  H   THR A  67      22.818 -26.541  11.622  1.00 57.68           H  
ATOM    999  CA  THR A  67      21.645 -26.854   9.917  1.00 57.68           C  
ATOM   1000  HA  THR A  67      20.720 -26.357   9.627  1.00 57.68           H  
ATOM   1001  C   THR A  67      21.523 -28.309   9.464  1.00 57.68           C  
ATOM   1002  CB  THR A  67      22.812 -26.201   9.153  1.00 57.68           C  
ATOM   1003  HB  THR A  67      22.795 -26.495   8.104  1.00 57.68           H  
ATOM   1004  O   THR A  67      21.242 -28.525   8.293  1.00 57.68           O  
ATOM   1005  CG2 THR A  67      22.737 -24.676   9.230  1.00 57.68           C  
ATOM   1006 HG21 THR A  67      21.801 -24.332   8.791  1.00 57.68           H  
ATOM   1007 HG22 THR A  67      22.805 -24.339  10.264  1.00 57.68           H  
ATOM   1008 HG23 THR A  67      23.565 -24.254   8.659  1.00 57.68           H  
ATOM   1009  OG1 THR A  67      24.029 -26.600   9.747  1.00 57.68           O  
ATOM   1010  HG1 THR A  67      24.295 -27.381   9.257  1.00 57.68           H  
ATOM   1011  N   VAL A  68      21.675 -29.308  10.348  1.00 72.88           N  
ATOM   1012  H   VAL A  68      21.879 -29.059  11.305  1.00 72.88           H  
ATOM   1013  CA  VAL A  68      21.882 -30.722   9.954  1.00 72.88           C  
ATOM   1014  HA  VAL A  68      22.814 -30.753   9.390  1.00 72.88           H  
ATOM   1015  C   VAL A  68      20.792 -31.304   9.036  1.00 72.88           C  
ATOM   1016  CB  VAL A  68      22.090 -31.589  11.211  1.00 72.88           C  
ATOM   1017  HB  VAL A  68      22.787 -31.057  11.858  1.00 72.88           H  
ATOM   1018  O   VAL A  68      21.067 -32.175   8.218  1.00 72.88           O  
ATOM   1019  CG1 VAL A  68      20.796 -31.827  12.005  1.00 72.88           C  
ATOM   1020 HG11 VAL A  68      20.329 -30.871  12.245  1.00 72.88           H  
ATOM   1021 HG12 VAL A  68      20.101 -32.438  11.429  1.00 72.88           H  
ATOM   1022 HG13 VAL A  68      21.026 -32.350  12.934  1.00 72.88           H  
ATOM   1023  CG2 VAL A  68      22.749 -32.931  10.882  1.00 72.88           C  
ATOM   1024 HG21 VAL A  68      22.908 -33.509  11.792  1.00 72.88           H  
ATOM   1025 HG22 VAL A  68      23.718 -32.756  10.415  1.00 72.88           H  
ATOM   1026 HG23 VAL A  68      22.125 -33.506  10.199  1.00 72.88           H  
ATOM   1027  N   VAL A  69      19.564 -30.789   9.131  1.00 74.70           N  
ATOM   1028  H   VAL A  69      19.434 -30.049   9.806  1.00 74.70           H  
ATOM   1029  CA  VAL A  69      18.407 -31.167   8.296  1.00 74.70           C  
ATOM   1030  HA  VAL A  69      18.360 -32.253   8.225  1.00 74.70           H  
ATOM   1031  C   VAL A  69      18.532 -30.633   6.856  1.00 74.70           C  
ATOM   1032  CB  VAL A  69      17.121 -30.665   8.988  1.00 74.70           C  
ATOM   1033  HB  VAL A  69      17.161 -29.577   9.044  1.00 74.70           H  
ATOM   1034  O   VAL A  69      18.017 -31.236   5.921  1.00 74.70           O  
ATOM   1035  CG1 VAL A  69      15.826 -31.057   8.273  1.00 74.70           C  
ATOM   1036 HG11 VAL A  69      14.968 -30.626   8.789  1.00 74.70           H  
ATOM   1037 HG12 VAL A  69      15.825 -30.683   7.250  1.00 74.70           H  
ATOM   1038 HG13 VAL A  69      15.723 -32.143   8.269  1.00 74.70           H  
ATOM   1039  CG2 VAL A  69      17.032 -31.230  10.417  1.00 74.70           C  
ATOM   1040 HG21 VAL A  69      17.180 -32.310  10.399  1.00 74.70           H  
ATOM   1041 HG22 VAL A  69      17.784 -30.771  11.059  1.00 74.70           H  
ATOM   1042 HG23 VAL A  69      16.054 -31.019  10.850  1.00 74.70           H  
ATOM   1043  N   PHE A  70      19.261 -29.534   6.656  1.00 64.59           N  
ATOM   1044  H   PHE A  70      19.705 -29.110   7.458  1.00 64.59           H  
ATOM   1045  CA  PHE A  70      19.634 -28.996   5.345  1.00 64.59           C  
ATOM   1046  HA  PHE A  70      18.879 -29.283   4.613  1.00 64.59           H  
ATOM   1047  C   PHE A  70      20.977 -29.564   4.853  1.00 64.59           C  
ATOM   1048  CB  PHE A  70      19.671 -27.460   5.419  1.00 64.59           C  
ATOM   1049  HB2 PHE A  70      20.539 -27.160   6.006  1.00 64.59           H  
ATOM   1050  HB3 PHE A  70      19.813 -27.069   4.412  1.00 64.59           H  
ATOM   1051  O   PHE A  70      21.128 -29.814   3.659  1.00 64.59           O  
ATOM   1052  CG  PHE A  70      18.425 -26.817   6.013  1.00 64.59           C  
ATOM   1053  CD1 PHE A  70      17.172 -26.991   5.393  1.00 64.59           C  
ATOM   1054  HD1 PHE A  70      17.094 -27.574   4.487  1.00 64.59           H  
ATOM   1055  CD2 PHE A  70      18.514 -26.057   7.195  1.00 64.59           C  
ATOM   1056  HD2 PHE A  70      19.472 -25.915   7.673  1.00 64.59           H  
ATOM   1057  CE1 PHE A  70      16.018 -26.414   5.954  1.00 64.59           C  
ATOM   1058  HE1 PHE A  70      15.056 -26.553   5.482  1.00 64.59           H  
ATOM   1059  CE2 PHE A  70      17.359 -25.480   7.757  1.00 64.59           C  
ATOM   1060  HE2 PHE A  70      17.428 -24.899   8.665  1.00 64.59           H  
ATOM   1061  CZ  PHE A  70      16.111 -25.660   7.136  1.00 64.59           C  
ATOM   1062  HZ  PHE A  70      15.222 -25.221   7.566  1.00 64.59           H  
ATOM   1063  N   ASP A  71      21.924 -29.827   5.762  1.00 70.51           N  
ATOM   1064  H   ASP A  71      21.771 -29.506   6.707  1.00 70.51           H  
ATOM   1065  CA  ASP A  71      23.223 -30.445   5.444  1.00 70.51           C  
ATOM   1066  HA  ASP A  71      23.699 -29.874   4.647  1.00 70.51           H  
ATOM   1067  C   ASP A  71      23.054 -31.902   4.955  1.00 70.51           C  
ATOM   1068  CB  ASP A  71      24.144 -30.407   6.681  1.00 70.51           C  
ATOM   1069  HB2 ASP A  71      25.108 -30.834   6.407  1.00 70.51           H  
ATOM   1070  HB3 ASP A  71      23.709 -31.044   7.451  1.00 70.51           H  
ATOM   1071  O   ASP A  71      23.758 -32.362   4.052  1.00 70.51           O  
ATOM   1072  CG  ASP A  71      24.386 -29.011   7.274  1.00 70.51           C  
ATOM   1073  OD1 ASP A  71      24.561 -28.049   6.499  1.00 70.51           O  
ATOM   1074  OD2 ASP A  71      24.395 -28.895   8.525  1.00 70.51           O  
ATOM   1075  N   HIS A  72      22.068 -32.621   5.507  1.00 81.59           N  
ATOM   1076  H   HIS A  72      21.563 -32.198   6.274  1.00 81.59           H  
ATOM   1077  CA  HIS A  72      21.698 -33.990   5.142  1.00 81.59           C  
ATOM   1078  HA  HIS A  72      22.294 -34.312   4.288  1.00 81.59           H  
ATOM   1079  C   HIS A  72      20.209 -34.042   4.743  1.00 81.59           C  
ATOM   1080  CB  HIS A  72      22.022 -34.940   6.311  1.00 81.59           C  
ATOM   1081  HB2 HIS A  72      21.777 -35.961   6.016  1.00 81.59           H  
ATOM   1082  HB3 HIS A  72      21.399 -34.679   7.166  1.00 81.59           H  
ATOM   1083  O   HIS A  72      19.387 -34.452   5.557  1.00 81.59           O  
ATOM   1084  CG  HIS A  72      23.462 -34.889   6.748  1.00 81.59           C  
ATOM   1085  CD2 HIS A  72      24.009 -33.957   7.586  1.00 81.59           C  
ATOM   1086  HD2 HIS A  72      23.473 -33.151   8.066  1.00 81.59           H  
ATOM   1087  ND1 HIS A  72      24.481 -35.720   6.345  1.00 81.59           N  
ATOM   1088  HD1 HIS A  72      24.383 -36.576   5.817  1.00 81.59           H  
ATOM   1089  CE1 HIS A  72      25.619 -35.273   6.908  1.00 81.59           C  
ATOM   1090  HE1 HIS A  72      26.587 -35.743   6.815  1.00 81.59           H  
ATOM   1091  NE2 HIS A  72      25.379 -34.202   7.677  1.00 81.59           N  
ATOM   1092  N   PRO A  73      19.830 -33.664   3.502  1.00 76.49           N  
ATOM   1093  CA  PRO A  73      18.437 -33.353   3.150  1.00 76.49           C  
ATOM   1094  HA  PRO A  73      18.113 -32.530   3.787  1.00 76.49           H  
ATOM   1095  C   PRO A  73      17.389 -34.467   3.267  1.00 76.49           C  
ATOM   1096  CB  PRO A  73      18.477 -32.853   1.702  1.00 76.49           C  
ATOM   1097  HB2 PRO A  73      18.384 -33.691   1.012  1.00 76.49           H  
ATOM   1098  HB3 PRO A  73      17.699 -32.114   1.511  1.00 76.49           H  
ATOM   1099  O   PRO A  73      16.216 -34.173   3.067  1.00 76.49           O  
ATOM   1100  CG  PRO A  73      19.868 -32.249   1.575  1.00 76.49           C  
ATOM   1101  HG2 PRO A  73      19.860 -31.240   1.988  1.00 76.49           H  
ATOM   1102  HG3 PRO A  73      20.215 -32.238   0.543  1.00 76.49           H  
ATOM   1103  CD  PRO A  73      20.714 -33.169   2.451  1.00 76.49           C  
ATOM   1104  HD2 PRO A  73      21.079 -34.009   1.860  1.00 76.49           H  
ATOM   1105  HD3 PRO A  73      21.552 -32.598   2.849  1.00 76.49           H  
ATOM   1106  N   THR A  74      17.770 -35.722   3.525  1.00 86.64           N  
ATOM   1107  H   THR A  74      18.708 -35.865   3.871  1.00 86.64           H  
ATOM   1108  CA  THR A  74      16.862 -36.884   3.568  1.00 86.64           C  
ATOM   1109  HA  THR A  74      15.836 -36.528   3.656  1.00 86.64           H  
ATOM   1110  C   THR A  74      17.145 -37.747   4.798  1.00 86.64           C  
ATOM   1111  CB  THR A  74      16.932 -37.757   2.296  1.00 86.64           C  
ATOM   1112  HB  THR A  74      16.052 -38.399   2.288  1.00 86.64           H  
ATOM   1113  O   THR A  74      18.254 -37.726   5.343  1.00 86.64           O  
ATOM   1114  CG2 THR A  74      16.943 -36.963   0.990  1.00 86.64           C  
ATOM   1115 HG21 THR A  74      16.951 -37.652   0.145  1.00 86.64           H  
ATOM   1116 HG22 THR A  74      16.041 -36.355   0.930  1.00 86.64           H  
ATOM   1117 HG23 THR A  74      17.824 -36.324   0.933  1.00 86.64           H  
ATOM   1118  OG1 THR A  74      18.076 -38.592   2.265  1.00 86.64           O  
ATOM   1119  HG1 THR A  74      17.851 -39.291   1.646  1.00 86.64           H  
ATOM   1120  N   ILE A  75      16.171 -38.558   5.218  1.00 88.73           N  
ATOM   1121  H   ILE A  75      15.321 -38.609   4.675  1.00 88.73           H  
ATOM   1122  CA  ILE A  75      16.306 -39.450   6.382  1.00 88.73           C  
ATOM   1123  HA  ILE A  75      16.567 -38.850   7.254  1.00 88.73           H  
ATOM   1124  C   ILE A  75      17.447 -40.448   6.177  1.00 88.73           C  
ATOM   1125  CB  ILE A  75      14.968 -40.166   6.666  1.00 88.73           C  
ATOM   1126  HB  ILE A  75      14.621 -40.623   5.740  1.00 88.73           H  
ATOM   1127  O   ILE A  75      18.218 -40.684   7.106  1.00 88.73           O  
ATOM   1128  CG1 ILE A  75      13.927 -39.125   7.127  1.00 88.73           C  
ATOM   1129 HG12 ILE A  75      14.187 -38.789   8.131  1.00 88.73           H  
ATOM   1130 HG13 ILE A  75      13.955 -38.258   6.467  1.00 88.73           H  
ATOM   1131  CG2 ILE A  75      15.130 -41.300   7.697  1.00 88.73           C  
ATOM   1132 HG21 ILE A  75      15.726 -42.110   7.276  1.00 88.73           H  
ATOM   1133 HG22 ILE A  75      14.164 -41.718   7.979  1.00 88.73           H  
ATOM   1134 HG23 ILE A  75      15.632 -40.921   8.588  1.00 88.73           H  
ATOM   1135  CD1 ILE A  75      12.482 -39.622   7.117  1.00 88.73           C  
ATOM   1136 HD11 ILE A  75      11.841 -38.842   7.527  1.00 88.73           H  
ATOM   1137 HD12 ILE A  75      12.170 -39.820   6.092  1.00 88.73           H  
ATOM   1138 HD13 ILE A  75      12.365 -40.526   7.716  1.00 88.73           H  
ATOM   1139  N   THR A  76      17.602 -40.991   4.967  1.00 87.02           N  
ATOM   1140  H   THR A  76      16.897 -40.822   4.264  1.00 87.02           H  
ATOM   1141  CA  THR A  76      18.701 -41.910   4.636  1.00 87.02           C  
ATOM   1142  HA  THR A  76      18.674 -42.750   5.330  1.00 87.02           H  
ATOM   1143  C   THR A  76      20.069 -41.235   4.784  1.00 87.02           C  
ATOM   1144  CB  THR A  76      18.516 -42.468   3.218  1.00 87.02           C  
ATOM   1145  HB  THR A  76      18.605 -41.654   2.499  1.00 87.02           H  
ATOM   1146  O   THR A  76      20.945 -41.772   5.462  1.00 87.02           O  
ATOM   1147  CG2 THR A  76      19.521 -43.565   2.871  1.00 87.02           C  
ATOM   1148 HG21 THR A  76      20.534 -43.162   2.868  1.00 87.02           H  
ATOM   1149 HG22 THR A  76      19.293 -43.954   1.879  1.00 87.02           H  
ATOM   1150 HG23 THR A  76      19.453 -44.373   3.599  1.00 87.02           H  
ATOM   1151  OG1 THR A  76      17.234 -43.033   3.113  1.00 87.02           O  
ATOM   1152  HG1 THR A  76      16.998 -42.940   2.187  1.00 87.02           H  
ATOM   1153  N   ARG A  77      20.251 -40.016   4.248  1.00 88.70           N  
ATOM   1154  H   ARG A  77      19.471 -39.579   3.777  1.00 88.70           H  
ATOM   1155  CA  ARG A  77      21.515 -39.262   4.394  1.00 88.70           C  
ATOM   1156  HA  ARG A  77      22.345 -39.898   4.085  1.00 88.70           H  
ATOM   1157  C   ARG A  77      21.812 -38.876   5.842  1.00 88.70           C  
ATOM   1158  CB  ARG A  77      21.491 -37.991   3.536  1.00 88.70           C  
ATOM   1159  HB2 ARG A  77      20.569 -37.441   3.719  1.00 88.70           H  
ATOM   1160  HB3 ARG A  77      22.328 -37.360   3.836  1.00 88.70           H  
ATOM   1161  O   ARG A  77      22.976 -38.840   6.238  1.00 88.70           O  
ATOM   1162  CG  ARG A  77      21.631 -38.288   2.040  1.00 88.70           C  
ATOM   1163  HG2 ARG A  77      20.758 -38.835   1.685  1.00 88.70           H  
ATOM   1164  HG3 ARG A  77      22.526 -38.887   1.870  1.00 88.70           H  
ATOM   1165  CD  ARG A  77      21.758 -36.961   1.286  1.00 88.70           C  
ATOM   1166  HD2 ARG A  77      22.621 -36.423   1.679  1.00 88.70           H  
ATOM   1167  HD3 ARG A  77      20.861 -36.369   1.469  1.00 88.70           H  
ATOM   1168  NE  ARG A  77      21.912 -37.171  -0.165  1.00 88.70           N  
ATOM   1169  HE  ARG A  77      21.542 -38.036  -0.532  1.00 88.70           H  
ATOM   1170  NH1 ARG A  77      22.882 -35.146  -0.673  1.00 88.70           N  
ATOM   1171 HH11 ARG A  77      22.890 -34.905   0.308  1.00 88.70           H  
ATOM   1172 HH12 ARG A  77      23.229 -34.488  -1.356  1.00 88.70           H  
ATOM   1173  NH2 ARG A  77      22.404 -36.589  -2.308  1.00 88.70           N  
ATOM   1174 HH21 ARG A  77      21.992 -37.452  -2.631  1.00 88.70           H  
ATOM   1175 HH22 ARG A  77      22.738 -35.913  -2.980  1.00 88.70           H  
ATOM   1176  CZ  ARG A  77      22.400 -36.305  -1.036  1.00 88.70           C  
ATOM   1177  N   LEU A  78      20.775 -38.583   6.625  1.00 89.99           N  
ATOM   1178  H   LEU A  78      19.856 -38.548   6.208  1.00 89.99           H  
ATOM   1179  CA  LEU A  78      20.911 -38.255   8.041  1.00 89.99           C  
ATOM   1180  HA  LEU A  78      21.741 -37.555   8.139  1.00 89.99           H  
ATOM   1181  C   LEU A  78      21.269 -39.506   8.868  1.00 89.99           C  
ATOM   1182  CB  LEU A  78      19.616 -37.542   8.477  1.00 89.99           C  
ATOM   1183  HB2 LEU A  78      19.422 -36.738   7.767  1.00 89.99           H  
ATOM   1184  HB3 LEU A  78      18.787 -38.246   8.414  1.00 89.99           H  
ATOM   1185  O   LEU A  78      22.135 -39.440   9.738  1.00 89.99           O  
ATOM   1186  CG  LEU A  78      19.635 -36.930   9.888  1.00 89.99           C  
ATOM   1187  HG  LEU A  78      19.698 -37.730  10.625  1.00 89.99           H  
ATOM   1188  CD1 LEU A  78      20.798 -35.962  10.105  1.00 89.99           C  
ATOM   1189 HD11 LEU A  78      20.709 -35.479  11.078  1.00 89.99           H  
ATOM   1190 HD12 LEU A  78      21.747 -36.496  10.077  1.00 89.99           H  
ATOM   1191 HD13 LEU A  78      20.784 -35.196   9.329  1.00 89.99           H  
ATOM   1192  CD2 LEU A  78      18.341 -36.146  10.119  1.00 89.99           C  
ATOM   1193 HD21 LEU A  78      18.345 -35.706  11.116  1.00 89.99           H  
ATOM   1194 HD22 LEU A  78      17.481 -36.809  10.027  1.00 89.99           H  
ATOM   1195 HD23 LEU A  78      18.254 -35.346   9.384  1.00 89.99           H  
ATOM   1196  N   ALA A  79      20.687 -40.668   8.552  1.00 88.11           N  
ATOM   1197  H   ALA A  79      19.975 -40.668   7.835  1.00 88.11           H  
ATOM   1198  CA  ALA A  79      21.019 -41.949   9.183  1.00 88.11           C  
ATOM   1199  HA  ALA A  79      20.877 -41.857  10.260  1.00 88.11           H  
ATOM   1200  C   ALA A  79      22.483 -42.358   8.961  1.00 88.11           C  
ATOM   1201  CB  ALA A  79      20.063 -43.024   8.650  1.00 88.11           C  
ATOM   1202  HB1 ALA A  79      20.240 -43.188   7.587  1.00 88.11           H  
ATOM   1203  HB2 ALA A  79      20.228 -43.959   9.184  1.00 88.11           H  
ATOM   1204  HB3 ALA A  79      19.030 -42.706   8.788  1.00 88.11           H  
ATOM   1205  O   ALA A  79      23.127 -42.857   9.886  1.00 88.11           O  
ATOM   1206  N   ASP A  80      23.015 -42.111   7.763  1.00 84.41           N  
ATOM   1207  H   ASP A  80      22.397 -41.795   7.029  1.00 84.41           H  
ATOM   1208  CA  ASP A  80      24.411 -42.390   7.408  1.00 84.41           C  
ATOM   1209  HA  ASP A  80      24.629 -43.439   7.608  1.00 84.41           H  
ATOM   1210  C   ASP A  80      25.394 -41.555   8.234  1.00 84.41           C  
ATOM   1211  CB  ASP A  80      24.608 -42.121   5.908  1.00 84.41           C  
ATOM   1212  HB2 ASP A  80      25.672 -42.190   5.680  1.00 84.41           H  
ATOM   1213  HB3 ASP A  80      24.275 -41.111   5.667  1.00 84.41           H  
ATOM   1214  O   ASP A  80      26.353 -42.083   8.797  1.00 84.41           O  
ATOM   1215  CG  ASP A  80      23.871 -43.122   5.023  1.00 84.41           C  
ATOM   1216  OD1 ASP A  80      23.393 -44.158   5.536  1.00 84.41           O  
ATOM   1217  OD2 ASP A  80      23.879 -42.964   3.783  1.00 84.41           O  
ATOM   1218  N   HIS A  81      25.105 -40.263   8.386  1.00 86.18           N  
ATOM   1219  H   HIS A  81      24.301 -39.899   7.894  1.00 86.18           H  
ATOM   1220  CA  HIS A  81      25.880 -39.343   9.219  1.00 86.18           C  
ATOM   1221  HA  HIS A  81      26.913 -39.311   8.871  1.00 86.18           H  
ATOM   1222  C   HIS A  81      25.911 -39.772  10.691  1.00 86.18           C  
ATOM   1223  CB  HIS A  81      25.261 -37.961   9.036  1.00 86.18           C  
ATOM   1224  HB2 HIS A  81      24.195 -37.999   9.262  1.00 86.18           H  
ATOM   1225  HB3 HIS A  81      25.367 -37.687   7.986  1.00 86.18           H  
ATOM   1226  O   HIS A  81      26.982 -39.882  11.292  1.00 86.18           O  
ATOM   1227  CG  HIS A  81      25.884 -36.889   9.877  1.00 86.18           C  
ATOM   1228  CD2 HIS A  81      25.231 -36.173  10.831  1.00 86.18           C  
ATOM   1229  HD2 HIS A  81      24.200 -36.290  11.133  1.00 86.18           H  
ATOM   1230  ND1 HIS A  81      27.183 -36.402   9.738  1.00 86.18           N  
ATOM   1231  CE1 HIS A  81      27.261 -35.359  10.575  1.00 86.18           C  
ATOM   1232  HE1 HIS A  81      28.124 -34.716  10.670  1.00 86.18           H  
ATOM   1233  NE2 HIS A  81      26.115 -35.216  11.260  1.00 86.18           N  
ATOM   1234  HE2 HIS A  81      25.910 -34.498  11.940  1.00 86.18           H  
ATOM   1235  N   TYR A  82      24.755 -40.123  11.266  1.00 86.99           N  
ATOM   1236  H   TYR A  82      23.898 -40.008  10.743  1.00 86.99           H  
ATOM   1237  CA  TYR A  82      24.708 -40.685  12.620  1.00 86.99           C  
ATOM   1238  HA  TYR A  82      25.214 -39.989  13.290  1.00 86.99           H  
ATOM   1239  C   TYR A  82      25.466 -42.019  12.730  1.00 86.99           C  
ATOM   1240  CB  TYR A  82      23.256 -40.831  13.099  1.00 86.99           C  
ATOM   1241  HB2 TYR A  82      23.231 -41.554  13.914  1.00 86.99           H  
ATOM   1242  HB3 TYR A  82      22.643 -41.232  12.291  1.00 86.99           H  
ATOM   1243  O   TYR A  82      26.100 -42.272  13.757  1.00 86.99           O  
ATOM   1244  CG  TYR A  82      22.649 -39.544  13.627  1.00 86.99           C  
ATOM   1245  CD1 TYR A  82      23.081 -39.020  14.863  1.00 86.99           C  
ATOM   1246  HD1 TYR A  82      23.850 -39.526  15.428  1.00 86.99           H  
ATOM   1247  CD2 TYR A  82      21.655 -38.866  12.896  1.00 86.99           C  
ATOM   1248  HD2 TYR A  82      21.312 -39.261  11.952  1.00 86.99           H  
ATOM   1249  CE1 TYR A  82      22.523 -37.824  15.354  1.00 86.99           C  
ATOM   1250  HE1 TYR A  82      22.851 -37.401  16.292  1.00 86.99           H  
ATOM   1251  CE2 TYR A  82      21.106 -37.666  13.383  1.00 86.99           C  
ATOM   1252  HE2 TYR A  82      20.363 -37.127  12.814  1.00 86.99           H  
ATOM   1253  OH  TYR A  82      21.000 -36.001  15.105  1.00 86.99           O  
ATOM   1254  HH  TYR A  82      21.463 -35.718  15.897  1.00 86.99           H  
ATOM   1255  CZ  TYR A  82      21.537 -37.145  14.616  1.00 86.99           C  
ATOM   1256  N   LEU A  83      25.452 -42.866  11.693  1.00 80.69           N  
ATOM   1257  H   LEU A  83      24.922 -42.611  10.872  1.00 80.69           H  
ATOM   1258  CA  LEU A  83      26.183 -44.137  11.679  1.00 80.69           C  
ATOM   1259  HA  LEU A  83      25.892 -44.695  12.569  1.00 80.69           H  
ATOM   1260  C   LEU A  83      27.705 -43.927  11.749  1.00 80.69           C  
ATOM   1261  CB  LEU A  83      25.775 -44.939  10.429  1.00 80.69           C  
ATOM   1262  HB2 LEU A  83      26.115 -44.398   9.547  1.00 80.69           H  
ATOM   1263  HB3 LEU A  83      24.688 -45.000  10.379  1.00 80.69           H  
ATOM   1264  O   LEU A  83      28.374 -44.641  12.499  1.00 80.69           O  
ATOM   1265  CG  LEU A  83      26.359 -46.360  10.362  1.00 80.69           C  
ATOM   1266  HG  LEU A  83      27.433 -46.339  10.542  1.00 80.69           H  
ATOM   1267  CD1 LEU A  83      25.704 -47.301  11.377  1.00 80.69           C  
ATOM   1268 HD11 LEU A  83      24.630 -47.339  11.195  1.00 80.69           H  
ATOM   1269 HD12 LEU A  83      26.130 -48.298  11.267  1.00 80.69           H  
ATOM   1270 HD13 LEU A  83      25.893 -46.936  12.386  1.00 80.69           H  
ATOM   1271  CD2 LEU A  83      26.128 -46.937   8.967  1.00 80.69           C  
ATOM   1272 HD21 LEU A  83      26.477 -47.968   8.918  1.00 80.69           H  
ATOM   1273 HD22 LEU A  83      25.067 -46.890   8.722  1.00 80.69           H  
ATOM   1274 HD23 LEU A  83      26.676 -46.340   8.238  1.00 80.69           H  
ATOM   1275  N   GLU A  84      28.245 -42.945  11.021  1.00 79.51           N  
ATOM   1276  H   GLU A  84      27.650 -42.427  10.388  1.00 79.51           H  
ATOM   1277  CA  GLU A  84      29.662 -42.573  11.108  1.00 79.51           C  
ATOM   1278  HA  GLU A  84      30.270 -43.471  10.999  1.00 79.51           H  
ATOM   1279  C   GLU A  84      30.003 -41.975  12.480  1.00 79.51           C  
ATOM   1280  CB  GLU A  84      30.059 -41.596   9.987  1.00 79.51           C  
ATOM   1281  HB2 GLU A  84      31.083 -41.277  10.180  1.00 79.51           H  
ATOM   1282  HB3 GLU A  84      29.411 -40.720  10.012  1.00 79.51           H  
ATOM   1283  O   GLU A  84      30.939 -42.433  13.144  1.00 79.51           O  
ATOM   1284  CG  GLU A  84      30.005 -42.243   8.594  1.00 79.51           C  
ATOM   1285  HG2 GLU A  84      30.448 -43.237   8.664  1.00 79.51           H  
ATOM   1286  HG3 GLU A  84      28.965 -42.365   8.290  1.00 79.51           H  
ATOM   1287  CD  GLU A  84      30.766 -41.440   7.525  1.00 79.51           C  
ATOM   1288  OE1 GLU A  84      31.211 -42.086   6.548  1.00 79.51           O  
ATOM   1289  OE2 GLU A  84      30.960 -40.218   7.714  1.00 79.51           O  
ATOM   1290  N   ARG A  85      29.205 -41.007  12.958  1.00 80.99           N  
ATOM   1291  H   ARG A  85      28.453 -40.689  12.363  1.00 80.99           H  
ATOM   1292  CA  ARG A  85      29.438 -40.321  14.242  1.00 80.99           C  
ATOM   1293  HA  ARG A  85      30.460 -39.941  14.239  1.00 80.99           H  
ATOM   1294  C   ARG A  85      29.358 -41.236  15.468  1.00 80.99           C  
ATOM   1295  CB  ARG A  85      28.469 -39.137  14.391  1.00 80.99           C  
ATOM   1296  HB2 ARG A  85      28.531 -38.782  15.420  1.00 80.99           H  
ATOM   1297  HB3 ARG A  85      27.446 -39.467  14.213  1.00 80.99           H  
ATOM   1298  O   ARG A  85      29.978 -40.929  16.485  1.00 80.99           O  
ATOM   1299  CG  ARG A  85      28.814 -37.979  13.437  1.00 80.99           C  
ATOM   1300  HG2 ARG A  85      28.521 -38.237  12.419  1.00 80.99           H  
ATOM   1301  HG3 ARG A  85      29.891 -37.805  13.441  1.00 80.99           H  
ATOM   1302  CD  ARG A  85      28.108 -36.681  13.842  1.00 80.99           C  
ATOM   1303  HD2 ARG A  85      28.272 -35.939  13.060  1.00 80.99           H  
ATOM   1304  HD3 ARG A  85      27.037 -36.870  13.914  1.00 80.99           H  
ATOM   1305  NE  ARG A  85      28.636 -36.168  15.123  1.00 80.99           N  
ATOM   1306  HE  ARG A  85      29.256 -36.786  15.627  1.00 80.99           H  
ATOM   1307  NH1 ARG A  85      27.522 -34.152  15.171  1.00 80.99           N  
ATOM   1308 HH11 ARG A  85      27.170 -33.397  15.743  1.00 80.99           H  
ATOM   1309 HH12 ARG A  85      26.906 -34.446  14.427  1.00 80.99           H  
ATOM   1310  NH2 ARG A  85      28.780 -34.696  16.865  1.00 80.99           N  
ATOM   1311 HH21 ARG A  85      28.392 -33.858  17.272  1.00 80.99           H  
ATOM   1312 HH22 ARG A  85      29.407 -35.317  17.356  1.00 80.99           H  
ATOM   1313  CZ  ARG A  85      28.312 -35.024  15.695  1.00 80.99           C  
ATOM   1314  N   LEU A  86      28.629 -42.351  15.387  1.00 74.74           N  
ATOM   1315  H   LEU A  86      28.091 -42.485  14.542  1.00 74.74           H  
ATOM   1316  CA  LEU A  86      28.505 -43.346  16.463  1.00 74.74           C  
ATOM   1317  HA  LEU A  86      28.597 -42.825  17.416  1.00 74.74           H  
ATOM   1318  C   LEU A  86      29.632 -44.399  16.488  1.00 74.74           C  
ATOM   1319  CB  LEU A  86      27.104 -43.978  16.395  1.00 74.74           C  
ATOM   1320  HB2 LEU A  86      26.918 -44.292  15.368  1.00 74.74           H  
ATOM   1321  HB3 LEU A  86      27.078 -44.869  17.023  1.00 74.74           H  
ATOM   1322  O   LEU A  86      29.707 -45.182  17.436  1.00 74.74           O  
ATOM   1323  CG  LEU A  86      25.984 -43.020  16.856  1.00 74.74           C  
ATOM   1324  HG  LEU A  86      26.103 -42.040  16.393  1.00 74.74           H  
ATOM   1325  CD1 LEU A  86      24.624 -43.586  16.454  1.00 74.74           C  
ATOM   1326 HD11 LEU A  86      24.497 -44.585  16.870  1.00 74.74           H  
ATOM   1327 HD12 LEU A  86      23.830 -42.927  16.807  1.00 74.74           H  
ATOM   1328 HD13 LEU A  86      24.564 -43.636  15.366  1.00 74.74           H  
ATOM   1329  CD2 LEU A  86      25.981 -42.843  18.379  1.00 74.74           C  
ATOM   1330 HD21 LEU A  86      26.897 -42.347  18.702  1.00 74.74           H  
ATOM   1331 HD22 LEU A  86      25.140 -42.215  18.673  1.00 74.74           H  
ATOM   1332 HD23 LEU A  86      25.894 -43.810  18.875  1.00 74.74           H  
ATOM   1333  N   GLY A  87      30.533 -44.393  15.501  1.00 63.52           N  
ATOM   1334  H   GLY A  87      30.392 -43.740  14.743  1.00 63.52           H  
ATOM   1335  CA  GLY A  87      31.795 -45.132  15.532  1.00 63.52           C  
ATOM   1336  HA2 GLY A  87      32.203 -45.102  16.543  1.00 63.52           H  
ATOM   1337  HA3 GLY A  87      32.498 -44.604  14.887  1.00 63.52           H  
ATOM   1338  C   GLY A  87      31.731 -46.603  15.091  1.00 63.52           C  
ATOM   1339  O   GLY A  87      30.878 -47.402  15.492  1.00 63.52           O  
ATOM   1340  N   THR A  88      32.716 -46.995  14.281  1.00 45.37           N  
ATOM   1341  H   THR A  88      33.360 -46.299  13.932  1.00 45.37           H  
ATOM   1342  CA  THR A  88      32.872 -48.360  13.751  1.00 45.37           C  
ATOM   1343  HA  THR A  88      31.890 -48.831  13.707  1.00 45.37           H  
ATOM   1344  C   THR A  88      33.744 -49.274  14.618  1.00 45.37           C  
ATOM   1345  CB  THR A  88      33.420 -48.324  12.316  1.00 45.37           C  
ATOM   1346  HB  THR A  88      33.715 -49.327  12.008  1.00 45.37           H  
ATOM   1347  O   THR A  88      33.639 -50.491  14.473  1.00 45.37           O  
ATOM   1348  CG2 THR A  88      32.380 -47.798  11.327  1.00 45.37           C  
ATOM   1349 HG21 THR A  88      31.493 -48.432  11.351  1.00 45.37           H  
ATOM   1350 HG22 THR A  88      32.090 -46.780  11.585  1.00 45.37           H  
ATOM   1351 HG23 THR A  88      32.789 -47.806  10.317  1.00 45.37           H  
ATOM   1352  OG1 THR A  88      34.536 -47.466  12.256  1.00 45.37           O  
ATOM   1353  HG1 THR A  88      34.656 -47.201  11.341  1.00 45.37           H  
ATOM   1354  N   GLU A  89      34.542 -48.743  15.556  1.00 39.77           N  
ATOM   1355  H   GLU A  89      34.577 -47.735  15.618  1.00 39.77           H  
ATOM   1356  CA  GLU A  89      35.449 -49.507  16.442  1.00 39.77           C  
ATOM   1357  HA  GLU A  89      35.930 -50.265  15.824  1.00 39.77           H  
ATOM   1358  C   GLU A  89      34.735 -50.318  17.547  1.00 39.77           C  
ATOM   1359  CB  GLU A  89      36.587 -48.631  17.015  1.00 39.77           C  
ATOM   1360  HB2 GLU A  89      37.062 -49.180  17.828  1.00 39.77           H  
ATOM   1361  HB3 GLU A  89      36.177 -47.711  17.432  1.00 39.77           H  
ATOM   1362  O   GLU A  89      35.160 -50.370  18.701  1.00 39.77           O  
ATOM   1363  CG  GLU A  89      37.707 -48.302  16.014  1.00 39.77           C  
ATOM   1364  HG2 GLU A  89      37.697 -49.037  15.209  1.00 39.77           H  
ATOM   1365  HG3 GLU A  89      37.522 -47.323  15.572  1.00 39.77           H  
ATOM   1366  CD  GLU A  89      39.085 -48.334  16.707  1.00 39.77           C  
ATOM   1367  OE1 GLU A  89      39.916 -49.204  16.331  1.00 39.77           O  
ATOM   1368  OE2 GLU A  89      39.284 -47.545  17.655  1.00 39.77           O  
ATOM   1369  N   VAL A  90      33.693 -51.075  17.192  1.00 36.54           N  
ATOM   1370  H   VAL A  90      33.414 -51.037  16.222  1.00 36.54           H  
ATOM   1371  CA  VAL A  90      33.273 -52.223  18.005  1.00 36.54           C  
ATOM   1372  HA  VAL A  90      33.364 -51.945  19.055  1.00 36.54           H  
ATOM   1373  C   VAL A  90      34.265 -53.362  17.769  1.00 36.54           C  
ATOM   1374  CB  VAL A  90      31.798 -52.615  17.801  1.00 36.54           C  
ATOM   1375  HB  VAL A  90      31.635 -52.957  16.779  1.00 36.54           H  
ATOM   1376  O   VAL A  90      33.969 -54.362  17.113  1.00 36.54           O  
ATOM   1377  CG1 VAL A  90      31.373 -53.716  18.786  1.00 36.54           C  
ATOM   1378 HG11 VAL A  90      31.941 -54.630  18.611  1.00 36.54           H  
ATOM   1379 HG12 VAL A  90      30.318 -53.954  18.648  1.00 36.54           H  
ATOM   1380 HG13 VAL A  90      31.534 -53.388  19.813  1.00 36.54           H  
ATOM   1381  CG2 VAL A  90      30.890 -51.406  18.068  1.00 36.54           C  
ATOM   1382 HG21 VAL A  90      29.842 -51.701  18.018  1.00 36.54           H  
ATOM   1383 HG22 VAL A  90      31.079 -50.620  17.337  1.00 36.54           H  
ATOM   1384 HG23 VAL A  90      31.091 -51.004  19.061  1.00 36.54           H  
ATOM   1385  N   ARG A  91      35.464 -53.219  18.348  1.00 32.98           N  
ATOM   1386  H   ARG A  91      35.642 -52.335  18.802  1.00 32.98           H  
ATOM   1387  CA  ARG A  91      36.310 -54.365  18.690  1.00 32.98           C  
ATOM   1388  HA  ARG A  91      36.413 -55.020  17.825  1.00 32.98           H  
ATOM   1389  C   ARG A  91      35.590 -55.151  19.778  1.00 32.98           C  
ATOM   1390  CB  ARG A  91      37.706 -53.930  19.159  1.00 32.98           C  
ATOM   1391  HB2 ARG A  91      37.614 -53.148  19.913  1.00 32.98           H  
ATOM   1392  HB3 ARG A  91      38.191 -54.790  19.620  1.00 32.98           H  
ATOM   1393  O   ARG A  91      35.827 -54.956  20.966  1.00 32.98           O  
ATOM   1394  CG  ARG A  91      38.593 -53.439  18.013  1.00 32.98           C  
ATOM   1395  HG2 ARG A  91      38.604 -54.174  17.208  1.00 32.98           H  
ATOM   1396  HG3 ARG A  91      38.209 -52.491  17.635  1.00 32.98           H  
ATOM   1397  CD  ARG A  91      40.014 -53.252  18.549  1.00 32.98           C  
ATOM   1398  HD2 ARG A  91      40.395 -54.222  18.869  1.00 32.98           H  
ATOM   1399  HD3 ARG A  91      39.978 -52.585  19.410  1.00 32.98           H  
ATOM   1400  NE  ARG A  91      40.897 -52.665  17.531  1.00 32.98           N  
ATOM   1401  HE  ARG A  91      40.461 -52.039  16.869  1.00 32.98           H  
ATOM   1402  NH1 ARG A  91      42.896 -53.257  18.496  1.00 32.98           N  
ATOM   1403 HH11 ARG A  91      42.379 -53.677  19.256  1.00 32.98           H  
ATOM   1404 HH12 ARG A  91      43.905 -53.208  18.519  1.00 32.98           H  
ATOM   1405  NH2 ARG A  91      42.868 -52.063  16.601  1.00 32.98           N  
ATOM   1406 HH21 ARG A  91      42.337 -51.463  15.986  1.00 32.98           H  
ATOM   1407 HH22 ARG A  91      43.875 -51.984  16.632  1.00 32.98           H  
ATOM   1408  CZ  ARG A  91      42.215 -52.673  17.546  1.00 32.98           C  
ATOM   1409  N   GLY A  92      34.673 -56.014  19.353  1.00 32.59           N  
ATOM   1410  H   GLY A  92      34.455 -56.012  18.366  1.00 32.59           H  
ATOM   1411  CA  GLY A  92      33.997 -56.968  20.218  1.00 32.59           C  
ATOM   1412  HA2 GLY A  92      33.192 -57.458  19.670  1.00 32.59           H  
ATOM   1413  HA3 GLY A  92      33.577 -56.455  21.083  1.00 32.59           H  
ATOM   1414  C   GLY A  92      34.978 -58.029  20.700  1.00 32.59           C  
ATOM   1415  O   GLY A  92      34.960 -59.151  20.199  1.00 32.59           O  
ATOM   1416  N   GLU A  93      35.842 -57.680  21.657  1.00 33.73           N  
ATOM   1417  H   GLU A  93      35.859 -56.719  21.967  1.00 33.73           H  
ATOM   1418  CA  GLU A  93      36.559 -58.674  22.451  1.00 33.73           C  
ATOM   1419  HA  GLU A  93      37.159 -59.295  21.786  1.00 33.73           H  
ATOM   1420  C   GLU A  93      35.507 -59.563  23.119  1.00 33.73           C  
ATOM   1421  CB  GLU A  93      37.503 -58.031  23.482  1.00 33.73           C  
ATOM   1422  HB2 GLU A  93      36.962 -57.296  24.078  1.00 33.73           H  
ATOM   1423  HB3 GLU A  93      37.864 -58.821  24.142  1.00 33.73           H  
ATOM   1424  O   GLU A  93      34.708 -59.105  23.938  1.00 33.73           O  
ATOM   1425  CG  GLU A  93      38.717 -57.371  22.808  1.00 33.73           C  
ATOM   1426  HG2 GLU A  93      39.090 -58.045  22.037  1.00 33.73           H  
ATOM   1427  HG3 GLU A  93      38.396 -56.453  22.315  1.00 33.73           H  
ATOM   1428  CD  GLU A  93      39.861 -57.058  23.789  1.00 33.73           C  
ATOM   1429  OE1 GLU A  93      41.030 -57.186  23.355  1.00 33.73           O  
ATOM   1430  OE2 GLU A  93      39.573 -56.693  24.950  1.00 33.73           O  
ATOM   1431  N   ALA A  94      35.440 -60.820  22.675  1.00 39.24           N  
ATOM   1432  H   ALA A  94      36.075 -61.112  21.945  1.00 39.24           H  
ATOM   1433  CA  ALA A  94      34.363 -61.720  23.055  1.00 39.24           C  
ATOM   1434  HA  ALA A  94      33.431 -61.259  22.728  1.00 39.24           H  
ATOM   1435  C   ALA A  94      34.351 -61.897  24.585  1.00 39.24           C  
ATOM   1436  CB  ALA A  94      34.532 -63.048  22.308  1.00 39.24           C  
ATOM   1437  HB1 ALA A  94      35.477 -63.512  22.587  1.00 39.24           H  
ATOM   1438  HB2 ALA A  94      33.714 -63.719  22.572  1.00 39.24           H  
ATOM   1439  HB3 ALA A  94      34.515 -62.871  21.233  1.00 39.24           H  
ATOM   1440  O   ALA A  94      35.397 -62.227  25.156  1.00 39.24           O  
ATOM   1441  N   PRO A  95      33.206 -61.681  25.263  1.00 41.60           N  
ATOM   1442  CA  PRO A  95      33.152 -61.691  26.718  1.00 41.60           C  
ATOM   1443  HA  PRO A  95      33.797 -60.900  27.101  1.00 41.60           H  
ATOM   1444  C   PRO A  95      33.638 -63.037  27.261  1.00 41.60           C  
ATOM   1445  CB  PRO A  95      31.701 -61.372  27.096  1.00 41.60           C  
ATOM   1446  HB2 PRO A  95      31.605 -60.303  27.285  1.00 41.60           H  
ATOM   1447  HB3 PRO A  95      31.365 -61.941  27.963  1.00 41.60           H  
ATOM   1448  O   PRO A  95      33.173 -64.099  26.844  1.00 41.60           O  
ATOM   1449  CG  PRO A  95      30.909 -61.737  25.840  1.00 41.60           C  
ATOM   1450  HG2 PRO A  95      29.989 -61.158  25.757  1.00 41.60           H  
ATOM   1451  HG3 PRO A  95      30.693 -62.805  25.841  1.00 41.60           H  
ATOM   1452  CD  PRO A  95      31.887 -61.413  24.713  1.00 41.60           C  
ATOM   1453  HD2 PRO A  95      31.675 -62.041  23.848  1.00 41.60           H  
ATOM   1454  HD3 PRO A  95      31.814 -60.358  24.447  1.00 41.60           H  
ATOM   1455  N   SER A  96      34.606 -62.978  28.180  1.00 49.61           N  
ATOM   1456  H   SER A  96      34.956 -62.065  28.430  1.00 49.61           H  
ATOM   1457  CA  SER A  96      35.285 -64.161  28.714  1.00 49.61           C  
ATOM   1458  HA  SER A  96      35.840 -64.631  27.902  1.00 49.61           H  
ATOM   1459  C   SER A  96      34.288 -65.169  29.284  1.00 49.61           C  
ATOM   1460  CB  SER A  96      36.278 -63.751  29.803  1.00 49.61           C  
ATOM   1461  HB2 SER A  96      37.035 -63.096  29.371  1.00 49.61           H  
ATOM   1462  HB3 SER A  96      35.750 -63.212  30.590  1.00 49.61           H  
ATOM   1463  O   SER A  96      33.469 -64.828  30.138  1.00 49.61           O  
ATOM   1464  OG  SER A  96      36.904 -64.894  30.361  1.00 49.61           O  
ATOM   1465  HG  SER A  96      37.557 -64.588  30.995  1.00 49.61           H  
ATOM   1466  N   ALA A  97      34.414 -66.434  28.874  1.00 56.90           N  
ATOM   1467  H   ALA A  97      35.092 -66.631  28.152  1.00 56.90           H  
ATOM   1468  CA  ALA A  97      33.544 -67.523  29.320  1.00 56.90           C  
ATOM   1469  HA  ALA A  97      32.524 -67.294  29.010  1.00 56.90           H  
ATOM   1470  C   ALA A  97      33.521 -67.712  30.853  1.00 56.90           C  
ATOM   1471  CB  ALA A  97      33.995 -68.805  28.608  1.00 56.90           C  
ATOM   1472  HB1 ALA A  97      33.943 -68.668  27.528  1.00 56.90           H  
ATOM   1473  HB2 ALA A  97      33.334 -69.626  28.889  1.00 56.90           H  
ATOM   1474  HB3 ALA A  97      35.016 -69.056  28.897  1.00 56.90           H  
ATOM   1475  O   ALA A  97      32.556 -68.254  31.386  1.00 56.90           O  
ATOM   1476  N   LEU A  98      34.552 -67.235  31.563  1.00 61.17           N  
ATOM   1477  H   LEU A  98      35.286 -66.757  31.061  1.00 61.17           H  
ATOM   1478  CA  LEU A  98      34.609 -67.240  33.028  1.00 61.17           C  
ATOM   1479  HA  LEU A  98      34.336 -68.231  33.391  1.00 61.17           H  
ATOM   1480  C   LEU A  98      33.596 -66.270  33.661  1.00 61.17           C  
ATOM   1481  CB  LEU A  98      36.046 -66.921  33.479  1.00 61.17           C  
ATOM   1482  HB2 LEU A  98      36.356 -65.987  33.010  1.00 61.17           H  
ATOM   1483  HB3 LEU A  98      36.047 -66.762  34.557  1.00 61.17           H  
ATOM   1484  O   LEU A  98      32.927 -66.644  34.614  1.00 61.17           O  
ATOM   1485  CG  LEU A  98      37.069 -68.025  33.145  1.00 61.17           C  
ATOM   1486  HG  LEU A  98      36.979 -68.304  32.095  1.00 61.17           H  
ATOM   1487  CD1 LEU A  98      38.489 -67.509  33.372  1.00 61.17           C  
ATOM   1488 HD11 LEU A  98      39.210 -68.290  33.127  1.00 61.17           H  
ATOM   1489 HD12 LEU A  98      38.673 -66.648  32.728  1.00 61.17           H  
ATOM   1490 HD13 LEU A  98      38.615 -67.214  34.413  1.00 61.17           H  
ATOM   1491  CD2 LEU A  98      36.873 -69.275  34.006  1.00 61.17           C  
ATOM   1492 HD21 LEU A  98      35.904 -69.728  33.799  1.00 61.17           H  
ATOM   1493 HD22 LEU A  98      36.919 -69.009  35.062  1.00 61.17           H  
ATOM   1494 HD23 LEU A  98      37.651 -70.006  33.785  1.00 61.17           H  
ATOM   1495  N   ALA A  99      33.386 -65.080  33.089  1.00 57.33           N  
ATOM   1496  H   ALA A  99      33.853 -64.856  32.222  1.00 57.33           H  
ATOM   1497  CA  ALA A  99      32.424 -64.112  33.630  1.00 57.33           C  
ATOM   1498  HA  ALA A  99      32.643 -63.954  34.686  1.00 57.33           H  
ATOM   1499  C   ALA A  99      30.964 -64.612  33.538  1.00 57.33           C  
ATOM   1500  CB  ALA A  99      32.617 -62.784  32.887  1.00 57.33           C  
ATOM   1501  HB1 ALA A  99      31.941 -62.038  33.305  1.00 57.33           H  
ATOM   1502  HB2 ALA A  99      32.399 -62.910  31.827  1.00 57.33           H  
ATOM   1503  HB3 ALA A  99      33.643 -62.437  33.013  1.00 57.33           H  
ATOM   1504  O   ALA A  99      30.110 -64.224  34.334  1.00 57.33           O  
ATOM   1505  N   GLY A 100      30.678 -65.511  32.588  1.00 57.82           N  
ATOM   1506  H   GLY A 100      31.422 -65.789  31.964  1.00 57.82           H  
ATOM   1507  CA  GLY A 100      29.392 -66.208  32.498  1.00 57.82           C  
ATOM   1508  HA2 GLY A 100      29.322 -66.690  31.523  1.00 57.82           H  
ATOM   1509  HA3 GLY A 100      28.581 -65.484  32.586  1.00 57.82           H  
ATOM   1510  C   GLY A 100      29.187 -67.287  33.571  1.00 57.82           C  
ATOM   1511  O   GLY A 100      28.043 -67.613  33.883  1.00 57.82           O  
ATOM   1512  N   LEU A 101      30.267 -67.826  34.154  1.00 63.89           N  
ATOM   1513  H   LEU A 101      31.177 -67.458  33.917  1.00 63.89           H  
ATOM   1514  CA  LEU A 101      30.196 -68.766  35.278  1.00 63.89           C  
ATOM   1515  HA  LEU A 101      29.361 -69.447  35.114  1.00 63.89           H  
ATOM   1516  C   LEU A 101      29.892 -68.039  36.592  1.00 63.89           C  
ATOM   1517  CB  LEU A 101      31.495 -69.593  35.366  1.00 63.89           C  
ATOM   1518  HB2 LEU A 101      32.349 -68.957  35.135  1.00 63.89           H  
ATOM   1519  HB3 LEU A 101      31.630 -69.940  36.390  1.00 63.89           H  
ATOM   1520  O   LEU A 101      29.001 -68.481  37.311  1.00 63.89           O  
ATOM   1521  CG  LEU A 101      31.490 -70.813  34.429  1.00 63.89           C  
ATOM   1522  HG  LEU A 101      31.004 -70.555  33.489  1.00 63.89           H  
ATOM   1523  CD1 LEU A 101      32.916 -71.267  34.116  1.00 63.89           C  
ATOM   1524 HD11 LEU A 101      32.895 -72.163  33.496  1.00 63.89           H  
ATOM   1525 HD12 LEU A 101      33.450 -71.470  35.045  1.00 63.89           H  
ATOM   1526 HD13 LEU A 101      33.429 -70.474  33.572  1.00 63.89           H  
ATOM   1527  CD2 LEU A 101      30.748 -71.989  35.072  1.00 63.89           C  
ATOM   1528 HD21 LEU A 101      30.729 -72.834  34.384  1.00 63.89           H  
ATOM   1529 HD22 LEU A 101      31.242 -72.281  35.999  1.00 63.89           H  
ATOM   1530 HD23 LEU A 101      29.723 -71.696  35.299  1.00 63.89           H  
ATOM   1531  N   ASP A 102      30.541 -66.902  36.860  1.00 61.60           N  
ATOM   1532  H   ASP A 102      31.328 -66.650  36.280  1.00 61.60           H  
ATOM   1533  CA  ASP A 102      30.309 -66.106  38.077  1.00 61.60           C  
ATOM   1534  HA  ASP A 102      30.577 -66.702  38.950  1.00 61.60           H  
ATOM   1535  C   ASP A 102      28.830 -65.686  38.212  1.00 61.60           C  
ATOM   1536  CB  ASP A 102      31.192 -64.841  38.055  1.00 61.60           C  
ATOM   1537  HB2 ASP A 102      30.888 -64.221  37.212  1.00 61.60           H  
ATOM   1538  HB3 ASP A 102      31.000 -64.274  38.966  1.00 61.60           H  
ATOM   1539  O   ASP A 102      28.210 -65.826  39.269  1.00 61.60           O  
ATOM   1540  CG  ASP A 102      32.705 -65.088  37.957  1.00 61.60           C  
ATOM   1541  OD1 ASP A 102      33.175 -66.152  38.415  1.00 61.60           O  
ATOM   1542  OD2 ASP A 102      33.389 -64.188  37.416  1.00 61.60           O  
ATOM   1543  N   ALA A 103      28.228 -65.222  37.108  1.00 61.32           N  
ATOM   1544  H   ALA A 103      28.794 -65.106  36.280  1.00 61.32           H  
ATOM   1545  CA  ALA A 103      26.820 -64.824  37.060  1.00 61.32           C  
ATOM   1546  HA  ALA A 103      26.634 -64.105  37.857  1.00 61.32           H  
ATOM   1547  C   ALA A 103      25.853 -66.006  37.272  1.00 61.32           C  
ATOM   1548  CB  ALA A 103      26.573 -64.137  35.711  1.00 61.32           C  
ATOM   1549  HB1 ALA A 103      25.540 -63.793  35.661  1.00 61.32           H  
ATOM   1550  HB2 ALA A 103      27.239 -63.281  35.606  1.00 61.32           H  
ATOM   1551  HB3 ALA A 103      26.758 -64.837  34.896  1.00 61.32           H  
ATOM   1552  O   ALA A 103      24.805 -65.849  37.901  1.00 61.32           O  
ATOM   1553  N   LEU A 104      26.209 -67.195  36.776  1.00 66.03           N  
ATOM   1554  H   LEU A 104      27.102 -67.269  36.309  1.00 66.03           H  
ATOM   1555  CA  LEU A 104      25.446 -68.422  37.000  1.00 66.03           C  
ATOM   1556  HA  LEU A 104      24.398 -68.219  36.780  1.00 66.03           H  
ATOM   1557  C   LEU A 104      25.533 -68.863  38.468  1.00 66.03           C  
ATOM   1558  CB  LEU A 104      25.971 -69.493  36.027  1.00 66.03           C  
ATOM   1559  HB2 LEU A 104      25.888 -69.103  35.013  1.00 66.03           H  
ATOM   1560  HB3 LEU A 104      27.029 -69.658  36.231  1.00 66.03           H  
ATOM   1561  O   LEU A 104      24.517 -69.232  39.055  1.00 66.03           O  
ATOM   1562  CG  LEU A 104      25.260 -70.856  36.090  1.00 66.03           C  
ATOM   1563  HG  LEU A 104      25.345 -71.276  37.092  1.00 66.03           H  
ATOM   1564  CD1 LEU A 104      23.779 -70.767  35.713  1.00 66.03           C  
ATOM   1565 HD11 LEU A 104      23.671 -70.322  34.723  1.00 66.03           H  
ATOM   1566 HD12 LEU A 104      23.252 -70.153  36.444  1.00 66.03           H  
ATOM   1567 HD13 LEU A 104      23.334 -71.762  35.721  1.00 66.03           H  
ATOM   1568  CD2 LEU A 104      25.947 -71.804  35.105  1.00 66.03           C  
ATOM   1569 HD21 LEU A 104      25.972 -71.353  34.113  1.00 66.03           H  
ATOM   1570 HD22 LEU A 104      26.967 -71.992  35.440  1.00 66.03           H  
ATOM   1571 HD23 LEU A 104      25.404 -72.747  35.053  1.00 66.03           H  
ATOM   1572  N   GLU A 105      26.719 -68.785  39.074  1.00 68.57           N  
ATOM   1573  H   GLU A 105      27.516 -68.469  38.540  1.00 68.57           H  
ATOM   1574  CA  GLU A 105      26.948 -69.184  40.465  1.00 68.57           C  
ATOM   1575  HA  GLU A 105      26.537 -70.187  40.581  1.00 68.57           H  
ATOM   1576  C   GLU A 105      26.192 -68.278  41.454  1.00 68.57           C  
ATOM   1577  CB  GLU A 105      28.465 -69.261  40.736  1.00 68.57           C  
ATOM   1578  HB2 GLU A 105      28.968 -69.621  39.838  1.00 68.57           H  
ATOM   1579  HB3 GLU A 105      28.852 -68.271  40.977  1.00 68.57           H  
ATOM   1580  O   GLU A 105      25.590 -68.773  42.408  1.00 68.57           O  
ATOM   1581  CG  GLU A 105      28.779 -70.251  41.868  1.00 68.57           C  
ATOM   1582  HG2 GLU A 105      28.286 -71.198  41.646  1.00 68.57           H  
ATOM   1583  HG3 GLU A 105      28.355 -69.873  42.798  1.00 68.57           H  
ATOM   1584  CD  GLU A 105      30.286 -70.498  42.055  1.00 68.57           C  
ATOM   1585  OE1 GLU A 105      30.697 -71.679  41.945  1.00 68.57           O  
ATOM   1586  OE2 GLU A 105      31.004 -69.527  42.377  1.00 68.57           O  
ATOM   1587  N   ALA A 106      26.106 -66.975  41.164  1.00 63.31           N  
ATOM   1588  H   ALA A 106      26.663 -66.624  40.398  1.00 63.31           H  
ATOM   1589  CA  ALA A 106      25.292 -66.022  41.921  1.00 63.31           C  
ATOM   1590  HA  ALA A 106      25.554 -66.110  42.976  1.00 63.31           H  
ATOM   1591  C   ALA A 106      23.771 -66.267  41.812  1.00 63.31           C  
ATOM   1592  CB  ALA A 106      25.659 -64.610  41.450  1.00 63.31           C  
ATOM   1593  HB1 ALA A 106      26.721 -64.430  41.617  1.00 63.31           H  
ATOM   1594  HB2 ALA A 106      25.443 -64.505  40.387  1.00 63.31           H  
ATOM   1595  HB3 ALA A 106      25.079 -63.874  42.007  1.00 63.31           H  
ATOM   1596  O   ALA A 106      23.040 -65.959  42.753  1.00 63.31           O  
ATOM   1597  N   ALA A 107      23.284 -66.833  40.699  1.00 64.23           N  
ATOM   1598  H   ALA A 107      23.929 -67.035  39.949  1.00 64.23           H  
ATOM   1599  CA  ALA A 107      21.860 -67.115  40.481  1.00 64.23           C  
ATOM   1600  HA  ALA A 107      21.273 -66.327  40.953  1.00 64.23           H  
ATOM   1601  C   ALA A 107      21.389 -68.453  41.093  1.00 64.23           C  
ATOM   1602  CB  ALA A 107      21.593 -67.058  38.972  1.00 64.23           C  
ATOM   1603  HB1 ALA A 107      22.157 -67.839  38.462  1.00 64.23           H  
ATOM   1604  HB2 ALA A 107      20.529 -67.201  38.784  1.00 64.23           H  
ATOM   1605  HB3 ALA A 107      21.895 -66.086  38.581  1.00 64.23           H  
ATOM   1606  O   ALA A 107      20.210 -68.604  41.421  1.00 64.23           O  
ATOM   1607  N   LEU A 108      22.296 -69.421  41.291  1.00 69.55           N  
ATOM   1608  H   LEU A 108      23.242 -69.234  40.991  1.00 69.55           H  
ATOM   1609  CA  LEU A 108      21.985 -70.754  41.837  1.00 69.55           C  
ATOM   1610  HA  LEU A 108      21.364 -71.261  41.098  1.00 69.55           H  
ATOM   1611  C   LEU A 108      21.157 -70.786  43.144  1.00 69.55           C  
ATOM   1612  CB  LEU A 108      23.290 -71.554  42.042  1.00 69.55           C  
ATOM   1613  HB2 LEU A 108      24.041 -70.898  42.481  1.00 69.55           H  
ATOM   1614  HB3 LEU A 108      23.105 -72.355  42.758  1.00 69.55           H  
ATOM   1615  O   LEU A 108      20.322 -71.689  43.268  1.00 69.55           O  
ATOM   1616  CG  LEU A 108      23.867 -72.194  40.770  1.00 69.55           C  
ATOM   1617  HG  LEU A 108      23.972 -71.441  39.989  1.00 69.55           H  
ATOM   1618  CD1 LEU A 108      25.238 -72.807  41.060  1.00 69.55           C  
ATOM   1619 HD11 LEU A 108      25.687 -73.160  40.132  1.00 69.55           H  
ATOM   1620 HD12 LEU A 108      25.145 -73.635  41.763  1.00 69.55           H  
ATOM   1621 HD13 LEU A 108      25.893 -72.054  41.497  1.00 69.55           H  
ATOM   1622  CD2 LEU A 108      22.976 -73.322  40.250  1.00 69.55           C  
ATOM   1623 HD21 LEU A 108      21.982 -72.938  40.018  1.00 69.55           H  
ATOM   1624 HD22 LEU A 108      22.894 -74.117  40.991  1.00 69.55           H  
ATOM   1625 HD23 LEU A 108      23.413 -73.712  39.331  1.00 69.55           H  
ATOM   1626  N   PRO A 109      21.336 -69.876  44.127  1.00 67.28           N  
ATOM   1627  CA  PRO A 109      20.599 -69.937  45.389  1.00 67.28           C  
ATOM   1628  HA  PRO A 109      20.793 -70.904  45.853  1.00 67.28           H  
ATOM   1629  C   PRO A 109      19.084 -69.760  45.241  1.00 67.28           C  
ATOM   1630  CB  PRO A 109      21.194 -68.832  46.273  1.00 67.28           C  
ATOM   1631  HB2 PRO A 109      21.212 -69.123  47.324  1.00 67.28           H  
ATOM   1632  HB3 PRO A 109      20.635 -67.905  46.147  1.00 67.28           H  
ATOM   1633  O   PRO A 109      18.331 -70.400  45.978  1.00 67.28           O  
ATOM   1634  CG  PRO A 109      22.601 -68.646  45.714  1.00 67.28           C  
ATOM   1635  HG2 PRO A 109      23.265 -69.419  46.102  1.00 67.28           H  
ATOM   1636  HG3 PRO A 109      22.996 -67.651  45.922  1.00 67.28           H  
ATOM   1637  CD  PRO A 109      22.375 -68.860  44.223  1.00 67.28           C  
ATOM   1638  HD2 PRO A 109      23.307 -69.166  43.749  1.00 67.28           H  
ATOM   1639  HD3 PRO A 109      22.006 -67.936  43.778  1.00 67.28           H  
ATOM   1640  N   GLU A 110      18.632 -68.928  44.298  1.00 65.17           N  
ATOM   1641  H   GLU A 110      19.295 -68.464  43.693  1.00 65.17           H  
ATOM   1642  CA  GLU A 110      17.212 -68.570  44.146  1.00 65.17           C  
ATOM   1643  HA  GLU A 110      16.734 -68.640  45.123  1.00 65.17           H  
ATOM   1644  C   GLU A 110      16.427 -69.531  43.242  1.00 65.17           C  
ATOM   1645  CB  GLU A 110      17.057 -67.106  43.698  1.00 65.17           C  
ATOM   1646  HB2 GLU A 110      17.488 -66.972  42.705  1.00 65.17           H  
ATOM   1647  HB3 GLU A 110      15.989 -66.891  43.648  1.00 65.17           H  
ATOM   1648  O   GLU A 110      15.198 -69.496  43.231  1.00 65.17           O  
ATOM   1649  CG  GLU A 110      17.720 -66.133  44.691  1.00 65.17           C  
ATOM   1650  HG2 GLU A 110      18.777 -66.039  44.443  1.00 65.17           H  
ATOM   1651  HG3 GLU A 110      17.656 -66.563  45.690  1.00 65.17           H  
ATOM   1652  CD  GLU A 110      17.065 -64.742  44.725  1.00 65.17           C  
ATOM   1653  OE1 GLU A 110      17.109 -64.130  45.818  1.00 65.17           O  
ATOM   1654  OE2 GLU A 110      16.506 -64.312  43.692  1.00 65.17           O  
ATOM   1655  N   VAL A 111      17.111 -70.450  42.546  1.00 67.32           N  
ATOM   1656  H   VAL A 111      18.120 -70.413  42.591  1.00 67.32           H  
ATOM   1657  CA  VAL A 111      16.480 -71.440  41.657  1.00 67.32           C  
ATOM   1658  HA  VAL A 111      16.034 -70.893  40.826  1.00 67.32           H  
ATOM   1659  C   VAL A 111      15.399 -72.232  42.415  1.00 67.32           C  
ATOM   1660  CB  VAL A 111      17.521 -72.400  41.050  1.00 67.32           C  
ATOM   1661  HB  VAL A 111      18.047 -72.914  41.855  1.00 67.32           H  
ATOM   1662  O   VAL A 111      15.724 -72.860  43.437  1.00 67.32           O  
ATOM   1663  CG1 VAL A 111      16.868 -73.454  40.141  1.00 67.32           C  
ATOM   1664 HG11 VAL A 111      16.332 -72.967  39.327  1.00 67.32           H  
ATOM   1665 HG12 VAL A 111      17.631 -74.110  39.722  1.00 67.32           H  
ATOM   1666 HG13 VAL A 111      16.166 -74.072  40.701  1.00 67.32           H  
ATOM   1667  CG2 VAL A 111      18.541 -71.622  40.211  1.00 67.32           C  
ATOM   1668 HG21 VAL A 111      19.328 -72.292  39.864  1.00 67.32           H  
ATOM   1669 HG22 VAL A 111      18.052 -71.158  39.354  1.00 67.32           H  
ATOM   1670 HG23 VAL A 111      19.014 -70.842  40.808  1.00 67.32           H  
ATOM   1671  N   PRO A 112      14.136 -72.256  41.939  1.00 73.59           N  
ATOM   1672  CA  PRO A 112      13.038 -72.955  42.600  1.00 73.59           C  
ATOM   1673  HA  PRO A 112      12.869 -72.474  43.564  1.00 73.59           H  
ATOM   1674  C   PRO A 112      13.315 -74.445  42.809  1.00 73.59           C  
ATOM   1675  CB  PRO A 112      11.806 -72.739  41.714  1.00 73.59           C  
ATOM   1676  HB2 PRO A 112      11.743 -73.521  40.957  1.00 73.59           H  
ATOM   1677  HB3 PRO A 112      10.886 -72.698  42.297  1.00 73.59           H  
ATOM   1678  O   PRO A 112      13.889 -75.119  41.955  1.00 73.59           O  
ATOM   1679  CG  PRO A 112      12.102 -71.410  41.028  1.00 73.59           C  
ATOM   1680  HG2 PRO A 112      11.858 -70.584  41.697  1.00 73.59           H  
ATOM   1681  HG3 PRO A 112      11.570 -71.313  40.081  1.00 73.59           H  
ATOM   1682  CD  PRO A 112      13.612 -71.475  40.822  1.00 73.59           C  
ATOM   1683  HD2 PRO A 112      13.835 -71.981  39.882  1.00 73.59           H  
ATOM   1684  HD3 PRO A 112      14.010 -70.461  40.810  1.00 73.59           H  
ATOM   1685  N   ALA A 113      12.858 -74.996  43.937  1.00 73.56           N  
ATOM   1686  H   ALA A 113      12.381 -74.400  44.599  1.00 73.56           H  
ATOM   1687  CA  ALA A 113      13.117 -76.392  44.304  1.00 73.56           C  
ATOM   1688  HA  ALA A 113      14.195 -76.525  44.395  1.00 73.56           H  
ATOM   1689  C   ALA A 113      12.632 -77.417  43.255  1.00 73.56           C  
ATOM   1690  CB  ALA A 113      12.479 -76.653  45.674  1.00 73.56           C  
ATOM   1691  HB1 ALA A 113      12.700 -77.674  45.987  1.00 73.56           H  
ATOM   1692  HB2 ALA A 113      11.398 -76.528  45.613  1.00 73.56           H  
ATOM   1693  HB3 ALA A 113      12.885 -75.961  46.412  1.00 73.56           H  
ATOM   1694  O   ALA A 113      13.218 -78.490  43.147  1.00 73.56           O  
ATOM   1695  N   THR A 114      11.608 -77.071  42.471  1.00 72.08           N  
ATOM   1696  H   THR A 114      11.202 -76.153  42.586  1.00 72.08           H  
ATOM   1697  CA  THR A 114      11.071 -77.857  41.348  1.00 72.08           C  
ATOM   1698  HA  THR A 114      10.913 -78.888  41.667  1.00 72.08           H  
ATOM   1699  C   THR A 114      11.988 -77.912  40.126  1.00 72.08           C  
ATOM   1700  CB  THR A 114       9.727 -77.256  40.903  1.00 72.08           C  
ATOM   1701  HB  THR A 114       9.452 -77.632  39.918  1.00 72.08           H  
ATOM   1702  O   THR A 114      11.919 -78.871  39.368  1.00 72.08           O  
ATOM   1703  CG2 THR A 114       8.615 -77.610  41.892  1.00 72.08           C  
ATOM   1704 HG21 THR A 114       8.850 -77.219  42.882  1.00 72.08           H  
ATOM   1705 HG22 THR A 114       7.677 -77.174  41.548  1.00 72.08           H  
ATOM   1706 HG23 THR A 114       8.504 -78.693  41.943  1.00 72.08           H  
ATOM   1707  OG1 THR A 114       9.801 -75.842  40.876  1.00 72.08           O  
ATOM   1708  HG1 THR A 114       9.965 -75.560  39.973  1.00 72.08           H  
ATOM   1709  N   GLU A 115      12.845 -76.909  39.928  1.00 73.98           N  
ATOM   1710  H   GLU A 115      12.861 -76.151  40.595  1.00 73.98           H  
ATOM   1711  CA  GLU A 115      13.725 -76.783  38.755  1.00 73.98           C  
ATOM   1712  HA  GLU A 115      13.373 -77.426  37.948  1.00 73.98           H  
ATOM   1713  C   GLU A 115      15.168 -77.202  39.060  1.00 73.98           C  
ATOM   1714  CB  GLU A 115      13.681 -75.333  38.257  1.00 73.98           C  
ATOM   1715  HB2 GLU A 115      13.883 -74.665  39.094  1.00 73.98           H  
ATOM   1716  HB3 GLU A 115      14.455 -75.191  37.503  1.00 73.98           H  
ATOM   1717  O   GLU A 115      15.913 -77.585  38.156  1.00 73.98           O  
ATOM   1718  CG  GLU A 115      12.317 -74.993  37.637  1.00 73.98           C  
ATOM   1719  HG2 GLU A 115      12.203 -75.548  36.706  1.00 73.98           H  
ATOM   1720  HG3 GLU A 115      11.524 -75.312  38.314  1.00 73.98           H  
ATOM   1721  CD  GLU A 115      12.157 -73.493  37.368  1.00 73.98           C  
ATOM   1722  OE1 GLU A 115      10.997 -73.034  37.462  1.00 73.98           O  
ATOM   1723  OE2 GLU A 115      13.184 -72.820  37.128  1.00 73.98           O  
ATOM   1724  N   ARG A 116      15.565 -77.198  40.343  1.00 71.17           N  
ATOM   1725  H   ARG A 116      14.910 -76.829  41.017  1.00 71.17           H  
ATOM   1726  CA  ARG A 116      16.912 -77.598  40.790  1.00 71.17           C  
ATOM   1727  HA  ARG A 116      17.638 -76.897  40.379  1.00 71.17           H  
ATOM   1728  C   ARG A 116      17.338 -78.973  40.283  1.00 71.17           C  
ATOM   1729  CB  ARG A 116      17.001 -77.582  42.324  1.00 71.17           C  
ATOM   1730  HB2 ARG A 116      16.132 -78.086  42.747  1.00 71.17           H  
ATOM   1731  HB3 ARG A 116      17.896 -78.123  42.631  1.00 71.17           H  
ATOM   1732  O   ARG A 116      18.508 -79.145  39.969  1.00 71.17           O  
ATOM   1733  CG  ARG A 116      17.099 -76.157  42.868  1.00 71.17           C  
ATOM   1734  HG2 ARG A 116      17.971 -75.661  42.442  1.00 71.17           H  
ATOM   1735  HG3 ARG A 116      16.209 -75.597  42.581  1.00 71.17           H  
ATOM   1736  CD  ARG A 116      17.218 -76.160  44.393  1.00 71.17           C  
ATOM   1737  HD2 ARG A 116      18.176 -76.601  44.668  1.00 71.17           H  
ATOM   1738  HD3 ARG A 116      16.410 -76.757  44.816  1.00 71.17           H  
ATOM   1739  NE  ARG A 116      17.126 -74.785  44.896  1.00 71.17           N  
ATOM   1740  HE  ARG A 116      16.759 -74.097  44.254  1.00 71.17           H  
ATOM   1741  NH1 ARG A 116      17.897 -75.082  47.035  1.00 71.17           N  
ATOM   1742 HH11 ARG A 116      17.985 -76.071  46.849  1.00 71.17           H  
ATOM   1743 HH12 ARG A 116      18.181 -74.665  47.910  1.00 71.17           H  
ATOM   1744  NH2 ARG A 116      17.400 -73.034  46.281  1.00 71.17           N  
ATOM   1745 HH21 ARG A 116      17.153 -72.422  45.515  1.00 71.17           H  
ATOM   1746 HH22 ARG A 116      17.802 -72.571  47.084  1.00 71.17           H  
ATOM   1747  CZ  ARG A 116      17.477 -74.311  46.070  1.00 71.17           C  
ATOM   1748  N   GLU A 117      16.428 -79.941  40.200  1.00 74.83           N  
ATOM   1749  H   GLU A 117      15.472 -79.729  40.449  1.00 74.83           H  
ATOM   1750  CA  GLU A 117      16.761 -81.301  39.758  1.00 74.83           C  
ATOM   1751  HA  GLU A 117      17.652 -81.625  40.296  1.00 74.83           H  
ATOM   1752  C   GLU A 117      17.113 -81.351  38.259  1.00 74.83           C  
ATOM   1753  CB  GLU A 117      15.612 -82.244  40.155  1.00 74.83           C  
ATOM   1754  HB2 GLU A 117      14.736 -82.032  39.542  1.00 74.83           H  
ATOM   1755  HB3 GLU A 117      15.360 -82.045  41.197  1.00 74.83           H  
ATOM   1756  O   GLU A 117      18.104 -81.976  37.879  1.00 74.83           O  
ATOM   1757  CG  GLU A 117      15.989 -83.729  40.033  1.00 74.83           C  
ATOM   1758  HG2 GLU A 117      16.989 -83.866  40.444  1.00 74.83           H  
ATOM   1759  HG3 GLU A 117      16.021 -84.006  38.980  1.00 74.83           H  
ATOM   1760  CD  GLU A 117      15.007 -84.647  40.785  1.00 74.83           C  
ATOM   1761  OE1 GLU A 117      15.488 -85.639  41.378  1.00 74.83           O  
ATOM   1762  OE2 GLU A 117      13.788 -84.366  40.759  1.00 74.83           O  
ATOM   1763  N   GLU A 118      16.392 -80.613  37.407  1.00 75.79           N  
ATOM   1764  H   GLU A 118      15.629 -80.054  37.761  1.00 75.79           H  
ATOM   1765  CA  GLU A 118      16.745 -80.485  35.987  1.00 75.79           C  
ATOM   1766  HA  GLU A 118      16.981 -81.480  35.610  1.00 75.79           H  
ATOM   1767  C   GLU A 118      18.003 -79.623  35.790  1.00 75.79           C  
ATOM   1768  CB  GLU A 118      15.554 -79.953  35.168  1.00 75.79           C  
ATOM   1769  HB2 GLU A 118      14.690 -80.591  35.355  1.00 75.79           H  
ATOM   1770  HB3 GLU A 118      15.321 -78.933  35.471  1.00 75.79           H  
ATOM   1771  O   GLU A 118      18.866 -79.971  34.977  1.00 75.79           O  
ATOM   1772  CG  GLU A 118      15.900 -79.992  33.668  1.00 75.79           C  
ATOM   1773  HG2 GLU A 118      16.251 -80.994  33.421  1.00 75.79           H  
ATOM   1774  HG3 GLU A 118      16.724 -79.304  33.480  1.00 75.79           H  
ATOM   1775  CD  GLU A 118      14.761 -79.629  32.708  1.00 75.79           C  
ATOM   1776  OE1 GLU A 118      15.079 -79.585  31.494  1.00 75.79           O  
ATOM   1777  OE2 GLU A 118      13.619 -79.408  33.163  1.00 75.79           O  
ATOM   1778  N   LEU A 119      18.159 -78.541  36.563  1.00 68.52           N  
ATOM   1779  H   LEU A 119      17.405 -78.282  37.183  1.00 68.52           H  
ATOM   1780  CA  LEU A 119      19.355 -77.700  36.516  1.00 68.52           C  
ATOM   1781  HA  LEU A 119      19.490 -77.390  35.480  1.00 68.52           H  
ATOM   1782  C   LEU A 119      20.612 -78.477  36.925  1.00 68.52           C  
ATOM   1783  CB  LEU A 119      19.152 -76.442  37.376  1.00 68.52           C  
ATOM   1784  HB2 LEU A 119      18.973 -76.745  38.407  1.00 68.52           H  
ATOM   1785  HB3 LEU A 119      18.267 -75.914  37.020  1.00 68.52           H  
ATOM   1786  O   LEU A 119      21.622 -78.382  36.230  1.00 68.52           O  
ATOM   1787  CG  LEU A 119      20.359 -75.481  37.345  1.00 68.52           C  
ATOM   1788  HG  LEU A 119      21.234 -75.980  37.759  1.00 68.52           H  
ATOM   1789  CD1 LEU A 119      20.698 -74.978  35.939  1.00 68.52           C  
ATOM   1790 HD11 LEU A 119      19.821 -74.514  35.488  1.00 68.52           H  
ATOM   1791 HD12 LEU A 119      21.501 -74.243  35.996  1.00 68.52           H  
ATOM   1792 HD13 LEU A 119      21.044 -75.804  35.316  1.00 68.52           H  
ATOM   1793  CD2 LEU A 119      20.060 -74.265  38.208  1.00 68.52           C  
ATOM   1794 HD21 LEU A 119      20.885 -73.556  38.142  1.00 68.52           H  
ATOM   1795 HD22 LEU A 119      19.939 -74.575  39.246  1.00 68.52           H  
ATOM   1796 HD23 LEU A 119      19.152 -73.774  37.859  1.00 68.52           H  
ATOM   1797  N   VAL A 120      20.547 -79.299  37.980  1.00 72.99           N  
ATOM   1798  H   VAL A 120      19.693 -79.321  38.518  1.00 72.99           H  
ATOM   1799  CA  VAL A 120      21.638 -80.210  38.364  1.00 72.99           C  
ATOM   1800  HA  VAL A 120      22.540 -79.620  38.522  1.00 72.99           H  
ATOM   1801  C   VAL A 120      21.951 -81.168  37.219  1.00 72.99           C  
ATOM   1802  CB  VAL A 120      21.331 -80.952  39.682  1.00 72.99           C  
ATOM   1803  HB  VAL A 120      20.305 -81.318  39.662  1.00 72.99           H  
ATOM   1804  O   VAL A 120      23.093 -81.189  36.774  1.00 72.99           O  
ATOM   1805  CG1 VAL A 120      22.265 -82.143  39.942  1.00 72.99           C  
ATOM   1806 HG11 VAL A 120      22.105 -82.925  39.199  1.00 72.99           H  
ATOM   1807 HG12 VAL A 120      23.307 -81.827  39.904  1.00 72.99           H  
ATOM   1808 HG13 VAL A 120      22.056 -82.575  40.921  1.00 72.99           H  
ATOM   1809  CG2 VAL A 120      21.505 -79.992  40.869  1.00 72.99           C  
ATOM   1810 HG21 VAL A 120      20.904 -79.094  40.724  1.00 72.99           H  
ATOM   1811 HG22 VAL A 120      21.184 -80.483  41.787  1.00 72.99           H  
ATOM   1812 HG23 VAL A 120      22.551 -79.699  40.963  1.00 72.99           H  
ATOM   1813  N   GLN A 121      20.963 -81.855  36.632  1.00 73.83           N  
ATOM   1814  H   GLN A 121      20.031 -81.802  37.018  1.00 73.83           H  
ATOM   1815  CA  GLN A 121      21.215 -82.727  35.473  1.00 73.83           C  
ATOM   1816  HA  GLN A 121      21.912 -83.511  35.768  1.00 73.83           H  
ATOM   1817  C   GLN A 121      21.829 -81.977  34.276  1.00 73.83           C  
ATOM   1818  CB  GLN A 121      19.906 -83.371  34.998  1.00 73.83           C  
ATOM   1819  HB2 GLN A 121      20.090 -83.849  34.036  1.00 73.83           H  
ATOM   1820  HB3 GLN A 121      19.155 -82.594  34.850  1.00 73.83           H  
ATOM   1821  O   GLN A 121      22.546 -82.564  33.463  1.00 73.83           O  
ATOM   1822  CG  GLN A 121      19.343 -84.437  35.944  1.00 73.83           C  
ATOM   1823  HG2 GLN A 121      20.045 -85.266  36.022  1.00 73.83           H  
ATOM   1824  HG3 GLN A 121      19.208 -84.017  36.941  1.00 73.83           H  
ATOM   1825  CD  GLN A 121      18.006 -84.970  35.434  1.00 73.83           C  
ATOM   1826  NE2 GLN A 121      17.135 -85.423  36.306  1.00 73.83           N  
ATOM   1827 HE21 GLN A 121      17.309 -85.319  37.296  1.00 73.83           H  
ATOM   1828 HE22 GLN A 121      16.227 -85.686  35.950  1.00 73.83           H  
ATOM   1829  OE1 GLN A 121      17.727 -84.996  34.242  1.00 73.83           O  
ATOM   1830  N   ARG A 122      21.515 -80.690  34.087  1.00 74.96           N  
ATOM   1831  H   ARG A 122      20.877 -80.268  34.747  1.00 74.96           H  
ATOM   1832  CA  ARG A 122      22.041 -79.861  32.989  1.00 74.96           C  
ATOM   1833  HA  ARG A 122      22.091 -80.467  32.085  1.00 74.96           H  
ATOM   1834  C   ARG A 122      23.483 -79.414  33.265  1.00 74.96           C  
ATOM   1835  CB  ARG A 122      21.049 -78.710  32.742  1.00 74.96           C  
ATOM   1836  HB2 ARG A 122      21.201 -77.922  33.479  1.00 74.96           H  
ATOM   1837  HB3 ARG A 122      20.041 -79.102  32.877  1.00 74.96           H  
ATOM   1838  O   ARG A 122      24.329 -79.558  32.383  1.00 74.96           O  
ATOM   1839  CG  ARG A 122      21.112 -78.121  31.325  1.00 74.96           C  
ATOM   1840  HG2 ARG A 122      22.021 -77.530  31.211  1.00 74.96           H  
ATOM   1841  HG3 ARG A 122      21.110 -78.929  30.594  1.00 74.96           H  
ATOM   1842  CD  ARG A 122      19.871 -77.241  31.100  1.00 74.96           C  
ATOM   1843  HD2 ARG A 122      18.983 -77.846  31.281  1.00 74.96           H  
ATOM   1844  HD3 ARG A 122      19.882 -76.427  31.824  1.00 74.96           H  
ATOM   1845  NE  ARG A 122      19.811 -76.680  29.735  1.00 74.96           N  
ATOM   1846  HE  ARG A 122      20.679 -76.628  29.221  1.00 74.96           H  
ATOM   1847  NH1 ARG A 122      17.578 -76.103  29.764  1.00 74.96           N  
ATOM   1848 HH11 ARG A 122      16.766 -75.693  29.326  1.00 74.96           H  
ATOM   1849 HH12 ARG A 122      17.460 -76.544  30.665  1.00 74.96           H  
ATOM   1850  NH2 ARG A 122      18.822 -75.599  27.986  1.00 74.96           N  
ATOM   1851 HH21 ARG A 122      19.708 -75.544  27.505  1.00 74.96           H  
ATOM   1852 HH22 ARG A 122      18.004 -75.158  27.590  1.00 74.96           H  
ATOM   1853  CZ  ARG A 122      18.741 -76.134  29.173  1.00 74.96           C  
ATOM   1854  N   LEU A 123      23.785 -79.002  34.497  1.00 69.76           N  
ATOM   1855  H   LEU A 123      23.028 -78.932  35.162  1.00 69.76           H  
ATOM   1856  CA  LEU A 123      25.138 -78.707  34.984  1.00 69.76           C  
ATOM   1857  HA  LEU A 123      25.607 -77.979  34.322  1.00 69.76           H  
ATOM   1858  C   LEU A 123      26.037 -79.948  34.991  1.00 69.76           C  
ATOM   1859  CB  LEU A 123      25.048 -78.128  36.406  1.00 69.76           C  
ATOM   1860  HB2 LEU A 123      26.036 -78.153  36.865  1.00 69.76           H  
ATOM   1861  HB3 LEU A 123      24.396 -78.766  37.002  1.00 69.76           H  
ATOM   1862  O   LEU A 123      27.177 -79.875  34.546  1.00 69.76           O  
ATOM   1863  CG  LEU A 123      24.529 -76.683  36.461  1.00 69.76           C  
ATOM   1864  HG  LEU A 123      23.612 -76.592  35.879  1.00 69.76           H  
ATOM   1865  CD1 LEU A 123      24.225 -76.307  37.906  1.00 69.76           C  
ATOM   1866 HD11 LEU A 123      23.798 -75.304  37.921  1.00 69.76           H  
ATOM   1867 HD12 LEU A 123      23.496 -77.000  38.326  1.00 69.76           H  
ATOM   1868 HD13 LEU A 123      25.135 -76.323  38.505  1.00 69.76           H  
ATOM   1869  CD2 LEU A 123      25.561 -75.692  35.922  1.00 69.76           C  
ATOM   1870 HD21 LEU A 123      26.514 -75.817  36.436  1.00 69.76           H  
ATOM   1871 HD22 LEU A 123      25.201 -74.678  36.096  1.00 69.76           H  
ATOM   1872 HD23 LEU A 123      25.700 -75.830  34.849  1.00 69.76           H  
ATOM   1873  N   GLU A 124      25.530 -81.103  35.423  1.00 73.38           N  
ATOM   1874  H   GLU A 124      24.615 -81.095  35.850  1.00 73.38           H  
ATOM   1875  CA  GLU A 124      26.253 -82.378  35.385  1.00 73.38           C  
ATOM   1876  HA  GLU A 124      27.188 -82.278  35.935  1.00 73.38           H  
ATOM   1877  C   GLU A 124      26.611 -82.782  33.953  1.00 73.38           C  
ATOM   1878  CB  GLU A 124      25.424 -83.493  36.035  1.00 73.38           C  
ATOM   1879  HB2 GLU A 124      25.855 -84.452  35.750  1.00 73.38           H  
ATOM   1880  HB3 GLU A 124      24.403 -83.450  35.654  1.00 73.38           H  
ATOM   1881  O   GLU A 124      27.735 -83.216  33.711  1.00 73.38           O  
ATOM   1882  CG  GLU A 124      25.429 -83.413  37.568  1.00 73.38           C  
ATOM   1883  HG2 GLU A 124      26.466 -83.409  37.903  1.00 73.38           H  
ATOM   1884  HG3 GLU A 124      24.973 -82.480  37.899  1.00 73.38           H  
ATOM   1885  CD  GLU A 124      24.693 -84.605  38.195  1.00 73.38           C  
ATOM   1886  OE1 GLU A 124      25.205 -85.109  39.220  1.00 73.38           O  
ATOM   1887  OE2 GLU A 124      23.662 -85.028  37.623  1.00 73.38           O  
ATOM   1888  N   ARG A 125      25.710 -82.575  32.980  1.00 73.06           N  
ATOM   1889  H   ARG A 125      24.798 -82.236  33.253  1.00 73.06           H  
ATOM   1890  CA  ARG A 125      26.008 -82.789  31.552  1.00 73.06           C  
ATOM   1891  HA  ARG A 125      26.429 -83.787  31.435  1.00 73.06           H  
ATOM   1892  C   ARG A 125      27.101 -81.842  31.040  1.00 73.06           C  
ATOM   1893  CB  ARG A 125      24.714 -82.700  30.719  1.00 73.06           C  
ATOM   1894  HB2 ARG A 125      24.106 -81.867  31.072  1.00 73.06           H  
ATOM   1895  HB3 ARG A 125      24.972 -82.515  29.676  1.00 73.06           H  
ATOM   1896  O   ARG A 125      27.986 -82.291  30.315  1.00 73.06           O  
ATOM   1897  CG  ARG A 125      23.912 -84.013  30.787  1.00 73.06           C  
ATOM   1898  HG2 ARG A 125      24.496 -84.794  30.300  1.00 73.06           H  
ATOM   1899  HG3 ARG A 125      23.765 -84.308  31.826  1.00 73.06           H  
ATOM   1900  CD  ARG A 125      22.544 -83.924  30.089  1.00 73.06           C  
ATOM   1901  HD2 ARG A 125      22.172 -84.939  29.948  1.00 73.06           H  
ATOM   1902  HD3 ARG A 125      22.668 -83.457  29.112  1.00 73.06           H  
ATOM   1903  NE  ARG A 125      21.570 -83.168  30.898  1.00 73.06           N  
ATOM   1904  HE  ARG A 125      21.914 -82.833  31.787  1.00 73.06           H  
ATOM   1905  NH1 ARG A 125      19.680 -83.513  29.635  1.00 73.06           N  
ATOM   1906 HH11 ARG A 125      18.682 -83.397  29.528  1.00 73.06           H  
ATOM   1907 HH12 ARG A 125      20.219 -84.065  28.984  1.00 73.06           H  
ATOM   1908  NH2 ARG A 125      19.538 -82.332  31.518  1.00 73.06           N  
ATOM   1909 HH21 ARG A 125      18.537 -82.269  31.405  1.00 73.06           H  
ATOM   1910 HH22 ARG A 125      19.937 -81.961  32.368  1.00 73.06           H  
ATOM   1911  CZ  ARG A 125      20.274 -83.009  30.681  1.00 73.06           C  
ATOM   1912  N   MET A 126      27.098 -80.571  31.451  1.00 68.17           N  
ATOM   1913  H   MET A 126      26.341 -80.263  32.044  1.00 68.17           H  
ATOM   1914  CA  MET A 126      28.162 -79.612  31.107  1.00 68.17           C  
ATOM   1915  HA  MET A 126      28.322 -79.636  30.030  1.00 68.17           H  
ATOM   1916  C   MET A 126      29.508 -79.979  31.761  1.00 68.17           C  
ATOM   1917  CB  MET A 126      27.728 -78.188  31.492  1.00 68.17           C  
ATOM   1918  HB2 MET A 126      28.580 -77.518  31.380  1.00 68.17           H  
ATOM   1919  HB3 MET A 126      27.417 -78.171  32.537  1.00 68.17           H  
ATOM   1920  O   MET A 126      30.537 -80.010  31.087  1.00 68.17           O  
ATOM   1921  CG  MET A 126      26.577 -77.671  30.615  1.00 68.17           C  
ATOM   1922  HG2 MET A 126      26.944 -77.517  29.600  1.00 68.17           H  
ATOM   1923  HG3 MET A 126      25.797 -78.431  30.577  1.00 68.17           H  
ATOM   1924  SD  MET A 126      25.808 -76.138  31.207  1.00 68.17           S  
ATOM   1925  CE  MET A 126      27.103 -74.918  30.843  1.00 68.17           C  
ATOM   1926  HE1 MET A 126      26.933 -74.025  31.445  1.00 68.17           H  
ATOM   1927  HE2 MET A 126      27.066 -74.648  29.788  1.00 68.17           H  
ATOM   1928  HE3 MET A 126      28.087 -75.320  31.082  1.00 68.17           H  
ATOM   1929  N   LEU A 127      29.512 -80.342  33.047  1.00 70.41           N  
ATOM   1930  H   LEU A 127      28.641 -80.276  33.556  1.00 70.41           H  
ATOM   1931  CA  LEU A 127      30.699 -80.804  33.777  1.00 70.41           C  
ATOM   1932  HA  LEU A 127      31.489 -80.062  33.660  1.00 70.41           H  
ATOM   1933  C   LEU A 127      31.253 -82.124  33.224  1.00 70.41           C  
ATOM   1934  CB  LEU A 127      30.347 -80.949  35.271  1.00 70.41           C  
ATOM   1935  HB2 LEU A 127      29.328 -81.328  35.357  1.00 70.41           H  
ATOM   1936  HB3 LEU A 127      31.004 -81.687  35.730  1.00 70.41           H  
ATOM   1937  O   LEU A 127      32.469 -82.292  33.148  1.00 70.41           O  
ATOM   1938  CG  LEU A 127      30.480 -79.630  36.052  1.00 70.41           C  
ATOM   1939  HG  LEU A 127      30.057 -78.811  35.470  1.00 70.41           H  
ATOM   1940  CD1 LEU A 127      29.728 -79.724  37.379  1.00 70.41           C  
ATOM   1941 HD11 LEU A 127      30.118 -80.542  37.985  1.00 70.41           H  
ATOM   1942 HD12 LEU A 127      28.669 -79.890  37.184  1.00 70.41           H  
ATOM   1943 HD13 LEU A 127      29.830 -78.787  37.925  1.00 70.41           H  
ATOM   1944  CD2 LEU A 127      31.951 -79.332  36.363  1.00 70.41           C  
ATOM   1945 HD21 LEU A 127      32.383 -80.128  36.969  1.00 70.41           H  
ATOM   1946 HD22 LEU A 127      32.018 -78.392  36.911  1.00 70.41           H  
ATOM   1947 HD23 LEU A 127      32.519 -79.223  35.439  1.00 70.41           H  
ATOM   1948  N   ALA A 128      30.389 -83.052  32.809  1.00 69.21           N  
ATOM   1949  H   ALA A 128      29.403 -82.895  32.959  1.00 69.21           H  
ATOM   1950  CA  ALA A 128      30.791 -84.302  32.169  1.00 69.21           C  
ATOM   1951  HA  ALA A 128      31.530 -84.795  32.801  1.00 69.21           H  
ATOM   1952  C   ALA A 128      31.451 -84.066  30.800  1.00 69.21           C  
ATOM   1953  CB  ALA A 128      29.568 -85.219  32.057  1.00 69.21           C  
ATOM   1954  HB1 ALA A 128      29.858 -86.161  31.593  1.00 69.21           H  
ATOM   1955  HB2 ALA A 128      28.799 -84.743  31.448  1.00 69.21           H  
ATOM   1956  HB3 ALA A 128      29.164 -85.421  33.049  1.00 69.21           H  
ATOM   1957  O   ALA A 128      32.405 -84.767  30.469  1.00 69.21           O  
ATOM   1958  N   ALA A 129      30.999 -83.062  30.040  1.00 67.81           N  
ATOM   1959  H   ALA A 129      30.178 -82.557  30.340  1.00 67.81           H  
ATOM   1960  CA  ALA A 129      31.636 -82.651  28.789  1.00 67.81           C  
ATOM   1961  HA  ALA A 129      31.843 -83.542  28.196  1.00 67.81           H  
ATOM   1962  C   ALA A 129      32.984 -81.931  29.008  1.00 67.81           C  
ATOM   1963  CB  ALA A 129      30.641 -81.782  28.008  1.00 67.81           C  
ATOM   1964  HB1 ALA A 129      30.425 -80.868  28.560  1.00 67.81           H  
ATOM   1965  HB2 ALA A 129      29.714 -82.332  27.847  1.00 67.81           H  
ATOM   1966  HB3 ALA A 129      31.071 -81.519  27.042  1.00 67.81           H  
ATOM   1967  O   ALA A 129      33.906 -82.112  28.216  1.00 67.81           O  
ATOM   1968  N   LEU A 130      33.126 -81.154  30.090  1.00 60.33           N  
ATOM   1969  H   LEU A 130      32.301 -80.977  30.646  1.00 60.33           H  
ATOM   1970  CA  LEU A 130      34.356 -80.418  30.418  1.00 60.33           C  
ATOM   1971  HA  LEU A 130      34.782 -80.025  29.495  1.00 60.33           H  
ATOM   1972  C   LEU A 130      35.459 -81.289  31.049  1.00 60.33           C  
ATOM   1973  CB  LEU A 130      33.992 -79.237  31.341  1.00 60.33           C  
ATOM   1974  HB2 LEU A 130      33.258 -79.576  32.072  1.00 60.33           H  
ATOM   1975  HB3 LEU A 130      34.878 -78.923  31.893  1.00 60.33           H  
ATOM   1976  O   LEU A 130      36.638 -81.102  30.745  1.00 60.33           O  
ATOM   1977  CG  LEU A 130      33.441 -78.017  30.579  1.00 60.33           C  
ATOM   1978  HG  LEU A 130      32.727 -78.346  29.824  1.00 60.33           H  
ATOM   1979  CD1 LEU A 130      32.722 -77.072  31.542  1.00 60.33           C  
ATOM   1980 HD11 LEU A 130      32.338 -76.211  30.995  1.00 60.33           H  
ATOM   1981 HD12 LEU A 130      31.883 -77.590  32.006  1.00 60.33           H  
ATOM   1982 HD13 LEU A 130      33.408 -76.727  32.316  1.00 60.33           H  
ATOM   1983  CD2 LEU A 130      34.569 -77.233  29.902  1.00 60.33           C  
ATOM   1984 HD21 LEU A 130      34.152 -76.372  29.379  1.00 60.33           H  
ATOM   1985 HD22 LEU A 130      35.084 -77.859  29.174  1.00 60.33           H  
ATOM   1986 HD23 LEU A 130      35.285 -76.882  30.645  1.00 60.33           H  
ATOM   1987  N   ARG A 131      35.105 -82.252  31.914  1.00 63.13           N  
ATOM   1988  H   ARG A 131      34.120 -82.340  32.122  1.00 63.13           H  
ATOM   1989  CA  ARG A 131      36.067 -83.077  32.680  1.00 63.13           C  
ATOM   1990  HA  ARG A 131      36.582 -82.417  33.378  1.00 63.13           H  
ATOM   1991  C   ARG A 131      37.203 -83.716  31.859  1.00 63.13           C  
ATOM   1992  CB  ARG A 131      35.328 -84.165  33.479  1.00 63.13           C  
ATOM   1993  HB2 ARG A 131      34.421 -84.463  32.953  1.00 63.13           H  
ATOM   1994  HB3 ARG A 131      35.970 -85.041  33.567  1.00 63.13           H  
ATOM   1995  O   ARG A 131      38.337 -83.645  32.338  1.00 63.13           O  
ATOM   1996  CG  ARG A 131      34.974 -83.702  34.896  1.00 63.13           C  
ATOM   1997  HG2 ARG A 131      34.327 -82.826  34.850  1.00 63.13           H  
ATOM   1998  HG3 ARG A 131      35.887 -83.441  35.431  1.00 63.13           H  
ATOM   1999  CD  ARG A 131      34.260 -84.838  35.635  1.00 63.13           C  
ATOM   2000  HD2 ARG A 131      33.374 -85.114  35.064  1.00 63.13           H  
ATOM   2001  HD3 ARG A 131      34.929 -85.697  35.690  1.00 63.13           H  
ATOM   2002  NE  ARG A 131      33.861 -84.435  36.995  1.00 63.13           N  
ATOM   2003  HE  ARG A 131      34.135 -83.509  37.290  1.00 63.13           H  
ATOM   2004  NH1 ARG A 131      32.693 -86.337  37.538  1.00 63.13           N  
ATOM   2005 HH11 ARG A 131      32.939 -86.730  36.641  1.00 63.13           H  
ATOM   2006 HH12 ARG A 131      32.067 -86.827  38.161  1.00 63.13           H  
ATOM   2007  NH2 ARG A 131      32.742 -84.627  38.969  1.00 63.13           N  
ATOM   2008 HH21 ARG A 131      32.115 -85.137  39.575  1.00 63.13           H  
ATOM   2009 HH22 ARG A 131      33.003 -83.683  39.213  1.00 63.13           H  
ATOM   2010  CZ  ARG A 131      33.107 -85.134  37.826  1.00 63.13           C  
ATOM   2011  N   PRO A 132      36.968 -84.316  30.672  1.00 58.14           N  
ATOM   2012  CA  PRO A 132      38.026 -84.966  29.894  1.00 58.14           C  
ATOM   2013  HA  PRO A 132      38.449 -85.778  30.486  1.00 58.14           H  
ATOM   2014  C   PRO A 132      39.161 -84.023  29.478  1.00 58.14           C  
ATOM   2015  CB  PRO A 132      37.330 -85.551  28.658  1.00 58.14           C  
ATOM   2016  HB2 PRO A 132      37.792 -86.486  28.341  1.00 58.14           H  
ATOM   2017  HB3 PRO A 132      37.341 -84.828  27.842  1.00 58.14           H  
ATOM   2018  O   PRO A 132      40.296 -84.464  29.330  1.00 58.14           O  
ATOM   2019  CG  PRO A 132      35.890 -85.759  29.120  1.00 58.14           C  
ATOM   2020  HG2 PRO A 132      35.813 -86.688  29.684  1.00 58.14           H  
ATOM   2021  HG3 PRO A 132      35.188 -85.750  28.286  1.00 58.14           H  
ATOM   2022  CD  PRO A 132      35.676 -84.571  30.050  1.00 58.14           C  
ATOM   2023  HD2 PRO A 132      35.379 -83.700  29.467  1.00 58.14           H  
ATOM   2024  HD3 PRO A 132      34.910 -84.814  30.786  1.00 58.14           H  
ATOM   2025  N   VAL A 133      38.867 -82.729  29.312  1.00 53.22           N  
ATOM   2026  H   VAL A 133      37.923 -82.419  29.494  1.00 53.22           H  
ATOM   2027  CA  VAL A 133      39.836 -81.721  28.855  1.00 53.22           C  
ATOM   2028  HA  VAL A 133      40.402 -82.135  28.021  1.00 53.22           H  
ATOM   2029  C   VAL A 133      40.843 -81.372  29.957  1.00 53.22           C  
ATOM   2030  CB  VAL A 133      39.099 -80.455  28.360  1.00 53.22           C  
ATOM   2031  HB  VAL A 133      38.634 -79.957  29.210  1.00 53.22           H  
ATOM   2032  O   VAL A 133      42.016 -81.148  29.674  1.00 53.22           O  
ATOM   2033  CG1 VAL A 133      40.058 -79.466  27.687  1.00 53.22           C  
ATOM   2034 HG11 VAL A 133      40.560 -79.941  26.845  1.00 53.22           H  
ATOM   2035 HG12 VAL A 133      39.506 -78.595  27.333  1.00 53.22           H  
ATOM   2036 HG13 VAL A 133      40.807 -79.121  28.400  1.00 53.22           H  
ATOM   2037  CG2 VAL A 133      37.998 -80.791  27.338  1.00 53.22           C  
ATOM   2038 HG21 VAL A 133      38.418 -81.355  26.506  1.00 53.22           H  
ATOM   2039 HG22 VAL A 133      37.203 -81.370  27.808  1.00 53.22           H  
ATOM   2040 HG23 VAL A 133      37.553 -79.871  26.959  1.00 53.22           H  
ATOM   2041  N   ALA A 134      40.408 -81.356  31.221  1.00 45.77           N  
ATOM   2042  H   ALA A 134      39.442 -81.592  31.396  1.00 45.77           H  
ATOM   2043  CA  ALA A 134      41.220 -80.870  32.338  1.00 45.77           C  
ATOM   2044  HA  ALA A 134      41.729 -79.958  32.026  1.00 45.77           H  
ATOM   2045  C   ALA A 134      42.312 -81.856  32.797  1.00 45.77           C  
ATOM   2046  CB  ALA A 134      40.268 -80.513  33.486  1.00 45.77           C  
ATOM   2047  HB1 ALA A 134      39.550 -79.763  33.152  1.00 45.77           H  
ATOM   2048  HB2 ALA A 134      39.733 -81.402  33.821  1.00 45.77           H  
ATOM   2049  HB3 ALA A 134      40.840 -80.105  34.319  1.00 45.77           H  
ATOM   2050  O   ALA A 134      43.408 -81.438  33.162  1.00 45.77           O  
ATOM   2051  N   GLN A 135      42.037 -83.166  32.792  1.00 44.61           N  
ATOM   2052  H   GLN A 135      41.139 -83.465  32.440  1.00 44.61           H  
ATOM   2053  CA  GLN A 135      42.918 -84.159  33.433  1.00 44.61           C  
ATOM   2054  HA  GLN A 135      43.222 -83.767  34.404  1.00 44.61           H  
ATOM   2055  C   GLN A 135      44.230 -84.441  32.681  1.00 44.61           C  
ATOM   2056  CB  GLN A 135      42.147 -85.468  33.670  1.00 44.61           C  
ATOM   2057  HB2 GLN A 135      42.852 -86.237  33.988  1.00 44.61           H  
ATOM   2058  HB3 GLN A 135      41.680 -85.795  32.741  1.00 44.61           H  
ATOM   2059  O   GLN A 135      45.155 -85.001  33.265  1.00 44.61           O  
ATOM   2060  CG  GLN A 135      41.085 -85.318  34.768  1.00 44.61           C  
ATOM   2061  HG2 GLN A 135      40.296 -84.645  34.432  1.00 44.61           H  
ATOM   2062  HG3 GLN A 135      41.554 -84.882  35.650  1.00 44.61           H  
ATOM   2063  CD  GLN A 135      40.453 -86.652  35.159  1.00 44.61           C  
ATOM   2064  NE2 GLN A 135      40.120 -86.845  36.416  1.00 44.61           N  
ATOM   2065 HE21 GLN A 135      39.774 -87.768  36.635  1.00 44.61           H  
ATOM   2066 HE22 GLN A 135      40.365 -86.158  37.116  1.00 44.61           H  
ATOM   2067  OE1 GLN A 135      40.229 -87.546  34.361  1.00 44.61           O  
ATOM   2068  N   ALA A 136      44.340 -84.068  31.403  1.00 38.63           N  
ATOM   2069  H   ALA A 136      43.568 -83.578  30.974  1.00 38.63           H  
ATOM   2070  CA  ALA A 136      45.492 -84.418  30.569  1.00 38.63           C  
ATOM   2071  HA  ALA A 136      45.675 -85.488  30.670  1.00 38.63           H  
ATOM   2072  C   ALA A 136      46.807 -83.707  30.958  1.00 38.63           C  
ATOM   2073  CB  ALA A 136      45.110 -84.135  29.110  1.00 38.63           C  
ATOM   2074  HB1 ALA A 136      45.928 -84.434  28.455  1.00 38.63           H  
ATOM   2075  HB2 ALA A 136      44.917 -83.071  28.975  1.00 38.63           H  
ATOM   2076  HB3 ALA A 136      44.217 -84.700  28.842  1.00 38.63           H  
ATOM   2077  O   ALA A 136      47.881 -84.160  30.566  1.00 38.63           O  
ATOM   2078  N   ALA A 137      46.740 -82.600  31.706  1.00 31.89           N  
ATOM   2079  H   ALA A 137      45.832 -82.287  32.021  1.00 31.89           H  
ATOM   2080  CA  ALA A 137      47.895 -81.746  31.990  1.00 31.89           C  
ATOM   2081  HA  ALA A 137      48.484 -81.639  31.079  1.00 31.89           H  
ATOM   2082  C   ALA A 137      48.847 -82.289  33.076  1.00 31.89           C  
ATOM   2083  CB  ALA A 137      47.357 -80.362  32.376  1.00 31.89           C  
ATOM   2084  HB1 ALA A 137      46.744 -79.960  31.569  1.00 31.89           H  
ATOM   2085  HB2 ALA A 137      48.192 -79.684  32.557  1.00 31.89           H  
ATOM   2086  HB3 ALA A 137      46.758 -80.433  33.284  1.00 31.89           H  
ATOM   2087  O   ALA A 137      50.036 -81.977  33.061  1.00 31.89           O  
ATOM   2088  N   ASP A 138      48.347 -83.097  34.014  1.00 30.95           N  
ATOM   2089  H   ASP A 138      47.374 -83.358  33.942  1.00 30.95           H  
ATOM   2090  CA  ASP A 138      49.005 -83.328  35.313  1.00 30.95           C  
ATOM   2091  HA  ASP A 138      49.479 -82.386  35.591  1.00 30.95           H  
ATOM   2092  C   ASP A 138      50.144 -84.375  35.281  1.00 30.95           C  
ATOM   2093  CB  ASP A 138      47.913 -83.659  36.357  1.00 30.95           C  
ATOM   2094  HB2 ASP A 138      47.919 -84.731  36.551  1.00 30.95           H  
ATOM   2095  HB3 ASP A 138      46.933 -83.419  35.944  1.00 30.95           H  
ATOM   2096  O   ASP A 138      50.764 -84.685  36.299  1.00 30.95           O  
ATOM   2097  CG  ASP A 138      48.031 -82.894  37.684  1.00 30.95           C  
ATOM   2098  OD1 ASP A 138      48.694 -81.832  37.708  1.00 30.95           O  
ATOM   2099  OD2 ASP A 138      47.395 -83.358  38.656  1.00 30.95           O  
ATOM   2100  N   ALA A 139      50.458 -84.925  34.102  1.00 30.83           N  
ATOM   2101  H   ALA A 139      49.961 -84.561  33.301  1.00 30.83           H  
ATOM   2102  CA  ALA A 139      51.354 -86.068  33.885  1.00 30.83           C  
ATOM   2103  HA  ALA A 139      51.103 -86.810  34.643  1.00 30.83           H  
ATOM   2104  C   ALA A 139      52.868 -85.776  34.069  1.00 30.83           C  
ATOM   2105  CB  ALA A 139      51.011 -86.680  32.518  1.00 30.83           C  
ATOM   2106  HB1 ALA A 139      51.260 -85.976  31.725  1.00 30.83           H  
ATOM   2107  HB2 ALA A 139      51.576 -87.601  32.371  1.00 30.83           H  
ATOM   2108  HB3 ALA A 139      49.946 -86.910  32.471  1.00 30.83           H  
ATOM   2109  O   ALA A 139      53.717 -86.369  33.402  1.00 30.83           O  
ATOM   2110  N   SER A 140      53.234 -84.889  34.996  1.00 24.97           N  
ATOM   2111  H   SER A 140      52.485 -84.521  35.565  1.00 24.97           H  
ATOM   2112  CA  SER A 140      54.605 -84.436  35.294  1.00 24.97           C  
ATOM   2113  HA  SER A 140      55.116 -84.322  34.338  1.00 24.97           H  
ATOM   2114  C   SER A 140      55.456 -85.449  36.100  1.00 24.97           C  
ATOM   2115  CB  SER A 140      54.557 -83.037  35.929  1.00 24.97           C  
ATOM   2116  HB2 SER A 140      55.576 -82.685  36.090  1.00 24.97           H  
ATOM   2117  HB3 SER A 140      54.061 -82.348  35.246  1.00 24.97           H  
ATOM   2118  O   SER A 140      56.222 -85.085  36.996  1.00 24.97           O  
ATOM   2119  OG  SER A 140      53.869 -83.036  37.165  1.00 24.97           O  
ATOM   2120  HG  SER A 140      52.919 -83.055  37.026  1.00 24.97           H  
ATOM   2121  N   GLY A 141      55.341 -86.744  35.773  1.00 26.76           N  
ATOM   2122  H   GLY A 141      54.753 -86.946  34.977  1.00 26.76           H  
ATOM   2123  CA  GLY A 141      55.951 -87.891  36.472  1.00 26.76           C  
ATOM   2124  HA2 GLY A 141      55.707 -87.824  37.532  1.00 26.76           H  
ATOM   2125  HA3 GLY A 141      55.516 -88.811  36.083  1.00 26.76           H  
ATOM   2126  C   GLY A 141      57.478 -87.994  36.336  1.00 26.76           C  
ATOM   2127  O   GLY A 141      57.994 -88.907  35.704  1.00 26.76           O  
ATOM   2128  N   THR A 142      58.197 -87.038  36.919  1.00 22.68           N  
ATOM   2129  H   THR A 142      57.663 -86.327  37.399  1.00 22.68           H  
ATOM   2130  CA  THR A 142      59.589 -86.676  36.581  1.00 22.68           C  
ATOM   2131  HA  THR A 142      59.744 -86.828  35.512  1.00 22.68           H  
ATOM   2132  C   THR A 142      60.711 -87.446  37.286  1.00 22.68           C  
ATOM   2133  CB  THR A 142      59.804 -85.181  36.897  1.00 22.68           C  
ATOM   2134  HB  THR A 142      60.872 -84.974  36.970  1.00 22.68           H  
ATOM   2135  O   THR A 142      61.811 -87.471  36.753  1.00 22.68           O  
ATOM   2136  CG2 THR A 142      59.220 -84.254  35.828  1.00 22.68           C  
ATOM   2137 HG21 THR A 142      58.442 -84.764  35.260  1.00 22.68           H  
ATOM   2138 HG22 THR A 142      60.014 -83.956  35.143  1.00 22.68           H  
ATOM   2139 HG23 THR A 142      58.797 -83.357  36.280  1.00 22.68           H  
ATOM   2140  OG1 THR A 142      59.202 -84.836  38.131  1.00 22.68           O  
ATOM   2141  HG1 THR A 142      58.312 -84.530  37.939  1.00 22.68           H  
ATOM   2142  N   GLY A 143      60.459 -87.988  38.482  1.00 20.60           N  
ATOM   2143  H   GLY A 143      59.478 -88.017  38.721  1.00 20.60           H  
ATOM   2144  CA  GLY A 143      61.386 -87.973  39.632  1.00 20.60           C  
ATOM   2145  HA2 GLY A 143      60.835 -88.369  40.484  1.00 20.60           H  
ATOM   2146  HA3 GLY A 143      61.593 -86.928  39.863  1.00 20.60           H  
ATOM   2147  C   GLY A 143      62.763 -88.680  39.601  1.00 20.60           C  
ATOM   2148  O   GLY A 143      63.588 -88.500  38.713  1.00 20.60           O  
ATOM   2149  N   ALA A 144      63.095 -89.323  40.729  1.00 21.58           N  
ATOM   2150  H   ALA A 144      62.354 -89.561  41.373  1.00 21.58           H  
ATOM   2151  CA  ALA A 144      64.470 -89.398  41.248  1.00 21.58           C  
ATOM   2152  HA  ALA A 144      65.127 -88.883  40.548  1.00 21.58           H  
ATOM   2153  C   ALA A 144      65.059 -90.827  41.385  1.00 21.58           C  
ATOM   2154  CB  ALA A 144      64.500 -88.589  42.556  1.00 21.58           C  
ATOM   2155  HB1 ALA A 144      65.524 -88.463  42.906  1.00 21.58           H  
ATOM   2156  HB2 ALA A 144      63.916 -89.100  43.322  1.00 21.58           H  
ATOM   2157  HB3 ALA A 144      64.076 -87.599  42.386  1.00 21.58           H  
ATOM   2158  O   ALA A 144      64.499 -91.802  40.901  1.00 21.58           O  
ATOM   2159  N   ASN A 145      66.249 -90.914  41.996  1.00 20.75           N  
ATOM   2160  H   ASN A 145      66.512 -90.102  42.536  1.00 20.75           H  
ATOM   2161  CA  ASN A 145      67.383 -91.665  41.433  1.00 20.75           C  
ATOM   2162  HA  ASN A 145      67.099 -92.015  40.441  1.00 20.75           H  
ATOM   2163  C   ASN A 145      67.900 -92.940  42.170  1.00 20.75           C  
ATOM   2164  CB  ASN A 145      68.495 -90.603  41.243  1.00 20.75           C  
ATOM   2165  HB2 ASN A 145      68.736 -90.153  42.206  1.00 20.75           H  
ATOM   2166  HB3 ASN A 145      68.124 -89.815  40.589  1.00 20.75           H  
ATOM   2167  O   ASN A 145      68.097 -93.937  41.484  1.00 20.75           O  
ATOM   2168  CG  ASN A 145      69.789 -91.112  40.629  1.00 20.75           C  
ATOM   2169  ND2 ASN A 145      70.912 -90.546  41.005  1.00 20.75           N  
ATOM   2170 HD21 ASN A 145      70.924 -89.798  41.684  1.00 20.75           H  
ATOM   2171 HD22 ASN A 145      71.741 -90.916  40.563  1.00 20.75           H  
ATOM   2172  OD1 ASN A 145      69.829 -91.980  39.784  1.00 20.75           O  
ATOM   2173  N   PRO A 146      68.249 -92.933  43.482  1.00 22.68           N  
ATOM   2174  CA  PRO A 146      69.478 -93.624  43.916  1.00 22.68           C  
ATOM   2175  HA  PRO A 146      70.079 -93.875  43.042  1.00 22.68           H  
ATOM   2176  C   PRO A 146      69.284 -94.964  44.686  1.00 22.68           C  
ATOM   2177  CB  PRO A 146      70.233 -92.526  44.674  1.00 22.68           C  
ATOM   2178  HB2 PRO A 146      71.027 -92.891  45.326  1.00 22.68           H  
ATOM   2179  HB3 PRO A 146      70.648 -91.815  43.961  1.00 22.68           H  
ATOM   2180  O   PRO A 146      68.485 -95.799  44.285  1.00 22.68           O  
ATOM   2181  CG  PRO A 146      69.104 -91.858  45.452  1.00 22.68           C  
ATOM   2182  HG2 PRO A 146      68.872 -92.443  46.342  1.00 22.68           H  
ATOM   2183  HG3 PRO A 146      69.356 -90.833  45.723  1.00 22.68           H  
ATOM   2184  CD  PRO A 146      67.927 -91.911  44.475  1.00 22.68           C  
ATOM   2185  HD2 PRO A 146      67.010 -92.170  45.004  1.00 22.68           H  
ATOM   2186  HD3 PRO A 146      67.818 -90.928  44.015  1.00 22.68           H  
ATOM   2187  N   SER A 147      70.119 -95.246  45.701  1.00 20.17           N  
ATOM   2188  H   SER A 147      70.561 -94.451  46.142  1.00 20.17           H  
ATOM   2189  CA  SER A 147      71.054 -96.385  45.604  1.00 20.17           C  
ATOM   2190  HA  SER A 147      70.681 -97.080  44.851  1.00 20.17           H  
ATOM   2191  C   SER A 147      71.324 -97.229  46.875  1.00 20.17           C  
ATOM   2192  CB  SER A 147      72.387 -95.799  45.107  1.00 20.17           C  
ATOM   2193  HB2 SER A 147      73.112 -96.593  44.932  1.00 20.17           H  
ATOM   2194  HB3 SER A 147      72.221 -95.277  44.164  1.00 20.17           H  
ATOM   2195  O   SER A 147      72.417 -97.786  46.975  1.00 20.17           O  
ATOM   2196  OG  SER A 147      72.888 -94.882  46.068  1.00 20.17           O  
ATOM   2197  HG  SER A 147      73.191 -95.408  46.812  1.00 20.17           H  
ATOM   2198  N   GLY A 148      70.425 -97.277  47.864  1.00 19.78           N  
ATOM   2199  H   GLY A 148      69.529 -96.834  47.722  1.00 19.78           H  
ATOM   2200  CA  GLY A 148      70.610 -98.078  49.102  1.00 19.78           C  
ATOM   2201  HA2 GLY A 148      69.958 -97.661  49.870  1.00 19.78           H  
ATOM   2202  HA3 GLY A 148      71.640 -98.000  49.447  1.00 19.78           H  
ATOM   2203  C   GLY A 148      70.260 -99.575  48.950  1.00 19.78           C  
ATOM   2204  O   GLY A 148      69.934 -99.996  47.842  1.00 19.78           O  
ATOM   2205  N   ASP A 149      70.189-100.445  49.971  1.00 21.26           N  
ATOM   2206  H   ASP A 149      69.728-101.301  49.697  1.00 21.26           H  
ATOM   2207  CA  ASP A 149      70.692-100.534  51.374  1.00 21.26           C  
ATOM   2208  HA  ASP A 149      71.782-100.564  51.398  1.00 21.26           H  
ATOM   2209  C   ASP A 149      70.141-101.889  51.945  1.00 21.26           C  
ATOM   2210  CB  ASP A 149      70.166 -99.360  52.233  1.00 21.26           C  
ATOM   2211  HB2 ASP A 149      70.114 -99.667  53.278  1.00 21.26           H  
ATOM   2212  HB3 ASP A 149      69.147 -99.124  51.927  1.00 21.26           H  
ATOM   2213  O   ASP A 149      69.086-102.326  51.485  1.00 21.26           O  
ATOM   2214  CG  ASP A 149      71.029 -98.090  52.166  1.00 21.26           C  
ATOM   2215  OD1 ASP A 149      72.253 -98.207  51.936  1.00 21.26           O  
ATOM   2216  OD2 ASP A 149      70.441 -96.989  52.280  1.00 21.26           O  
ATOM   2217  N   ASP A 150      70.701-102.656  52.898  1.00 21.67           N  
ATOM   2218  H   ASP A 150      70.147-103.477  53.097  1.00 21.67           H  
ATOM   2219  CA  ASP A 150      71.965-102.629  53.668  1.00 21.67           C  
ATOM   2220  HA  ASP A 150      72.768-102.242  53.040  1.00 21.67           H  
ATOM   2221  C   ASP A 150      72.349-104.067  54.167  1.00 21.67           C  
ATOM   2222  CB  ASP A 150      71.798-101.706  54.894  1.00 21.67           C  
ATOM   2223  HB2 ASP A 150      71.457-100.722  54.572  1.00 21.67           H  
ATOM   2224  HB3 ASP A 150      71.037-102.130  55.550  1.00 21.67           H  
ATOM   2225  O   ASP A 150      71.495-104.951  54.242  1.00 21.67           O  
ATOM   2226  CG  ASP A 150      73.097-101.509  55.685  1.00 21.67           C  
ATOM   2227  OD1 ASP A 150      74.177-101.575  55.050  1.00 21.67           O  
ATOM   2228  OD2 ASP A 150      73.011-101.357  56.923  1.00 21.67           O  
ATOM   2229  N   LEU A 151      73.620-104.280  54.551  1.00 20.97           N  
ATOM   2230  H   LEU A 151      74.175-103.438  54.518  1.00 20.97           H  
ATOM   2231  CA  LEU A 151      74.241-105.383  55.337  1.00 20.97           C  
ATOM   2232  HA  LEU A 151      75.299-105.357  55.076  1.00 20.97           H  
ATOM   2233  C   LEU A 151      73.865-106.877  55.126  1.00 20.97           C  
ATOM   2234  CB  LEU A 151      74.136-105.045  56.842  1.00 20.97           C  
ATOM   2235  HB2 LEU A 151      73.125-104.687  57.041  1.00 20.97           H  
ATOM   2236  HB3 LEU A 151      74.274-105.958  57.422  1.00 20.97           H  
ATOM   2237  O   LEU A 151      74.747-107.675  54.818  1.00 20.97           O  
ATOM   2238  CG  LEU A 151      75.147-104.009  57.368  1.00 20.97           C  
ATOM   2239  HG  LEU A 151      75.140-103.117  56.742  1.00 20.97           H  
ATOM   2240  CD1 LEU A 151      74.776-103.616  58.799  1.00 20.97           C  
ATOM   2241 HD11 LEU A 151      73.779-103.176  58.792  1.00 20.97           H  
ATOM   2242 HD12 LEU A 151      74.786-104.490  59.450  1.00 20.97           H  
ATOM   2243 HD13 LEU A 151      75.473-102.862  59.163  1.00 20.97           H  
ATOM   2244  CD2 LEU A 151      76.580-104.554  57.399  1.00 20.97           C  
ATOM   2245 HD21 LEU A 151      76.619-105.467  57.992  1.00 20.97           H  
ATOM   2246 HD22 LEU A 151      77.242-103.803  57.830  1.00 20.97           H  
ATOM   2247 HD23 LEU A 151      76.917-104.766  56.384  1.00 20.97           H  
ATOM   2248  N   GLY A 152      72.613-107.256  55.398  1.00 24.16           N  
ATOM   2249  H   GLY A 152      71.958-106.503  55.243  1.00 24.16           H  
ATOM   2250  CA  GLY A 152      72.159-108.221  56.432  1.00 24.16           C  
ATOM   2251  HA2 GLY A 152      71.137-108.490  56.165  1.00 24.16           H  
ATOM   2252  HA3 GLY A 152      72.085-107.670  57.369  1.00 24.16           H  
ATOM   2253  C   GLY A 152      72.895-109.542  56.784  1.00 24.16           C  
ATOM   2254  O   GLY A 152      74.095-109.586  57.046  1.00 24.16           O  
ATOM   2255  N   GLU A 153      72.092-110.598  56.999  1.00 25.70           N  
ATOM   2256  H   GLU A 153      71.127-110.516  56.710  1.00 25.70           H  
ATOM   2257  CA  GLU A 153      72.428-111.812  57.778  1.00 25.70           C  
ATOM   2258  HA  GLU A 153      73.384-111.638  58.272  1.00 25.70           H  
ATOM   2259  C   GLU A 153      72.622-113.078  56.904  1.00 25.70           C  
ATOM   2260  CB  GLU A 153      71.381-112.028  58.895  1.00 25.70           C  
ATOM   2261  HB2 GLU A 153      70.402-112.182  58.441  1.00 25.70           H  
ATOM   2262  HB3 GLU A 153      71.650-112.927  59.450  1.00 25.70           H  
ATOM   2263  O   GLU A 153      72.259-113.100  55.731  1.00 25.70           O  
ATOM   2264  CG  GLU A 153      71.312-110.848  59.887  1.00 25.70           C  
ATOM   2265  HG2 GLU A 153      72.325-110.633  60.228  1.00 25.70           H  
ATOM   2266  HG3 GLU A 153      70.943-109.964  59.368  1.00 25.70           H  
ATOM   2267  CD  GLU A 153      70.412-111.119  61.107  1.00 25.70           C  
ATOM   2268  OE1 GLU A 153      70.813-110.709  62.222  1.00 25.70           O  
ATOM   2269  OE2 GLU A 153      69.333-111.723  60.924  1.00 25.70           O  
ATOM   2270  N   ALA A 154      73.267-114.125  57.447  1.00 24.69           N  
ATOM   2271  H   ALA A 154      73.409-114.101  58.446  1.00 24.69           H  
ATOM   2272  CA  ALA A 154      74.258-114.894  56.669  1.00 24.69           C  
ATOM   2273  HA  ALA A 154      74.282-114.493  55.655  1.00 24.69           H  
ATOM   2274  C   ALA A 154      74.067-116.426  56.497  1.00 24.69           C  
ATOM   2275  CB  ALA A 154      75.622-114.590  57.313  1.00 24.69           C  
ATOM   2276  HB1 ALA A 154      75.666-115.016  58.315  1.00 24.69           H  
ATOM   2277  HB2 ALA A 154      75.774-113.512  57.367  1.00 24.69           H  
ATOM   2278  HB3 ALA A 154      76.420-115.018  56.706  1.00 24.69           H  
ATOM   2279  O   ALA A 154      74.994-117.081  56.019  1.00 24.69           O  
ATOM   2280  N   GLY A 155      72.957-117.031  56.936  1.00 29.84           N  
ATOM   2281  H   GLY A 155      72.179-116.454  57.222  1.00 29.84           H  
ATOM   2282  CA  GLY A 155      72.826-118.498  57.079  1.00 29.84           C  
ATOM   2283  HA2 GLY A 155      71.816-118.728  57.419  1.00 29.84           H  
ATOM   2284  HA3 GLY A 155      73.518-118.832  57.852  1.00 29.84           H  
ATOM   2285  C   GLY A 155      73.079-119.329  55.803  1.00 29.84           C  
ATOM   2286  O   GLY A 155      72.545-119.023  54.742  1.00 29.84           O  
ATOM   2287  N   VAL A 156      73.872-120.408  55.910  1.00 28.02           N  
ATOM   2288  H   VAL A 156      74.284-120.605  56.812  1.00 28.02           H  
ATOM   2289  CA  VAL A 156      74.215-121.308  54.781  1.00 28.02           C  
ATOM   2290  HA  VAL A 156      74.204-120.735  53.854  1.00 28.02           H  
ATOM   2291  C   VAL A 156      73.212-122.452  54.606  1.00 28.02           C  
ATOM   2292  CB  VAL A 156      75.633-121.906  54.964  1.00 28.02           C  
ATOM   2293  HB  VAL A 156      75.680-122.408  55.931  1.00 28.02           H  
ATOM   2294  O   VAL A 156      72.853-122.801  53.483  1.00 28.02           O  
ATOM   2295  CG1 VAL A 156      76.013-122.925  53.877  1.00 28.02           C  
ATOM   2296 HG11 VAL A 156      75.879-122.486  52.888  1.00 28.02           H  
ATOM   2297 HG12 VAL A 156      75.389-123.814  53.967  1.00 28.02           H  
ATOM   2298 HG13 VAL A 156      77.049-123.240  54.007  1.00 28.02           H  
ATOM   2299  CG2 VAL A 156      76.706-120.809  54.947  1.00 28.02           C  
ATOM   2300 HG21 VAL A 156      76.687-120.288  53.990  1.00 28.02           H  
ATOM   2301 HG22 VAL A 156      76.518-120.087  55.742  1.00 28.02           H  
ATOM   2302 HG23 VAL A 156      77.690-121.250  55.107  1.00 28.02           H  
ATOM   2303  N   ASP A 157      72.815-123.085  55.711  1.00 24.39           N  
ATOM   2304  H   ASP A 157      73.151-122.738  56.597  1.00 24.39           H  
ATOM   2305  CA  ASP A 157      72.337-124.476  55.699  1.00 24.39           C  
ATOM   2306  HA  ASP A 157      72.834-124.998  54.881  1.00 24.39           H  
ATOM   2307  C   ASP A 157      70.822-124.638  55.461  1.00 24.39           C  
ATOM   2308  CB  ASP A 157      72.784-125.156  57.004  1.00 24.39           C  
ATOM   2309  HB2 ASP A 157      72.499-126.208  56.975  1.00 24.39           H  
ATOM   2310  HB3 ASP A 157      72.267-124.690  57.842  1.00 24.39           H  
ATOM   2311  O   ASP A 157      70.326-125.761  55.343  1.00 24.39           O  
ATOM   2312  CG  ASP A 157      74.300-125.066  57.218  1.00 24.39           C  
ATOM   2313  OD1 ASP A 157      75.045-125.656  56.403  1.00 24.39           O  
ATOM   2314  OD2 ASP A 157      74.709-124.382  58.184  1.00 24.39           O  
ATOM   2315  N   GLU A 158      70.077-123.532  55.368  1.00 27.65           N  
ATOM   2316  H   GLU A 158      70.570-122.652  55.414  1.00 27.65           H  
ATOM   2317  CA  GLU A 158      68.604-123.462  55.298  1.00 27.65           C  
ATOM   2318  HA  GLU A 158      68.203-124.234  55.955  1.00 27.65           H  
ATOM   2319  C   GLU A 158      68.064-123.788  53.885  1.00 27.65           C  
ATOM   2320  CB  GLU A 158      68.121-122.108  55.860  1.00 27.65           C  
ATOM   2321  HB2 GLU A 158      68.499-121.302  55.231  1.00 27.65           H  
ATOM   2322  HB3 GLU A 158      67.031-122.092  55.844  1.00 27.65           H  
ATOM   2323  O   GLU A 158      67.281-123.057  53.284  1.00 27.65           O  
ATOM   2324  CG  GLU A 158      68.598-121.900  57.311  1.00 27.65           C  
ATOM   2325  HG2 GLU A 158      68.322-122.780  57.891  1.00 27.65           H  
ATOM   2326  HG3 GLU A 158      69.685-121.821  57.325  1.00 27.65           H  
ATOM   2327  CD  GLU A 158      68.018-120.650  57.991  1.00 27.65           C  
ATOM   2328  OE1 GLU A 158      67.926-120.679  59.241  1.00 27.65           O  
ATOM   2329  OE2 GLU A 158      67.702-119.672  57.280  1.00 27.65           O  
ATOM   2330  N   LEU A 159      68.554-124.899  53.329  1.00 22.86           N  
ATOM   2331  H   LEU A 159      69.196-125.406  53.922  1.00 22.86           H  
ATOM   2332  CA  LEU A 159      68.656-125.152  51.888  1.00 22.86           C  
ATOM   2333  HA  LEU A 159      68.257-124.296  51.342  1.00 22.86           H  
ATOM   2334  C   LEU A 159      67.870-126.401  51.434  1.00 22.86           C  
ATOM   2335  CB  LEU A 159      70.184-125.236  51.638  1.00 22.86           C  
ATOM   2336  HB2 LEU A 159      70.581-126.117  52.142  1.00 22.86           H  
ATOM   2337  HB3 LEU A 159      70.619-124.374  52.146  1.00 22.86           H  
ATOM   2338  O   LEU A 159      67.468-126.492  50.276  1.00 22.86           O  
ATOM   2339  CG  LEU A 159      70.732-125.196  50.196  1.00 22.86           C  
ATOM   2340  HG  LEU A 159      70.227-124.412  49.633  1.00 22.86           H  
ATOM   2341  CD1 LEU A 159      72.231-124.876  50.257  1.00 22.86           C  
ATOM   2342 HD11 LEU A 159      72.759-125.641  50.826  1.00 22.86           H  
ATOM   2343 HD12 LEU A 159      72.378-123.915  50.750  1.00 22.86           H  
ATOM   2344 HD13 LEU A 159      72.645-124.809  49.250  1.00 22.86           H  
ATOM   2345  CD2 LEU A 159      70.633-126.521  49.431  1.00 22.86           C  
ATOM   2346 HD21 LEU A 159      71.151-126.434  48.475  1.00 22.86           H  
ATOM   2347 HD22 LEU A 159      69.592-126.763  49.218  1.00 22.86           H  
ATOM   2348 HD23 LEU A 159      71.082-127.323  50.016  1.00 22.86           H  
ATOM   2349  N   LEU A 160      67.676-127.389  52.322  1.00 23.21           N  
ATOM   2350  H   LEU A 160      67.939-127.188  53.276  1.00 23.21           H  
ATOM   2351  CA  LEU A 160      67.618-128.805  51.912  1.00 23.21           C  
ATOM   2352  HA  LEU A 160      67.929-128.863  50.869  1.00 23.21           H  
ATOM   2353  C   LEU A 160      66.266-129.540  51.937  1.00 23.21           C  
ATOM   2354  CB  LEU A 160      68.632-129.595  52.765  1.00 23.21           C  
ATOM   2355  HB2 LEU A 160      68.544-129.271  53.802  1.00 23.21           H  
ATOM   2356  HB3 LEU A 160      68.374-130.654  52.739  1.00 23.21           H  
ATOM   2357  O   LEU A 160      66.140-130.514  51.193  1.00 23.21           O  
ATOM   2358  CG  LEU A 160      70.094-129.462  52.308  1.00 23.21           C  
ATOM   2359  HG  LEU A 160      70.357-128.409  52.213  1.00 23.21           H  
ATOM   2360  CD1 LEU A 160      71.010-130.099  53.352  1.00 23.21           C  
ATOM   2361 HD11 LEU A 160      70.759-131.151  53.484  1.00 23.21           H  
ATOM   2362 HD12 LEU A 160      72.050-130.004  53.040  1.00 23.21           H  
ATOM   2363 HD13 LEU A 160      70.891-129.577  54.302  1.00 23.21           H  
ATOM   2364  CD2 LEU A 160      70.351-130.170  50.972  1.00 23.21           C  
ATOM   2365 HD21 LEU A 160      70.059-131.218  51.041  1.00 23.21           H  
ATOM   2366 HD22 LEU A 160      69.782-129.689  50.177  1.00 23.21           H  
ATOM   2367 HD23 LEU A 160      71.409-130.101  50.721  1.00 23.21           H  
ATOM   2368  N   GLU A 161      65.288-129.184  52.780  1.00 26.43           N  
ATOM   2369  H   GLU A 161      65.402-128.361  53.355  1.00 26.43           H  
ATOM   2370  CA  GLU A 161      64.078-130.018  52.962  1.00 26.43           C  
ATOM   2371  HA  GLU A 161      64.396-131.060  52.939  1.00 26.43           H  
ATOM   2372  C   GLU A 161      63.087-129.885  51.787  1.00 26.43           C  
ATOM   2373  CB  GLU A 161      63.428-129.831  54.346  1.00 26.43           C  
ATOM   2374  HB2 GLU A 161      62.477-130.364  54.340  1.00 26.43           H  
ATOM   2375  HB3 GLU A 161      63.236-128.775  54.534  1.00 26.43           H  
ATOM   2376  O   GLU A 161      62.131-129.112  51.800  1.00 26.43           O  
ATOM   2377  CG  GLU A 161      64.300-130.423  55.472  1.00 26.43           C  
ATOM   2378  HG2 GLU A 161      64.768-131.338  55.109  1.00 26.43           H  
ATOM   2379  HG3 GLU A 161      65.098-129.719  55.710  1.00 26.43           H  
ATOM   2380  CD  GLU A 161      63.492-130.751  56.741  1.00 26.43           C  
ATOM   2381  OE1 GLU A 161      63.665-131.880  57.260  1.00 26.43           O  
ATOM   2382  OE2 GLU A 161      62.698-129.890  57.180  1.00 26.43           O  
ATOM   2383  N   ALA A 162      63.364-130.649  50.731  1.00 26.54           N  
ATOM   2384  H   ALA A 162      64.229-131.169  50.783  1.00 26.54           H  
ATOM   2385  CA  ALA A 162      62.726-130.567  49.423  1.00 26.54           C  
ATOM   2386  HA  ALA A 162      62.352-129.552  49.283  1.00 26.54           H  
ATOM   2387  C   ALA A 162      61.546-131.543  49.226  1.00 26.54           C  
ATOM   2388  CB  ALA A 162      63.834-130.825  48.389  1.00 26.54           C  
ATOM   2389  HB1 ALA A 162      64.661-130.135  48.557  1.00 26.54           H  
ATOM   2390  HB2 ALA A 162      63.455-130.669  47.379  1.00 26.54           H  
ATOM   2391  HB3 ALA A 162      64.200-131.847  48.483  1.00 26.54           H  
ATOM   2392  O   ALA A 162      61.349-132.466  50.010  1.00 26.54           O  
ATOM   2393  N   LEU A 163      60.855-131.386  48.083  1.00 20.68           N  
ATOM   2394  H   LEU A 163      61.046-130.517  47.605  1.00 20.68           H  
ATOM   2395  CA  LEU A 163      60.146-132.395  47.256  1.00 20.68           C  
ATOM   2396  HA  LEU A 163      59.623-131.838  46.478  1.00 20.68           H  
ATOM   2397  C   LEU A 163      59.043-133.304  47.848  1.00 20.68           C  
ATOM   2398  CB  LEU A 163      61.210-133.278  46.561  1.00 20.68           C  
ATOM   2399  HB2 LEU A 163      61.978-133.539  47.290  1.00 20.68           H  
ATOM   2400  HB3 LEU A 163      60.752-134.215  46.245  1.00 20.68           H  
ATOM   2401  O   LEU A 163      58.134-133.666  47.110  1.00 20.68           O  
ATOM   2402  CG  LEU A 163      61.869-132.636  45.327  1.00 20.68           C  
ATOM   2403  HG  LEU A 163      62.100-131.591  45.537  1.00 20.68           H  
ATOM   2404  CD1 LEU A 163      63.171-133.358  44.981  1.00 20.68           C  
ATOM   2405 HD11 LEU A 163      62.972-134.409  44.774  1.00 20.68           H  
ATOM   2406 HD12 LEU A 163      63.865-133.282  45.819  1.00 20.68           H  
ATOM   2407 HD13 LEU A 163      63.629-132.896  44.106  1.00 20.68           H  
ATOM   2408  CD2 LEU A 163      60.951-132.709  44.104  1.00 20.68           C  
ATOM   2409 HD21 LEU A 163      61.437-132.240  43.249  1.00 20.68           H  
ATOM   2410 HD22 LEU A 163      60.015-132.186  44.303  1.00 20.68           H  
ATOM   2411 HD23 LEU A 163      60.727-133.749  43.866  1.00 20.68           H  
ATOM   2412  N   GLY A 164      59.131-133.732  49.104  1.00 21.64           N  
ATOM   2413  H   GLY A 164      59.841-133.273  49.657  1.00 21.64           H  
ATOM   2414  CA  GLY A 164      58.875-135.124  49.485  1.00 21.64           C  
ATOM   2415  HA2 GLY A 164      59.636-135.743  49.010  1.00 21.64           H  
ATOM   2416  HA3 GLY A 164      59.026-135.210  50.562  1.00 21.64           H  
ATOM   2417  C   GLY A 164      57.518-135.759  49.156  1.00 21.64           C  
ATOM   2418  O   GLY A 164      57.452-136.658  48.325  1.00 21.64           O  
ATOM   2419  N   ARG A 165      56.495-135.469  49.973  1.00 22.12           N  
ATOM   2420  H   ARG A 165      56.580-134.615  50.506  1.00 22.12           H  
ATOM   2421  CA  ARG A 165      55.718-136.571  50.578  1.00 22.12           C  
ATOM   2422  HA  ARG A 165      56.440-137.369  50.752  1.00 22.12           H  
ATOM   2423  C   ARG A 165      54.683-137.313  49.727  1.00 22.12           C  
ATOM   2424  CB  ARG A 165      55.131-136.179  51.951  1.00 22.12           C  
ATOM   2425  HB2 ARG A 165      54.123-136.583  52.037  1.00 22.12           H  
ATOM   2426  HB3 ARG A 165      55.067-135.095  52.049  1.00 22.12           H  
ATOM   2427  O   ARG A 165      54.778-138.532  49.678  1.00 22.12           O  
ATOM   2428  CG  ARG A 165      55.977-136.770  53.092  1.00 22.12           C  
ATOM   2429  HG2 ARG A 165      56.935-136.252  53.149  1.00 22.12           H  
ATOM   2430  HG3 ARG A 165      56.169-137.821  52.876  1.00 22.12           H  
ATOM   2431  CD  ARG A 165      55.267-136.717  54.450  1.00 22.12           C  
ATOM   2432  HD2 ARG A 165      55.840-137.321  55.153  1.00 22.12           H  
ATOM   2433  HD3 ARG A 165      54.286-137.182  54.345  1.00 22.12           H  
ATOM   2434  NE  ARG A 165      55.166-135.345  54.990  1.00 22.12           N  
ATOM   2435  HE  ARG A 165      56.026-134.816  55.023  1.00 22.12           H  
ATOM   2436  NH1 ARG A 165      52.908-135.315  55.459  1.00 22.12           N  
ATOM   2437 HH11 ARG A 165      52.076-134.796  55.701  1.00 22.12           H  
ATOM   2438 HH12 ARG A 165      52.794-136.194  54.974  1.00 22.12           H  
ATOM   2439  NH2 ARG A 165      54.176-133.559  55.989  1.00 22.12           N  
ATOM   2440 HH21 ARG A 165      55.063-133.075  55.996  1.00 22.12           H  
ATOM   2441 HH22 ARG A 165      53.342-133.093  56.316  1.00 22.12           H  
ATOM   2442  CZ  ARG A 165      54.086-134.754  55.475  1.00 22.12           C  
ATOM   2443  N   GLU A 166      53.640-136.657  49.213  1.00 20.94           N  
ATOM   2444  H   GLU A 166      53.643-135.647  49.236  1.00 20.94           H  
ATOM   2445  CA  GLU A 166      52.347-137.335  48.942  1.00 20.94           C  
ATOM   2446  HA  GLU A 166      52.260-138.145  49.666  1.00 20.94           H  
ATOM   2447  C   GLU A 166      52.271-138.097  47.603  1.00 20.94           C  
ATOM   2448  CB  GLU A 166      51.149-136.415  49.259  1.00 20.94           C  
ATOM   2449  HB2 GLU A 166      50.228-136.894  48.926  1.00 20.94           H  
ATOM   2450  HB3 GLU A 166      51.268-135.462  48.744  1.00 20.94           H  
ATOM   2451  O   GLU A 166      51.500-137.794  46.693  1.00 20.94           O  
ATOM   2452  CG  GLU A 166      51.062-136.200  50.785  1.00 20.94           C  
ATOM   2453  HG2 GLU A 166      51.037-137.175  51.273  1.00 20.94           H  
ATOM   2454  HG3 GLU A 166      51.966-135.693  51.123  1.00 20.94           H  
ATOM   2455  CD  GLU A 166      49.851-135.378  51.250  1.00 20.94           C  
ATOM   2456  OE1 GLU A 166      49.305-135.724  52.325  1.00 20.94           O  
ATOM   2457  OE2 GLU A 166      49.557-134.343  50.613  1.00 20.94           O  
ATOM   2458  N   LEU A 167      53.089-139.145  47.547  1.00 19.14           N  
ATOM   2459  H   LEU A 167      53.748-139.199  48.311  1.00 19.14           H  
ATOM   2460  CA  LEU A 167      52.803-140.440  46.937  1.00 19.14           C  
ATOM   2461  HA  LEU A 167      52.368-140.312  45.945  1.00 19.14           H  
ATOM   2462  C   LEU A 167      51.830-141.246  47.833  1.00 19.14           C  
ATOM   2463  CB  LEU A 167      54.155-141.187  46.861  1.00 19.14           C  
ATOM   2464  HB2 LEU A 167      53.997-142.222  46.559  1.00 19.14           H  
ATOM   2465  HB3 LEU A 167      54.568-141.217  47.869  1.00 19.14           H  
ATOM   2466  O   LEU A 167      51.535-140.848  48.957  1.00 19.14           O  
ATOM   2467  CG  LEU A 167      55.201-140.572  45.915  1.00 19.14           C  
ATOM   2468  HG  LEU A 167      55.143-139.484  45.934  1.00 19.14           H  
ATOM   2469  CD1 LEU A 167      56.609-140.977  46.350  1.00 19.14           C  
ATOM   2470 HD11 LEU A 167      56.806-140.588  47.350  1.00 19.14           H  
ATOM   2471 HD12 LEU A 167      57.347-140.564  45.662  1.00 19.14           H  
ATOM   2472 HD13 LEU A 167      56.697-142.063  46.371  1.00 19.14           H  
ATOM   2473  CD2 LEU A 167      54.980-141.057  44.480  1.00 19.14           C  
ATOM   2474 HD21 LEU A 167      53.980-140.777  44.150  1.00 19.14           H  
ATOM   2475 HD22 LEU A 167      55.715-140.591  43.824  1.00 19.14           H  
ATOM   2476 HD23 LEU A 167      55.095-142.139  44.435  1.00 19.14           H  
ATOM   2477  N   ASP A 168      51.434-142.434  47.369  1.00 21.72           N  
ATOM   2478  H   ASP A 168      51.613-142.640  46.397  1.00 21.72           H  
ATOM   2479  CA  ASP A 168      51.194-143.603  48.248  1.00 21.72           C  
ATOM   2480  HA  ASP A 168      51.716-143.421  49.187  1.00 21.72           H  
ATOM   2481  C   ASP A 168      51.831-144.880  47.642  1.00 21.72           C  
ATOM   2482  CB  ASP A 168      49.694-143.752  48.578  1.00 21.72           C  
ATOM   2483  HB2 ASP A 168      49.190-144.243  47.746  1.00 21.72           H  
ATOM   2484  HB3 ASP A 168      49.259-142.758  48.682  1.00 21.72           H  
ATOM   2485  O   ASP A 168      51.390-146.004  47.862  1.00 21.72           O  
ATOM   2486  CG  ASP A 168      49.416-144.509  49.892  1.00 21.72           C  
ATOM   2487  OD1 ASP A 168      50.128-144.246  50.888  1.00 21.72           O  
ATOM   2488  OD2 ASP A 168      48.419-145.270  49.923  1.00 21.72           O  
ATOM   2489  N   GLY A 169      52.846-144.692  46.788  1.00 20.41           N  
ATOM   2490  H   GLY A 169      53.249-143.767  46.762  1.00 20.41           H  
ATOM   2491  CA  GLY A 169      53.677-145.757  46.230  1.00 20.41           C  
ATOM   2492  HA2 GLY A 169      53.809-145.605  45.158  1.00 20.41           H  
ATOM   2493  HA3 GLY A 169      53.210-146.729  46.387  1.00 20.41           H  
ATOM   2494  C   GLY A 169      55.057-145.749  46.883  1.00 20.41           C  
ATOM   2495  O   GLY A 169      55.683-144.688  46.930  1.00 20.41           O  
ATOM   2496  N   ASP A 170      55.479-146.925  47.361  1.00 21.35           N  
ATOM   2497  H   ASP A 170      54.844-147.708  47.302  1.00 21.35           H  
ATOM   2498  CA  ASP A 170      56.834-147.244  47.855  1.00 21.35           C  
ATOM   2499  HA  ASP A 170      57.085-146.584  48.685  1.00 21.35           H  
ATOM   2500  C   ASP A 170      57.934-147.053  46.783  1.00 21.35           C  
ATOM   2501  CB  ASP A 170      56.866-148.714  48.361  1.00 21.35           C  
ATOM   2502  HB2 ASP A 170      56.450-149.353  47.582  1.00 21.35           H  
ATOM   2503  HB3 ASP A 170      57.911-149.003  48.472  1.00 21.35           H  
ATOM   2504  O   ASP A 170      57.670-147.357  45.593  1.00 21.35           O  
ATOM   2505  CG  ASP A 170      56.177-149.041  49.706  1.00 21.35           C  
ATOM   2506  OD1 ASP A 170      56.445-148.351  50.718  1.00 21.35           O  
ATOM   2507  OD2 ASP A 170      55.469-150.080  49.748  1.00 21.35           O  
ATOM   2508  OXT ASP A 170      59.060-146.663  47.174  1.00 21.35           O  
TER    2509      ASP A 170                                                       
ATOM   2509  N   MET B   1       4.793  38.182 -42.599  1.00 77.52           N  
ATOM   2510  H   MET B   1       3.899  37.893 -42.969  1.00 77.52           H  
ATOM   2511  H2  MET B   1       5.200  38.877 -43.208  1.00 77.52           H  
ATOM   2512  H3  MET B   1       4.671  38.581 -41.679  1.00 77.52           H  
ATOM   2513  CA  MET B   1       5.686  37.016 -42.516  1.00 77.52           C  
ATOM   2514  HA  MET B   1       6.667  37.338 -42.168  1.00 77.52           H  
ATOM   2515  C   MET B   1       5.853  36.384 -43.887  1.00 77.52           C  
ATOM   2516  CB  MET B   1       5.162  35.958 -41.541  1.00 77.52           C  
ATOM   2517  HB2 MET B   1       4.151  35.670 -41.829  1.00 77.52           H  
ATOM   2518  HB3 MET B   1       5.793  35.071 -41.599  1.00 77.52           H  
ATOM   2519  O   MET B   1       4.867  36.011 -44.519  1.00 77.52           O  
ATOM   2520  CG  MET B   1       5.148  36.433 -40.090  1.00 77.52           C  
ATOM   2521  HG2 MET B   1       6.157  36.691 -39.768  1.00 77.52           H  
ATOM   2522  HG3 MET B   1       4.509  37.311 -40.001  1.00 77.52           H  
ATOM   2523  SD  MET B   1       4.494  35.137 -39.023  1.00 77.52           S  
ATOM   2524  CE  MET B   1       4.031  36.108 -37.563  1.00 77.52           C  
ATOM   2525  HE1 MET B   1       3.468  35.479 -36.874  1.00 77.52           H  
ATOM   2526  HE2 MET B   1       3.408  36.954 -37.852  1.00 77.52           H  
ATOM   2527  HE3 MET B   1       4.928  36.463 -37.055  1.00 77.52           H  
ATOM   2528  N   THR B   2       7.102  36.264 -44.318  1.00 88.47           N  
ATOM   2529  H   THR B   2       7.810  36.681 -43.731  1.00 88.47           H  
ATOM   2530  CA  THR B   2       7.617  35.230 -45.223  1.00 88.47           C  
ATOM   2531  HA  THR B   2       7.191  35.361 -46.218  1.00 88.47           H  
ATOM   2532  C   THR B   2       7.269  33.827 -44.714  1.00 88.47           C  
ATOM   2533  CB  THR B   2       9.152  35.329 -45.307  1.00 88.47           C  
ATOM   2534  HB  THR B   2       9.514  34.555 -45.983  1.00 88.47           H  
ATOM   2535  O   THR B   2       6.832  33.657 -43.576  1.00 88.47           O  
ATOM   2536  CG2 THR B   2       9.645  36.679 -45.824  1.00 88.47           C  
ATOM   2537 HG21 THR B   2      10.730  36.647 -45.926  1.00 88.47           H  
ATOM   2538 HG22 THR B   2       9.384  37.479 -45.131  1.00 88.47           H  
ATOM   2539 HG23 THR B   2       9.205  36.885 -46.800  1.00 88.47           H  
ATOM   2540  OG1 THR B   2       9.726  35.117 -44.039  1.00 88.47           O  
ATOM   2541  HG1 THR B   2       9.546  35.891 -43.500  1.00 88.47           H  
ATOM   2542  N   ASP B   3       7.459  32.799 -45.540  1.00 82.37           N  
ATOM   2543  H   ASP B   3       7.830  32.945 -46.468  1.00 82.37           H  
ATOM   2544  CA  ASP B   3       7.181  31.426 -45.109  1.00 82.37           C  
ATOM   2545  HA  ASP B   3       6.185  31.418 -44.666  1.00 82.37           H  
ATOM   2546  C   ASP B   3       8.138  30.960 -43.998  1.00 82.37           C  
ATOM   2547  CB  ASP B   3       7.176  30.498 -46.332  1.00 82.37           C  
ATOM   2548  HB2 ASP B   3       8.150  30.022 -46.446  1.00 82.37           H  
ATOM   2549  HB3 ASP B   3       6.976  31.076 -47.234  1.00 82.37           H  
ATOM   2550  O   ASP B   3       7.695  30.406 -42.994  1.00 82.37           O  
ATOM   2551  CG  ASP B   3       6.071  29.454 -46.198  1.00 82.37           C  
ATOM   2552  OD1 ASP B   3       4.906  29.901 -46.031  1.00 82.37           O  
ATOM   2553  OD2 ASP B   3       6.386  28.254 -46.278  1.00 82.37           O  
ATOM   2554  N   SER B   4       9.424  31.315 -44.104  1.00 81.58           N  
ATOM   2555  H   SER B   4       9.745  31.743 -44.961  1.00 81.58           H  
ATOM   2556  CA  SER B   4      10.445  31.046 -43.085  1.00 81.58           C  
ATOM   2557  HA  SER B   4      10.558  29.967 -42.980  1.00 81.58           H  
ATOM   2558  C   SER B   4      10.085  31.613 -41.706  1.00 81.58           C  
ATOM   2559  CB  SER B   4      11.790  31.634 -43.527  1.00 81.58           C  
ATOM   2560  HB2 SER B   4      12.569  31.307 -42.838  1.00 81.58           H  
ATOM   2561  HB3 SER B   4      11.736  32.723 -43.504  1.00 81.58           H  
ATOM   2562  O   SER B   4      10.281  30.932 -40.703  1.00 81.58           O  
ATOM   2563  OG  SER B   4      12.113  31.220 -44.844  1.00 81.58           O  
ATOM   2564  HG  SER B   4      12.966  30.780 -44.820  1.00 81.58           H  
ATOM   2565  N   GLU B   5       9.519  32.824 -41.634  1.00 85.42           N  
ATOM   2566  H   GLU B   5       9.384  33.349 -42.487  1.00 85.42           H  
ATOM   2567  CA  GLU B   5       9.080  33.425 -40.363  1.00 85.42           C  
ATOM   2568  HA  GLU B   5       9.903  33.399 -39.649  1.00 85.42           H  
ATOM   2569  C   GLU B   5       7.918  32.646 -39.723  1.00 85.42           C  
ATOM   2570  CB  GLU B   5       8.679  34.890 -40.584  1.00 85.42           C  
ATOM   2571  HB2 GLU B   5       8.033  34.933 -41.460  1.00 85.42           H  
ATOM   2572  HB3 GLU B   5       8.108  35.240 -39.724  1.00 85.42           H  
ATOM   2573  O   GLU B   5       7.973  32.359 -38.527  1.00 85.42           O  
ATOM   2574  CG  GLU B   5       9.874  35.838 -40.778  1.00 85.42           C  
ATOM   2575  HG2 GLU B   5      10.590  35.389 -41.467  1.00 85.42           H  
ATOM   2576  HG3 GLU B   5      10.374  35.982 -39.820  1.00 85.42           H  
ATOM   2577  CD  GLU B   5       9.404  37.181 -41.353  1.00 85.42           C  
ATOM   2578  OE1 GLU B   5       9.551  38.228 -40.701  1.00 85.42           O  
ATOM   2579  OE2 GLU B   5       8.826  37.153 -42.467  1.00 85.42           O  
ATOM   2580  N   LYS B   6       6.909  32.230 -40.509  1.00 86.33           N  
ATOM   2581  H   LYS B   6       6.961  32.435 -41.497  1.00 86.33           H  
ATOM   2582  CA  LYS B   6       5.790  31.409 -40.000  1.00 86.33           C  
ATOM   2583  HA  LYS B   6       5.294  31.929 -39.181  1.00 86.33           H  
ATOM   2584  C   LYS B   6       6.294  30.074 -39.453  1.00 86.33           C  
ATOM   2585  CB  LYS B   6       4.773  31.079 -41.104  1.00 86.33           C  
ATOM   2586  HB2 LYS B   6       3.982  30.472 -40.664  1.00 86.33           H  
ATOM   2587  HB3 LYS B   6       5.283  30.469 -41.850  1.00 86.33           H  
ATOM   2588  O   LYS B   6       5.920  29.651 -38.363  1.00 86.33           O  
ATOM   2589  CG  LYS B   6       4.119  32.262 -41.825  1.00 86.33           C  
ATOM   2590  HG2 LYS B   6       3.501  32.834 -41.133  1.00 86.33           H  
ATOM   2591  HG3 LYS B   6       4.899  32.913 -42.221  1.00 86.33           H  
ATOM   2592  CD  LYS B   6       3.259  31.713 -42.979  1.00 86.33           C  
ATOM   2593  HD2 LYS B   6       3.588  30.704 -43.227  1.00 86.33           H  
ATOM   2594  HD3 LYS B   6       2.218  31.651 -42.661  1.00 86.33           H  
ATOM   2595  CE  LYS B   6       3.379  32.566 -44.244  1.00 86.33           C  
ATOM   2596  HE2 LYS B   6       4.406  32.923 -44.320  1.00 86.33           H  
ATOM   2597  HE3 LYS B   6       2.722  33.431 -44.162  1.00 86.33           H  
ATOM   2598  NZ  LYS B   6       3.060  31.751 -45.442  1.00 86.33           N  
ATOM   2599  HZ1 LYS B   6       3.718  30.990 -45.529  1.00 86.33           H  
ATOM   2600  HZ2 LYS B   6       3.147  32.279 -46.299  1.00 86.33           H  
ATOM   2601  HZ3 LYS B   6       2.147  31.324 -45.379  1.00 86.33           H  
ATOM   2602  N   VAL B   7       7.150  29.395 -40.220  1.00 85.71           N  
ATOM   2603  H   VAL B   7       7.410  29.791 -41.111  1.00 85.71           H  
ATOM   2604  CA  VAL B   7       7.668  28.072 -39.850  1.00 85.71           C  
ATOM   2605  HA  VAL B   7       6.827  27.450 -39.543  1.00 85.71           H  
ATOM   2606  C   VAL B   7       8.591  28.168 -38.630  1.00 85.71           C  
ATOM   2607  CB  VAL B   7       8.324  27.381 -41.059  1.00 85.71           C  
ATOM   2608  HB  VAL B   7       9.145  27.994 -41.431  1.00 85.71           H  
ATOM   2609  O   VAL B   7       8.558  27.277 -37.782  1.00 85.71           O  
ATOM   2610  CG1 VAL B   7       8.856  25.995 -40.688  1.00 85.71           C  
ATOM   2611 HG11 VAL B   7       9.643  26.085 -39.939  1.00 85.71           H  
ATOM   2612 HG12 VAL B   7       9.266  25.514 -41.576  1.00 85.71           H  
ATOM   2613 HG13 VAL B   7       8.053  25.379 -40.285  1.00 85.71           H  
ATOM   2614  CG2 VAL B   7       7.306  27.149 -42.188  1.00 85.71           C  
ATOM   2615 HG21 VAL B   7       6.504  26.494 -41.847  1.00 85.71           H  
ATOM   2616 HG22 VAL B   7       6.868  28.090 -42.520  1.00 85.71           H  
ATOM   2617 HG23 VAL B   7       7.800  26.693 -43.046  1.00 85.71           H  
ATOM   2618  N   ALA B   8       9.331  29.270 -38.463  1.00 84.68           N  
ATOM   2619  H   ALA B   8       9.354  29.962 -39.198  1.00 84.68           H  
ATOM   2620  CA  ALA B   8      10.094  29.539 -37.246  1.00 84.68           C  
ATOM   2621  HA  ALA B   8      10.745  28.686 -37.057  1.00 84.68           H  
ATOM   2622  C   ALA B   8       9.195  29.706 -36.003  1.00 84.68           C  
ATOM   2623  CB  ALA B   8      10.981  30.769 -37.477  1.00 84.68           C  
ATOM   2624  HB1 ALA B   8      11.638  30.595 -38.329  1.00 84.68           H  
ATOM   2625  HB2 ALA B   8      11.590  30.950 -36.591  1.00 84.68           H  
ATOM   2626  HB3 ALA B   8      10.364  31.646 -37.672  1.00 84.68           H  
ATOM   2627  O   ALA B   8       9.550  29.205 -34.934  1.00 84.68           O  
ATOM   2628  N   GLU B   9       8.024  30.344 -36.115  1.00 87.64           N  
ATOM   2629  H   GLU B   9       7.781  30.780 -36.993  1.00 87.64           H  
ATOM   2630  CA  GLU B   9       7.044  30.389 -35.018  1.00 87.64           C  
ATOM   2631  HA  GLU B   9       7.559  30.694 -34.107  1.00 87.64           H  
ATOM   2632  C   GLU B   9       6.440  29.016 -34.705  1.00 87.64           C  
ATOM   2633  CB  GLU B   9       5.926  31.405 -35.292  1.00 87.64           C  
ATOM   2634  HB2 GLU B   9       5.617  31.359 -36.336  1.00 87.64           H  
ATOM   2635  HB3 GLU B   9       5.073  31.152 -34.662  1.00 87.64           H  
ATOM   2636  O   GLU B   9       6.417  28.620 -33.537  1.00 87.64           O  
ATOM   2637  CG  GLU B   9       6.378  32.822 -34.930  1.00 87.64           C  
ATOM   2638  HG2 GLU B   9       7.135  33.154 -35.641  1.00 87.64           H  
ATOM   2639  HG3 GLU B   9       6.840  32.791 -33.943  1.00 87.64           H  
ATOM   2640  CD  GLU B   9       5.223  33.829 -34.888  1.00 87.64           C  
ATOM   2641  OE1 GLU B   9       5.418  34.845 -34.184  1.00 87.64           O  
ATOM   2642  OE2 GLU B   9       4.179  33.578 -35.528  1.00 87.64           O  
ATOM   2643  N   TYR B  10       6.020  28.251 -35.718  1.00 87.54           N  
ATOM   2644  H   TYR B  10       6.014  28.642 -36.649  1.00 87.54           H  
ATOM   2645  CA  TYR B  10       5.495  26.897 -35.505  1.00 87.54           C  
ATOM   2646  HA  TYR B  10       4.664  26.961 -34.802  1.00 87.54           H  
ATOM   2647  C   TYR B  10       6.534  25.965 -34.864  1.00 87.54           C  
ATOM   2648  CB  TYR B  10       4.973  26.306 -36.824  1.00 87.54           C  
ATOM   2649  HB2 TYR B  10       4.753  25.251 -36.663  1.00 87.54           H  
ATOM   2650  HB3 TYR B  10       5.765  26.360 -37.571  1.00 87.54           H  
ATOM   2651  O   TYR B  10       6.209  25.237 -33.924  1.00 87.54           O  
ATOM   2652  CG  TYR B  10       3.709  26.951 -37.369  1.00 87.54           C  
ATOM   2653  CD1 TYR B  10       2.545  27.010 -36.574  1.00 87.54           C  
ATOM   2654  HD1 TYR B  10       2.553  26.609 -35.571  1.00 87.54           H  
ATOM   2655  CD2 TYR B  10       3.678  27.454 -38.685  1.00 87.54           C  
ATOM   2656  HD2 TYR B  10       4.562  27.407 -39.303  1.00 87.54           H  
ATOM   2657  CE1 TYR B  10       1.366  27.591 -37.080  1.00 87.54           C  
ATOM   2658  HE1 TYR B  10       0.481  27.644 -36.462  1.00 87.54           H  
ATOM   2659  CE2 TYR B  10       2.500  28.030 -39.197  1.00 87.54           C  
ATOM   2660  HE2 TYR B  10       2.470  28.421 -40.203  1.00 87.54           H  
ATOM   2661  OH  TYR B  10       0.211  28.666 -38.894  1.00 87.54           O  
ATOM   2662  HH  TYR B  10      -0.493  28.683 -38.242  1.00 87.54           H  
ATOM   2663  CZ  TYR B  10       1.344  28.106 -38.394  1.00 87.54           C  
ATOM   2664  N   LEU B  11       7.797  26.022 -35.302  1.00 86.01           N  
ATOM   2665  H   LEU B  11       8.004  26.622 -36.088  1.00 86.01           H  
ATOM   2666  CA  LEU B  11       8.886  25.235 -34.721  1.00 86.01           C  
ATOM   2667  HA  LEU B  11       8.553  24.198 -34.671  1.00 86.01           H  
ATOM   2668  C   LEU B  11       9.205  25.678 -33.281  1.00 86.01           C  
ATOM   2669  CB  LEU B  11      10.106  25.320 -35.658  1.00 86.01           C  
ATOM   2670  HB2 LEU B  11       9.785  25.081 -36.672  1.00 86.01           H  
ATOM   2671  HB3 LEU B  11      10.469  26.347 -35.660  1.00 86.01           H  
ATOM   2672  O   LEU B  11       9.436  24.828 -32.417  1.00 86.01           O  
ATOM   2673  CG  LEU B  11      11.270  24.378 -35.292  1.00 86.01           C  
ATOM   2674  HG  LEU B  11      11.577  24.558 -34.262  1.00 86.01           H  
ATOM   2675  CD1 LEU B  11      10.899  22.900 -35.454  1.00 86.01           C  
ATOM   2676 HD11 LEU B  11      10.105  22.631 -34.758  1.00 86.01           H  
ATOM   2677 HD12 LEU B  11      11.767  22.278 -35.237  1.00 86.01           H  
ATOM   2678 HD13 LEU B  11      10.573  22.707 -36.476  1.00 86.01           H  
ATOM   2679  CD2 LEU B  11      12.462  24.664 -36.206  1.00 86.01           C  
ATOM   2680 HD21 LEU B  11      13.298  24.019 -35.938  1.00 86.01           H  
ATOM   2681 HD22 LEU B  11      12.773  25.702 -36.092  1.00 86.01           H  
ATOM   2682 HD23 LEU B  11      12.188  24.484 -37.246  1.00 86.01           H  
ATOM   2683  N   ARG B  12       9.143  26.986 -32.984  1.00 88.33           N  
ATOM   2684  H   ARG B  12       8.967  27.635 -33.737  1.00 88.33           H  
ATOM   2685  CA  ARG B  12       9.273  27.521 -31.616  1.00 88.33           C  
ATOM   2686  HA  ARG B  12      10.202  27.152 -31.182  1.00 88.33           H  
ATOM   2687  C   ARG B  12       8.144  27.020 -30.712  1.00 88.33           C  
ATOM   2688  CB  ARG B  12       9.332  29.059 -31.664  1.00 88.33           C  
ATOM   2689  HB2 ARG B  12      10.106  29.354 -32.373  1.00 88.33           H  
ATOM   2690  HB3 ARG B  12       8.377  29.446 -32.018  1.00 88.33           H  
ATOM   2691  O   ARG B  12       8.419  26.581 -29.599  1.00 88.33           O  
ATOM   2692  CG  ARG B  12       9.660  29.690 -30.299  1.00 88.33           C  
ATOM   2693  HG2 ARG B  12      10.679  29.430 -30.014  1.00 88.33           H  
ATOM   2694  HG3 ARG B  12       8.981  29.299 -29.541  1.00 88.33           H  
ATOM   2695  CD  ARG B  12       9.503  31.218 -30.319  1.00 88.33           C  
ATOM   2696  HD2 ARG B  12       9.710  31.601 -29.320  1.00 88.33           H  
ATOM   2697  HD3 ARG B  12       8.463  31.447 -30.554  1.00 88.33           H  
ATOM   2698  NE  ARG B  12      10.418  31.869 -31.283  1.00 88.33           N  
ATOM   2699  HE  ARG B  12      11.373  31.540 -31.285  1.00 88.33           H  
ATOM   2700  NH1 ARG B  12       8.924  33.334 -32.262  1.00 88.33           N  
ATOM   2701 HH11 ARG B  12       8.180  33.013 -31.660  1.00 88.33           H  
ATOM   2702 HH12 ARG B  12       8.695  34.020 -32.967  1.00 88.33           H  
ATOM   2703  NH2 ARG B  12      11.034  33.278 -32.962  1.00 88.33           N  
ATOM   2704 HH21 ARG B  12      11.975  32.911 -32.936  1.00 88.33           H  
ATOM   2705 HH22 ARG B  12      10.785  33.994 -33.629  1.00 88.33           H  
ATOM   2706  CZ  ARG B  12      10.118  32.819 -32.157  1.00 88.33           C  
ATOM   2707  N   ARG B  13       6.889  27.022 -31.177  1.00 88.77           N  
ATOM   2708  H   ARG B  13       6.719  27.423 -32.088  1.00 88.77           H  
ATOM   2709  CA  ARG B  13       5.761  26.478 -30.401  1.00 88.77           C  
ATOM   2710  HA  ARG B  13       5.792  26.934 -29.411  1.00 88.77           H  
ATOM   2711  C   ARG B  13       5.922  24.975 -30.159  1.00 88.77           C  
ATOM   2712  CB  ARG B  13       4.419  26.826 -31.075  1.00 88.77           C  
ATOM   2713  HB2 ARG B  13       4.376  26.341 -32.050  1.00 88.77           H  
ATOM   2714  HB3 ARG B  13       4.360  27.903 -31.234  1.00 88.77           H  
ATOM   2715  O   ARG B  13       5.832  24.547 -29.014  1.00 88.77           O  
ATOM   2716  CG  ARG B  13       3.198  26.374 -30.248  1.00 88.77           C  
ATOM   2717  HG2 ARG B  13       2.298  26.491 -30.851  1.00 88.77           H  
ATOM   2718  HG3 ARG B  13       3.298  25.312 -30.020  1.00 88.77           H  
ATOM   2719  CD  ARG B  13       3.013  27.176 -28.947  1.00 88.77           C  
ATOM   2720  HD2 ARG B  13       2.407  28.054 -29.172  1.00 88.77           H  
ATOM   2721  HD3 ARG B  13       3.980  27.519 -28.579  1.00 88.77           H  
ATOM   2722  NE  ARG B  13       2.389  26.373 -27.879  1.00 88.77           N  
ATOM   2723  HE  ARG B  13       2.489  25.370 -27.941  1.00 88.77           H  
ATOM   2724  NH1 ARG B  13       1.541  28.090 -26.594  1.00 88.77           N  
ATOM   2725 HH11 ARG B  13       1.062  28.384 -25.754  1.00 88.77           H  
ATOM   2726 HH12 ARG B  13       1.770  28.753 -27.319  1.00 88.77           H  
ATOM   2727  NH2 ARG B  13       1.492  26.005 -25.828  1.00 88.77           N  
ATOM   2728 HH21 ARG B  13       1.075  26.311 -24.960  1.00 88.77           H  
ATOM   2729 HH22 ARG B  13       1.854  25.064 -25.893  1.00 88.77           H  
ATOM   2730  CZ  ARG B  13       1.808  26.825 -26.781  1.00 88.77           C  
ATOM   2731  N   ALA B  14       6.245  24.199 -31.195  1.00 89.68           N  
ATOM   2732  H   ALA B  14       6.294  24.620 -32.112  1.00 89.68           H  
ATOM   2733  CA  ALA B  14       6.439  22.752 -31.085  1.00 89.68           C  
ATOM   2734  HA  ALA B  14       5.521  22.308 -30.701  1.00 89.68           H  
ATOM   2735  C   ALA B  14       7.572  22.372 -30.112  1.00 89.68           C  
ATOM   2736  CB  ALA B  14       6.702  22.192 -32.489  1.00 89.68           C  
ATOM   2737  HB1 ALA B  14       6.815  21.109 -32.435  1.00 89.68           H  
ATOM   2738  HB2 ALA B  14       5.865  22.429 -33.146  1.00 89.68           H  
ATOM   2739  HB3 ALA B  14       7.613  22.625 -32.902  1.00 89.68           H  
ATOM   2740  O   ALA B  14       7.427  21.430 -29.336  1.00 89.68           O  
ATOM   2741  N   THR B  15       8.684  23.116 -30.111  1.00 89.57           N  
ATOM   2742  H   THR B  15       8.755  23.870 -30.780  1.00 89.57           H  
ATOM   2743  CA  THR B  15       9.808  22.882 -29.184  1.00 89.57           C  
ATOM   2744  HA  THR B  15       9.975  21.807 -29.125  1.00 89.57           H  
ATOM   2745  C   THR B  15       9.512  23.330 -27.750  1.00 89.57           C  
ATOM   2746  CB  THR B  15      11.120  23.506 -29.685  1.00 89.57           C  
ATOM   2747  HB  THR B  15      11.842  23.511 -28.869  1.00 89.57           H  
ATOM   2748  O   THR B  15       9.936  22.648 -26.817  1.00 89.57           O  
ATOM   2749  CG2 THR B  15      11.715  22.701 -30.841  1.00 89.57           C  
ATOM   2750 HG21 THR B  15      11.035  22.686 -31.692  1.00 89.57           H  
ATOM   2751 HG22 THR B  15      12.663  23.146 -31.145  1.00 89.57           H  
ATOM   2752 HG23 THR B  15      11.900  21.677 -30.516  1.00 89.57           H  
ATOM   2753  OG1 THR B  15      10.936  24.827 -30.133  1.00 89.57           O  
ATOM   2754  HG1 THR B  15      10.452  24.791 -30.961  1.00 89.57           H  
ATOM   2755  N   LEU B  16       8.734  24.400 -27.545  1.00 92.56           N  
ATOM   2756  H   LEU B  16       8.461  24.958 -28.342  1.00 92.56           H  
ATOM   2757  CA  LEU B  16       8.223  24.780 -26.220  1.00 92.56           C  
ATOM   2758  HA  LEU B  16       9.058  24.819 -25.521  1.00 92.56           H  
ATOM   2759  C   LEU B  16       7.249  23.730 -25.660  1.00 92.56           C  
ATOM   2760  CB  LEU B  16       7.555  26.167 -26.289  1.00 92.56           C  
ATOM   2761  HB2 LEU B  16       6.954  26.311 -25.391  1.00 92.56           H  
ATOM   2762  HB3 LEU B  16       6.875  26.182 -27.141  1.00 92.56           H  
ATOM   2763  O   LEU B  16       7.422  23.295 -24.522  1.00 92.56           O  
ATOM   2764  CG  LEU B  16       8.539  27.346 -26.404  1.00 92.56           C  
ATOM   2765  HG  LEU B  16       9.252  27.162 -27.208  1.00 92.56           H  
ATOM   2766  CD1 LEU B  16       7.767  28.629 -26.722  1.00 92.56           C  
ATOM   2767 HD11 LEU B  16       7.050  28.841 -25.930  1.00 92.56           H  
ATOM   2768 HD12 LEU B  16       8.461  29.465 -26.813  1.00 92.56           H  
ATOM   2769 HD13 LEU B  16       7.236  28.508 -27.667  1.00 92.56           H  
ATOM   2770  CD2 LEU B  16       9.319  27.575 -25.106  1.00 92.56           C  
ATOM   2771 HD21 LEU B  16       9.951  26.713 -24.892  1.00 92.56           H  
ATOM   2772 HD22 LEU B  16       8.627  27.736 -24.279  1.00 92.56           H  
ATOM   2773 HD23 LEU B  16       9.959  28.451 -25.214  1.00 92.56           H  
ATOM   2774  N   ASP B  17       6.286  23.272 -26.464  1.00 92.07           N  
ATOM   2775  H   ASP B  17       6.185  23.687 -27.379  1.00 92.07           H  
ATOM   2776  CA  ASP B  17       5.332  22.226 -26.072  1.00 92.07           C  
ATOM   2777  HA  ASP B  17       4.843  22.524 -25.145  1.00 92.07           H  
ATOM   2778  C   ASP B  17       6.035  20.885 -25.793  1.00 92.07           C  
ATOM   2779  CB  ASP B  17       4.258  22.058 -27.164  1.00 92.07           C  
ATOM   2780  HB2 ASP B  17       4.738  21.982 -28.140  1.00 92.07           H  
ATOM   2781  HB3 ASP B  17       3.726  21.124 -26.983  1.00 92.07           H  
ATOM   2782  O   ASP B  17       5.675  20.185 -24.847  1.00 92.07           O  
ATOM   2783  CG  ASP B  17       3.212  23.178 -27.183  1.00 92.07           C  
ATOM   2784  OD1 ASP B  17       2.831  23.672 -26.103  1.00 92.07           O  
ATOM   2785  OD2 ASP B  17       2.687  23.517 -28.265  1.00 92.07           O  
ATOM   2786  N   LEU B  18       7.072  20.537 -26.566  1.00 91.92           N  
ATOM   2787  H   LEU B  18       7.278  21.110 -27.372  1.00 91.92           H  
ATOM   2788  CA  LEU B  18       7.896  19.346 -26.332  1.00 91.92           C  
ATOM   2789  HA  LEU B  18       7.235  18.486 -26.218  1.00 91.92           H  
ATOM   2790  C   LEU B  18       8.710  19.458 -25.038  1.00 91.92           C  
ATOM   2791  CB  LEU B  18       8.800  19.117 -27.557  1.00 91.92           C  
ATOM   2792  HB2 LEU B  18       9.375  20.026 -27.734  1.00 91.92           H  
ATOM   2793  HB3 LEU B  18       8.166  18.945 -28.426  1.00 91.92           H  
ATOM   2794  O   LEU B  18       8.837  18.472 -24.311  1.00 91.92           O  
ATOM   2795  CG  LEU B  18       9.793  17.945 -27.426  1.00 91.92           C  
ATOM   2796  HG  LEU B  18      10.485  18.136 -26.606  1.00 91.92           H  
ATOM   2797  CD1 LEU B  18       9.093  16.610 -27.184  1.00 91.92           C  
ATOM   2798 HD11 LEU B  18       9.818  15.796 -27.188  1.00 91.92           H  
ATOM   2799 HD12 LEU B  18       8.577  16.614 -26.224  1.00 91.92           H  
ATOM   2800 HD13 LEU B  18       8.367  16.440 -27.979  1.00 91.92           H  
ATOM   2801  CD2 LEU B  18      10.609  17.821 -28.713  1.00 91.92           C  
ATOM   2802 HD21 LEU B  18      11.332  17.010 -28.621  1.00 91.92           H  
ATOM   2803 HD22 LEU B  18       9.948  17.612 -29.554  1.00 91.92           H  
ATOM   2804 HD23 LEU B  18      11.144  18.752 -28.902  1.00 91.92           H  
ATOM   2805  N   ARG B  19       9.250  20.645 -24.728  1.00 92.62           N  
ATOM   2806  H   ARG B  19       9.129  21.409 -25.377  1.00 92.62           H  
ATOM   2807  CA  ARG B  19       9.968  20.889 -23.470  1.00 92.62           C  
ATOM   2808  HA  ARG B  19      10.732  20.120 -23.355  1.00 92.62           H  
ATOM   2809  C   ARG B  19       9.035  20.741 -22.270  1.00 92.62           C  
ATOM   2810  CB  ARG B  19      10.652  22.266 -23.505  1.00 92.62           C  
ATOM   2811  HB2 ARG B  19       9.893  23.048 -23.531  1.00 92.62           H  
ATOM   2812  HB3 ARG B  19      11.254  22.339 -24.411  1.00 92.62           H  
ATOM   2813  O   ARG B  19       9.406  20.047 -21.330  1.00 92.62           O  
ATOM   2814  CG  ARG B  19      11.571  22.472 -22.288  1.00 92.62           C  
ATOM   2815  HG2 ARG B  19      12.341  21.701 -22.297  1.00 92.62           H  
ATOM   2816  HG3 ARG B  19      11.003  22.376 -21.362  1.00 92.62           H  
ATOM   2817  CD  ARG B  19      12.254  23.844 -22.309  1.00 92.62           C  
ATOM   2818  HD2 ARG B  19      12.730  23.990 -23.279  1.00 92.62           H  
ATOM   2819  HD3 ARG B  19      13.025  23.850 -21.538  1.00 92.62           H  
ATOM   2820  NE  ARG B  19      11.300  24.936 -22.037  1.00 92.62           N  
ATOM   2821  HE  ARG B  19      10.379  24.663 -21.725  1.00 92.62           H  
ATOM   2822  NH1 ARG B  19      12.739  26.698 -22.365  1.00 92.62           N  
ATOM   2823 HH11 ARG B  19      13.485  26.043 -22.553  1.00 92.62           H  
ATOM   2824 HH12 ARG B  19      12.938  27.685 -22.279  1.00 92.62           H  
ATOM   2825  NH2 ARG B  19      10.648  27.089 -21.696  1.00 92.62           N  
ATOM   2826 HH21 ARG B  19       9.760  26.761 -21.343  1.00 92.62           H  
ATOM   2827 HH22 ARG B  19      10.869  28.071 -21.622  1.00 92.62           H  
ATOM   2828  CZ  ARG B  19      11.566  26.231 -22.039  1.00 92.62           C  
ATOM   2829  N   ALA B  20       7.839  21.329 -22.333  1.00 94.47           N  
ATOM   2830  H   ALA B  20       7.616  21.883 -23.147  1.00 94.47           H  
ATOM   2831  CA  ALA B  20       6.823  21.201 -21.290  1.00 94.47           C  
ATOM   2832  HA  ALA B  20       7.241  21.543 -20.343  1.00 94.47           H  
ATOM   2833  C   ALA B  20       6.393  19.736 -21.094  1.00 94.47           C  
ATOM   2834  CB  ALA B  20       5.640  22.108 -21.649  1.00 94.47           C  
ATOM   2835  HB1 ALA B  20       4.893  22.060 -20.856  1.00 94.47           H  
ATOM   2836  HB2 ALA B  20       5.185  21.787 -22.586  1.00 94.47           H  
ATOM   2837  HB3 ALA B  20       5.979  23.139 -21.750  1.00 94.47           H  
ATOM   2838  O   ALA B  20       6.419  19.235 -19.976  1.00 94.47           O  
ATOM   2839  N   ALA B  21       6.106  19.005 -22.179  1.00 94.44           N  
ATOM   2840  H   ALA B  21       6.068  19.458 -23.080  1.00 94.44           H  
ATOM   2841  CA  ALA B  21       5.733  17.594 -22.088  1.00 94.44           C  
ATOM   2842  HA  ALA B  21       4.883  17.518 -21.409  1.00 94.44           H  
ATOM   2843  C   ALA B  21       6.861  16.718 -21.499  1.00 94.44           C  
ATOM   2844  CB  ALA B  21       5.286  17.114 -23.475  1.00 94.44           C  
ATOM   2845  HB1 ALA B  21       6.118  17.167 -24.177  1.00 94.44           H  
ATOM   2846  HB2 ALA B  21       4.470  17.740 -23.835  1.00 94.44           H  
ATOM   2847  HB3 ALA B  21       4.934  16.084 -23.405  1.00 94.44           H  
ATOM   2848  O   ALA B  21       6.622  15.913 -20.605  1.00 94.44           O  
ATOM   2849  N   ARG B  22       8.116  16.908 -21.934  1.00 93.18           N  
ATOM   2850  H   ARG B  22       8.269  17.587 -22.666  1.00 93.18           H  
ATOM   2851  CA  ARG B  22       9.277  16.197 -21.359  1.00 93.18           C  
ATOM   2852  HA  ARG B  22       9.048  15.132 -21.307  1.00 93.18           H  
ATOM   2853  C   ARG B  22       9.588  16.592 -19.915  1.00 93.18           C  
ATOM   2854  CB  ARG B  22      10.523  16.408 -22.229  1.00 93.18           C  
ATOM   2855  HB2 ARG B  22      11.403  16.102 -21.663  1.00 93.18           H  
ATOM   2856  HB3 ARG B  22      10.625  17.465 -22.474  1.00 93.18           H  
ATOM   2857  O   ARG B  22      10.287  15.845 -19.240  1.00 93.18           O  
ATOM   2858  CG  ARG B  22      10.479  15.570 -23.511  1.00 93.18           C  
ATOM   2859  HG2 ARG B  22       9.625  15.864 -24.120  1.00 93.18           H  
ATOM   2860  HG3 ARG B  22      10.380  14.517 -23.245  1.00 93.18           H  
ATOM   2861  CD  ARG B  22      11.775  15.773 -24.303  1.00 93.18           C  
ATOM   2862  HD2 ARG B  22      11.833  16.817 -24.610  1.00 93.18           H  
ATOM   2863  HD3 ARG B  22      12.622  15.541 -23.657  1.00 93.18           H  
ATOM   2864  NE  ARG B  22      11.824  14.901 -25.491  1.00 93.18           N  
ATOM   2865  HE  ARG B  22      11.066  14.242 -25.598  1.00 93.18           H  
ATOM   2866  NH1 ARG B  22      13.799  15.669 -26.378  1.00 93.18           N  
ATOM   2867 HH11 ARG B  22      13.936  16.240 -25.556  1.00 93.18           H  
ATOM   2868 HH12 ARG B  22      14.511  15.603 -27.091  1.00 93.18           H  
ATOM   2869  NH2 ARG B  22      12.631  14.112 -27.470  1.00 93.18           N  
ATOM   2870 HH21 ARG B  22      13.298  14.134 -28.228  1.00 93.18           H  
ATOM   2871 HH22 ARG B  22      11.856  13.469 -27.546  1.00 93.18           H  
ATOM   2872  CZ  ARG B  22      12.749  14.897 -26.435  1.00 93.18           C  
ATOM   2873  N   GLN B  23       9.132  17.756 -19.462  1.00 92.52           N  
ATOM   2874  H   GLN B  23       8.597  18.349 -20.082  1.00 92.52           H  
ATOM   2875  CA  GLN B  23       9.230  18.152 -18.065  1.00 92.52           C  
ATOM   2876  HA  GLN B  23      10.182  17.799 -17.668  1.00 92.52           H  
ATOM   2877  C   GLN B  23       8.147  17.455 -17.229  1.00 92.52           C  
ATOM   2878  CB  GLN B  23       9.235  19.682 -17.965  1.00 92.52           C  
ATOM   2879  HB2 GLN B  23       8.291  20.089 -18.329  1.00 92.52           H  
ATOM   2880  HB3 GLN B  23      10.052  20.077 -18.569  1.00 92.52           H  
ATOM   2881  O   GLN B  23       8.510  16.769 -16.280  1.00 92.52           O  
ATOM   2882  CG  GLN B  23       9.435  20.095 -16.508  1.00 92.52           C  
ATOM   2883  HG2 GLN B  23       8.579  19.723 -15.945  1.00 92.52           H  
ATOM   2884  HG3 GLN B  23      10.333  19.628 -16.101  1.00 92.52           H  
ATOM   2885  CD  GLN B  23       9.548  21.597 -16.303  1.00 92.52           C  
ATOM   2886  NE2 GLN B  23       9.053  22.084 -15.192  1.00 92.52           N  
ATOM   2887 HE21 GLN B  23       8.525  21.468 -14.591  1.00 92.52           H  
ATOM   2888 HE22 GLN B  23       9.108  23.073 -14.995  1.00 92.52           H  
ATOM   2889  OE1 GLN B  23      10.107  22.319 -17.125  1.00 92.52           O  
ATOM   2890  N   ARG B  24       6.878  17.487 -17.660  1.00 92.67           N  
ATOM   2891  H   ARG B  24       6.649  18.101 -18.430  1.00 92.67           H  
ATOM   2892  CA  ARG B  24       5.771  16.788 -16.983  1.00 92.67           C  
ATOM   2893  HA  ARG B  24       5.707  17.185 -15.970  1.00 92.67           H  
ATOM   2894  C   ARG B  24       6.012  15.284 -16.818  1.00 92.67           C  
ATOM   2895  CB  ARG B  24       4.445  17.097 -17.704  1.00 92.67           C  
ATOM   2896  HB2 ARG B  24       4.514  16.748 -18.735  1.00 92.67           H  
ATOM   2897  HB3 ARG B  24       4.309  18.178 -17.724  1.00 92.67           H  
ATOM   2898  O   ARG B  24       5.683  14.733 -15.779  1.00 92.67           O  
ATOM   2899  CG  ARG B  24       3.194  16.466 -17.061  1.00 92.67           C  
ATOM   2900  HG2 ARG B  24       3.255  15.381 -17.139  1.00 92.67           H  
ATOM   2901  HG3 ARG B  24       2.319  16.791 -17.624  1.00 92.67           H  
ATOM   2902  CD  ARG B  24       2.999  16.850 -15.587  1.00 92.67           C  
ATOM   2903  HD2 ARG B  24       3.846  16.479 -15.008  1.00 92.67           H  
ATOM   2904  HD3 ARG B  24       2.974  17.935 -15.493  1.00 92.67           H  
ATOM   2905  NE  ARG B  24       1.757  16.276 -15.036  1.00 92.67           N  
ATOM   2906  HE  ARG B  24       1.088  15.842 -15.656  1.00 92.67           H  
ATOM   2907  NH1 ARG B  24       2.223  16.573 -12.797  1.00 92.67           N  
ATOM   2908 HH11 ARG B  24       2.001  16.345 -11.838  1.00 92.67           H  
ATOM   2909 HH12 ARG B  24       3.110  17.003 -13.020  1.00 92.67           H  
ATOM   2910  NH2 ARG B  24       0.335  15.561 -13.456  1.00 92.67           N  
ATOM   2911 HH21 ARG B  24      -0.196  15.174 -14.223  1.00 92.67           H  
ATOM   2912 HH22 ARG B  24       0.091  15.343 -12.500  1.00 92.67           H  
ATOM   2913  CZ  ARG B  24       1.452  16.148 -13.759  1.00 92.67           C  
ATOM   2914  N   ILE B  25       6.649  14.624 -17.791  1.00 93.15           N  
ATOM   2915  H   ILE B  25       6.823  15.110 -18.659  1.00 93.15           H  
ATOM   2916  CA  ILE B  25       7.059  13.211 -17.647  1.00 93.15           C  
ATOM   2917  HA  ILE B  25       6.181  12.618 -17.393  1.00 93.15           H  
ATOM   2918  C   ILE B  25       8.052  13.023 -16.491  1.00 93.15           C  
ATOM   2919  CB  ILE B  25       7.640  12.658 -18.970  1.00 93.15           C  
ATOM   2920  HB  ILE B  25       8.429  13.333 -19.304  1.00 93.15           H  
ATOM   2921  O   ILE B  25       7.915  12.071 -15.737  1.00 93.15           O  
ATOM   2922  CG1 ILE B  25       6.537  12.600 -20.046  1.00 93.15           C  
ATOM   2923 HG12 ILE B  25       5.976  13.535 -20.045  1.00 93.15           H  
ATOM   2924 HG13 ILE B  25       5.837  11.798 -19.810  1.00 93.15           H  
ATOM   2925  CG2 ILE B  25       8.247  11.252 -18.794  1.00 93.15           C  
ATOM   2926 HG21 ILE B  25       7.499  10.564 -18.400  1.00 93.15           H  
ATOM   2927 HG22 ILE B  25       9.087  11.265 -18.100  1.00 93.15           H  
ATOM   2928 HG23 ILE B  25       8.623  10.854 -19.737  1.00 93.15           H  
ATOM   2929  CD1 ILE B  25       7.078  12.397 -21.464  1.00 93.15           C  
ATOM   2930 HD11 ILE B  25       6.252  12.509 -22.166  1.00 93.15           H  
ATOM   2931 HD12 ILE B  25       7.836  13.147 -21.689  1.00 93.15           H  
ATOM   2932 HD13 ILE B  25       7.499  11.398 -21.579  1.00 93.15           H  
ATOM   2933  N   ARG B  26       9.032  13.921 -16.311  1.00 90.50           N  
ATOM   2934  H   ARG B  26       9.016  14.770 -16.857  1.00 90.50           H  
ATOM   2935  CA  ARG B  26       9.982  13.817 -15.187  1.00 90.50           C  
ATOM   2936  HA  ARG B  26      10.323  12.785 -15.106  1.00 90.50           H  
ATOM   2937  C   ARG B  26       9.330  14.115 -13.842  1.00 90.50           C  
ATOM   2938  CB  ARG B  26      11.193  14.734 -15.376  1.00 90.50           C  
ATOM   2939  HB2 ARG B  26      11.744  14.765 -14.437  1.00 90.50           H  
ATOM   2940  HB3 ARG B  26      10.851  15.744 -15.601  1.00 90.50           H  
ATOM   2941  O   ARG B  26       9.726  13.488 -12.872  1.00 90.50           O  
ATOM   2942  CG  ARG B  26      12.143  14.231 -16.469  1.00 90.50           C  
ATOM   2943  HG2 ARG B  26      11.654  14.288 -17.442  1.00 90.50           H  
ATOM   2944  HG3 ARG B  26      12.400  13.191 -16.267  1.00 90.50           H  
ATOM   2945  CD  ARG B  26      13.433  15.062 -16.478  1.00 90.50           C  
ATOM   2946  HD2 ARG B  26      14.126  14.643 -17.208  1.00 90.50           H  
ATOM   2947  HD3 ARG B  26      13.904  14.974 -15.498  1.00 90.50           H  
ATOM   2948  NE  ARG B  26      13.168  16.488 -16.757  1.00 90.50           N  
ATOM   2949  HE  ARG B  26      12.931  17.047 -15.950  1.00 90.50           H  
ATOM   2950  NH1 ARG B  26      13.392  16.422 -19.035  1.00 90.50           N  
ATOM   2951 HH11 ARG B  26      13.269  16.863 -19.935  1.00 90.50           H  
ATOM   2952 HH12 ARG B  26      13.523  15.425 -18.942  1.00 90.50           H  
ATOM   2953  NH2 ARG B  26      12.808  18.335 -18.030  1.00 90.50           N  
ATOM   2954 HH21 ARG B  26      12.591  18.842 -17.184  1.00 90.50           H  
ATOM   2955 HH22 ARG B  26      12.722  18.791 -18.927  1.00 90.50           H  
ATOM   2956  CZ  ARG B  26      13.125  17.073 -17.937  1.00 90.50           C  
ATOM   2957  N   GLU B  27       8.361  15.027 -13.804  1.00 90.42           N  
ATOM   2958  H   GLU B  27       8.153  15.539 -14.650  1.00 90.42           H  
ATOM   2959  CA  GLU B  27       7.560  15.341 -12.610  1.00 90.42           C  
ATOM   2960  HA  GLU B  27       8.224  15.553 -11.771  1.00 90.42           H  
ATOM   2961  C   GLU B  27       6.659  14.154 -12.203  1.00 90.42           C  
ATOM   2962  CB  GLU B  27       6.722  16.606 -12.892  1.00 90.42           C  
ATOM   2963  HB2 GLU B  27       6.027  16.770 -12.068  1.00 90.42           H  
ATOM   2964  HB3 GLU B  27       6.136  16.423 -13.792  1.00 90.42           H  
ATOM   2965  O   GLU B  27       6.465  13.894 -11.022  1.00 90.42           O  
ATOM   2966  CG  GLU B  27       7.578  17.882 -13.073  1.00 90.42           C  
ATOM   2967  HG2 GLU B  27       7.934  18.202 -12.094  1.00 90.42           H  
ATOM   2968  HG3 GLU B  27       8.456  17.643 -13.673  1.00 90.42           H  
ATOM   2969  CD  GLU B  27       6.855  19.056 -13.767  1.00 90.42           C  
ATOM   2970  OE1 GLU B  27       7.491  20.135 -13.895  1.00 90.42           O  
ATOM   2971  OE2 GLU B  27       5.733  18.865 -14.297  1.00 90.42           O  
ATOM   2972  N   LEU B  28       6.148  13.387 -13.174  1.00 90.80           N  
ATOM   2973  H   LEU B  28       6.279  13.681 -14.131  1.00 90.80           H  
ATOM   2974  CA  LEU B  28       5.355  12.175 -12.923  1.00 90.80           C  
ATOM   2975  HA  LEU B  28       4.695  12.347 -12.073  1.00 90.80           H  
ATOM   2976  C   LEU B  28       6.216  10.956 -12.558  1.00 90.80           C  
ATOM   2977  CB  LEU B  28       4.509  11.878 -14.173  1.00 90.80           C  
ATOM   2978  HB2 LEU B  28       4.139  10.854 -14.117  1.00 90.80           H  
ATOM   2979  HB3 LEU B  28       5.155  11.948 -15.049  1.00 90.80           H  
ATOM   2980  O   LEU B  28       5.884  10.221 -11.636  1.00 90.80           O  
ATOM   2981  CG  LEU B  28       3.307  12.822 -14.341  1.00 90.80           C  
ATOM   2982  HG  LEU B  28       3.604  13.849 -14.129  1.00 90.80           H  
ATOM   2983  CD1 LEU B  28       2.797  12.757 -15.781  1.00 90.80           C  
ATOM   2984 HD11 LEU B  28       1.958  13.443 -15.895  1.00 90.80           H  
ATOM   2985 HD12 LEU B  28       2.463  11.744 -16.008  1.00 90.80           H  
ATOM   2986 HD13 LEU B  28       3.595  13.044 -16.466  1.00 90.80           H  
ATOM   2987  CD2 LEU B  28       2.163  12.427 -13.408  1.00 90.80           C  
ATOM   2988 HD21 LEU B  28       2.478  12.498 -12.367  1.00 90.80           H  
ATOM   2989 HD22 LEU B  28       1.306  13.084 -13.557  1.00 90.80           H  
ATOM   2990 HD23 LEU B  28       1.851  11.402 -13.605  1.00 90.80           H  
ATOM   2991  N   GLU B  29       7.314  10.718 -13.281  1.00 88.63           N  
ATOM   2992  H   GLU B  29       7.510  11.320 -14.069  1.00 88.63           H  
ATOM   2993  CA  GLU B  29       8.154   9.531 -13.075  1.00 88.63           C  
ATOM   2994  HA  GLU B  29       7.522   8.674 -12.846  1.00 88.63           H  
ATOM   2995  C   GLU B  29       9.113   9.690 -11.891  1.00 88.63           C  
ATOM   2996  CB  GLU B  29       8.962   9.206 -14.351  1.00 88.63           C  
ATOM   2997  HB2 GLU B  29       9.516  10.093 -14.657  1.00 88.63           H  
ATOM   2998  HB3 GLU B  29       9.683   8.423 -14.114  1.00 88.63           H  
ATOM   2999  O   GLU B  29       9.296   8.752 -11.128  1.00 88.63           O  
ATOM   3000  CG  GLU B  29       8.090   8.710 -15.518  1.00 88.63           C  
ATOM   3001  HG2 GLU B  29       7.358   9.480 -15.764  1.00 88.63           H  
ATOM   3002  HG3 GLU B  29       7.545   7.827 -15.185  1.00 88.63           H  
ATOM   3003  CD  GLU B  29       8.874   8.353 -16.798  1.00 88.63           C  
ATOM   3004  OE1 GLU B  29       8.249   7.745 -17.707  1.00 88.63           O  
ATOM   3005  OE2 GLU B  29      10.082   8.689 -16.911  1.00 88.63           O  
ATOM   3006  N   SER B  30       9.762  10.849 -11.751  1.00 84.75           N  
ATOM   3007  H   SER B  30       9.478  11.631 -12.324  1.00 84.75           H  
ATOM   3008  CA  SER B  30      11.024  10.976 -11.009  1.00 84.75           C  
ATOM   3009  HA  SER B  30      11.006  10.274 -10.175  1.00 84.75           H  
ATOM   3010  C   SER B  30      11.228  12.368 -10.383  1.00 84.75           C  
ATOM   3011  CB  SER B  30      12.197  10.556 -11.920  1.00 84.75           C  
ATOM   3012  HB2 SER B  30      12.071   9.509 -12.197  1.00 84.75           H  
ATOM   3013  HB3 SER B  30      13.131  10.643 -11.366  1.00 84.75           H  
ATOM   3014  O   SER B  30      12.338  12.903 -10.436  1.00 84.75           O  
ATOM   3015  OG  SER B  30      12.261  11.353 -13.104  1.00 84.75           O  
ATOM   3016  HG  SER B  30      12.049  12.234 -12.787  1.00 84.75           H  
ATOM   3017  N   ASP B  31      10.173  12.990  -9.840  1.00 90.11           N  
ATOM   3018  H   ASP B  31       9.261  12.558  -9.888  1.00 90.11           H  
ATOM   3019  CA  ASP B  31      10.316  14.253  -9.096  1.00 90.11           C  
ATOM   3020  HA  ASP B  31      10.933  14.899  -9.720  1.00 90.11           H  
ATOM   3021  C   ASP B  31      11.009  13.987  -7.742  1.00 90.11           C  
ATOM   3022  CB  ASP B  31       8.965  14.974  -8.904  1.00 90.11           C  
ATOM   3023  HB2 ASP B  31       8.448  14.558  -8.039  1.00 90.11           H  
ATOM   3024  HB3 ASP B  31       8.350  14.777  -9.782  1.00 90.11           H  
ATOM   3025  O   ASP B  31      10.638  13.011  -7.066  1.00 90.11           O  
ATOM   3026  CG  ASP B  31       9.076  16.506  -8.765  1.00 90.11           C  
ATOM   3027  OD1 ASP B  31      10.088  17.076  -9.238  1.00 90.11           O  
ATOM   3028  OD2 ASP B  31       8.120  17.125  -8.246  1.00 90.11           O  
ATOM   3029  N   PRO B  32      12.010  14.794  -7.333  1.00 94.18           N  
ATOM   3030  CA  PRO B  32      12.655  14.655  -6.032  1.00 94.18           C  
ATOM   3031  HA  PRO B  32      12.873  13.603  -5.851  1.00 94.18           H  
ATOM   3032  C   PRO B  32      11.756  15.193  -4.914  1.00 94.18           C  
ATOM   3033  CB  PRO B  32      13.975  15.435  -6.119  1.00 94.18           C  
ATOM   3034  HB2 PRO B  32      14.807  14.826  -5.765  1.00 94.18           H  
ATOM   3035  HB3 PRO B  32      13.912  16.361  -5.549  1.00 94.18           H  
ATOM   3036  O   PRO B  32      11.257  16.318  -4.996  1.00 94.18           O  
ATOM   3037  CG  PRO B  32      14.146  15.762  -7.601  1.00 94.18           C  
ATOM   3038  HG2 PRO B  32      14.680  14.950  -8.095  1.00 94.18           H  
ATOM   3039  HG3 PRO B  32      14.659  16.711  -7.751  1.00 94.18           H  
ATOM   3040  CD  PRO B  32      12.711  15.807  -8.107  1.00 94.18           C  
ATOM   3041  HD2 PRO B  32      12.709  15.604  -9.178  1.00 94.18           H  
ATOM   3042  HD3 PRO B  32      12.274  16.785  -7.902  1.00 94.18           H  
ATOM   3043  N   MET B  33      11.603  14.422  -3.839  1.00 98.10           N  
ATOM   3044  H   MET B  33      12.097  13.542  -3.793  1.00 98.10           H  
ATOM   3045  CA  MET B  33      10.791  14.819  -2.684  1.00 98.10           C  
ATOM   3046  HA  MET B  33      10.145  15.651  -2.964  1.00 98.10           H  
ATOM   3047  C   MET B  33      11.691  15.312  -1.552  1.00 98.10           C  
ATOM   3048  CB  MET B  33       9.872  13.672  -2.241  1.00 98.10           C  
ATOM   3049  HB2 MET B  33       9.286  13.996  -1.381  1.00 98.10           H  
ATOM   3050  HB3 MET B  33      10.480  12.817  -1.943  1.00 98.10           H  
ATOM   3051  O   MET B  33      12.661  14.650  -1.192  1.00 98.10           O  
ATOM   3052  CG  MET B  33       8.913  13.243  -3.360  1.00 98.10           C  
ATOM   3053  HG2 MET B  33       9.493  12.888  -4.212  1.00 98.10           H  
ATOM   3054  HG3 MET B  33       8.304  12.412  -3.003  1.00 98.10           H  
ATOM   3055  SD  MET B  33       7.771  14.524  -3.927  1.00 98.10           S  
ATOM   3056  CE  MET B  33       7.028  13.640  -5.315  1.00 98.10           C  
ATOM   3057  HE1 MET B  33       6.247  14.249  -5.769  1.00 98.10           H  
ATOM   3058  HE2 MET B  33       6.594  12.707  -4.954  1.00 98.10           H  
ATOM   3059  HE3 MET B  33       7.796  13.422  -6.057  1.00 98.10           H  
ATOM   3060  N   ALA B  34      11.389  16.479  -0.996  1.00 98.67           N  
ATOM   3061  H   ALA B  34      10.505  16.899  -1.241  1.00 98.67           H  
ATOM   3062  CA  ALA B  34      12.083  17.031   0.157  1.00 98.67           C  
ATOM   3063  HA  ALA B  34      13.144  16.791   0.097  1.00 98.67           H  
ATOM   3064  C   ALA B  34      11.520  16.435   1.453  1.00 98.67           C  
ATOM   3065  CB  ALA B  34      11.928  18.555   0.131  1.00 98.67           C  
ATOM   3066  HB1 ALA B  34      12.343  18.977   1.047  1.00 98.67           H  
ATOM   3067  HB2 ALA B  34      10.872  18.819   0.078  1.00 98.67           H  
ATOM   3068  HB3 ALA B  34      12.453  18.968  -0.730  1.00 98.67           H  
ATOM   3069  O   ALA B  34      10.309  16.457   1.666  1.00 98.67           O  
ATOM   3070  N   ILE B  35      12.403  15.978   2.342  1.00 98.85           N  
ATOM   3071  H   ILE B  35      13.381  15.989   2.089  1.00 98.85           H  
ATOM   3072  CA  ILE B  35      12.080  15.807   3.763  1.00 98.85           C  
ATOM   3073  HA  ILE B  35      11.052  15.464   3.874  1.00 98.85           H  
ATOM   3074  C   ILE B  35      12.197  17.196   4.393  1.00 98.85           C  
ATOM   3075  CB  ILE B  35      13.019  14.773   4.434  1.00 98.85           C  
ATOM   3076  HB  ILE B  35      14.047  15.123   4.338  1.00 98.85           H  
ATOM   3077  O   ILE B  35      13.285  17.772   4.378  1.00 98.85           O  
ATOM   3078  CG1 ILE B  35      12.908  13.384   3.762  1.00 98.85           C  
ATOM   3079 HG12 ILE B  35      12.993  13.494   2.681  1.00 98.85           H  
ATOM   3080 HG13 ILE B  35      11.929  12.963   3.989  1.00 98.85           H  
ATOM   3081  CG2 ILE B  35      12.678  14.649   5.930  1.00 98.85           C  
ATOM   3082 HG21 ILE B  35      11.661  14.279   6.058  1.00 98.85           H  
ATOM   3083 HG22 ILE B  35      12.756  15.617   6.425  1.00 98.85           H  
ATOM   3084 HG23 ILE B  35      13.370  13.970   6.426  1.00 98.85           H  
ATOM   3085  CD1 ILE B  35      13.971  12.368   4.196  1.00 98.85           C  
ATOM   3086 HD11 ILE B  35      13.851  12.112   5.249  1.00 98.85           H  
ATOM   3087 HD12 ILE B  35      14.967  12.777   4.025  1.00 98.85           H  
ATOM   3088 HD13 ILE B  35      13.859  11.457   3.607  1.00 98.85           H  
ATOM   3089  N   VAL B  36      11.096  17.744   4.912  1.00 98.55           N  
ATOM   3090  H   VAL B  36      10.235  17.220   4.848  1.00 98.55           H  
ATOM   3091  CA  VAL B  36      11.053  19.091   5.525  1.00 98.55           C  
ATOM   3092  HA  VAL B  36      12.007  19.588   5.353  1.00 98.55           H  
ATOM   3093  C   VAL B  36      10.904  19.049   7.048  1.00 98.55           C  
ATOM   3094  CB  VAL B  36       9.978  19.990   4.877  1.00 98.55           C  
ATOM   3095  HB  VAL B  36       9.969  20.941   5.410  1.00 98.55           H  
ATOM   3096  O   VAL B  36      11.409  19.933   7.734  1.00 98.55           O  
ATOM   3097  CG1 VAL B  36      10.333  20.282   3.413  1.00 98.55           C  
ATOM   3098 HG11 VAL B  36      11.325  20.730   3.357  1.00 98.55           H  
ATOM   3099 HG12 VAL B  36       9.607  20.981   2.998  1.00 98.55           H  
ATOM   3100 HG13 VAL B  36      10.310  19.363   2.826  1.00 98.55           H  
ATOM   3101  CG2 VAL B  36       8.561  19.404   4.927  1.00 98.55           C  
ATOM   3102 HG21 VAL B  36       8.282  19.180   5.957  1.00 98.55           H  
ATOM   3103 HG22 VAL B  36       8.496  18.500   4.322  1.00 98.55           H  
ATOM   3104 HG23 VAL B  36       7.855  20.135   4.532  1.00 98.55           H  
ATOM   3105  N   GLY B  37      10.294  17.990   7.586  1.00 98.70           N  
ATOM   3106  H   GLY B  37       9.937  17.282   6.962  1.00 98.70           H  
ATOM   3107  CA  GLY B  37      10.180  17.729   9.023  1.00 98.70           C  
ATOM   3108  HA2 GLY B  37      10.849  18.383   9.582  1.00 98.70           H  
ATOM   3109  HA3 GLY B  37       9.160  17.928   9.354  1.00 98.70           H  
ATOM   3110  C   GLY B  37      10.509  16.276   9.358  1.00 98.70           C  
ATOM   3111  O   GLY B  37      10.341  15.392   8.517  1.00 98.70           O  
ATOM   3112  N   MET B  38      10.984  16.034  10.581  1.00 98.81           N  
ATOM   3113  H   MET B  38      11.072  16.808  11.223  1.00 98.81           H  
ATOM   3114  CA  MET B  38      11.197  14.697  11.150  1.00 98.81           C  
ATOM   3115  HA  MET B  38      10.509  13.993  10.681  1.00 98.81           H  
ATOM   3116  C   MET B  38      10.926  14.732  12.656  1.00 98.81           C  
ATOM   3117  CB  MET B  38      12.638  14.201  10.941  1.00 98.81           C  
ATOM   3118  HB2 MET B  38      13.313  14.852  11.498  1.00 98.81           H  
ATOM   3119  HB3 MET B  38      12.716  13.194  11.349  1.00 98.81           H  
ATOM   3120  O   MET B  38      11.359  15.671  13.326  1.00 98.81           O  
ATOM   3121  CG  MET B  38      13.101  14.171   9.484  1.00 98.81           C  
ATOM   3122  HG2 MET B  38      12.332  13.680   8.887  1.00 98.81           H  
ATOM   3123  HG3 MET B  38      13.189  15.198   9.127  1.00 98.81           H  
ATOM   3124  SD  MET B  38      14.680  13.324   9.189  1.00 98.81           S  
ATOM   3125  CE  MET B  38      15.800  14.231  10.294  1.00 98.81           C  
ATOM   3126  HE1 MET B  38      15.462  14.138  11.326  1.00 98.81           H  
ATOM   3127  HE2 MET B  38      16.803  13.811  10.218  1.00 98.81           H  
ATOM   3128  HE3 MET B  38      15.826  15.284  10.013  1.00 98.81           H  
ATOM   3129  N   SER B  39      10.281  13.702  13.190  1.00 98.76           N  
ATOM   3130  H   SER B  39       9.924  12.982  12.577  1.00 98.76           H  
ATOM   3131  CA  SER B  39      10.086  13.467  14.625  1.00 98.76           C  
ATOM   3132  HA  SER B  39      10.852  14.001  15.188  1.00 98.76           H  
ATOM   3133  C   SER B  39      10.240  11.974  14.919  1.00 98.76           C  
ATOM   3134  CB  SER B  39       8.717  13.973  15.098  1.00 98.76           C  
ATOM   3135  HB2 SER B  39       8.657  15.051  14.954  1.00 98.76           H  
ATOM   3136  HB3 SER B  39       8.582  13.747  16.156  1.00 98.76           H  
ATOM   3137  O   SER B  39      10.004  11.123  14.056  1.00 98.76           O  
ATOM   3138  OG  SER B  39       7.712  13.342  14.344  1.00 98.76           O  
ATOM   3139  HG  SER B  39       6.849  13.647  14.635  1.00 98.76           H  
ATOM   3140  N   CYS B  40      10.693  11.636  16.124  1.00 98.78           N  
ATOM   3141  H   CYS B  40      10.840  12.343  16.830  1.00 98.78           H  
ATOM   3142  CA  CYS B  40      10.827  10.245  16.536  1.00 98.78           C  
ATOM   3143  HA  CYS B  40       9.910   9.728  16.255  1.00 98.78           H  
ATOM   3144  C   CYS B  40      10.999  10.103  18.043  1.00 98.78           C  
ATOM   3145  CB  CYS B  40      12.018   9.580  15.827  1.00 98.78           C  
ATOM   3146  HB2 CYS B  40      12.087   8.549  16.175  1.00 98.78           H  
ATOM   3147  HB3 CYS B  40      11.841   9.561  14.752  1.00 98.78           H  
ATOM   3148  O   CYS B  40      11.591  10.969  18.689  1.00 98.78           O  
ATOM   3149  SG  CYS B  40      13.579  10.453  16.171  1.00 98.78           S  
ATOM   3150  HG  CYS B  40      13.393  10.584  17.488  1.00 98.78           H  
ATOM   3151  N   ARG B  41      10.577   8.953  18.569  1.00 98.65           N  
ATOM   3152  H   ARG B  41      10.156   8.278  17.947  1.00 98.65           H  
ATOM   3153  CA  ARG B  41      10.872   8.519  19.936  1.00 98.65           C  
ATOM   3154  HA  ARG B  41      11.666   9.148  20.339  1.00 98.65           H  
ATOM   3155  C   ARG B  41      11.384   7.088  19.906  1.00 98.65           C  
ATOM   3156  CB  ARG B  41       9.646   8.663  20.850  1.00 98.65           C  
ATOM   3157  HB2 ARG B  41       8.879   7.956  20.533  1.00 98.65           H  
ATOM   3158  HB3 ARG B  41       9.937   8.403  21.868  1.00 98.65           H  
ATOM   3159  O   ARG B  41      10.811   6.254  19.204  1.00 98.65           O  
ATOM   3160  CG  ARG B  41       9.062  10.085  20.853  1.00 98.65           C  
ATOM   3161  HG2 ARG B  41       8.843  10.415  19.838  1.00 98.65           H  
ATOM   3162  HG3 ARG B  41       9.775  10.774  21.306  1.00 98.65           H  
ATOM   3163  CD  ARG B  41       7.757  10.111  21.640  1.00 98.65           C  
ATOM   3164  HD2 ARG B  41       7.039   9.459  21.142  1.00 98.65           H  
ATOM   3165  HD3 ARG B  41       7.937   9.729  22.645  1.00 98.65           H  
ATOM   3166  NE  ARG B  41       7.199  11.469  21.723  1.00 98.65           N  
ATOM   3167  HE  ARG B  41       7.631  12.222  21.207  1.00 98.65           H  
ATOM   3168  NH1 ARG B  41       5.374  10.910  23.006  1.00 98.65           N  
ATOM   3169 HH11 ARG B  41       5.498   9.920  22.848  1.00 98.65           H  
ATOM   3170 HH12 ARG B  41       4.526  11.264  23.425  1.00 98.65           H  
ATOM   3171  NH2 ARG B  41       5.754  13.021  22.514  1.00 98.65           N  
ATOM   3172 HH21 ARG B  41       6.158  13.718  21.905  1.00 98.65           H  
ATOM   3173 HH22 ARG B  41       4.861  13.177  22.961  1.00 98.65           H  
ATOM   3174  CZ  ARG B  41       6.124  11.789  22.409  1.00 98.65           C  
ATOM   3175  N   PHE B  42      12.445   6.823  20.659  1.00 98.48           N  
ATOM   3176  H   PHE B  42      12.763   7.546  21.288  1.00 98.48           H  
ATOM   3177  CA  PHE B  42      13.106   5.519  20.771  1.00 98.48           C  
ATOM   3178  HA  PHE B  42      12.392   4.726  20.549  1.00 98.48           H  
ATOM   3179  C   PHE B  42      13.599   5.307  22.210  1.00 98.48           C  
ATOM   3180  CB  PHE B  42      14.272   5.428  19.765  1.00 98.48           C  
ATOM   3181  HB2 PHE B  42      14.764   4.463  19.885  1.00 98.48           H  
ATOM   3182  HB3 PHE B  42      15.008   6.194  20.007  1.00 98.48           H  
ATOM   3183  O   PHE B  42      13.529   6.219  23.035  1.00 98.48           O  
ATOM   3184  CG  PHE B  42      13.881   5.556  18.303  1.00 98.48           C  
ATOM   3185  CD1 PHE B  42      13.094   4.561  17.697  1.00 98.48           C  
ATOM   3186  HD1 PHE B  42      12.767   3.714  18.282  1.00 98.48           H  
ATOM   3187  CD2 PHE B  42      14.303   6.663  17.544  1.00 98.48           C  
ATOM   3188  HD2 PHE B  42      14.893   7.443  18.001  1.00 98.48           H  
ATOM   3189  CE1 PHE B  42      12.717   4.676  16.346  1.00 98.48           C  
ATOM   3190  HE1 PHE B  42      12.084   3.926  15.897  1.00 98.48           H  
ATOM   3191  CE2 PHE B  42      13.955   6.764  16.187  1.00 98.48           C  
ATOM   3192  HE2 PHE B  42      14.274   7.616  15.606  1.00 98.48           H  
ATOM   3193  CZ  PHE B  42      13.154   5.779  15.593  1.00 98.48           C  
ATOM   3194  HZ  PHE B  42      12.870   5.882  14.556  1.00 98.48           H  
ATOM   3195  N   ALA B  43      14.089   4.105  22.508  1.00 97.53           N  
ATOM   3196  H   ALA B  43      14.098   3.391  21.793  1.00 97.53           H  
ATOM   3197  CA  ALA B  43      14.596   3.740  23.828  1.00 97.53           C  
ATOM   3198  HA  ALA B  43      13.770   3.807  24.537  1.00 97.53           H  
ATOM   3199  C   ALA B  43      15.717   4.656  24.350  1.00 97.53           C  
ATOM   3200  CB  ALA B  43      15.085   2.291  23.750  1.00 97.53           C  
ATOM   3201  HB1 ALA B  43      14.286   1.660  23.361  1.00 97.53           H  
ATOM   3202  HB2 ALA B  43      15.958   2.228  23.100  1.00 97.53           H  
ATOM   3203  HB3 ALA B  43      15.361   1.940  24.745  1.00 97.53           H  
ATOM   3204  O   ALA B  43      16.452   5.264  23.571  1.00 97.53           O  
ATOM   3205  N   GLY B  44      15.879   4.714  25.674  1.00 95.98           N  
ATOM   3206  H   GLY B  44      15.158   4.320  26.262  1.00 95.98           H  
ATOM   3207  CA  GLY B  44      16.959   5.461  26.323  1.00 95.98           C  
ATOM   3208  HA2 GLY B  44      17.015   5.148  27.366  1.00 95.98           H  
ATOM   3209  HA3 GLY B  44      17.905   5.233  25.832  1.00 95.98           H  
ATOM   3210  C   GLY B  44      16.748   6.976  26.301  1.00 95.98           C  
ATOM   3211  O   GLY B  44      17.711   7.735  26.167  1.00 95.98           O  
ATOM   3212  N   GLY B  45      15.491   7.409  26.396  1.00 95.57           N  
ATOM   3213  H   GLY B  45      14.790   6.714  26.610  1.00 95.57           H  
ATOM   3214  CA  GLY B  45      15.094   8.809  26.513  1.00 95.57           C  
ATOM   3215  HA2 GLY B  45      15.750   9.302  27.230  1.00 95.57           H  
ATOM   3216  HA3 GLY B  45      14.078   8.837  26.907  1.00 95.57           H  
ATOM   3217  C   GLY B  45      15.119   9.614  25.212  1.00 95.57           C  
ATOM   3218  O   GLY B  45      14.974  10.834  25.271  1.00 95.57           O  
ATOM   3219  N   ILE B  46      15.287   8.979  24.045  1.00 97.84           N  
ATOM   3220  H   ILE B  46      15.338   7.970  24.057  1.00 97.84           H  
ATOM   3221  CA  ILE B  46      15.284   9.669  22.746  1.00 97.84           C  
ATOM   3222  HA  ILE B  46      15.971  10.514  22.805  1.00 97.84           H  
ATOM   3223  C   ILE B  46      13.883  10.221  22.460  1.00 97.84           C  
ATOM   3224  CB  ILE B  46      15.776   8.729  21.621  1.00 97.84           C  
ATOM   3225  HB  ILE B  46      15.235   7.786  21.704  1.00 97.84           H  
ATOM   3226  O   ILE B  46      12.932   9.453  22.303  1.00 97.84           O  
ATOM   3227  CG1 ILE B  46      17.286   8.442  21.788  1.00 97.84           C  
ATOM   3228 HG12 ILE B  46      17.852   9.346  21.565  1.00 97.84           H  
ATOM   3229 HG13 ILE B  46      17.491   8.166  22.822  1.00 97.84           H  
ATOM   3230  CG2 ILE B  46      15.494   9.324  20.224  1.00 97.84           C  
ATOM   3231 HG21 ILE B  46      15.937  10.315  20.134  1.00 97.84           H  
ATOM   3232 HG22 ILE B  46      14.421   9.391  20.041  1.00 97.84           H  
ATOM   3233 HG23 ILE B  46      15.917   8.689  19.446  1.00 97.84           H  
ATOM   3234  CD1 ILE B  46      17.803   7.297  20.906  1.00 97.84           C  
ATOM   3235 HD11 ILE B  46      18.872   7.174  21.079  1.00 97.84           H  
ATOM   3236 HD12 ILE B  46      17.287   6.371  21.161  1.00 97.84           H  
ATOM   3237 HD13 ILE B  46      17.656   7.510  19.847  1.00 97.84           H  
ATOM   3238  N   ARG B  47      13.762  11.551  22.345  1.00 96.63           N  
ATOM   3239  H   ARG B  47      14.573  12.125  22.530  1.00 96.63           H  
ATOM   3240  CA  ARG B  47      12.500  12.258  22.053  1.00 96.63           C  
ATOM   3241  HA  ARG B  47      11.731  11.521  21.821  1.00 96.63           H  
ATOM   3242  C   ARG B  47      12.571  13.132  20.793  1.00 96.63           C  
ATOM   3243  CB  ARG B  47      12.045  13.042  23.302  1.00 96.63           C  
ATOM   3244  HB2 ARG B  47      11.161  13.630  23.053  1.00 96.63           H  
ATOM   3245  HB3 ARG B  47      12.839  13.726  23.602  1.00 96.63           H  
ATOM   3246  O   ARG B  47      11.637  13.875  20.502  1.00 96.63           O  
ATOM   3247  CG  ARG B  47      11.688  12.115  24.479  1.00 96.63           C  
ATOM   3248  HG2 ARG B  47      12.553  11.504  24.739  1.00 96.63           H  
ATOM   3249  HG3 ARG B  47      10.878  11.451  24.176  1.00 96.63           H  
ATOM   3250  CD  ARG B  47      11.256  12.899  25.728  1.00 96.63           C  
ATOM   3251  HD2 ARG B  47      10.371  13.484  25.478  1.00 96.63           H  
ATOM   3252  HD3 ARG B  47      12.058  13.586  26.001  1.00 96.63           H  
ATOM   3253  NE  ARG B  47      10.993  11.989  26.869  1.00 96.63           N  
ATOM   3254  HE  ARG B  47      11.703  11.292  27.041  1.00 96.63           H  
ATOM   3255  NH1 ARG B  47       8.914  12.754  27.525  1.00 96.63           N  
ATOM   3256 HH11 ARG B  47       8.930  13.450  26.793  1.00 96.63           H  
ATOM   3257 HH12 ARG B  47       8.064  12.574  28.041  1.00 96.63           H  
ATOM   3258  NH2 ARG B  47       9.775  10.976  28.523  1.00 96.63           N  
ATOM   3259 HH21 ARG B  47      10.474  10.253  28.620  1.00 96.63           H  
ATOM   3260 HH22 ARG B  47       8.889  10.845  28.988  1.00 96.63           H  
ATOM   3261  CZ  ARG B  47       9.908  11.919  27.631  1.00 96.63           C  
ATOM   3262  N   SER B  48      13.670  13.067  20.041  1.00 97.73           N  
ATOM   3263  H   SER B  48      14.451  12.532  20.392  1.00 97.73           H  
ATOM   3264  CA  SER B  48      13.859  13.823  18.803  1.00 97.73           C  
ATOM   3265  HA  SER B  48      12.907  13.821  18.272  1.00 97.73           H  
ATOM   3266  C   SER B  48      14.937  13.223  17.882  1.00 97.73           C  
ATOM   3267  CB  SER B  48      14.218  15.270  19.150  1.00 97.73           C  
ATOM   3268  HB2 SER B  48      13.479  15.682  19.838  1.00 97.73           H  
ATOM   3269  HB3 SER B  48      14.194  15.855  18.230  1.00 97.73           H  
ATOM   3270  O   SER B  48      15.762  12.420  18.333  1.00 97.73           O  
ATOM   3271  OG  SER B  48      15.504  15.386  19.714  1.00 97.73           O  
ATOM   3272  HG  SER B  48      15.482  14.980  20.584  1.00 97.73           H  
ATOM   3273  N   PRO B  49      14.987  13.627  16.594  1.00 98.67           N  
ATOM   3274  CA  PRO B  49      16.071  13.258  15.677  1.00 98.67           C  
ATOM   3275  HA  PRO B  49      16.061  12.178  15.534  1.00 98.67           H  
ATOM   3276  C   PRO B  49      17.462  13.692  16.154  1.00 98.67           C  
ATOM   3277  CB  PRO B  49      15.737  13.959  14.356  1.00 98.67           C  
ATOM   3278  HB2 PRO B  49      16.187  14.951  14.329  1.00 98.67           H  
ATOM   3279  HB3 PRO B  49      16.071  13.376  13.498  1.00 98.67           H  
ATOM   3280  O   PRO B  49      18.466  13.084  15.785  1.00 98.67           O  
ATOM   3281  CG  PRO B  49      14.220  14.106  14.401  1.00 98.67           C  
ATOM   3282  HG2 PRO B  49      13.743  13.170  14.110  1.00 98.67           H  
ATOM   3283  HG3 PRO B  49      13.882  14.933  13.776  1.00 98.67           H  
ATOM   3284  CD  PRO B  49      13.969  14.385  15.879  1.00 98.67           C  
ATOM   3285  HD2 PRO B  49      14.101  15.449  16.074  1.00 98.67           H  
ATOM   3286  HD3 PRO B  49      12.961  14.068  16.147  1.00 98.67           H  
ATOM   3287  N   GLU B  50      17.543  14.768  16.930  1.00 97.38           N  
ATOM   3288  H   GLU B  50      16.708  15.317  17.076  1.00 97.38           H  
ATOM   3289  CA  GLU B  50      18.772  15.276  17.529  1.00 97.38           C  
ATOM   3290  HA  GLU B  50      19.580  15.235  16.798  1.00 97.38           H  
ATOM   3291  C   GLU B  50      19.234  14.389  18.701  1.00 97.38           C  
ATOM   3292  CB  GLU B  50      18.570  16.755  17.911  1.00 97.38           C  
ATOM   3293  HB2 GLU B  50      17.656  16.877  18.491  1.00 97.38           H  
ATOM   3294  HB3 GLU B  50      19.405  17.043  18.550  1.00 97.38           H  
ATOM   3295  O   GLU B  50      20.394  13.984  18.710  1.00 97.38           O  
ATOM   3296  CG  GLU B  50      18.568  17.723  16.702  1.00 97.38           C  
ATOM   3297  HG2 GLU B  50      19.408  17.470  16.056  1.00 97.38           H  
ATOM   3298  HG3 GLU B  50      18.759  18.722  17.092  1.00 97.38           H  
ATOM   3299  CD  GLU B  50      17.284  17.802  15.843  1.00 97.38           C  
ATOM   3300  OE1 GLU B  50      17.292  18.584  14.864  1.00 97.38           O  
ATOM   3301  OE2 GLU B  50      16.266  17.130  16.139  1.00 97.38           O  
ATOM   3302  N   ASP B  51      18.334  13.953  19.595  1.00 97.99           N  
ATOM   3303  H   ASP B  51      17.395  14.323  19.561  1.00 97.99           H  
ATOM   3304  CA  ASP B  51      18.680  12.982  20.654  1.00 97.99           C  
ATOM   3305  HA  ASP B  51      19.495  13.391  21.252  1.00 97.99           H  
ATOM   3306  C   ASP B  51      19.137  11.635  20.062  1.00 97.99           C  
ATOM   3307  CB  ASP B  51      17.488  12.698  21.582  1.00 97.99           C  
ATOM   3308  HB2 ASP B  51      17.825  12.062  22.400  1.00 97.99           H  
ATOM   3309  HB3 ASP B  51      16.738  12.142  21.019  1.00 97.99           H  
ATOM   3310  O   ASP B  51      20.080  11.008  20.553  1.00 97.99           O  
ATOM   3311  CG  ASP B  51      16.814  13.931  22.170  1.00 97.99           C  
ATOM   3312  OD1 ASP B  51      17.500  14.756  22.801  1.00 97.99           O  
ATOM   3313  OD2 ASP B  51      15.583  14.038  21.951  1.00 97.99           O  
ATOM   3314  N   LEU B  52      18.482  11.198  18.975  1.00 98.69           N  
ATOM   3315  H   LEU B  52      17.689  11.740  18.661  1.00 98.69           H  
ATOM   3316  CA  LEU B  52      18.879  10.014  18.210  1.00 98.69           C  
ATOM   3317  HA  LEU B  52      18.888   9.157  18.884  1.00 98.69           H  
ATOM   3318  C   LEU B  52      20.292  10.172  17.642  1.00 98.69           C  
ATOM   3319  CB  LEU B  52      17.864   9.768  17.076  1.00 98.69           C  
ATOM   3320  HB2 LEU B  52      16.873   9.619  17.504  1.00 98.69           H  
ATOM   3321  HB3 LEU B  52      17.820  10.663  16.455  1.00 98.69           H  
ATOM   3322  O   LEU B  52      21.089   9.235  17.721  1.00 98.69           O  
ATOM   3323  CG  LEU B  52      18.212   8.570  16.168  1.00 98.69           C  
ATOM   3324  HG  LEU B  52      19.226   8.673  15.781  1.00 98.69           H  
ATOM   3325  CD1 LEU B  52      18.108   7.235  16.904  1.00 98.69           C  
ATOM   3326 HD11 LEU B  52      18.284   6.418  16.203  1.00 98.69           H  
ATOM   3327 HD12 LEU B  52      17.117   7.120  17.343  1.00 98.69           H  
ATOM   3328 HD13 LEU B  52      18.862   7.184  17.689  1.00 98.69           H  
ATOM   3329  CD2 LEU B  52      17.279   8.546  14.960  1.00 98.69           C  
ATOM   3330 HD21 LEU B  52      17.453   9.441  14.363  1.00 98.69           H  
ATOM   3331 HD22 LEU B  52      16.242   8.537  15.294  1.00 98.69           H  
ATOM   3332 HD23 LEU B  52      17.476   7.667  14.346  1.00 98.69           H  
ATOM   3333  N   TRP B  53      20.602  11.340  17.069  1.00 98.55           N  
ATOM   3334  H   TRP B  53      19.915  12.080  17.084  1.00 98.55           H  
ATOM   3335  CA  TRP B  53      21.925  11.627  16.527  1.00 98.55           C  
ATOM   3336  HA  TRP B  53      22.175  10.861  15.793  1.00 98.55           H  
ATOM   3337  C   TRP B  53      23.001  11.566  17.612  1.00 98.55           C  
ATOM   3338  CB  TRP B  53      21.949  12.979  15.811  1.00 98.55           C  
ATOM   3339  HB2 TRP B  53      21.286  12.938  14.946  1.00 98.55           H  
ATOM   3340  HB3 TRP B  53      21.586  13.759  16.480  1.00 98.55           H  
ATOM   3341  O   TRP B  53      23.969  10.822  17.457  1.00 98.55           O  
ATOM   3342  CG  TRP B  53      23.329  13.337  15.367  1.00 98.55           C  
ATOM   3343  CD1 TRP B  53      24.129  14.238  15.979  1.00 98.55           C  
ATOM   3344  HD1 TRP B  53      23.848  14.838  16.832  1.00 98.55           H  
ATOM   3345  CD2 TRP B  53      24.163  12.668  14.372  1.00 98.55           C  
ATOM   3346  CE2 TRP B  53      25.473  13.230  14.434  1.00 98.55           C  
ATOM   3347  CE3 TRP B  53      23.957  11.604  13.466  1.00 98.55           C  
ATOM   3348  HE3 TRP B  53      22.984  11.137  13.418  1.00 98.55           H  
ATOM   3349  NE1 TRP B  53      25.384  14.202  15.408  1.00 98.55           N  
ATOM   3350  HE1 TRP B  53      26.141  14.780  15.742  1.00 98.55           H  
ATOM   3351  CH2 TRP B  53      26.285  11.704  12.740  1.00 98.55           C  
ATOM   3352  HH2 TRP B  53      27.087  11.324  12.124  1.00 98.55           H  
ATOM   3353  CZ2 TRP B  53      26.526  12.762  13.633  1.00 98.55           C  
ATOM   3354  HZ2 TRP B  53      27.508  13.204  13.714  1.00 98.55           H  
ATOM   3355  CZ3 TRP B  53      25.005  11.129  12.657  1.00 98.55           C  
ATOM   3356  HZ3 TRP B  53      24.827  10.312  11.974  1.00 98.55           H  
ATOM   3357  N   ASP B  54      22.806  12.267  18.729  1.00 98.18           N  
ATOM   3358  H   ASP B  54      22.006  12.880  18.786  1.00 98.18           H  
ATOM   3359  CA  ASP B  54      23.759  12.281  19.841  1.00 98.18           C  
ATOM   3360  HA  ASP B  54      24.727  12.623  19.476  1.00 98.18           H  
ATOM   3361  C   ASP B  54      23.972  10.878  20.431  1.00 98.18           C  
ATOM   3362  CB  ASP B  54      23.270  13.257  20.925  1.00 98.18           C  
ATOM   3363  HB2 ASP B  54      22.197  13.136  21.071  1.00 98.18           H  
ATOM   3364  HB3 ASP B  54      23.760  12.997  21.864  1.00 98.18           H  
ATOM   3365  O   ASP B  54      25.085  10.522  20.825  1.00 98.18           O  
ATOM   3366  CG  ASP B  54      23.592  14.729  20.633  1.00 98.18           C  
ATOM   3367  OD1 ASP B  54      24.157  15.024  19.552  1.00 98.18           O  
ATOM   3368  OD2 ASP B  54      23.344  15.541  21.550  1.00 98.18           O  
ATOM   3369  N   ALA B  55      22.934  10.036  20.449  1.00 98.39           N  
ATOM   3370  H   ALA B  55      22.033  10.381  20.151  1.00 98.39           H  
ATOM   3371  CA  ALA B  55      23.055   8.647  20.871  1.00 98.39           C  
ATOM   3372  HA  ALA B  55      23.571   8.633  21.831  1.00 98.39           H  
ATOM   3373  C   ALA B  55      23.893   7.783  19.911  1.00 98.39           C  
ATOM   3374  CB  ALA B  55      21.656   8.070  21.076  1.00 98.39           C  
ATOM   3375  HB1 ALA B  55      21.093   8.104  20.144  1.00 98.39           H  
ATOM   3376  HB2 ALA B  55      21.759   7.031  21.390  1.00 98.39           H  
ATOM   3377  HB3 ALA B  55      21.118   8.636  21.836  1.00 98.39           H  
ATOM   3378  O   ALA B  55      24.795   7.078  20.374  1.00 98.39           O  
ATOM   3379  N   VAL B  56      23.642   7.834  18.595  1.00 98.37           N  
ATOM   3380  H   VAL B  56      22.899   8.434  18.267  1.00 98.37           H  
ATOM   3381  CA  VAL B  56      24.403   7.021  17.623  1.00 98.37           C  
ATOM   3382  HA  VAL B  56      24.529   6.029  18.056  1.00 98.37           H  
ATOM   3383  C   VAL B  56      25.818   7.557  17.393  1.00 98.37           C  
ATOM   3384  CB  VAL B  56      23.671   6.810  16.281  1.00 98.37           C  
ATOM   3385  HB  VAL B  56      24.280   6.136  15.678  1.00 98.37           H  
ATOM   3386  O   VAL B  56      26.745   6.765  17.228  1.00 98.37           O  
ATOM   3387  CG1 VAL B  56      22.314   6.128  16.485  1.00 98.37           C  
ATOM   3388 HG11 VAL B  56      21.633   6.782  17.029  1.00 98.37           H  
ATOM   3389 HG12 VAL B  56      21.875   5.886  15.516  1.00 98.37           H  
ATOM   3390 HG13 VAL B  56      22.446   5.205  17.050  1.00 98.37           H  
ATOM   3391  CG2 VAL B  56      23.466   8.088  15.461  1.00 98.37           C  
ATOM   3392 HG21 VAL B  56      22.871   8.800  16.034  1.00 98.37           H  
ATOM   3393 HG22 VAL B  56      24.424   8.548  15.217  1.00 98.37           H  
ATOM   3394 HG23 VAL B  56      22.942   7.858  14.534  1.00 98.37           H  
ATOM   3395  N   ALA B  57      26.021   8.876  17.448  1.00 98.19           N  
ATOM   3396  H   ALA B  57      25.222   9.483  17.566  1.00 98.19           H  
ATOM   3397  CA  ALA B  57      27.335   9.509  17.333  1.00 98.19           C  
ATOM   3398  HA  ALA B  57      27.841   9.107  16.456  1.00 98.19           H  
ATOM   3399  C   ALA B  57      28.223   9.212  18.554  1.00 98.19           C  
ATOM   3400  CB  ALA B  57      27.135  11.014  17.123  1.00 98.19           C  
ATOM   3401  HB1 ALA B  57      26.637  11.453  17.988  1.00 98.19           H  
ATOM   3402  HB2 ALA B  57      28.101  11.499  16.982  1.00 98.19           H  
ATOM   3403  HB3 ALA B  57      26.519  11.184  16.239  1.00 98.19           H  
ATOM   3404  O   ALA B  57      29.415   8.951  18.396  1.00 98.19           O  
ATOM   3405  N   ALA B  58      27.642   9.158  19.759  1.00 97.99           N  
ATOM   3406  H   ALA B  58      26.679   9.451  19.848  1.00 97.99           H  
ATOM   3407  CA  ALA B  58      28.324   8.672  20.960  1.00 97.99           C  
ATOM   3408  HA  ALA B  58      29.334   9.081  20.968  1.00 97.99           H  
ATOM   3409  C   ALA B  58      28.470   7.134  21.011  1.00 97.99           C  
ATOM   3410  CB  ALA B  58      27.586   9.212  22.190  1.00 97.99           C  
ATOM   3411  HB1 ALA B  58      28.111   8.910  23.097  1.00 97.99           H  
ATOM   3412  HB2 ALA B  58      26.571   8.817  22.211  1.00 97.99           H  
ATOM   3413  HB3 ALA B  58      27.546  10.301  22.147  1.00 97.99           H  
ATOM   3414  O   ALA B  58      29.107   6.616  21.928  1.00 97.99           O  
ATOM   3415  N   GLY B  59      27.888   6.398  20.056  1.00 97.94           N  
ATOM   3416  H   GLY B  59      27.393   6.877  19.317  1.00 97.94           H  
ATOM   3417  CA  GLY B  59      27.957   4.937  19.989  1.00 97.94           C  
ATOM   3418  HA2 GLY B  59      29.002   4.627  19.997  1.00 97.94           H  
ATOM   3419  HA3 GLY B  59      27.503   4.615  19.052  1.00 97.94           H  
ATOM   3420  C   GLY B  59      27.233   4.222  21.134  1.00 97.94           C  
ATOM   3421  O   GLY B  59      27.709   3.180  21.584  1.00 97.94           O  
ATOM   3422  N   LYS B  60      26.118   4.776  21.633  1.00 98.25           N  
ATOM   3423  H   LYS B  60      25.761   5.611  21.190  1.00 98.25           H  
ATOM   3424  CA  LYS B  60      25.344   4.177  22.731  1.00 98.25           C  
ATOM   3425  HA  LYS B  60      26.036   3.897  23.526  1.00 98.25           H  
ATOM   3426  C   LYS B  60      24.612   2.907  22.285  1.00 98.25           C  
ATOM   3427  CB  LYS B  60      24.315   5.163  23.307  1.00 98.25           C  
ATOM   3428  HB2 LYS B  60      23.610   5.428  22.518  1.00 98.25           H  
ATOM   3429  HB3 LYS B  60      23.762   4.642  24.088  1.00 98.25           H  
ATOM   3430  O   LYS B  60      23.919   2.913  21.266  1.00 98.25           O  
ATOM   3431  CG  LYS B  60      24.899   6.450  23.911  1.00 98.25           C  
ATOM   3432  HG2 LYS B  60      25.609   6.203  24.700  1.00 98.25           H  
ATOM   3433  HG3 LYS B  60      25.410   7.014  23.130  1.00 98.25           H  
ATOM   3434  CD  LYS B  60      23.752   7.295  24.487  1.00 98.25           C  
ATOM   3435  HD2 LYS B  60      22.976   7.385  23.726  1.00 98.25           H  
ATOM   3436  HD3 LYS B  60      23.325   6.779  25.347  1.00 98.25           H  
ATOM   3437  CE  LYS B  60      24.201   8.701  24.900  1.00 98.25           C  
ATOM   3438  HE2 LYS B  60      24.783   9.128  24.084  1.00 98.25           H  
ATOM   3439  HE3 LYS B  60      24.847   8.624  25.775  1.00 98.25           H  
ATOM   3440  NZ  LYS B  60      23.027   9.570  25.181  1.00 98.25           N  
ATOM   3441  HZ1 LYS B  60      22.443   9.181  25.907  1.00 98.25           H  
ATOM   3442  HZ2 LYS B  60      23.310  10.503  25.443  1.00 98.25           H  
ATOM   3443  HZ3 LYS B  60      22.452   9.660  24.355  1.00 98.25           H  
ATOM   3444  N   ASP B  61      24.737   1.862  23.096  1.00 98.19           N  
ATOM   3445  H   ASP B  61      25.342   1.973  23.897  1.00 98.19           H  
ATOM   3446  CA  ASP B  61      23.793   0.744  23.191  1.00 98.19           C  
ATOM   3447  HA  ASP B  61      23.382   0.498  22.212  1.00 98.19           H  
ATOM   3448  C   ASP B  61      22.650   1.188  24.121  1.00 98.19           C  
ATOM   3449  CB  ASP B  61      24.563  -0.481  23.731  1.00 98.19           C  
ATOM   3450  HB2 ASP B  61      25.102  -0.184  24.630  1.00 98.19           H  
ATOM   3451  HB3 ASP B  61      25.302  -0.781  22.988  1.00 98.19           H  
ATOM   3452  O   ASP B  61      22.921   1.706  25.207  1.00 98.19           O  
ATOM   3453  CG  ASP B  61      23.702  -1.703  24.076  1.00 98.19           C  
ATOM   3454  OD1 ASP B  61      22.518  -1.730  23.682  1.00 98.19           O  
ATOM   3455  OD2 ASP B  61      24.245  -2.616  24.750  1.00 98.19           O  
ATOM   3456  N   LEU B  62      21.400   1.061  23.668  1.00 97.80           N  
ATOM   3457  H   LEU B  62      21.265   0.623  22.768  1.00 97.80           H  
ATOM   3458  CA  LEU B  62      20.189   1.501  24.377  1.00 97.80           C  
ATOM   3459  HA  LEU B  62      20.481   1.897  25.350  1.00 97.80           H  
ATOM   3460  C   LEU B  62      19.243   0.330  24.703  1.00 97.80           C  
ATOM   3461  CB  LEU B  62      19.504   2.638  23.591  1.00 97.80           C  
ATOM   3462  HB2 LEU B  62      19.146   2.232  22.645  1.00 97.80           H  
ATOM   3463  HB3 LEU B  62      18.636   2.982  24.154  1.00 97.80           H  
ATOM   3464  O   LEU B  62      18.055   0.529  24.952  1.00 97.80           O  
ATOM   3465  CG  LEU B  62      20.414   3.847  23.305  1.00 97.80           C  
ATOM   3466  HG  LEU B  62      21.284   3.536  22.726  1.00 97.80           H  
ATOM   3467  CD1 LEU B  62      19.669   4.894  22.490  1.00 97.80           C  
ATOM   3468 HD11 LEU B  62      18.827   5.280  23.065  1.00 97.80           H  
ATOM   3469 HD12 LEU B  62      20.338   5.721  22.253  1.00 97.80           H  
ATOM   3470 HD13 LEU B  62      19.306   4.459  21.559  1.00 97.80           H  
ATOM   3471  CD2 LEU B  62      20.889   4.554  24.578  1.00 97.80           C  
ATOM   3472 HD21 LEU B  62      21.433   5.462  24.317  1.00 97.80           H  
ATOM   3473 HD22 LEU B  62      21.546   3.894  25.143  1.00 97.80           H  
ATOM   3474 HD23 LEU B  62      20.029   4.814  25.196  1.00 97.80           H  
ATOM   3475  N   VAL B  63      19.771  -0.897  24.706  1.00 97.17           N  
ATOM   3476  H   VAL B  63      20.742  -1.001  24.448  1.00 97.17           H  
ATOM   3477  CA  VAL B  63      19.083  -2.094  25.198  1.00 97.17           C  
ATOM   3478  HA  VAL B  63      18.051  -2.080  24.848  1.00 97.17           H  
ATOM   3479  C   VAL B  63      19.060  -2.098  26.735  1.00 97.17           C  
ATOM   3480  CB  VAL B  63      19.773  -3.345  24.617  1.00 97.17           C  
ATOM   3481  HB  VAL B  63      20.844  -3.287  24.811  1.00 97.17           H  
ATOM   3482  O   VAL B  63      20.102  -1.984  27.383  1.00 97.17           O  
ATOM   3483  CG1 VAL B  63      19.281  -4.645  25.248  1.00 97.17           C  
ATOM   3484 HG11 VAL B  63      19.764  -5.496  24.767  1.00 97.17           H  
ATOM   3485 HG12 VAL B  63      19.556  -4.652  26.303  1.00 97.17           H  
ATOM   3486 HG13 VAL B  63      18.199  -4.728  25.141  1.00 97.17           H  
ATOM   3487  CG2 VAL B  63      19.544  -3.428  23.100  1.00 97.17           C  
ATOM   3488 HG21 VAL B  63      20.071  -4.293  22.698  1.00 97.17           H  
ATOM   3489 HG22 VAL B  63      19.943  -2.537  22.615  1.00 97.17           H  
ATOM   3490 HG23 VAL B  63      18.479  -3.518  22.883  1.00 97.17           H  
ATOM   3491  N   SER B  64      17.876  -2.276  27.324  1.00 94.66           N  
ATOM   3492  H   SER B  64      17.061  -2.391  26.737  1.00 94.66           H  
ATOM   3493  CA  SER B  64      17.627  -2.368  28.771  1.00 94.66           C  
ATOM   3494  HA  SER B  64      18.573  -2.302  29.309  1.00 94.66           H  
ATOM   3495  C   SER B  64      16.965  -3.699  29.144  1.00 94.66           C  
ATOM   3496  CB  SER B  64      16.742  -1.193  29.216  1.00 94.66           C  
ATOM   3497  HB2 SER B  64      16.706  -1.157  30.305  1.00 94.66           H  
ATOM   3498  HB3 SER B  64      17.182  -0.262  28.857  1.00 94.66           H  
ATOM   3499  O   SER B  64      16.544  -4.449  28.266  1.00 94.66           O  
ATOM   3500  OG  SER B  64      15.419  -1.301  28.719  1.00 94.66           O  
ATOM   3501  HG  SER B  64      14.942  -1.957  29.232  1.00 94.66           H  
ATOM   3502  N   GLU B  65      16.809  -3.988  30.440  1.00 90.06           N  
ATOM   3503  H   GLU B  65      17.170  -3.352  31.137  1.00 90.06           H  
ATOM   3504  CA  GLU B  65      15.798  -4.962  30.886  1.00 90.06           C  
ATOM   3505  HA  GLU B  65      15.920  -5.879  30.309  1.00 90.06           H  
ATOM   3506  C   GLU B  65      14.371  -4.443  30.589  1.00 90.06           C  
ATOM   3507  CB  GLU B  65      15.989  -5.329  32.377  1.00 90.06           C  
ATOM   3508  HB2 GLU B  65      16.137  -4.421  32.962  1.00 90.06           H  
ATOM   3509  HB3 GLU B  65      15.091  -5.830  32.738  1.00 90.06           H  
ATOM   3510  O   GLU B  65      14.167  -3.262  30.281  1.00 90.06           O  
ATOM   3511  CG  GLU B  65      17.175  -6.291  32.577  1.00 90.06           C  
ATOM   3512  HG2 GLU B  65      17.026  -7.150  31.923  1.00 90.06           H  
ATOM   3513  HG3 GLU B  65      18.093  -5.791  32.270  1.00 90.06           H  
ATOM   3514  CD  GLU B  65      17.333  -6.792  34.026  1.00 90.06           C  
ATOM   3515  OE1 GLU B  65      17.299  -8.034  34.233  1.00 90.06           O  
ATOM   3516  OE2 GLU B  65      17.554  -5.941  34.917  1.00 90.06           O  
ATOM   3517  N   VAL B  66      13.383  -5.340  30.650  1.00 85.32           N  
ATOM   3518  H   VAL B  66      13.627  -6.288  30.894  1.00 85.32           H  
ATOM   3519  CA  VAL B  66      11.954  -5.025  30.457  1.00 85.32           C  
ATOM   3520  HA  VAL B  66      11.840  -4.544  29.485  1.00 85.32           H  
ATOM   3521  C   VAL B  66      11.424  -4.093  31.568  1.00 85.32           C  
ATOM   3522  CB  VAL B  66      11.114  -6.317  30.452  1.00 85.32           C  
ATOM   3523  HB  VAL B  66      11.204  -6.783  31.433  1.00 85.32           H  
ATOM   3524  O   VAL B  66      11.669  -4.377  32.740  1.00 85.32           O  
ATOM   3525  CG1 VAL B  66       9.630  -6.044  30.178  1.00 85.32           C  
ATOM   3526 HG11 VAL B  66       9.220  -5.336  30.898  1.00 85.32           H  
ATOM   3527 HG12 VAL B  66       9.490  -5.660  29.168  1.00 85.32           H  
ATOM   3528 HG13 VAL B  66       9.074  -6.972  30.309  1.00 85.32           H  
ATOM   3529  CG2 VAL B  66      11.585  -7.351  29.420  1.00 85.32           C  
ATOM   3530 HG21 VAL B  66      12.582  -7.705  29.680  1.00 85.32           H  
ATOM   3531 HG22 VAL B  66      11.610  -6.907  28.425  1.00 85.32           H  
ATOM   3532 HG23 VAL B  66      10.912  -8.208  29.417  1.00 85.32           H  
ATOM   3533  N   PRO B  67      10.633  -3.043  31.254  1.00 82.01           N  
ATOM   3534  CA  PRO B  67       9.986  -2.203  32.266  1.00 82.01           C  
ATOM   3535  HA  PRO B  67      10.761  -1.786  32.909  1.00 82.01           H  
ATOM   3536  C   PRO B  67       8.967  -2.968  33.131  1.00 82.01           C  
ATOM   3537  CB  PRO B  67       9.319  -1.053  31.495  1.00 82.01           C  
ATOM   3538  HB2 PRO B  67       9.390  -0.111  32.040  1.00 82.01           H  
ATOM   3539  HB3 PRO B  67       8.275  -1.286  31.286  1.00 82.01           H  
ATOM   3540  O   PRO B  67       7.990  -3.518  32.614  1.00 82.01           O  
ATOM   3541  CG  PRO B  67      10.089  -1.001  30.177  1.00 82.01           C  
ATOM   3542  HG2 PRO B  67      11.002  -0.422  30.309  1.00 82.01           H  
ATOM   3543  HG3 PRO B  67       9.487  -0.590  29.367  1.00 82.01           H  
ATOM   3544  CD  PRO B  67      10.445  -2.465  29.933  1.00 82.01           C  
ATOM   3545  HD2 PRO B  67      11.362  -2.512  29.345  1.00 82.01           H  
ATOM   3546  HD3 PRO B  67       9.629  -2.973  29.418  1.00 82.01           H  
ATOM   3547  N   GLU B  68       9.153  -2.948  34.456  1.00 82.87           N  
ATOM   3548  H   GLU B  68       9.994  -2.514  34.807  1.00 82.87           H  
ATOM   3549  CA  GLU B  68       8.295  -3.647  35.434  1.00 82.87           C  
ATOM   3550  HA  GLU B  68       8.325  -4.719  35.238  1.00 82.87           H  
ATOM   3551  C   GLU B  68       6.820  -3.199  35.363  1.00 82.87           C  
ATOM   3552  CB  GLU B  68       8.811  -3.389  36.866  1.00 82.87           C  
ATOM   3553  HB2 GLU B  68       8.772  -2.317  37.062  1.00 82.87           H  
ATOM   3554  HB3 GLU B  68       8.131  -3.884  37.559  1.00 82.87           H  
ATOM   3555  O   GLU B  68       5.892  -4.000  35.506  1.00 82.87           O  
ATOM   3556  CG  GLU B  68      10.239  -3.892  37.154  1.00 82.87           C  
ATOM   3557  HG2 GLU B  68      10.285  -4.952  36.901  1.00 82.87           H  
ATOM   3558  HG3 GLU B  68      10.937  -3.360  36.508  1.00 82.87           H  
ATOM   3559  CD  GLU B  68      10.674  -3.704  38.627  1.00 82.87           C  
ATOM   3560  OE1 GLU B  68      11.754  -4.226  38.988  1.00 82.87           O  
ATOM   3561  OE2 GLU B  68       9.939  -3.048  39.404  1.00 82.87           O  
ATOM   3562  N   GLU B  69       6.581  -1.912  35.099  1.00 84.80           N  
ATOM   3563  H   GLU B  69       7.380  -1.307  34.968  1.00 84.80           H  
ATOM   3564  CA  GLU B  69       5.254  -1.283  35.164  1.00 84.80           C  
ATOM   3565  HA  GLU B  69       4.772  -1.661  36.065  1.00 84.80           H  
ATOM   3566  C   GLU B  69       4.292  -1.654  34.020  1.00 84.80           C  
ATOM   3567  CB  GLU B  69       5.414   0.230  35.373  1.00 84.80           C  
ATOM   3568  HB2 GLU B  69       4.432   0.680  35.522  1.00 84.80           H  
ATOM   3569  HB3 GLU B  69       5.969   0.360  36.302  1.00 84.80           H  
ATOM   3570  O   GLU B  69       3.132  -1.241  34.028  1.00 84.80           O  
ATOM   3571  CG  GLU B  69       6.138   0.972  34.235  1.00 84.80           C  
ATOM   3572  HG2 GLU B  69       5.403   1.515  33.641  1.00 84.80           H  
ATOM   3573  HG3 GLU B  69       6.622   0.255  33.572  1.00 84.80           H  
ATOM   3574  CD  GLU B  69       7.185   1.945  34.797  1.00 84.80           C  
ATOM   3575  OE1 GLU B  69       8.358   1.808  34.386  1.00 84.80           O  
ATOM   3576  OE2 GLU B  69       6.810   2.773  35.661  1.00 84.80           O  
ATOM   3577  N   ARG B  70       4.721  -2.507  33.078  1.00 84.84           N  
ATOM   3578  H   ARG B  70       5.681  -2.814  33.142  1.00 84.84           H  
ATOM   3579  CA  ARG B  70       3.843  -3.116  32.057  1.00 84.84           C  
ATOM   3580  HA  ARG B  70       3.083  -2.386  31.779  1.00 84.84           H  
ATOM   3581  C   ARG B  70       3.059  -4.330  32.564  1.00 84.84           C  
ATOM   3582  CB  ARG B  70       4.654  -3.465  30.800  1.00 84.84           C  
ATOM   3583  HB2 ARG B  70       5.441  -4.175  31.054  1.00 84.84           H  
ATOM   3584  HB3 ARG B  70       3.993  -3.925  30.065  1.00 84.84           H  
ATOM   3585  O   ARG B  70       2.231  -4.867  31.833  1.00 84.84           O  
ATOM   3586  CG  ARG B  70       5.270  -2.207  30.183  1.00 84.84           C  
ATOM   3587  HG2 ARG B  70       4.487  -1.472  29.995  1.00 84.84           H  
ATOM   3588  HG3 ARG B  70       5.996  -1.780  30.876  1.00 84.84           H  
ATOM   3589  CD  ARG B  70       5.973  -2.531  28.868  1.00 84.84           C  
ATOM   3590  HD2 ARG B  70       6.704  -3.322  29.038  1.00 84.84           H  
ATOM   3591  HD3 ARG B  70       5.233  -2.887  28.151  1.00 84.84           H  
ATOM   3592  NE  ARG B  70       6.664  -1.335  28.359  1.00 84.84           N  
ATOM   3593  HE  ARG B  70       7.017  -0.684  29.045  1.00 84.84           H  
ATOM   3594  NH1 ARG B  70       6.556  -1.820  26.118  1.00 84.84           N  
ATOM   3595 HH11 ARG B  70       5.974  -2.636  26.238  1.00 84.84           H  
ATOM   3596 HH12 ARG B  70       6.774  -1.544  25.171  1.00 84.84           H  
ATOM   3597  NH2 ARG B  70       7.641  -0.011  26.801  1.00 84.84           N  
ATOM   3598 HH21 ARG B  70       8.007   0.631  27.490  1.00 84.84           H  
ATOM   3599 HH22 ARG B  70       7.942   0.094  25.843  1.00 84.84           H  
ATOM   3600  CZ  ARG B  70       6.945  -1.066  27.101  1.00 84.84           C  
ATOM   3601  N   GLY B  71       3.316  -4.791  33.792  1.00 84.66           N  
ATOM   3602  H   GLY B  71       4.034  -4.329  34.332  1.00 84.66           H  
ATOM   3603  CA  GLY B  71       2.637  -5.957  34.372  1.00 84.66           C  
ATOM   3604  HA2 GLY B  71       2.862  -5.993  35.437  1.00 84.66           H  
ATOM   3605  HA3 GLY B  71       1.560  -5.849  34.245  1.00 84.66           H  
ATOM   3606  C   GLY B  71       3.060  -7.298  33.759  1.00 84.66           C  
ATOM   3607  O   GLY B  71       2.326  -8.281  33.861  1.00 84.66           O  
ATOM   3608  N   TRP B  72       4.226  -7.351  33.110  1.00 85.25           N  
ATOM   3609  H   TRP B  72       4.803  -6.522  33.094  1.00 85.25           H  
ATOM   3610  CA  TRP B  72       4.813  -8.591  32.604  1.00 85.25           C  
ATOM   3611  HA  TRP B  72       4.027  -9.231  32.202  1.00 85.25           H  
ATOM   3612  C   TRP B  72       5.509  -9.329  33.759  1.00 85.25           C  
ATOM   3613  CB  TRP B  72       5.814  -8.282  31.476  1.00 85.25           C  
ATOM   3614  HB2 TRP B  72       6.592  -7.633  31.878  1.00 85.25           H  
ATOM   3615  HB3 TRP B  72       6.299  -9.220  31.203  1.00 85.25           H  
ATOM   3616  O   TRP B  72       6.424  -8.786  34.374  1.00 85.25           O  
ATOM   3617  CG  TRP B  72       5.323  -7.653  30.198  1.00 85.25           C  
ATOM   3618  CD1 TRP B  72       4.123  -7.064  29.966  1.00 85.25           C  
ATOM   3619  HD1 TRP B  72       3.319  -6.968  30.681  1.00 85.25           H  
ATOM   3620  CD2 TRP B  72       6.071  -7.511  28.948  1.00 85.25           C  
ATOM   3621  CE2 TRP B  72       5.268  -6.795  28.014  1.00 85.25           C  
ATOM   3622  CE3 TRP B  72       7.349  -7.921  28.506  1.00 85.25           C  
ATOM   3623  HE3 TRP B  72       7.976  -8.492  29.174  1.00 85.25           H  
ATOM   3624  NE1 TRP B  72       4.086  -6.564  28.678  1.00 85.25           N  
ATOM   3625  HE1 TRP B  72       3.295  -6.077  28.283  1.00 85.25           H  
ATOM   3626  CH2 TRP B  72       7.000  -6.883  26.326  1.00 85.25           C  
ATOM   3627  HH2 TRP B  72       7.348  -6.644  25.332  1.00 85.25           H  
ATOM   3628  CZ2 TRP B  72       5.714  -6.489  26.724  1.00 85.25           C  
ATOM   3629  HZ2 TRP B  72       5.065  -5.967  26.038  1.00 85.25           H  
ATOM   3630  CZ3 TRP B  72       7.817  -7.602  27.216  1.00 85.25           C  
ATOM   3631  HZ3 TRP B  72       8.804  -7.914  26.908  1.00 85.25           H  
ATOM   3632  N   ASP B  73       5.121 -10.575  34.046  1.00 83.91           N  
ATOM   3633  H   ASP B  73       4.333 -10.969  33.552  1.00 83.91           H  
ATOM   3634  CA  ASP B  73       5.784 -11.411  35.063  1.00 83.91           C  
ATOM   3635  HA  ASP B  73       6.040 -10.784  35.917  1.00 83.91           H  
ATOM   3636  C   ASP B  73       7.105 -11.989  34.522  1.00 83.91           C  
ATOM   3637  CB  ASP B  73       4.819 -12.490  35.585  1.00 83.91           C  
ATOM   3638  HB2 ASP B  73       3.909 -12.005  35.938  1.00 83.91           H  
ATOM   3639  HB3 ASP B  73       4.548 -13.153  34.763  1.00 83.91           H  
ATOM   3640  O   ASP B  73       7.195 -13.165  34.170  1.00 83.91           O  
ATOM   3641  CG  ASP B  73       5.400 -13.333  36.734  1.00 83.91           C  
ATOM   3642  OD1 ASP B  73       6.602 -13.187  37.057  1.00 83.91           O  
ATOM   3643  OD2 ASP B  73       4.640 -14.177  37.254  1.00 83.91           O  
ATOM   3644  N   ILE B  74       8.120 -11.126  34.422  1.00 81.39           N  
ATOM   3645  H   ILE B  74       7.909 -10.174  34.685  1.00 81.39           H  
ATOM   3646  CA  ILE B  74       9.456 -11.389  33.855  1.00 81.39           C  
ATOM   3647  HA  ILE B  74       9.350 -11.660  32.805  1.00 81.39           H  
ATOM   3648  C   ILE B  74      10.181 -12.554  34.553  1.00 81.39           C  
ATOM   3649  CB  ILE B  74      10.271 -10.073  33.945  1.00 81.39           C  
ATOM   3650  HB  ILE B  74      10.215  -9.731  34.979  1.00 81.39           H  
ATOM   3651  O   ILE B  74      10.963 -13.263  33.914  1.00 81.39           O  
ATOM   3652  CG1 ILE B  74       9.668  -8.980  33.026  1.00 81.39           C  
ATOM   3653 HG12 ILE B  74      10.151  -9.002  32.049  1.00 81.39           H  
ATOM   3654 HG13 ILE B  74       8.605  -9.157  32.858  1.00 81.39           H  
ATOM   3655  CG2 ILE B  74      11.763 -10.247  33.602  1.00 81.39           C  
ATOM   3656 HG21 ILE B  74      11.870 -10.703  32.618  1.00 81.39           H  
ATOM   3657 HG22 ILE B  74      12.258  -9.276  33.603  1.00 81.39           H  
ATOM   3658 HG23 ILE B  74      12.252 -10.870  34.350  1.00 81.39           H  
ATOM   3659  CD1 ILE B  74       9.803  -7.578  33.635  1.00 81.39           C  
ATOM   3660 HD11 ILE B  74       9.300  -7.543  34.601  1.00 81.39           H  
ATOM   3661 HD12 ILE B  74      10.853  -7.318  33.768  1.00 81.39           H  
ATOM   3662 HD13 ILE B  74       9.332  -6.845  32.979  1.00 81.39           H  
ATOM   3663  N   ASP B  75       9.916 -12.790  35.841  1.00 86.11           N  
ATOM   3664  H   ASP B  75       9.208 -12.236  36.300  1.00 86.11           H  
ATOM   3665  CA  ASP B  75      10.531 -13.888  36.594  1.00 86.11           C  
ATOM   3666  HA  ASP B  75      11.569 -13.986  36.276  1.00 86.11           H  
ATOM   3667  C   ASP B  75       9.909 -15.255  36.279  1.00 86.11           C  
ATOM   3668  CB  ASP B  75      10.524 -13.584  38.105  1.00 86.11           C  
ATOM   3669  HB2 ASP B  75      10.538 -14.530  38.646  1.00 86.11           H  
ATOM   3670  HB3 ASP B  75       9.598 -13.073  38.370  1.00 86.11           H  
ATOM   3671  O   ASP B  75      10.629 -16.254  36.304  1.00 86.11           O  
ATOM   3672  CG  ASP B  75      11.733 -12.768  38.593  1.00 86.11           C  
ATOM   3673  OD1 ASP B  75      12.773 -12.721  37.883  1.00 86.11           O  
ATOM   3674  OD2 ASP B  75      11.654 -12.260  39.731  1.00 86.11           O  
ATOM   3675  N   SER B  76       8.621 -15.318  35.918  1.00 87.26           N  
ATOM   3676  H   SER B  76       8.054 -14.488  36.012  1.00 87.26           H  
ATOM   3677  CA  SER B  76       8.005 -16.539  35.372  1.00 87.26           C  
ATOM   3678  HA  SER B  76       8.492 -17.400  35.831  1.00 87.26           H  
ATOM   3679  C   SER B  76       8.187 -16.692  33.853  1.00 87.26           C  
ATOM   3680  CB  SER B  76       6.525 -16.601  35.760  1.00 87.26           C  
ATOM   3681  HB2 SER B  76       6.199 -17.641  35.740  1.00 87.26           H  
ATOM   3682  HB3 SER B  76       6.399 -16.208  36.769  1.00 87.26           H  
ATOM   3683  O   SER B  76       8.236 -17.815  33.349  1.00 87.26           O  
ATOM   3684  OG  SER B  76       5.711 -15.873  34.868  1.00 87.26           O  
ATOM   3685  HG  SER B  76       5.886 -14.939  35.009  1.00 87.26           H  
ATOM   3686  N   LEU B  77       8.310 -15.575  33.124  1.00 88.17           N  
ATOM   3687  H   LEU B  77       8.195 -14.695  33.607  1.00 88.17           H  
ATOM   3688  CA  LEU B  77       8.464 -15.551  31.667  1.00 88.17           C  
ATOM   3689  HA  LEU B  77       7.785 -16.291  31.244  1.00 88.17           H  
ATOM   3690  C   LEU B  77       9.862 -15.951  31.215  1.00 88.17           C  
ATOM   3691  CB  LEU B  77       8.129 -14.146  31.117  1.00 88.17           C  
ATOM   3692  HB2 LEU B  77       8.006 -13.442  31.940  1.00 88.17           H  
ATOM   3693  HB3 LEU B  77       8.978 -13.762  30.551  1.00 88.17           H  
ATOM   3694  O   LEU B  77      10.001 -16.474  30.115  1.00 88.17           O  
ATOM   3695  CG  LEU B  77       6.875 -14.131  30.225  1.00 88.17           C  
ATOM   3696  HG  LEU B  77       6.311 -15.056  30.340  1.00 88.17           H  
ATOM   3697  CD1 LEU B  77       5.944 -12.982  30.607  1.00 88.17           C  
ATOM   3698 HD11 LEU B  77       5.026 -13.059  30.026  1.00 88.17           H  
ATOM   3699 HD12 LEU B  77       6.433 -12.025  30.425  1.00 88.17           H  
ATOM   3700 HD13 LEU B  77       5.692 -13.062  31.664  1.00 88.17           H  
ATOM   3701  CD2 LEU B  77       7.273 -13.977  28.757  1.00 88.17           C  
ATOM   3702 HD21 LEU B  77       6.375 -13.924  28.142  1.00 88.17           H  
ATOM   3703 HD22 LEU B  77       7.855 -14.846  28.449  1.00 88.17           H  
ATOM   3704 HD23 LEU B  77       7.860 -13.070  28.612  1.00 88.17           H  
ATOM   3705  N   TYR B  78      10.895 -15.675  32.008  1.00 91.14           N  
ATOM   3706  H   TYR B  78      10.723 -15.221  32.893  1.00 91.14           H  
ATOM   3707  CA  TYR B  78      12.267 -15.972  31.621  1.00 91.14           C  
ATOM   3708  HA  TYR B  78      12.358 -15.813  30.547  1.00 91.14           H  
ATOM   3709  C   TYR B  78      12.660 -17.419  31.927  1.00 91.14           C  
ATOM   3710  CB  TYR B  78      13.222 -14.987  32.288  1.00 91.14           C  
ATOM   3711  HB2 TYR B  78      13.061 -15.024  33.365  1.00 91.14           H  
ATOM   3712  HB3 TYR B  78      12.980 -13.979  31.949  1.00 91.14           H  
ATOM   3713  O   TYR B  78      12.719 -17.822  33.089  1.00 91.14           O  
ATOM   3714  CG  TYR B  78      14.681 -15.269  31.990  1.00 91.14           C  
ATOM   3715  CD1 TYR B  78      15.490 -15.873  32.972  1.00 91.14           C  
ATOM   3716  HD1 TYR B  78      15.050 -16.191  33.906  1.00 91.14           H  
ATOM   3717  CD2 TYR B  78      15.231 -14.920  30.742  1.00 91.14           C  
ATOM   3718  HD2 TYR B  78      14.603 -14.497  29.972  1.00 91.14           H  
ATOM   3719  CE1 TYR B  78      16.862 -16.073  32.732  1.00 91.14           C  
ATOM   3720  HE1 TYR B  78      17.481 -16.527  33.492  1.00 91.14           H  
ATOM   3721  CE2 TYR B  78      16.607 -15.104  30.505  1.00 91.14           C  
ATOM   3722  HE2 TYR B  78      17.051 -14.811  29.566  1.00 91.14           H  
ATOM   3723  OH  TYR B  78      18.756 -15.829  31.281  1.00 91.14           O  
ATOM   3724  HH  TYR B  78      19.202 -16.204  32.044  1.00 91.14           H  
ATOM   3725  CZ  TYR B  78      17.425 -15.675  31.500  1.00 91.14           C  
ATOM   3726  N   ASP B  79      13.059 -18.163  30.895  1.00 90.59           N  
ATOM   3727  H   ASP B  79      13.012 -17.763  29.968  1.00 90.59           H  
ATOM   3728  CA  ASP B  79      13.804 -19.409  31.055  1.00 90.59           C  
ATOM   3729  HA  ASP B  79      14.189 -19.429  32.075  1.00 90.59           H  
ATOM   3730  C   ASP B  79      14.981 -19.476  30.066  1.00 90.59           C  
ATOM   3731  CB  ASP B  79      12.886 -20.626  30.914  1.00 90.59           C  
ATOM   3732  HB2 ASP B  79      12.646 -20.802  29.865  1.00 90.59           H  
ATOM   3733  HB3 ASP B  79      11.957 -20.440  31.452  1.00 90.59           H  
ATOM   3734  O   ASP B  79      14.768 -19.382  28.856  1.00 90.59           O  
ATOM   3735  CG  ASP B  79      13.566 -21.858  31.509  1.00 90.59           C  
ATOM   3736  OD1 ASP B  79      14.635 -22.274  31.015  1.00 90.59           O  
ATOM   3737  OD2 ASP B  79      13.011 -22.416  32.482  1.00 90.59           O  
ATOM   3738  N   PRO B  80      16.230 -19.668  30.535  1.00 86.86           N  
ATOM   3739  CA  PRO B  80      17.407 -19.734  29.670  1.00 86.86           C  
ATOM   3740  HA  PRO B  80      17.398 -18.887  28.984  1.00 86.86           H  
ATOM   3741  C   PRO B  80      17.495 -21.018  28.821  1.00 86.86           C  
ATOM   3742  CB  PRO B  80      18.597 -19.593  30.624  1.00 86.86           C  
ATOM   3743  HB2 PRO B  80      18.791 -18.535  30.804  1.00 86.86           H  
ATOM   3744  HB3 PRO B  80      19.498 -20.081  30.252  1.00 86.86           H  
ATOM   3745  O   PRO B  80      18.476 -21.188  28.097  1.00 86.86           O  
ATOM   3746  CG  PRO B  80      18.085 -20.245  31.906  1.00 86.86           C  
ATOM   3747  HG2 PRO B  80      18.152 -21.329  31.821  1.00 86.86           H  
ATOM   3748  HG3 PRO B  80      18.622 -19.890  32.786  1.00 86.86           H  
ATOM   3749  CD  PRO B  80      16.620 -19.822  31.929  1.00 86.86           C  
ATOM   3750  HD2 PRO B  80      16.515 -18.865  32.440  1.00 86.86           H  
ATOM   3751  HD3 PRO B  80      16.024 -20.585  32.432  1.00 86.86           H  
ATOM   3752  N   VAL B  81      16.529 -21.941  28.911  1.00 81.91           N  
ATOM   3753  H   VAL B  81      15.780 -21.786  29.571  1.00 81.91           H  
ATOM   3754  CA  VAL B  81      16.392 -23.109  28.030  1.00 81.91           C  
ATOM   3755  HA  VAL B  81      17.363 -23.334  27.588  1.00 81.91           H  
ATOM   3756  C   VAL B  81      15.387 -22.788  26.909  1.00 81.91           C  
ATOM   3757  CB  VAL B  81      15.965 -24.364  28.821  1.00 81.91           C  
ATOM   3758  HB  VAL B  81      14.971 -24.222  29.245  1.00 81.91           H  
ATOM   3759  O   VAL B  81      14.176 -22.809  27.152  1.00 81.91           O  
ATOM   3760  CG1 VAL B  81      15.927 -25.600  27.909  1.00 81.91           C  
ATOM   3761 HG11 VAL B  81      15.196 -25.455  27.113  1.00 81.91           H  
ATOM   3762 HG12 VAL B  81      16.908 -25.773  27.466  1.00 81.91           H  
ATOM   3763 HG13 VAL B  81      15.626 -26.474  28.486  1.00 81.91           H  
ATOM   3764  CG2 VAL B  81      16.945 -24.676  29.962  1.00 81.91           C  
ATOM   3765 HG21 VAL B  81      16.649 -25.597  30.464  1.00 81.91           H  
ATOM   3766 HG22 VAL B  81      17.958 -24.771  29.572  1.00 81.91           H  
ATOM   3767 HG23 VAL B  81      16.913 -23.869  30.694  1.00 81.91           H  
ATOM   3768  N   PRO B  82      15.840 -22.544  25.661  1.00 73.26           N  
ATOM   3769  CA  PRO B  82      14.936 -22.268  24.549  1.00 73.26           C  
ATOM   3770  HA  PRO B  82      14.358 -21.375  24.789  1.00 73.26           H  
ATOM   3771  C   PRO B  82      13.986 -23.440  24.282  1.00 73.26           C  
ATOM   3772  CB  PRO B  82      15.823 -21.986  23.332  1.00 73.26           C  
ATOM   3773  HB2 PRO B  82      15.940 -22.897  22.745  1.00 73.26           H  
ATOM   3774  HB3 PRO B  82      15.415 -21.187  22.714  1.00 73.26           H  
ATOM   3775  O   PRO B  82      14.376 -24.603  24.400  1.00 73.26           O  
ATOM   3776  CG  PRO B  82      17.173 -21.608  23.936  1.00 73.26           C  
ATOM   3777  HG2 PRO B  82      17.999 -21.838  23.263  1.00 73.26           H  
ATOM   3778  HG3 PRO B  82      17.179 -20.551  24.203  1.00 73.26           H  
ATOM   3779  CD  PRO B  82      17.219 -22.453  25.205  1.00 73.26           C  
ATOM   3780  HD2 PRO B  82      17.865 -21.965  25.935  1.00 73.26           H  
ATOM   3781  HD3 PRO B  82      17.591 -23.451  24.975  1.00 73.26           H  
ATOM   3782  N   GLY B  83      12.755 -23.134  23.873  1.00 65.42           N  
ATOM   3783  H   GLY B  83      12.516 -22.160  23.753  1.00 65.42           H  
ATOM   3784  CA  GLY B  83      11.727 -24.137  23.573  1.00 65.42           C  
ATOM   3785  HA2 GLY B  83      11.078 -23.742  22.792  1.00 65.42           H  
ATOM   3786  HA3 GLY B  83      12.200 -25.039  23.186  1.00 65.42           H  
ATOM   3787  C   GLY B  83      10.838 -24.544  24.755  1.00 65.42           C  
ATOM   3788  O   GLY B  83       9.911 -25.328  24.556  1.00 65.42           O  
ATOM   3789  N   ARG B  84      11.028 -24.000  25.969  1.00 75.46           N  
ATOM   3790  H   ARG B  84      11.809 -23.376  26.111  1.00 75.46           H  
ATOM   3791  CA  ARG B  84       9.961 -24.049  26.986  1.00 75.46           C  
ATOM   3792  HA  ARG B  84       9.625 -25.083  27.071  1.00 75.46           H  
ATOM   3793  C   ARG B  84       8.758 -23.231  26.497  1.00 75.46           C  
ATOM   3794  CB  ARG B  84      10.453 -23.574  28.365  1.00 75.46           C  
ATOM   3795  HB2 ARG B  84      11.347 -22.960  28.257  1.00 75.46           H  
ATOM   3796  HB3 ARG B  84       9.672 -22.966  28.823  1.00 75.46           H  
ATOM   3797  O   ARG B  84       8.886 -22.069  26.114  1.00 75.46           O  
ATOM   3798  CG  ARG B  84      10.726 -24.737  29.324  1.00 75.46           C  
ATOM   3799  HG2 ARG B  84      11.491 -25.390  28.906  1.00 75.46           H  
ATOM   3800  HG3 ARG B  84       9.804 -25.301  29.468  1.00 75.46           H  
ATOM   3801  CD  ARG B  84      11.201 -24.185  30.672  1.00 75.46           C  
ATOM   3802  HD2 ARG B  84      12.210 -23.799  30.530  1.00 75.46           H  
ATOM   3803  HD3 ARG B  84      10.552 -23.361  30.968  1.00 75.46           H  
ATOM   3804  NE  ARG B  84      11.214 -25.220  31.724  1.00 75.46           N  
ATOM   3805  HE  ARG B  84      11.330 -26.173  31.411  1.00 75.46           H  
ATOM   3806  NH1 ARG B  84      11.055 -23.811  33.544  1.00 75.46           N  
ATOM   3807 HH11 ARG B  84      11.503 -23.096  32.989  1.00 75.46           H  
ATOM   3808 HH12 ARG B  84      11.046 -23.633  34.538  1.00 75.46           H  
ATOM   3809  NH2 ARG B  84      11.121 -25.999  33.862  1.00 75.46           N  
ATOM   3810 HH21 ARG B  84      11.177 -26.942  33.506  1.00 75.46           H  
ATOM   3811 HH22 ARG B  84      11.055 -25.794  34.849  1.00 75.46           H  
ATOM   3812  CZ  ARG B  84      11.132 -24.998  33.027  1.00 75.46           C  
ATOM   3813  N   LYS B  85       7.579 -23.858  26.476  1.00 74.90           N  
ATOM   3814  H   LYS B  85       7.548 -24.822  26.777  1.00 74.90           H  
ATOM   3815  CA  LYS B  85       6.351 -23.240  25.959  1.00 74.90           C  
ATOM   3816  HA  LYS B  85       6.585 -22.821  24.980  1.00 74.90           H  
ATOM   3817  C   LYS B  85       5.914 -22.090  26.875  1.00 74.90           C  
ATOM   3818  CB  LYS B  85       5.258 -24.313  25.787  1.00 74.90           C  
ATOM   3819  HB2 LYS B  85       5.709 -25.235  25.419  1.00 74.90           H  
ATOM   3820  HB3 LYS B  85       4.792 -24.518  26.751  1.00 74.90           H  
ATOM   3821  O   LYS B  85       5.797 -22.285  28.082  1.00 74.90           O  
ATOM   3822  CG  LYS B  85       4.194 -23.869  24.771  1.00 74.90           C  
ATOM   3823  HG2 LYS B  85       3.808 -22.891  25.058  1.00 74.90           H  
ATOM   3824  HG3 LYS B  85       4.662 -23.781  23.791  1.00 74.90           H  
ATOM   3825  CD  LYS B  85       3.016 -24.851  24.682  1.00 74.90           C  
ATOM   3826  HD2 LYS B  85       2.493 -24.855  25.638  1.00 74.90           H  
ATOM   3827  HD3 LYS B  85       3.381 -25.856  24.469  1.00 74.90           H  
ATOM   3828  CE  LYS B  85       2.064 -24.396  23.565  1.00 74.90           C  
ATOM   3829  HE2 LYS B  85       1.931 -23.317  23.635  1.00 74.90           H  
ATOM   3830  HE3 LYS B  85       2.524 -24.605  22.599  1.00 74.90           H  
ATOM   3831  NZ  LYS B  85       0.737 -25.047  23.657  1.00 74.90           N  
ATOM   3832  HZ1 LYS B  85       0.248 -24.747  24.488  1.00 74.90           H  
ATOM   3833  HZ2 LYS B  85       0.801 -26.055  23.641  1.00 74.90           H  
ATOM   3834  HZ3 LYS B  85       0.149 -24.751  22.892  1.00 74.90           H  
ATOM   3835  N   GLY B  86       5.653 -20.915  26.300  1.00 79.78           N  
ATOM   3836  H   GLY B  86       5.806 -20.822  25.306  1.00 79.78           H  
ATOM   3837  CA  GLY B  86       5.213 -19.726  27.042  1.00 79.78           C  
ATOM   3838  HA2 GLY B  86       4.543 -20.033  27.845  1.00 79.78           H  
ATOM   3839  HA3 GLY B  86       4.648 -19.081  26.370  1.00 79.78           H  
ATOM   3840  C   GLY B  86       6.327 -18.880  27.676  1.00 79.78           C  
ATOM   3841  O   GLY B  86       6.004 -17.899  28.338  1.00 79.78           O  
ATOM   3842  N   THR B  87       7.607 -19.218  27.474  1.00 87.86           N  
ATOM   3843  H   THR B  87       7.820 -20.033  26.918  1.00 87.86           H  
ATOM   3844  CA  THR B  87       8.755 -18.492  28.057  1.00 87.86           C  
ATOM   3845  HA  THR B  87       8.381 -17.672  28.670  1.00 87.86           H  
ATOM   3846  C   THR B  87       9.673 -17.871  27.001  1.00 87.86           C  
ATOM   3847  CB  THR B  87       9.596 -19.392  28.980  1.00 87.86           C  
ATOM   3848  HB  THR B  87      10.459 -18.833  29.343  1.00 87.86           H  
ATOM   3849  O   THR B  87       9.728 -18.334  25.863  1.00 87.86           O  
ATOM   3850  CG2 THR B  87       8.810 -19.906  30.184  1.00 87.86           C  
ATOM   3851 HG21 THR B  87       9.473 -20.487  30.825  1.00 87.86           H  
ATOM   3852 HG22 THR B  87       7.979 -20.532  29.858  1.00 87.86           H  
ATOM   3853 HG23 THR B  87       8.426 -19.061  30.755  1.00 87.86           H  
ATOM   3854  OG1 THR B  87      10.063 -20.517  28.279  1.00 87.86           O  
ATOM   3855  HG1 THR B  87      10.203 -20.270  27.362  1.00 87.86           H  
ATOM   3856  N   THR B  88      10.448 -16.865  27.406  1.00 90.33           N  
ATOM   3857  H   THR B  88      10.377 -16.600  28.378  1.00 90.33           H  
ATOM   3858  CA  THR B  88      11.532 -16.231  26.644  1.00 90.33           C  
ATOM   3859  HA  THR B  88      11.502 -16.628  25.630  1.00 90.33           H  
ATOM   3860  C   THR B  88      12.898 -16.572  27.241  1.00 90.33           C  
ATOM   3861  CB  THR B  88      11.328 -14.705  26.552  1.00 90.33           C  
ATOM   3862  HB  THR B  88      10.445 -14.518  25.940  1.00 90.33           H  
ATOM   3863  O   THR B  88      13.044 -16.588  28.460  1.00 90.33           O  
ATOM   3864  CG2 THR B  88      11.136 -13.993  27.893  1.00 90.33           C  
ATOM   3865 HG21 THR B  88      12.004 -14.142  28.535  1.00 90.33           H  
ATOM   3866 HG22 THR B  88      10.995 -12.925  27.726  1.00 90.33           H  
ATOM   3867 HG23 THR B  88      10.250 -14.378  28.397  1.00 90.33           H  
ATOM   3868  OG1 THR B  88      12.438 -14.073  25.958  1.00 90.33           O  
ATOM   3869  HG1 THR B  88      12.618 -13.283  26.473  1.00 90.33           H  
ATOM   3870  N   TYR B  89      13.924 -16.781  26.409  1.00 91.79           N  
ATOM   3871  H   TYR B  89      13.758 -16.718  25.415  1.00 91.79           H  
ATOM   3872  CA  TYR B  89      15.317 -16.882  26.886  1.00 91.79           C  
ATOM   3873  HA  TYR B  89      15.300 -17.198  27.930  1.00 91.79           H  
ATOM   3874  C   TYR B  89      16.050 -15.532  26.905  1.00 91.79           C  
ATOM   3875  CB  TYR B  89      16.086 -17.974  26.129  1.00 91.79           C  
ATOM   3876  HB2 TYR B  89      17.072 -18.086  26.580  1.00 91.79           H  
ATOM   3877  HB3 TYR B  89      15.567 -18.922  26.273  1.00 91.79           H  
ATOM   3878  O   TYR B  89      17.240 -15.476  27.209  1.00 91.79           O  
ATOM   3879  CG  TYR B  89      16.263 -17.728  24.644  1.00 91.79           C  
ATOM   3880  CD1 TYR B  89      15.447 -18.413  23.727  1.00 91.79           C  
ATOM   3881  HD1 TYR B  89      14.688 -19.094  24.082  1.00 91.79           H  
ATOM   3882  CD2 TYR B  89      17.249 -16.836  24.176  1.00 91.79           C  
ATOM   3883  HD2 TYR B  89      17.884 -16.315  24.877  1.00 91.79           H  
ATOM   3884  CE1 TYR B  89      15.623 -18.214  22.346  1.00 91.79           C  
ATOM   3885  HE1 TYR B  89      15.018 -18.753  21.632  1.00 91.79           H  
ATOM   3886  CE2 TYR B  89      17.394 -16.602  22.794  1.00 91.79           C  
ATOM   3887  HE2 TYR B  89      18.130 -15.900  22.431  1.00 91.79           H  
ATOM   3888  OH  TYR B  89      16.704 -17.084  20.541  1.00 91.79           O  
ATOM   3889  HH  TYR B  89      17.387 -16.436  20.354  1.00 91.79           H  
ATOM   3890  CZ  TYR B  89      16.575 -17.291  21.876  1.00 91.79           C  
ATOM   3891  N   VAL B  90      15.347 -14.438  26.598  1.00 92.51           N  
ATOM   3892  H   VAL B  90      14.376 -14.563  26.353  1.00 92.51           H  
ATOM   3893  CA  VAL B  90      15.881 -13.072  26.545  1.00 92.51           C  
ATOM   3894  HA  VAL B  90      16.943 -13.094  26.791  1.00 92.51           H  
ATOM   3895  C   VAL B  90      15.166 -12.191  27.569  1.00 92.51           C  
ATOM   3896  CB  VAL B  90      15.752 -12.495  25.121  1.00 92.51           C  
ATOM   3897  HB  VAL B  90      14.697 -12.424  24.857  1.00 92.51           H  
ATOM   3898  O   VAL B  90      13.935 -12.158  27.607  1.00 92.51           O  
ATOM   3899  CG1 VAL B  90      16.366 -11.097  25.022  1.00 92.51           C  
ATOM   3900 HG11 VAL B  90      17.411 -11.116  25.335  1.00 92.51           H  
ATOM   3901 HG12 VAL B  90      16.315 -10.741  23.993  1.00 92.51           H  
ATOM   3902 HG13 VAL B  90      15.798 -10.399  25.637  1.00 92.51           H  
ATOM   3903  CG2 VAL B  90      16.459 -13.388  24.095  1.00 92.51           C  
ATOM   3904 HG21 VAL B  90      17.485 -13.573  24.411  1.00 92.51           H  
ATOM   3905 HG22 VAL B  90      16.474 -12.903  23.119  1.00 92.51           H  
ATOM   3906 HG23 VAL B  90      15.930 -14.336  23.997  1.00 92.51           H  
ATOM   3907  N   ARG B  91      15.950 -11.465  28.380  1.00 90.05           N  
ATOM   3908  H   ARG B  91      16.946 -11.611  28.299  1.00 90.05           H  
ATOM   3909  CA  ARG B  91      15.487 -10.462  29.365  1.00 90.05           C  
ATOM   3910  HA  ARG B  91      14.417 -10.586  29.532  1.00 90.05           H  
ATOM   3911  C   ARG B  91      15.629  -9.009  28.905  1.00 90.05           C  
ATOM   3912  CB  ARG B  91      16.229 -10.661  30.705  1.00 90.05           C  
ATOM   3913  HB2 ARG B  91      16.442  -9.696  31.167  1.00 90.05           H  
ATOM   3914  HB3 ARG B  91      17.182 -11.163  30.536  1.00 90.05           H  
ATOM   3915  O   ARG B  91      15.050  -8.132  29.539  1.00 90.05           O  
ATOM   3916  CG  ARG B  91      15.376 -11.469  31.685  1.00 90.05           C  
ATOM   3917  HG2 ARG B  91      14.496 -10.886  31.956  1.00 90.05           H  
ATOM   3918  HG3 ARG B  91      15.043 -12.382  31.191  1.00 90.05           H  
ATOM   3919  CD  ARG B  91      16.150 -11.827  32.958  1.00 90.05           C  
ATOM   3920  HD2 ARG B  91      16.412 -10.906  33.478  1.00 90.05           H  
ATOM   3921  HD3 ARG B  91      17.070 -12.342  32.682  1.00 90.05           H  
ATOM   3922  NE  ARG B  91      15.338 -12.716  33.810  1.00 90.05           N  
ATOM   3923  HE  ARG B  91      14.980 -13.546  33.361  1.00 90.05           H  
ATOM   3924  NH1 ARG B  91      15.346 -11.529  35.796  1.00 90.05           N  
ATOM   3925 HH11 ARG B  91      15.897 -10.787  35.388  1.00 90.05           H  
ATOM   3926 HH12 ARG B  91      14.878 -11.384  36.679  1.00 90.05           H  
ATOM   3927  NH2 ARG B  91      14.072 -13.327  35.582  1.00 90.05           N  
ATOM   3928 HH21 ARG B  91      13.535 -13.956  35.002  1.00 90.05           H  
ATOM   3929 HH22 ARG B  91      13.681 -13.099  36.485  1.00 90.05           H  
ATOM   3930  CZ  ARG B  91      14.937 -12.517  35.053  1.00 90.05           C  
ATOM   3931  N   ASN B  92      16.375  -8.761  27.825  1.00 93.00           N  
ATOM   3932  H   ASN B  92      16.741  -9.539  27.296  1.00 93.00           H  
ATOM   3933  CA  ASN B  92      16.750  -7.413  27.405  1.00 93.00           C  
ATOM   3934  HA  ASN B  92      16.309  -6.714  28.115  1.00 93.00           H  
ATOM   3935  C   ASN B  92      16.217  -7.064  26.007  1.00 93.00           C  
ATOM   3936  CB  ASN B  92      18.278  -7.228  27.451  1.00 93.00           C  
ATOM   3937  HB2 ASN B  92      18.714  -7.649  26.545  1.00 93.00           H  
ATOM   3938  HB3 ASN B  92      18.486  -6.158  27.463  1.00 93.00           H  
ATOM   3939  O   ASN B  92      16.263  -7.897  25.103  1.00 93.00           O  
ATOM   3940  CG  ASN B  92      18.989  -7.823  28.648  1.00 93.00           C  
ATOM   3941  ND2 ASN B  92      20.125  -8.443  28.431  1.00 93.00           N  
ATOM   3942 HD21 ASN B  92      20.474  -8.540  27.488  1.00 93.00           H  
ATOM   3943 HD22 ASN B  92      20.561  -8.855  29.243  1.00 93.00           H  
ATOM   3944  OD1 ASN B  92      18.553  -7.767  29.780  1.00 93.00           O  
ATOM   3945  N   ALA B  93      15.771  -5.823  25.820  1.00 95.83           N  
ATOM   3946  H   ALA B  93      15.815  -5.187  26.604  1.00 95.83           H  
ATOM   3947  CA  ALA B  93      15.436  -5.223  24.526  1.00 95.83           C  
ATOM   3948  HA  ALA B  93      16.187  -5.505  23.788  1.00 95.83           H  
ATOM   3949  C   ALA B  93      15.436  -3.686  24.639  1.00 95.83           C  
ATOM   3950  CB  ALA B  93      14.074  -5.752  24.067  1.00 95.83           C  
ATOM   3951  HB1 ALA B  93      14.139  -6.828  23.905  1.00 95.83           H  
ATOM   3952  HB2 ALA B  93      13.769  -5.279  23.133  1.00 95.83           H  
ATOM   3953  HB3 ALA B  93      13.319  -5.538  24.823  1.00 95.83           H  
ATOM   3954  O   ALA B  93      15.640  -3.136  25.718  1.00 95.83           O  
ATOM   3955  N   ALA B  94      15.221  -2.973  23.536  1.00 97.80           N  
ATOM   3956  H   ALA B  94      15.039  -3.456  22.668  1.00 97.80           H  
ATOM   3957  CA  ALA B  94      15.150  -1.512  23.545  1.00 97.80           C  
ATOM   3958  HA  ALA B  94      15.738  -1.112  24.372  1.00 97.80           H  
ATOM   3959  C   ALA B  94      13.696  -1.030  23.728  1.00 97.80           C  
ATOM   3960  CB  ALA B  94      15.805  -1.025  22.253  1.00 97.80           C  
ATOM   3961  HB1 ALA B  94      15.718   0.058  22.167  1.00 97.80           H  
ATOM   3962  HB2 ALA B  94      16.860  -1.298  22.249  1.00 97.80           H  
ATOM   3963  HB3 ALA B  94      15.305  -1.491  21.403  1.00 97.80           H  
ATOM   3964  O   ALA B  94      12.910  -1.059  22.780  1.00 97.80           O  
ATOM   3965  N   PHE B  95      13.337  -0.574  24.931  1.00 96.81           N  
ATOM   3966  H   PHE B  95      14.029  -0.560  25.667  1.00 96.81           H  
ATOM   3967  CA  PHE B  95      11.980  -0.121  25.276  1.00 96.81           C  
ATOM   3968  HA  PHE B  95      11.284  -0.452  24.506  1.00 96.81           H  
ATOM   3969  C   PHE B  95      11.860   1.404  25.375  1.00 96.81           C  
ATOM   3970  CB  PHE B  95      11.545  -0.763  26.598  1.00 96.81           C  
ATOM   3971  HB2 PHE B  95      10.591  -0.330  26.899  1.00 96.81           H  
ATOM   3972  HB3 PHE B  95      12.270  -0.516  27.373  1.00 96.81           H  
ATOM   3973  O   PHE B  95      12.780   2.075  25.833  1.00 96.81           O  
ATOM   3974  CG  PHE B  95      11.377  -2.265  26.526  1.00 96.81           C  
ATOM   3975  CD1 PHE B  95      10.175  -2.810  26.038  1.00 96.81           C  
ATOM   3976  HD1 PHE B  95       9.386  -2.156  25.697  1.00 96.81           H  
ATOM   3977  CD2 PHE B  95      12.409  -3.118  26.957  1.00 96.81           C  
ATOM   3978  HD2 PHE B  95      13.335  -2.708  27.332  1.00 96.81           H  
ATOM   3979  CE1 PHE B  95       9.996  -4.202  25.991  1.00 96.81           C  
ATOM   3980  HE1 PHE B  95       9.068  -4.614  25.622  1.00 96.81           H  
ATOM   3981  CE2 PHE B  95      12.227  -4.510  26.919  1.00 96.81           C  
ATOM   3982  HE2 PHE B  95      13.018  -5.159  27.266  1.00 96.81           H  
ATOM   3983  CZ  PHE B  95      11.022  -5.052  26.434  1.00 96.81           C  
ATOM   3984  HZ  PHE B  95      10.882  -6.123  26.403  1.00 96.81           H  
ATOM   3985  N   LEU B  96      10.698   1.948  25.009  1.00 96.60           N  
ATOM   3986  H   LEU B  96       9.972   1.323  24.690  1.00 96.60           H  
ATOM   3987  CA  LEU B  96      10.339   3.346  25.251  1.00 96.60           C  
ATOM   3988  HA  LEU B  96      11.149   3.989  24.906  1.00 96.60           H  
ATOM   3989  C   LEU B  96      10.141   3.602  26.754  1.00 96.60           C  
ATOM   3990  CB  LEU B  96       9.042   3.684  24.488  1.00 96.60           C  
ATOM   3991  HB2 LEU B  96       8.337   2.871  24.659  1.00 96.60           H  
ATOM   3992  HB3 LEU B  96       8.609   4.591  24.909  1.00 96.60           H  
ATOM   3993  O   LEU B  96       9.245   3.015  27.368  1.00 96.60           O  
ATOM   3994  CG  LEU B  96       9.187   3.878  22.971  1.00 96.60           C  
ATOM   3995  HG  LEU B  96       9.727   3.036  22.537  1.00 96.60           H  
ATOM   3996  CD1 LEU B  96       7.796   3.957  22.338  1.00 96.60           C  
ATOM   3997 HD11 LEU B  96       7.240   4.798  22.752  1.00 96.60           H  
ATOM   3998 HD12 LEU B  96       7.257   3.033  22.546  1.00 96.60           H  
ATOM   3999 HD13 LEU B  96       7.881   4.074  21.258  1.00 96.60           H  
ATOM   4000  CD2 LEU B  96       9.925   5.173  22.634  1.00 96.60           C  
ATOM   4001 HD21 LEU B  96       9.986   5.280  21.551  1.00 96.60           H  
ATOM   4002 HD22 LEU B  96      10.934   5.145  23.043  1.00 96.60           H  
ATOM   4003 HD23 LEU B  96       9.395   6.028  23.053  1.00 96.60           H  
ATOM   4004  N   ASP B  97      10.922   4.542  27.297  1.00 88.39           N  
ATOM   4005  H   ASP B  97      11.733   4.835  26.770  1.00 88.39           H  
ATOM   4006  CA  ASP B  97      10.904   5.005  28.695  1.00 88.39           C  
ATOM   4007  HA  ASP B  97      11.293   4.223  29.347  1.00 88.39           H  
ATOM   4008  C   ASP B  97       9.502   5.406  29.191  1.00 88.39           C  
ATOM   4009  CB  ASP B  97      11.784   6.269  28.823  1.00 88.39           C  
ATOM   4010  HB2 ASP B  97      11.764   6.587  29.866  1.00 88.39           H  
ATOM   4011  HB3 ASP B  97      11.331   7.068  28.237  1.00 88.39           H  
ATOM   4012  O   ASP B  97       9.185   5.258  30.365  1.00 88.39           O  
ATOM   4013  CG  ASP B  97      13.250   6.155  28.384  1.00 88.39           C  
ATOM   4014  OD1 ASP B  97      13.528   5.547  27.322  1.00 88.39           O  
ATOM   4015  OD2 ASP B  97      14.093   6.816  29.027  1.00 88.39           O  
ATOM   4016  N   ASP B  98       8.675   5.947  28.294  1.00 89.23           N  
ATOM   4017  H   ASP B  98       9.014   6.010  27.345  1.00 89.23           H  
ATOM   4018  CA  ASP B  98       7.340   6.475  28.588  1.00 89.23           C  
ATOM   4019  HA  ASP B  98       6.986   6.027  29.517  1.00 89.23           H  
ATOM   4020  C   ASP B  98       6.348   6.063  27.486  1.00 89.23           C  
ATOM   4021  CB  ASP B  98       7.435   7.992  28.814  1.00 89.23           C  
ATOM   4022  HB2 ASP B  98       8.253   8.190  29.506  1.00 89.23           H  
ATOM   4023  HB3 ASP B  98       7.675   8.482  27.871  1.00 89.23           H  
ATOM   4024  O   ASP B  98       5.712   6.880  26.820  1.00 89.23           O  
ATOM   4025  CG  ASP B  98       6.165   8.611  29.405  1.00 89.23           C  
ATOM   4026  OD1 ASP B  98       5.229   7.855  29.763  1.00 89.23           O  
ATOM   4027  OD2 ASP B  98       6.179   9.862  29.512  1.00 89.23           O  
ATOM   4028  N   ALA B  99       6.261   4.752  27.236  1.00 91.88           N  
ATOM   4029  H   ALA B  99       6.897   4.137  27.723  1.00 91.88           H  
ATOM   4030  CA  ALA B  99       5.325   4.185  26.262  1.00 91.88           C  
ATOM   4031  HA  ALA B  99       5.526   4.626  25.285  1.00 91.88           H  
ATOM   4032  C   ALA B  99       3.850   4.464  26.616  1.00 91.88           C  
ATOM   4033  CB  ALA B  99       5.570   2.674  26.181  1.00 91.88           C  
ATOM   4034  HB1 ALA B  99       4.947   2.243  25.396  1.00 91.88           H  
ATOM   4035  HB2 ALA B  99       6.616   2.476  25.949  1.00 91.88           H  
ATOM   4036  HB3 ALA B  99       5.323   2.201  27.132  1.00 91.88           H  
ATOM   4037  O   ALA B  99       3.000   4.523  25.725  1.00 91.88           O  
ATOM   4038  N   ALA B 100       3.549   4.609  27.913  1.00 90.81           N  
ATOM   4039  H   ALA B 100       4.315   4.619  28.570  1.00 90.81           H  
ATOM   4040  CA  ALA B 100       2.197   4.760  28.442  1.00 90.81           C  
ATOM   4041  HA  ALA B 100       1.507   4.266  27.757  1.00 90.81           H  
ATOM   4042  C   ALA B 100       1.727   6.222  28.563  1.00 90.81           C  
ATOM   4043  CB  ALA B 100       2.127   4.027  29.787  1.00 90.81           C  
ATOM   4044  HB1 ALA B 100       1.104   4.045  30.162  1.00 90.81           H  
ATOM   4045  HB2 ALA B 100       2.443   2.991  29.666  1.00 90.81           H  
ATOM   4046  HB3 ALA B 100       2.777   4.519  30.511  1.00 90.81           H  
ATOM   4047  O   ALA B 100       0.512   6.442  28.589  1.00 90.81           O  
ATOM   4048  N   GLY B 101       2.641   7.197  28.628  1.00 93.86           N  
ATOM   4049  H   GLY B 101       3.624   6.970  28.674  1.00 93.86           H  
ATOM   4050  CA  GLY B 101       2.333   8.625  28.659  1.00 93.86           C  
ATOM   4051  HA2 GLY B 101       1.680   8.826  29.508  1.00 93.86           H  
ATOM   4052  HA3 GLY B 101       3.255   9.188  28.802  1.00 93.86           H  
ATOM   4053  C   GLY B 101       1.666   9.126  27.376  1.00 93.86           C  
ATOM   4054  O   GLY B 101       1.936   8.633  26.280  1.00 93.86           O  
ATOM   4055  N   PHE B 102       0.744  10.080  27.536  1.00 95.80           N  
ATOM   4056  H   PHE B 102       0.563  10.414  28.471  1.00 95.80           H  
ATOM   4057  CA  PHE B 102       0.025  10.752  26.449  1.00 95.80           C  
ATOM   4058  HA  PHE B 102       0.739  11.074  25.691  1.00 95.80           H  
ATOM   4059  C   PHE B 102      -0.740  11.973  26.987  1.00 95.80           C  
ATOM   4060  CB  PHE B 102      -0.977   9.756  25.838  1.00 95.80           C  
ATOM   4061  HB2 PHE B 102      -0.433   8.885  25.474  1.00 95.80           H  
ATOM   4062  HB3 PHE B 102      -1.651   9.412  26.623  1.00 95.80           H  
ATOM   4063  O   PHE B 102      -1.502  11.825  27.950  1.00 95.80           O  
ATOM   4064  CG  PHE B 102      -1.792  10.286  24.677  1.00 95.80           C  
ATOM   4065  CD1 PHE B 102      -3.199  10.233  24.710  1.00 95.80           C  
ATOM   4066  HD1 PHE B 102      -3.703   9.848  25.584  1.00 95.80           H  
ATOM   4067  CD2 PHE B 102      -1.140  10.786  23.536  1.00 95.80           C  
ATOM   4068  HD2 PHE B 102      -0.061  10.823  23.497  1.00 95.80           H  
ATOM   4069  CE1 PHE B 102      -3.948  10.684  23.609  1.00 95.80           C  
ATOM   4070  HE1 PHE B 102      -5.027  10.651  23.635  1.00 95.80           H  
ATOM   4071  CE2 PHE B 102      -1.887  11.249  22.442  1.00 95.80           C  
ATOM   4072  HE2 PHE B 102      -1.378  11.654  21.580  1.00 95.80           H  
ATOM   4073  CZ  PHE B 102      -3.288  11.202  22.481  1.00 95.80           C  
ATOM   4074  HZ  PHE B 102      -3.851  11.582  21.641  1.00 95.80           H  
ATOM   4075  N   ASP B 103      -0.624  13.151  26.365  1.00 95.79           N  
ATOM   4076  H   ASP B 103       0.004  13.221  25.578  1.00 95.79           H  
ATOM   4077  CA  ASP B 103      -1.503  14.289  26.685  1.00 95.79           C  
ATOM   4078  HA  ASP B 103      -1.719  14.240  27.752  1.00 95.79           H  
ATOM   4079  C   ASP B 103      -2.855  14.154  25.966  1.00 95.79           C  
ATOM   4080  CB  ASP B 103      -0.839  15.662  26.491  1.00 95.79           C  
ATOM   4081  HB2 ASP B 103      -0.724  15.874  25.427  1.00 95.79           H  
ATOM   4082  HB3 ASP B 103       0.152  15.637  26.944  1.00 95.79           H  
ATOM   4083  O   ASP B 103      -3.150  14.783  24.947  1.00 95.79           O  
ATOM   4084  CG  ASP B 103      -1.660  16.785  27.164  1.00 95.79           C  
ATOM   4085  OD1 ASP B 103      -2.881  16.593  27.408  1.00 95.79           O  
ATOM   4086  OD2 ASP B 103      -1.075  17.854  27.450  1.00 95.79           O  
ATOM   4087  N   ALA B 104      -3.719  13.315  26.538  1.00 93.65           N  
ATOM   4088  H   ALA B 104      -3.379  12.764  27.313  1.00 93.65           H  
ATOM   4089  CA  ALA B 104      -5.070  13.100  26.033  1.00 93.65           C  
ATOM   4090  HA  ALA B 104      -4.999  12.693  25.024  1.00 93.65           H  
ATOM   4091  C   ALA B 104      -5.886  14.406  25.940  1.00 93.65           C  
ATOM   4092  CB  ALA B 104      -5.750  12.071  26.943  1.00 93.65           C  
ATOM   4093  HB1 ALA B 104      -5.128  11.179  27.021  1.00 93.65           H  
ATOM   4094  HB2 ALA B 104      -6.717  11.798  26.522  1.00 93.65           H  
ATOM   4095  HB3 ALA B 104      -5.898  12.493  27.937  1.00 93.65           H  
ATOM   4096  O   ALA B 104      -6.645  14.592  24.987  1.00 93.65           O  
ATOM   4097  N   ALA B 105      -5.707  15.333  26.889  1.00 90.37           N  
ATOM   4098  H   ALA B 105      -4.909  15.240  27.501  1.00 90.37           H  
ATOM   4099  CA  ALA B 105      -6.454  16.588  26.927  1.00 90.37           C  
ATOM   4100  HA  ALA B 105      -7.513  16.363  26.802  1.00 90.37           H  
ATOM   4101  C   ALA B 105      -6.048  17.530  25.783  1.00 90.37           C  
ATOM   4102  CB  ALA B 105      -6.255  17.237  28.302  1.00 90.37           C  
ATOM   4103  HB1 ALA B 105      -5.203  17.477  28.449  1.00 90.37           H  
ATOM   4104  HB2 ALA B 105      -6.581  16.552  29.085  1.00 90.37           H  
ATOM   4105  HB3 ALA B 105      -6.841  18.154  28.359  1.00 90.37           H  
ATOM   4106  O   ALA B 105      -6.910  18.198  25.205  1.00 90.37           O  
ATOM   4107  N   PHE B 106      -4.769  17.535  25.399  1.00 94.70           N  
ATOM   4108  H   PHE B 106      -4.102  17.012  25.948  1.00 94.70           H  
ATOM   4109  CA  PHE B 106      -4.267  18.291  24.254  1.00 94.70           C  
ATOM   4110  HA  PHE B 106      -4.411  19.353  24.453  1.00 94.70           H  
ATOM   4111  C   PHE B 106      -5.018  17.943  22.959  1.00 94.70           C  
ATOM   4112  CB  PHE B 106      -2.764  18.041  24.119  1.00 94.70           C  
ATOM   4113  HB2 PHE B 106      -2.294  18.230  25.084  1.00 94.70           H  
ATOM   4114  HB3 PHE B 106      -2.578  17.000  23.851  1.00 94.70           H  
ATOM   4115  O   PHE B 106      -5.539  18.838  22.285  1.00 94.70           O  
ATOM   4116  CG  PHE B 106      -2.094  18.933  23.107  1.00 94.70           C  
ATOM   4117  CD1 PHE B 106      -1.984  18.526  21.766  1.00 94.70           C  
ATOM   4118  HD1 PHE B 106      -2.368  17.567  21.451  1.00 94.70           H  
ATOM   4119  CD2 PHE B 106      -1.567  20.169  23.520  1.00 94.70           C  
ATOM   4120  HD2 PHE B 106      -1.626  20.462  24.558  1.00 94.70           H  
ATOM   4121  CE1 PHE B 106      -1.346  19.361  20.837  1.00 94.70           C  
ATOM   4122  HE1 PHE B 106      -1.244  19.042  19.810  1.00 94.70           H  
ATOM   4123  CE2 PHE B 106      -0.922  20.999  22.590  1.00 94.70           C  
ATOM   4124  HE2 PHE B 106      -0.483  21.931  22.913  1.00 94.70           H  
ATOM   4125  CZ  PHE B 106      -0.812  20.593  21.250  1.00 94.70           C  
ATOM   4126  HZ  PHE B 106      -0.291  21.218  20.539  1.00 94.70           H  
ATOM   4127  N   PHE B 107      -5.173  16.648  22.666  1.00 94.04           N  
ATOM   4128  H   PHE B 107      -4.716  15.979  23.268  1.00 94.04           H  
ATOM   4129  CA  PHE B 107      -5.891  16.144  21.484  1.00 94.04           C  
ATOM   4130  HA  PHE B 107      -5.715  16.839  20.664  1.00 94.04           H  
ATOM   4131  C   PHE B 107      -7.422  16.073  21.650  1.00 94.04           C  
ATOM   4132  CB  PHE B 107      -5.294  14.791  21.065  1.00 94.04           C  
ATOM   4133  HB2 PHE B 107      -5.395  14.089  21.892  1.00 94.04           H  
ATOM   4134  HB3 PHE B 107      -5.857  14.394  20.220  1.00 94.04           H  
ATOM   4135  O   PHE B 107      -8.114  15.645  20.728  1.00 94.04           O  
ATOM   4136  CG  PHE B 107      -3.838  14.890  20.657  1.00 94.04           C  
ATOM   4137  CD1 PHE B 107      -3.487  15.362  19.376  1.00 94.04           C  
ATOM   4138  HD1 PHE B 107      -4.256  15.610  18.660  1.00 94.04           H  
ATOM   4139  CD2 PHE B 107      -2.830  14.574  21.583  1.00 94.04           C  
ATOM   4140  HD2 PHE B 107      -3.084  14.209  22.567  1.00 94.04           H  
ATOM   4141  CE1 PHE B 107      -2.133  15.529  19.033  1.00 94.04           C  
ATOM   4142  HE1 PHE B 107      -1.858  15.893  18.054  1.00 94.04           H  
ATOM   4143  CE2 PHE B 107      -1.482  14.760  21.248  1.00 94.04           C  
ATOM   4144  HE2 PHE B 107      -0.725  14.549  21.989  1.00 94.04           H  
ATOM   4145  CZ  PHE B 107      -1.130  15.240  19.975  1.00 94.04           C  
ATOM   4146  HZ  PHE B 107      -0.092  15.395  19.722  1.00 94.04           H  
ATOM   4147  N   GLY B 108      -7.971  16.489  22.799  1.00 88.04           N  
ATOM   4148  H   GLY B 108      -7.357  16.830  23.524  1.00 88.04           H  
ATOM   4149  CA  GLY B 108      -9.411  16.424  23.089  1.00 88.04           C  
ATOM   4150  HA2 GLY B 108      -9.967  16.839  22.248  1.00 88.04           H  
ATOM   4151  HA3 GLY B 108      -9.613  17.030  23.973  1.00 88.04           H  
ATOM   4152  C   GLY B 108      -9.946  15.009  23.360  1.00 88.04           C  
ATOM   4153  O   GLY B 108     -11.156  14.792  23.331  1.00 88.04           O  
ATOM   4154  N   ILE B 109      -9.057  14.051  23.620  1.00 89.57           N  
ATOM   4155  H   ILE B 109      -8.099  14.340  23.757  1.00 89.57           H  
ATOM   4156  CA  ILE B 109      -9.361  12.643  23.880  1.00 89.57           C  
ATOM   4157  HA  ILE B 109     -10.247  12.362  23.310  1.00 89.57           H  
ATOM   4158  C   ILE B 109      -9.691  12.460  25.366  1.00 89.57           C  
ATOM   4159  CB  ILE B 109      -8.183  11.774  23.377  1.00 89.57           C  
ATOM   4160  HB  ILE B 109      -7.252  12.207  23.743  1.00 89.57           H  
ATOM   4161  O   ILE B 109      -9.021  12.996  26.251  1.00 89.57           O  
ATOM   4162  CG1 ILE B 109      -8.178  11.800  21.828  1.00 89.57           C  
ATOM   4163 HG12 ILE B 109      -8.283  12.827  21.479  1.00 89.57           H  
ATOM   4164 HG13 ILE B 109      -9.033  11.236  21.454  1.00 89.57           H  
ATOM   4165  CG2 ILE B 109      -8.260  10.324  23.885  1.00 89.57           C  
ATOM   4166 HG21 ILE B 109      -8.251  10.298  24.974  1.00 89.57           H  
ATOM   4167 HG22 ILE B 109      -7.401   9.751  23.535  1.00 89.57           H  
ATOM   4168 HG23 ILE B 109      -9.172   9.856  23.514  1.00 89.57           H  
ATOM   4169  CD1 ILE B 109      -6.902  11.250  21.187  1.00 89.57           C  
ATOM   4170 HD11 ILE B 109      -6.961  11.375  20.106  1.00 89.57           H  
ATOM   4171 HD12 ILE B 109      -6.043  11.808  21.560  1.00 89.57           H  
ATOM   4172 HD13 ILE B 109      -6.779  10.190  21.412  1.00 89.57           H  
ATOM   4173  N   SER B 110     -10.738  11.690  25.673  1.00 83.80           N  
ATOM   4174  H   SER B 110     -11.228  11.229  24.919  1.00 83.80           H  
ATOM   4175  CA  SER B 110     -11.123  11.464  27.073  1.00 83.80           C  
ATOM   4176  HA  SER B 110     -11.087  12.435  27.566  1.00 83.80           H  
ATOM   4177  C   SER B 110     -10.137  10.517  27.783  1.00 83.80           C  
ATOM   4178  CB  SER B 110     -12.567  10.965  27.185  1.00 83.80           C  
ATOM   4179  HB2 SER B 110     -13.211  11.556  26.534  1.00 83.80           H  
ATOM   4180  HB3 SER B 110     -12.901  11.104  28.213  1.00 83.80           H  
ATOM   4181  O   SER B 110      -9.640   9.586  27.150  1.00 83.80           O  
ATOM   4182  OG  SER B 110     -12.688   9.593  26.860  1.00 83.80           O  
ATOM   4183  HG  SER B 110     -12.610   9.504  25.908  1.00 83.80           H  
ATOM   4184  N   PRO B 111      -9.904  10.634  29.107  1.00 84.75           N  
ATOM   4185  CA  PRO B 111      -9.036   9.694  29.829  1.00 84.75           C  
ATOM   4186  HA  PRO B 111      -8.024   9.787  29.436  1.00 84.75           H  
ATOM   4187  C   PRO B 111      -9.473   8.224  29.713  1.00 84.75           C  
ATOM   4188  CB  PRO B 111      -9.053  10.165  31.287  1.00 84.75           C  
ATOM   4189  HB2 PRO B 111      -8.103   9.968  31.783  1.00 84.75           H  
ATOM   4190  HB3 PRO B 111      -9.872   9.691  31.828  1.00 84.75           H  
ATOM   4191  O   PRO B 111      -8.639   7.325  29.750  1.00 84.75           O  
ATOM   4192  CG  PRO B 111      -9.329  11.663  31.166  1.00 84.75           C  
ATOM   4193  HG2 PRO B 111      -9.780  12.069  32.071  1.00 84.75           H  
ATOM   4194  HG3 PRO B 111      -8.402  12.187  30.930  1.00 84.75           H  
ATOM   4195  CD  PRO B 111     -10.279  11.743  29.971  1.00 84.75           C  
ATOM   4196  HD2 PRO B 111     -10.153  12.703  29.471  1.00 84.75           H  
ATOM   4197  HD3 PRO B 111     -11.309  11.617  30.303  1.00 84.75           H  
ATOM   4198  N   ARG B 112     -10.780   7.966  29.537  1.00 80.40           N  
ATOM   4199  H   ARG B 112     -11.401   8.756  29.446  1.00 80.40           H  
ATOM   4200  CA  ARG B 112     -11.326   6.613  29.336  1.00 80.40           C  
ATOM   4201  HA  ARG B 112     -10.791   5.930  29.995  1.00 80.40           H  
ATOM   4202  C   ARG B 112     -11.086   6.083  27.917  1.00 80.40           C  
ATOM   4203  CB  ARG B 112     -12.819   6.602  29.711  1.00 80.40           C  
ATOM   4204  HB2 ARG B 112     -13.385   7.144  28.954  1.00 80.40           H  
ATOM   4205  HB3 ARG B 112     -12.948   7.104  30.670  1.00 80.40           H  
ATOM   4206  O   ARG B 112     -10.971   4.878  27.741  1.00 80.40           O  
ATOM   4207  CG  ARG B 112     -13.355   5.165  29.840  1.00 80.40           C  
ATOM   4208  HG2 ARG B 112     -13.231   4.643  28.891  1.00 80.40           H  
ATOM   4209  HG3 ARG B 112     -12.779   4.643  30.604  1.00 80.40           H  
ATOM   4210  CD  ARG B 112     -14.838   5.104  30.216  1.00 80.40           C  
ATOM   4211  HD2 ARG B 112     -15.065   4.088  30.537  1.00 80.40           H  
ATOM   4212  HD3 ARG B 112     -15.026   5.784  31.047  1.00 80.40           H  
ATOM   4213  NE  ARG B 112     -15.691   5.442  29.061  1.00 80.40           N  
ATOM   4214  HE  ARG B 112     -15.240   5.475  28.158  1.00 80.40           H  
ATOM   4215  NH1 ARG B 112     -17.704   5.494  30.158  1.00 80.40           N  
ATOM   4216 HH11 ARG B 112     -17.227   5.219  31.004  1.00 80.40           H  
ATOM   4217 HH12 ARG B 112     -18.708   5.598  30.131  1.00 80.40           H  
ATOM   4218  NH2 ARG B 112     -17.636   5.842  27.950  1.00 80.40           N  
ATOM   4219 HH21 ARG B 112     -18.645   5.890  27.929  1.00 80.40           H  
ATOM   4220 HH22 ARG B 112     -17.143   5.758  27.072  1.00 80.40           H  
ATOM   4221  CZ  ARG B 112     -17.002   5.595  29.062  1.00 80.40           C  
ATOM   4222  N   GLU B 113     -11.009   6.966  26.927  1.00 83.20           N  
ATOM   4223  H   GLU B 113     -11.087   7.949  27.146  1.00 83.20           H  
ATOM   4224  CA  GLU B 113     -10.611   6.619  25.561  1.00 83.20           C  
ATOM   4225  HA  GLU B 113     -11.079   5.679  25.270  1.00 83.20           H  
ATOM   4226  C   GLU B 113      -9.094   6.417  25.470  1.00 83.20           C  
ATOM   4227  CB  GLU B 113     -11.111   7.709  24.609  1.00 83.20           C  
ATOM   4228  HB2 GLU B 113     -12.195   7.775  24.704  1.00 83.20           H  
ATOM   4229  HB3 GLU B 113     -10.683   8.666  24.910  1.00 83.20           H  
ATOM   4230  O   GLU B 113      -8.657   5.395  24.961  1.00 83.20           O  
ATOM   4231  CG  GLU B 113     -10.757   7.437  23.142  1.00 83.20           C  
ATOM   4232  HG2 GLU B 113      -9.673   7.419  23.033  1.00 83.20           H  
ATOM   4233  HG3 GLU B 113     -11.141   6.456  22.861  1.00 83.20           H  
ATOM   4234  CD  GLU B 113     -11.330   8.502  22.199  1.00 83.20           C  
ATOM   4235  OE1 GLU B 113     -11.283   8.250  20.970  1.00 83.20           O  
ATOM   4236  OE2 GLU B 113     -11.789   9.556  22.701  1.00 83.20           O  
ATOM   4237  N   ALA B 114      -8.289   7.307  26.058  1.00 89.99           N  
ATOM   4238  H   ALA B 114      -8.700   8.144  26.448  1.00 89.99           H  
ATOM   4239  CA  ALA B 114      -6.830   7.174  26.098  1.00 89.99           C  
ATOM   4240  HA  ALA B 114      -6.458   7.159  25.073  1.00 89.99           H  
ATOM   4241  C   ALA B 114      -6.355   5.875  26.779  1.00 89.99           C  
ATOM   4242  CB  ALA B 114      -6.257   8.406  26.805  1.00 89.99           C  
ATOM   4243  HB1 ALA B 114      -6.641   8.467  27.823  1.00 89.99           H  
ATOM   4244  HB2 ALA B 114      -6.535   9.306  26.256  1.00 89.99           H  
ATOM   4245  HB3 ALA B 114      -5.170   8.332  26.839  1.00 89.99           H  
ATOM   4246  O   ALA B 114      -5.347   5.309  26.368  1.00 89.99           O  
ATOM   4247  N   LEU B 115      -7.097   5.379  27.780  1.00 86.64           N  
ATOM   4248  H   LEU B 115      -7.860   5.944  28.124  1.00 86.64           H  
ATOM   4249  CA  LEU B 115      -6.855   4.080  28.423  1.00 86.64           C  
ATOM   4250  HA  LEU B 115      -5.787   3.990  28.619  1.00 86.64           H  
ATOM   4251  C   LEU B 115      -7.259   2.877  27.543  1.00 86.64           C  
ATOM   4252  CB  LEU B 115      -7.628   4.065  29.758  1.00 86.64           C  
ATOM   4253  HB2 LEU B 115      -7.463   5.010  30.275  1.00 86.64           H  
ATOM   4254  HB3 LEU B 115      -8.691   3.992  29.529  1.00 86.64           H  
ATOM   4255  O   LEU B 115      -6.752   1.780  27.742  1.00 86.64           O  
ATOM   4256  CG  LEU B 115      -7.239   2.922  30.718  1.00 86.64           C  
ATOM   4257  HG  LEU B 115      -7.227   1.966  30.196  1.00 86.64           H  
ATOM   4258  CD1 LEU B 115      -5.870   3.168  31.358  1.00 86.64           C  
ATOM   4259 HD11 LEU B 115      -5.100   3.172  30.586  1.00 86.64           H  
ATOM   4260 HD12 LEU B 115      -5.641   2.364  32.057  1.00 86.64           H  
ATOM   4261 HD13 LEU B 115      -5.859   4.123  31.883  1.00 86.64           H  
ATOM   4262  CD2 LEU B 115      -8.275   2.816  31.838  1.00 86.64           C  
ATOM   4263 HD21 LEU B 115      -9.251   2.594  31.407  1.00 86.64           H  
ATOM   4264 HD22 LEU B 115      -7.997   2.006  32.513  1.00 86.64           H  
ATOM   4265 HD23 LEU B 115      -8.321   3.754  32.393  1.00 86.64           H  
ATOM   4266  N   ALA B 116      -8.180   3.065  26.596  1.00 85.63           N  
ATOM   4267  H   ALA B 116      -8.533   4.000  26.448  1.00 85.63           H  
ATOM   4268  CA  ALA B 116      -8.612   2.035  25.647  1.00 85.63           C  
ATOM   4269  HA  ALA B 116      -8.462   1.051  26.092  1.00 85.63           H  
ATOM   4270  C   ALA B 116      -7.808   2.058  24.331  1.00 85.63           C  
ATOM   4271  CB  ALA B 116     -10.113   2.223  25.403  1.00 85.63           C  
ATOM   4272  HB1 ALA B 116     -10.650   2.194  26.352  1.00 85.63           H  
ATOM   4273  HB2 ALA B 116     -10.478   1.423  24.759  1.00 85.63           H  
ATOM   4274  HB3 ALA B 116     -10.288   3.182  24.915  1.00 85.63           H  
ATOM   4275  O   ALA B 116      -7.800   1.069  23.602  1.00 85.63           O  
ATOM   4276  N   MET B 117      -7.135   3.174  24.032  1.00 90.05           N  
ATOM   4277  H   MET B 117      -7.252   3.967  24.646  1.00 90.05           H  
ATOM   4278  CA  MET B 117      -6.256   3.337  22.877  1.00 90.05           C  
ATOM   4279  HA  MET B 117      -6.744   2.917  21.997  1.00 90.05           H  
ATOM   4280  C   MET B 117      -4.926   2.609  23.056  1.00 90.05           C  
ATOM   4281  CB  MET B 117      -5.976   4.822  22.612  1.00 90.05           C  
ATOM   4282  HB2 MET B 117      -5.119   4.894  21.942  1.00 90.05           H  
ATOM   4283  HB3 MET B 117      -5.719   5.317  23.549  1.00 90.05           H  
ATOM   4284  O   MET B 117      -4.175   2.888  24.000  1.00 90.05           O  
ATOM   4285  CG  MET B 117      -7.151   5.549  21.954  1.00 90.05           C  
ATOM   4286  HG2 MET B 117      -8.054   5.374  22.539  1.00 90.05           H  
ATOM   4287  HG3 MET B 117      -7.309   5.131  20.959  1.00 90.05           H  
ATOM   4288  SD  MET B 117      -6.913   7.340  21.796  1.00 90.05           S  
ATOM   4289  CE  MET B 117      -5.502   7.390  20.659  1.00 90.05           C  
ATOM   4290  HE1 MET B 117      -5.729   6.809  19.765  1.00 90.05           H  
ATOM   4291  HE2 MET B 117      -5.286   8.423  20.385  1.00 90.05           H  
ATOM   4292  HE3 MET B 117      -4.621   6.958  21.135  1.00 90.05           H  
ATOM   4293  N   ASP B 118      -4.595   1.790  22.059  1.00 91.93           N  
ATOM   4294  H   ASP B 118      -5.266   1.625  21.322  1.00 91.93           H  
ATOM   4295  CA  ASP B 118      -3.254   1.274  21.814  1.00 91.93           C  
ATOM   4296  HA  ASP B 118      -3.044   0.498  22.551  1.00 91.93           H  
ATOM   4297  C   ASP B 118      -2.230   2.427  21.933  1.00 91.93           C  
ATOM   4298  CB  ASP B 118      -3.242   0.614  20.418  1.00 91.93           C  
ATOM   4299  HB2 ASP B 118      -3.532   1.360  19.677  1.00 91.93           H  
ATOM   4300  HB3 ASP B 118      -3.988  -0.181  20.403  1.00 91.93           H  
ATOM   4301  O   ASP B 118      -2.404   3.471  21.282  1.00 91.93           O  
ATOM   4302  CG  ASP B 118      -1.898   0.019  19.986  1.00 91.93           C  
ATOM   4303  OD1 ASP B 118      -0.899   0.226  20.705  1.00 91.93           O  
ATOM   4304  OD2 ASP B 118      -1.832  -0.558  18.880  1.00 91.93           O  
ATOM   4305  N   PRO B 119      -1.174   2.299  22.765  1.00 94.73           N  
ATOM   4306  CA  PRO B 119      -0.104   3.290  22.833  1.00 94.73           C  
ATOM   4307  HA  PRO B 119      -0.501   4.218  23.243  1.00 94.73           H  
ATOM   4308  C   PRO B 119       0.512   3.607  21.462  1.00 94.73           C  
ATOM   4309  CB  PRO B 119       0.928   2.721  23.814  1.00 94.73           C  
ATOM   4310  HB2 PRO B 119       1.951   2.958  23.520  1.00 94.73           H  
ATOM   4311  HB3 PRO B 119       0.727   3.110  24.812  1.00 94.73           H  
ATOM   4312  O   PRO B 119       0.962   4.733  21.266  1.00 94.73           O  
ATOM   4313  CG  PRO B 119       0.663   1.218  23.795  1.00 94.73           C  
ATOM   4314  HG2 PRO B 119       0.980   0.733  24.719  1.00 94.73           H  
ATOM   4315  HG3 PRO B 119       1.148   0.764  22.931  1.00 94.73           H  
ATOM   4316  CD  PRO B 119      -0.847   1.158  23.612  1.00 94.73           C  
ATOM   4317  HD2 PRO B 119      -1.111   0.203  23.159  1.00 94.73           H  
ATOM   4318  HD3 PRO B 119      -1.346   1.267  24.575  1.00 94.73           H  
ATOM   4319  N   GLN B 120       0.454   2.702  20.477  1.00 96.75           N  
ATOM   4320  H   GLN B 120       0.056   1.794  20.670  1.00 96.75           H  
ATOM   4321  CA  GLN B 120       0.855   2.995  19.098  1.00 96.75           C  
ATOM   4322  HA  GLN B 120       1.910   3.266  19.104  1.00 96.75           H  
ATOM   4323  C   GLN B 120       0.080   4.185  18.497  1.00 96.75           C  
ATOM   4324  CB  GLN B 120       0.679   1.750  18.215  1.00 96.75           C  
ATOM   4325  HB2 GLN B 120      -0.367   1.444  18.224  1.00 96.75           H  
ATOM   4326  HB3 GLN B 120       0.922   2.019  17.187  1.00 96.75           H  
ATOM   4327  O   GLN B 120       0.699   5.077  17.917  1.00 96.75           O  
ATOM   4328  CG  GLN B 120       1.579   0.574  18.630  1.00 96.75           C  
ATOM   4329  HG2 GLN B 120       1.261   0.162  19.588  1.00 96.75           H  
ATOM   4330  HG3 GLN B 120       2.602   0.934  18.744  1.00 96.75           H  
ATOM   4331  CD  GLN B 120       1.583  -0.545  17.600  1.00 96.75           C  
ATOM   4332  NE2 GLN B 120       0.470  -1.205  17.367  1.00 96.75           N  
ATOM   4333 HE21 GLN B 120      -0.359  -1.001  17.907  1.00 96.75           H  
ATOM   4334 HE22 GLN B 120       0.470  -1.908  16.643  1.00 96.75           H  
ATOM   4335  OE1 GLN B 120       2.608  -0.823  16.993  1.00 96.75           O  
ATOM   4336  N   GLN B 121      -1.247   4.269  18.686  1.00 96.50           N  
ATOM   4337  H   GLN B 121      -1.696   3.566  19.255  1.00 96.50           H  
ATOM   4338  CA  GLN B 121      -2.045   5.417  18.216  1.00 96.50           C  
ATOM   4339  HA  GLN B 121      -1.834   5.582  17.160  1.00 96.50           H  
ATOM   4340  C   GLN B 121      -1.684   6.716  18.961  1.00 96.50           C  
ATOM   4341  CB  GLN B 121      -3.559   5.161  18.377  1.00 96.50           C  
ATOM   4342  HB2 GLN B 121      -4.068   6.065  18.044  1.00 96.50           H  
ATOM   4343  HB3 GLN B 121      -3.792   5.014  19.432  1.00 96.50           H  
ATOM   4344  O   GLN B 121      -1.739   7.803  18.386  1.00 96.50           O  
ATOM   4345  CG  GLN B 121      -4.128   3.975  17.575  1.00 96.50           C  
ATOM   4346  HG2 GLN B 121      -3.809   3.041  18.038  1.00 96.50           H  
ATOM   4347  HG3 GLN B 121      -3.723   4.000  16.563  1.00 96.50           H  
ATOM   4348  CD  GLN B 121      -5.661   3.982  17.481  1.00 96.50           C  
ATOM   4349  NE2 GLN B 121      -6.264   3.038  16.794  1.00 96.50           N  
ATOM   4350 HE21 GLN B 121      -7.273   3.033  16.819  1.00 96.50           H  
ATOM   4351 HE22 GLN B 121      -5.753   2.280  16.365  1.00 96.50           H  
ATOM   4352  OE1 GLN B 121      -6.361   4.860  17.979  1.00 96.50           O  
ATOM   4353  N   ARG B 122      -1.309   6.610  20.242  1.00 97.27           N  
ATOM   4354  H   ARG B 122      -1.249   5.678  20.627  1.00 97.27           H  
ATOM   4355  CA  ARG B 122      -0.976   7.750  21.112  1.00 97.27           C  
ATOM   4356  HA  ARG B 122      -1.684   8.560  20.932  1.00 97.27           H  
ATOM   4357  C   ARG B 122       0.393   8.348  20.781  1.00 97.27           C  
ATOM   4358  CB  ARG B 122      -1.100   7.317  22.584  1.00 97.27           C  
ATOM   4359  HB2 ARG B 122      -0.719   8.116  23.219  1.00 97.27           H  
ATOM   4360  HB3 ARG B 122      -0.503   6.424  22.768  1.00 97.27           H  
ATOM   4361  O   ARG B 122       0.495   9.551  20.552  1.00 97.27           O  
ATOM   4362  CG  ARG B 122      -2.574   7.049  22.930  1.00 97.27           C  
ATOM   4363  HG2 ARG B 122      -2.947   6.214  22.336  1.00 97.27           H  
ATOM   4364  HG3 ARG B 122      -3.146   7.941  22.675  1.00 97.27           H  
ATOM   4365  CD  ARG B 122      -2.824   6.747  24.408  1.00 97.27           C  
ATOM   4366  HD2 ARG B 122      -2.189   7.390  25.018  1.00 97.27           H  
ATOM   4367  HD3 ARG B 122      -3.860   7.001  24.632  1.00 97.27           H  
ATOM   4368  NE  ARG B 122      -2.635   5.323  24.736  1.00 97.27           N  
ATOM   4369  HE  ARG B 122      -3.187   4.650  24.224  1.00 97.27           H  
ATOM   4370  NH1 ARG B 122      -1.316   5.570  26.597  1.00 97.27           N  
ATOM   4371 HH11 ARG B 122      -1.098   6.518  26.328  1.00 97.27           H  
ATOM   4372 HH12 ARG B 122      -0.860   5.214  27.425  1.00 97.27           H  
ATOM   4373  NH2 ARG B 122      -2.236   3.578  26.091  1.00 97.27           N  
ATOM   4374 HH21 ARG B 122      -2.895   3.065  25.523  1.00 97.27           H  
ATOM   4375 HH22 ARG B 122      -1.898   3.176  26.954  1.00 97.27           H  
ATOM   4376  CZ  ARG B 122      -2.055   4.834  25.812  1.00 97.27           C  
ATOM   4377  N   GLN B 123       1.416   7.502  20.644  1.00 97.95           N  
ATOM   4378  H   GLN B 123       1.251   6.524  20.834  1.00 97.95           H  
ATOM   4379  CA  GLN B 123       2.756   7.915  20.211  1.00 97.95           C  
ATOM   4380  HA  GLN B 123       3.103   8.719  20.860  1.00 97.95           H  
ATOM   4381  C   GLN B 123       2.738   8.472  18.774  1.00 97.95           C  
ATOM   4382  CB  GLN B 123       3.732   6.728  20.336  1.00 97.95           C  
ATOM   4383  HB2 GLN B 123       3.371   5.914  19.708  1.00 97.95           H  
ATOM   4384  HB3 GLN B 123       4.708   7.031  19.956  1.00 97.95           H  
ATOM   4385  O   GLN B 123       3.442   9.439  18.485  1.00 97.95           O  
ATOM   4386  CG  GLN B 123       3.917   6.189  21.771  1.00 97.95           C  
ATOM   4387  HG2 GLN B 123       4.523   5.284  21.722  1.00 97.95           H  
ATOM   4388  HG3 GLN B 123       2.950   5.906  22.185  1.00 97.95           H  
ATOM   4389  CD  GLN B 123       4.591   7.144  22.758  1.00 97.95           C  
ATOM   4390  NE2 GLN B 123       4.416   6.905  24.040  1.00 97.95           N  
ATOM   4391 HE21 GLN B 123       3.790   6.179  24.359  1.00 97.95           H  
ATOM   4392 HE22 GLN B 123       4.855   7.500  24.728  1.00 97.95           H  
ATOM   4393  OE1 GLN B 123       5.290   8.086  22.402  1.00 97.95           O  
ATOM   4394  N   LEU B 124       1.897   7.922  17.882  1.00 98.17           N  
ATOM   4395  H   LEU B 124       1.380   7.096  18.147  1.00 98.17           H  
ATOM   4396  CA  LEU B 124       1.690   8.465  16.534  1.00 98.17           C  
ATOM   4397  HA  LEU B 124       2.658   8.553  16.042  1.00 98.17           H  
ATOM   4398  C   LEU B 124       1.096   9.878  16.535  1.00 98.17           C  
ATOM   4399  CB  LEU B 124       0.781   7.534  15.713  1.00 98.17           C  
ATOM   4400  HB2 LEU B 124       0.296   8.121  14.933  1.00 98.17           H  
ATOM   4401  HB3 LEU B 124      -0.010   7.155  16.359  1.00 98.17           H  
ATOM   4402  O   LEU B 124       1.559  10.703  15.750  1.00 98.17           O  
ATOM   4403  CG  LEU B 124       1.498   6.357  15.033  1.00 98.17           C  
ATOM   4404  HG  LEU B 124       2.091   5.814  15.769  1.00 98.17           H  
ATOM   4405  CD1 LEU B 124       0.440   5.420  14.447  1.00 98.17           C  
ATOM   4406 HD11 LEU B 124      -0.173   5.022  15.256  1.00 98.17           H  
ATOM   4407 HD12 LEU B 124      -0.198   5.962  13.748  1.00 98.17           H  
ATOM   4408 HD13 LEU B 124       0.919   4.587  13.934  1.00 98.17           H  
ATOM   4409  CD2 LEU B 124       2.416   6.804  13.889  1.00 98.17           C  
ATOM   4410 HD21 LEU B 124       2.894   5.932  13.444  1.00 98.17           H  
ATOM   4411 HD22 LEU B 124       1.839   7.330  13.129  1.00 98.17           H  
ATOM   4412 HD23 LEU B 124       3.198   7.466  14.262  1.00 98.17           H  
ATOM   4413  N   LEU B 125       0.104  10.178  17.380  1.00 97.73           N  
ATOM   4414  H   LEU B 125      -0.252   9.454  17.988  1.00 97.73           H  
ATOM   4415  CA  LEU B 125      -0.500  11.516  17.448  1.00 97.73           C  
ATOM   4416  HA  LEU B 125      -0.820  11.801  16.446  1.00 97.73           H  
ATOM   4417  C   LEU B 125       0.508  12.585  17.885  1.00 97.73           C  
ATOM   4418  CB  LEU B 125      -1.714  11.507  18.397  1.00 97.73           C  
ATOM   4419  HB2 LEU B 125      -1.851  12.512  18.797  1.00 97.73           H  
ATOM   4420  HB3 LEU B 125      -1.498  10.851  19.240  1.00 97.73           H  
ATOM   4421  O   LEU B 125       0.621  13.618  17.226  1.00 97.73           O  
ATOM   4422  CG  LEU B 125      -3.038  11.079  17.745  1.00 97.73           C  
ATOM   4423  HG  LEU B 125      -2.927  10.103  17.274  1.00 97.73           H  
ATOM   4424  CD1 LEU B 125      -4.107  10.991  18.833  1.00 97.73           C  
ATOM   4425 HD11 LEU B 125      -5.070  10.746  18.385  1.00 97.73           H  
ATOM   4426 HD12 LEU B 125      -3.830  10.218  19.550  1.00 97.73           H  
ATOM   4427 HD13 LEU B 125      -4.192  11.951  19.341  1.00 97.73           H  
ATOM   4428  CD2 LEU B 125      -3.532  12.089  16.703  1.00 97.73           C  
ATOM   4429 HD21 LEU B 125      -2.843  12.132  15.859  1.00 97.73           H  
ATOM   4430 HD22 LEU B 125      -4.511  11.791  16.328  1.00 97.73           H  
ATOM   4431 HD23 LEU B 125      -3.609  13.080  17.152  1.00 97.73           H  
ATOM   4432  N   GLU B 126       1.273  12.327  18.947  1.00 98.27           N  
ATOM   4433  H   GLU B 126       1.130  11.466  19.456  1.00 98.27           H  
ATOM   4434  CA  GLU B 126       2.273  13.283  19.435  1.00 98.27           C  
ATOM   4435  HA  GLU B 126       1.806  14.265  19.524  1.00 98.27           H  
ATOM   4436  C   GLU B 126       3.421  13.470  18.437  1.00 98.27           C  
ATOM   4437  CB  GLU B 126       2.771  12.886  20.832  1.00 98.27           C  
ATOM   4438  HB2 GLU B 126       3.062  11.836  20.841  1.00 98.27           H  
ATOM   4439  HB3 GLU B 126       3.636  13.507  21.064  1.00 98.27           H  
ATOM   4440  O   GLU B 126       3.718  14.604  18.062  1.00 98.27           O  
ATOM   4441  CG  GLU B 126       1.684  13.156  21.886  1.00 98.27           C  
ATOM   4442  HG2 GLU B 126       1.432  14.215  21.830  1.00 98.27           H  
ATOM   4443  HG3 GLU B 126       0.797  12.575  21.633  1.00 98.27           H  
ATOM   4444  CD  GLU B 126       2.091  12.841  23.332  1.00 98.27           C  
ATOM   4445  OE1 GLU B 126       1.207  12.916  24.211  1.00 98.27           O  
ATOM   4446  OE2 GLU B 126       3.281  12.530  23.572  1.00 98.27           O  
ATOM   4447  N   ALA B 127       3.983  12.384  17.893  1.00 98.46           N  
ATOM   4448  H   ALA B 127       3.700  11.467  18.209  1.00 98.46           H  
ATOM   4449  CA  ALA B 127       5.001  12.482  16.845  1.00 98.46           C  
ATOM   4450  HA  ALA B 127       5.838  13.060  17.236  1.00 98.46           H  
ATOM   4451  C   ALA B 127       4.476  13.208  15.587  1.00 98.46           C  
ATOM   4452  CB  ALA B 127       5.503  11.072  16.515  1.00 98.46           C  
ATOM   4453  HB1 ALA B 127       4.686  10.464  16.127  1.00 98.46           H  
ATOM   4454  HB2 ALA B 127       5.900  10.609  17.418  1.00 98.46           H  
ATOM   4455  HB3 ALA B 127       6.297  11.132  15.770  1.00 98.46           H  
ATOM   4456  O   ALA B 127       5.219  13.957  14.949  1.00 98.46           O  
ATOM   4457  N   SER B 128       3.194  13.038  15.242  1.00 98.40           N  
ATOM   4458  H   SER B 128       2.629  12.409  15.793  1.00 98.40           H  
ATOM   4459  CA  SER B 128       2.565  13.731  14.109  1.00 98.40           C  
ATOM   4460  HA  SER B 128       3.223  13.642  13.245  1.00 98.40           H  
ATOM   4461  C   SER B 128       2.352  15.222  14.357  1.00 98.40           C  
ATOM   4462  CB  SER B 128       1.221  13.100  13.741  1.00 98.40           C  
ATOM   4463  HB2 SER B 128       0.771  13.664  12.924  1.00 98.40           H  
ATOM   4464  HB3 SER B 128       0.547  13.129  14.597  1.00 98.40           H  
ATOM   4465  O   SER B 128       2.432  15.994  13.409  1.00 98.40           O  
ATOM   4466  OG  SER B 128       1.413  11.765  13.329  1.00 98.40           O  
ATOM   4467  HG  SER B 128       1.529  11.254  14.133  1.00 98.40           H  
ATOM   4468  N   TRP B 129       2.129  15.660  15.599  1.00 98.37           N  
ATOM   4469  H   TRP B 129       2.039  14.988  16.347  1.00 98.37           H  
ATOM   4470  CA  TRP B 129       2.125  17.088  15.935  1.00 98.37           C  
ATOM   4471  HA  TRP B 129       1.516  17.628  15.210  1.00 98.37           H  
ATOM   4472  C   TRP B 129       3.545  17.673  15.862  1.00 98.37           C  
ATOM   4473  CB  TRP B 129       1.497  17.282  17.321  1.00 98.37           C  
ATOM   4474  HB2 TRP B 129       0.521  16.797  17.334  1.00 98.37           H  
ATOM   4475  HB3 TRP B 129       2.115  16.795  18.075  1.00 98.37           H  
ATOM   4476  O   TRP B 129       3.789  18.674  15.182  1.00 98.37           O  
ATOM   4477  CG  TRP B 129       1.312  18.717  17.704  1.00 98.37           C  
ATOM   4478  CD1 TRP B 129       2.266  19.518  18.230  1.00 98.37           C  
ATOM   4479  HD1 TRP B 129       3.279  19.215  18.454  1.00 98.37           H  
ATOM   4480  CD2 TRP B 129       0.131  19.560  17.541  1.00 98.37           C  
ATOM   4481  CE2 TRP B 129       0.456  20.879  17.981  1.00 98.37           C  
ATOM   4482  CE3 TRP B 129      -1.179  19.347  17.052  1.00 98.37           C  
ATOM   4483  HE3 TRP B 129      -1.454  18.364  16.699  1.00 98.37           H  
ATOM   4484  NE1 TRP B 129       1.773  20.797  18.380  1.00 98.37           N  
ATOM   4485  HE1 TRP B 129       2.359  21.576  18.644  1.00 98.37           H  
ATOM   4486  CH2 TRP B 129      -1.763  21.689  17.442  1.00 98.37           C  
ATOM   4487  HH2 TRP B 129      -2.470  22.502  17.369  1.00 98.37           H  
ATOM   4488  CZ2 TRP B 129      -0.464  21.935  17.919  1.00 98.37           C  
ATOM   4489  HZ2 TRP B 129      -0.164  22.930  18.212  1.00 98.37           H  
ATOM   4490  CZ3 TRP B 129      -2.119  20.397  17.013  1.00 98.37           C  
ATOM   4491  HZ3 TRP B 129      -3.110  20.216  16.622  1.00 98.37           H  
ATOM   4492  N   GLU B 130       4.508  16.991  16.491  1.00 98.23           N  
ATOM   4493  H   GLU B 130       4.234  16.178  17.023  1.00 98.23           H  
ATOM   4494  CA  GLU B 130       5.923  17.376  16.518  1.00 98.23           C  
ATOM   4495  HA  GLU B 130       6.028  18.329  17.036  1.00 98.23           H  
ATOM   4496  C   GLU B 130       6.527  17.542  15.109  1.00 98.23           C  
ATOM   4497  CB  GLU B 130       6.728  16.303  17.276  1.00 98.23           C  
ATOM   4498  HB2 GLU B 130       6.487  15.335  16.837  1.00 98.23           H  
ATOM   4499  HB3 GLU B 130       7.789  16.486  17.110  1.00 98.23           H  
ATOM   4500  O   GLU B 130       7.378  18.411  14.907  1.00 98.23           O  
ATOM   4501  CG  GLU B 130       6.493  16.244  18.799  1.00 98.23           C  
ATOM   4502  HG2 GLU B 130       5.424  16.286  19.007  1.00 98.23           H  
ATOM   4503  HG3 GLU B 130       6.951  17.124  19.250  1.00 98.23           H  
ATOM   4504  CD  GLU B 130       7.090  14.970  19.438  1.00 98.23           C  
ATOM   4505  OE1 GLU B 130       6.793  14.694  20.626  1.00 98.23           O  
ATOM   4506  OE2 GLU B 130       7.862  14.260  18.752  1.00 98.23           O  
ATOM   4507  N   VAL B 131       6.110  16.744  14.114  1.00 98.25           N  
ATOM   4508  H   VAL B 131       5.430  16.029  14.330  1.00 98.25           H  
ATOM   4509  CA  VAL B 131       6.719  16.781  12.770  1.00 98.25           C  
ATOM   4510  HA  VAL B 131       7.797  16.741  12.929  1.00 98.25           H  
ATOM   4511  C   VAL B 131       6.449  18.094  12.021  1.00 98.25           C  
ATOM   4512  CB  VAL B 131       6.344  15.536  11.933  1.00 98.25           C  
ATOM   4513  HB  VAL B 131       6.225  14.685  12.603  1.00 98.25           H  
ATOM   4514  O   VAL B 131       7.342  18.587  11.328  1.00 98.25           O  
ATOM   4515  CG1 VAL B 131       5.053  15.663  11.117  1.00 98.25           C  
ATOM   4516 HG11 VAL B 131       4.822  14.708  10.647  1.00 98.25           H  
ATOM   4517 HG12 VAL B 131       5.147  16.427  10.345  1.00 98.25           H  
ATOM   4518 HG13 VAL B 131       4.228  15.932  11.777  1.00 98.25           H  
ATOM   4519  CG2 VAL B 131       7.481  15.191  10.969  1.00 98.25           C  
ATOM   4520 HG21 VAL B 131       7.208  14.321  10.372  1.00 98.25           H  
ATOM   4521 HG22 VAL B 131       7.691  16.035  10.311  1.00 98.25           H  
ATOM   4522 HG23 VAL B 131       8.370  14.942  11.548  1.00 98.25           H  
ATOM   4523  N   PHE B 132       5.264  18.694  12.189  1.00 98.03           N  
ATOM   4524  H   PHE B 132       4.593  18.259  12.806  1.00 98.03           H  
ATOM   4525  CA  PHE B 132       4.922  20.003  11.611  1.00 98.03           C  
ATOM   4526  HA  PHE B 132       5.236  20.034  10.568  1.00 98.03           H  
ATOM   4527  C   PHE B 132       5.656  21.131  12.343  1.00 98.03           C  
ATOM   4528  CB  PHE B 132       3.405  20.224  11.669  1.00 98.03           C  
ATOM   4529  HB2 PHE B 132       3.189  21.270  11.451  1.00 98.03           H  
ATOM   4530  HB3 PHE B 132       3.069  20.020  12.686  1.00 98.03           H  
ATOM   4531  O   PHE B 132       6.327  21.953  11.713  1.00 98.03           O  
ATOM   4532  CG  PHE B 132       2.598  19.370  10.714  1.00 98.03           C  
ATOM   4533  CD1 PHE B 132       2.546  19.688   9.344  1.00 98.03           C  
ATOM   4534  HD1 PHE B 132       3.078  20.550   8.970  1.00 98.03           H  
ATOM   4535  CD2 PHE B 132       1.878  18.267  11.200  1.00 98.03           C  
ATOM   4536  HD2 PHE B 132       1.889  18.042  12.257  1.00 98.03           H  
ATOM   4537  CE1 PHE B 132       1.790  18.891   8.464  1.00 98.03           C  
ATOM   4538  HE1 PHE B 132       1.739  19.140   7.415  1.00 98.03           H  
ATOM   4539  CE2 PHE B 132       1.136  17.462  10.321  1.00 98.03           C  
ATOM   4540  HE2 PHE B 132       0.599  16.607  10.703  1.00 98.03           H  
ATOM   4541  CZ  PHE B 132       1.086  17.777   8.955  1.00 98.03           C  
ATOM   4542  HZ  PHE B 132       0.491  17.168   8.291  1.00 98.03           H  
ATOM   4543  N   GLU B 133       5.644  21.101  13.677  1.00 96.87           N  
ATOM   4544  H   GLU B 133       5.077  20.404  14.137  1.00 96.87           H  
ATOM   4545  CA  GLU B 133       6.362  22.068  14.511  1.00 96.87           C  
ATOM   4546  HA  GLU B 133       5.968  23.066  14.318  1.00 96.87           H  
ATOM   4547  C   GLU B 133       7.876  22.110  14.226  1.00 96.87           C  
ATOM   4548  CB  GLU B 133       6.151  21.710  15.987  1.00 96.87           C  
ATOM   4549  HB2 GLU B 133       6.203  20.631  16.128  1.00 96.87           H  
ATOM   4550  HB3 GLU B 133       6.987  22.141  16.538  1.00 96.87           H  
ATOM   4551  O   GLU B 133       8.498  23.176  14.316  1.00 96.87           O  
ATOM   4552  CG  GLU B 133       4.823  22.241  16.552  1.00 96.87           C  
ATOM   4553  HG2 GLU B 133       4.026  21.550  16.281  1.00 96.87           H  
ATOM   4554  HG3 GLU B 133       4.605  23.205  16.091  1.00 96.87           H  
ATOM   4555  CD  GLU B 133       4.851  22.447  18.077  1.00 96.87           C  
ATOM   4556  OE1 GLU B 133       3.769  22.741  18.634  1.00 96.87           O  
ATOM   4557  OE2 GLU B 133       5.957  22.437  18.673  1.00 96.87           O  
ATOM   4558  N   ARG B 134       8.477  20.963  13.872  1.00 97.34           N  
ATOM   4559  H   ARG B 134       7.915  20.125  13.918  1.00 97.34           H  
ATOM   4560  CA  ARG B 134       9.897  20.834  13.491  1.00 97.34           C  
ATOM   4561  HA  ARG B 134      10.469  21.585  14.036  1.00 97.34           H  
ATOM   4562  C   ARG B 134      10.170  21.132  12.010  1.00 97.34           C  
ATOM   4563  CB  ARG B 134      10.421  19.446  13.900  1.00 97.34           C  
ATOM   4564  HB2 ARG B 134      11.438  19.324  13.528  1.00 97.34           H  
ATOM   4565  HB3 ARG B 134       9.795  18.676  13.448  1.00 97.34           H  
ATOM   4566  O   ARG B 134      11.317  21.421  11.669  1.00 97.34           O  
ATOM   4567  CG  ARG B 134      10.437  19.270  15.429  1.00 97.34           C  
ATOM   4568  HG2 ARG B 134      11.060  20.043  15.879  1.00 97.34           H  
ATOM   4569  HG3 ARG B 134       9.431  19.398  15.827  1.00 97.34           H  
ATOM   4570  CD  ARG B 134      10.945  17.882  15.847  1.00 97.34           C  
ATOM   4571  HD2 ARG B 134      10.716  17.161  15.063  1.00 97.34           H  
ATOM   4572  HD3 ARG B 134      10.390  17.560  16.728  1.00 97.34           H  
ATOM   4573  NE  ARG B 134      12.398  17.893  16.136  1.00 97.34           N  
ATOM   4574  HE  ARG B 134      13.031  17.701  15.374  1.00 97.34           H  
ATOM   4575  NH1 ARG B 134      12.230  18.358  18.381  1.00 97.34           N  
ATOM   4576 HH11 ARG B 134      12.673  18.506  19.276  1.00 97.34           H  
ATOM   4577 HH12 ARG B 134      11.230  18.222  18.331  1.00 97.34           H  
ATOM   4578  NH2 ARG B 134      14.233  18.258  17.453  1.00 97.34           N  
ATOM   4579 HH21 ARG B 134      14.862  17.939  16.731  1.00 97.34           H  
ATOM   4580 HH22 ARG B 134      14.644  18.366  18.369  1.00 97.34           H  
ATOM   4581  CZ  ARG B 134      12.946  18.171  17.308  1.00 97.34           C  
ATOM   4582  N   ALA B 135       9.145  21.119  11.154  1.00 97.47           N  
ATOM   4583  H   ALA B 135       8.241  20.827  11.496  1.00 97.47           H  
ATOM   4584  CA  ALA B 135       9.209  21.651   9.789  1.00 97.47           C  
ATOM   4585  HA  ALA B 135      10.172  21.384   9.353  1.00 97.47           H  
ATOM   4586  C   ALA B 135       9.104  23.190   9.736  1.00 97.47           C  
ATOM   4587  CB  ALA B 135       8.105  20.996   8.948  1.00 97.47           C  
ATOM   4588  HB1 ALA B 135       7.124  21.293   9.317  1.00 97.47           H  
ATOM   4589  HB2 ALA B 135       8.190  19.910   8.996  1.00 97.47           H  
ATOM   4590  HB3 ALA B 135       8.201  21.315   7.910  1.00 97.47           H  
ATOM   4591  O   ALA B 135       9.451  23.792   8.720  1.00 97.47           O  
ATOM   4592  N   GLY B 136       8.654  23.825  10.827  1.00 96.85           N  
ATOM   4593  H   GLY B 136       8.350  23.257  11.605  1.00 96.85           H  
ATOM   4594  CA  GLY B 136       8.372  25.262  10.885  1.00 96.85           C  
ATOM   4595  HA2 GLY B 136       8.488  25.602  11.914  1.00 96.85           H  
ATOM   4596  HA3 GLY B 136       9.079  25.808  10.260  1.00 96.85           H  
ATOM   4597  C   GLY B 136       6.954  25.621  10.429  1.00 96.85           C  
ATOM   4598  O   GLY B 136       6.741  26.723   9.937  1.00 96.85           O  
ATOM   4599  N   ILE B 137       5.999  24.699  10.582  1.00 97.18           N  
ATOM   4600  H   ILE B 137       6.235  23.830  11.039  1.00 97.18           H  
ATOM   4601  CA  ILE B 137       4.598  24.843  10.168  1.00 97.18           C  
ATOM   4602  HA  ILE B 137       4.455  25.796   9.659  1.00 97.18           H  
ATOM   4603  C   ILE B 137       3.716  24.817  11.421  1.00 97.18           C  
ATOM   4604  CB  ILE B 137       4.231  23.701   9.187  1.00 97.18           C  
ATOM   4605  HB  ILE B 137       4.412  22.754   9.695  1.00 97.18           H  
ATOM   4606  O   ILE B 137       3.849  23.905  12.236  1.00 97.18           O  
ATOM   4607  CG1 ILE B 137       5.114  23.738   7.915  1.00 97.18           C  
ATOM   4608 HG12 ILE B 137       4.848  24.605   7.310  1.00 97.18           H  
ATOM   4609 HG13 ILE B 137       6.163  23.839   8.194  1.00 97.18           H  
ATOM   4610  CG2 ILE B 137       2.738  23.753   8.807  1.00 97.18           C  
ATOM   4611 HG21 ILE B 137       2.119  23.591   9.689  1.00 97.18           H  
ATOM   4612 HG22 ILE B 137       2.488  22.966   8.095  1.00 97.18           H  
ATOM   4613 HG23 ILE B 137       2.489  24.721   8.372  1.00 97.18           H  
ATOM   4614  CD1 ILE B 137       5.011  22.468   7.061  1.00 97.18           C  
ATOM   4615 HD11 ILE B 137       5.171  21.594   7.692  1.00 97.18           H  
ATOM   4616 HD12 ILE B 137       4.034  22.402   6.581  1.00 97.18           H  
ATOM   4617 HD13 ILE B 137       5.782  22.488   6.291  1.00 97.18           H  
ATOM   4618  N   ASP B 138       2.792  25.772  11.561  1.00 96.98           N  
ATOM   4619  H   ASP B 138       2.727  26.502  10.865  1.00 96.98           H  
ATOM   4620  CA  ASP B 138       1.735  25.706  12.579  1.00 96.98           C  
ATOM   4621  HA  ASP B 138       2.197  25.592  13.559  1.00 96.98           H  
ATOM   4622  C   ASP B 138       0.794  24.513  12.295  1.00 96.98           C  
ATOM   4623  CB  ASP B 138       0.949  27.030  12.609  1.00 96.98           C  
ATOM   4624  HB2 ASP B 138       0.713  27.324  11.586  1.00 96.98           H  
ATOM   4625  HB3 ASP B 138       1.576  27.806  13.048  1.00 96.98           H  
ATOM   4626  O   ASP B 138       0.145  24.505  11.242  1.00 96.98           O  
ATOM   4627  CG  ASP B 138      -0.364  26.930  13.399  1.00 96.98           C  
ATOM   4628  OD1 ASP B 138      -0.429  26.131  14.362  1.00 96.98           O  
ATOM   4629  OD2 ASP B 138      -1.346  27.583  13.001  1.00 96.98           O  
ATOM   4630  N   PRO B 139       0.653  23.528  13.203  1.00 96.79           N  
ATOM   4631  CA  PRO B 139      -0.224  22.375  12.990  1.00 96.79           C  
ATOM   4632  HA  PRO B 139       0.098  21.865  12.081  1.00 96.79           H  
ATOM   4633  C   PRO B 139      -1.716  22.723  12.848  1.00 96.79           C  
ATOM   4634  CB  PRO B 139       0.019  21.449  14.184  1.00 96.79           C  
ATOM   4635  HB2 PRO B 139      -0.715  21.661  14.962  1.00 96.79           H  
ATOM   4636  HB3 PRO B 139      -0.019  20.398  13.899  1.00 96.79           H  
ATOM   4637  O   PRO B 139      -2.467  21.933  12.281  1.00 96.79           O  
ATOM   4638  CG  PRO B 139       1.406  21.852  14.681  1.00 96.79           C  
ATOM   4639  HG2 PRO B 139       2.179  21.374  14.081  1.00 96.79           H  
ATOM   4640  HG3 PRO B 139       1.558  21.625  15.736  1.00 96.79           H  
ATOM   4641  CD  PRO B 139       1.427  23.349  14.423  1.00 96.79           C  
ATOM   4642  HD2 PRO B 139       2.461  23.678  14.319  1.00 96.79           H  
ATOM   4643  HD3 PRO B 139       0.945  23.876  15.246  1.00 96.79           H  
ATOM   4644  N   ALA B 140      -2.169  23.899  13.301  1.00 94.00           N  
ATOM   4645  H   ALA B 140      -1.530  24.534  13.759  1.00 94.00           H  
ATOM   4646  CA  ALA B 140      -3.538  24.355  13.048  1.00 94.00           C  
ATOM   4647  HA  ALA B 140      -4.210  23.504  13.160  1.00 94.00           H  
ATOM   4648  C   ALA B 140      -3.739  24.889  11.614  1.00 94.00           C  
ATOM   4649  CB  ALA B 140      -3.921  25.383  14.117  1.00 94.00           C  
ATOM   4650  HB1 ALA B 140      -3.264  26.251  14.057  1.00 94.00           H  
ATOM   4651  HB2 ALA B 140      -4.950  25.706  13.963  1.00 94.00           H  
ATOM   4652  HB3 ALA B 140      -3.828  24.928  15.103  1.00 94.00           H  
ATOM   4653  O   ALA B 140      -4.849  24.813  11.083  1.00 94.00           O  
ATOM   4654  N   SER B 141      -2.675  25.367  10.957  1.00 95.26           N  
ATOM   4655  H   SER B 141      -1.803  25.426  11.462  1.00 95.26           H  
ATOM   4656  CA  SER B 141      -2.722  25.913   9.590  1.00 95.26           C  
ATOM   4657  HA  SER B 141      -3.575  26.588   9.533  1.00 95.26           H  
ATOM   4658  C   SER B 141      -2.920  24.859   8.490  1.00 95.26           C  
ATOM   4659  CB  SER B 141      -1.465  26.745   9.307  1.00 95.26           C  
ATOM   4660  HB2 SER B 141      -1.274  27.418  10.143  1.00 95.26           H  
ATOM   4661  HB3 SER B 141      -1.641  27.348   8.416  1.00 95.26           H  
ATOM   4662  O   SER B 141      -3.341  25.201   7.386  1.00 95.26           O  
ATOM   4663  OG  SER B 141      -0.330  25.928   9.078  1.00 95.26           O  
ATOM   4664  HG  SER B 141      -0.140  25.436   9.880  1.00 95.26           H  
ATOM   4665  N   VAL B 142      -2.662  23.576   8.780  1.00 96.24           N  
ATOM   4666  H   VAL B 142      -2.304  23.367   9.701  1.00 96.24           H  
ATOM   4667  CA  VAL B 142      -2.854  22.455   7.834  1.00 96.24           C  
ATOM   4668  HA  VAL B 142      -2.757  22.859   6.826  1.00 96.24           H  
ATOM   4669  C   VAL B 142      -4.265  21.851   7.872  1.00 96.24           C  
ATOM   4670  CB  VAL B 142      -1.756  21.380   7.969  1.00 96.24           C  
ATOM   4671  HB  VAL B 142      -1.970  20.571   7.269  1.00 96.24           H  
ATOM   4672  O   VAL B 142      -4.561  20.912   7.130  1.00 96.24           O  
ATOM   4673  CG1 VAL B 142      -0.390  21.964   7.589  1.00 96.24           C  
ATOM   4674 HG11 VAL B 142       0.368  21.183   7.633  1.00 96.24           H  
ATOM   4675 HG12 VAL B 142      -0.432  22.363   6.576  1.00 96.24           H  
ATOM   4676 HG13 VAL B 142      -0.117  22.765   8.277  1.00 96.24           H  
ATOM   4677  CG2 VAL B 142      -1.655  20.778   9.373  1.00 96.24           C  
ATOM   4678 HG21 VAL B 142      -1.263  21.520  10.069  1.00 96.24           H  
ATOM   4679 HG22 VAL B 142      -2.635  20.444   9.715  1.00 96.24           H  
ATOM   4680 HG23 VAL B 142      -0.979  19.924   9.359  1.00 96.24           H  
ATOM   4681  N   ARG B 143      -5.170  22.399   8.688  1.00 94.52           N  
ATOM   4682  H   ARG B 143      -4.887  23.192   9.246  1.00 94.52           H  
ATOM   4683  CA  ARG B 143      -6.565  21.951   8.766  1.00 94.52           C  
ATOM   4684  HA  ARG B 143      -6.553  20.869   8.893  1.00 94.52           H  
ATOM   4685  C   ARG B 143      -7.323  22.279   7.471  1.00 94.52           C  
ATOM   4686  CB  ARG B 143      -7.208  22.592  10.002  1.00 94.52           C  
ATOM   4687  HB2 ARG B 143      -7.480  23.625   9.789  1.00 94.52           H  
ATOM   4688  HB3 ARG B 143      -6.484  22.584  10.816  1.00 94.52           H  
ATOM   4689  O   ARG B 143      -7.290  23.414   7.006  1.00 94.52           O  
ATOM   4690  CG  ARG B 143      -8.434  21.799  10.458  1.00 94.52           C  
ATOM   4691  HG2 ARG B 143      -8.108  20.783  10.680  1.00 94.52           H  
ATOM   4692  HG3 ARG B 143      -9.189  21.770   9.673  1.00 94.52           H  
ATOM   4693  CD  ARG B 143      -9.029  22.413  11.727  1.00 94.52           C  
ATOM   4694  HD2 ARG B 143      -8.214  22.739  12.374  1.00 94.52           H  
ATOM   4695  HD3 ARG B 143      -9.629  23.280  11.449  1.00 94.52           H  
ATOM   4696  NE  ARG B 143      -9.841  21.423  12.457  1.00 94.52           N  
ATOM   4697  HE  ARG B 143      -9.757  20.465  12.150  1.00 94.52           H  
ATOM   4698  NH1 ARG B 143     -10.709  22.840  14.036  1.00 94.52           N  
ATOM   4699 HH11 ARG B 143     -10.245  23.605  13.568  1.00 94.52           H  
ATOM   4700 HH12 ARG B 143     -11.251  22.990  14.875  1.00 94.52           H  
ATOM   4701  NH2 ARG B 143     -11.134  20.649  14.160  1.00 94.52           N  
ATOM   4702 HH21 ARG B 143     -11.003  19.707  13.821  1.00 94.52           H  
ATOM   4703 HH22 ARG B 143     -11.703  20.807  14.979  1.00 94.52           H  
ATOM   4704  CZ  ARG B 143     -10.558  21.642  13.542  1.00 94.52           C  
ATOM   4705  N   GLY B 144      -8.020  21.298   6.900  1.00 94.94           N  
ATOM   4706  H   GLY B 144      -7.999  20.385   7.331  1.00 94.94           H  
ATOM   4707  CA  GLY B 144      -8.694  21.417   5.599  1.00 94.94           C  
ATOM   4708  HA2 GLY B 144      -9.253  22.351   5.558  1.00 94.94           H  
ATOM   4709  HA3 GLY B 144      -9.400  20.593   5.491  1.00 94.94           H  
ATOM   4710  C   GLY B 144      -7.740  21.375   4.397  1.00 94.94           C  
ATOM   4711  O   GLY B 144      -8.081  21.873   3.326  1.00 94.94           O  
ATOM   4712  N   THR B 145      -6.526  20.833   4.564  1.00 96.58           N  
ATOM   4713  H   THR B 145      -6.292  20.450   5.469  1.00 96.58           H  
ATOM   4714  CA  THR B 145      -5.547  20.675   3.472  1.00 96.58           C  
ATOM   4715  HA  THR B 145      -5.932  21.187   2.591  1.00 96.58           H  
ATOM   4716  C   THR B 145      -5.374  19.213   3.062  1.00 96.58           C  
ATOM   4717  CB  THR B 145      -4.189  21.327   3.775  1.00 96.58           C  
ATOM   4718  HB  THR B 145      -3.601  21.308   2.857  1.00 96.58           H  
ATOM   4719  O   THR B 145      -5.626  18.291   3.839  1.00 96.58           O  
ATOM   4720  CG2 THR B 145      -4.296  22.784   4.224  1.00 96.58           C  
ATOM   4721 HG21 THR B 145      -4.850  22.862   5.159  1.00 96.58           H  
ATOM   4722 HG22 THR B 145      -3.298  23.197   4.368  1.00 96.58           H  
ATOM   4723 HG23 THR B 145      -4.815  23.364   3.461  1.00 96.58           H  
ATOM   4724  OG1 THR B 145      -3.468  20.621   4.749  1.00 96.58           O  
ATOM   4725  HG1 THR B 145      -3.944  20.683   5.581  1.00 96.58           H  
ATOM   4726  N   ASP B 146      -4.917  18.985   1.830  1.00 97.35           N  
ATOM   4727  H   ASP B 146      -4.613  19.766   1.266  1.00 97.35           H  
ATOM   4728  CA  ASP B 146      -4.766  17.668   1.204  1.00 97.35           C  
ATOM   4729  HA  ASP B 146      -5.613  17.060   1.524  1.00 97.35           H  
ATOM   4730  C   ASP B 146      -3.500  16.911   1.658  1.00 97.35           C  
ATOM   4731  CB  ASP B 146      -4.878  17.812  -0.326  1.00 97.35           C  
ATOM   4732  HB2 ASP B 146      -4.996  16.818  -0.756  1.00 97.35           H  
ATOM   4733  HB3 ASP B 146      -5.776  18.381  -0.567  1.00 97.35           H  
ATOM   4734  O   ASP B 146      -2.844  16.243   0.857  1.00 97.35           O  
ATOM   4735  CG  ASP B 146      -3.668  18.494  -0.977  1.00 97.35           C  
ATOM   4736  OD1 ASP B 146      -3.114  19.453  -0.390  1.00 97.35           O  
ATOM   4737  OD2 ASP B 146      -3.268  18.074  -2.084  1.00 97.35           O  
ATOM   4738  N   VAL B 147      -3.129  17.010   2.940  1.00 98.40           N  
ATOM   4739  H   VAL B 147      -3.717  17.545   3.563  1.00 98.40           H  
ATOM   4740  CA  VAL B 147      -2.008  16.241   3.501  1.00 98.40           C  
ATOM   4741  HA  VAL B 147      -1.173  16.329   2.805  1.00 98.40           H  
ATOM   4742  C   VAL B 147      -2.403  14.770   3.616  1.00 98.40           C  
ATOM   4743  CB  VAL B 147      -1.526  16.771   4.864  1.00 98.40           C  
ATOM   4744  HB  VAL B 147      -2.356  16.738   5.570  1.00 98.40           H  
ATOM   4745  O   VAL B 147      -3.304  14.427   4.376  1.00 98.40           O  
ATOM   4746  CG1 VAL B 147      -0.365  15.921   5.405  1.00 98.40           C  
ATOM   4747 HG11 VAL B 147       0.032  16.373   6.314  1.00 98.40           H  
ATOM   4748 HG12 VAL B 147       0.431  15.849   4.664  1.00 98.40           H  
ATOM   4749 HG13 VAL B 147      -0.715  14.920   5.655  1.00 98.40           H  
ATOM   4750  CG2 VAL B 147      -1.015  18.213   4.782  1.00 98.40           C  
ATOM   4751 HG21 VAL B 147      -0.079  18.252   4.227  1.00 98.40           H  
ATOM   4752 HG22 VAL B 147      -0.856  18.602   5.788  1.00 98.40           H  
ATOM   4753 HG23 VAL B 147      -1.749  18.843   4.280  1.00 98.40           H  
ATOM   4754  N   GLY B 148      -1.719  13.895   2.877  1.00 98.67           N  
ATOM   4755  H   GLY B 148      -0.976  14.259   2.297  1.00 98.67           H  
ATOM   4756  CA  GLY B 148      -1.891  12.444   3.000  1.00 98.67           C  
ATOM   4757  HA2 GLY B 148      -1.516  11.945   2.106  1.00 98.67           H  
ATOM   4758  HA3 GLY B 148      -2.952  12.210   3.096  1.00 98.67           H  
ATOM   4759  C   GLY B 148      -1.162  11.881   4.223  1.00 98.67           C  
ATOM   4760  O   GLY B 148      -0.122  12.409   4.615  1.00 98.67           O  
ATOM   4761  N   VAL B 149      -1.674  10.795   4.801  1.00 98.83           N  
ATOM   4762  H   VAL B 149      -2.502  10.387   4.391  1.00 98.83           H  
ATOM   4763  CA  VAL B 149      -1.122  10.143   6.001  1.00 98.83           C  
ATOM   4764  HA  VAL B 149      -0.177  10.611   6.275  1.00 98.83           H  
ATOM   4765  C   VAL B 149      -0.850   8.670   5.692  1.00 98.83           C  
ATOM   4766  CB  VAL B 149      -2.083  10.309   7.199  1.00 98.83           C  
ATOM   4767  HB  VAL B 149      -3.064   9.913   6.933  1.00 98.83           H  
ATOM   4768  O   VAL B 149      -1.784   7.893   5.525  1.00 98.83           O  
ATOM   4769  CG1 VAL B 149      -1.589   9.556   8.438  1.00 98.83           C  
ATOM   4770 HG11 VAL B 149      -0.585   9.883   8.708  1.00 98.83           H  
ATOM   4771 HG12 VAL B 149      -2.269   9.739   9.271  1.00 98.83           H  
ATOM   4772 HG13 VAL B 149      -1.589   8.484   8.243  1.00 98.83           H  
ATOM   4773  CG2 VAL B 149      -2.263  11.781   7.591  1.00 98.83           C  
ATOM   4774 HG21 VAL B 149      -2.700  12.340   6.762  1.00 98.83           H  
ATOM   4775 HG22 VAL B 149      -1.302  12.223   7.854  1.00 98.83           H  
ATOM   4776 HG23 VAL B 149      -2.940  11.856   8.442  1.00 98.83           H  
ATOM   4777  N   TYR B 150       0.418   8.264   5.630  1.00 98.68           N  
ATOM   4778  H   TYR B 150       1.145   8.943   5.808  1.00 98.68           H  
ATOM   4779  CA  TYR B 150       0.820   6.897   5.271  1.00 98.68           C  
ATOM   4780  HA  TYR B 150      -0.064   6.274   5.130  1.00 98.68           H  
ATOM   4781  C   TYR B 150       1.652   6.281   6.399  1.00 98.68           C  
ATOM   4782  CB  TYR B 150       1.588   6.905   3.941  1.00 98.68           C  
ATOM   4783  HB2 TYR B 150       2.484   7.514   4.056  1.00 98.68           H  
ATOM   4784  HB3 TYR B 150       1.917   5.888   3.729  1.00 98.68           H  
ATOM   4785  O   TYR B 150       2.769   6.729   6.667  1.00 98.68           O  
ATOM   4786  CG  TYR B 150       0.807   7.412   2.739  1.00 98.68           C  
ATOM   4787  CD1 TYR B 150       0.195   6.497   1.859  1.00 98.68           C  
ATOM   4788  HD1 TYR B 150       0.256   5.436   2.056  1.00 98.68           H  
ATOM   4789  CD2 TYR B 150       0.716   8.796   2.486  1.00 98.68           C  
ATOM   4790  HD2 TYR B 150       1.179   9.496   3.166  1.00 98.68           H  
ATOM   4791  CE1 TYR B 150      -0.498   6.963   0.725  1.00 98.68           C  
ATOM   4792  HE1 TYR B 150      -0.974   6.271   0.046  1.00 98.68           H  
ATOM   4793  CE2 TYR B 150       0.020   9.267   1.355  1.00 98.68           C  
ATOM   4794  HE2 TYR B 150      -0.048  10.327   1.163  1.00 98.68           H  
ATOM   4795  OH  TYR B 150      -1.252   8.793  -0.628  1.00 98.68           O  
ATOM   4796  HH  TYR B 150      -1.309   9.751  -0.653  1.00 98.68           H  
ATOM   4797  CZ  TYR B 150      -0.589   8.348   0.472  1.00 98.68           C  
ATOM   4798  N   VAL B 151       1.121   5.257   7.074  1.00 98.08           N  
ATOM   4799  H   VAL B 151       0.215   4.909   6.796  1.00 98.08           H  
ATOM   4800  CA  VAL B 151       1.719   4.737   8.316  1.00 98.08           C  
ATOM   4801  HA  VAL B 151       2.707   5.180   8.443  1.00 98.08           H  
ATOM   4802  C   VAL B 151       1.905   3.225   8.268  1.00 98.08           C  
ATOM   4803  CB  VAL B 151       0.897   5.135   9.560  1.00 98.08           C  
ATOM   4804  HB  VAL B 151      -0.031   4.563   9.581  1.00 98.08           H  
ATOM   4805  O   VAL B 151       0.953   2.478   8.050  1.00 98.08           O  
ATOM   4806  CG1 VAL B 151       1.690   4.847  10.840  1.00 98.08           C  
ATOM   4807 HG11 VAL B 151       2.630   5.399  10.836  1.00 98.08           H  
ATOM   4808 HG12 VAL B 151       1.890   3.779  10.935  1.00 98.08           H  
ATOM   4809 HG13 VAL B 151       1.098   5.156  11.701  1.00 98.08           H  
ATOM   4810  CG2 VAL B 151       0.537   6.627   9.580  1.00 98.08           C  
ATOM   4811 HG21 VAL B 151       0.010   6.871  10.502  1.00 98.08           H  
ATOM   4812 HG22 VAL B 151      -0.121   6.857   8.742  1.00 98.08           H  
ATOM   4813 HG23 VAL B 151       1.439   7.235   9.508  1.00 98.08           H  
ATOM   4814  N   GLY B 152       3.129   2.769   8.536  1.00 97.69           N  
ATOM   4815  H   GLY B 152       3.867   3.445   8.672  1.00 97.69           H  
ATOM   4816  CA  GLY B 152       3.416   1.368   8.823  1.00 97.69           C  
ATOM   4817  HA2 GLY B 152       2.855   0.737   8.133  1.00 97.69           H  
ATOM   4818  HA3 GLY B 152       4.481   1.183   8.683  1.00 97.69           H  
ATOM   4819  C   GLY B 152       3.056   1.011  10.265  1.00 97.69           C  
ATOM   4820  O   GLY B 152       3.713   1.493  11.188  1.00 97.69           O  
ATOM   4821  N   CYS B 153       2.044   0.169  10.467  1.00 94.31           N  
ATOM   4822  H   CYS B 153       1.569  -0.229   9.669  1.00 94.31           H  
ATOM   4823  CA  CYS B 153       1.591  -0.258  11.793  1.00 94.31           C  
ATOM   4824  HA  CYS B 153       2.421  -0.208  12.498  1.00 94.31           H  
ATOM   4825  C   CYS B 153       1.092  -1.708  11.740  1.00 94.31           C  
ATOM   4826  CB  CYS B 153       0.486   0.695  12.271  1.00 94.31           C  
ATOM   4827  HB2 CYS B 153       0.812   1.728  12.147  1.00 94.31           H  
ATOM   4828  HB3 CYS B 153      -0.415   0.524  11.682  1.00 94.31           H  
ATOM   4829  O   CYS B 153       0.411  -2.083  10.788  1.00 94.31           O  
ATOM   4830  SG  CYS B 153       0.130   0.393  14.024  1.00 94.31           S  
ATOM   4831  HG  CYS B 153      -0.934   1.191  14.145  1.00 94.31           H  
ATOM   4832  N   GLY B 154       1.422  -2.503  12.759  1.00 87.28           N  
ATOM   4833  H   GLY B 154       1.869  -2.081  13.560  1.00 87.28           H  
ATOM   4834  CA  GLY B 154       0.942  -3.877  12.929  1.00 87.28           C  
ATOM   4835  HA2 GLY B 154       0.272  -4.151  12.114  1.00 87.28           H  
ATOM   4836  HA3 GLY B 154       1.786  -4.567  12.917  1.00 87.28           H  
ATOM   4837  C   GLY B 154       0.196  -4.039  14.253  1.00 87.28           C  
ATOM   4838  O   GLY B 154       0.364  -3.231  15.169  1.00 87.28           O  
ATOM   4839  N   TYR B 155      -0.625  -5.083  14.364  1.00 74.14           N  
ATOM   4840  H   TYR B 155      -0.710  -5.728  13.591  1.00 74.14           H  
ATOM   4841  CA  TYR B 155      -1.340  -5.396  15.604  1.00 74.14           C  
ATOM   4842  HA  TYR B 155      -1.840  -4.488  15.943  1.00 74.14           H  
ATOM   4843  C   TYR B 155      -0.365  -5.846  16.707  1.00 74.14           C  
ATOM   4844  CB  TYR B 155      -2.418  -6.450  15.318  1.00 74.14           C  
ATOM   4845  HB2 TYR B 155      -1.938  -7.395  15.064  1.00 74.14           H  
ATOM   4846  HB3 TYR B 155      -2.999  -6.135  14.451  1.00 74.14           H  
ATOM   4847  O   TYR B 155       0.524  -6.656  16.451  1.00 74.14           O  
ATOM   4848  CG  TYR B 155      -3.380  -6.663  16.469  1.00 74.14           C  
ATOM   4849  CD1 TYR B 155      -3.277  -7.808  17.284  1.00 74.14           C  
ATOM   4850  HD1 TYR B 155      -2.523  -8.556  17.089  1.00 74.14           H  
ATOM   4851  CD2 TYR B 155      -4.382  -5.705  16.724  1.00 74.14           C  
ATOM   4852  HD2 TYR B 155      -4.470  -4.828  16.100  1.00 74.14           H  
ATOM   4853  CE1 TYR B 155      -4.179  -7.997  18.349  1.00 74.14           C  
ATOM   4854  HE1 TYR B 155      -4.122  -8.875  18.975  1.00 74.14           H  
ATOM   4855  CE2 TYR B 155      -5.287  -5.894  17.786  1.00 74.14           C  
ATOM   4856  HE2 TYR B 155      -6.057  -5.160  17.975  1.00 74.14           H  
ATOM   4857  OH  TYR B 155      -6.048  -7.225  19.635  1.00 74.14           O  
ATOM   4858  HH  TYR B 155      -6.752  -6.574  19.669  1.00 74.14           H  
ATOM   4859  CZ  TYR B 155      -5.188  -7.045  18.600  1.00 74.14           C  
ATOM   4860  N   GLN B 156      -0.520  -5.306  17.922  1.00 70.27           N  
ATOM   4861  H   GLN B 156      -1.249  -4.617  18.042  1.00 70.27           H  
ATOM   4862  CA  GLN B 156       0.366  -5.557  19.076  1.00 70.27           C  
ATOM   4863  HA  GLN B 156       0.999  -6.415  18.853  1.00 70.27           H  
ATOM   4864  C   GLN B 156      -0.400  -5.941  20.358  1.00 70.27           C  
ATOM   4865  CB  GLN B 156       1.294  -4.349  19.319  1.00 70.27           C  
ATOM   4866  HB2 GLN B 156       1.873  -4.513  20.227  1.00 70.27           H  
ATOM   4867  HB3 GLN B 156       0.677  -3.465  19.477  1.00 70.27           H  
ATOM   4868  O   GLN B 156       0.156  -5.862  21.451  1.00 70.27           O  
ATOM   4869  CG  GLN B 156       2.284  -4.056  18.180  1.00 70.27           C  
ATOM   4870  HG2 GLN B 156       2.731  -3.080  18.367  1.00 70.27           H  
ATOM   4871  HG3 GLN B 156       1.744  -3.985  17.236  1.00 70.27           H  
ATOM   4872  CD  GLN B 156       3.439  -5.046  18.028  1.00 70.27           C  
ATOM   4873  NE2 GLN B 156       4.033  -5.088  16.855  1.00 70.27           N  
ATOM   4874 HE21 GLN B 156       4.810  -5.723  16.736  1.00 70.27           H  
ATOM   4875 HE22 GLN B 156       3.640  -4.561  16.088  1.00 70.27           H  
ATOM   4876  OE1 GLN B 156       3.881  -5.728  18.940  1.00 70.27           O  
ATOM   4877  N   ASP B 157      -1.660  -6.380  20.234  1.00 71.76           N  
ATOM   4878  H   ASP B 157      -2.042  -6.469  19.303  1.00 71.76           H  
ATOM   4879  CA  ASP B 157      -2.365  -7.118  21.299  1.00 71.76           C  
ATOM   4880  HA  ASP B 157      -3.362  -7.339  20.918  1.00 71.76           H  
ATOM   4881  C   ASP B 157      -2.599  -6.321  22.614  1.00 71.76           C  
ATOM   4882  CB  ASP B 157      -1.643  -8.476  21.457  1.00 71.76           C  
ATOM   4883  HB2 ASP B 157      -0.750  -8.340  22.067  1.00 71.76           H  
ATOM   4884  HB3 ASP B 157      -1.315  -8.818  20.475  1.00 71.76           H  
ATOM   4885  O   ASP B 157      -2.626  -6.878  23.709  1.00 71.76           O  
ATOM   4886  CG  ASP B 157      -2.500  -9.592  22.044  1.00 71.76           C  
ATOM   4887  OD1 ASP B 157      -3.630  -9.758  21.539  1.00 71.76           O  
ATOM   4888  OD2 ASP B 157      -1.987 -10.286  22.956  1.00 71.76           O  
ATOM   4889  N   TYR B 158      -2.763  -4.989  22.537  1.00 79.05           N  
ATOM   4890  H   TYR B 158      -2.685  -4.561  21.625  1.00 79.05           H  
ATOM   4891  CA  TYR B 158      -2.883  -4.116  23.724  1.00 79.05           C  
ATOM   4892  HA  TYR B 158      -2.051  -4.346  24.389  1.00 79.05           H  
ATOM   4893  C   TYR B 158      -4.156  -4.348  24.556  1.00 79.05           C  
ATOM   4894  CB  TYR B 158      -2.774  -2.636  23.309  1.00 79.05           C  
ATOM   4895  HB2 TYR B 158      -3.513  -2.432  22.535  1.00 79.05           H  
ATOM   4896  HB3 TYR B 158      -1.792  -2.468  22.866  1.00 79.05           H  
ATOM   4897  O   TYR B 158      -4.107  -4.315  25.788  1.00 79.05           O  
ATOM   4898  CG  TYR B 158      -2.966  -1.646  24.453  1.00 79.05           C  
ATOM   4899  CD1 TYR B 158      -4.117  -0.834  24.525  1.00 79.05           C  
ATOM   4900  HD1 TYR B 158      -4.872  -0.904  23.755  1.00 79.05           H  
ATOM   4901  CD2 TYR B 158      -1.995  -1.557  25.469  1.00 79.05           C  
ATOM   4902  HD2 TYR B 158      -1.117  -2.183  25.425  1.00 79.05           H  
ATOM   4903  CE1 TYR B 158      -4.283   0.071  25.595  1.00 79.05           C  
ATOM   4904  HE1 TYR B 158      -5.160   0.697  25.654  1.00 79.05           H  
ATOM   4905  CE2 TYR B 158      -2.167  -0.679  26.553  1.00 79.05           C  
ATOM   4906  HE2 TYR B 158      -1.419  -0.640  27.332  1.00 79.05           H  
ATOM   4907  OH  TYR B 158      -3.451   1.001  27.659  1.00 79.05           O  
ATOM   4908  HH  TYR B 158      -2.837   0.778  28.362  1.00 79.05           H  
ATOM   4909  CZ  TYR B 158      -3.311   0.142  26.615  1.00 79.05           C  
ATOM   4910  N   ALA B 159      -5.294  -4.593  23.903  1.00 64.69           N  
ATOM   4911  H   ALA B 159      -5.267  -4.587  22.893  1.00 64.69           H  
ATOM   4912  CA  ALA B 159      -6.570  -4.873  24.560  1.00 64.69           C  
ATOM   4913  HA  ALA B 159      -6.389  -5.196  25.585  1.00 64.69           H  
ATOM   4914  C   ALA B 159      -7.311  -6.017  23.837  1.00 64.69           C  
ATOM   4915  CB  ALA B 159      -7.371  -3.564  24.627  1.00 64.69           C  
ATOM   4916  HB1 ALA B 159      -7.550  -3.193  23.617  1.00 64.69           H  
ATOM   4917  HB2 ALA B 159      -6.810  -2.817  25.187  1.00 64.69           H  
ATOM   4918  HB3 ALA B 159      -8.327  -3.743  25.119  1.00 64.69           H  
ATOM   4919  O   ALA B 159      -8.240  -5.741  23.075  1.00 64.69           O  
ATOM   4920  N   PRO B 160      -6.914  -7.290  24.053  1.00 55.32           N  
ATOM   4921  CA  PRO B 160      -7.402  -8.414  23.250  1.00 55.32           C  
ATOM   4922  HA  PRO B 160      -7.332  -8.151  22.194  1.00 55.32           H  
ATOM   4923  C   PRO B 160      -8.864  -8.747  23.573  1.00 55.32           C  
ATOM   4924  CB  PRO B 160      -6.445  -9.589  23.521  1.00 55.32           C  
ATOM   4925  HB2 PRO B 160      -6.155 -10.083  22.594  1.00 55.32           H  
ATOM   4926  HB3 PRO B 160      -6.891 -10.315  24.201  1.00 55.32           H  
ATOM   4927  O   PRO B 160      -9.750  -8.640  22.728  1.00 55.32           O  
ATOM   4928  CG  PRO B 160      -5.239  -8.940  24.200  1.00 55.32           C  
ATOM   4929  HG2 PRO B 160      -4.725  -9.621  24.878  1.00 55.32           H  
ATOM   4930  HG3 PRO B 160      -4.556  -8.560  23.439  1.00 55.32           H  
ATOM   4931  CD  PRO B 160      -5.831  -7.739  24.918  1.00 55.32           C  
ATOM   4932  HD2 PRO B 160      -5.055  -6.986  25.057  1.00 55.32           H  
ATOM   4933  HD3 PRO B 160      -6.236  -8.045  25.883  1.00 55.32           H  
ATOM   4934  N   ASP B 161      -9.160  -9.089  24.835  1.00 55.83           N  
ATOM   4935  H   ASP B 161      -8.410  -9.147  25.508  1.00 55.83           H  
ATOM   4936  CA  ASP B 161     -10.512  -9.498  25.221  1.00 55.83           C  
ATOM   4937  HA  ASP B 161     -10.976  -9.935  24.336  1.00 55.83           H
[truncated: 1,795,213 more chars]
