# Supplementary material for: Module-Based Polyketide Synthase Engineering for de Novo Polyketide Biosynthesis
Source: ACS Synth Biol. 2023 Oct 23;12(11):3148–55. doi: 10.1021/acssynbio.3c00282 (PMC10661043; doi:10.1021/acssynbio.3c00282)
Supplement: Supplementary file 2 — sb3c00282_si_002.zip [file sb3c00282_si_002.zip › Final_PKS_Structures/menzella_pdbs/pikM6_ACP_eryM3_KSAT_dimer.pdb]

ATOM      1  N   LEU A   1      19.695 -31.596  14.233  1.00 19.19           N  
ATOM      2  H   LEU A   1      18.691 -31.692  14.180  1.00 19.19           H  
ATOM      3  H2  LEU A   1      19.982 -30.938  13.523  1.00 19.19           H  
ATOM      4  H3  LEU A   1      20.129 -32.486  14.034  1.00 19.19           H  
ATOM      5  CA  LEU A   1      20.108 -31.101  15.572  1.00 19.19           C  
ATOM      6  HA  LEU A   1      21.194 -31.003  15.567  1.00 19.19           H  
ATOM      7  C   LEU A   1      19.824 -32.107  16.698  1.00 19.19           C  
ATOM      8  CB  LEU A   1      19.544 -29.693  15.843  1.00 19.19           C  
ATOM      9  HB2 LEU A   1      18.502 -29.656  15.525  1.00 19.19           H  
ATOM     10  HB3 LEU A   1      19.574 -29.480  16.912  1.00 19.19           H  
ATOM     11  O   LEU A   1      20.778 -32.620  17.269  1.00 19.19           O  
ATOM     12  CG  LEU A   1      20.364 -28.618  15.095  1.00 19.19           C  
ATOM     13  HG  LEU A   1      20.604 -28.989  14.099  1.00 19.19           H  
ATOM     14  CD1 LEU A   1      19.573 -27.327  14.930  1.00 19.19           C  
ATOM     15 HD11 LEU A   1      18.652 -27.506  14.376  1.00 19.19           H  
ATOM     16 HD12 LEU A   1      19.322 -26.907  15.904  1.00 19.19           H  
ATOM     17 HD13 LEU A   1      20.163 -26.594  14.380  1.00 19.19           H  
ATOM     18  CD2 LEU A   1      21.670 -28.312  15.832  1.00 19.19           C  
ATOM     19 HD21 LEU A   1      22.294 -29.202  15.921  1.00 19.19           H  
ATOM     20 HD22 LEU A   1      22.229 -27.557  15.279  1.00 19.19           H  
ATOM     21 HD23 LEU A   1      21.458 -27.916  16.825  1.00 19.19           H  
ATOM     22  N   LEU A   2      18.559 -32.446  16.990  1.00 20.80           N  
ATOM     23  H   LEU A   2      17.812 -31.961  16.515  1.00 20.80           H  
ATOM     24  CA  LEU A   2      18.137 -33.174  18.210  1.00 20.80           C  
ATOM     25  HA  LEU A   2      18.274 -32.502  19.058  1.00 20.80           H  
ATOM     26  C   LEU A   2      18.896 -34.466  18.595  1.00 20.80           C  
ATOM     27  CB  LEU A   2      16.631 -33.485  18.078  1.00 20.80           C  
ATOM     28  HB2 LEU A   2      16.426 -33.823  17.062  1.00 20.80           H  
ATOM     29  HB3 LEU A   2      16.366 -34.303  18.748  1.00 20.80           H  
ATOM     30  O   LEU A   2      19.091 -34.707  19.786  1.00 20.80           O  
ATOM     31  CG  LEU A   2      15.727 -32.283  18.418  1.00 20.80           C  
ATOM     32  HG  LEU A   2      16.139 -31.382  17.964  1.00 20.80           H  
ATOM     33  CD1 LEU A   2      14.327 -32.507  17.854  1.00 20.80           C  
ATOM     34 HD11 LEU A   2      13.695 -31.653  18.100  1.00 20.80           H  
ATOM     35 HD12 LEU A   2      13.879 -33.403  18.284  1.00 20.80           H  
ATOM     36 HD13 LEU A   2      14.361 -32.601  16.769  1.00 20.80           H  
ATOM     37  CD2 LEU A   2      15.618 -32.089  19.931  1.00 20.80           C  
ATOM     38 HD21 LEU A   2      15.178 -32.969  20.400  1.00 20.80           H  
ATOM     39 HD22 LEU A   2      14.977 -31.232  20.138  1.00 20.80           H  
ATOM     40 HD23 LEU A   2      16.594 -31.884  20.370  1.00 20.80           H  
ATOM     41  N   ALA A   3      19.341 -35.293  17.640  1.00 23.29           N  
ATOM     42  H   ALA A   3      19.149 -35.062  16.675  1.00 23.29           H  
ATOM     43  CA  ALA A   3      19.935 -36.607  17.934  1.00 23.29           C  
ATOM     44  HA  ALA A   3      19.169 -37.231  18.394  1.00 23.29           H  
ATOM     45  C   ALA A   3      21.124 -36.556  18.924  1.00 23.29           C  
ATOM     46  CB  ALA A   3      20.345 -37.260  16.607  1.00 23.29           C  
ATOM     47  HB1 ALA A   3      21.109 -36.663  16.110  1.00 23.29           H  
ATOM     48  HB2 ALA A   3      20.746 -38.255  16.800  1.00 23.29           H  
ATOM     49  HB3 ALA A   3      19.478 -37.357  15.954  1.00 23.29           H  
ATOM     50  O   ALA A   3      21.229 -37.406  19.811  1.00 23.29           O  
ATOM     51  N   MET A   4      21.986 -35.534  18.833  1.00 23.39           N  
ATOM     52  H   MET A   4      21.820 -34.824  18.134  1.00 23.39           H  
ATOM     53  CA  MET A   4      23.159 -35.399  19.712  1.00 23.39           C  
ATOM     54  HA  MET A   4      23.688 -36.351  19.736  1.00 23.39           H  
ATOM     55  C   MET A   4      22.807 -35.065  21.170  1.00 23.39           C  
ATOM     56  CB  MET A   4      24.121 -34.337  19.162  1.00 23.39           C  
ATOM     57  HB2 MET A   4      23.570 -33.438  18.885  1.00 23.39           H  
ATOM     58  HB3 MET A   4      24.829 -34.073  19.948  1.00 23.39           H  
ATOM     59  O   MET A   4      23.503 -35.517  22.081  1.00 23.39           O  
ATOM     60  CG  MET A   4      24.917 -34.853  17.960  1.00 23.39           C  
ATOM     61  HG2 MET A   4      24.224 -35.051  17.142  1.00 23.39           H  
ATOM     62  HG3 MET A   4      25.403 -35.791  18.227  1.00 23.39           H  
ATOM     63  SD  MET A   4      26.184 -33.705  17.360  1.00 23.39           S  
ATOM     64  CE  MET A   4      27.403 -33.780  18.704  1.00 23.39           C  
ATOM     65  HE1 MET A   4      27.714 -34.812  18.863  1.00 23.39           H  
ATOM     66  HE2 MET A   4      26.975 -33.377  19.622  1.00 23.39           H  
ATOM     67  HE3 MET A   4      28.274 -33.183  18.430  1.00 23.39           H  
ATOM     68  N   GLY A   5      21.716 -34.332  21.424  1.00 28.22           N  
ATOM     69  H   GLY A   5      21.129 -34.049  20.652  1.00 28.22           H  
ATOM     70  CA  GLY A   5      21.343 -33.903  22.780  1.00 28.22           C  
ATOM     71  HA2 GLY A   5      22.152 -33.309  23.207  1.00 28.22           H  
ATOM     72  HA3 GLY A   5      20.453 -33.278  22.717  1.00 28.22           H  
ATOM     73  C   GLY A   5      21.043 -35.069  23.733  1.00 28.22           C  
ATOM     74  O   GLY A   5      21.178 -34.943  24.954  1.00 28.22           O  
ATOM     75  N   ARG A   6      20.679 -36.236  23.182  1.00 32.67           N  
ATOM     76  H   ARG A   6      20.606 -36.267  22.175  1.00 32.67           H  
ATOM     77  CA  ARG A   6      20.390 -37.455  23.949  1.00 32.67           C  
ATOM     78  HA  ARG A   6      19.868 -37.154  24.857  1.00 32.67           H  
ATOM     79  C   ARG A   6      21.662 -38.169  24.425  1.00 32.67           C  
ATOM     80  CB  ARG A   6      19.452 -38.349  23.118  1.00 32.67           C  
ATOM     81  HB2 ARG A   6      18.837 -37.712  22.482  1.00 32.67           H  
ATOM     82  HB3 ARG A   6      20.035 -39.004  22.471  1.00 32.67           H  
ATOM     83  O   ARG A   6      21.680 -38.650  25.556  1.00 32.67           O  
ATOM     84  CG  ARG A   6      18.504 -39.179  23.999  1.00 32.67           C  
ATOM     85  HG2 ARG A   6      19.070 -39.936  24.542  1.00 32.67           H  
ATOM     86  HG3 ARG A   6      18.015 -38.518  24.714  1.00 32.67           H  
ATOM     87  CD  ARG A   6      17.426 -39.850  23.133  1.00 32.67           C  
ATOM     88  HD2 ARG A   6      17.898 -40.604  22.504  1.00 32.67           H  
ATOM     89  HD3 ARG A   6      16.979 -39.092  22.490  1.00 32.67           H  
ATOM     90  NE  ARG A   6      16.364 -40.472  23.950  1.00 32.67           N  
ATOM     91  HE  ARG A   6      16.527 -40.533  24.945  1.00 32.67           H  
ATOM     92  NH1 ARG A   6      14.899 -40.934  22.235  1.00 32.67           N  
ATOM     93 HH11 ARG A   6      15.559 -40.566  21.566  1.00 32.67           H  
ATOM     94 HH12 ARG A   6      13.998 -41.262  21.918  1.00 32.67           H  
ATOM     95  NH2 ARG A   6      14.321 -41.417  24.329  1.00 32.67           N  
ATOM     96 HH21 ARG A   6      13.430 -41.738  23.977  1.00 32.67           H  
ATOM     97 HH22 ARG A   6      14.490 -41.416  25.325  1.00 32.67           H  
ATOM     98  CZ  ARG A   6      15.207 -40.937  23.503  1.00 32.67           C  
ATOM     99  N   TYR A   7      22.733 -38.165  23.624  1.00 30.04           N  
ATOM    100  H   TYR A   7      22.657 -37.712  22.724  1.00 30.04           H  
ATOM    101  CA  TYR A   7      24.048 -38.691  24.025  1.00 30.04           C  
ATOM    102  HA  TYR A   7      23.936 -39.720  24.365  1.00 30.04           H  
ATOM    103  C   TYR A   7      24.654 -37.892  25.190  1.00 30.04           C  
ATOM    104  CB  TYR A   7      25.018 -38.673  22.829  1.00 30.04           C  
ATOM    105  HB2 TYR A   7      24.921 -37.732  22.288  1.00 30.04           H  
ATOM    106  HB3 TYR A   7      26.036 -38.705  23.215  1.00 30.04           H  
ATOM    107  O   TYR A   7      25.143 -38.478  26.155  1.00 30.04           O  
ATOM    108  CG  TYR A   7      24.878 -39.833  21.861  1.00 30.04           C  
ATOM    109  CD1 TYR A   7      25.454 -41.077  22.191  1.00 30.04           C  
ATOM    110  HD1 TYR A   7      25.963 -41.203  23.135  1.00 30.04           H  
ATOM    111  CD2 TYR A   7      24.232 -39.665  20.620  1.00 30.04           C  
ATOM    112  HD2 TYR A   7      23.790 -38.715  20.357  1.00 30.04           H  
ATOM    113  CE1 TYR A   7      25.395 -42.151  21.282  1.00 30.04           C  
ATOM    114  HE1 TYR A   7      25.851 -43.098  21.531  1.00 30.04           H  
ATOM    115  CE2 TYR A   7      24.173 -40.738  19.708  1.00 30.04           C  
ATOM    116  HE2 TYR A   7      23.690 -40.622  18.749  1.00 30.04           H  
ATOM    117  OH  TYR A   7      24.704 -43.005  19.145  1.00 30.04           O  
ATOM    118  HH  TYR A   7      25.175 -43.784  19.450  1.00 30.04           H  
ATOM    119  CZ  TYR A   7      24.758 -41.980  20.034  1.00 30.04           C  
ATOM    120  N   ALA A   8      24.588 -36.557  25.127  1.00 32.15           N  
ATOM    121  H   ALA A   8      24.192 -36.137  24.298  1.00 32.15           H  
ATOM    122  CA  ALA A   8      25.243 -35.677  26.098  1.00 32.15           C  
ATOM    123  HA  ALA A   8      26.310 -35.898  26.097  1.00 32.15           H  
ATOM    124  C   ALA A   8      24.741 -35.884  27.541  1.00 32.15           C  
ATOM    125  CB  ALA A   8      25.056 -34.229  25.628  1.00 32.15           C  
ATOM    126  HB1 ALA A   8      25.485 -34.103  24.634  1.00 32.15           H  
ATOM    127  HB2 ALA A   8      25.566 -33.553  26.315  1.00 32.15           H  
ATOM    128  HB3 ALA A   8      23.998 -33.972  25.595  1.00 32.15           H  
ATOM    129  O   ALA A   8      25.541 -36.103  28.454  1.00 32.15           O  
ATOM    130  N   ARG A   9      23.414 -35.886  27.754  1.00 33.56           N  
ATOM    131  H   ARG A   9      22.809 -35.711  26.965  1.00 33.56           H  
ATOM    132  CA  ARG A   9      22.826 -36.091  29.094  1.00 33.56           C  
ATOM    133  HA  ARG A   9      23.333 -35.428  29.795  1.00 33.56           H  
ATOM    134  C   ARG A   9      23.077 -37.491  29.661  1.00 33.56           C  
ATOM    135  CB  ARG A   9      21.323 -35.747  29.099  1.00 33.56           C  
ATOM    136  HB2 ARG A   9      20.862 -36.209  29.972  1.00 33.56           H  
ATOM    137  HB3 ARG A   9      20.843 -36.148  28.206  1.00 33.56           H  
ATOM    138  O   ARG A   9      23.162 -37.627  30.876  1.00 33.56           O  
ATOM    139  CG  ARG A   9      21.096 -34.229  29.194  1.00 33.56           C  
ATOM    140  HG2 ARG A   9      21.491 -33.739  28.304  1.00 33.56           H  
ATOM    141  HG3 ARG A   9      21.647 -33.854  30.057  1.00 33.56           H  
ATOM    142  CD  ARG A   9      19.620 -33.840  29.382  1.00 33.56           C  
ATOM    143  HD2 ARG A   9      19.178 -34.453  30.167  1.00 33.56           H  
ATOM    144  HD3 ARG A   9      19.599 -32.800  29.710  1.00 33.56           H  
ATOM    145  NE  ARG A   9      18.835 -33.967  28.136  1.00 33.56           N  
ATOM    146  HE  ARG A   9      19.249 -34.504  27.387  1.00 33.56           H  
ATOM    147  NH1 ARG A   9      17.114 -32.527  28.691  1.00 33.56           N  
ATOM    148 HH11 ARG A   9      17.544 -32.320  29.581  1.00 33.56           H  
ATOM    149 HH12 ARG A   9      16.324 -31.970  28.398  1.00 33.56           H  
ATOM    150  NH2 ARG A   9      17.152 -33.458  26.679  1.00 33.56           N  
ATOM    151 HH21 ARG A   9      17.618 -33.960  25.937  1.00 33.56           H  
ATOM    152 HH22 ARG A   9      16.342 -32.895  26.459  1.00 33.56           H  
ATOM    153  CZ  ARG A   9      17.709 -33.325  27.849  1.00 33.56           C  
ATOM    154  N   PHE A  10      23.230 -38.511  28.813  1.00 39.30           N  
ATOM    155  H   PHE A  10      23.180 -38.333  27.820  1.00 39.30           H  
ATOM    156  CA  PHE A  10      23.519 -39.875  29.264  1.00 39.30           C  
ATOM    157  HA  PHE A  10      22.797 -40.149  30.034  1.00 39.30           H  
ATOM    158  C   PHE A  10      24.915 -39.990  29.900  1.00 39.30           C  
ATOM    159  CB  PHE A  10      23.348 -40.840  28.082  1.00 39.30           C  
ATOM    160  HB2 PHE A  10      24.125 -40.649  27.342  1.00 39.30           H  
ATOM    161  HB3 PHE A  10      22.389 -40.644  27.603  1.00 39.30           H  
ATOM    162  O   PHE A  10      25.064 -40.617  30.946  1.00 39.30           O  
ATOM    163  CG  PHE A  10      23.389 -42.304  28.477  1.00 39.30           C  
ATOM    164  CD1 PHE A  10      24.601 -43.020  28.434  1.00 39.30           C  
ATOM    165  HD1 PHE A  10      25.509 -42.529  28.117  1.00 39.30           H  
ATOM    166  CD2 PHE A  10      22.212 -42.950  28.901  1.00 39.30           C  
ATOM    167  HD2 PHE A  10      21.281 -42.405  28.941  1.00 39.30           H  
ATOM    168  CE1 PHE A  10      24.634 -44.374  28.811  1.00 39.30           C  
ATOM    169  HE1 PHE A  10      25.565 -44.921  28.778  1.00 39.30           H  
ATOM    170  CE2 PHE A  10      22.245 -44.305  29.276  1.00 39.30           C  
ATOM    171  HE2 PHE A  10      21.341 -44.800  29.601  1.00 39.30           H  
ATOM    172  CZ  PHE A  10      23.456 -45.018  29.231  1.00 39.30           C  
ATOM    173  HZ  PHE A  10      23.483 -46.058  29.518  1.00 39.30           H  
ATOM    174  N   LEU A  11      25.927 -39.345  29.307  1.00 37.50           N  
ATOM    175  H   LEU A  11      25.734 -38.841  28.453  1.00 37.50           H  
ATOM    176  CA  LEU A  11      27.315 -39.390  29.789  1.00 37.50           C  
ATOM    177  HA  LEU A  11      27.544 -40.405  30.113  1.00 37.50           H  
ATOM    178  C   LEU A  11      27.580 -38.491  31.007  1.00 37.50           C  
ATOM    179  CB  LEU A  11      28.255 -39.004  28.633  1.00 37.50           C  
ATOM    180  HB2 LEU A  11      29.260 -38.860  29.031  1.00 37.50           H  
ATOM    181  HB3 LEU A  11      27.924 -38.048  28.226  1.00 37.50           H  
ATOM    182  O   LEU A  11      28.419 -38.827  31.838  1.00 37.50           O  
ATOM    183  CG  LEU A  11      28.331 -40.036  27.494  1.00 37.50           C  
ATOM    184  HG  LEU A  11      27.328 -40.271  27.139  1.00 37.50           H  
ATOM    185  CD1 LEU A  11      29.128 -39.449  26.330  1.00 37.50           C  
ATOM    186 HD11 LEU A  11      30.143 -39.211  26.648  1.00 37.50           H  
ATOM    187 HD12 LEU A  11      28.640 -38.542  25.973  1.00 37.50           H  
ATOM    188 HD13 LEU A  11      29.167 -40.166  25.510  1.00 37.50           H  
ATOM    189  CD2 LEU A  11      29.020 -41.332  27.935  1.00 37.50           C  
ATOM    190 HD21 LEU A  11      29.116 -42.003  27.082  1.00 37.50           H  
ATOM    191 HD22 LEU A  11      28.425 -41.833  28.698  1.00 37.50           H  
ATOM    192 HD23 LEU A  11      30.011 -41.114  28.332  1.00 37.50           H  
ATOM    193  N   ALA A  12      26.883 -37.356  31.119  1.00 37.89           N  
ATOM    194  H   ALA A  12      26.251 -37.107  30.372  1.00 37.89           H  
ATOM    195  CA  ALA A  12      27.071 -36.396  32.214  1.00 37.89           C  
ATOM    196  HA  ALA A  12      28.135 -36.336  32.441  1.00 37.89           H  
ATOM    197  C   ALA A  12      26.363 -36.788  33.531  1.00 37.89           C  
ATOM    198  CB  ALA A  12      26.615 -35.021  31.712  1.00 37.89           C  
ATOM    199  HB1 ALA A  12      27.169 -34.751  30.813  1.00 37.89           H  
ATOM    200  HB2 ALA A  12      25.549 -35.042  31.486  1.00 37.89           H  
ATOM    201  HB3 ALA A  12      26.802 -34.270  32.480  1.00 37.89           H  
ATOM    202  O   ALA A  12      26.536 -36.115  34.548  1.00 37.89           O  
ATOM    203  N   GLY A  13      25.541 -37.842  33.513  1.00 37.19           N  
ATOM    204  H   GLY A  13      25.461 -38.366  32.653  1.00 37.19           H  
ATOM    205  CA  GLY A  13      24.766 -38.297  34.667  1.00 37.19           C  
ATOM    206  HA2 GLY A  13      24.168 -37.460  35.028  1.00 37.19           H  
ATOM    207  HA3 GLY A  13      24.089 -39.089  34.347  1.00 37.19           H  
ATOM    208  C   GLY A  13      25.617 -38.831  35.833  1.00 37.19           C  
ATOM    209  O   GLY A  13      26.814 -39.092  35.684  1.00 37.19           O  
ATOM    210  N   PRO A  14      25.010 -39.022  37.021  1.00 46.91           N  
ATOM    211  CA  PRO A  14      25.704 -39.604  38.166  1.00 46.91           C  
ATOM    212  HA  PRO A  14      26.523 -38.952  38.467  1.00 46.91           H  
ATOM    213  C   PRO A  14      26.260 -40.987  37.809  1.00 46.91           C  
ATOM    214  CB  PRO A  14      24.661 -39.676  39.289  1.00 46.91           C  
ATOM    215  HB2 PRO A  14      24.707 -38.763  39.882  1.00 46.91           H  
ATOM    216  HB3 PRO A  14      24.799 -40.549  39.927  1.00 46.91           H  
ATOM    217  O   PRO A  14      25.545 -41.814  37.237  1.00 46.91           O  
ATOM    218  CG  PRO A  14      23.327 -39.725  38.540  1.00 46.91           C  
ATOM    219  HG2 PRO A  14      22.508 -39.332  39.143  1.00 46.91           H  
ATOM    220  HG3 PRO A  14      23.118 -40.748  38.228  1.00 46.91           H  
ATOM    221  CD  PRO A  14      23.593 -38.858  37.311  1.00 46.91           C  
ATOM    222  HD2 PRO A  14      23.391 -37.812  37.541  1.00 46.91           H  
ATOM    223  HD3 PRO A  14      22.969 -39.191  36.482  1.00 46.91           H  
ATOM    224  N   ARG A  15      27.524 -41.255  38.178  1.00 49.90           N  
ATOM    225  H   ARG A  15      28.062 -40.526  38.623  1.00 49.90           H  
ATOM    226  CA  ARG A  15      28.127 -42.577  37.954  1.00 49.90           C  
ATOM    227  HA  ARG A  15      28.168 -42.722  36.874  1.00 49.90           H  
ATOM    228  C   ARG A  15      27.222 -43.652  38.573  1.00 49.90           C  
ATOM    229  CB  ARG A  15      29.546 -42.713  38.535  1.00 49.90           C  
ATOM    230  HB2 ARG A  15      29.802 -43.772  38.537  1.00 49.90           H  
ATOM    231  HB3 ARG A  15      29.555 -42.366  39.568  1.00 49.90           H  
ATOM    232  O   ARG A  15      26.863 -43.511  39.747  1.00 49.90           O  
ATOM    233  CG  ARG A  15      30.620 -41.971  37.727  1.00 49.90           C  
ATOM    234  HG2 ARG A  15      30.501 -42.200  36.668  1.00 49.90           H  
ATOM    235  HG3 ARG A  15      30.505 -40.897  37.874  1.00 49.90           H  
ATOM    236  CD  ARG A  15      32.023 -42.418  38.176  1.00 49.90           C  
ATOM    237  HD2 ARG A  15      32.115 -42.278  39.253  1.00 49.90           H  
ATOM    238  HD3 ARG A  15      32.141 -43.479  37.955  1.00 49.90           H  
ATOM    239  NE  ARG A  15      33.081 -41.649  37.498  1.00 49.90           N  
ATOM    240  HE  ARG A  15      32.787 -40.815  37.009  1.00 49.90           H  
ATOM    241  NH1 ARG A  15      34.902 -43.008  37.983  1.00 49.90           N  
ATOM    242 HH11 ARG A  15      34.356 -43.842  38.145  1.00 49.90           H  
ATOM    243 HH12 ARG A  15      35.884 -43.226  37.890  1.00 49.90           H  
ATOM    244  NH2 ARG A  15      35.202 -41.081  36.928  1.00 49.90           N  
ATOM    245 HH21 ARG A  15      34.854 -40.248  36.476  1.00 49.90           H  
ATOM    246 HH22 ARG A  15      36.182 -41.321  36.878  1.00 49.90           H  
ATOM    247  CZ  ARG A  15      34.376 -41.926  37.480  1.00 49.90           C  
ATOM    248  N   PRO A  16      26.865 -44.712  37.829  1.00 49.94           N  
ATOM    249  CA  PRO A  16      26.077 -45.808  38.377  1.00 49.94           C  
ATOM    250  HA  PRO A  16      25.094 -45.430  38.659  1.00 49.94           H  
ATOM    251  C   PRO A  16      26.766 -46.376  39.621  1.00 49.94           C  
ATOM    252  CB  PRO A  16      25.914 -46.829  37.246  1.00 49.94           C  
ATOM    253  HB2 PRO A  16      26.045 -47.854  37.593  1.00 49.94           H  
ATOM    254  HB3 PRO A  16      24.929 -46.709  36.796  1.00 49.94           H  
ATOM    255  O   PRO A  16      27.992 -46.431  39.684  1.00 49.94           O  
ATOM    256  CG  PRO A  16      26.984 -46.444  36.226  1.00 49.94           C  
ATOM    257  HG2 PRO A  16      27.902 -46.994  36.430  1.00 49.94           H  
ATOM    258  HG3 PRO A  16      26.630 -46.606  35.208  1.00 49.94           H  
ATOM    259  CD  PRO A  16      27.227 -44.964  36.447  1.00 49.94           C  
ATOM    260  HD2 PRO A  16      28.276 -44.740  36.253  1.00 49.94           H  
ATOM    261  HD3 PRO A  16      26.584 -44.377  35.792  1.00 49.94           H  
ATOM    262  N   GLY A  17      25.972 -46.744  40.629  1.00 58.22           N  
ATOM    263  H   GLY A  17      24.976 -46.658  40.489  1.00 58.22           H  
ATOM    264  CA  GLY A  17      26.438 -47.389  41.861  1.00 58.22           C  
ATOM    265  HA2 GLY A  17      25.763 -47.133  42.677  1.00 58.22           H  
ATOM    266  HA3 GLY A  17      27.433 -47.023  42.111  1.00 58.22           H  
ATOM    267  C   GLY A  17      26.489 -48.914  41.728  1.00 58.22           C  
ATOM    268  O   GLY A  17      26.061 -49.464  40.714  1.00 58.22           O  
ATOM    269  N   ARG A  18      27.002 -49.620  42.753  1.00 59.45           N  
ATOM    270  H   ARG A  18      27.304 -49.114  43.573  1.00 59.45           H  
ATOM    271  CA  ARG A  18      27.023 -51.098  42.765  1.00 59.45           C  
ATOM    272  HA  ARG A  18      27.661 -51.453  41.955  1.00 59.45           H  
ATOM    273  C   ARG A  18      25.620 -51.653  42.498  1.00 59.45           C  
ATOM    274  CB  ARG A  18      27.530 -51.673  44.104  1.00 59.45           C  
ATOM    275  HB2 ARG A  18      27.126 -51.097  44.937  1.00 59.45           H  
ATOM    276  HB3 ARG A  18      27.140 -52.687  44.189  1.00 59.45           H  
ATOM    277  O   ARG A  18      24.745 -51.540  43.353  1.00 59.45           O  
ATOM    278  CG  ARG A  18      29.057 -51.761  44.218  1.00 59.45           C  
ATOM    279  HG2 ARG A  18      29.451 -52.164  43.285  1.00 59.45           H  
ATOM    280  HG3 ARG A  18      29.473 -50.767  44.384  1.00 59.45           H  
ATOM    281  CD  ARG A  18      29.459 -52.690  45.375  1.00 59.45           C  
ATOM    282  HD2 ARG A  18      29.229 -52.194  46.318  1.00 59.45           H  
ATOM    283  HD3 ARG A  18      28.868 -53.603  45.307  1.00 59.45           H  
ATOM    284  NE  ARG A  18      30.890 -53.054  45.324  1.00 59.45           N  
ATOM    285  HE  ARG A  18      31.431 -52.665  44.565  1.00 59.45           H  
ATOM    286  NH1 ARG A  18      30.921 -54.397  47.186  1.00 59.45           N  
ATOM    287 HH11 ARG A  18      29.957 -54.152  47.359  1.00 59.45           H  
ATOM    288 HH12 ARG A  18      31.393 -55.070  47.773  1.00 59.45           H  
ATOM    289  NH2 ARG A  18      32.739 -54.258  45.901  1.00 59.45           N  
ATOM    290 HH21 ARG A  18      33.202 -54.921  46.506  1.00 59.45           H  
ATOM    291 HH22 ARG A  18      33.232 -53.893  45.098  1.00 59.45           H  
ATOM    292  CZ  ARG A  18      31.509 -53.896  46.135  1.00 59.45           C  
ATOM    293  N   SER A  19      25.446 -52.292  41.345  1.00 59.27           N  
ATOM    294  H   SER A  19      26.190 -52.266  40.663  1.00 59.27           H  
ATOM    295  CA  SER A  19      24.271 -53.109  41.051  1.00 59.27           C  
ATOM    296  HA  SER A  19      23.373 -52.505  41.178  1.00 59.27           H  
ATOM    297  C   SER A  19      24.207 -54.305  42.007  1.00 59.27           C  
ATOM    298  CB  SER A  19      24.336 -53.581  39.599  1.00 59.27           C  
ATOM    299  HB2 SER A  19      25.281 -54.103  39.446  1.00 59.27           H  
ATOM    300  HB3 SER A  19      24.289 -52.721  38.931  1.00 59.27           H  
ATOM    301  O   SER A  19      25.238 -54.868  42.379  1.00 59.27           O  
ATOM    302  OG  SER A  19      23.276 -54.461  39.310  1.00 59.27           O  
ATOM    303  HG  SER A  19      23.673 -55.317  39.134  1.00 59.27           H  
ATOM    304  N   SER A  20      22.993 -54.690  42.404  1.00 66.01           N  
ATOM    305  H   SER A  20      22.190 -54.173  42.073  1.00 66.01           H  
ATOM    306  CA  SER A  20      22.719 -55.952  43.102  1.00 66.01           C  
ATOM    307  HA  SER A  20      23.523 -56.161  43.808  1.00 66.01           H  
ATOM    308  C   SER A  20      22.634 -57.138  42.139  1.00 66.01           C  
ATOM    309  CB  SER A  20      21.405 -55.839  43.876  1.00 66.01           C  
ATOM    310  HB2 SER A  20      21.139 -56.814  44.285  1.00 66.01           H  
ATOM    311  HB3 SER A  20      21.531 -55.133  44.696  1.00 66.01           H  
ATOM    312  O   SER A  20      22.971 -58.256  42.520  1.00 66.01           O  
ATOM    313  OG  SER A  20      20.373 -55.377  43.020  1.00 66.01           O  
ATOM    314  HG  SER A  20      19.525 -55.491  43.455  1.00 66.01           H  
ATOM    315  N   ALA A  21      22.211 -56.897  40.896  1.00 67.09           N  
ATOM    316  H   ALA A  21      21.962 -55.950  40.649  1.00 67.09           H  
ATOM    317  CA  ALA A  21      22.343 -57.863  39.818  1.00 67.09           C  
ATOM    318  HA  ALA A  21      22.006 -58.832  40.185  1.00 67.09           H  
ATOM    319  C   ALA A  21      23.817 -57.950  39.381  1.00 67.09           C  
ATOM    320  CB  ALA A  21      21.435 -57.449  38.652  1.00 67.09           C  
ATOM    321  HB1 ALA A  21      21.735 -56.476  38.264  1.00 67.09           H  
ATOM    322  HB2 ALA A  21      20.399 -57.401  38.986  1.00 67.09           H  
ATOM    323  HB3 ALA A  21      21.516 -58.182  37.850  1.00 67.09           H  
ATOM    324  O   ALA A  21      24.486 -56.907  39.338  1.00 67.09           O  
ATOM    325  N   PRO A  22      24.312 -59.143  39.001  1.00 73.47           N  
ATOM    326  CA  PRO A  22      25.546 -59.271  38.237  1.00 73.47           C  
ATOM    327  HA  PRO A  22      26.392 -59.068  38.894  1.00 73.47           H  
ATOM    328  C   PRO A  22      25.549 -58.287  37.056  1.00 73.47           C  
ATOM    329  CB  PRO A  22      25.584 -60.737  37.784  1.00 73.47           C  
ATOM    330  HB2 PRO A  22      25.058 -60.850  36.836  1.00 73.47           H  
ATOM    331  HB3 PRO A  22      26.602 -61.119  37.713  1.00 73.47           H  
ATOM    332  O   PRO A  22      24.516 -58.064  36.427  1.00 73.47           O  
ATOM    333  CG  PRO A  22      24.776 -61.465  38.854  1.00 73.47           C  
ATOM    334  HG2 PRO A  22      24.365 -62.405  38.485  1.00 73.47           H  
ATOM    335  HG3 PRO A  22      25.394 -61.632  39.736  1.00 73.47           H  
ATOM    336  CD  PRO A  22      23.683 -60.446  39.166  1.00 73.47           C  
ATOM    337  HD2 PRO A  22      23.323 -60.591  40.184  1.00 73.47           H  
ATOM    338  HD3 PRO A  22      22.866 -60.550  38.452  1.00 73.47           H  
ATOM    339  N   VAL A  23      26.694 -57.668  36.774  1.00 77.58           N  
ATOM    340  H   VAL A  23      27.517 -57.901  37.312  1.00 77.58           H  
ATOM    341  CA  VAL A  23      26.852 -56.720  35.660  1.00 77.58           C  
ATOM    342  HA  VAL A  23      25.881 -56.503  35.215  1.00 77.58           H  
ATOM    343  C   VAL A  23      27.725 -57.370  34.604  1.00 77.58           C  
ATOM    344  CB  VAL A  23      27.466 -55.384  36.128  1.00 77.58           C  
ATOM    345  HB  VAL A  23      28.448 -55.575  36.561  1.00 77.58           H  
ATOM    346  O   VAL A  23      28.806 -57.846  34.939  1.00 77.58           O  
ATOM    347  CG1 VAL A  23      27.637 -54.388  34.972  1.00 77.58           C  
ATOM    348 HG11 VAL A  23      28.031 -53.443  35.345  1.00 77.58           H  
ATOM    349 HG12 VAL A  23      28.344 -54.774  34.238  1.00 77.58           H  
ATOM    350 HG13 VAL A  23      26.679 -54.207  34.484  1.00 77.58           H  
ATOM    351  CG2 VAL A  23      26.597 -54.716  37.197  1.00 77.58           C  
ATOM    352 HG21 VAL A  23      26.550 -55.359  38.076  1.00 77.58           H  
ATOM    353 HG22 VAL A  23      25.590 -54.556  36.812  1.00 77.58           H  
ATOM    354 HG23 VAL A  23      27.037 -53.763  37.490  1.00 77.58           H  
ATOM    355  N   LEU A  24      27.298 -57.352  33.345  1.00 79.86           N  
ATOM    356  H   LEU A  24      26.392 -56.957  33.138  1.00 79.86           H  
ATOM    357  CA  LEU A  24      28.148 -57.700  32.211  1.00 79.86           C  
ATOM    358  HA  LEU A  24      29.018 -58.251  32.569  1.00 79.86           H  
ATOM    359  C   LEU A  24      28.631 -56.419  31.528  1.00 79.86           C  
ATOM    360  CB  LEU A  24      27.370 -58.620  31.258  1.00 79.86           C  
ATOM    361  HB2 LEU A  24      26.495 -58.081  30.893  1.00 79.86           H  
ATOM    362  HB3 LEU A  24      27.021 -59.488  31.816  1.00 79.86           H  
ATOM    363  O   LEU A  24      27.821 -55.600  31.097  1.00 79.86           O  
ATOM    364  CG  LEU A  24      28.191 -59.105  30.050  1.00 79.86           C  
ATOM    365  HG  LEU A  24      28.551 -58.247  29.483  1.00 79.86           H  
ATOM    366  CD1 LEU A  24      29.389 -59.967  30.454  1.00 79.86           C  
ATOM    367 HD11 LEU A  24      30.140 -59.357  30.954  1.00 79.86           H  
ATOM    368 HD12 LEU A  24      29.063 -60.772  31.113  1.00 79.86           H  
ATOM    369 HD13 LEU A  24      29.843 -60.400  29.563  1.00 79.86           H  
ATOM    370  CD2 LEU A  24      27.293 -59.938  29.145  1.00 79.86           C  
ATOM    371 HD21 LEU A  24      26.971 -60.840  29.666  1.00 79.86           H  
ATOM    372 HD22 LEU A  24      27.836 -60.219  28.242  1.00 79.86           H  
ATOM    373 HD23 LEU A  24      26.415 -59.355  28.867  1.00 79.86           H  
ATOM    374  N   LEU A  25      29.946 -56.261  31.414  1.00 78.52           N  
ATOM    375  H   LEU A  25      30.544 -56.971  31.812  1.00 78.52           H  
ATOM    376  CA  LEU A  25      30.584 -55.237  30.597  1.00 78.52           C  
ATOM    377  HA  LEU A  25      29.868 -54.443  30.383  1.00 78.52           H  
ATOM    378  C   LEU A  25      31.023 -55.877  29.276  1.00 78.52           C  
ATOM    379  CB  LEU A  25      31.765 -54.638  31.381  1.00 78.52           C  
ATOM    380  HB2 LEU A  25      31.405 -54.255  32.336  1.00 78.52           H  
ATOM    381  HB3 LEU A  25      32.477 -55.439  31.578  1.00 78.52           H  
ATOM    382  O   LEU A  25      31.990 -56.638  29.253  1.00 78.52           O  
ATOM    383  CG  LEU A  25      32.508 -53.516  30.636  1.00 78.52           C  
ATOM    384  HG  LEU A  25      32.817 -53.878  29.655  1.00 78.52           H  
ATOM    385  CD1 LEU A  25      31.646 -52.269  30.439  1.00 78.52           C  
ATOM    386 HD11 LEU A  25      30.809 -52.493  29.777  1.00 78.52           H  
ATOM    387 HD12 LEU A  25      32.238 -51.481  29.974  1.00 78.52           H  
ATOM    388 HD13 LEU A  25      31.266 -51.918  31.399  1.00 78.52           H  
ATOM    389  CD2 LEU A  25      33.763 -53.128  31.415  1.00 78.52           C  
ATOM    390 HD21 LEU A  25      33.500 -52.863  32.439  1.00 78.52           H  
ATOM    391 HD22 LEU A  25      34.446 -53.977  31.452  1.00 78.52           H  
ATOM    392 HD23 LEU A  25      34.264 -52.288  30.933  1.00 78.52           H  
ATOM    393  N   VAL A  26      30.319 -55.562  28.189  1.00 79.74           N  
ATOM    394  H   VAL A  26      29.534 -54.934  28.283  1.00 79.74           H  
ATOM    395  CA  VAL A  26      30.716 -55.962  26.830  1.00 79.74           C  
ATOM    396  HA  VAL A  26      31.292 -56.885  26.903  1.00 79.74           H  
ATOM    397  C   VAL A  26      31.617 -54.882  26.229  1.00 79.74           C  
ATOM    398  CB  VAL A  26      29.504 -56.268  25.932  1.00 79.74           C  
ATOM    399  HB  VAL A  26      28.942 -55.353  25.748  1.00 79.74           H  
ATOM    400  O   VAL A  26      31.294 -53.696  26.322  1.00 79.74           O  
ATOM    401  CG1 VAL A  26      29.972 -56.844  24.592  1.00 79.74           C  
ATOM    402 HG11 VAL A  26      29.113 -57.138  23.988  1.00 79.74           H  
ATOM    403 HG12 VAL A  26      30.532 -56.091  24.038  1.00 79.74           H  
ATOM    404 HG13 VAL A  26      30.603 -57.718  24.756  1.00 79.74           H  
ATOM    405  CG2 VAL A  26      28.566 -57.295  26.583  1.00 79.74           C  
ATOM    406 HG21 VAL A  26      27.794 -57.593  25.874  1.00 79.74           H  
ATOM    407 HG22 VAL A  26      28.078 -56.859  27.454  1.00 79.74           H  
ATOM    408 HG23 VAL A  26      29.131 -58.177  26.884  1.00 79.74           H  
ATOM    409  N   ARG A  27      32.756 -55.267  25.642  1.00 79.49           N  
ATOM    410  H   ARG A  27      32.965 -56.255  25.618  1.00 79.49           H  
ATOM    411  CA  ARG A  27      33.790 -54.337  25.159  1.00 79.49           C  
ATOM    412  HA  ARG A  27      33.372 -53.333  25.085  1.00 79.49           H  
ATOM    413  C   ARG A  27      34.326 -54.728  23.791  1.00 79.49           C  
ATOM    414  CB  ARG A  27      34.986 -54.319  26.122  1.00 79.49           C  
ATOM    415  HB2 ARG A  27      35.525 -55.262  26.034  1.00 79.49           H  
ATOM    416  HB3 ARG A  27      35.659 -53.519  25.811  1.00 79.49           H  
ATOM    417  O   ARG A  27      34.595 -55.898  23.567  1.00 79.49           O  
ATOM    418  CG  ARG A  27      34.600 -54.118  27.589  1.00 79.49           C  
ATOM    419  HG2 ARG A  27      34.132 -55.021  27.981  1.00 79.49           H  
ATOM    420  HG3 ARG A  27      33.900 -53.286  27.661  1.00 79.49           H  
ATOM    421  CD  ARG A  27      35.836 -53.785  28.416  1.00 79.49           C  
ATOM    422  HD2 ARG A  27      35.528 -53.549  29.435  1.00 79.49           H  
ATOM    423  HD3 ARG A  27      36.294 -52.905  27.964  1.00 79.49           H  
ATOM    424  NE  ARG A  27      36.827 -54.866  28.448  1.00 79.49           N  
ATOM    425  HE  ARG A  27      36.634 -55.706  27.922  1.00 79.49           H  
ATOM    426  NH1 ARG A  27      38.496 -53.754  29.587  1.00 79.49           N  
ATOM    427 HH11 ARG A  27      39.482 -53.660  29.784  1.00 79.49           H  
ATOM    428 HH12 ARG A  27      37.899 -52.943  29.661  1.00 79.49           H  
ATOM    429  NH2 ARG A  27      38.837 -55.812  28.768  1.00 79.49           N  
ATOM    430 HH21 ARG A  27      38.502 -56.537  28.149  1.00 79.49           H  
ATOM    431 HH22 ARG A  27      39.807 -55.763  29.047  1.00 79.49           H  
ATOM    432  CZ  ARG A  27      38.042 -54.804  28.952  1.00 79.49           C  
ATOM    433  N   ALA A  28      34.591 -53.738  22.947  1.00 73.30           N  
ATOM    434  H   ALA A  28      34.291 -52.803  23.182  1.00 73.30           H  
ATOM    435  CA  ALA A  28      35.440 -53.886  21.767  1.00 73.30           C  
ATOM    436  HA  ALA A  28      34.919 -54.465  21.004  1.00 73.30           H  
ATOM    437  C   ALA A  28      36.772 -54.595  22.098  1.00 73.30           C  
ATOM    438  CB  ALA A  28      35.692 -52.468  21.238  1.00 73.30           C  
ATOM    439  HB1 ALA A  28      34.772 -52.066  20.814  1.00 73.30           H  
ATOM    440  HB2 ALA A  28      36.462 -52.493  20.467  1.00 73.30           H  
ATOM    441  HB3 ALA A  28      36.044 -51.821  22.041  1.00 73.30           H  
ATOM    442  O   ALA A  28      37.366 -54.334  23.150  1.00 73.30           O  
ATOM    443  N   SER A  29      37.252 -55.456  21.196  1.00 82.51           N  
ATOM    444  H   SER A  29      36.650 -55.699  20.422  1.00 82.51           H  
ATOM    445  CA  SER A  29      38.570 -56.107  21.254  1.00 82.51           C  
ATOM    446  HA  SER A  29      38.962 -55.998  22.265  1.00 82.51           H  
ATOM    447  C   SER A  29      39.606 -55.473  20.321  1.00 82.51           C  
ATOM    448  CB  SER A  29      38.464 -57.611  20.983  1.00 82.51           C  
ATOM    449  HB2 SER A  29      37.727 -58.044  21.660  1.00 82.51           H  
ATOM    450  HB3 SER A  29      39.429 -58.073  21.187  1.00 82.51           H  
ATOM    451  O   SER A  29      40.788 -55.798  20.426  1.00 82.51           O  
ATOM    452  OG  SER A  29      38.093 -57.904  19.651  1.00 82.51           O  
ATOM    453  HG  SER A  29      38.593 -57.371  19.028  1.00 82.51           H  
ATOM    454  N   GLU A  30      39.186 -54.545  19.457  1.00 72.74           N  
ATOM    455  H   GLU A  30      38.198 -54.346  19.394  1.00 72.74           H  
ATOM    456  CA  GLU A  30      40.059 -53.748  18.591  1.00 72.74           C  
ATOM    457  HA  GLU A  30      41.081 -54.116  18.691  1.00 72.74           H  
ATOM    458  C   GLU A  30      40.028 -52.257  18.996  1.00 72.74           C  
ATOM    459  CB  GLU A  30      39.651 -53.962  17.126  1.00 72.74           C  
ATOM    460  HB2 GLU A  30      40.224 -53.288  16.489  1.00 72.74           H  
ATOM    461  HB3 GLU A  30      38.594 -53.721  17.014  1.00 72.74           H  
ATOM    462  O   GLU A  30      38.953 -51.711  19.266  1.00 72.74           O  
ATOM    463  CG  GLU A  30      39.911 -55.412  16.676  1.00 72.74           C  
ATOM    464  HG2 GLU A  30      39.750 -56.102  17.505  1.00 72.74           H  
ATOM    465  HG3 GLU A  30      40.956 -55.507  16.384  1.00 72.74           H  
ATOM    466  CD  GLU A  30      39.003 -55.835  15.519  1.00 72.74           C  
ATOM    467  OE1 GLU A  30      38.311 -56.868  15.695  1.00 72.74           O  
ATOM    468  OE2 GLU A  30      39.019 -55.142  14.481  1.00 72.74           O  
ATOM    469  N   PRO A  31      41.186 -51.572  19.087  1.00 62.32           N  
ATOM    470  CA  PRO A  31      41.236 -50.151  19.411  1.00 62.32           C  
ATOM    471  HA  PRO A  31      40.597 -49.943  20.269  1.00 62.32           H  
ATOM    472  C   PRO A  31      40.779 -49.289  18.231  1.00 62.32           C  
ATOM    473  CB  PRO A  31      42.693 -49.862  19.781  1.00 62.32           C  
ATOM    474  HB2 PRO A  31      42.983 -48.835  19.560  1.00 62.32           H  
ATOM    475  HB3 PRO A  31      42.860 -50.081  20.835  1.00 62.32           H  
ATOM    476  O   PRO A  31      40.997 -49.615  17.065  1.00 62.32           O  
ATOM    477  CG  PRO A  31      43.461 -50.869  18.926  1.00 62.32           C  
ATOM    478  HG2 PRO A  31      44.432 -51.109  19.361  1.00 62.32           H  
ATOM    479  HG3 PRO A  31      43.582 -50.476  17.917  1.00 62.32           H  
ATOM    480  CD  PRO A  31      42.534 -52.086  18.898  1.00 62.32           C  
ATOM    481  HD2 PRO A  31      42.627 -52.603  17.943  1.00 62.32           H  
ATOM    482  HD3 PRO A  31      42.782 -52.757  19.720  1.00 62.32           H  
ATOM    483  N   LEU A  32      40.213 -48.122  18.541  1.00 51.10           N  
ATOM    484  H   LEU A  32      40.090 -47.893  19.517  1.00 51.10           H  
ATOM    485  CA  LEU A  32      39.839 -47.124  17.539  1.00 51.10           C  
ATOM    486  HA  LEU A  32      39.510 -47.669  16.655  1.00 51.10           H  
ATOM    487  C   LEU A  32      41.081 -46.315  17.115  1.00 51.10           C  
ATOM    488  CB  LEU A  32      38.641 -46.305  18.073  1.00 51.10           C  
ATOM    489  HB2 LEU A  32      38.255 -46.811  18.959  1.00 51.10           H  
ATOM    490  HB3 LEU A  32      38.956 -45.315  18.403  1.00 51.10           H  
ATOM    491  O   LEU A  32      41.328 -45.214  17.605  1.00 51.10           O  
ATOM    492  CG  LEU A  32      37.495 -46.186  17.047  1.00 51.10           C  
ATOM    493  HG  LEU A  32      37.534 -47.010  16.334  1.00 51.10           H  
ATOM    494  CD1 LEU A  32      36.161 -46.280  17.775  1.00 51.10           C  
ATOM    495 HD11 LEU A  32      36.129 -47.221  18.324  1.00 51.10           H  
ATOM    496 HD12 LEU A  32      35.352 -46.298  17.044  1.00 51.10           H  
ATOM    497 HD13 LEU A  32      36.034 -45.440  18.457  1.00 51.10           H  
ATOM    498  CD2 LEU A  32      37.539 -44.866  16.278  1.00 51.10           C  
ATOM    499 HD21 LEU A  32      36.731 -44.846  15.547  1.00 51.10           H  
ATOM    500 HD22 LEU A  32      37.435 -44.025  16.964  1.00 51.10           H  
ATOM    501 HD23 LEU A  32      38.491 -44.788  15.753  1.00 51.10           H  
ATOM    502  N   GLY A  33      41.881 -46.906  16.224  1.00 50.28           N  
ATOM    503  H   GLY A  33      41.665 -47.866  15.997  1.00 50.28           H  
ATOM    504  CA  GLY A  33      43.160 -46.366  15.747  1.00 50.28           C  
ATOM    505  HA2 GLY A  33      43.333 -46.715  14.729  1.00 50.28           H  
ATOM    506  HA3 GLY A  33      43.108 -45.278  15.724  1.00 50.28           H  
ATOM    507  C   GLY A  33      44.375 -46.771  16.597  1.00 50.28           C  
ATOM    508  O   GLY A  33      44.273 -47.578  17.521  1.00 50.28           O  
ATOM    509  N   ASP A  34      45.545 -46.212  16.270  1.00 52.99           N  
ATOM    510  H   ASP A  34      45.581 -45.582  15.481  1.00 52.99           H  
ATOM    511  CA  ASP A  34      46.816 -46.535  16.934  1.00 52.99           C  
ATOM    512  HA  ASP A  34      46.961 -47.615  16.896  1.00 52.99           H  
ATOM    513  C   ASP A  34      46.823 -46.107  18.413  1.00 52.99           C  
ATOM    514  CB  ASP A  34      48.001 -45.867  16.209  1.00 52.99           C  
ATOM    515  HB2 ASP A  34      48.867 -45.898  16.869  1.00 52.99           H  
ATOM    516  HB3 ASP A  34      47.764 -44.819  16.028  1.00 52.99           H  
ATOM    517  O   ASP A  34      46.844 -44.915  18.740  1.00 52.99           O  
ATOM    518  CG  ASP A  34      48.419 -46.531  14.893  1.00 52.99           C  
ATOM    519  OD1 ASP A  34      48.186 -47.750  14.743  1.00 52.99           O  
ATOM    520  OD2 ASP A  34      49.023 -45.810  14.068  1.00 52.99           O  
ATOM    521  N   TRP A  35      46.885 -47.082  19.325  1.00 53.66           N  
ATOM    522  H   TRP A  35      46.840 -48.037  19.001  1.00 53.66           H  
ATOM    523  CA  TRP A  35      47.014 -46.836  20.763  1.00 53.66           C  
ATOM    524  HA  TRP A  35      46.773 -45.791  20.955  1.00 53.66           H  
ATOM    525  C   TRP A  35      48.439 -47.085  21.273  1.00 53.66           C  
ATOM    526  CB  TRP A  35      45.989 -47.659  21.539  1.00 53.66           C  
ATOM    527  HB2 TRP A  35      45.002 -47.496  21.104  1.00 53.66           H  
ATOM    528  HB3 TRP A  35      46.225 -48.719  21.441  1.00 53.66           H  
ATOM    529  O   TRP A  35      49.046 -48.120  21.007  1.00 53.66           O  
ATOM    530  CG  TRP A  35      45.928 -47.295  22.989  1.00 53.66           C  
ATOM    531  CD1 TRP A  35      46.615 -47.902  23.983  1.00 53.66           C  
ATOM    532  HD1 TRP A  35      47.297 -48.728  23.848  1.00 53.66           H  
ATOM    533  CD2 TRP A  35      45.127 -46.254  23.633  1.00 53.66           C  
ATOM    534  CE2 TRP A  35      45.355 -46.319  25.041  1.00 53.66           C  
ATOM    535  CE3 TRP A  35      44.186 -45.305  23.176  1.00 53.66           C  
ATOM    536  HE3 TRP A  35      43.967 -45.250  22.120  1.00 53.66           H  
ATOM    537  NE1 TRP A  35      46.277 -47.330  25.193  1.00 53.66           N  
ATOM    538  HE1 TRP A  35      46.582 -47.699  26.083  1.00 53.66           H  
ATOM    539  CH2 TRP A  35      43.732 -44.576  25.466  1.00 53.66           C  
ATOM    540  HH2 TRP A  35      43.174 -43.961  26.157  1.00 53.66           H  
ATOM    541  CZ2 TRP A  35      44.672 -45.501  25.952  1.00 53.66           C  
ATOM    542  HZ2 TRP A  35      44.846 -45.609  27.012  1.00 53.66           H  
ATOM    543  CZ3 TRP A  35      43.496 -44.475  24.082  1.00 53.66           C  
ATOM    544  HZ3 TRP A  35      42.753 -43.783  23.713  1.00 53.66           H  
ATOM    545  N   GLN A  36      48.970 -46.147  22.062  1.00 50.52           N  
ATOM    546  H   GLN A  36      48.385 -45.362  22.311  1.00 50.52           H  
ATOM    547  CA  GLN A  36      50.289 -46.259  22.695  1.00 50.52           C  
ATOM    548  HA  GLN A  36      50.941 -46.870  22.070  1.00 50.52           H  
ATOM    549  C   GLN A  36      50.168 -46.938  24.070  1.00 50.52           C  
ATOM    550  CB  GLN A  36      50.915 -44.857  22.829  1.00 50.52           C  
ATOM    551  HB2 GLN A  36      51.835 -44.936  23.409  1.00 50.52           H  
ATOM    552  HB3 GLN A  36      50.225 -44.212  23.372  1.00 50.52           H  
ATOM    553  O   GLN A  36      49.529 -46.376  24.957  1.00 50.52           O  
ATOM    554  CG  GLN A  36      51.249 -44.210  21.474  1.00 50.52           C  
ATOM    555  HG2 GLN A  36      51.964 -44.847  20.954  1.00 50.52           H  
ATOM    556  HG3 GLN A  36      50.350 -44.145  20.861  1.00 50.52           H  
ATOM    557  CD  GLN A  36      51.831 -42.801  21.607  1.00 50.52           C  
ATOM    558  NE2 GLN A  36      52.763 -42.438  20.753  1.00 50.52           N  
ATOM    559 HE21 GLN A  36      53.080 -43.090  20.049  1.00 50.52           H  
ATOM    560 HE22 GLN A  36      53.175 -41.525  20.878  1.00 50.52           H  
ATOM    561  OE1 GLN A  36      51.436 -41.984  22.438  1.00 50.52           O  
ATOM    562  N   GLU A  37      50.819 -48.093  24.281  1.00 60.11           N  
ATOM    563  H   GLU A  37      51.282 -48.531  23.498  1.00 60.11           H  
ATOM    564  CA  GLU A  37      50.749 -48.872  25.542  1.00 60.11           C  
ATOM    565  HA  GLU A  37      49.743 -49.272  25.662  1.00 60.11           H  
ATOM    566  C   GLU A  37      51.053 -48.050  26.809  1.00 60.11           C  
ATOM    567  CB  GLU A  37      51.744 -50.049  25.511  1.00 60.11           C  
ATOM    568  HB2 GLU A  37      52.731 -49.669  25.250  1.00 60.11           H  
ATOM    569  HB3 GLU A  37      51.800 -50.468  26.516  1.00 60.11           H  
ATOM    570  O   GLU A  37      50.440 -48.270  27.854  1.00 60.11           O  
ATOM    571  CG  GLU A  37      51.360 -51.191  24.559  1.00 60.11           C  
ATOM    572  HG2 GLU A  37      51.424 -50.832  23.531  1.00 60.11           H  
ATOM    573  HG3 GLU A  37      50.326 -51.473  24.756  1.00 60.11           H  
ATOM    574  CD  GLU A  37      52.278 -52.417  24.739  1.00 60.11           C  
ATOM    575  OE1 GLU A  37      51.757 -53.553  24.670  1.00 60.11           O  
ATOM    576  OE2 GLU A  37      53.497 -52.218  24.953  1.00 60.11           O  
ATOM    577  N   GLU A  38      51.945 -47.057  26.717  1.00 59.12           N  
ATOM    578  H   GLU A  38      52.426 -46.942  25.837  1.00 59.12           H  
ATOM    579  CA  GLU A  38      52.291 -46.138  27.816  1.00 59.12           C  
ATOM    580  HA  GLU A  38      52.728 -46.711  28.633  1.00 59.12           H  
ATOM    581  C   GLU A  38      51.076 -45.382  28.395  1.00 59.12           C  
ATOM    582  CB  GLU A  38      53.327 -45.110  27.321  1.00 59.12           C  
ATOM    583  HB2 GLU A  38      53.531 -44.410  28.131  1.00 59.12           H  
ATOM    584  HB3 GLU A  38      52.893 -44.556  26.489  1.00 59.12           H  
ATOM    585  O   GLU A  38      51.138 -44.883  29.519  1.00 59.12           O  
ATOM    586  CG  GLU A  38      54.663 -45.733  26.875  1.00 59.12           C  
ATOM    587  HG2 GLU A  38      54.476 -46.421  26.051  1.00 59.12           H  
ATOM    588  HG3 GLU A  38      55.070 -46.306  27.708  1.00 59.12           H  
ATOM    589  CD  GLU A  38      55.704 -44.690  26.418  1.00 59.12           C  
ATOM    590  OE1 GLU A  38      56.872 -45.095  26.221  1.00 59.12           O  
ATOM    591  OE2 GLU A  38      55.341 -43.501  26.261  1.00 59.12           O  
ATOM    592  N   ARG A  39      49.962 -45.298  27.650  1.00 52.28           N  
ATOM    593  H   ARG A  39      49.965 -45.780  26.762  1.00 52.28           H  
ATOM    594  CA  ARG A  39      48.726 -44.603  28.045  1.00 52.28           C  
ATOM    595  HA  ARG A  39      48.995 -43.786  28.715  1.00 52.28           H  
ATOM    596  C   ARG A  39      47.741 -45.462  28.855  1.00 52.28           C  
ATOM    597  CB  ARG A  39      48.045 -44.001  26.804  1.00 52.28           C  
ATOM    598  HB2 ARG A  39      47.135 -43.490  27.119  1.00 52.28           H  
ATOM    599  HB3 ARG A  39      47.758 -44.805  26.125  1.00 52.28           H  
ATOM    600  O   ARG A  39      46.715 -44.934  29.276  1.00 52.28           O  
ATOM    601  CG  ARG A  39      48.934 -42.995  26.059  1.00 52.28           C  
ATOM    602  HG2 ARG A  39      49.811 -43.500  25.655  1.00 52.28           H  
ATOM    603  HG3 ARG A  39      49.256 -42.214  26.747  1.00 52.28           H  
ATOM    604  CD  ARG A  39      48.140 -42.365  24.911  1.00 52.28           C  
ATOM    605  HD2 ARG A  39      47.790 -43.158  24.250  1.00 52.28           H  
ATOM    606  HD3 ARG A  39      47.272 -41.860  25.335  1.00 52.28           H  
ATOM    607  NE  ARG A  39      48.966 -41.420  24.139  1.00 52.28           N  
ATOM    608  HE  ARG A  39      49.933 -41.674  23.995  1.00 52.28           H  
ATOM    609  NH1 ARG A  39      47.299 -39.980  23.470  1.00 52.28           N  
ATOM    610 HH11 ARG A  39      46.621 -40.582  23.916  1.00 52.28           H  
ATOM    611 HH12 ARG A  39      46.996 -39.196  22.909  1.00 52.28           H  
ATOM    612  NH2 ARG A  39      49.418 -39.643  22.829  1.00 52.28           N  
ATOM    613 HH21 ARG A  39      49.123 -38.850  22.278  1.00 52.28           H  
ATOM    614 HH22 ARG A  39      50.340 -40.040  22.719  1.00 52.28           H  
ATOM    615  CZ  ARG A  39      48.551 -40.348  23.493  1.00 52.28           C  
ATOM    616  N   GLY A  40      48.035 -46.743  29.100  1.00 58.52           N  
ATOM    617  H   GLY A  40      48.877 -47.116  28.685  1.00 58.52           H  
ATOM    618  CA  GLY A  40      47.153 -47.682  29.817  1.00 58.52           C  
ATOM    619  HA2 GLY A  40      46.474 -47.129  30.466  1.00 58.52           H  
ATOM    620  HA3 GLY A  40      47.766 -48.329  30.445  1.00 58.52           H  
ATOM    621  C   GLY A  40      46.313 -48.577  28.893  1.00 58.52           C  
ATOM    622  O   GLY A  40      46.537 -48.600  27.685  1.00 58.52           O  
ATOM    623  N   ASP A  41      45.361 -49.340  29.451  1.00 63.75           N  
ATOM    624  H   ASP A  41      45.162 -49.234  30.435  1.00 63.75           H  
ATOM    625  CA  ASP A  41      44.421 -50.154  28.652  1.00 63.75           C  
ATOM    626  HA  ASP A  41      44.998 -50.697  27.903  1.00 63.75           H  
ATOM    627  C   ASP A  41      43.439 -49.231  27.919  1.00 63.75           C  
ATOM    628  CB  ASP A  41      43.690 -51.203  29.525  1.00 63.75           C  
ATOM    629  HB2 ASP A  41      43.028 -50.683  30.218  1.00 63.75           H  
ATOM    630  HB3 ASP A  41      44.437 -51.730  30.118  1.00 63.75           H  
ATOM    631  O   ASP A  41      42.838 -48.342  28.522  1.00 63.75           O  
ATOM    632  CG  ASP A  41      42.872 -52.268  28.751  1.00 63.75           C  
ATOM    633  OD1 ASP A  41      43.098 -52.478  27.533  1.00 63.75           O  
ATOM    634  OD2 ASP A  41      42.047 -52.970  29.381  1.00 63.75           O  
ATOM    635  N   TRP A  42      43.292 -49.439  26.613  1.00 59.23           N  
ATOM    636  H   TRP A  42      43.788 -50.210  26.190  1.00 59.23           H  
ATOM    637  CA  TRP A  42      42.430 -48.632  25.746  1.00 59.23           C  
ATOM    638  HA  TRP A  42      42.498 -47.583  26.037  1.00 59.23           H  
ATOM    639  C   TRP A  42      40.958 -49.041  25.831  1.00 59.23           C  
ATOM    640  CB  TRP A  42      42.947 -48.778  24.314  1.00 59.23           C  
ATOM    641  HB2 TRP A  42      43.989 -48.458  24.302  1.00 59.23           H  
ATOM    642  HB3 TRP A  42      42.381 -48.120  23.655  1.00 59.23           H  
ATOM    643  O   TRP A  42      40.072 -48.276  25.447  1.00 59.23           O  
ATOM    644  CG  TRP A  42      42.925 -50.163  23.761  1.00 59.23           C  
ATOM    645  CD1 TRP A  42      43.970 -51.018  23.696  1.00 59.23           C  
ATOM    646  HD1 TRP A  42      44.976 -50.789  24.016  1.00 59.23           H  
ATOM    647  CD2 TRP A  42      41.786 -50.869  23.203  1.00 59.23           C  
ATOM    648  CE2 TRP A  42      42.201 -52.190  22.865  1.00 59.23           C  
ATOM    649  CE3 TRP A  42      40.444 -50.511  22.962  1.00 59.23           C  
ATOM    650  HE3 TRP A  42      40.113 -49.504  23.168  1.00 59.23           H  
ATOM    651  NE1 TRP A  42      43.547 -52.218  23.159  1.00 59.23           N  
ATOM    652  HE1 TRP A  42      44.159 -53.002  22.980  1.00 59.23           H  
ATOM    653  CH2 TRP A  42      39.968 -52.754  22.172  1.00 59.23           C  
ATOM    654  HH2 TRP A  42      39.241 -53.452  21.783  1.00 59.23           H  
ATOM    655  CZ2 TRP A  42      41.306 -53.136  22.359  1.00 59.23           C  
ATOM    656  HZ2 TRP A  42      41.638 -54.134  22.110  1.00 59.23           H  
ATOM    657  CZ3 TRP A  42      39.539 -51.451  22.453  1.00 59.23           C  
ATOM    658  HZ3 TRP A  42      38.514 -51.175  22.251  1.00 59.23           H  
ATOM    659  N   ARG A  43      40.688 -50.266  26.299  1.00 68.61           N  
ATOM    660  H   ARG A  43      41.466 -50.827  26.615  1.00 68.61           H  
ATOM    661  CA  ARG A  43      39.334 -50.817  26.380  1.00 68.61           C  
ATOM    662  HA  ARG A  43      38.857 -50.679  25.410  1.00 68.61           H  
ATOM    663  C   ARG A  43      38.500 -50.064  27.402  1.00 68.61           C  
ATOM    664  CB  ARG A  43      39.380 -52.315  26.704  1.00 68.61           C  
ATOM    665  HB2 ARG A  43      38.395 -52.648  27.030  1.00 68.61           H  
ATOM    666  HB3 ARG A  43      40.098 -52.490  27.505  1.00 68.61           H  
ATOM    667  O   ARG A  43      38.998 -49.596  28.424  1.00 68.61           O  
ATOM    668  CG  ARG A  43      39.749 -53.109  25.451  1.00 68.61           C  
ATOM    669  HG2 ARG A  43      38.908 -53.072  24.759  1.00 68.61           H  
ATOM    670  HG3 ARG A  43      40.617 -52.645  24.982  1.00 68.61           H  
ATOM    671  CD  ARG A  43      40.097 -54.564  25.741  1.00 68.61           C  
ATOM    672  HD2 ARG A  43      39.303 -55.027  26.326  1.00 68.61           H  
ATOM    673  HD3 ARG A  43      40.172 -55.091  24.790  1.00 68.61           H  
ATOM    674  NE  ARG A  43      41.388 -54.623  26.440  1.00 68.61           N  
ATOM    675  HE  ARG A  43      41.802 -53.747  26.727  1.00 68.61           H  
ATOM    676  NH1 ARG A  43      41.714 -56.899  26.420  1.00 68.61           N  
ATOM    677 HH11 ARG A  43      42.332 -57.697  26.477  1.00 68.61           H  
ATOM    678 HH12 ARG A  43      40.732 -57.070  26.261  1.00 68.61           H  
ATOM    679  NH2 ARG A  43      43.390 -55.462  26.907  1.00 68.61           N  
ATOM    680 HH21 ARG A  43      44.053 -56.216  27.017  1.00 68.61           H  
ATOM    681 HH22 ARG A  43      43.629 -54.499  27.095  1.00 68.61           H  
ATOM    682  CZ  ARG A  43      42.150 -55.677  26.580  1.00 68.61           C  
ATOM    683  N   ALA A  44      37.191 -50.033  27.156  1.00 66.92           N  
ATOM    684  H   ALA A  44      36.858 -50.427  26.288  1.00 66.92           H  
ATOM    685  CA  ALA A  44      36.228 -49.518  28.118  1.00 66.92           C  
ATOM    686  HA  ALA A  44      36.403 -48.448  28.225  1.00 66.92           H  
ATOM    687  C   ALA A  44      36.422 -50.172  29.503  1.00 66.92           C  
ATOM    688  CB  ALA A  44      34.811 -49.723  27.569  1.00 66.92           C  
ATOM    689  HB1 ALA A  44      34.609 -50.786  27.441  1.00 66.92           H  
ATOM    690  HB2 ALA A  44      34.082 -49.306  28.264  1.00 66.92           H  
ATOM    691  HB3 ALA A  44      34.708 -49.219  26.609  1.00 66.92           H  
ATOM    692  O   ALA A  44      36.798 -51.340  29.630  1.00 66.92           O  
ATOM    693  N   HIS A  45      36.161 -49.411  30.556  1.00 68.98           N  
ATOM    694  H   HIS A  45      35.821 -48.471  30.408  1.00 68.98           H  
ATOM    695  CA  HIS A  45      36.400 -49.824  31.933  1.00 68.98           C  
ATOM    696  HA  HIS A  45      36.499 -50.908  31.986  1.00 68.98           H  
ATOM    697  C   HIS A  45      35.199 -49.443  32.802  1.00 68.98           C  
ATOM    698  CB  HIS A  45      37.727 -49.206  32.411  1.00 68.98           C  
ATOM    699  HB2 HIS A  45      38.541 -49.896  32.191  1.00 68.98           H  
ATOM    700  HB3 HIS A  45      37.922 -48.289  31.855  1.00 68.98           H  
ATOM    701  O   HIS A  45      34.583 -48.394  32.602  1.00 68.98           O  
ATOM    702  CG  HIS A  45      37.747 -48.846  33.872  1.00 68.98           C  
ATOM    703  CD2 HIS A  45      38.327 -49.546  34.894  1.00 68.98           C  
ATOM    704  HD2 HIS A  45      38.881 -50.468  34.801  1.00 68.98           H  
ATOM    705  ND1 HIS A  45      37.132 -47.747  34.426  1.00 68.98           N  
ATOM    706  HD1 HIS A  45      36.581 -47.061  33.929  1.00 68.98           H  
ATOM    707  CE1 HIS A  45      37.344 -47.776  35.749  1.00 68.98           C  
ATOM    708  HE1 HIS A  45      37.000 -47.027  36.446  1.00 68.98           H  
ATOM    709  NE2 HIS A  45      38.064 -48.859  36.082  1.00 68.98           N  
ATOM    710  N   TRP A  46      34.907 -50.277  33.798  1.00 66.64           N  
ATOM    711  H   TRP A  46      35.484 -51.096  33.930  1.00 66.64           H  
ATOM    712  CA  TRP A  46      33.831 -50.073  34.761  1.00 66.64           C  
ATOM    713  HA  TRP A  46      33.434 -49.062  34.667  1.00 66.64           H  
ATOM    714  C   TRP A  46      34.360 -50.261  36.186  1.00 66.64           C  
ATOM    715  CB  TRP A  46      32.720 -51.064  34.418  1.00 66.64           C  
ATOM    716  HB2 TRP A  46      32.514 -50.981  33.351  1.00 66.64           H  
ATOM    717  HB3 TRP A  46      33.072 -52.080  34.603  1.00 66.64           H  
ATOM    718  O   TRP A  46      34.855 -51.333  36.521  1.00 66.64           O  
ATOM    719  CG  TRP A  46      31.418 -50.873  35.113  1.00 66.64           C  
ATOM    720  CD1 TRP A  46      30.926 -51.648  36.104  1.00 66.64           C  
ATOM    721  HD1 TRP A  46      31.450 -52.484  36.543  1.00 66.64           H  
ATOM    722  CD2 TRP A  46      30.354 -49.949  34.751  1.00 66.64           C  
ATOM    723  CE2 TRP A  46      29.199 -50.279  35.519  1.00 66.64           C  
ATOM    724  CE3 TRP A  46      30.227 -48.932  33.781  1.00 66.64           C  
ATOM    725  HE3 TRP A  46      31.083 -48.665  33.180  1.00 66.64           H  
ATOM    726  NE1 TRP A  46      29.622 -51.279  36.368  1.00 66.64           N  
ATOM    727  HE1 TRP A  46      29.017 -51.798  36.989  1.00 66.64           H  
ATOM    728  CH2 TRP A  46      27.839 -48.750  34.240  1.00 66.64           C  
ATOM    729  HH2 TRP A  46      26.870 -48.354  33.973  1.00 66.64           H  
ATOM    730  CZ2 TRP A  46      27.952 -49.690  35.279  1.00 66.64           C  
ATOM    731  HZ2 TRP A  46      27.080 -50.005  35.834  1.00 66.64           H  
ATOM    732  CZ3 TRP A  46      28.978 -48.336  33.528  1.00 66.64           C  
ATOM    733  HZ3 TRP A  46      28.883 -47.603  32.741  1.00 66.64           H  
ATOM    734  N   ASP A  47      34.239 -49.237  37.038  1.00 66.99           N  
ATOM    735  H   ASP A  47      33.863 -48.367  36.688  1.00 66.99           H  
ATOM    736  CA  ASP A  47      34.811 -49.228  38.402  1.00 66.99           C  
ATOM    737  HA  ASP A  47      35.888 -49.391  38.349  1.00 66.99           H  
ATOM    738  C   ASP A  47      34.212 -50.294  39.351  1.00 66.99           C  
ATOM    739  CB  ASP A  47      34.543 -47.855  39.052  1.00 66.99           C  
ATOM    740  HB2 ASP A  47      33.484 -47.619  38.952  1.00 66.99           H  
ATOM    741  HB3 ASP A  47      34.751 -47.927  40.120  1.00 66.99           H  
ATOM    742  O   ASP A  47      34.772 -50.608  40.404  1.00 66.99           O  
ATOM    743  CG  ASP A  47      35.381 -46.693  38.515  1.00 66.99           C  
ATOM    744  OD1 ASP A  47      36.610 -46.705  38.718  1.00 66.99           O  
ATOM    745  OD2 ASP A  47      34.775 -45.734  37.976  1.00 66.99           O  
ATOM    746  N   LEU A  48      33.014 -50.796  39.045  1.00 70.16           N  
ATOM    747  H   LEU A  48      32.653 -50.584  38.126  1.00 70.16           H  
ATOM    748  CA  LEU A  48      32.191 -51.596  39.958  1.00 70.16           C  
ATOM    749  HA  LEU A  48      32.553 -51.453  40.976  1.00 70.16           H  
ATOM    750  C   LEU A  48      32.273 -53.096  39.653  1.00 70.16           C  
ATOM    751  CB  LEU A  48      30.751 -51.093  39.860  1.00 70.16           C  
ATOM    752  HB2 LEU A  48      30.416 -51.227  38.832  1.00 70.16           H  
ATOM    753  HB3 LEU A  48      30.105 -51.699  40.494  1.00 70.16           H  
ATOM    754  O   LEU A  48      32.713 -53.454  38.568  1.00 70.16           O  
ATOM    755  CG  LEU A  48      30.577 -49.621  40.246  1.00 70.16           C  
ATOM    756  HG  LEU A  48      31.222 -48.974  39.651  1.00 70.16           H  
ATOM    757  CD1 LEU A  48      29.133 -49.282  39.941  1.00 70.16           C  
ATOM    758 HD11 LEU A  48      29.025 -49.049  38.882  1.00 70.16           H  
ATOM    759 HD12 LEU A  48      28.470 -50.110  40.191  1.00 70.16           H  
ATOM    760 HD13 LEU A  48      28.858 -48.406  40.529  1.00 70.16           H  
ATOM    761  CD2 LEU A  48      30.846 -49.370  41.733  1.00 70.16           C  
ATOM    762 HD21 LEU A  48      31.889 -49.590  41.962  1.00 70.16           H  
ATOM    763 HD22 LEU A  48      30.671 -48.317  41.952  1.00 70.16           H  
ATOM    764 HD23 LEU A  48      30.179 -49.985  42.338  1.00 70.16           H  
ATOM    765  N   PRO A  49      31.825 -54.001  40.549  1.00 73.62           N  
ATOM    766  CA  PRO A  49      31.827 -55.437  40.276  1.00 73.62           C  
ATOM    767  HA  PRO A  49      32.861 -55.770  40.189  1.00 73.62           H  
ATOM    768  C   PRO A  49      31.070 -55.769  38.987  1.00 73.62           C  
ATOM    769  CB  PRO A  49      31.183 -56.108  41.495  1.00 73.62           C  
ATOM    770  HB2 PRO A  49      31.659 -57.061  41.725  1.00 73.62           H  
ATOM    771  HB3 PRO A  49      30.113 -56.250  41.338  1.00 73.62           H  
ATOM    772  O   PRO A  49      29.892 -55.436  38.856  1.00 73.62           O  
ATOM    773  CG  PRO A  49      31.398 -55.084  42.605  1.00 73.62           C  
ATOM    774  HG2 PRO A  49      30.650 -55.185  43.392  1.00 73.62           H  
ATOM    775  HG3 PRO A  49      32.407 -55.190  43.006  1.00 73.62           H  
ATOM    776  CD  PRO A  49      31.268 -53.756  41.864  1.00 73.62           C  
ATOM    777  HD2 PRO A  49      31.797 -52.963  42.392  1.00 73.62           H  
ATOM    778  HD3 PRO A  49      30.210 -53.518  41.754  1.00 73.62           H  
ATOM    779  N   HIS A  50      31.761 -56.416  38.053  1.00 77.83           N  
ATOM    780  H   HIS A  50      32.737 -56.623  38.210  1.00 77.83           H  
ATOM    781  CA  HIS A  50      31.237 -56.833  36.761  1.00 77.83           C  
ATOM    782  HA  HIS A  50      30.188 -57.105  36.878  1.00 77.83           H  
ATOM    783  C   HIS A  50      31.993 -58.070  36.254  1.00 77.83           C  
ATOM    784  CB  HIS A  50      31.332 -55.667  35.756  1.00 77.83           C  
ATOM    785  HB2 HIS A  50      30.838 -55.966  34.831  1.00 77.83           H  
ATOM    786  HB3 HIS A  50      30.783 -54.812  36.150  1.00 77.83           H  
ATOM    787  O   HIS A  50      33.132 -58.325  36.648  1.00 77.83           O  
ATOM    788  CG  HIS A  50      32.738 -55.225  35.417  1.00 77.83           C  
ATOM    789  CD2 HIS A  50      33.453 -55.569  34.305  1.00 77.83           C  
ATOM    790  HD2 HIS A  50      33.117 -56.229  33.519  1.00 77.83           H  
ATOM    791  ND1 HIS A  50      33.543 -54.383  36.147  1.00 77.83           N  
ATOM    792  HD1 HIS A  50      33.311 -53.936  37.023  1.00 77.83           H  
ATOM    793  CE1 HIS A  50      34.705 -54.224  35.501  1.00 77.83           C  
ATOM    794  HE1 HIS A  50      35.527 -53.611  35.841  1.00 77.83           H  
ATOM    795  NE2 HIS A  50      34.694 -54.923  34.361  1.00 77.83           N  
ATOM    796  N   THR A  51      31.362 -58.824  35.362  1.00 79.93           N  
ATOM    797  H   THR A  51      30.415 -58.565  35.126  1.00 79.93           H  
ATOM    798  CA  THR A  51      32.012 -59.762  34.446  1.00 79.93           C  
ATOM    799  HA  THR A  51      32.929 -60.139  34.899  1.00 79.93           H  
ATOM    800  C   THR A  51      32.363 -59.009  33.164  1.00 79.93           C  
ATOM    801  CB  THR A  51      31.087 -60.945  34.120  1.00 79.93           C  
ATOM    802  HB  THR A  51      30.292 -60.606  33.456  1.00 79.93           H  
ATOM    803  O   THR A  51      31.598 -58.149  32.732  1.00 79.93           O  
ATOM    804  CG2 THR A  51      31.845 -62.094  33.455  1.00 79.93           C  
ATOM    805 HG21 THR A  51      31.200 -62.969  33.379  1.00 79.93           H  
ATOM    806 HG22 THR A  51      32.148 -61.806  32.449  1.00 79.93           H  
ATOM    807 HG23 THR A  51      32.727 -62.357  34.039  1.00 79.93           H  
ATOM    808  OG1 THR A  51      30.490 -61.475  35.287  1.00 79.93           O  
ATOM    809  HG1 THR A  51      31.187 -61.802  35.861  1.00 79.93           H  
ATOM    810  N   VAL A  52      33.503 -59.315  32.546  1.00 81.24           N  
ATOM    811  H   VAL A  52      34.075 -60.062  32.913  1.00 81.24           H  
ATOM    812  CA  VAL A  52      33.915 -58.734  31.257  1.00 81.24           C  
ATOM    813  HA  VAL A  52      33.317 -57.849  31.041  1.00 81.24           H  
ATOM    814  C   VAL A  52      33.684 -59.746  30.140  1.00 81.24           C  
ATOM    815  CB  VAL A  52      35.395 -58.302  31.283  1.00 81.24           C  
ATOM    816  HB  VAL A  52      36.016 -59.165  31.521  1.00 81.24           H  
ATOM    817  O   VAL A  52      34.040 -60.914  30.297  1.00 81.24           O  
ATOM    818  CG1 VAL A  52      35.854 -57.724  29.942  1.00 81.24           C  
ATOM    819 HG11 VAL A  52      36.878 -57.359  30.028  1.00 81.24           H  
ATOM    820 HG12 VAL A  52      35.849 -58.491  29.168  1.00 81.24           H  
ATOM    821 HG13 VAL A  52      35.201 -56.906  29.637  1.00 81.24           H  
ATOM    822  CG2 VAL A  52      35.650 -57.220  32.332  1.00 81.24           C  
ATOM    823 HG21 VAL A  52      36.708 -56.960  32.351  1.00 81.24           H  
ATOM    824 HG22 VAL A  52      35.075 -56.328  32.081  1.00 81.24           H  
ATOM    825 HG23 VAL A  52      35.368 -57.572  33.324  1.00 81.24           H  
ATOM    826  N   ALA A  53      33.164 -59.283  29.006  1.00 81.75           N  
ATOM    827  H   ALA A  53      32.857 -58.321  28.975  1.00 81.75           H  
ATOM    828  CA  ALA A  53      33.239 -59.981  27.728  1.00 81.75           C  
ATOM    829  HA  ALA A  53      33.886 -60.853  27.821  1.00 81.75           H  
ATOM    830  C   ALA A  53      33.854 -59.048  26.672  1.00 81.75           C  
ATOM    831  CB  ALA A  53      31.842 -60.475  27.335  1.00 81.75           C  
ATOM    832  HB1 ALA A  53      31.147 -59.638  27.288  1.00 81.75           H  
ATOM    833  HB2 ALA A  53      31.491 -61.206  28.064  1.00 81.75           H  
ATOM    834  HB3 ALA A  53      31.897 -60.949  26.355  1.00 81.75           H  
ATOM    835  O   ALA A  53      33.251 -58.041  26.301  1.00 81.75           O  
ATOM    836  N   ASP A  54      35.052 -59.383  26.192  1.00 80.16           N  
ATOM    837  H   ASP A  54      35.478 -60.246  26.498  1.00 80.16           H  
ATOM    838  CA  ASP A  54      35.659 -58.716  25.036  1.00 80.16           C  
ATOM    839  HA  ASP A  54      35.367 -57.666  25.036  1.00 80.16           H  
ATOM    840  C   ASP A  54      35.099 -59.371  23.749  1.00 80.16           C  
ATOM    841  CB  ASP A  54      37.205 -58.758  25.124  1.00 80.16           C  
ATOM    842  HB2 ASP A  54      37.603 -58.407  24.173  1.00 80.16           H  
ATOM    843  HB3 ASP A  54      37.521 -59.794  25.251  1.00 80.16           H  
ATOM    844  O   ASP A  54      35.019 -60.599  23.667  1.00 80.16           O  
ATOM    845  CG  ASP A  54      37.848 -57.900  26.241  1.00 80.16           C  
ATOM    846  OD1 ASP A  54      37.149 -57.187  26.996  1.00 80.16           O  
ATOM    847  OD2 ASP A  54      39.096 -57.909  26.391  1.00 80.16           O  
ATOM    848  N   VAL A  55      34.683 -58.567  22.766  1.00 81.96           N  
ATOM    849  H   VAL A  55      34.800 -57.572  22.894  1.00 81.96           H  
ATOM    850  CA  VAL A  55      34.014 -58.978  21.513  1.00 81.96           C  
ATOM    851  HA  VAL A  55      34.153 -60.053  21.400  1.00 81.96           H  
ATOM    852  C   VAL A  55      34.638 -58.280  20.290  1.00 81.96           C  
ATOM    853  CB  VAL A  55      32.495 -58.694  21.544  1.00 81.96           C  
ATOM    854  HB  VAL A  55      32.077 -58.939  20.568  1.00 81.96           H  
ATOM    855  O   VAL A  55      35.179 -57.189  20.459  1.00 81.96           O  
ATOM    856  CG1 VAL A  55      31.773 -59.569  22.574  1.00 81.96           C  
ATOM    857 HG11 VAL A  55      32.132 -59.345  23.579  1.00 81.96           H  
ATOM    858 HG12 VAL A  55      30.699 -59.388  22.526  1.00 81.96           H  
ATOM    859 HG13 VAL A  55      31.959 -60.620  22.353  1.00 81.96           H  
ATOM    860  CG2 VAL A  55      32.157 -57.230  21.837  1.00 81.96           C  
ATOM    861 HG21 VAL A  55      31.077 -57.093  21.782  1.00 81.96           H  
ATOM    862 HG22 VAL A  55      32.632 -56.576  21.105  1.00 81.96           H  
ATOM    863 HG23 VAL A  55      32.490 -56.963  22.840  1.00 81.96           H  
ATOM    864  N   PRO A  56      34.560 -58.863  19.073  1.00 81.28           N  
ATOM    865  CA  PRO A  56      35.220 -58.329  17.875  1.00 81.28           C  
ATOM    866  HA  PRO A  56      36.298 -58.357  18.034  1.00 81.28           H  
ATOM    867  C   PRO A  56      34.824 -56.894  17.504  1.00 81.28           C  
ATOM    868  CB  PRO A  56      34.886 -59.299  16.740  1.00 81.28           C  
ATOM    869  HB2 PRO A  56      33.976 -58.978  16.232  1.00 81.28           H  
ATOM    870  HB3 PRO A  56      35.708 -59.388  16.030  1.00 81.28           H  
ATOM    871  O   PRO A  56      33.702 -56.459  17.779  1.00 81.28           O  
ATOM    872  CG  PRO A  56      34.607 -60.611  17.464  1.00 81.28           C  
ATOM    873  HG2 PRO A  56      35.548 -61.107  17.701  1.00 81.28           H  
ATOM    874  HG3 PRO A  56      33.957 -61.266  16.883  1.00 81.28           H  
ATOM    875  CD  PRO A  56      33.933 -60.138  18.749  1.00 81.28           C  
ATOM    876  HD2 PRO A  56      32.870 -59.977  18.569  1.00 81.28           H  
ATOM    877  HD3 PRO A  56      34.079 -60.887  19.528  1.00 81.28           H  
ATOM    878  N   GLY A  57      35.733 -56.198  16.819  1.00 71.73           N  
ATOM    879  H   GLY A  57      36.596 -56.644  16.540  1.00 71.73           H  
ATOM    880  CA  GLY A  57      35.567 -54.817  16.380  1.00 71.73           C  
ATOM    881  HA2 GLY A  57      34.528 -54.638  16.105  1.00 71.73           H  
ATOM    882  HA3 GLY A  57      36.174 -54.667  15.488  1.00 71.73           H  
ATOM    883  C   GLY A  57      35.961 -53.757  17.410  1.00 71.73           C  
ATOM    884  O   GLY A  57      36.320 -54.043  18.557  1.00 71.73           O  
ATOM    885  N   ASP A  58      35.890 -52.512  16.947  1.00 65.78           N  
ATOM    886  H   ASP A  58      35.593 -52.434  15.985  1.00 65.78           H  
ATOM    887  CA  ASP A  58      36.024 -51.253  17.680  1.00 65.78           C  
ATOM    888  HA  ASP A  58      36.688 -51.421  18.528  1.00 65.78           H  
ATOM    889  C   ASP A  58      34.672 -50.765  18.244  1.00 65.78           C  
ATOM    890  CB  ASP A  58      36.692 -50.203  16.766  1.00 65.78           C  
ATOM    891  HB2 ASP A  58      37.614 -50.619  16.361  1.00 65.78           H  
ATOM    892  HB3 ASP A  58      36.967 -49.336  17.367  1.00 65.78           H  
ATOM    893  O   ASP A  58      33.637 -51.412  18.089  1.00 65.78           O  
ATOM    894  CG  ASP A  58      35.782 -49.745  15.620  1.00 65.78           C  
ATOM    895  OD1 ASP A  58      34.789 -49.034  15.898  1.00 65.78           O  
ATOM    896  OD2 ASP A  58      36.027 -50.143  14.465  1.00 65.78           O  
ATOM    897  N   HIS A  59      34.658 -49.602  18.905  1.00 55.01           N  
ATOM    898  H   HIS A  59      35.521 -49.078  18.933  1.00 55.01           H  
ATOM    899  CA  HIS A  59      33.462 -49.025  19.540  1.00 55.01           C  
ATOM    900  HA  HIS A  59      33.159 -49.684  20.353  1.00 55.01           H  
ATOM    901  C   HIS A  59      32.240 -48.872  18.608  1.00 55.01           C  
ATOM    902  CB  HIS A  59      33.840 -47.653  20.119  1.00 55.01           C  
ATOM    903  HB2 HIS A  59      34.099 -46.990  19.294  1.00 55.01           H  
ATOM    904  HB3 HIS A  59      34.711 -47.761  20.766  1.00 55.01           H  
ATOM    905  O   HIS A  59      31.107 -48.985  19.075  1.00 55.01           O  
ATOM    906  CG  HIS A  59      32.743 -46.981  20.904  1.00 55.01           C  
ATOM    907  CD2 HIS A  59      32.098 -45.818  20.573  1.00 55.01           C  
ATOM    908  HD2 HIS A  59      32.286 -45.218  19.695  1.00 55.01           H  
ATOM    909  ND1 HIS A  59      32.186 -47.437  22.075  1.00 55.01           N  
ATOM    910  HD1 HIS A  59      32.369 -48.332  22.505  1.00 55.01           H  
ATOM    911  CE1 HIS A  59      31.231 -46.567  22.443  1.00 55.01           C  
ATOM    912  HE1 HIS A  59      30.590 -46.680  23.304  1.00 55.01           H  
ATOM    913  NE2 HIS A  59      31.149 -45.553  21.569  1.00 55.01           N  
ATOM    914  N   PHE A  60      32.446 -48.627  17.311  1.00 57.59           N  
ATOM    915  H   PHE A  60      33.395 -48.628  16.966  1.00 57.59           H  
ATOM    916  CA  PHE A  60      31.377 -48.541  16.315  1.00 57.59           C  
ATOM    917  HA  PHE A  60      30.448 -48.258  16.810  1.00 57.59           H  
ATOM    918  C   PHE A  60      31.128 -49.891  15.631  1.00 57.59           C  
ATOM    919  CB  PHE A  60      31.715 -47.457  15.279  1.00 57.59           C  
ATOM    920  HB2 PHE A  60      32.620 -47.749  14.747  1.00 57.59           H  
ATOM    921  HB3 PHE A  60      30.908 -47.419  14.547  1.00 57.59           H  
ATOM    922  O   PHE A  60      29.977 -50.325  15.525  1.00 57.59           O  
ATOM    923  CG  PHE A  60      31.898 -46.059  15.847  1.00 57.59           C  
ATOM    924  CD1 PHE A  60      30.811 -45.385  16.435  1.00 57.59           C  
ATOM    925  HD1 PHE A  60      29.846 -45.866  16.492  1.00 57.59           H  
ATOM    926  CD2 PHE A  60      33.152 -45.425  15.774  1.00 57.59           C  
ATOM    927  HD2 PHE A  60      33.981 -45.936  15.309  1.00 57.59           H  
ATOM    928  CE1 PHE A  60      30.981 -44.091  16.959  1.00 57.59           C  
ATOM    929  HE1 PHE A  60      30.145 -43.580  17.414  1.00 57.59           H  
ATOM    930  CE2 PHE A  60      33.326 -44.135  16.308  1.00 57.59           C  
ATOM    931  HE2 PHE A  60      34.294 -43.659  16.256  1.00 57.59           H  
ATOM    932  CZ  PHE A  60      32.239 -43.467  16.900  1.00 57.59           C  
ATOM    933  HZ  PHE A  60      32.371 -42.475  17.306  1.00 57.59           H  
ATOM    934  N   THR A  61      32.184 -50.574  15.179  1.00 62.07           N  
ATOM    935  H   THR A  61      33.111 -50.204  15.334  1.00 62.07           H  
ATOM    936  CA  THR A  61      32.050 -51.831  14.416  1.00 62.07           C  
ATOM    937  HA  THR A  61      31.299 -51.678  13.640  1.00 62.07           H  
ATOM    938  C   THR A  61      31.541 -52.994  15.269  1.00 62.07           C  
ATOM    939  CB  THR A  61      33.344 -52.214  13.684  1.00 62.07           C  
ATOM    940  HB  THR A  61      33.216 -53.180  13.196  1.00 62.07           H  
ATOM    941  O   THR A  61      30.803 -53.831  14.749  1.00 62.07           O  
ATOM    942  CG2 THR A  61      33.745 -51.174  12.648  1.00 62.07           C  
ATOM    943 HG21 THR A  61      34.663 -51.487  12.151  1.00 62.07           H  
ATOM    944 HG22 THR A  61      32.946 -51.101  11.910  1.00 62.07           H  
ATOM    945 HG23 THR A  61      33.890 -50.197  13.108  1.00 62.07           H  
ATOM    946  OG1 THR A  61      34.415 -52.275  14.573  1.00 62.07           O  
ATOM    947  HG1 THR A  61      35.011 -51.563  14.329  1.00 62.07           H  
ATOM    948  N   MET A  62      31.776 -53.002  16.590  1.00 67.87           N  
ATOM    949  H   MET A  62      32.439 -52.341  16.968  1.00 67.87           H  
ATOM    950  CA  MET A  62      31.186 -54.001  17.495  1.00 67.87           C  
ATOM    951  HA  MET A  62      31.534 -54.979  17.163  1.00 67.87           H  
ATOM    952  C   MET A  62      29.646 -54.014  17.437  1.00 67.87           C  
ATOM    953  CB  MET A  62      31.693 -53.829  18.944  1.00 67.87           C  
ATOM    954  HB2 MET A  62      32.782 -53.778  18.940  1.00 67.87           H  
ATOM    955  HB3 MET A  62      31.412 -54.723  19.500  1.00 67.87           H  
ATOM    956  O   MET A  62      29.029 -55.075  17.492  1.00 67.87           O  
ATOM    957  CG  MET A  62      31.127 -52.601  19.681  1.00 67.87           C  
ATOM    958  HG2 MET A  62      30.039 -52.664  19.674  1.00 67.87           H  
ATOM    959  HG3 MET A  62      31.411 -51.702  19.135  1.00 67.87           H  
ATOM    960  SD  MET A  62      31.621 -52.399  21.418  1.00 67.87           S  
ATOM    961  CE  MET A  62      30.676 -53.756  22.159  1.00 67.87           C  
ATOM    962  HE1 MET A  62      30.730 -53.687  23.245  1.00 67.87           H  
ATOM    963  HE2 MET A  62      29.634 -53.697  21.841  1.00 67.87           H  
ATOM    964  HE3 MET A  62      31.100 -54.707  21.836  1.00 67.87           H  
ATOM    965  N   MET A  63      29.021 -52.837  17.288  1.00 62.16           N  
ATOM    966  H   MET A  63      29.597 -52.013  17.188  1.00 62.16           H  
ATOM    967  CA  MET A  63      27.562 -52.680  17.232  1.00 62.16           C  
ATOM    968  HA  MET A  63      27.091 -53.475  17.811  1.00 62.16           H  
ATOM    969  C   MET A  63      27.003 -52.787  15.811  1.00 62.16           C  
ATOM    970  CB  MET A  63      27.153 -51.324  17.832  1.00 62.16           C  
ATOM    971  HB2 MET A  63      27.746 -50.534  17.371  1.00 62.16           H  
ATOM    972  HB3 MET A  63      26.107 -51.131  17.591  1.00 62.16           H  
ATOM    973  O   MET A  63      25.865 -53.219  15.646  1.00 62.16           O  
ATOM    974  CG  MET A  63      27.317 -51.241  19.355  1.00 62.16           C  
ATOM    975  HG2 MET A  63      28.374 -51.352  19.596  1.00 62.16           H  
ATOM    976  HG3 MET A  63      27.022 -50.240  19.670  1.00 62.16           H  
ATOM    977  SD  MET A  63      26.374 -52.444  20.343  1.00 62.16           S  
ATOM    978  CE  MET A  63      24.672 -51.985  19.912  1.00 62.16           C  
ATOM    979  HE1 MET A  63      24.492 -52.190  18.856  1.00 62.16           H  
ATOM    980  HE2 MET A  63      24.515 -50.925  20.112  1.00 62.16           H  
ATOM    981  HE3 MET A  63      23.977 -52.575  20.510  1.00 62.16           H  
ATOM    982  N   ARG A  64      27.771 -52.367  14.798  1.00 55.38           N  
ATOM    983  H   ARG A  64      28.679 -51.985  15.022  1.00 55.38           H  
ATOM    984  CA  ARG A  64      27.322 -52.334  13.398  1.00 55.38           C  
ATOM    985  HA  ARG A  64      26.242 -52.187  13.374  1.00 55.38           H  
ATOM    986  C   ARG A  64      27.575 -53.649  12.659  1.00 55.38           C  
ATOM    987  CB  ARG A  64      27.993 -51.146  12.693  1.00 55.38           C  
ATOM    988  HB2 ARG A  64      27.880 -50.253  13.307  1.00 55.38           H  
ATOM    989  HB3 ARG A  64      29.058 -51.359  12.594  1.00 55.38           H  
ATOM    990  O   ARG A  64      26.673 -54.156  12.003  1.00 55.38           O  
ATOM    991  CG  ARG A  64      27.377 -50.869  11.310  1.00 55.38           C  
ATOM    992  HG2 ARG A  64      26.347 -50.535  11.441  1.00 55.38           H  
ATOM    993  HG3 ARG A  64      27.366 -51.777  10.708  1.00 55.38           H  
ATOM    994  CD  ARG A  64      28.161 -49.789  10.557  1.00 55.38           C  
ATOM    995  HD2 ARG A  64      27.641 -49.570   9.625  1.00 55.38           H  
ATOM    996  HD3 ARG A  64      28.190 -48.887  11.169  1.00 55.38           H  
ATOM    997  NE  ARG A  64      29.521 -50.257  10.248  1.00 55.38           N  
ATOM    998  HE  ARG A  64      29.625 -51.253  10.115  1.00 55.38           H  
ATOM    999  NH1 ARG A  64      30.653 -48.258  10.320  1.00 55.38           N  
ATOM   1000 HH11 ARG A  64      31.530 -47.762  10.255  1.00 55.38           H  
ATOM   1001 HH12 ARG A  64      29.773 -47.780  10.452  1.00 55.38           H  
ATOM   1002  NH2 ARG A  64      31.755 -50.159   9.955  1.00 55.38           N  
ATOM   1003 HH21 ARG A  64      32.646 -49.683   9.957  1.00 55.38           H  
ATOM   1004 HH22 ARG A  64      31.747 -51.167  10.017  1.00 55.38           H  
ATOM   1005  CZ  ARG A  64      30.631 -49.555  10.175  1.00 55.38           C  
ATOM   1006  N   ASP A  65      28.778 -54.201  12.801  1.00 66.36           N  
ATOM   1007  H   ASP A  65      29.441 -53.746  13.411  1.00 66.36           H  
ATOM   1008  CA  ASP A  65      29.286 -55.289  11.958  1.00 66.36           C  
ATOM   1009  HA  ASP A  65      28.596 -55.456  11.131  1.00 66.36           H  
ATOM   1010  C   ASP A  65      29.395 -56.619  12.738  1.00 66.36           C  
ATOM   1011  CB  ASP A  65      30.637 -54.860  11.343  1.00 66.36           C  
ATOM   1012  HB2 ASP A  65      30.949 -55.620  10.626  1.00 66.36           H  
ATOM   1013  HB3 ASP A  65      31.383 -54.829  12.137  1.00 66.36           H  
ATOM   1014  O   ASP A  65      29.228 -57.696  12.166  1.00 66.36           O  
ATOM   1015  CG  ASP A  65      30.619 -53.492  10.631  1.00 66.36           C  
ATOM   1016  OD1 ASP A  65      29.577 -53.057  10.098  1.00 66.36           O  
ATOM   1017  OD2 ASP A  65      31.646 -52.781  10.652  1.00 66.36           O  
ATOM   1018  N   HIS A  66      29.603 -56.563  14.064  1.00 70.24           N  
ATOM   1019  H   HIS A  66      29.799 -55.654  14.457  1.00 70.24           H  
ATOM   1020  CA  HIS A  66      29.781 -57.742  14.933  1.00 70.24           C  
ATOM   1021  HA  HIS A  66      29.785 -58.626  14.296  1.00 70.24           H  
ATOM   1022  C   HIS A  66      28.643 -57.990  15.942  1.00 70.24           C  
ATOM   1023  CB  HIS A  66      31.159 -57.697  15.602  1.00 70.24           C  
ATOM   1024  HB2 HIS A  66      31.200 -56.844  16.281  1.00 70.24           H  
ATOM   1025  HB3 HIS A  66      31.305 -58.598  16.197  1.00 70.24           H  
ATOM   1026  O   HIS A  66      28.799 -58.780  16.878  1.00 70.24           O  
ATOM   1027  CG  HIS A  66      32.289 -57.608  14.614  1.00 70.24           C  
ATOM   1028  CD2 HIS A  66      33.091 -56.523  14.391  1.00 70.24           C  
ATOM   1029  HD2 HIS A  66      33.023 -55.570  14.895  1.00 70.24           H  
ATOM   1030  ND1 HIS A  66      32.693 -58.599  13.748  1.00 70.24           N  
ATOM   1031  HD1 HIS A  66      32.245 -59.494  13.614  1.00 70.24           H  
ATOM   1032  CE1 HIS A  66      33.725 -58.124  13.031  1.00 70.24           C  
ATOM   1033  HE1 HIS A  66      34.247 -58.660  12.252  1.00 70.24           H  
ATOM   1034  NE2 HIS A  66      34.000 -56.865  13.388  1.00 70.24           N  
ATOM   1035  N   ALA A  67      27.465 -57.394  15.728  1.00 67.44           N  
ATOM   1036  H   ALA A  67      27.402 -56.745  14.956  1.00 67.44           H  
ATOM   1037  CA  ALA A  67      26.299 -57.540  16.607  1.00 67.44           C  
ATOM   1038  HA  ALA A  67      26.540 -57.031  17.541  1.00 67.44           H  
ATOM   1039  C   ALA A  67      25.918 -59.000  16.984  1.00 67.44           C  
ATOM   1040  CB  ALA A  67      25.116 -56.797  15.973  1.00 67.44           C  
ATOM   1041  HB1 ALA A  67      24.261 -56.829  16.648  1.00 67.44           H  
ATOM   1042  HB2 ALA A  67      24.839 -57.248  15.021  1.00 67.44           H  
ATOM   1043  HB3 ALA A  67      25.386 -55.754  15.804  1.00 67.44           H  
ATOM   1044  O   ALA A  67      25.523 -59.219  18.134  1.00 67.44           O  
ATOM   1045  N   PRO A  68      26.065 -60.028  16.116  1.00 72.47           N  
ATOM   1046  CA  PRO A  68      25.824 -61.418  16.517  1.00 72.47           C  
ATOM   1047  HA  PRO A  68      24.797 -61.502  16.873  1.00 72.47           H  
ATOM   1048  C   PRO A  68      26.764 -61.907  17.631  1.00 72.47           C  
ATOM   1049  CB  PRO A  68      25.975 -62.252  15.239  1.00 72.47           C  
ATOM   1050  HB2 PRO A  68      27.002 -62.601  15.132  1.00 72.47           H  
ATOM   1051  HB3 PRO A  68      25.286 -63.096  15.227  1.00 72.47           H  
ATOM   1052  O   PRO A  68      26.312 -62.568  18.565  1.00 72.47           O  
ATOM   1053  CG  PRO A  68      25.666 -61.252  14.126  1.00 72.47           C  
ATOM   1054  HG2 PRO A  68      24.587 -61.139  14.019  1.00 72.47           H  
ATOM   1055  HG3 PRO A  68      26.121 -61.542  13.179  1.00 72.47           H  
ATOM   1056  CD  PRO A  68      26.269 -59.963  14.674  1.00 72.47           C  
ATOM   1057  HD2 PRO A  68      27.336 -59.939  14.454  1.00 72.47           H  
ATOM   1058  HD3 PRO A  68      25.773 -59.101  14.226  1.00 72.47           H  
ATOM   1059  N   ALA A  69      28.048 -61.533  17.583  1.00 77.39           N  
ATOM   1060  H   ALA A  69      28.339 -60.885  16.865  1.00 77.39           H  
ATOM   1061  CA  ALA A  69      29.033 -61.901  18.603  1.00 77.39           C  
ATOM   1062  HA  ALA A  69      28.958 -62.971  18.793  1.00 77.39           H  
ATOM   1063  C   ALA A  69      28.772 -61.177  19.938  1.00 77.39           C  
ATOM   1064  CB  ALA A  69      30.436 -61.605  18.056  1.00 77.39           C  
ATOM   1065  HB1 ALA A  69      30.554 -60.537  17.874  1.00 77.39           H  
ATOM   1066  HB2 ALA A  69      30.593 -62.152  17.126  1.00 77.39           H  
ATOM   1067  HB3 ALA A  69      31.181 -61.926  18.783  1.00 77.39           H  
ATOM   1068  O   ALA A  69      28.930 -61.770  21.006  1.00 77.39           O  
ATOM   1069  N   VAL A  70      28.294 -59.925  19.883  1.00 73.95           N  
ATOM   1070  H   VAL A  70      28.227 -59.487  18.975  1.00 73.95           H  
ATOM   1071  CA  VAL A  70      27.779 -59.195  21.057  1.00 73.95           C  
ATOM   1072  HA  VAL A  70      28.574 -59.109  21.799  1.00 73.95           H  
ATOM   1073  C   VAL A  70      26.630 -59.971  21.711  1.00 73.95           C  
ATOM   1074  CB  VAL A  70      27.318 -57.771  20.670  1.00 73.95           C  
ATOM   1075  HB  VAL A  70      26.597 -57.839  19.856  1.00 73.95           H  
ATOM   1076  O   VAL A  70      26.649 -60.201  22.920  1.00 73.95           O  
ATOM   1077  CG1 VAL A  70      26.630 -57.030  21.826  1.00 73.95           C  
ATOM   1078 HG11 VAL A  70      25.685 -57.515  22.071  1.00 73.95           H  
ATOM   1079 HG12 VAL A  70      27.269 -57.024  22.709  1.00 73.95           H  
ATOM   1080 HG13 VAL A  70      26.412 -56.005  21.529  1.00 73.95           H  
ATOM   1081  CG2 VAL A  70      28.476 -56.893  20.190  1.00 73.95           C  
ATOM   1082 HG21 VAL A  70      29.053 -57.393  19.413  1.00 73.95           H  
ATOM   1083 HG22 VAL A  70      29.124 -56.640  21.029  1.00 73.95           H  
ATOM   1084 HG23 VAL A  70      28.076 -55.969  19.773  1.00 73.95           H  
ATOM   1085  N   ALA A  71      25.639 -60.407  20.926  1.00 71.83           N  
ATOM   1086  H   ALA A  71      25.675 -60.196  19.939  1.00 71.83           H  
ATOM   1087  CA  ALA A  71      24.472 -61.122  21.443  1.00 71.83           C  
ATOM   1088  HA  ALA A  71      24.027 -60.524  22.238  1.00 71.83           H  
ATOM   1089  C   ALA A  71      24.832 -62.491  22.052  1.00 71.83           C  
ATOM   1090  CB  ALA A  71      23.447 -61.256  20.311  1.00 71.83           C  
ATOM   1091  HB1 ALA A  71      23.859 -61.857  19.500  1.00 71.83           H  
ATOM   1092  HB2 ALA A  71      22.546 -61.738  20.689  1.00 71.83           H  
ATOM   1093  HB3 ALA A  71      23.190 -60.269  19.926  1.00 71.83           H  
ATOM   1094  O   ALA A  71      24.344 -62.836  23.131  1.00 71.83           O  
ATOM   1095  N   GLU A  72      25.711 -63.256  21.400  1.00 76.50           N  
ATOM   1096  H   GLU A  72      26.054 -62.941  20.504  1.00 76.50           H  
ATOM   1097  CA  GLU A  72      26.155 -64.569  21.883  1.00 76.50           C  
ATOM   1098  HA  GLU A  72      25.273 -65.182  22.069  1.00 76.50           H  
ATOM   1099  C   GLU A  72      26.924 -64.462  23.215  1.00 76.50           C  
ATOM   1100  CB  GLU A  72      26.974 -65.250  20.774  1.00 76.50           C  
ATOM   1101  HB2 GLU A  72      27.926 -64.733  20.656  1.00 76.50           H  
ATOM   1102  HB3 GLU A  72      26.416 -65.175  19.841  1.00 76.50           H  
ATOM   1103  O   GLU A  72      26.668 -65.236  24.144  1.00 76.50           O  
ATOM   1104  CG  GLU A  72      27.215 -66.739  21.068  1.00 76.50           C  
ATOM   1105  HG2 GLU A  72      26.259 -67.200  21.315  1.00 76.50           H  
ATOM   1106  HG3 GLU A  72      27.862 -66.828  21.940  1.00 76.50           H  
ATOM   1107  CD  GLU A  72      27.851 -67.492  19.887  1.00 76.50           C  
ATOM   1108  OE1 GLU A  72      27.577 -68.710  19.775  1.00 76.50           O  
ATOM   1109  OE2 GLU A  72      28.622 -66.866  19.125  1.00 76.50           O  
ATOM   1110  N   ALA A  73      27.779 -63.441  23.363  1.00 78.37           N  
ATOM   1111  H   ALA A  73      27.960 -62.844  22.568  1.00 78.37           H  
ATOM   1112  CA  ALA A  73      28.480 -63.151  24.614  1.00 78.37           C  
ATOM   1113  HA  ALA A  73      29.054 -64.033  24.898  1.00 78.37           H  
ATOM   1114  C   ALA A  73      27.517 -62.835  25.778  1.00 78.37           C  
ATOM   1115  CB  ALA A  73      29.459 -61.999  24.359  1.00 78.37           C  
ATOM   1116  HB1 ALA A  73      28.920 -61.105  24.046  1.00 78.37           H  
ATOM   1117  HB2 ALA A  73      30.164 -62.279  23.576  1.00 78.37           H  
ATOM   1118  HB3 ALA A  73      30.011 -61.782  25.274  1.00 78.37           H  
ATOM   1119  O   ALA A  73      27.707 -63.335  26.890  1.00 78.37           O  
ATOM   1120  N   VAL A  74      26.454 -62.059  25.524  1.00 72.53           N  
ATOM   1121  H   VAL A  74      26.363 -61.673  24.595  1.00 72.53           H  
ATOM   1122  CA  VAL A  74      25.423 -61.741  26.532  1.00 72.53           C  
ATOM   1123  HA  VAL A  74      25.922 -61.398  27.438  1.00 72.53           H  
ATOM   1124  C   VAL A  74      24.617 -62.983  26.929  1.00 72.53           C  
ATOM   1125  CB  VAL A  74      24.497 -60.605  26.041  1.00 72.53           C  
ATOM   1126  HB  VAL A  74      24.051 -60.894  25.089  1.00 72.53           H  
ATOM   1127  O   VAL A  74      24.391 -63.219  28.118  1.00 72.53           O  
ATOM   1128  CG1 VAL A  74      23.363 -60.307  27.035  1.00 72.53           C  
ATOM   1129 HG11 VAL A  74      22.778 -59.456  26.686  1.00 72.53           H  
ATOM   1130 HG12 VAL A  74      22.696 -61.164  27.119  1.00 72.53           H  
ATOM   1131 HG13 VAL A  74      23.779 -60.080  28.016  1.00 72.53           H  
ATOM   1132  CG2 VAL A  74      25.258 -59.286  25.847  1.00 72.53           C  
ATOM   1133 HG21 VAL A  74      24.607 -58.553  25.371  1.00 72.53           H  
ATOM   1134 HG22 VAL A  74      26.129 -59.434  25.208  1.00 72.53           H  
ATOM   1135 HG23 VAL A  74      25.596 -58.893  26.806  1.00 72.53           H  
ATOM   1136  N   LEU A  75      24.202 -63.805  25.959  1.00 70.36           N  
ATOM   1137  H   LEU A  75      24.425 -63.564  25.004  1.00 70.36           H  
ATOM   1138  CA  LEU A  75      23.397 -65.007  26.211  1.00 70.36           C  
ATOM   1139  HA  LEU A  75      22.543 -64.733  26.831  1.00 70.36           H  
ATOM   1140  C   LEU A  75      24.161 -66.083  26.993  1.00 70.36           C  
ATOM   1141  CB  LEU A  75      22.899 -65.574  24.870  1.00 70.36           C  
ATOM   1142  HB2 LEU A  75      23.741 -65.617  24.180  1.00 70.36           H  
ATOM   1143  HB3 LEU A  75      22.550 -66.594  25.025  1.00 70.36           H  
ATOM   1144  O   LEU A  75      23.600 -66.685  27.910  1.00 70.36           O  
ATOM   1145  CG  LEU A  75      21.758 -64.766  24.228  1.00 70.36           C  
ATOM   1146  HG  LEU A  75      22.027 -63.711  24.179  1.00 70.36           H  
ATOM   1147  CD1 LEU A  75      21.513 -65.276  22.809  1.00 70.36           C  
ATOM   1148 HD11 LEU A  75      20.716 -64.698  22.340  1.00 70.36           H  
ATOM   1149 HD12 LEU A  75      22.420 -65.148  22.218  1.00 70.36           H  
ATOM   1150 HD13 LEU A  75      21.240 -66.332  22.825  1.00 70.36           H  
ATOM   1151  CD2 LEU A  75      20.447 -64.905  25.011  1.00 70.36           C  
ATOM   1152 HD21 LEU A  75      20.176 -65.956  25.106  1.00 70.36           H  
ATOM   1153 HD22 LEU A  75      20.553 -64.463  26.002  1.00 70.36           H  
ATOM   1154 HD23 LEU A  75      19.654 -64.373  24.486  1.00 70.36           H  
ATOM   1155  N   SER A  76      25.435 -66.307  26.659  1.00 71.51           N  
ATOM   1156  H   SER A  76      25.819 -65.794  25.878  1.00 71.51           H  
ATOM   1157  CA  SER A  76      26.285 -67.297  27.333  1.00 71.51           C  
ATOM   1158  HA  SER A  76      25.831 -68.283  27.231  1.00 71.51           H  
ATOM   1159  C   SER A  76      26.429 -66.997  28.832  1.00 71.51           C  
ATOM   1160  CB  SER A  76      27.647 -67.319  26.634  1.00 71.51           C  
ATOM   1161  HB2 SER A  76      28.147 -66.361  26.771  1.00 71.51           H  
ATOM   1162  HB3 SER A  76      27.494 -67.481  25.567  1.00 71.51           H  
ATOM   1163  O   SER A  76      26.246 -67.877  29.676  1.00 71.51           O  
ATOM   1164  OG  SER A  76      28.459 -68.359  27.139  1.00 71.51           O  
ATOM   1165  HG  SER A  76      29.242 -68.407  26.586  1.00 71.51           H  
ATOM   1166  N   TRP A  77      26.654 -65.724  29.172  1.00 68.66           N  
ATOM   1167  H   TRP A  77      26.755 -65.045  28.431  1.00 68.66           H  
ATOM   1168  CA  TRP A  77      26.789 -65.249  30.551  1.00 68.66           C  
ATOM   1169  HA  TRP A  77      27.560 -65.832  31.056  1.00 68.66           H  
ATOM   1170  C   TRP A  77      25.505 -65.404  31.386  1.00 68.66           C  
ATOM   1171  CB  TRP A  77      27.249 -63.792  30.478  1.00 68.66           C  
ATOM   1172  HB2 TRP A  77      28.225 -63.754  29.993  1.00 68.66           H  
ATOM   1173  HB3 TRP A  77      26.554 -63.238  29.849  1.00 68.66           H  
ATOM   1174  O   TRP A  77      25.570 -65.800  32.549  1.00 68.66           O  
ATOM   1175  CG  TRP A  77      27.344 -63.086  31.789  1.00 68.66           C  
ATOM   1176  CD1 TRP A  77      28.377 -63.156  32.655  1.00 68.66           C  
ATOM   1177  HD1 TRP A  77      29.263 -63.755  32.503  1.00 68.66           H  
ATOM   1178  CD2 TRP A  77      26.367 -62.195  32.399  1.00 68.66           C  
ATOM   1179  CE2 TRP A  77      26.910 -61.704  33.620  1.00 68.66           C  
ATOM   1180  CE3 TRP A  77      25.091 -61.728  32.020  1.00 68.66           C  
ATOM   1181  HE3 TRP A  77      24.667 -62.072  31.088  1.00 68.66           H  
ATOM   1182  NE1 TRP A  77      28.129 -62.334  33.737  1.00 68.66           N  
ATOM   1183  HE1 TRP A  77      28.787 -62.190  34.490  1.00 68.66           H  
ATOM   1184  CH2 TRP A  77      24.959 -60.332  34.014  1.00 68.66           C  
ATOM   1185  HH2 TRP A  77      24.408 -59.619  34.609  1.00 68.66           H  
ATOM   1186  CZ2 TRP A  77      26.239 -60.762  34.407  1.00 68.66           C  
ATOM   1187  HZ2 TRP A  77      26.714 -60.376  35.297  1.00 68.66           H  
ATOM   1188  CZ3 TRP A  77      24.385 -60.818  32.827  1.00 68.66           C  
ATOM   1189  HZ3 TRP A  77      23.409 -60.471  32.522  1.00 68.66           H  
ATOM   1190  N   LEU A  78      24.326 -65.172  30.794  1.00 60.25           N  
ATOM   1191  H   LEU A  78      24.329 -64.852  29.836  1.00 60.25           H  
ATOM   1192  CA  LEU A  78      23.036 -65.362  31.476  1.00 60.25           C  
ATOM   1193  HA  LEU A  78      23.051 -64.804  32.413  1.00 60.25           H  
ATOM   1194  C   LEU A  78      22.756 -66.830  31.851  1.00 60.25           C  
ATOM   1195  CB  LEU A  78      21.904 -64.833  30.572  1.00 60.25           C  
ATOM   1196  HB2 LEU A  78      20.950 -65.193  30.957  1.00 60.25           H  
ATOM   1197  HB3 LEU A  78      22.034 -65.258  29.577  1.00 60.25           H  
ATOM   1198  O   LEU A  78      21.995 -67.096  32.784  1.00 60.25           O  
ATOM   1199  CG  LEU A  78      21.823 -63.301  30.457  1.00 60.25           C  
ATOM   1200  HG  LEU A  78      22.800 -62.897  30.192  1.00 60.25           H  
ATOM   1201  CD1 LEU A  78      20.832 -62.919  29.357  1.00 60.25           C  
ATOM   1202 HD11 LEU A  78      19.840 -63.308  29.588  1.00 60.25           H  
ATOM   1203 HD12 LEU A  78      20.788 -61.834  29.265  1.00 60.25           H  
ATOM   1204 HD13 LEU A  78      21.174 -63.328  28.407  1.00 60.25           H  
ATOM   1205  CD2 LEU A  78      21.352 -62.654  31.763  1.00 60.25           C  
ATOM   1206 HD21 LEU A  78      20.389 -63.068  32.064  1.00 60.25           H  
ATOM   1207 HD22 LEU A  78      21.256 -61.578  31.622  1.00 60.25           H  
ATOM   1208 HD23 LEU A  78      22.085 -62.831  32.551  1.00 60.25           H  
ATOM   1209  N   GLY A  79      23.329 -67.789  31.117  1.00 59.41           N  
ATOM   1210  H   GLY A  79      23.953 -67.508  30.375  1.00 59.41           H  
ATOM   1211  CA  GLY A  79      23.031 -69.212  31.280  1.00 59.41           C  
ATOM   1212  HA2 GLY A  79      23.384 -69.733  30.390  1.00 59.41           H  
ATOM   1213  HA3 GLY A  79      21.952 -69.346  31.352  1.00 59.41           H  
ATOM   1214  C   GLY A  79      23.682 -69.880  32.495  1.00 59.41           C  
ATOM   1215  O   GLY A  79      23.081 -70.787  33.074  1.00 59.41           O  
ATOM   1216  N   THR A  80      24.893 -69.464  32.877  1.00 53.88           N  
ATOM   1217  H   THR A  80      25.318 -68.686  32.393  1.00 53.88           H  
ATOM   1218  CA  THR A  80      25.742 -70.193  33.840  1.00 53.88           C  
ATOM   1219  HA  THR A  80      25.522 -71.257  33.757  1.00 53.88           H  
ATOM   1220  C   THR A  80      25.498 -69.837  35.306  1.00 53.88           C  
ATOM   1221  CB  THR A  80      27.234 -70.006  33.513  1.00 53.88           C  
ATOM   1222  HB  THR A  80      27.836 -70.300  34.373  1.00 53.88           H  
ATOM   1223  O   THR A  80      25.415 -70.744  36.129  1.00 53.88           O  
ATOM   1224  CG2 THR A  80      27.666 -70.846  32.312  1.00 53.88           C  
ATOM   1225 HG21 THR A  80      28.733 -70.715  32.136  1.00 53.88           H  
ATOM   1226 HG22 THR A  80      27.116 -70.535  31.424  1.00 53.88           H  
ATOM   1227 HG23 THR A  80      27.467 -71.900  32.510  1.00 53.88           H  
ATOM   1228  OG1 THR A  80      27.495 -68.662  33.191  1.00 53.88           O  
ATOM   1229  HG1 THR A  80      28.396 -68.589  32.867  1.00 53.88           H  
ATOM   1230  N   GLU A  81      25.372 -68.554  35.655  1.00 43.30           N  
ATOM   1231  H   GLU A  81      25.507 -67.858  34.936  1.00 43.30           H  
ATOM   1232  CA  GLU A  81      25.359 -68.104  37.064  1.00 43.30           C  
ATOM   1233  HA  GLU A  81      26.101 -68.668  37.630  1.00 43.30           H  
ATOM   1234  C   GLU A  81      24.017 -68.318  37.801  1.00 43.30           C  
ATOM   1235  CB  GLU A  81      25.764 -66.615  37.116  1.00 43.30           C  
ATOM   1236  HB2 GLU A  81      25.333 -66.154  38.004  1.00 43.30           H  
ATOM   1237  HB3 GLU A  81      25.317 -66.109  36.260  1.00 43.30           H  
ATOM   1238  O   GLU A  81      24.003 -68.450  39.022  1.00 43.30           O  
ATOM   1239  CG  GLU A  81      27.288 -66.364  37.097  1.00 43.30           C  
ATOM   1240  HG2 GLU A  81      27.784 -67.182  36.575  1.00 43.30           H  
ATOM   1241  HG3 GLU A  81      27.469 -65.460  36.516  1.00 43.30           H  
ATOM   1242  CD  GLU A  81      27.907 -66.157  38.496  1.00 43.30           C  
ATOM   1243  OE1 GLU A  81      28.956 -66.783  38.771  1.00 43.30           O  
ATOM   1244  OE2 GLU A  81      27.363 -65.332  39.267  1.00 43.30           O  
ATOM   1245  N   VAL A  82      22.871 -68.337  37.103  1.00 39.75           N  
ATOM   1246  H   VAL A  82      22.952 -68.240  36.101  1.00 39.75           H  
ATOM   1247  CA  VAL A  82      21.563 -68.034  37.742  1.00 39.75           C  
ATOM   1248  HA  VAL A  82      21.766 -67.553  38.699  1.00 39.75           H  
ATOM   1249  C   VAL A  82      20.691 -69.264  38.092  1.00 39.75           C  
ATOM   1250  CB  VAL A  82      20.801 -66.984  36.892  1.00 39.75           C  
ATOM   1251  HB  VAL A  82      20.538 -67.434  35.935  1.00 39.75           H  
ATOM   1252  O   VAL A  82      19.817 -69.176  38.956  1.00 39.75           O  
ATOM   1253  CG1 VAL A  82      19.512 -66.478  37.556  1.00 39.75           C  
ATOM   1254 HG11 VAL A  82      19.733 -66.096  38.553  1.00 39.75           H  
ATOM   1255 HG12 VAL A  82      19.069 -65.684  36.956  1.00 39.75           H  
ATOM   1256 HG13 VAL A  82      18.782 -67.284  37.632  1.00 39.75           H  
ATOM   1257  CG2 VAL A  82      21.662 -65.737  36.621  1.00 39.75           C  
ATOM   1258 HG21 VAL A  82      22.003 -65.303  37.561  1.00 39.75           H  
ATOM   1259 HG22 VAL A  82      22.529 -65.995  36.013  1.00 39.75           H  
ATOM   1260 HG23 VAL A  82      21.089 -64.995  36.066  1.00 39.75           H  
ATOM   1261  N   ARG A  83      20.877 -70.431  37.456  1.00 37.27           N  
ATOM   1262  H   ARG A  83      21.685 -70.496  36.853  1.00 37.27           H  
ATOM   1263  CA  ARG A  83      19.925 -71.577  37.511  1.00 37.27           C  
ATOM   1264  HA  ARG A  83      18.924 -71.167  37.646  1.00 37.27           H  
ATOM   1265  C   ARG A  83      20.085 -72.531  38.723  1.00 37.27           C  
ATOM   1266  CB  ARG A  83      19.931 -72.331  36.163  1.00 37.27           C  
ATOM   1267  HB2 ARG A  83      20.959 -72.480  35.831  1.00 37.27           H  
ATOM   1268  HB3 ARG A  83      19.483 -73.314  36.310  1.00 37.27           H  
ATOM   1269  O   ARG A  83      20.334 -73.720  38.546  1.00 37.27           O  
ATOM   1270  CG  ARG A  83      19.112 -71.644  35.060  1.00 37.27           C  
ATOM   1271  HG2 ARG A  83      18.094 -71.492  35.418  1.00 37.27           H  
ATOM   1272  HG3 ARG A  83      19.555 -70.682  34.804  1.00 37.27           H  
ATOM   1273  CD  ARG A  83      19.089 -72.555  33.822  1.00 37.27           C  
ATOM   1274  HD2 ARG A  83      18.874 -73.573  34.145  1.00 37.27           H  
ATOM   1275  HD3 ARG A  83      20.078 -72.536  33.364  1.00 37.27           H  
ATOM   1276  NE  ARG A  83      18.069 -72.146  32.835  1.00 37.27           N  
ATOM   1277  HE  ARG A  83      17.636 -71.245  32.980  1.00 37.27           H  
ATOM   1278  NH1 ARG A  83      18.261 -73.976  31.460  1.00 37.27           N  
ATOM   1279 HH11 ARG A  83      19.016 -74.307  32.043  1.00 37.27           H  
ATOM   1280 HH12 ARG A  83      18.010 -74.468  30.614  1.00 37.27           H  
ATOM   1281  NH2 ARG A  83      16.777 -72.385  30.971  1.00 37.27           N  
ATOM   1282 HH21 ARG A  83      16.525 -72.899  30.138  1.00 37.27           H  
ATOM   1283 HH22 ARG A  83      16.355 -71.486  31.152  1.00 37.27           H  
ATOM   1284  CZ  ARG A  83      17.707 -72.835  31.766  1.00 37.27           C  
ATOM   1285  N   GLY A  84      19.921 -72.026  39.949  1.00 31.62           N  
ATOM   1286  H   GLY A  84      19.742 -71.034  40.012  1.00 31.62           H  
ATOM   1287  CA  GLY A  84      20.004 -72.818  41.196  1.00 31.62           C  
ATOM   1288  HA2 GLY A  84      20.074 -72.130  42.039  1.00 31.62           H  
ATOM   1289  HA3 GLY A  84      20.926 -73.399  41.174  1.00 31.62           H  
ATOM   1290  C   GLY A  84      18.841 -73.799  41.489  1.00 31.62           C  
ATOM   1291  O   GLY A  84      17.850 -73.864  40.764  1.00 31.62           O  
ATOM   1292  N   GLU A  85      18.965 -74.561  42.587  1.00 32.56           N  
ATOM   1293  H   GLU A  85      19.792 -74.441  43.155  1.00 32.56           H  
ATOM   1294  CA  GLU A  85      18.029 -75.620  43.024  1.00 32.56           C  
ATOM   1295  HA  GLU A  85      17.867 -76.306  42.193  1.00 32.56           H  
ATOM   1296  C   GLU A  85      16.649 -75.083  43.479  1.00 32.56           C  
ATOM   1297  CB  GLU A  85      18.651 -76.425  44.190  1.00 32.56           C  
ATOM   1298  HB2 GLU A  85      18.857 -75.738  45.010  1.00 32.56           H  
ATOM   1299  HB3 GLU A  85      17.914 -77.152  44.532  1.00 32.56           H  
ATOM   1300  O   GLU A  85      16.528 -74.471  44.540  1.00 32.56           O  
ATOM   1301  CG  GLU A  85      19.944 -77.187  43.846  1.00 32.56           C  
ATOM   1302  HG2 GLU A  85      19.734 -77.857  43.013  1.00 32.56           H  
ATOM   1303  HG3 GLU A  85      20.701 -76.473  43.521  1.00 32.56           H  
ATOM   1304  CD  GLU A  85      20.498 -77.994  45.039  1.00 32.56           C  
ATOM   1305  OE1 GLU A  85      21.112 -79.055  44.783  1.00 32.56           O  
ATOM   1306  OE2 GLU A  85      20.325 -77.548  46.197  1.00 32.56           O  
ATOM   1307  N   ALA A  86      15.581 -75.356  42.719  1.00 35.02           N  
ATOM   1308  H   ALA A  86      15.726 -75.841  41.845  1.00 35.02           H  
ATOM   1309  CA  ALA A  86      14.210 -74.944  43.054  1.00 35.02           C  
ATOM   1310  HA  ALA A  86      14.263 -74.042  43.664  1.00 35.02           H  
ATOM   1311  C   ALA A  86      13.426 -76.047  43.824  1.00 35.02           C  
ATOM   1312  CB  ALA A  86      13.503 -74.527  41.758  1.00 35.02           C  
ATOM   1313  HB1 ALA A  86      14.064 -73.728  41.273  1.00 35.02           H  
ATOM   1314  HB2 ALA A  86      12.500 -74.168  41.989  1.00 35.02           H  
ATOM   1315  HB3 ALA A  86      13.430 -75.379  41.082  1.00 35.02           H  
ATOM   1316  O   ALA A  86      13.224 -77.130  43.268  1.00 35.02           O  
ATOM   1317  N   PRO A  87      12.944 -75.814  45.068  1.00 33.55           N  
ATOM   1318  CA  PRO A  87      12.248 -76.837  45.870  1.00 33.55           C  
ATOM   1319  HA  PRO A  87      12.884 -77.722  45.897  1.00 33.55           H  
ATOM   1320  C   PRO A  87      10.856 -77.246  45.344  1.00 33.55           C  
ATOM   1321  CB  PRO A  87      12.153 -76.264  47.291  1.00 33.55           C  
ATOM   1322  HB2 PRO A  87      12.298 -77.036  48.047  1.00 33.55           H  
ATOM   1323  HB3 PRO A  87      11.190 -75.773  47.432  1.00 33.55           H  
ATOM   1324  O   PRO A  87      10.120 -76.429  44.794  1.00 33.55           O  
ATOM   1325  CG  PRO A  87      13.259 -75.213  47.340  1.00 33.55           C  
ATOM   1326  HG2 PRO A  87      14.215 -75.692  47.552  1.00 33.55           H  
ATOM   1327  HG3 PRO A  87      13.047 -74.431  48.070  1.00 33.55           H  
ATOM   1328  CD  PRO A  87      13.264 -74.672  45.915  1.00 33.55           C  
ATOM   1329  HD2 PRO A  87      12.495 -73.908  45.801  1.00 33.55           H  
ATOM   1330  HD3 PRO A  87      14.248 -74.255  45.702  1.00 33.55           H  
ATOM   1331  N   SER A  88      10.449 -78.507  45.556  1.00 34.66           N  
ATOM   1332  H   SER A  88      11.069 -79.138  46.043  1.00 34.66           H  
ATOM   1333  CA  SER A  88       9.201 -79.062  44.994  1.00 34.66           C  
ATOM   1334  HA  SER A  88       9.084 -78.646  43.993  1.00 34.66           H  
ATOM   1335  C   SER A  88       7.933 -78.723  45.795  1.00 34.66           C  
ATOM   1336  CB  SER A  88       9.304 -80.584  44.836  1.00 34.66           C  
ATOM   1337  HB2 SER A  88       8.479 -80.930  44.214  1.00 34.66           H  
ATOM   1338  HB3 SER A  88      10.241 -80.844  44.343  1.00 34.66           H  
ATOM   1339  O   SER A  88       7.889 -78.942  47.005  1.00 34.66           O  
ATOM   1340  OG  SER A  88       9.226 -81.232  46.092  1.00 34.66           O  
ATOM   1341  HG  SER A  88       8.837 -80.626  46.727  1.00 34.66           H  
ATOM   1342  N   ALA A  89       6.858 -78.320  45.110  1.00 35.16           N  
ATOM   1343  H   ALA A  89       6.972 -78.137  44.123  1.00 35.16           H  
ATOM   1344  CA  ALA A  89       5.617 -77.842  45.736  1.00 35.16           C  
ATOM   1345  HA  ALA A  89       5.884 -77.159  46.543  1.00 35.16           H  
ATOM   1346  C   ALA A  89       4.695 -78.919  46.361  1.00 35.16           C  
ATOM   1347  CB  ALA A  89       4.860 -77.039  44.669  1.00 35.16           C  
ATOM   1348  HB1 ALA A  89       4.573 -77.687  43.841  1.00 35.16           H  
ATOM   1349  HB2 ALA A  89       3.960 -76.610  45.110  1.00 35.16           H  
ATOM   1350  HB3 ALA A  89       5.486 -76.227  44.298  1.00 35.16           H  
ATOM   1351  O   ALA A  89       3.894 -78.597  47.234  1.00 35.16           O  
ATOM   1352  N   LEU A  90       4.777 -80.183  45.922  1.00 32.50           N  
ATOM   1353  H   LEU A  90       5.478 -80.389  45.225  1.00 32.50           H  
ATOM   1354  CA  LEU A  90       3.788 -81.235  46.238  1.00 32.50           C  
ATOM   1355  HA  LEU A  90       2.801 -80.883  45.940  1.00 32.50           H  
ATOM   1356  C   LEU A  90       3.662 -81.589  47.733  1.00 32.50           C  
ATOM   1357  CB  LEU A  90       4.142 -82.496  45.418  1.00 32.50           C  
ATOM   1358  HB2 LEU A  90       5.216 -82.515  45.235  1.00 32.50           H  
ATOM   1359  HB3 LEU A  90       3.908 -83.389  45.997  1.00 32.50           H  
ATOM   1360  O   LEU A  90       2.568 -81.891  48.195  1.00 32.50           O  
ATOM   1361  CG  LEU A  90       3.380 -82.577  44.081  1.00 32.50           C  
ATOM   1362  HG  LEU A  90       3.255 -81.574  43.674  1.00 32.50           H  
ATOM   1363  CD1 LEU A  90       4.160 -83.405  43.060  1.00 32.50           C  
ATOM   1364 HD11 LEU A  90       4.315 -84.414  43.441  1.00 32.50           H  
ATOM   1365 HD12 LEU A  90       3.602 -83.455  42.126  1.00 32.50           H  
ATOM   1366 HD13 LEU A  90       5.127 -82.940  42.866  1.00 32.50           H  
ATOM   1367  CD2 LEU A  90       2.007 -83.223  44.272  1.00 32.50           C  
ATOM   1368 HD21 LEU A  90       2.115 -84.246  44.632  1.00 32.50           H  
ATOM   1369 HD22 LEU A  90       1.429 -82.656  45.002  1.00 32.50           H  
ATOM   1370 HD23 LEU A  90       1.465 -83.231  43.326  1.00 32.50           H  
ATOM   1371  N   ALA A  91       4.762 -81.553  48.488  1.00 33.64           N  
ATOM   1372  H   ALA A  91       5.620 -81.233  48.062  1.00 33.64           H  
ATOM   1373  CA  ALA A  91       4.846 -82.162  49.822  1.00 33.64           C  
ATOM   1374  HA  ALA A  91       4.407 -83.159  49.768  1.00 33.64           H  
ATOM   1375  C   ALA A  91       4.089 -81.419  50.947  1.00 33.64           C  
ATOM   1376  CB  ALA A  91       6.336 -82.316  50.157  1.00 33.64           C  
ATOM   1377  HB1 ALA A  91       6.834 -82.902  49.386  1.00 33.64           H  
ATOM   1378  HB2 ALA A  91       6.806 -81.335  50.232  1.00 33.64           H  
ATOM   1379  HB3 ALA A  91       6.442 -82.833  51.111  1.00 33.64           H  
ATOM   1380  O   ALA A  91       4.051 -81.900  52.077  1.00 33.64           O  
ATOM   1381  N   GLY A  92       3.535 -80.231  50.681  1.00 34.96           N  
ATOM   1382  H   GLY A  92       3.560 -79.896  49.728  1.00 34.96           H  
ATOM   1383  CA  GLY A  92       2.963 -79.372  51.723  1.00 34.96           C  
ATOM   1384  HA2 GLY A  92       3.617 -79.383  52.595  1.00 34.96           H  
ATOM   1385  HA3 GLY A  92       2.924 -78.351  51.343  1.00 34.96           H  
ATOM   1386  C   GLY A  92       1.551 -79.738  52.195  1.00 34.96           C  
ATOM   1387  O   GLY A  92       1.184 -79.354  53.303  1.00 34.96           O  
ATOM   1388  N   LEU A  93       0.750 -80.437  51.379  1.00 36.39           N  
ATOM   1389  H   LEU A  93       1.126 -80.793  50.512  1.00 36.39           H  
ATOM   1390  CA  LEU A  93      -0.685 -80.623  51.656  1.00 36.39           C  
ATOM   1391  HA  LEU A  93      -1.059 -79.685  52.066  1.00 36.39           H  
ATOM   1392  C   LEU A  93      -0.969 -81.680  52.738  1.00 36.39           C  
ATOM   1393  CB  LEU A  93      -1.456 -80.940  50.352  1.00 36.39           C  
ATOM   1394  HB2 LEU A  93      -0.768 -81.083  49.520  1.00 36.39           H  
ATOM   1395  HB3 LEU A  93      -1.967 -81.894  50.484  1.00 36.39           H  
ATOM   1396  O   LEU A  93      -1.749 -81.416  53.653  1.00 36.39           O  
ATOM   1397  CG  LEU A  93      -2.511 -79.870  49.995  1.00 36.39           C  
ATOM   1398  HG  LEU A  93      -2.827 -79.338  50.892  1.00 36.39           H  
ATOM   1399  CD1 LEU A  93      -1.953 -78.859  48.990  1.00 36.39           C  
ATOM   1400 HD11 LEU A  93      -1.063 -78.388  49.407  1.00 36.39           H  
ATOM   1401 HD12 LEU A  93      -2.701 -78.092  48.788  1.00 36.39           H  
ATOM   1402 HD13 LEU A  93      -1.689 -79.363  48.061  1.00 36.39           H  
ATOM   1403  CD2 LEU A  93      -3.761 -80.505  49.388  1.00 36.39           C  
ATOM   1404 HD21 LEU A  93      -3.497 -81.065  48.491  1.00 36.39           H  
ATOM   1405 HD22 LEU A  93      -4.489 -79.731  49.143  1.00 36.39           H  
ATOM   1406 HD23 LEU A  93      -4.209 -81.186  50.112  1.00 36.39           H  
ATOM   1407  N   ASP A  94      -0.320 -82.846  52.651  1.00 33.73           N  
ATOM   1408  H   ASP A  94       0.237 -83.008  51.823  1.00 33.73           H  
ATOM   1409  CA  ASP A  94      -0.624 -84.039  53.464  1.00 33.73           C  
ATOM   1410  HA  ASP A  94      -1.636 -84.378  53.240  1.00 33.73           H  
ATOM   1411  C   ASP A  94      -0.526 -83.793  54.981  1.00 33.73           C  
ATOM   1412  CB  ASP A  94       0.365 -85.167  53.103  1.00 33.73           C  
ATOM   1413  HB2 ASP A  94       1.375 -84.834  53.341  1.00 33.73           H  
ATOM   1414  HB3 ASP A  94       0.147 -86.031  53.732  1.00 33.73           H  
ATOM   1415  O   ASP A  94      -1.250 -84.389  55.779  1.00 33.73           O  
ATOM   1416  CG  ASP A  94       0.333 -85.631  51.642  1.00 33.73           C  
ATOM   1417  OD1 ASP A  94      -0.675 -85.366  50.952  1.00 33.73           O  
ATOM   1418  OD2 ASP A  94       1.349 -86.228  51.220  1.00 33.73           O  
ATOM   1419  N   ALA A  95       0.374 -82.898  55.399  1.00 41.02           N  
ATOM   1420  H   ALA A  95       0.908 -82.411  54.693  1.00 41.02           H  
ATOM   1421  CA  ALA A  95       0.676 -82.660  56.808  1.00 41.02           C  
ATOM   1422  HA  ALA A  95       0.917 -83.615  57.273  1.00 41.02           H  
ATOM   1423  C   ALA A  95      -0.499 -82.056  57.602  1.00 41.02           C  
ATOM   1424  CB  ALA A  95       1.914 -81.757  56.874  1.00 41.02           C  
ATOM   1425  HB1 ALA A  95       2.186 -81.587  57.916  1.00 41.02           H  
ATOM   1426  HB2 ALA A  95       1.702 -80.800  56.397  1.00 41.02           H  
ATOM   1427  HB3 ALA A  95       2.749 -82.236  56.362  1.00 41.02           H  
ATOM   1428  O   ALA A  95      -0.554 -82.216  58.823  1.00 41.02           O  
ATOM   1429  N   LEU A  96      -1.428 -81.356  56.937  1.00 38.06           N  
ATOM   1430  H   LEU A  96      -1.372 -81.321  55.929  1.00 38.06           H  
ATOM   1431  CA  LEU A  96      -2.497 -80.618  57.615  1.00 38.06           C  
ATOM   1432  HA  LEU A  96      -2.062 -80.135  58.490  1.00 38.06           H  
ATOM   1433  C   LEU A  96      -3.624 -81.535  58.125  1.00 38.06           C  
ATOM   1434  CB  LEU A  96      -3.037 -79.531  56.665  1.00 38.06           C  
ATOM   1435  HB2 LEU A  96      -3.748 -79.998  55.983  1.00 38.06           H  
ATOM   1436  HB3 LEU A  96      -2.224 -79.128  56.061  1.00 38.06           H  
ATOM   1437  O   LEU A  96      -4.181 -81.274  59.191  1.00 38.06           O  
ATOM   1438  CG  LEU A  96      -3.720 -78.371  57.417  1.00 38.06           C  
ATOM   1439  HG  LEU A  96      -4.291 -78.756  58.262  1.00 38.06           H  
ATOM   1440  CD1 LEU A  96      -2.690 -77.359  57.930  1.00 38.06           C  
ATOM   1441 HD11 LEU A  96      -2.130 -76.938  57.094  1.00 38.06           H  
ATOM   1442 HD12 LEU A  96      -1.997 -77.852  58.612  1.00 38.06           H  
ATOM   1443 HD13 LEU A  96      -3.198 -76.558  58.468  1.00 38.06           H  
ATOM   1444  CD2 LEU A  96      -4.689 -77.629  56.499  1.00 38.06           C  
ATOM   1445 HD21 LEU A  96      -5.157 -76.807  57.041  1.00 38.06           H  
ATOM   1446 HD22 LEU A  96      -5.466 -78.316  56.164  1.00 38.06           H  
ATOM   1447 HD23 LEU A  96      -4.156 -77.241  55.631  1.00 38.06           H  
ATOM   1448  N   GLU A  97      -3.956 -82.608  57.396  1.00 40.25           N  
ATOM   1449  H   GLU A  97      -3.440 -82.803  56.551  1.00 40.25           H  
ATOM   1450  CA  GLU A  97      -5.065 -83.507  57.761  1.00 40.25           C  
ATOM   1451  HA  GLU A  97      -5.973 -82.920  57.900  1.00 40.25           H  
ATOM   1452  C   GLU A  97      -4.812 -84.249  59.080  1.00 40.25           C  
ATOM   1453  CB  GLU A  97      -5.324 -84.552  56.660  1.00 40.25           C  
ATOM   1454  HB2 GLU A  97      -5.958 -85.330  57.086  1.00 40.25           H  
ATOM   1455  HB3 GLU A  97      -4.381 -85.010  56.362  1.00 40.25           H  
ATOM   1456  O   GLU A  97      -5.721 -84.404  59.897  1.00 40.25           O  
ATOM   1457  CG  GLU A  97      -6.048 -83.995  55.426  1.00 40.25           C  
ATOM   1458  HG2 GLU A  97      -5.355 -83.383  54.850  1.00 40.25           H  
ATOM   1459  HG3 GLU A  97      -6.864 -83.355  55.763  1.00 40.25           H  
ATOM   1460  CD  GLU A  97      -6.616 -85.125  54.546  1.00 40.25           C  
ATOM   1461  OE1 GLU A  97      -7.773 -84.972  54.087  1.00 40.25           O  
ATOM   1462  OE2 GLU A  97      -5.919 -86.149  54.372  1.00 40.25           O  
ATOM   1463  N   ALA A  98      -3.573 -84.689  59.315  1.00 39.44           N  
ATOM   1464  H   ALA A  98      -2.869 -84.511  58.612  1.00 39.44           H  
ATOM   1465  CA  ALA A  98      -3.237 -85.568  60.435  1.00 39.44           C  
ATOM   1466  HA  ALA A  98      -3.879 -86.447  60.382  1.00 39.44           H  
ATOM   1467  C   ALA A  98      -3.460 -84.930  61.822  1.00 39.44           C  
ATOM   1468  CB  ALA A  98      -1.783 -86.019  60.255  1.00 39.44           C  
ATOM   1469  HB1 ALA A  98      -1.118 -85.156  60.291  1.00 39.44           H  
ATOM   1470  HB2 ALA A  98      -1.668 -86.519  59.293  1.00 39.44           H  
ATOM   1471  HB3 ALA A  98      -1.514 -86.713  61.051  1.00 39.44           H  
ATOM   1472  O   ALA A  98      -3.738 -85.643  62.785  1.00 39.44           O  
ATOM   1473  N   ALA A  99      -3.352 -83.601  61.933  1.00 37.96           N  
ATOM   1474  H   ALA A  99      -3.165 -83.072  61.094  1.00 37.96           H  
ATOM   1475  CA  ALA A  99      -3.423 -82.877  63.207  1.00 37.96           C  
ATOM   1476  HA  ALA A  99      -2.932 -83.477  63.973  1.00 37.96           H  
ATOM   1477  C   ALA A  99      -4.859 -82.610  63.711  1.00 37.96           C  
ATOM   1478  CB  ALA A  99      -2.627 -81.576  63.045  1.00 37.96           C  
ATOM   1479  HB1 ALA A  99      -2.611 -81.039  63.993  1.00 37.96           H  
ATOM   1480  HB2 ALA A  99      -1.603 -81.802  62.748  1.00 37.96           H  
ATOM   1481  HB3 ALA A  99      -3.092 -80.948  62.285  1.00 37.96           H  
ATOM   1482  O   ALA A  99      -5.047 -82.237  64.869  1.00 37.96           O  
ATOM   1483  N   LEU A 100      -5.878 -82.802  62.865  1.00 43.81           N  
ATOM   1484  H   LEU A 100      -5.657 -83.142  61.940  1.00 43.81           H  
ATOM   1485  CA  LEU A 100      -7.290 -82.528  63.177  1.00 43.81           C  
ATOM   1486  HA  LEU A 100      -7.392 -81.451  63.311  1.00 43.81           H  
ATOM   1487  C   LEU A 100      -7.849 -83.160  64.477  1.00 43.81           C  
ATOM   1488  CB  LEU A 100      -8.152 -82.967  61.972  1.00 43.81           C  
ATOM   1489  HB2 LEU A 100      -7.701 -83.846  61.510  1.00 43.81           H  
ATOM   1490  HB3 LEU A 100      -9.141 -83.267  62.317  1.00 43.81           H  
ATOM   1491  O   LEU A 100      -8.630 -82.480  65.149  1.00 43.81           O  
ATOM   1492  CG  LEU A 100      -8.325 -81.864  60.914  1.00 43.81           C  
ATOM   1493  HG  LEU A 100      -7.381 -81.338  60.771  1.00 43.81           H  
ATOM   1494  CD1 LEU A 100      -8.760 -82.460  59.576  1.00 43.81           C  
ATOM   1495 HD11 LEU A 100      -9.711 -82.982  59.681  1.00 43.81           H  
ATOM   1496 HD12 LEU A 100      -8.855 -81.670  58.831  1.00 43.81           H  
ATOM   1497 HD13 LEU A 100      -8.005 -83.166  59.230  1.00 43.81           H  
ATOM   1498  CD2 LEU A 100      -9.407 -80.869  61.351  1.00 43.81           C  
ATOM   1499 HD21 LEU A 100      -9.499 -80.084  60.600  1.00 43.81           H  
ATOM   1500 HD22 LEU A 100     -10.365 -81.378  61.461  1.00 43.81           H  
ATOM   1501 HD23 LEU A 100      -9.131 -80.412  62.301  1.00 43.81           H  
ATOM   1502  N   PRO A 101      -7.543 -84.424  64.849  1.00 43.40           N  
ATOM   1503  CA  PRO A 101      -8.319 -85.126  65.880  1.00 43.40           C  
ATOM   1504  HA  PRO A 101      -9.375 -85.033  65.626  1.00 43.40           H  
ATOM   1505  C   PRO A 101      -8.141 -84.638  67.324  1.00 43.40           C  
ATOM   1506  CB  PRO A 101      -7.919 -86.602  65.772  1.00 43.40           C  
ATOM   1507  HB2 PRO A 101      -8.765 -87.263  65.963  1.00 43.40           H  
ATOM   1508  HB3 PRO A 101      -7.105 -86.820  66.463  1.00 43.40           H  
ATOM   1509  O   PRO A 101      -8.976 -84.971  68.165  1.00 43.40           O  
ATOM   1510  CG  PRO A 101      -7.408 -86.740  64.343  1.00 43.40           C  
ATOM   1511  HG2 PRO A 101      -6.703 -87.565  64.238  1.00 43.40           H  
ATOM   1512  HG3 PRO A 101      -8.246 -86.854  63.656  1.00 43.40           H  
ATOM   1513  CD  PRO A 101      -6.736 -85.393  64.117  1.00 43.40           C  
ATOM   1514  HD2 PRO A 101      -6.696 -85.194  63.046  1.00 43.40           H  
ATOM   1515  HD3 PRO A 101      -5.728 -85.407  64.532  1.00 43.40           H  
ATOM   1516  N   GLU A 102      -7.069 -83.906  67.644  1.00 42.13           N  
ATOM   1517  H   GLU A 102      -6.419 -83.648  66.915  1.00 42.13           H  
ATOM   1518  CA  GLU A 102      -6.709 -83.591  69.039  1.00 42.13           C  
ATOM   1519  HA  GLU A 102      -6.949 -84.456  69.657  1.00 42.13           H  
ATOM   1520  C   GLU A 102      -7.493 -82.415  69.654  1.00 42.13           C  
ATOM   1521  CB  GLU A 102      -5.192 -83.353  69.170  1.00 42.13           C  
ATOM   1522  HB2 GLU A 102      -4.986 -83.142  70.219  1.00 42.13           H  
ATOM   1523  HB3 GLU A 102      -4.903 -82.484  68.579  1.00 42.13           H  
ATOM   1524  O   GLU A 102      -7.405 -82.173  70.860  1.00 42.13           O  
ATOM   1525  CG  GLU A 102      -4.351 -84.570  68.742  1.00 42.13           C  
ATOM   1526  HG2 GLU A 102      -4.293 -84.596  67.653  1.00 42.13           H  
ATOM   1527  HG3 GLU A 102      -4.867 -85.472  69.068  1.00 42.13           H  
ATOM   1528  CD  GLU A 102      -2.930 -84.583  69.340  1.00 42.13           C  
ATOM   1529  OE1 GLU A 102      -2.332 -85.685  69.349  1.00 42.13           O  
ATOM   1530  OE2 GLU A 102      -2.458 -83.528  69.822  1.00 42.13           O  
ATOM   1531  N   VAL A 103      -8.261 -81.671  68.850  1.00 40.72           N  
ATOM   1532  H   VAL A 103      -8.331 -81.950  67.882  1.00 40.72           H  
ATOM   1533  CA  VAL A 103      -8.861 -80.390  69.265  1.00 40.72           C  
ATOM   1534  HA  VAL A 103      -8.036 -79.807  69.675  1.00 40.72           H  
ATOM   1535  C   VAL A 103      -9.944 -80.577  70.359  1.00 40.72           C  
ATOM   1536  CB  VAL A 103      -9.380 -79.599  68.048  1.00 40.72           C  
ATOM   1537  HB  VAL A 103     -10.183 -80.161  67.571  1.00 40.72           H  
ATOM   1538  O   VAL A 103     -10.791 -81.470  70.234  1.00 40.72           O  
ATOM   1539  CG1 VAL A 103      -9.916 -78.214  68.437  1.00 40.72           C  
ATOM   1540 HG11 VAL A 103     -10.254 -77.686  67.545  1.00 40.72           H  
ATOM   1541 HG12 VAL A 103      -9.134 -77.627  68.918  1.00 40.72           H  
ATOM   1542 HG13 VAL A 103     -10.767 -78.309  69.112  1.00 40.72           H  
ATOM   1543  CG2 VAL A 103      -8.260 -79.366  67.021  1.00 40.72           C  
ATOM   1544 HG21 VAL A 103      -8.639 -78.781  66.182  1.00 40.72           H  
ATOM   1545 HG22 VAL A 103      -7.899 -80.315  66.626  1.00 40.72           H  
ATOM   1546 HG23 VAL A 103      -7.427 -78.835  67.483  1.00 40.72           H  
ATOM   1547  N   PRO A 104      -9.967 -79.749  71.431  1.00 47.51           N  
ATOM   1548  CA  PRO A 104     -10.824 -79.959  72.604  1.00 47.51           C  
ATOM   1549  HA  PRO A 104     -10.501 -80.897  73.056  1.00 47.51           H  
ATOM   1550  C   PRO A 104     -12.341 -80.045  72.358  1.00 47.51           C  
ATOM   1551  CB  PRO A 104     -10.492 -78.825  73.578  1.00 47.51           C  
ATOM   1552  HB2 PRO A 104     -10.621 -79.128  74.617  1.00 47.51           H  
ATOM   1553  HB3 PRO A 104     -11.099 -77.948  73.355  1.00 47.51           H  
ATOM   1554  O   PRO A 104     -12.918 -79.440  71.456  1.00 47.51           O  
ATOM   1555  CG  PRO A 104      -9.033 -78.524  73.257  1.00 47.51           C  
ATOM   1556  HG2 PRO A 104      -8.746 -77.517  73.559  1.00 47.51           H  
ATOM   1557  HG3 PRO A 104      -8.388 -79.268  73.725  1.00 47.51           H  
ATOM   1558  CD  PRO A 104      -9.002 -78.694  71.743  1.00 47.51           C  
ATOM   1559  HD2 PRO A 104      -7.984 -78.949  71.451  1.00 47.51           H  
ATOM   1560  HD3 PRO A 104      -9.313 -77.762  71.270  1.00 47.51           H  
ATOM   1561  N   ALA A 105     -13.018 -80.783  73.245  1.00 43.60           N  
ATOM   1562  H   ALA A 105     -12.477 -81.211  73.983  1.00 43.60           H  
ATOM   1563  CA  ALA A 105     -14.390 -81.259  73.047  1.00 43.60           C  
ATOM   1564  HA  ALA A 105     -14.403 -81.840  72.125  1.00 43.60           H  
ATOM   1565  C   ALA A 105     -15.478 -80.174  72.900  1.00 43.60           C  
ATOM   1566  CB  ALA A 105     -14.726 -82.195  74.216  1.00 43.60           C  
ATOM   1567  HB1 ALA A 105     -15.721 -82.615  74.074  1.00 43.60           H  
ATOM   1568  HB2 ALA A 105     -14.707 -81.640  75.154  1.00 43.60           H  
ATOM   1569  HB3 ALA A 105     -14.001 -83.007  74.262  1.00 43.60           H  
ATOM   1570  O   ALA A 105     -16.455 -80.413  72.186  1.00 43.60           O  
ATOM   1571  N   THR A 106     -15.345 -79.035  73.587  1.00 42.60           N  
ATOM   1572  H   THR A 106     -14.536 -78.914  74.179  1.00 42.60           H  
ATOM   1573  CA  THR A 106     -16.295 -77.905  73.537  1.00 42.60           C  
ATOM   1574  HA  THR A 106     -17.297 -78.273  73.321  1.00 42.60           H  
ATOM   1575  C   THR A 106     -15.963 -76.920  72.419  1.00 42.60           C  
ATOM   1576  CB  THR A 106     -16.347 -77.154  74.881  1.00 42.60           C  
ATOM   1577  HB  THR A 106     -16.687 -76.131  74.719  1.00 42.60           H  
ATOM   1578  O   THR A 106     -16.841 -76.562  71.646  1.00 42.60           O  
ATOM   1579  CG2 THR A 106     -17.307 -77.827  75.861  1.00 42.60           C  
ATOM   1580 HG21 THR A 106     -18.314 -77.811  75.446  1.00 42.60           H  
ATOM   1581 HG22 THR A 106     -16.999 -78.858  76.037  1.00 42.60           H  
ATOM   1582 HG23 THR A 106     -17.306 -77.279  76.803  1.00 42.60           H  
ATOM   1583  OG1 THR A 106     -15.073 -77.136  75.501  1.00 42.60           O  
ATOM   1584  HG1 THR A 106     -14.748 -76.234  75.462  1.00 42.60           H  
ATOM   1585  N   GLU A 107     -14.692 -76.538  72.260  1.00 39.39           N  
ATOM   1586  H   GLU A 107     -13.991 -76.895  72.892  1.00 39.39           H  
ATOM   1587  CA  GLU A 107     -14.237 -75.590  71.219  1.00 39.39           C  
ATOM   1588  HA  GLU A 107     -14.762 -74.641  71.336  1.00 39.39           H  
ATOM   1589  C   GLU A 107     -14.534 -76.084  69.789  1.00 39.39           C  
ATOM   1590  CB  GLU A 107     -12.732 -75.340  71.402  1.00 39.39           C  
ATOM   1591  HB2 GLU A 107     -12.366 -74.731  70.576  1.00 39.39           H  
ATOM   1592  HB3 GLU A 107     -12.215 -76.300  71.384  1.00 39.39           H  
ATOM   1593  O   GLU A 107     -14.750 -75.297  68.867  1.00 39.39           O  
ATOM   1594  CG  GLU A 107     -12.442 -74.606  72.724  1.00 39.39           C  
ATOM   1595  HG2 GLU A 107     -12.935 -73.634  72.695  1.00 39.39           H  
ATOM   1596  HG3 GLU A 107     -12.869 -75.169  73.553  1.00 39.39           H  
ATOM   1597  CD  GLU A 107     -10.942 -74.428  72.995  1.00 39.39           C  
ATOM   1598  OE1 GLU A 107     -10.579 -73.366  73.546  1.00 39.39           O  
ATOM   1599  OE2 GLU A 107     -10.189 -75.393  72.731  1.00 39.39           O  
ATOM   1600  N   ARG A 108     -14.655 -77.407  69.631  1.00 41.64           N  
ATOM   1601  H   ARG A 108     -14.369 -77.973  70.417  1.00 41.64           H  
ATOM   1602  CA  ARG A 108     -15.188 -78.097  68.450  1.00 41.64           C  
ATOM   1603  HA  ARG A 108     -14.473 -77.994  67.634  1.00 41.64           H  
ATOM   1604  C   ARG A 108     -16.534 -77.547  67.934  1.00 41.64           C  
ATOM   1605  CB  ARG A 108     -15.297 -79.570  68.860  1.00 41.64           C  
ATOM   1606  HB2 ARG A 108     -14.325 -79.898  69.228  1.00 41.64           H  
ATOM   1607  HB3 ARG A 108     -16.008 -79.626  69.684  1.00 41.64           H  
ATOM   1608  O   ARG A 108     -16.784 -77.663  66.737  1.00 41.64           O  
ATOM   1609  CG  ARG A 108     -15.727 -80.537  67.746  1.00 41.64           C  
ATOM   1610  HG2 ARG A 108     -15.019 -80.474  66.920  1.00 41.64           H  
ATOM   1611  HG3 ARG A 108     -16.720 -80.273  67.382  1.00 41.64           H  
ATOM   1612  CD  ARG A 108     -15.757 -81.976  68.279  1.00 41.64           C  
ATOM   1613  HD2 ARG A 108     -16.064 -82.643  67.473  1.00 41.64           H  
ATOM   1614  HD3 ARG A 108     -14.748 -82.244  68.592  1.00 41.64           H  
ATOM   1615  NE  ARG A 108     -16.691 -82.099  69.416  1.00 41.64           N  
ATOM   1616  HE  ARG A 108     -17.271 -81.293  69.600  1.00 41.64           H  
ATOM   1617  NH1 ARG A 108     -16.009 -84.136  70.217  1.00 41.64           N  
ATOM   1618 HH11 ARG A 108     -15.348 -84.183  69.455  1.00 41.64           H  
ATOM   1619 HH12 ARG A 108     -16.021 -84.847  70.935  1.00 41.64           H  
ATOM   1620  NH2 ARG A 108     -17.539 -82.943  71.334  1.00 41.64           N  
ATOM   1621 HH21 ARG A 108     -17.862 -82.010  71.547  1.00 41.64           H  
ATOM   1622 HH22 ARG A 108     -17.595 -83.667  72.036  1.00 41.64           H  
ATOM   1623  CZ  ARG A 108     -16.746 -83.064  70.309  1.00 41.64           C  
ATOM   1624  N   GLU A 109     -17.398 -76.975  68.782  1.00 43.45           N  
ATOM   1625  H   GLU A 109     -17.124 -76.857  69.747  1.00 43.45           H  
ATOM   1626  CA  GLU A 109     -18.722 -76.463  68.374  1.00 43.45           C  
ATOM   1627  HA  GLU A 109     -19.274 -77.265  67.883  1.00 43.45           H  
ATOM   1628  C   GLU A 109     -18.637 -75.317  67.351  1.00 43.45           C  
ATOM   1629  CB  GLU A 109     -19.540 -76.002  69.600  1.00 43.45           C  
ATOM   1630  HB2 GLU A 109     -20.394 -75.424  69.248  1.00 43.45           H  
ATOM   1631  HB3 GLU A 109     -18.926 -75.353  70.225  1.00 43.45           H  
ATOM   1632  O   GLU A 109     -19.294 -75.369  66.310  1.00 43.45           O  
ATOM   1633  CG  GLU A 109     -20.081 -77.175  70.429  1.00 43.45           C  
ATOM   1634  HG2 GLU A 109     -20.675 -77.816  69.778  1.00 43.45           H  
ATOM   1635  HG3 GLU A 109     -19.246 -77.773  70.795  1.00 43.45           H  
ATOM   1636  CD  GLU A 109     -20.937 -76.709  71.621  1.00 43.45           C  
ATOM   1637  OE1 GLU A 109     -22.170 -76.930  71.572  1.00 43.45           O  
ATOM   1638  OE2 GLU A 109     -20.353 -76.190  72.599  1.00 43.45           O  
ATOM   1639  N   GLU A 110     -17.818 -74.292  67.608  1.00 42.00           N  
ATOM   1640  H   GLU A 110     -17.263 -74.314  68.452  1.00 42.00           H  
ATOM   1641  CA  GLU A 110     -17.721 -73.110  66.736  1.00 42.00           C  
ATOM   1642  HA  GLU A 110     -18.728 -72.772  66.489  1.00 42.00           H  
ATOM   1643  C   GLU A 110     -17.028 -73.420  65.403  1.00 42.00           C  
ATOM   1644  CB  GLU A 110     -16.973 -71.970  67.457  1.00 42.00           C  
ATOM   1645  HB2 GLU A 110     -16.225 -71.552  66.783  1.00 42.00           H  
ATOM   1646  HB3 GLU A 110     -16.455 -72.355  68.336  1.00 42.00           H  
ATOM   1647  O   GLU A 110     -17.423 -72.912  64.347  1.00 42.00           O  
ATOM   1648  CG  GLU A 110     -17.925 -70.838  67.868  1.00 42.00           C  
ATOM   1649  HG2 GLU A 110     -18.516 -70.556  66.997  1.00 42.00           H  
ATOM   1650  HG3 GLU A 110     -18.608 -71.210  68.632  1.00 42.00           H  
ATOM   1651  CD  GLU A 110     -17.193 -69.589  68.391  1.00 42.00           C  
ATOM   1652  OE1 GLU A 110     -17.818 -68.505  68.339  1.00 42.00           O  
ATOM   1653  OE2 GLU A 110     -16.017 -69.708  68.801  1.00 42.00           O  
ATOM   1654  N   LEU A 111     -16.006 -74.282  65.440  1.00 36.63           N  
ATOM   1655  H   LEU A 111     -15.744 -74.659  66.340  1.00 36.63           H  
ATOM   1656  CA  LEU A 111     -15.204 -74.630  64.266  1.00 36.63           C  
ATOM   1657  HA  LEU A 111     -14.850 -73.696  63.832  1.00 36.63           H  
ATOM   1658  C   LEU A 111     -16.055 -75.326  63.189  1.00 36.63           C  
ATOM   1659  CB  LEU A 111     -13.999 -75.492  64.712  1.00 36.63           C  
ATOM   1660  HB2 LEU A 111     -14.126 -76.503  64.325  1.00 36.63           H  
ATOM   1661  HB3 LEU A 111     -13.991 -75.589  65.798  1.00 36.63           H  
ATOM   1662  O   LEU A 111     -15.978 -74.972  62.009  1.00 36.63           O  
ATOM   1663  CG  LEU A 111     -12.637 -74.926  64.248  1.00 36.63           C  
ATOM   1664  HG  LEU A 111     -12.786 -74.063  63.598  1.00 36.63           H  
ATOM   1665  CD1 LEU A 111     -11.789 -74.483  65.441  1.00 36.63           C  
ATOM   1666 HD11 LEU A 111     -10.849 -74.055  65.092  1.00 36.63           H  
ATOM   1667 HD12 LEU A 111     -11.575 -75.333  66.088  1.00 36.63           H  
ATOM   1668 HD13 LEU A 111     -12.327 -73.729  66.015  1.00 36.63           H  
ATOM   1669  CD2 LEU A 111     -11.847 -75.965  63.454  1.00 36.63           C  
ATOM   1670 HD21 LEU A 111     -11.643 -76.836  64.077  1.00 36.63           H  
ATOM   1671 HD22 LEU A 111     -10.901 -75.537  63.121  1.00 36.63           H  
ATOM   1672 HD23 LEU A 111     -12.420 -76.274  62.580  1.00 36.63           H  
ATOM   1673  N   VAL A 112     -16.928 -76.256  63.600  1.00 40.68           N  
ATOM   1674  H   VAL A 112     -16.961 -76.466  64.588  1.00 40.68           H  
ATOM   1675  CA  VAL A 112     -17.836 -76.986  62.699  1.00 40.68           C  
ATOM   1676  HA  VAL A 112     -17.244 -77.425  61.895  1.00 40.68           H  
ATOM   1677  C   VAL A 112     -18.844 -76.044  62.030  1.00 40.68           C  
ATOM   1678  CB  VAL A 112     -18.536 -78.138  63.449  1.00 40.68           C  
ATOM   1679  HB  VAL A 112     -19.003 -77.746  64.352  1.00 40.68           H  
ATOM   1680  O   VAL A 112     -18.993 -76.090  60.809  1.00 40.68           O  
ATOM   1681  CG1 VAL A 112     -19.615 -78.827  62.603  1.00 40.68           C  
ATOM   1682 HG11 VAL A 112     -20.024 -79.682  63.142  1.00 40.68           H  
ATOM   1683 HG12 VAL A 112     -19.196 -79.167  61.656  1.00 40.68           H  
ATOM   1684 HG13 VAL A 112     -20.439 -78.142  62.401  1.00 40.68           H  
ATOM   1685  CG2 VAL A 112     -17.518 -79.219  63.844  1.00 40.68           C  
ATOM   1686 HG21 VAL A 112     -16.715 -78.787  64.441  1.00 40.68           H  
ATOM   1687 HG22 VAL A 112     -18.011 -79.989  64.437  1.00 40.68           H  
ATOM   1688 HG23 VAL A 112     -17.086 -79.671  62.951  1.00 40.68           H  
ATOM   1689  N   GLN A 113     -19.462 -75.116  62.774  1.00 44.27           N  
ATOM   1690  H   GLN A 113     -19.283 -75.099  63.768  1.00 44.27           H  
ATOM   1691  CA  GLN A 113     -20.428 -74.151  62.212  1.00 44.27           C  
ATOM   1692  HA  GLN A 113     -21.282 -74.690  61.801  1.00 44.27           H  
ATOM   1693  C   GLN A 113     -19.836 -73.270  61.099  1.00 44.27           C  
ATOM   1694  CB  GLN A 113     -20.903 -73.182  63.301  1.00 44.27           C  
ATOM   1695  HB2 GLN A 113     -20.035 -72.725  63.776  1.00 44.27           H  
ATOM   1696  HB3 GLN A 113     -21.474 -72.390  62.817  1.00 44.27           H  
ATOM   1697  O   GLN A 113     -20.553 -72.725  60.249  1.00 44.27           O  
ATOM   1698  CG  GLN A 113     -21.797 -73.791  64.382  1.00 44.27           C  
ATOM   1699  HG2 GLN A 113     -21.257 -74.579  64.909  1.00 44.27           H  
ATOM   1700  HG3 GLN A 113     -22.680 -74.233  63.920  1.00 44.27           H  
ATOM   1701  CD  GLN A 113     -22.244 -72.730  65.386  1.00 44.27           C  
ATOM   1702  NE2 GLN A 113     -22.816 -73.123  66.500  1.00 44.27           N  
ATOM   1703 HE21 GLN A 113     -22.853 -74.106  66.729  1.00 44.27           H  
ATOM   1704 HE22 GLN A 113     -23.010 -72.401  67.179  1.00 44.27           H  
ATOM   1705  OE1 GLN A 113     -22.108 -71.531  65.185  1.00 44.27           O  
ATOM   1706  N   ARG A 114     -18.522 -73.022  61.127  1.00 39.38           N  
ATOM   1707  H   ARG A 114     -17.976 -73.447  61.863  1.00 39.38           H  
ATOM   1708  CA  ARG A 114     -17.842 -72.249  60.080  1.00 39.38           C  
ATOM   1709  HA  ARG A 114     -18.493 -71.431  59.771  1.00 39.38           H  
ATOM   1710  C   ARG A 114     -17.626 -73.090  58.819  1.00 39.38           C  
ATOM   1711  CB  ARG A 114     -16.554 -71.647  60.657  1.00 39.38           C  
ATOM   1712  HB2 ARG A 114     -15.752 -72.385  60.630  1.00 39.38           H  
ATOM   1713  HB3 ARG A 114     -16.728 -71.371  61.698  1.00 39.38           H  
ATOM   1714  O   ARG A 114     -17.825 -72.567  57.725  1.00 39.38           O  
ATOM   1715  CG  ARG A 114     -16.143 -70.383  59.888  1.00 39.38           C  
ATOM   1716  HG2 ARG A 114     -15.873 -70.647  58.866  1.00 39.38           H  
ATOM   1717  HG3 ARG A 114     -16.982 -69.688  59.868  1.00 39.38           H  
ATOM   1718  CD  ARG A 114     -14.955 -69.706  60.578  1.00 39.38           C  
ATOM   1719  HD2 ARG A 114     -14.094 -70.371  60.523  1.00 39.38           H  
ATOM   1720  HD3 ARG A 114     -15.204 -69.546  61.627  1.00 39.38           H  
ATOM   1721  NE  ARG A 114     -14.629 -68.409  59.953  1.00 39.38           N  
ATOM   1722  HE  ARG A 114     -15.163 -68.145  59.137  1.00 39.38           H  
ATOM   1723  NH1 ARG A 114     -12.898 -67.847  61.355  1.00 39.38           N  
ATOM   1724 HH11 ARG A 114     -13.015 -68.724  61.843  1.00 39.38           H  
ATOM   1725 HH12 ARG A 114     -12.193 -67.194  61.666  1.00 39.38           H  
ATOM   1726  NH2 ARG A 114     -13.499 -66.439  59.733  1.00 39.38           N  
ATOM   1727 HH21 ARG A 114     -14.049 -66.203  58.919  1.00 39.38           H  
ATOM   1728 HH22 ARG A 114     -12.755 -65.824  60.030  1.00 39.38           H  
ATOM   1729  CZ  ARG A 114     -13.681 -67.574  60.348  1.00 39.38           C  
ATOM   1730  N   LEU A 115     -17.322 -74.380  58.981  1.00 35.46           N  
ATOM   1731  H   LEU A 115     -17.221 -74.723  59.925  1.00 35.46           H  
ATOM   1732  CA  LEU A 115     -17.158 -75.350  57.895  1.00 35.46           C  
ATOM   1733  HA  LEU A 115     -16.443 -74.945  57.178  1.00 35.46           H  
ATOM   1734  C   LEU A 115     -18.479 -75.609  57.142  1.00 35.46           C  
ATOM   1735  CB  LEU A 115     -16.591 -76.650  58.502  1.00 35.46           C  
ATOM   1736  HB2 LEU A 115     -15.867 -76.412  59.281  1.00 35.46           H  
ATOM   1737  HB3 LEU A 115     -17.407 -77.197  58.975  1.00 35.46           H  
ATOM   1738  O   LEU A 115     -18.517 -75.541  55.913  1.00 35.46           O  
ATOM   1739  CG  LEU A 115     -15.910 -77.560  57.464  1.00 35.46           C  
ATOM   1740  HG  LEU A 115     -16.488 -77.563  56.540  1.00 35.46           H  
ATOM   1741  CD1 LEU A 115     -14.486 -77.082  57.172  1.00 35.46           C  
ATOM   1742 HD11 LEU A 115     -14.026 -77.737  56.432  1.00 35.46           H  
ATOM   1743 HD12 LEU A 115     -13.886 -77.101  58.082  1.00 35.46           H  
ATOM   1744 HD13 LEU A 115     -14.502 -76.069  56.771  1.00 35.46           H  
ATOM   1745  CD2 LEU A 115     -15.835 -78.994  57.985  1.00 35.46           C  
ATOM   1746 HD21 LEU A 115     -16.841 -79.377  58.157  1.00 35.46           H  
ATOM   1747 HD22 LEU A 115     -15.272 -79.026  58.918  1.00 35.46           H  
ATOM   1748 HD23 LEU A 115     -15.342 -79.628  57.248  1.00 35.46           H  
ATOM   1749  N   GLU A 116     -19.582 -75.832  57.868  1.00 39.15           N  
ATOM   1750  H   GLU A 116     -19.481 -75.916  58.869  1.00 39.15           H  
ATOM   1751  CA  GLU A 116     -20.906 -76.111  57.280  1.00 39.15           C  
ATOM   1752  HA  GLU A 116     -20.868 -77.045  56.719  1.00 39.15           H  
ATOM   1753  C   GLU A 116     -21.377 -75.013  56.314  1.00 39.15           C  
ATOM   1754  CB  GLU A 116     -21.959 -76.242  58.391  1.00 39.15           C  
ATOM   1755  HB2 GLU A 116     -21.884 -75.376  59.048  1.00 39.15           H  
ATOM   1756  HB3 GLU A 116     -22.946 -76.235  57.929  1.00 39.15           H  
ATOM   1757  O   GLU A 116     -21.921 -75.300  55.244  1.00 39.15           O  
ATOM   1758  CG  GLU A 116     -21.837 -77.532  59.213  1.00 39.15           C  
ATOM   1759  HG2 GLU A 116     -21.850 -78.379  58.528  1.00 39.15           H  
ATOM   1760  HG3 GLU A 116     -20.884 -77.541  59.742  1.00 39.15           H  
ATOM   1761  CD  GLU A 116     -22.989 -77.662  60.223  1.00 39.15           C  
ATOM   1762  OE1 GLU A 116     -23.455 -78.805  60.421  1.00 39.15           O  
ATOM   1763  OE2 GLU A 116     -23.408 -76.615  60.771  1.00 39.15           O  
ATOM   1764  N   ARG A 117     -21.132 -73.741  56.661  1.00 37.78           N  
ATOM   1765  H   ARG A 117     -20.659 -73.589  57.541  1.00 37.78           H  
ATOM   1766  CA  ARG A 117     -21.518 -72.587  55.833  1.00 37.78           C  
ATOM   1767  HA  ARG A 117     -22.585 -72.654  55.620  1.00 37.78           H  
ATOM   1768  C   ARG A 117     -20.849 -72.584  54.460  1.00 37.78           C  
ATOM   1769  CB  ARG A 117     -21.228 -71.276  56.580  1.00 37.78           C  
ATOM   1770  HB2 ARG A 117     -20.295 -71.364  57.135  1.00 37.78           H  
ATOM   1771  HB3 ARG A 117     -21.121 -70.467  55.857  1.00 37.78           H  
ATOM   1772  O   ARG A 117     -21.490 -72.167  53.499  1.00 37.78           O  
ATOM   1773  CG  ARG A 117     -22.387 -70.921  57.521  1.00 37.78           C  
ATOM   1774  HG2 ARG A 117     -23.282 -70.760  56.920  1.00 37.78           H  
ATOM   1775  HG3 ARG A 117     -22.579 -71.746  58.206  1.00 37.78           H  
ATOM   1776  CD  ARG A 117     -22.107 -69.645  58.321  1.00 37.78           C  
ATOM   1777  HD2 ARG A 117     -21.694 -68.880  57.663  1.00 37.78           H  
ATOM   1778  HD3 ARG A 117     -23.058 -69.289  58.719  1.00 37.78           H  
ATOM   1779  NE  ARG A 117     -21.184 -69.918  59.437  1.00 37.78           N  
ATOM   1780  HE  ARG A 117     -20.796 -70.850  59.473  1.00 37.78           H  
ATOM   1781  NH1 ARG A 117     -21.632 -68.054  60.711  1.00 37.78           N  
ATOM   1782 HH11 ARG A 117     -21.522 -67.558  61.583  1.00 37.78           H  
ATOM   1783 HH12 ARG A 117     -22.255 -67.716  59.991  1.00 37.78           H  
ATOM   1784  NH2 ARG A 117     -20.246 -69.624  61.479  1.00 37.78           N  
ATOM   1785 HH21 ARG A 117     -20.206 -69.150  62.370  1.00 37.78           H  
ATOM   1786 HH22 ARG A 117     -19.892 -70.568  61.426  1.00 37.78           H  
ATOM   1787  CZ  ARG A 117     -21.022 -69.193  60.528  1.00 37.78           C  
ATOM   1788  N   MET A 118     -19.605 -73.056  54.352  1.00 29.75           N  
ATOM   1789  H   MET A 118     -19.166 -73.451  55.171  1.00 29.75           H  
ATOM   1790  CA  MET A 118     -18.901 -73.137  53.066  1.00 29.75           C  
ATOM   1791  HA  MET A 118     -19.009 -72.189  52.539  1.00 29.75           H  
ATOM   1792  C   MET A 118     -19.504 -74.216  52.158  1.00 29.75           C  
ATOM   1793  CB  MET A 118     -17.404 -73.396  53.289  1.00 29.75           C  
ATOM   1794  HB2 MET A 118     -16.942 -73.588  52.320  1.00 29.75           H  
ATOM   1795  HB3 MET A 118     -17.266 -74.278  53.914  1.00 29.75           H  
ATOM   1796  O   MET A 118     -19.703 -73.977  50.969  1.00 29.75           O  
ATOM   1797  CG  MET A 118     -16.704 -72.195  53.936  1.00 29.75           C  
ATOM   1798  HG2 MET A 118     -16.834 -71.325  53.292  1.00 29.75           H  
ATOM   1799  HG3 MET A 118     -17.186 -71.984  54.891  1.00 29.75           H  
ATOM   1800  SD  MET A 118     -14.930 -72.411  54.255  1.00 29.75           S  
ATOM   1801  CE  MET A 118     -14.281 -72.615  52.572  1.00 29.75           C  
ATOM   1802  HE1 MET A 118     -13.193 -72.672  52.611  1.00 29.75           H  
ATOM   1803  HE2 MET A 118     -14.572 -71.764  51.956  1.00 29.75           H  
ATOM   1804  HE3 MET A 118     -14.664 -73.536  52.132  1.00 29.75           H  
ATOM   1805  N   LEU A 119     -19.857 -75.377  52.722  1.00 31.54           N  
ATOM   1806  H   LEU A 119     -19.684 -75.499  53.709  1.00 31.54           H  
ATOM   1807  CA  LEU A 119     -20.451 -76.494  51.974  1.00 31.54           C  
ATOM   1808  HA  LEU A 119     -19.806 -76.744  51.133  1.00 31.54           H  
ATOM   1809  C   LEU A 119     -21.830 -76.152  51.384  1.00 31.54           C  
ATOM   1810  CB  LEU A 119     -20.571 -77.711  52.913  1.00 31.54           C  
ATOM   1811  HB2 LEU A 119     -21.164 -78.479  52.416  1.00 31.54           H  
ATOM   1812  HB3 LEU A 119     -21.117 -77.406  53.806  1.00 31.54           H  
ATOM   1813  O   LEU A 119     -22.187 -76.638  50.312  1.00 31.54           O  
ATOM   1814  CG  LEU A 119     -19.230 -78.337  53.337  1.00 31.54           C  
ATOM   1815  HG  LEU A 119     -18.564 -77.564  53.719  1.00 31.54           H  
ATOM   1816  CD1 LEU A 119     -19.469 -79.358  54.449  1.00 31.54           C  
ATOM   1817 HD11 LEU A 119     -19.920 -78.866  55.311  1.00 31.54           H  
ATOM   1818 HD12 LEU A 119     -20.127 -80.153  54.099  1.00 31.54           H  
ATOM   1819 HD13 LEU A 119     -18.517 -79.790  54.760  1.00 31.54           H  
ATOM   1820  CD2 LEU A 119     -18.549 -79.056  52.170  1.00 31.54           C  
ATOM   1821 HD21 LEU A 119     -19.208 -79.819  51.756  1.00 31.54           H  
ATOM   1822 HD22 LEU A 119     -17.631 -79.528  52.518  1.00 31.54           H  
ATOM   1823 HD23 LEU A 119     -18.287 -78.342  51.389  1.00 31.54           H  
ATOM   1824  N   ALA A 120     -22.617 -75.321  52.073  1.00 31.13           N  
ATOM   1825  H   ALA A 120     -22.272 -74.980  52.959  1.00 31.13           H  
ATOM   1826  CA  ALA A 120     -24.022 -75.085  51.740  1.00 31.13           C  
ATOM   1827  HA  ALA A 120     -24.539 -76.044  51.759  1.00 31.13           H  
ATOM   1828  C   ALA A 120     -24.267 -74.465  50.348  1.00 31.13           C  
ATOM   1829  CB  ALA A 120     -24.610 -74.195  52.842  1.00 31.13           C  
ATOM   1830  HB1 ALA A 120     -24.483 -74.674  53.813  1.00 31.13           H  
ATOM   1831  HB2 ALA A 120     -25.673 -74.036  52.660  1.00 31.13           H  
ATOM   1832  HB3 ALA A 120     -24.101 -73.231  52.853  1.00 31.13           H  
ATOM   1833  O   ALA A 120     -25.294 -74.750  49.726  1.00 31.13           O  
ATOM   1834  N   ALA A 121     -23.362 -73.605  49.870  1.00 25.24           N  
ATOM   1835  H   ALA A 121     -22.519 -73.456  50.406  1.00 25.24           H  
ATOM   1836  CA  ALA A 121     -23.615 -72.730  48.722  1.00 25.24           C  
ATOM   1837  HA  ALA A 121     -24.618 -72.314  48.821  1.00 25.24           H  
ATOM   1838  C   ALA A 121     -23.564 -73.436  47.353  1.00 25.24           C  
ATOM   1839  CB  ALA A 121     -22.619 -71.567  48.788  1.00 25.24           C  
ATOM   1840  HB1 ALA A 121     -21.599 -71.942  48.695  1.00 25.24           H  
ATOM   1841  HB2 ALA A 121     -22.815 -70.870  47.973  1.00 25.24           H  
ATOM   1842  HB3 ALA A 121     -22.722 -71.039  49.736  1.00 25.24           H  
ATOM   1843  O   ALA A 121     -24.258 -73.021  46.428  1.00 25.24           O  
ATOM   1844  N   LEU A 122     -22.789 -74.518  47.216  1.00 24.53           N  
ATOM   1845  H   LEU A 122     -22.293 -74.844  48.033  1.00 24.53           H  
ATOM   1846  CA  LEU A 122     -22.467 -75.152  45.923  1.00 24.53           C  
ATOM   1847  HA  LEU A 122     -22.272 -74.361  45.200  1.00 24.53           H  
ATOM   1848  C   LEU A 122     -23.612 -75.983  45.297  1.00 24.53           C  
ATOM   1849  CB  LEU A 122     -21.176 -75.983  46.090  1.00 24.53           C  
ATOM   1850  HB2 LEU A 122     -21.333 -76.702  46.894  1.00 24.53           H  
ATOM   1851  HB3 LEU A 122     -20.996 -76.548  45.176  1.00 24.53           H  
ATOM   1852  O   LEU A 122     -23.424 -76.620  44.266  1.00 24.53           O  
ATOM   1853  CG  LEU A 122     -19.910 -75.157  46.393  1.00 24.53           C  
ATOM   1854  HG  LEU A 122     -20.084 -74.524  47.263  1.00 24.53           H  
ATOM   1855  CD1 LEU A 122     -18.748 -76.096  46.714  1.00 24.53           C  
ATOM   1856 HD11 LEU A 122     -18.537 -76.740  45.859  1.00 24.53           H  
ATOM   1857 HD12 LEU A 122     -19.000 -76.713  47.576  1.00 24.53           H  
ATOM   1858 HD13 LEU A 122     -17.857 -75.514  46.952  1.00 24.53           H  
ATOM   1859  CD2 LEU A 122     -19.496 -74.275  45.212  1.00 24.53           C  
ATOM   1860 HD21 LEU A 122     -20.254 -73.516  45.020  1.00 24.53           H  
ATOM   1861 HD22 LEU A 122     -19.359 -74.884  44.318  1.00 24.53           H  
ATOM   1862 HD23 LEU A 122     -18.559 -73.768  45.442  1.00 24.53           H  
ATOM   1863  N   ARG A 123     -24.805 -75.979  45.902  1.00 24.43           N  
ATOM   1864  H   ARG A 123     -24.884 -75.373  46.706  1.00 24.43           H  
ATOM   1865  CA  ARG A 123     -25.970 -76.800  45.519  1.00 24.43           C  
ATOM   1866  HA  ARG A 123     -25.695 -77.845  45.661  1.00 24.43           H  
ATOM   1867  C   ARG A 123     -26.464 -76.745  44.055  1.00 24.43           C  
ATOM   1868  CB  ARG A 123     -27.157 -76.469  46.438  1.00 24.43           C  
ATOM   1869  HB2 ARG A 123     -28.079 -76.782  45.946  1.00 24.43           H  
ATOM   1870  HB3 ARG A 123     -27.205 -75.392  46.593  1.00 24.43           H  
ATOM   1871  O   ARG A 123     -26.677 -77.822  43.508  1.00 24.43           O  
ATOM   1872  CG  ARG A 123     -27.101 -77.171  47.795  1.00 24.43           C  
ATOM   1873  HG2 ARG A 123     -27.094 -78.251  47.645  1.00 24.43           H  
ATOM   1874  HG3 ARG A 123     -26.201 -76.874  48.334  1.00 24.43           H  
ATOM   1875  CD  ARG A 123     -28.348 -76.764  48.586  1.00 24.43           C  
ATOM   1876  HD2 ARG A 123     -28.305 -75.690  48.765  1.00 24.43           H  
ATOM   1877  HD3 ARG A 123     -29.231 -76.990  47.989  1.00 24.43           H  
ATOM   1878  NE  ARG A 123     -28.437 -77.473  49.873  1.00 24.43           N  
ATOM   1879  HE  ARG A 123     -27.662 -78.077  50.105  1.00 24.43           H  
ATOM   1880  NH1 ARG A 123     -30.416 -76.543  50.572  1.00 24.43           N  
ATOM   1881 HH11 ARG A 123     -30.439 -76.002  49.719  1.00 24.43           H  
ATOM   1882 HH12 ARG A 123     -31.137 -76.439  51.272  1.00 24.43           H  
ATOM   1883  NH2 ARG A 123     -29.359 -78.011  51.882  1.00 24.43           N  
ATOM   1884 HH21 ARG A 123     -30.080 -77.892  52.578  1.00 24.43           H  
ATOM   1885 HH22 ARG A 123     -28.573 -78.616  52.072  1.00 24.43           H  
ATOM   1886  CZ  ARG A 123     -29.400 -77.340  50.765  1.00 24.43           C  
ATOM   1887  N   PRO A 124     -26.887 -75.594  43.485  1.00 24.87           N  
ATOM   1888  CA  PRO A 124     -28.238 -75.603  42.892  1.00 24.87           C  
ATOM   1889  HA  PRO A 124     -28.850 -76.326  43.431  1.00 24.87           H  
ATOM   1890  C   PRO A 124     -28.376 -75.923  41.398  1.00 24.87           C  
ATOM   1891  CB  PRO A 124     -28.822 -74.202  43.143  1.00 24.87           C  
ATOM   1892  HB2 PRO A 124     -28.765 -73.601  42.235  1.00 24.87           H  
ATOM   1893  HB3 PRO A 124     -29.855 -74.257  43.485  1.00 24.87           H  
ATOM   1894  O   PRO A 124     -29.505 -76.079  40.941  1.00 24.87           O  
ATOM   1895  CG  PRO A 124     -27.918 -73.573  44.196  1.00 24.87           C  
ATOM   1896  HG2 PRO A 124     -27.870 -72.489  44.096  1.00 24.87           H  
ATOM   1897  HG3 PRO A 124     -28.258 -73.854  45.193  1.00 24.87           H  
ATOM   1898  CD  PRO A 124     -26.577 -74.227  43.894  1.00 24.87           C  
ATOM   1899  HD2 PRO A 124     -25.931 -74.160  44.769  1.00 24.87           H  
ATOM   1900  HD3 PRO A 124     -26.099 -73.710  43.062  1.00 24.87           H  
ATOM   1901  N   VAL A 125     -27.298 -75.838  40.615  1.00 21.31           N  
ATOM   1902  H   VAL A 125     -26.389 -75.843  41.054  1.00 21.31           H  
ATOM   1903  CA  VAL A 125     -27.401 -75.333  39.228  1.00 21.31           C  
ATOM   1904  HA  VAL A 125     -28.122 -74.517  39.268  1.00 21.31           H  
ATOM   1905  C   VAL A 125     -28.005 -76.348  38.233  1.00 21.31           C  
ATOM   1906  CB  VAL A 125     -26.075 -74.690  38.759  1.00 21.31           C  
ATOM   1907  HB  VAL A 125     -25.331 -75.470  38.598  1.00 21.31           H  
ATOM   1908  O   VAL A 125     -27.964 -77.557  38.425  1.00 21.31           O  
ATOM   1909  CG1 VAL A 125     -26.239 -73.879  37.463  1.00 21.31           C  
ATOM   1910 HG11 VAL A 125     -26.423 -74.543  36.619  1.00 21.31           H  
ATOM   1911 HG12 VAL A 125     -27.048 -73.155  37.561  1.00 21.31           H  
ATOM   1912 HG13 VAL A 125     -25.315 -73.344  37.242  1.00 21.31           H  
ATOM   1913  CG2 VAL A 125     -25.535 -73.703  39.812  1.00 21.31           C  
ATOM   1914 HG21 VAL A 125     -26.288 -72.951  40.048  1.00 21.31           H  
ATOM   1915 HG22 VAL A 125     -24.642 -73.207  39.433  1.00 21.31           H  
ATOM   1916 HG23 VAL A 125     -25.247 -74.232  40.720  1.00 21.31           H  
ATOM   1917  N   ALA A 126     -28.616 -75.822  37.167  1.00 19.48           N  
ATOM   1918  H   ALA A 126     -28.503 -74.827  37.036  1.00 19.48           H  
ATOM   1919  CA  ALA A 126     -29.780 -76.403  36.492  1.00 19.48           C  
ATOM   1920  HA  ALA A 126     -30.390 -76.915  37.237  1.00 19.48           H  
ATOM   1921  C   ALA A 126     -29.561 -77.409  35.333  1.00 19.48           C  
ATOM   1922  CB  ALA A 126     -30.566 -75.190  35.964  1.00 19.48           C  
ATOM   1923  HB1 ALA A 126     -30.810 -74.514  36.784  1.00 19.48           H  
ATOM   1924  HB2 ALA A 126     -29.983 -74.660  35.211  1.00 19.48           H  
ATOM   1925  HB3 ALA A 126     -31.497 -75.529  35.511  1.00 19.48           H  
ATOM   1926  O   ALA A 126     -30.537 -77.976  34.858  1.00 19.48           O  
ATOM   1927  N   GLN A 127     -28.354 -77.526  34.771  1.00 20.66           N  
ATOM   1928  H   GLN A 127     -27.575 -77.311  35.377  1.00 20.66           H  
ATOM   1929  CA  GLN A 127     -28.186 -77.067  33.377  1.00 20.66           C  
ATOM   1930  HA  GLN A 127     -28.851 -76.209  33.288  1.00 20.66           H  
ATOM   1931  C   GLN A 127     -28.609 -77.969  32.177  1.00 20.66           C  
ATOM   1932  CB  GLN A 127     -26.769 -76.494  33.220  1.00 20.66           C  
ATOM   1933  HB2 GLN A 127     -26.071 -77.307  33.020  1.00 20.66           H  
ATOM   1934  HB3 GLN A 127     -26.467 -76.008  34.147  1.00 20.66           H  
ATOM   1935  O   GLN A 127     -29.597 -77.634  31.528  1.00 20.66           O  
ATOM   1936  CG  GLN A 127     -26.701 -75.442  32.102  1.00 20.66           C  
ATOM   1937  HG2 GLN A 127     -27.084 -75.856  31.169  1.00 20.66           H  
ATOM   1938  HG3 GLN A 127     -27.326 -74.592  32.376  1.00 20.66           H  
ATOM   1939  CD  GLN A 127     -25.276 -74.956  31.858  1.00 20.66           C  
ATOM   1940  NE2 GLN A 127     -25.087 -73.739  31.400  1.00 20.66           N  
ATOM   1941 HE21 GLN A 127     -25.863 -73.143  31.153  1.00 20.66           H  
ATOM   1942 HE22 GLN A 127     -24.124 -73.490  31.222  1.00 20.66           H  
ATOM   1943  OE1 GLN A 127     -24.305 -75.657  32.073  1.00 20.66           O  
ATOM   1944  N   ALA A 128     -27.807 -78.969  31.763  1.00 19.15           N  
ATOM   1945  H   ALA A 128     -27.089 -79.287  32.398  1.00 19.15           H  
ATOM   1946  CA  ALA A 128     -27.720 -79.490  30.366  1.00 19.15           C  
ATOM   1947  HA  ALA A 128     -28.587 -79.148  29.801  1.00 19.15           H  
ATOM   1948  C   ALA A 128     -27.702 -81.051  30.291  1.00 19.15           C  
ATOM   1949  CB  ALA A 128     -26.469 -78.845  29.754  1.00 19.15           C  
ATOM   1950  HB1 ALA A 128     -26.389 -77.800  30.052  1.00 19.15           H  
ATOM   1951  HB2 ALA A 128     -26.542 -78.869  28.667  1.00 19.15           H  
ATOM   1952  HB3 ALA A 128     -25.575 -79.373  30.087  1.00 19.15           H  
ATOM   1953  O   ALA A 128     -27.907 -81.671  31.331  1.00 19.15           O  
ATOM   1954  N   ALA A 129     -27.476 -81.812  29.197  1.00 20.79           N  
ATOM   1955  H   ALA A 129     -27.602 -82.788  29.425  1.00 20.79           H  
ATOM   1956  CA  ALA A 129     -27.064 -81.673  27.768  1.00 20.79           C  
ATOM   1957  HA  ALA A 129     -27.585 -80.862  27.259  1.00 20.79           H  
ATOM   1958  C   ALA A 129     -27.367 -83.039  27.055  1.00 20.79           C  
ATOM   1959  CB  ALA A 129     -25.535 -81.472  27.739  1.00 20.79           C  
ATOM   1960  HB1 ALA A 129     -25.262 -80.431  27.914  1.00 20.79           H  
ATOM   1961  HB2 ALA A 129     -25.062 -82.101  28.494  1.00 20.79           H  
ATOM   1962  HB3 ALA A 129     -25.127 -81.761  26.771  1.00 20.79           H  
ATOM   1963  O   ALA A 129     -27.616 -84.011  27.765  1.00 20.79           O  
ATOM   1964  N   ASP A 130     -27.298 -83.313  25.738  1.00 20.39           N  
ATOM   1965  H   ASP A 130     -27.440 -84.303  25.600  1.00 20.39           H  
ATOM   1966  CA  ASP A 130     -27.352 -82.564  24.457  1.00 20.39           C  
ATOM   1967  HA  ASP A 130     -28.125 -81.797  24.505  1.00 20.39           H  
ATOM   1968  C   ASP A 130     -27.756 -83.551  23.315  1.00 20.39           C  
ATOM   1969  CB  ASP A 130     -26.009 -81.876  24.116  1.00 20.39           C  
ATOM   1970  HB2 ASP A 130     -25.198 -82.591  24.249  1.00 20.39           H  
ATOM   1971  HB3 ASP A 130     -25.856 -81.049  24.809  1.00 20.39           H  
ATOM   1972  O   ASP A 130     -28.881 -83.502  22.822  1.00 20.39           O  
ATOM   1973  CG  ASP A 130     -25.961 -81.306  22.688  1.00 20.39           C  
ATOM   1974  OD1 ASP A 130     -26.933 -80.619  22.311  1.00 20.39           O  
ATOM   1975  OD2 ASP A 130     -24.956 -81.579  21.996  1.00 20.39           O  
ATOM   1976  N   ALA A 131     -26.866 -84.491  22.938  1.00 20.50           N  
ATOM   1977  H   ALA A 131     -25.987 -84.483  23.436  1.00 20.50           H  
ATOM   1978  CA  ALA A 131     -26.834 -85.131  21.604  1.00 20.50           C  
ATOM   1979  HA  ALA A 131     -27.437 -84.511  20.940  1.00 20.50           H  
ATOM   1980  C   ALA A 131     -27.403 -86.580  21.457  1.00 20.50           C  
ATOM   1981  CB  ALA A 131     -25.384 -85.015  21.104  1.00 20.50           C  
ATOM   1982  HB1 ALA A 131     -25.318 -85.273  20.047  1.00 20.50           H  
ATOM   1983  HB2 ALA A 131     -24.733 -85.668  21.684  1.00 20.50           H  
ATOM   1984  HB3 ALA A 131     -25.037 -83.987  21.209  1.00 20.50           H  
ATOM   1985  O   ALA A 131     -28.190 -87.055  22.272  1.00 20.50           O  
ATOM   1986  N   SER A 132     -27.058 -87.270  20.348  1.00 20.38           N  
ATOM   1987  H   SER A 132     -26.316 -86.858  19.801  1.00 20.38           H  
ATOM   1988  CA  SER A 132     -28.048 -88.000  19.522  1.00 20.38           C  
ATOM   1989  HA  SER A 132     -29.008 -88.003  20.039  1.00 20.38           H  
ATOM   1990  C   SER A 132     -27.792 -89.456  19.054  1.00 20.38           C  
ATOM   1991  CB  SER A 132     -28.198 -87.170  18.238  1.00 20.38           C  
ATOM   1992  HB2 SER A 132     -28.600 -86.190  18.494  1.00 20.38           H  
ATOM   1993  HB3 SER A 132     -28.890 -87.663  17.554  1.00 20.38           H  
ATOM   1994  O   SER A 132     -28.766 -90.164  18.815  1.00 20.38           O  
ATOM   1995  OG  SER A 132     -26.929 -87.005  17.611  1.00 20.38           O  
ATOM   1996  HG  SER A 132     -27.010 -86.327  16.936  1.00 20.38           H  
ATOM   1997  N   GLY A 133     -26.546 -89.864  18.766  1.00 21.19           N  
ATOM   1998  H   GLY A 133     -25.811 -89.260  19.107  1.00 21.19           H  
ATOM   1999  CA  GLY A 133     -26.250 -90.576  17.498  1.00 21.19           C  
ATOM   2000  HA2 GLY A 133     -27.034 -90.328  16.783  1.00 21.19           H  
ATOM   2001  HA3 GLY A 133     -25.337 -90.135  17.098  1.00 21.19           H  
ATOM   2002  C   GLY A 133     -26.086 -92.117  17.430  1.00 21.19           C  
ATOM   2003  O   GLY A 133     -26.836 -92.896  18.005  1.00 21.19           O  
ATOM   2004  N   THR A 134     -25.129 -92.552  16.592  1.00 20.46           N  
ATOM   2005  H   THR A 134     -24.476 -91.853  16.268  1.00 20.46           H  
ATOM   2006  CA  THR A 134     -25.276 -93.660  15.609  1.00 20.46           C  
ATOM   2007  HA  THR A 134     -26.292 -94.052  15.654  1.00 20.46           H  
ATOM   2008  C   THR A 134     -24.324 -94.872  15.748  1.00 20.46           C  
ATOM   2009  CB  THR A 134     -25.030 -93.068  14.200  1.00 20.46           C  
ATOM   2010  HB  THR A 134     -24.951 -93.862  13.456  1.00 20.46           H  
ATOM   2011  O   THR A 134     -24.246 -95.673  14.821  1.00 20.46           O  
ATOM   2012  CG2 THR A 134     -26.122 -92.112  13.729  1.00 20.46           C  
ATOM   2013 HG21 THR A 134     -25.902 -91.776  12.716  1.00 20.46           H  
ATOM   2014 HG22 THR A 134     -26.185 -91.246  14.388  1.00 20.46           H  
ATOM   2015 HG23 THR A 134     -27.080 -92.631  13.725  1.00 20.46           H  
ATOM   2016  OG1 THR A 134     -23.828 -92.321  14.220  1.00 20.46           O  
ATOM   2017  HG1 THR A 134     -23.559 -92.184  13.309  1.00 20.46           H  
ATOM   2018  N   GLY A 135     -23.547 -94.971  16.834  1.00 18.85           N  
ATOM   2019  H   GLY A 135     -23.771 -94.333  17.585  1.00 18.85           H  
ATOM   2020  CA  GLY A 135     -22.225 -95.642  16.905  1.00 18.85           C  
ATOM   2021  HA2 GLY A 135     -21.934 -95.699  17.954  1.00 18.85           H  
ATOM   2022  HA3 GLY A 135     -21.509 -94.982  16.415  1.00 18.85           H  
ATOM   2023  C   GLY A 135     -22.023 -97.059  16.308  1.00 18.85           C  
ATOM   2024  O   GLY A 135     -22.931 -97.881  16.274  1.00 18.85           O  
ATOM   2025  N   ALA A 136     -20.779 -97.350  15.880  1.00 20.65           N  
ATOM   2026  H   ALA A 136     -20.078 -96.636  16.017  1.00 20.65           H  
ATOM   2027  CA  ALA A 136     -20.510 -98.296  14.780  1.00 20.65           C  
ATOM   2028  HA  ALA A 136     -21.461 -98.654  14.385  1.00 20.65           H  
ATOM   2029  C   ALA A 136     -19.639 -99.562  15.027  1.00 20.65           C  
ATOM   2030  CB  ALA A 136     -19.838 -97.454  13.681  1.00 20.65           C  
ATOM   2031  HB1 ALA A 136     -19.680 -98.073  12.797  1.00 20.65           H  
ATOM   2032  HB2 ALA A 136     -20.479 -96.617  13.405  1.00 20.65           H  
ATOM   2033  HB3 ALA A 136     -18.872 -97.080  14.022  1.00 20.65           H  
ATOM   2034  O   ALA A 136     -19.781-100.523  14.282  1.00 20.65           O  
ATOM   2035  N   ASN A 137     -18.654 -99.545  15.936  1.00 19.06           N  
ATOM   2036  H   ASN A 137     -18.743 -98.850  16.663  1.00 19.06           H  
ATOM   2037  CA  ASN A 137     -17.269 -99.768  15.457  1.00 19.06           C  
ATOM   2038  HA  ASN A 137     -17.279 -99.480  14.406  1.00 19.06           H  
ATOM   2039  C   ASN A 137     -16.620-101.195  15.411  1.00 19.06           C  
ATOM   2040  CB  ASN A 137     -16.365 -98.732  16.165  1.00 19.06           C  
ATOM   2041  HB2 ASN A 137     -16.112 -99.076  17.168  1.00 19.06           H  
ATOM   2042  HB3 ASN A 137     -16.892 -97.782  16.252  1.00 19.06           H  
ATOM   2043  O   ASN A 137     -16.182-101.592  14.336  1.00 19.06           O  
ATOM   2044  CG  ASN A 137     -15.078 -98.438  15.412  1.00 19.06           C  
ATOM   2045  ND2 ASN A 137     -14.074 -97.926  16.081  1.00 19.06           N  
ATOM   2046 HD21 ASN A 137     -14.126 -97.756  17.075  1.00 19.06           H  
ATOM   2047 HD22 ASN A 137     -13.249 -97.733  15.531  1.00 19.06           H  
ATOM   2048  OD1 ASN A 137     -14.968 -98.599  14.216  1.00 19.06           O  
ATOM   2049  N   PRO A 138     -16.377-101.907  16.533  1.00 21.73           N  
ATOM   2050  CA  PRO A 138     -15.144-102.720  16.711  1.00 21.73           C  
ATOM   2051  HA  PRO A 138     -14.322-102.289  16.138  1.00 21.73           H  
ATOM   2052  C   PRO A 138     -15.267-104.220  16.339  1.00 21.73           C  
ATOM   2053  CB  PRO A 138     -14.860-102.570  18.211  1.00 21.73           C  
ATOM   2054  HB2 PRO A 138     -14.364-101.618  18.396  1.00 21.73           H  
ATOM   2055  HB3 PRO A 138     -14.263-103.392  18.606  1.00 21.73           H  
ATOM   2056  O   PRO A 138     -16.378-104.738  16.362  1.00 21.73           O  
ATOM   2057  CG  PRO A 138     -16.263-102.548  18.827  1.00 21.73           C  
ATOM   2058  HG2 PRO A 138     -16.645-103.565  18.911  1.00 21.73           H  
ATOM   2059  HG3 PRO A 138     -16.268-102.057  19.800  1.00 21.73           H  
ATOM   2060  CD  PRO A 138     -17.087-101.772  17.799  1.00 21.73           C  
ATOM   2061  HD2 PRO A 138     -17.149-100.726  18.100  1.00 21.73           H  
ATOM   2062  HD3 PRO A 138     -18.088-102.196  17.721  1.00 21.73           H  
ATOM   2063  N   SER A 139     -14.208-105.030  16.125  1.00 19.79           N  
ATOM   2064  H   SER A 139     -14.494-105.995  16.038  1.00 19.79           H  
ATOM   2065  CA  SER A 139     -12.794-104.852  15.683  1.00 19.79           C  
ATOM   2066  HA  SER A 139     -12.787-104.172  14.832  1.00 19.79           H  
ATOM   2067  C   SER A 139     -12.238-106.227  15.166  1.00 19.79           C  
ATOM   2068  CB  SER A 139     -11.890-104.244  16.771  1.00 19.79           C  
ATOM   2069  HB2 SER A 139     -10.897-104.078  16.353  1.00 19.79           H  
ATOM   2070  HB3 SER A 139     -12.290-103.277  17.076  1.00 19.79           H  
ATOM   2071  O   SER A 139     -13.044-107.129  14.954  1.00 19.79           O  
ATOM   2072  OG  SER A 139     -11.777-105.078  17.903  1.00 19.79           O  
ATOM   2073  HG  SER A 139     -10.928-104.941  18.329  1.00 19.79           H  
ATOM   2074  N   GLY A 140     -10.923-106.380  14.882  1.00 18.92           N  
ATOM   2075  H   GLY A 140     -10.295-105.643  15.172  1.00 18.92           H  
ATOM   2076  CA  GLY A 140     -10.351-107.366  13.914  1.00 18.92           C  
ATOM   2077  HA2 GLY A 140      -9.618-106.839  13.303  1.00 18.92           H  
ATOM   2078  HA3 GLY A 140     -11.141-107.664  13.226  1.00 18.92           H  
ATOM   2079  C   GLY A 140      -9.684-108.694  14.387  1.00 18.92           C  
ATOM   2080  O   GLY A 140     -10.279-109.460  15.137  1.00 18.92           O  
ATOM   2081  N   ASP A 141      -8.478-108.995  13.858  1.00 18.02           N  
ATOM   2082  H   ASP A 141      -7.996-108.213  13.437  1.00 18.02           H  
ATOM   2083  CA  ASP A 141      -8.198-110.249  13.099  1.00 18.02           C  
ATOM   2084  HA  ASP A 141      -9.139-110.647  12.721  1.00 18.02           H  
ATOM   2085  C   ASP A 141      -7.438-111.451  13.734  1.00 18.02           C  
ATOM   2086  CB  ASP A 141      -7.325-109.860  11.882  1.00 18.02           C  
ATOM   2087  HB2 ASP A 141      -6.421-109.367  12.239  1.00 18.02           H  
ATOM   2088  HB3 ASP A 141      -7.014-110.763  11.357  1.00 18.02           H  
ATOM   2089  O   ASP A 141      -7.571-112.559  13.220  1.00 18.02           O  
ATOM   2090  CG  ASP A 141      -8.021-108.972  10.854  1.00 18.02           C  
ATOM   2091  OD1 ASP A 141      -9.122-109.355  10.402  1.00 18.02           O  
ATOM   2092  OD2 ASP A 141      -7.461-107.896  10.552  1.00 18.02           O  
ATOM   2093  N   ASP A 142      -6.538-111.246  14.702  1.00 18.57           N  
ATOM   2094  H   ASP A 142      -6.601-110.353  15.169  1.00 18.57           H  
ATOM   2095  CA  ASP A 142      -5.158-111.800  14.597  1.00 18.57           C  
ATOM   2096  HA  ASP A 142      -4.859-111.569  13.574  1.00 18.57           H  
ATOM   2097  C   ASP A 142      -4.904-113.344  14.729  1.00 18.57           C  
ATOM   2098  CB  ASP A 142      -4.234-110.970  15.514  1.00 18.57           C  
ATOM   2099  HB2 ASP A 142      -4.725-110.030  15.766  1.00 18.57           H  
ATOM   2100  HB3 ASP A 142      -4.071-111.511  16.446  1.00 18.57           H  
ATOM   2101  O   ASP A 142      -5.717-114.108  15.246  1.00 18.57           O  
ATOM   2102  CG  ASP A 142      -2.879-110.620  14.882  1.00 18.57           C  
ATOM   2103  OD1 ASP A 142      -2.464-111.322  13.930  1.00 18.57           O  
ATOM   2104  OD2 ASP A 142      -2.254-109.660  15.382  1.00 18.57           O  
ATOM   2105  N   LEU A 143      -3.724-113.797  14.258  1.00 18.61           N  
ATOM   2106  H   LEU A 143      -3.086-113.050  14.019  1.00 18.61           H  
ATOM   2107  CA  LEU A 143      -3.493-115.062  13.513  1.00 18.61           C  
ATOM   2108  HA  LEU A 143      -4.407-115.296  12.967  1.00 18.61           H  
ATOM   2109  C   LEU A 143      -3.079-116.384  14.222  1.00 18.61           C  
ATOM   2110  CB  LEU A 143      -2.361-114.760  12.501  1.00 18.61           C  
ATOM   2111  HB2 LEU A 143      -1.582-114.205  13.022  1.00 18.61           H  
ATOM   2112  HB3 LEU A 143      -1.910-115.696  12.169  1.00 18.61           H  
ATOM   2113  O   LEU A 143      -3.488-117.444  13.759  1.00 18.61           O  
ATOM   2114  CG  LEU A 143      -2.773-113.979  11.245  1.00 18.61           C  
ATOM   2115  HG  LEU A 143      -3.440-113.159  11.513  1.00 18.61           H  
ATOM   2116  CD1 LEU A 143      -1.527-113.402  10.568  1.00 18.61           C  
ATOM   2117 HD11 LEU A 143      -0.829-114.200  10.312  1.00 18.61           H  
ATOM   2118 HD12 LEU A 143      -1.818-112.860   9.668  1.00 18.61           H  
ATOM   2119 HD13 LEU A 143      -1.048-112.699  11.250  1.00 18.61           H  
ATOM   2120  CD2 LEU A 143      -3.468-114.897  10.235  1.00 18.61           C  
ATOM   2121 HD21 LEU A 143      -3.757-114.319   9.358  1.00 18.61           H  
ATOM   2122 HD22 LEU A 143      -2.803-115.708   9.938  1.00 18.61           H  
ATOM   2123 HD23 LEU A 143      -4.368-115.317  10.683  1.00 18.61           H  
ATOM   2124  N   GLY A 144      -2.121-116.357  15.161  1.00 19.76           N  
ATOM   2125  H   GLY A 144      -1.947-115.444  15.555  1.00 19.76           H  
ATOM   2126  CA  GLY A 144      -1.001-117.343  15.249  1.00 19.76           C  
ATOM   2127  HA2 GLY A 144      -0.374-117.056  16.094  1.00 19.76           H  
ATOM   2128  HA3 GLY A 144      -0.396-117.209  14.352  1.00 19.76           H  
ATOM   2129  C   GLY A 144      -1.256-118.873  15.388  1.00 19.76           C  
ATOM   2130  O   GLY A 144      -2.293-119.316  15.862  1.00 19.76           O  
ATOM   2131  N   GLU A 145      -0.243-119.686  15.012  1.00 20.05           N  
ATOM   2132  H   GLU A 145       0.609-119.224  14.730  1.00 20.05           H  
ATOM   2133  CA  GLU A 145      -0.404-121.069  14.484  1.00 20.05           C  
ATOM   2134  HA  GLU A 145      -1.454-121.173  14.212  1.00 20.05           H  
ATOM   2135  C   GLU A 145      -0.117-122.297  15.418  1.00 20.05           C  
ATOM   2136  CB  GLU A 145       0.392-121.144  13.160  1.00 20.05           C  
ATOM   2137  HB2 GLU A 145       0.237-120.220  12.602  1.00 20.05           H  
ATOM   2138  HB3 GLU A 145       1.452-121.194  13.410  1.00 20.05           H  
ATOM   2139  O   GLU A 145      -1.063-122.911  15.902  1.00 20.05           O  
ATOM   2140  CG  GLU A 145       0.010-122.309  12.228  1.00 20.05           C  
ATOM   2141  HG2 GLU A 145      -0.990-122.120  11.838  1.00 20.05           H  
ATOM   2142  HG3 GLU A 145      -0.037-123.236  12.800  1.00 20.05           H  
ATOM   2143  CD  GLU A 145       1.006-122.485  11.062  1.00 20.05           C  
ATOM   2144  OE1 GLU A 145       0.544-122.770   9.934  1.00 20.05           O  
ATOM   2145  OE2 GLU A 145       2.229-122.364  11.311  1.00 20.05           O  
ATOM   2146  N   ALA A 146       1.143-122.769  15.572  1.00 19.42           N  
ATOM   2147  H   ALA A 146       1.870-122.172  15.204  1.00 19.42           H  
ATOM   2148  CA  ALA A 146       1.409-124.226  15.408  1.00 19.42           C  
ATOM   2149  HA  ALA A 146       0.488-124.695  15.064  1.00 19.42           H  
ATOM   2150  C   ALA A 146       1.930-125.142  16.559  1.00 19.42           C  
ATOM   2151  CB  ALA A 146       2.424-124.352  14.261  1.00 19.42           C  
ATOM   2152  HB1 ALA A 146       2.050-123.868  13.359  1.00 19.42           H  
ATOM   2153  HB2 ALA A 146       3.374-123.894  14.538  1.00 19.42           H  
ATOM   2154  HB3 ALA A 146       2.590-125.404  14.031  1.00 19.42           H  
ATOM   2155  O   ALA A 146       1.534-126.303  16.591  1.00 19.42           O  
ATOM   2156  N   GLY A 147       2.921-124.723  17.364  1.00 20.54           N  
ATOM   2157  H   GLY A 147       3.090-123.727  17.357  1.00 20.54           H  
ATOM   2158  CA  GLY A 147       4.044-125.578  17.859  1.00 20.54           C  
ATOM   2159  HA2 GLY A 147       4.622-124.990  18.572  1.00 20.54           H  
ATOM   2160  HA3 GLY A 147       4.696-125.766  17.006  1.00 20.54           H  
ATOM   2161  C   GLY A 147       3.779-126.954  18.535  1.00 20.54           C  
ATOM   2162  O   GLY A 147       2.753-127.159  19.173  1.00 20.54           O  
ATOM   2163  N   VAL A 148       4.756-127.884  18.418  1.00 20.51           N  
ATOM   2164  H   VAL A 148       5.627-127.570  18.016  1.00 20.51           H  
ATOM   2165  CA  VAL A 148       4.523-129.356  18.355  1.00 20.51           C  
ATOM   2166  HA  VAL A 148       3.446-129.499  18.442  1.00 20.51           H  
ATOM   2167  C   VAL A 148       5.115-130.244  19.492  1.00 20.51           C  
ATOM   2168  CB  VAL A 148       4.900-129.896  16.950  1.00 20.51           C  
ATOM   2169  HB  VAL A 148       5.985-129.886  16.848  1.00 20.51           H  
ATOM   2170  O   VAL A 148       4.416-130.505  20.465  1.00 20.51           O  
ATOM   2171  CG1 VAL A 148       4.397-131.322  16.712  1.00 20.51           C  
ATOM   2172 HG11 VAL A 148       3.314-131.324  16.583  1.00 20.51           H  
ATOM   2173 HG12 VAL A 148       4.870-131.741  15.824  1.00 20.51           H  
ATOM   2174 HG13 VAL A 148       4.628-131.971  17.556  1.00 20.51           H  
ATOM   2175  CG2 VAL A 148       4.312-129.053  15.806  1.00 20.51           C  
ATOM   2176 HG21 VAL A 148       4.512-129.536  14.849  1.00 20.51           H  
ATOM   2177 HG22 VAL A 148       4.770-128.065  15.784  1.00 20.51           H  
ATOM   2178 HG23 VAL A 148       3.235-128.945  15.936  1.00 20.51           H  
ATOM   2179  N   ASP A 149       6.329-130.813  19.341  1.00 19.97           N  
ATOM   2180  H   ASP A 149       6.865-130.532  18.532  1.00 19.97           H  
ATOM   2181  CA  ASP A 149       6.629-132.190  19.829  1.00 19.97           C  
ATOM   2182  HA  ASP A 149       5.697-132.753  19.892  1.00 19.97           H  
ATOM   2183  C   ASP A 149       7.321-132.354  21.205  1.00 19.97           C  
ATOM   2184  CB  ASP A 149       7.540-132.907  18.800  1.00 19.97           C  
ATOM   2185  HB2 ASP A 149       8.008-133.762  19.287  1.00 19.97           H  
ATOM   2186  HB3 ASP A 149       8.342-132.231  18.501  1.00 19.97           H  
ATOM   2187  O   ASP A 149       6.984-133.256  21.966  1.00 19.97           O  
ATOM   2188  CG  ASP A 149       6.845-133.472  17.561  1.00 19.97           C  
ATOM   2189  OD1 ASP A 149       5.854-134.217  17.732  1.00 19.97           O  
ATOM   2190  OD2 ASP A 149       7.333-133.184  16.446  1.00 19.97           O  
ATOM   2191  N   GLU A 150       8.407-131.616  21.456  1.00 22.02           N  
ATOM   2192  H   GLU A 150       8.417-130.730  20.972  1.00 22.02           H  
ATOM   2193  CA  GLU A 150       9.717-132.298  21.409  1.00 22.02           C  
ATOM   2194  HA  GLU A 150       9.632-133.056  20.630  1.00 22.02           H  
ATOM   2195  C   GLU A 150      10.195-133.123  22.632  1.00 22.02           C  
ATOM   2196  CB  GLU A 150      10.772-131.309  20.875  1.00 22.02           C  
ATOM   2197  HB2 GLU A 150      10.329-130.740  20.058  1.00 22.02           H  
ATOM   2198  HB3 GLU A 150      11.043-130.609  21.665  1.00 22.02           H  
ATOM   2199  O   GLU A 150      10.128-134.355  22.613  1.00 22.02           O  
ATOM   2200  CG  GLU A 150      12.027-132.010  20.330  1.00 22.02           C  
ATOM   2201  HG2 GLU A 150      11.719-132.739  19.580  1.00 22.02           H  
ATOM   2202  HG3 GLU A 150      12.519-132.552  21.138  1.00 22.02           H  
ATOM   2203  CD  GLU A 150      13.022-131.018  19.709  1.00 22.02           C  
ATOM   2204  OE1 GLU A 150      13.615-131.370  18.663  1.00 22.02           O  
ATOM   2205  OE2 GLU A 150      13.203-129.928  20.297  1.00 22.02           O  
ATOM   2206  N   LEU A 151      10.895-132.504  23.592  1.00 18.35           N  
ATOM   2207  H   LEU A 151      10.868-131.495  23.609  1.00 18.35           H  
ATOM   2208  CA  LEU A 151      12.136-133.139  24.062  1.00 18.35           C  
ATOM   2209  HA  LEU A 151      12.468-133.738  23.215  1.00 18.35           H  
ATOM   2210  C   LEU A 151      12.003-134.132  25.239  1.00 18.35           C  
ATOM   2211  CB  LEU A 151      13.225-132.070  24.262  1.00 18.35           C  
ATOM   2212  HB2 LEU A 151      13.124-131.301  23.496  1.00 18.35           H  
ATOM   2213  HB3 LEU A 151      13.075-131.601  25.234  1.00 18.35           H  
ATOM   2214  O   LEU A 151      11.557-133.810  26.337  1.00 18.35           O  
ATOM   2215  CG  LEU A 151      14.653-132.638  24.180  1.00 18.35           C  
ATOM   2216  HG  LEU A 151      14.728-133.480  24.868  1.00 18.35           H  
ATOM   2217  CD1 LEU A 151      15.045-133.117  22.777  1.00 18.35           C  
ATOM   2218 HD11 LEU A 151      16.089-133.430  22.775  1.00 18.35           H  
ATOM   2219 HD12 LEU A 151      14.921-132.303  22.063  1.00 18.35           H  
ATOM   2220 HD13 LEU A 151      14.432-133.963  22.463  1.00 18.35           H  
ATOM   2221  CD2 LEU A 151      15.653-131.560  24.590  1.00 18.35           C  
ATOM   2222 HD21 LEU A 151      15.482-131.266  25.626  1.00 18.35           H  
ATOM   2223 HD22 LEU A 151      16.674-131.932  24.506  1.00 18.35           H  
ATOM   2224 HD23 LEU A 151      15.545-130.686  23.947  1.00 18.35           H  
ATOM   2225  N   LEU A 152      12.516-135.342  24.991  1.00 20.48           N  
ATOM   2226  H   LEU A 152      12.850-135.467  24.046  1.00 20.48           H  
ATOM   2227  CA  LEU A 152      12.523-136.550  25.837  1.00 20.48           C  
ATOM   2228  HA  LEU A 152      11.530-136.690  26.264  1.00 20.48           H  
ATOM   2229  C   LEU A 152      13.534-136.548  27.011  1.00 20.48           C  
ATOM   2230  CB  LEU A 152      12.872-137.728  24.895  1.00 20.48           C  
ATOM   2231  HB2 LEU A 152      13.818-137.488  24.410  1.00 20.48           H  
ATOM   2232  HB3 LEU A 152      13.038-138.633  25.480  1.00 20.48           H  
ATOM   2233  O   LEU A 152      13.790-137.606  27.589  1.00 20.48           O  
ATOM   2234  CG  LEU A 152      11.827-138.060  23.816  1.00 20.48           C  
ATOM   2235  HG  LEU A 152      11.412-137.146  23.390  1.00 20.48           H  
ATOM   2236  CD1 LEU A 152      12.492-138.855  22.690  1.00 20.48           C  
ATOM   2237 HD11 LEU A 152      13.266-138.245  22.224  1.00 20.48           H  
ATOM   2238 HD12 LEU A 152      12.933-139.771  23.084  1.00 20.48           H  
ATOM   2239 HD13 LEU A 152      11.747-139.099  21.933  1.00 20.48           H  
ATOM   2240  CD2 LEU A 152      10.697-138.912  24.398  1.00 20.48           C  
ATOM   2241 HD21 LEU A 152       9.962-139.117  23.619  1.00 20.48           H  
ATOM   2242 HD22 LEU A 152      11.089-139.849  24.794  1.00 20.48           H  
ATOM   2243 HD23 LEU A 152      10.204-138.357  25.196  1.00 20.48           H  
ATOM   2244  N   GLU A 153      14.213-135.434  27.289  1.00 21.76           N  
ATOM   2245  H   GLU A 153      13.893-134.561  26.894  1.00 21.76           H  
ATOM   2246  CA  GLU A 153      15.440-135.437  28.102  1.00 21.76           C  
ATOM   2247  HA  GLU A 153      16.085-136.195  27.658  1.00 21.76           H  
ATOM   2248  C   GLU A 153      15.238-135.826  29.585  1.00 21.76           C  
ATOM   2249  CB  GLU A 153      16.151-134.070  28.038  1.00 21.76           C  
ATOM   2250  HB2 GLU A 153      16.750-133.953  28.941  1.00 21.76           H  
ATOM   2251  HB3 GLU A 153      15.408-133.273  28.026  1.00 21.76           H  
ATOM   2252  O   GLU A 153      14.219-135.511  30.189  1.00 21.76           O  
ATOM   2253  CG  GLU A 153      17.106-133.913  26.843  1.00 21.76           C  
ATOM   2254  HG2 GLU A 153      16.534-133.907  25.916  1.00 21.76           H  
ATOM   2255  HG3 GLU A 153      17.762-134.782  26.787  1.00 21.76           H  
ATOM   2256  CD  GLU A 153      17.981-132.652  26.941  1.00 21.76           C  
ATOM   2257  OE1 GLU A 153      19.083-132.690  26.347  1.00 21.76           O  
ATOM   2258  OE2 GLU A 153      17.572-131.689  27.625  1.00 21.76           O  
ATOM   2259  N   ALA A 154      16.209-136.429  30.286  1.00 20.51           N  
ATOM   2260  H   ALA A 154      15.986-136.478  31.270  1.00 20.51           H  
ATOM   2261  CA  ALA A 154      17.277-137.341  29.848  1.00 20.51           C  
ATOM   2262  HA  ALA A 154      16.828-138.102  29.209  1.00 20.51           H  
ATOM   2263  C   ALA A 154      17.864-138.092  31.073  1.00 20.51           C  
ATOM   2264  CB  ALA A 154      18.382-136.628  29.030  1.00 20.51           C  
ATOM   2265  HB1 ALA A 154      18.647-135.673  29.486  1.00 20.51           H  
ATOM   2266  HB2 ALA A 154      19.269-137.255  28.942  1.00 20.51           H  
ATOM   2267  HB3 ALA A 154      18.056-136.469  28.002  1.00 20.51           H  
ATOM   2268  O   ALA A 154      17.230-138.976  31.641  1.00 20.51           O  
ATOM   2269  N   LEU A 155      19.114-137.778  31.421  1.00 19.99           N  
ATOM   2270  H   LEU A 155      19.479-136.943  30.985  1.00 19.99           H  
ATOM   2271  CA  LEU A 155      20.030-138.489  32.322  1.00 19.99           C  
ATOM   2272  HA  LEU A 155      19.904-139.562  32.180  1.00 19.99           H  
ATOM   2273  C   LEU A 155      19.731-138.199  33.815  1.00 19.99           C  
ATOM   2274  CB  LEU A 155      21.441-138.067  31.847  1.00 19.99           C  
ATOM   2275  HB2 LEU A 155      22.186-138.197  32.632  1.00 19.99           H  
ATOM   2276  HB3 LEU A 155      21.429-136.998  31.635  1.00 19.99           H  
ATOM   2277  O   LEU A 155      18.897-137.364  34.133  1.00 19.99           O  
ATOM   2278  CG  LEU A 155      21.890-138.842  30.589  1.00 19.99           C  
ATOM   2279  HG  LEU A 155      21.020-139.184  30.028  1.00 19.99           H  
ATOM   2280  CD1 LEU A 155      22.723-137.962  29.660  1.00 19.99           C  
ATOM   2281 HD11 LEU A 155      23.604-137.587  30.182  1.00 19.99           H  
ATOM   2282 HD12 LEU A 155      23.031-138.528  28.781  1.00 19.99           H  
ATOM   2283 HD13 LEU A 155      22.124-137.114  29.329  1.00 19.99           H  
ATOM   2284  CD2 LEU A 155      22.733-140.062  30.977  1.00 19.99           C  
ATOM   2285 HD21 LEU A 155      22.145-140.716  31.620  1.00 19.99           H  
ATOM   2286 HD22 LEU A 155      23.634-139.737  31.498  1.00 19.99           H  
ATOM   2287 HD23 LEU A 155      23.011-140.607  30.075  1.00 19.99           H  
ATOM   2288  N   GLY A 156      20.363-138.855  34.794  1.00 22.00           N  
ATOM   2289  H   GLY A 156      20.021-138.639  35.720  1.00 22.00           H  
ATOM   2290  CA  GLY A 156      21.521-139.748  34.721  1.00 22.00           C  
ATOM   2291  HA2 GLY A 156      21.359-140.506  33.955  1.00 22.00           H  
ATOM   2292  HA3 GLY A 156      22.402-139.159  34.466  1.00 22.00           H  
ATOM   2293  C   GLY A 156      21.824-140.454  36.047  1.00 22.00           C  
ATOM   2294  O   GLY A 156      20.939-140.663  36.866  1.00 22.00           O  
ATOM   2295  N   ARG A 157      23.080-140.886  36.221  1.00 22.58           N  
ATOM   2296  H   ARG A 157      23.783-140.538  35.584  1.00 22.58           H  
ATOM   2297  CA  ARG A 157      23.502-141.873  37.243  1.00 22.58           C  
ATOM   2298  HA  ARG A 157      22.656-142.497  37.530  1.00 22.58           H  
ATOM   2299  C   ARG A 157      24.035-141.306  38.561  1.00 22.58           C  
ATOM   2300  CB  ARG A 157      24.629-142.735  36.648  1.00 22.58           C  
ATOM   2301  HB2 ARG A 157      25.153-143.255  37.450  1.00 22.58           H  
ATOM   2302  HB3 ARG A 157      25.353-142.088  36.152  1.00 22.58           H  
ATOM   2303  O   ARG A 157      24.225-142.081  39.492  1.00 22.58           O  
ATOM   2304  CG  ARG A 157      24.120-143.802  35.679  1.00 22.58           C  
ATOM   2305  HG2 ARG A 157      23.484-144.494  36.230  1.00 22.58           H  
ATOM   2306  HG3 ARG A 157      23.531-143.347  34.882  1.00 22.58           H  
ATOM   2307  CD  ARG A 157      25.298-144.581  35.080  1.00 22.58           C  
ATOM   2308  HD2 ARG A 157      24.910-145.512  34.667  1.00 22.58           H  
ATOM   2309  HD3 ARG A 157      26.008-144.820  35.872  1.00 22.58           H  
ATOM   2310  NE  ARG A 157      25.962-143.822  34.003  1.00 22.58           N  
ATOM   2311  HE  ARG A 157      25.582-142.909  33.795  1.00 22.58           H  
ATOM   2312  NH1 ARG A 157      27.629-145.326  33.538  1.00 22.58           N  
ATOM   2313 HH11 ARG A 157      27.355-145.844  34.361  1.00 22.58           H  
ATOM   2314 HH12 ARG A 157      28.454-145.577  33.013  1.00 22.58           H  
ATOM   2315  NH2 ARG A 157      27.407-143.497  32.276  1.00 22.58           N  
ATOM   2316 HH21 ARG A 157      26.984-142.596  32.102  1.00 22.58           H  
ATOM   2317 HH22 ARG A 157      28.233-143.759  31.758  1.00 22.58           H  
ATOM   2318  CZ  ARG A 157      26.993-144.217  33.280  1.00 22.58           C  
ATOM   2319  N   GLU A 158      24.447-140.051  38.544  1.00 18.20           N  
ATOM   2320  H   GLU A 158      24.109-139.438  37.816  1.00 18.20           H  
ATOM   2321  CA  GLU A 158      25.519-139.521  39.393  1.00 18.20           C  
ATOM   2322  HA  GLU A 158      26.207-140.324  39.659  1.00 18.20           H  
ATOM   2323  C   GLU A 158      25.023-138.923  40.714  1.00 18.20           C  
ATOM   2324  CB  GLU A 158      26.275-138.481  38.543  1.00 18.20           C  
ATOM   2325  HB2 GLU A 158      25.561-137.836  38.032  1.00 18.20           H  
ATOM   2326  HB3 GLU A 158      26.891-137.843  39.176  1.00 18.20           H  
ATOM   2327  O   GLU A 158      23.818-138.845  40.941  1.00 18.20           O  
ATOM   2328  CG  GLU A 158      27.158-139.200  37.510  1.00 18.20           C  
ATOM   2329  HG2 GLU A 158      26.519-139.688  36.774  1.00 18.20           H  
ATOM   2330  HG3 GLU A 158      27.725-139.986  38.009  1.00 18.20           H  
ATOM   2331  CD  GLU A 158      28.124-138.260  36.780  1.00 18.20           C  
ATOM   2332  OE1 GLU A 158      29.284-138.692  36.580  1.00 18.20           O  
ATOM   2333  OE2 GLU A 158      27.662-137.199  36.314  1.00 18.20           O  
ATOM   2334  N   LEU A 159      25.921-138.473  41.591  1.00 16.83           N  
ATOM   2335  H   LEU A 159      25.600-137.715  42.177  1.00 16.83           H  
ATOM   2336  CA  LEU A 159      27.181-139.097  42.027  1.00 16.83           C  
ATOM   2337  HA  LEU A 159      27.348-140.040  41.507  1.00 16.83           H  
ATOM   2338  C   LEU A 159      26.972-139.439  43.517  1.00 16.83           C  
ATOM   2339  CB  LEU A 159      28.396-138.162  41.794  1.00 16.83           C  
ATOM   2340  HB2 LEU A 159      29.072-138.267  42.642  1.00 16.83           H  
ATOM   2341  HB3 LEU A 159      28.027-137.136  41.787  1.00 16.83           H  
ATOM   2342  O   LEU A 159      27.031-140.612  43.879  1.00 16.83           O  
ATOM   2343  CG  LEU A 159      29.276-138.367  40.554  1.00 16.83           C  
ATOM   2344  HG  LEU A 159      28.697-138.824  39.751  1.00 16.83           H  
ATOM   2345  CD1 LEU A 159      29.839-137.025  40.084  1.00 16.83           C  
ATOM   2346 HD11 LEU A 159      30.447-137.174  39.192  1.00 16.83           H  
ATOM   2347 HD12 LEU A 159      30.436-136.564  40.871  1.00 16.83           H  
ATOM   2348 HD13 LEU A 159      29.017-136.359  39.823  1.00 16.83           H  
ATOM   2349  CD2 LEU A 159      30.452-139.298  40.855  1.00 16.83           C  
ATOM   2350 HD21 LEU A 159      31.102-138.851  41.607  1.00 16.83           H  
ATOM   2351 HD22 LEU A 159      30.074-140.253  41.219  1.00 16.83           H  
ATOM   2352 HD23 LEU A 159      31.019-139.461  39.938  1.00 16.83           H  
ATOM   2353  N   ASP A 160      26.602-138.493  44.385  1.00 22.08           N  
ATOM   2354  H   ASP A 160      26.156-138.864  45.212  1.00 22.08           H  
ATOM   2355  CA  ASP A 160      27.437-137.326  44.718  1.00 22.08           C  
ATOM   2356  HA  ASP A 160      28.129-137.044  43.925  1.00 22.08           H  
ATOM   2357  C   ASP A 160      28.291-137.811  45.890  1.00 22.08           C  
ATOM   2358  CB  ASP A 160      26.613-136.051  44.963  1.00 22.08           C  
ATOM   2359  HB2 ASP A 160      25.675-136.300  45.459  1.00 22.08           H  
ATOM   2360  HB3 ASP A 160      27.183-135.394  45.620  1.00 22.08           H  
ATOM   2361  O   ASP A 160      27.763-138.194  46.931  1.00 22.08           O  
ATOM   2362  CG  ASP A 160      26.335-135.307  43.644  1.00 22.08           C  
ATOM   2363  OD1 ASP A 160      25.840-135.963  42.702  1.00 22.08           O  
ATOM   2364  OD2 ASP A 160      26.643-134.099  43.562  1.00 22.08           O  
ATOM   2365  N   GLY A 161      29.591-137.995  45.638  1.00 22.56           N  
ATOM   2366  H   GLY A 161      29.983-137.614  44.789  1.00 22.56           H  
ATOM   2367  CA  GLY A 161      30.460-138.779  46.524  1.00 22.56           C  
ATOM   2368  HA2 GLY A 161      31.350-139.075  45.969  1.00 22.56           H  
ATOM   2369  HA3 GLY A 161      29.930-139.677  46.842  1.00 22.56           H  
ATOM   2370  C   GLY A 161      30.928-138.047  47.784  1.00 22.56           C  
ATOM   2371  O   GLY A 161      31.524-138.700  48.644  1.00 22.56           O  
ATOM   2372  N   ASP A 162      30.681-136.736  47.852  1.00 17.55           N  
ATOM   2373  H   ASP A 162      30.033-136.347  47.182  1.00 17.55           H  
ATOM   2374  CA  ASP A 162      31.154-135.792  48.875  1.00 17.55           C  
ATOM   2375  HA  ASP A 162      32.012-136.225  49.390  1.00 17.55           H  
ATOM   2376  C   ASP A 162      30.094-135.525  49.966  1.00 17.55           C  
ATOM   2377  CB  ASP A 162      31.627-134.482  48.187  1.00 17.55           C  
ATOM   2378  HB2 ASP A 162      31.716-133.718  48.958  1.00 17.55           H  
ATOM   2379  HB3 ASP A 162      30.851-134.151  47.497  1.00 17.55           H  
ATOM   2380  O   ASP A 162      28.940-135.185  49.615  1.00 17.55           O  
ATOM   2381  CG  ASP A 162      32.983-134.526  47.441  1.00 17.55           C  
ATOM   2382  OD1 ASP A 162      33.833-135.405  47.727  1.00 17.55           O  
ATOM   2383  OD2 ASP A 162      33.214-133.619  46.603  1.00 17.55           O  
ATOM   2384  OXT ASP A 162      30.455-135.659  51.161  1.00 17.55           O  
TER    2385      ASP A 162                                                       
ATOM   2385  N   MET B   1      12.260  19.669 -52.658  1.00 71.95           N  
ATOM   2386  H   MET B   1      11.994  20.015 -53.569  1.00 71.95           H  
ATOM   2387  H2  MET B   1      12.201  18.661 -52.658  1.00 71.95           H  
ATOM   2388  H3  MET B   1      13.205  19.961 -52.450  1.00 71.95           H  
ATOM   2389  CA  MET B   1      11.348  20.217 -51.642  1.00 71.95           C  
ATOM   2390  HA  MET B   1      10.324  19.956 -51.906  1.00 71.95           H  
ATOM   2391  C   MET B   1      11.469  21.727 -51.597  1.00 71.95           C  
ATOM   2392  CB  MET B   1      11.628  19.670 -50.242  1.00 71.95           C  
ATOM   2393  HB2 MET B   1      11.025  20.221 -49.521  1.00 71.95           H  
ATOM   2394  HB3 MET B   1      12.678  19.824 -49.995  1.00 71.95           H  
ATOM   2395  O   MET B   1      12.572  22.242 -51.433  1.00 71.95           O  
ATOM   2396  CG  MET B   1      11.289  18.190 -50.096  1.00 71.95           C  
ATOM   2397  HG2 MET B   1      10.229  18.029 -50.289  1.00 71.95           H  
ATOM   2398  HG3 MET B   1      11.877  17.606 -50.804  1.00 71.95           H  
ATOM   2399  SD  MET B   1      11.683  17.644 -48.425  1.00 71.95           S  
ATOM   2400  CE  MET B   1      11.622  15.844 -48.621  1.00 71.95           C  
ATOM   2401  HE1 MET B   1      11.779  15.377 -47.648  1.00 71.95           H  
ATOM   2402  HE2 MET B   1      10.642  15.548 -48.993  1.00 71.95           H  
ATOM   2403  HE3 MET B   1      12.398  15.513 -49.310  1.00 71.95           H  
ATOM   2404  N   THR B   2      10.340  22.409 -51.727  1.00 84.31           N  
ATOM   2405  H   THR B   2       9.507  21.863 -51.896  1.00 84.31           H  
ATOM   2406  CA  THR B   2      10.112  23.769 -51.229  1.00 84.31           C  
ATOM   2407  HA  THR B   2      10.825  24.456 -51.684  1.00 84.31           H  
ATOM   2408  C   THR B   2      10.294  23.822 -49.708  1.00 84.31           C  
ATOM   2409  CB  THR B   2       8.681  24.222 -51.574  1.00 84.31           C  
ATOM   2410  HB  THR B   2       8.496  25.184 -51.098  1.00 84.31           H  
ATOM   2411  O   THR B   2      10.219  22.792 -49.036  1.00 84.31           O  
ATOM   2412  CG2 THR B   2       8.471  24.388 -53.078  1.00 84.31           C  
ATOM   2413 HG21 THR B   2       8.573  23.428 -53.584  1.00 84.31           H  
ATOM   2414 HG22 THR B   2       9.199  25.092 -53.479  1.00 84.31           H  
ATOM   2415 HG23 THR B   2       7.468  24.776 -53.258  1.00 84.31           H  
ATOM   2416  OG1 THR B   2       7.728  23.294 -51.103  1.00 84.31           O  
ATOM   2417  HG1 THR B   2       7.797  22.480 -51.607  1.00 84.31           H  
ATOM   2418  N   ASP B   3      10.513  25.007 -49.134  1.00 78.08           N  
ATOM   2419  H   ASP B   3      10.635  25.841 -49.690  1.00 78.08           H  
ATOM   2420  CA  ASP B   3      10.579  25.123 -47.670  1.00 78.08           C  
ATOM   2421  HA  ASP B   3      11.286  24.382 -47.296  1.00 78.08           H  
ATOM   2422  C   ASP B   3       9.236  24.772 -47.010  1.00 78.08           C  
ATOM   2423  CB  ASP B   3      11.097  26.504 -47.251  1.00 78.08           C  
ATOM   2424  HB2 ASP B   3      10.510  27.275 -47.749  1.00 78.08           H  
ATOM   2425  HB3 ASP B   3      10.965  26.617 -46.175  1.00 78.08           H  
ATOM   2426  O   ASP B   3       9.234  24.151 -45.951  1.00 78.08           O  
ATOM   2427  CG  ASP B   3      12.589  26.683 -47.569  1.00 78.08           C  
ATOM   2428  OD1 ASP B   3      13.353  25.678 -47.515  1.00 78.08           O  
ATOM   2429  OD2 ASP B   3      12.951  27.825 -47.913  1.00 78.08           O  
ATOM   2430  N   SER B   4       8.105  25.032 -47.677  1.00 77.71           N  
ATOM   2431  H   SER B   4       8.142  25.600 -48.511  1.00 77.71           H  
ATOM   2432  CA  SER B   4       6.787  24.560 -47.237  1.00 77.71           C  
ATOM   2433  HA  SER B   4       6.575  24.991 -46.258  1.00 77.71           H  
ATOM   2434  C   SER B   4       6.721  23.034 -47.096  1.00 77.71           C  
ATOM   2435  CB  SER B   4       5.691  25.021 -48.204  1.00 77.71           C  
ATOM   2436  HB2 SER B   4       5.822  24.530 -49.168  1.00 77.71           H  
ATOM   2437  HB3 SER B   4       4.719  24.744 -47.796  1.00 77.71           H  
ATOM   2438  O   SER B   4       6.198  22.554 -46.096  1.00 77.71           O  
ATOM   2439  OG  SER B   4       5.740  26.425 -48.387  1.00 77.71           O  
ATOM   2440  HG  SER B   4       4.911  26.711 -48.776  1.00 77.71           H  
ATOM   2441  N   GLU B   5       7.280  22.259 -48.037  1.00 82.26           N  
ATOM   2442  H   GLU B   5       7.710  22.695 -48.840  1.00 82.26           H  
ATOM   2443  CA  GLU B   5       7.342  20.790 -47.920  1.00 82.26           C  
ATOM   2444  HA  GLU B   5       6.341  20.400 -47.737  1.00 82.26           H  
ATOM   2445  C   GLU B   5       8.208  20.343 -46.734  1.00 82.26           C  
ATOM   2446  CB  GLU B   5       7.877  20.157 -49.215  1.00 82.26           C  
ATOM   2447  HB2 GLU B   5       8.210  19.140 -49.007  1.00 82.26           H  
ATOM   2448  HB3 GLU B   5       8.744  20.728 -49.547  1.00 82.26           H  
ATOM   2449  O   GLU B   5       7.769  19.499 -45.954  1.00 82.26           O  
ATOM   2450  CG  GLU B   5       6.839  20.090 -50.343  1.00 82.26           C  
ATOM   2451  HG2 GLU B   5       6.331  21.051 -50.430  1.00 82.26           H  
ATOM   2452  HG3 GLU B   5       6.092  19.334 -50.099  1.00 82.26           H  
ATOM   2453  CD  GLU B   5       7.530  19.766 -51.672  1.00 82.26           C  
ATOM   2454  OE1 GLU B   5       7.335  18.665 -52.219  1.00 82.26           O  
ATOM   2455  OE2 GLU B   5       8.330  20.625 -52.121  1.00 82.26           O  
ATOM   2456  N   LYS B   6       9.396  20.942 -46.549  1.00 81.55           N  
ATOM   2457  H   LYS B   6       9.670  21.662 -47.202  1.00 81.55           H  
ATOM   2458  CA  LYS B   6      10.285  20.607 -45.420  1.00 81.55           C  
ATOM   2459  HA  LYS B   6      10.511  19.540 -45.441  1.00 81.55           H  
ATOM   2460  C   LYS B   6       9.611  20.886 -44.075  1.00 81.55           C  
ATOM   2461  CB  LYS B   6      11.592  21.409 -45.479  1.00 81.55           C  
ATOM   2462  HB2 LYS B   6      11.340  22.469 -45.432  1.00 81.55           H  
ATOM   2463  HB3 LYS B   6      12.178  21.167 -44.593  1.00 81.55           H  
ATOM   2464  O   LYS B   6       9.591  20.033 -43.193  1.00 81.55           O  
ATOM   2465  CG  LYS B   6      12.469  21.164 -46.714  1.00 81.55           C  
ATOM   2466  HG2 LYS B   6      12.805  20.127 -46.742  1.00 81.55           H  
ATOM   2467  HG3 LYS B   6      11.902  21.391 -47.616  1.00 81.55           H  
ATOM   2468  CD  LYS B   6      13.672  22.111 -46.615  1.00 81.55           C  
ATOM   2469  HD2 LYS B   6      13.299  23.099 -46.344  1.00 81.55           H  
ATOM   2470  HD3 LYS B   6      14.342  21.773 -45.825  1.00 81.55           H  
ATOM   2471  CE  LYS B   6      14.438  22.240 -47.930  1.00 81.55           C  
ATOM   2472  HE2 LYS B   6      13.720  22.203 -48.749  1.00 81.55           H  
ATOM   2473  HE3 LYS B   6      15.134  21.408 -48.031  1.00 81.55           H  
ATOM   2474  NZ  LYS B   6      15.136  23.550 -47.959  1.00 81.55           N  
ATOM   2475  HZ1 LYS B   6      15.796  23.640 -47.200  1.00 81.55           H  
ATOM   2476  HZ2 LYS B   6      15.591  23.726 -48.843  1.00 81.55           H  
ATOM   2477  HZ3 LYS B   6      14.469  24.297 -47.827  1.00 81.55           H  
ATOM   2478  N   VAL B   7       9.043  22.083 -43.905  1.00 82.67           N  
ATOM   2479  H   VAL B   7       9.077  22.744 -44.669  1.00 82.67           H  
ATOM   2480  CA  VAL B   7       8.396  22.480 -42.645  1.00 82.67           C  
ATOM   2481  HA  VAL B   7       9.068  22.229 -41.824  1.00 82.67           H  
ATOM   2482  C   VAL B   7       7.112  21.667 -42.415  1.00 82.67           C  
ATOM   2483  CB  VAL B   7       8.161  24.006 -42.589  1.00 82.67           C  
ATOM   2484  HB  VAL B   7       7.475  24.292 -43.386  1.00 82.67           H  
ATOM   2485  O   VAL B   7       6.822  21.315 -41.273  1.00 82.67           O  
ATOM   2486  CG1 VAL B   7       7.588  24.461 -41.242  1.00 82.67           C  
ATOM   2487 HG11 VAL B   7       8.347  24.382 -40.464  1.00 82.67           H  
ATOM   2488 HG12 VAL B   7       7.257  25.498 -41.312  1.00 82.67           H  
ATOM   2489 HG13 VAL B   7       6.744  23.836 -40.949  1.00 82.67           H  
ATOM   2490  CG2 VAL B   7       9.473  24.797 -42.731  1.00 82.67           C  
ATOM   2491 HG21 VAL B   7      10.154  24.552 -41.915  1.00 82.67           H  
ATOM   2492 HG22 VAL B   7       9.975  24.563 -43.670  1.00 82.67           H  
ATOM   2493 HG23 VAL B   7       9.262  25.866 -42.716  1.00 82.67           H  
ATOM   2494  N   ALA B   8       6.381  21.282 -43.468  1.00 83.35           N  
ATOM   2495  H   ALA B   8       6.635  21.602 -44.392  1.00 83.35           H  
ATOM   2496  CA  ALA B   8       5.225  20.390 -43.350  1.00 83.35           C  
ATOM   2497  HA  ALA B   8       4.546  20.810 -42.608  1.00 83.35           H  
ATOM   2498  C   ALA B   8       5.598  18.974 -42.870  1.00 83.35           C  
ATOM   2499  CB  ALA B   8       4.486  20.341 -44.692  1.00 83.35           C  
ATOM   2500  HB1 ALA B   8       5.151  19.971 -45.473  1.00 83.35           H  
ATOM   2501  HB2 ALA B   8       3.625  19.678 -44.612  1.00 83.35           H  
ATOM   2502  HB3 ALA B   8       4.137  21.340 -44.957  1.00 83.35           H  
ATOM   2503  O   ALA B   8       4.834  18.375 -42.112  1.00 83.35           O  
ATOM   2504  N   GLU B   9       6.763  18.443 -43.255  1.00 84.55           N  
ATOM   2505  H   GLU B   9       7.333  18.941 -43.923  1.00 84.55           H  
ATOM   2506  CA  GLU B   9       7.271  17.168 -42.734  1.00 84.55           C  
ATOM   2507  HA  GLU B   9       6.492  16.415 -42.845  1.00 84.55           H  
ATOM   2508  C   GLU B   9       7.592  17.262 -41.232  1.00 84.55           C  
ATOM   2509  CB  GLU B   9       8.477  16.716 -43.572  1.00 84.55           C  
ATOM   2510  HB2 GLU B   9       8.188  16.737 -44.623  1.00 84.55           H  
ATOM   2511  HB3 GLU B   9       9.310  17.403 -43.421  1.00 84.55           H  
ATOM   2512  O   GLU B   9       7.093  16.452 -40.444  1.00 84.55           O  
ATOM   2513  CG  GLU B   9       8.915  15.291 -43.207  1.00 84.55           C  
ATOM   2514  HG2 GLU B   9       8.048  14.636 -43.289  1.00 84.55           H  
ATOM   2515  HG3 GLU B   9       9.248  15.280 -42.169  1.00 84.55           H  
ATOM   2516  CD  GLU B   9      10.040  14.743 -44.101  1.00 84.55           C  
ATOM   2517  OE1 GLU B   9      10.418  13.577 -43.857  1.00 84.55           O  
ATOM   2518  OE2 GLU B   9      10.480  15.455 -45.032  1.00 84.55           O  
ATOM   2519  N   TYR B  10       8.311  18.310 -40.808  1.00 84.94           N  
ATOM   2520  H   TYR B  10       8.719  18.920 -41.501  1.00 84.94           H  
ATOM   2521  CA  TYR B  10       8.565  18.577 -39.385  1.00 84.94           C  
ATOM   2522  HA  TYR B  10       9.064  17.707 -38.960  1.00 84.94           H  
ATOM   2523  C   TYR B  10       7.273  18.781 -38.578  1.00 84.94           C  
ATOM   2524  CB  TYR B  10       9.496  19.790 -39.224  1.00 84.94           C  
ATOM   2525  HB2 TYR B  10       9.130  20.612 -39.839  1.00 84.94           H  
ATOM   2526  HB3 TYR B  10       9.451  20.122 -38.187  1.00 84.94           H  
ATOM   2527  O   TYR B  10       7.148  18.238 -37.481  1.00 84.94           O  
ATOM   2528  CG  TYR B  10      10.952  19.506 -39.545  1.00 84.94           C  
ATOM   2529  CD1 TYR B  10      11.694  18.638 -38.717  1.00 84.94           C  
ATOM   2530  HD1 TYR B  10      11.226  18.177 -37.860  1.00 84.94           H  
ATOM   2531  CD2 TYR B  10      11.573  20.112 -40.654  1.00 84.94           C  
ATOM   2532  HD2 TYR B  10      11.012  20.782 -41.289  1.00 84.94           H  
ATOM   2533  CE1 TYR B  10      13.045  18.362 -39.007  1.00 84.94           C  
ATOM   2534  HE1 TYR B  10      13.609  17.691 -38.377  1.00 84.94           H  
ATOM   2535  CE2 TYR B  10      12.922  19.838 -40.948  1.00 84.94           C  
ATOM   2536  HE2 TYR B  10      13.403  20.284 -41.806  1.00 84.94           H  
ATOM   2537  OH  TYR B  10      14.963  18.705 -40.416  1.00 84.94           O  
ATOM   2538  HH  TYR B  10      15.338  18.051 -39.821  1.00 84.94           H  
ATOM   2539  CZ  TYR B  10      13.660  18.961 -40.128  1.00 84.94           C  
ATOM   2540  N   LEU B  11       6.282  19.503 -39.115  1.00 83.31           N  
ATOM   2541  H   LEU B  11       6.451  19.962 -39.999  1.00 83.31           H  
ATOM   2542  CA  LEU B  11       4.985  19.698 -38.457  1.00 83.31           C  
ATOM   2543  HA  LEU B  11       5.173  20.057 -37.446  1.00 83.31           H  
ATOM   2544  C   LEU B  11       4.203  18.384 -38.327  1.00 83.31           C  
ATOM   2545  CB  LEU B  11       4.182  20.766 -39.224  1.00 83.31           C  
ATOM   2546  HB2 LEU B  11       4.768  21.684 -39.267  1.00 83.31           H  
ATOM   2547  HB3 LEU B  11       4.030  20.416 -40.245  1.00 83.31           H  
ATOM   2548  O   LEU B  11       3.577  18.140 -37.293  1.00 83.31           O  
ATOM   2549  CG  LEU B  11       2.805  21.082 -38.604  1.00 83.31           C  
ATOM   2550  HG  LEU B  11       2.200  20.176 -38.574  1.00 83.31           H  
ATOM   2551  CD1 LEU B  11       2.918  21.655 -37.190  1.00 83.31           C  
ATOM   2552 HD11 LEU B  11       1.927  21.913 -36.816  1.00 83.31           H  
ATOM   2553 HD12 LEU B  11       3.348  20.918 -36.512  1.00 83.31           H  
ATOM   2554 HD13 LEU B  11       3.539  22.550 -37.205  1.00 83.31           H  
ATOM   2555  CD2 LEU B  11       2.069  22.110 -39.460  1.00 83.31           C  
ATOM   2556 HD21 LEU B  11       1.991  21.750 -40.487  1.00 83.31           H  
ATOM   2557 HD22 LEU B  11       2.606  23.058 -39.442  1.00 83.31           H  
ATOM   2558 HD23 LEU B  11       1.065  22.263 -39.065  1.00 83.31           H  
ATOM   2559  N   ARG B  12       4.263  17.509 -39.340  1.00 85.11           N  
ATOM   2560  H   ARG B  12       4.778  17.778 -40.167  1.00 85.11           H  
ATOM   2561  CA  ARG B  12       3.657  16.172 -39.286  1.00 85.11           C  
ATOM   2562  HA  ARG B  12       2.609  16.281 -39.006  1.00 85.11           H  
ATOM   2563  C   ARG B  12       4.310  15.320 -38.197  1.00 85.11           C  
ATOM   2564  CB  ARG B  12       3.738  15.517 -40.674  1.00 85.11           C  
ATOM   2565  HB2 ARG B  12       4.778  15.293 -40.909  1.00 85.11           H  
ATOM   2566  HB3 ARG B  12       3.364  16.226 -41.413  1.00 85.11           H  
ATOM   2567  O   ARG B  12       3.586  14.713 -37.410  1.00 85.11           O  
ATOM   2568  CG  ARG B  12       2.904  14.227 -40.763  1.00 85.11           C  
ATOM   2569  HG2 ARG B  12       3.216  13.538 -39.979  1.00 85.11           H  
ATOM   2570  HG3 ARG B  12       1.851  14.464 -40.614  1.00 85.11           H  
ATOM   2571  CD  ARG B  12       3.087  13.523 -42.115  1.00 85.11           C  
ATOM   2572  HD2 ARG B  12       4.143  13.274 -42.224  1.00 85.11           H  
ATOM   2573  HD3 ARG B  12       2.522  12.591 -42.100  1.00 85.11           H  
ATOM   2574  NE  ARG B  12       2.624  14.351 -43.250  1.00 85.11           N  
ATOM   2575  HE  ARG B  12       1.817  14.934 -43.082  1.00 85.11           H  
ATOM   2576  NH1 ARG B  12       4.227  13.741 -44.790  1.00 85.11           N  
ATOM   2577 HH11 ARG B  12       4.651  13.121 -44.115  1.00 85.11           H  
ATOM   2578 HH12 ARG B  12       4.670  13.862 -45.690  1.00 85.11           H  
ATOM   2579  NH2 ARG B  12       2.681  15.243 -45.346  1.00 85.11           N  
ATOM   2580 HH21 ARG B  12       3.127  15.319 -46.249  1.00 85.11           H  
ATOM   2581 HH22 ARG B  12       1.877  15.816 -45.130  1.00 85.11           H  
ATOM   2582  CZ  ARG B  12       3.178  14.437 -44.450  1.00 85.11           C  
ATOM   2583  N   ARG B  13       5.647  15.325 -38.100  1.00 86.18           N  
ATOM   2584  H   ARG B  13       6.169  15.839 -38.796  1.00 86.18           H  
ATOM   2585  CA  ARG B  13       6.385  14.623 -37.036  1.00 86.18           C  
ATOM   2586  HA  ARG B  13       6.064  13.582 -37.038  1.00 86.18           H  
ATOM   2587  C   ARG B  13       6.026  15.162 -35.649  1.00 86.18           C  
ATOM   2588  CB  ARG B  13       7.903  14.683 -37.309  1.00 86.18           C  
ATOM   2589  HB2 ARG B  13       8.112  14.263 -38.293  1.00 86.18           H  
ATOM   2590  HB3 ARG B  13       8.220  15.726 -37.320  1.00 86.18           H  
ATOM   2591  O   ARG B  13       5.612  14.381 -34.799  1.00 86.18           O  
ATOM   2592  CG  ARG B  13       8.742  13.936 -36.254  1.00 86.18           C  
ATOM   2593  HG2 ARG B  13       8.488  14.314 -35.264  1.00 86.18           H  
ATOM   2594  HG3 ARG B  13       9.798  14.153 -36.420  1.00 86.18           H  
ATOM   2595  CD  ARG B  13       8.549  12.412 -36.299  1.00 86.18           C  
ATOM   2596  HD2 ARG B  13       9.186  12.005 -37.084  1.00 86.18           H  
ATOM   2597  HD3 ARG B  13       7.513  12.175 -36.543  1.00 86.18           H  
ATOM   2598  NE  ARG B  13       8.845  11.789 -35.001  1.00 86.18           N  
ATOM   2599  HE  ARG B  13       8.591  12.315 -34.177  1.00 86.18           H  
ATOM   2600  NH1 ARG B  13       9.655   9.748 -35.706  1.00 86.18           N  
ATOM   2601 HH11 ARG B  13       9.956   8.814 -35.467  1.00 86.18           H  
ATOM   2602 HH12 ARG B  13       9.719  10.092 -36.654  1.00 86.18           H  
ATOM   2603  NH2 ARG B  13       9.190  10.095 -33.555  1.00 86.18           N  
ATOM   2604 HH21 ARG B  13       8.636  10.638 -32.908  1.00 86.18           H  
ATOM   2605 HH22 ARG B  13       9.412   9.136 -33.328  1.00 86.18           H  
ATOM   2606  CZ  ARG B  13       9.238  10.552 -34.766  1.00 86.18           C  
ATOM   2607  N   ALA B  14       6.082  16.479 -35.449  1.00 86.18           N  
ATOM   2608  H   ALA B  14       6.434  17.064 -36.193  1.00 86.18           H  
ATOM   2609  CA  ALA B  14       5.742  17.112 -34.173  1.00 86.18           C  
ATOM   2610  HA  ALA B  14       6.401  16.714 -33.401  1.00 86.18           H  
ATOM   2611  C   ALA B  14       4.292  16.824 -33.739  1.00 86.18           C  
ATOM   2612  CB  ALA B  14       5.989  18.621 -34.298  1.00 86.18           C  
ATOM   2613  HB1 ALA B  14       5.347  19.043 -35.072  1.00 86.18           H  
ATOM   2614  HB2 ALA B  14       7.031  18.807 -34.556  1.00 86.18           H  
ATOM   2615  HB3 ALA B  14       5.767  19.106 -33.348  1.00 86.18           H  
ATOM   2616  O   ALA B  14       4.033  16.607 -32.560  1.00 86.18           O  
ATOM   2617  N   THR B  15       3.351  16.766 -34.689  1.00 88.27           N  
ATOM   2618  H   THR B  15       3.624  16.979 -35.637  1.00 88.27           H  
ATOM   2619  CA  THR B  15       1.939  16.440 -34.421  1.00 88.27           C  
ATOM   2620  HA  THR B  15       1.592  17.046 -33.584  1.00 88.27           H  
ATOM   2621  C   THR B  15       1.747  14.969 -34.031  1.00 88.27           C  
ATOM   2622  CB  THR B  15       1.075  16.767 -35.651  1.00 88.27           C  
ATOM   2623  HB  THR B  15       1.427  16.179 -36.498  1.00 88.27           H  
ATOM   2624  O   THR B  15       0.930  14.672 -33.160  1.00 88.27           O  
ATOM   2625  CG2 THR B  15      -0.411  16.486 -35.440  1.00 88.27           C  
ATOM   2626 HG21 THR B  15      -0.576  15.410 -35.373  1.00 88.27           H  
ATOM   2627 HG22 THR B  15      -0.975  16.880 -36.285  1.00 88.27           H  
ATOM   2628 HG23 THR B  15      -0.749  16.970 -34.525  1.00 88.27           H  
ATOM   2629  OG1 THR B  15       1.157  18.131 -35.988  1.00 88.27           O  
ATOM   2630  HG1 THR B  15       2.000  18.275 -36.423  1.00 88.27           H  
ATOM   2631  N   LEU B  16       2.494  14.044 -34.647  1.00 88.59           N  
ATOM   2632  H   LEU B  16       3.153  14.344 -35.351  1.00 88.59           H  
ATOM   2633  CA  LEU B  16       2.505  12.628 -34.262  1.00 88.59           C  
ATOM   2634  HA  LEU B  16       1.479  12.266 -34.197  1.00 88.59           H  
ATOM   2635  C   LEU B  16       3.103  12.441 -32.861  1.00 88.59           C  
ATOM   2636  CB  LEU B  16       3.268  11.806 -35.320  1.00 88.59           C  
ATOM   2637  HB2 LEU B  16       4.208  12.310 -35.544  1.00 88.59           H  
ATOM   2638  HB3 LEU B  16       3.517  10.831 -34.901  1.00 88.59           H  
ATOM   2639  O   LEU B  16       2.459  11.829 -32.011  1.00 88.59           O  
ATOM   2640  CG  LEU B  16       2.485  11.588 -36.628  1.00 88.59           C  
ATOM   2641  HG  LEU B  16       2.054  12.532 -36.962  1.00 88.59           H  
ATOM   2642  CD1 LEU B  16       3.418  11.071 -37.724  1.00 88.59           C  
ATOM   2643 HD11 LEU B  16       2.858  10.908 -38.644  1.00 88.59           H  
ATOM   2644 HD12 LEU B  16       4.202  11.806 -37.910  1.00 88.59           H  
ATOM   2645 HD13 LEU B  16       3.875  10.132 -37.410  1.00 88.59           H  
ATOM   2646  CD2 LEU B  16       1.354  10.571 -36.451  1.00 88.59           C  
ATOM   2647 HD21 LEU B  16       1.767   9.612 -36.138  1.00 88.59           H  
ATOM   2648 HD22 LEU B  16       0.826  10.436 -37.395  1.00 88.59           H  
ATOM   2649 HD23 LEU B  16       0.654  10.916 -35.691  1.00 88.59           H  
ATOM   2650  N   ASP B  17       4.269  13.037 -32.595  1.00 89.62           N  
ATOM   2651  H   ASP B  17       4.751  13.508 -33.346  1.00 89.62           H  
ATOM   2652  CA  ASP B  17       4.932  12.965 -31.286  1.00 89.62           C  
ATOM   2653  HA  ASP B  17       5.061  11.917 -31.015  1.00 89.62           H  
ATOM   2654  C   ASP B  17       4.088  13.621 -30.172  1.00 89.62           C  
ATOM   2655  CB  ASP B  17       6.325  13.620 -31.363  1.00 89.62           C  
ATOM   2656  HB2 ASP B  17       6.218  14.637 -31.740  1.00 89.62           H  
ATOM   2657  HB3 ASP B  17       6.730  13.683 -30.353  1.00 89.62           H  
ATOM   2658  O   ASP B  17       4.040  13.111 -29.055  1.00 89.62           O  
ATOM   2659  CG  ASP B  17       7.346  12.862 -32.224  1.00 89.62           C  
ATOM   2660  OD1 ASP B  17       7.305  11.617 -32.301  1.00 89.62           O  
ATOM   2661  OD2 ASP B  17       8.257  13.506 -32.787  1.00 89.62           O  
ATOM   2662  N   LEU B  18       3.376  14.718 -30.467  1.00 89.16           N  
ATOM   2663  H   LEU B  18       3.514  15.145 -31.372  1.00 89.16           H  
ATOM   2664  CA  LEU B  18       2.451  15.370 -29.529  1.00 89.16           C  
ATOM   2665  HA  LEU B  18       2.968  15.521 -28.582  1.00 89.16           H  
ATOM   2666  C   LEU B  18       1.223  14.502 -29.229  1.00 89.16           C  
ATOM   2667  CB  LEU B  18       2.043  16.744 -30.096  1.00 89.16           C  
ATOM   2668  HB2 LEU B  18       1.633  16.595 -31.095  1.00 89.16           H  
ATOM   2669  HB3 LEU B  18       2.940  17.357 -30.189  1.00 89.16           H  
ATOM   2670  O   LEU B  18       0.785  14.444 -28.080  1.00 89.16           O  
ATOM   2671  CG  LEU B  18       1.000  17.518 -29.263  1.00 89.16           C  
ATOM   2672  HG  LEU B  18       0.075  16.946 -29.203  1.00 89.16           H  
ATOM   2673  CD1 LEU B  18       1.489  17.825 -27.849  1.00 89.16           C  
ATOM   2674 HD11 LEU B  18       2.433  18.366 -27.904  1.00 89.16           H  
ATOM   2675 HD12 LEU B  18       0.761  18.441 -27.322  1.00 89.16           H  
ATOM   2676 HD13 LEU B  18       1.636  16.902 -27.287  1.00 89.16           H  
ATOM   2677  CD2 LEU B  18       0.686  18.848 -29.950  1.00 89.16           C  
ATOM   2678 HD21 LEU B  18       1.588  19.457 -30.011  1.00 89.16           H  
ATOM   2679 HD22 LEU B  18      -0.071  19.392 -29.384  1.00 89.16           H  
ATOM   2680 HD23 LEU B  18       0.309  18.664 -30.956  1.00 89.16           H  
ATOM   2681  N   ARG B  19       0.666  13.818 -30.239  1.00 90.16           N  
ATOM   2682  H   ARG B  19       1.073  13.904 -31.160  1.00 90.16           H  
ATOM   2683  CA  ARG B  19      -0.443  12.878 -30.028  1.00 90.16           C  
ATOM   2684  HA  ARG B  19      -1.226  13.387 -29.466  1.00 90.16           H  
ATOM   2685  C   ARG B  19       0.001  11.705 -29.157  1.00 90.16           C  
ATOM   2686  CB  ARG B  19      -1.019  12.409 -31.372  1.00 90.16           C  
ATOM   2687  HB2 ARG B  19      -0.276  11.812 -31.900  1.00 90.16           H  
ATOM   2688  HB3 ARG B  19      -1.255  13.285 -31.976  1.00 90.16           H  
ATOM   2689  O   ARG B  19      -0.709  11.385 -28.211  1.00 90.16           O  
ATOM   2690  CG  ARG B  19      -2.297  11.574 -31.163  1.00 90.16           C  
ATOM   2691  HG2 ARG B  19      -3.054  12.186 -30.672  1.00 90.16           H  
ATOM   2692  HG3 ARG B  19      -2.079  10.721 -30.519  1.00 90.16           H  
ATOM   2693  CD  ARG B  19      -2.862  11.026 -32.477  1.00 90.16           C  
ATOM   2694  HD2 ARG B  19      -2.114  10.369 -32.921  1.00 90.16           H  
ATOM   2695  HD3 ARG B  19      -3.737  10.419 -32.246  1.00 90.16           H  
ATOM   2696  NE  ARG B  19      -3.258  12.111 -33.401  1.00 90.16           N  
ATOM   2697  HE  ARG B  19      -3.908  12.788 -33.029  1.00 90.16           H  
ATOM   2698  NH1 ARG B  19      -2.066  11.438 -35.249  1.00 90.16           N  
ATOM   2699 HH11 ARG B  19      -1.772  10.618 -34.738  1.00 90.16           H  
ATOM   2700 HH12 ARG B  19      -1.807  11.552 -36.219  1.00 90.16           H  
ATOM   2701  NH2 ARG B  19      -3.279  13.307 -35.336  1.00 90.16           N  
ATOM   2702 HH21 ARG B  19      -3.000  13.420 -36.300  1.00 90.16           H  
ATOM   2703 HH22 ARG B  19      -3.913  13.968 -34.911  1.00 90.16           H  
ATOM   2704  CZ  ARG B  19      -2.864  12.279 -34.651  1.00 90.16           C  
ATOM   2705  N   ALA B  20       1.171  11.129 -29.437  1.00 93.12           N  
ATOM   2706  H   ALA B  20       1.690  11.450 -30.242  1.00 93.12           H  
ATOM   2707  CA  ALA B  20       1.746  10.051 -28.638  1.00 93.12           C  
ATOM   2708  HA  ALA B  20       1.046   9.217 -28.612  1.00 93.12           H  
ATOM   2709  C   ALA B  20       1.986  10.489 -27.182  1.00 93.12           C  
ATOM   2710  CB  ALA B  20       3.034   9.574 -29.319  1.00 93.12           C  
ATOM   2711  HB1 ALA B  20       3.456   8.744 -28.753  1.00 93.12           H  
ATOM   2712  HB2 ALA B  20       3.764  10.382 -29.362  1.00 93.12           H  
ATOM   2713  HB3 ALA B  20       2.815   9.232 -30.331  1.00 93.12           H  
ATOM   2714  O   ALA B  20       1.553   9.803 -26.265  1.00 93.12           O  
ATOM   2715  N   ALA B  21       2.569  11.674 -26.956  1.00 92.11           N  
ATOM   2716  H   ALA B  21       2.950  12.188 -27.737  1.00 92.11           H  
ATOM   2717  CA  ALA B  21       2.777  12.202 -25.606  1.00 92.11           C  
ATOM   2718  HA  ALA B  21       3.355  11.472 -25.038  1.00 92.11           H  
ATOM   2719  C   ALA B  21       1.454  12.414 -24.841  1.00 92.11           C  
ATOM   2720  CB  ALA B  21       3.599  13.494 -25.702  1.00 92.11           C  
ATOM   2721  HB1 ALA B  21       3.044  14.253 -26.253  1.00 92.11           H  
ATOM   2722  HB2 ALA B  21       3.814  13.859 -24.698  1.00 92.11           H  
ATOM   2723  HB3 ALA B  21       4.541  13.293 -26.214  1.00 92.11           H  
ATOM   2724  O   ALA B  21       1.333  11.994 -23.697  1.00 92.11           O  
ATOM   2725  N   ARG B  22       0.425  13.005 -25.470  1.00 92.92           N  
ATOM   2726  H   ARG B  22       0.566  13.324 -26.417  1.00 92.92           H  
ATOM   2727  CA  ARG B  22      -0.900  13.176 -24.835  1.00 92.92           C  
ATOM   2728  HA  ARG B  22      -0.768  13.591 -23.836  1.00 92.92           H  
ATOM   2729  C   ARG B  22      -1.648  11.861 -24.613  1.00 92.92           C  
ATOM   2730  CB  ARG B  22      -1.775  14.124 -25.662  1.00 92.92           C  
ATOM   2731  HB2 ARG B  22      -2.796  14.070 -25.284  1.00 92.92           H  
ATOM   2732  HB3 ARG B  22      -1.777  13.801 -26.703  1.00 92.92           H  
ATOM   2733  O   ARG B  22      -2.487  11.783 -23.720  1.00 92.92           O  
ATOM   2734  CG  ARG B  22      -1.307  15.579 -25.564  1.00 92.92           C  
ATOM   2735  HG2 ARG B  22      -1.286  15.885 -24.518  1.00 92.92           H  
ATOM   2736  HG3 ARG B  22      -0.307  15.678 -25.985  1.00 92.92           H  
ATOM   2737  CD  ARG B  22      -2.286  16.468 -26.335  1.00 92.92           C  
ATOM   2738  HD2 ARG B  22      -3.272  16.375 -25.881  1.00 92.92           H  
ATOM   2739  HD3 ARG B  22      -2.333  16.119 -27.367  1.00 92.92           H  
ATOM   2740  NE  ARG B  22      -1.865  17.880 -26.313  1.00 92.92           N  
ATOM   2741  HE  ARG B  22      -1.060  18.099 -25.743  1.00 92.92           H  
ATOM   2742  NH1 ARG B  22      -3.539  18.716 -27.641  1.00 92.92           N  
ATOM   2743 HH11 ARG B  22      -4.014  19.515 -28.037  1.00 92.92           H  
ATOM   2744 HH12 ARG B  22      -3.994  17.816 -27.599  1.00 92.92           H  
ATOM   2745  NH2 ARG B  22      -1.936  20.080 -26.890  1.00 92.92           N  
ATOM   2746 HH21 ARG B  22      -2.367  20.856 -27.371  1.00 92.92           H  
ATOM   2747 HH22 ARG B  22      -1.124  20.256 -26.315  1.00 92.92           H  
ATOM   2748  CZ  ARG B  22      -2.447  18.882 -26.946  1.00 92.92           C  
ATOM   2749  N   GLN B  23      -1.387  10.844 -25.429  1.00 90.95           N  
ATOM   2750  H   GLN B  23      -0.727  10.975 -26.182  1.00 90.95           H  
ATOM   2751  CA  GLN B  23      -1.913   9.504 -25.199  1.00 90.95           C  
ATOM   2752  HA  GLN B  23      -2.967   9.585 -24.933  1.00 90.95           H  
ATOM   2753  C   GLN B  23      -1.224   8.850 -23.996  1.00 90.95           C  
ATOM   2754  CB  GLN B  23      -1.832   8.692 -26.495  1.00 90.95           C  
ATOM   2755  HB2 GLN B  23      -0.806   8.668 -26.863  1.00 90.95           H  
ATOM   2756  HB3 GLN B  23      -2.464   9.171 -27.242  1.00 90.95           H  
ATOM   2757  O   GLN B  23      -1.933   8.444 -23.084  1.00 90.95           O  
ATOM   2758  CG  GLN B  23      -2.309   7.256 -26.260  1.00 90.95           C  
ATOM   2759  HG2 GLN B  23      -3.249   7.255 -25.708  1.00 90.95           H  
ATOM   2760  HG3 GLN B  23      -1.559   6.746 -25.655  1.00 90.95           H  
ATOM   2761  CD  GLN B  23      -2.509   6.449 -27.535  1.00 90.95           C  
ATOM   2762  NE2 GLN B  23      -2.661   5.157 -27.395  1.00 90.95           N  
ATOM   2763 HE21 GLN B  23      -2.740   4.562 -28.208  1.00 90.95           H  
ATOM   2764 HE22 GLN B  23      -2.539   4.768 -26.471  1.00 90.95           H  
ATOM   2765  OE1 GLN B  23      -2.567   6.972 -28.644  1.00 90.95           O  
ATOM   2766  N   ARG B  24       0.116   8.873 -23.936  1.00 93.90           N  
ATOM   2767  H   ARG B  24       0.627   9.205 -24.742  1.00 93.90           H  
ATOM   2768  CA  ARG B  24       0.893   8.361 -22.796  1.00 93.90           C  
ATOM   2769  HA  ARG B  24       0.660   7.302 -22.681  1.00 93.90           H  
ATOM   2770  C   ARG B  24       0.501   9.022 -21.474  1.00 93.90           C  
ATOM   2771  CB  ARG B  24       2.400   8.509 -23.077  1.00 93.90           C  
ATOM   2772  HB2 ARG B  24       2.617   9.552 -23.309  1.00 93.90           H  
ATOM   2773  HB3 ARG B  24       2.649   7.911 -23.953  1.00 93.90           H  
ATOM   2774  O   ARG B  24       0.398   8.319 -20.484  1.00 93.90           O  
ATOM   2775  CG  ARG B  24       3.320   8.081 -21.914  1.00 93.90           C  
ATOM   2776  HG2 ARG B  24       4.354   8.186 -22.242  1.00 93.90           H  
ATOM   2777  HG3 ARG B  24       3.173   8.753 -21.069  1.00 93.90           H  
ATOM   2778  CD  ARG B  24       3.102   6.634 -21.443  1.00 93.90           C  
ATOM   2779  HD2 ARG B  24       3.240   5.956 -22.284  1.00 93.90           H  
ATOM   2780  HD3 ARG B  24       2.083   6.523 -21.072  1.00 93.90           H  
ATOM   2781  NE  ARG B  24       4.043   6.279 -20.363  1.00 93.90           N  
ATOM   2782  HE  ARG B  24       4.721   6.967 -20.068  1.00 93.90           H  
ATOM   2783  NH1 ARG B  24       3.131   4.245 -19.780  1.00 93.90           N  
ATOM   2784 HH11 ARG B  24       2.356   4.401 -20.409  1.00 93.90           H  
ATOM   2785 HH12 ARG B  24       3.080   3.499 -19.101  1.00 93.90           H  
ATOM   2786  NH2 ARG B  24       4.924   5.037 -18.694  1.00 93.90           N  
ATOM   2787 HH21 ARG B  24       4.883   4.255 -18.056  1.00 93.90           H  
ATOM   2788 HH22 ARG B  24       5.522   5.812 -18.443  1.00 93.90           H  
ATOM   2789  CZ  ARG B  24       4.025   5.183 -19.624  1.00 93.90           C  
ATOM   2790  N   ILE B  25       0.235  10.334 -21.465  1.00 93.10           N  
ATOM   2791  H   ILE B  25       0.434  10.866 -22.300  1.00 93.10           H  
ATOM   2792  CA  ILE B  25      -0.309  11.023 -20.281  1.00 93.10           C  
ATOM   2793  HA  ILE B  25       0.396  10.906 -19.459  1.00 93.10           H  
ATOM   2794  C   ILE B  25      -1.600  10.329 -19.821  1.00 93.10           C  
ATOM   2795  CB  ILE B  25      -0.481  12.539 -20.542  1.00 93.10           C  
ATOM   2796  HB  ILE B  25      -0.992  12.673 -21.495  1.00 93.10           H  
ATOM   2797  O   ILE B  25      -1.626   9.790 -18.728  1.00 93.10           O  
ATOM   2798  CG1 ILE B  25       0.905  13.218 -20.611  1.00 93.10           C  
ATOM   2799 HG12 ILE B  25       1.550  12.640 -21.272  1.00 93.10           H  
ATOM   2800 HG13 ILE B  25       1.359  13.209 -19.620  1.00 93.10           H  
ATOM   2801  CG2 ILE B  25      -1.317  13.219 -19.450  1.00 93.10           C  
ATOM   2802 HG21 ILE B  25      -0.868  13.055 -18.470  1.00 93.10           H  
ATOM   2803 HG22 ILE B  25      -2.330  12.815 -19.432  1.00 93.10           H  
ATOM   2804 HG23 ILE B  25      -1.414  14.291 -19.617  1.00 93.10           H  
ATOM   2805  CD1 ILE B  25       0.884  14.660 -21.135  1.00 93.10           C  
ATOM   2806 HD11 ILE B  25       0.366  14.702 -22.093  1.00 93.10           H  
ATOM   2807 HD12 ILE B  25       1.910  15.002 -21.272  1.00 93.10           H  
ATOM   2808 HD13 ILE B  25       0.394  15.322 -20.421  1.00 93.10           H  
ATOM   2809  N   ARG B  26      -2.632  10.222 -20.669  1.00 93.51           N  
ATOM   2810  H   ARG B  26      -2.532  10.607 -21.597  1.00 93.51           H  
ATOM   2811  CA  ARG B  26      -3.909   9.585 -20.277  1.00 93.51           C  
ATOM   2812  HA  ARG B  26      -4.290  10.087 -19.388  1.00 93.51           H  
ATOM   2813  C   ARG B  26      -3.778   8.111 -19.870  1.00 93.51           C  
ATOM   2814  CB  ARG B  26      -4.939   9.716 -21.400  1.00 93.51           C  
ATOM   2815  HB2 ARG B  26      -5.826   9.143 -21.131  1.00 93.51           H  
ATOM   2816  HB3 ARG B  26      -4.516   9.290 -22.310  1.00 93.51           H  
ATOM   2817  O   ARG B  26      -4.559   7.654 -19.048  1.00 93.51           O  
ATOM   2818  CG  ARG B  26      -5.355  11.178 -21.621  1.00 93.51           C  
ATOM   2819  HG2 ARG B  26      -5.799  11.563 -20.703  1.00 93.51           H  
ATOM   2820  HG3 ARG B  26      -4.483  11.786 -21.860  1.00 93.51           H  
ATOM   2821  CD  ARG B  26      -6.376  11.300 -22.756  1.00 93.51           C  
ATOM   2822  HD2 ARG B  26      -6.654  12.349 -22.854  1.00 93.51           H  
ATOM   2823  HD3 ARG B  26      -7.261  10.724 -22.484  1.00 93.51           H  
ATOM   2824  NE  ARG B  26      -5.816  10.802 -24.028  1.00 93.51           N  
ATOM   2825  HE  ARG B  26      -4.868  10.459 -23.969  1.00 93.51           H  
ATOM   2826  NH1 ARG B  26      -7.671  11.127 -25.324  1.00 93.51           N  
ATOM   2827 HH11 ARG B  26      -8.222  10.905 -26.141  1.00 93.51           H  
ATOM   2828 HH12 ARG B  26      -8.112  11.548 -24.518  1.00 93.51           H  
ATOM   2829  NH2 ARG B  26      -5.921  10.006 -26.155  1.00 93.51           N  
ATOM   2830 HH21 ARG B  26      -5.061   9.506 -25.980  1.00 93.51           H  
ATOM   2831 HH22 ARG B  26      -6.477   9.768 -26.963  1.00 93.51           H  
ATOM   2832  CZ  ARG B  26      -6.467  10.653 -25.163  1.00 93.51           C  
ATOM   2833  N   GLU B  27      -2.816   7.384 -20.435  1.00 93.67           N  
ATOM   2834  H   GLU B  27      -2.237   7.821 -21.138  1.00 93.67           H  
ATOM   2835  CA  GLU B  27      -2.494   6.000 -20.048  1.00 93.67           C  
ATOM   2836  HA  GLU B  27      -3.416   5.430 -19.930  1.00 93.67           H  
ATOM   2837  C   GLU B  27      -1.759   5.904 -18.695  1.00 93.67           C  
ATOM   2838  CB  GLU B  27      -1.660   5.341 -21.163  1.00 93.67           C  
ATOM   2839  HB2 GLU B  27      -0.825   6.000 -21.401  1.00 93.67           H  
ATOM   2840  HB3 GLU B  27      -1.256   4.395 -20.802  1.00 93.67           H  
ATOM   2841  O   GLU B  27      -1.770   4.843 -18.086  1.00 93.67           O  
ATOM   2842  CG  GLU B  27      -2.482   5.057 -22.437  1.00 93.67           C  
ATOM   2843  HG2 GLU B  27      -3.196   4.263 -22.220  1.00 93.67           H  
ATOM   2844  HG3 GLU B  27      -3.052   5.948 -22.701  1.00 93.67           H  
ATOM   2845  CD  GLU B  27      -1.632   4.658 -23.658  1.00 93.67           C  
ATOM   2846  OE1 GLU B  27      -2.236   4.488 -24.749  1.00 93.67           O  
ATOM   2847  OE2 GLU B  27      -0.384   4.611 -23.560  1.00 93.67           O  
ATOM   2848  N   LEU B  28      -1.150   6.988 -18.202  1.00 94.84           N  
ATOM   2849  H   LEU B  28      -1.149   7.833 -18.755  1.00 94.84           H  
ATOM   2850  CA  LEU B  28      -0.568   7.068 -16.856  1.00 94.84           C  
ATOM   2851  HA  LEU B  28      -0.197   6.087 -16.557  1.00 94.84           H  
ATOM   2852  C   LEU B  28      -1.609   7.476 -15.799  1.00 94.84           C  
ATOM   2853  CB  LEU B  28       0.605   8.067 -16.872  1.00 94.84           C  
ATOM   2854  HB2 LEU B  28       0.837   8.350 -15.845  1.00 94.84           H  
ATOM   2855  HB3 LEU B  28       0.290   8.978 -17.382  1.00 94.84           H  
ATOM   2856  O   LEU B  28      -1.645   6.901 -14.719  1.00 94.84           O  
ATOM   2857  CG  LEU B  28       1.889   7.537 -17.531  1.00 94.84           C  
ATOM   2858  HG  LEU B  28       1.658   7.042 -18.474  1.00 94.84           H  
ATOM   2859  CD1 LEU B  28       2.836   8.706 -17.821  1.00 94.84           C  
ATOM   2860 HD11 LEU B  28       3.083   9.215 -16.890  1.00 94.84           H  
ATOM   2861 HD12 LEU B  28       2.355   9.406 -18.505  1.00 94.84           H  
ATOM   2862 HD13 LEU B  28       3.758   8.336 -18.268  1.00 94.84           H  
ATOM   2863  CD2 LEU B  28       2.594   6.545 -16.605  1.00 94.84           C  
ATOM   2864 HD21 LEU B  28       2.041   5.606 -16.566  1.00 94.84           H  
ATOM   2865 HD22 LEU B  28       3.614   6.360 -16.941  1.00 94.84           H  
ATOM   2866 HD23 LEU B  28       2.655   6.953 -15.596  1.00 94.84           H  
ATOM   2867  N   GLU B  29      -2.463   8.464 -16.093  1.00 95.31           N  
ATOM   2868  H   GLU B  29      -2.338   8.941 -16.974  1.00 95.31           H  
ATOM   2869  CA  GLU B  29      -3.404   9.040 -15.107  1.00 95.31           C  
ATOM   2870  HA  GLU B  29      -3.012   8.829 -14.112  1.00 95.31           H  
ATOM   2871  C   GLU B  29      -4.800   8.375 -15.108  1.00 95.31           C  
ATOM   2872  CB  GLU B  29      -3.480  10.597 -15.197  1.00 95.31           C  
ATOM   2873  HB2 GLU B  29      -2.904  11.011 -14.369  1.00 95.31           H  
ATOM   2874  HB3 GLU B  29      -4.514  10.913 -15.062  1.00 95.31           H  
ATOM   2875  O   GLU B  29      -5.476   8.374 -14.079  1.00 95.31           O  
ATOM   2876  CG  GLU B  29      -2.941  11.226 -16.496  1.00 95.31           C  
ATOM   2877  HG2 GLU B  29      -3.463  10.750 -17.325  1.00 95.31           H  
ATOM   2878  HG3 GLU B  29      -1.877  10.995 -16.562  1.00 95.31           H  
ATOM   2879  CD  GLU B  29      -3.088  12.755 -16.644  1.00 95.31           C  
ATOM   2880  OE1 GLU B  29      -2.250  13.518 -16.090  1.00 95.31           O  
ATOM   2881  OE2 GLU B  29      -3.949  13.172 -17.456  1.00 95.31           O  
ATOM   2882  N   SER B  30      -5.262   7.798 -16.228  1.00 94.55           N  
ATOM   2883  H   SER B  30      -4.673   7.807 -17.048  1.00 94.55           H  
ATOM   2884  CA  SER B  30      -6.679   7.410 -16.403  1.00 94.55           C  
ATOM   2885  HA  SER B  30      -7.102   7.207 -15.419  1.00 94.55           H  
ATOM   2886  C   SER B  30      -6.919   6.127 -17.221  1.00 94.55           C  
ATOM   2887  CB  SER B  30      -7.483   8.571 -17.011  1.00 94.55           C  
ATOM   2888  HB2 SER B  30      -8.545   8.330 -16.965  1.00 94.55           H  
ATOM   2889  HB3 SER B  30      -7.199   8.688 -18.057  1.00 94.55           H  
ATOM   2890  O   SER B  30      -7.996   5.966 -17.812  1.00 94.55           O  
ATOM   2891  OG  SER B  30      -7.273   9.801 -16.348  1.00 94.55           O  
ATOM   2892  HG  SER B  30      -7.260   9.654 -15.399  1.00 94.55           H  
ATOM   2893  N   ASP B  31      -5.955   5.200 -17.269  1.00 95.43           N  
ATOM   2894  H   ASP B  31      -5.081   5.382 -16.798  1.00 95.43           H  
ATOM   2895  CA  ASP B  31      -6.137   3.891 -17.924  1.00 95.43           C  
ATOM   2896  HA  ASP B  31      -6.455   4.089 -18.948  1.00 95.43           H  
ATOM   2897  C   ASP B  31      -7.222   3.075 -17.180  1.00 95.43           C  
ATOM   2898  CB  ASP B  31      -4.792   3.130 -17.995  1.00 95.43           C  
ATOM   2899  HB2 ASP B  31      -4.598   2.641 -17.041  1.00 95.43           H  
ATOM   2900  HB3 ASP B  31      -4.008   3.871 -18.155  1.00 95.43           H  
ATOM   2901  O   ASP B  31      -7.138   2.944 -15.949  1.00 95.43           O  
ATOM   2902  CG  ASP B  31      -4.665   2.099 -19.136  1.00 95.43           C  
ATOM   2903  OD1 ASP B  31      -5.607   1.969 -19.948  1.00 95.43           O  
ATOM   2904  OD2 ASP B  31      -3.585   1.468 -19.259  1.00 95.43           O  
ATOM   2905  N   PRO B  32      -8.278   2.573 -17.855  1.00 98.26           N  
ATOM   2906  CA  PRO B  32      -9.264   1.693 -17.232  1.00 98.26           C  
ATOM   2907  HA  PRO B  32      -9.614   2.139 -16.301  1.00 98.26           H  
ATOM   2908  C   PRO B  32      -8.675   0.310 -16.928  1.00 98.26           C  
ATOM   2909  CB  PRO B  32     -10.434   1.608 -18.215  1.00 98.26           C  
ATOM   2910  HB2 PRO B  32     -11.150   2.398 -17.994  1.00 98.26           H  
ATOM   2911  HB3 PRO B  32     -10.924   0.635 -18.189  1.00 98.26           H  
ATOM   2912  O   PRO B  32      -8.058  -0.332 -17.784  1.00 98.26           O  
ATOM   2913  CG  PRO B  32      -9.773   1.873 -19.567  1.00 98.26           C  
ATOM   2914  HG2 PRO B  32     -10.478   2.281 -20.291  1.00 98.26           H  
ATOM   2915  HG3 PRO B  32      -9.326   0.952 -19.941  1.00 98.26           H  
ATOM   2916  CD  PRO B  32      -8.665   2.865 -19.227  1.00 98.26           C  
ATOM   2917  HD2 PRO B  32      -9.047   3.884 -19.282  1.00 98.26           H  
ATOM   2918  HD3 PRO B  32      -7.840   2.740 -19.928  1.00 98.26           H  
ATOM   2919  N   ILE B  33      -8.929  -0.175 -15.716  1.00 98.88           N  
ATOM   2920  H   ILE B  33      -9.510   0.369 -15.093  1.00 98.88           H  
ATOM   2921  CA  ILE B  33      -8.459  -1.479 -15.240  1.00 98.88           C  
ATOM   2922  HA  ILE B  33      -7.648  -1.831 -15.878  1.00 98.88           H  
ATOM   2923  C   ILE B  33      -9.601  -2.490 -15.360  1.00 98.88           C  
ATOM   2924  CB  ILE B  33      -7.894  -1.344 -13.810  1.00 98.88           C  
ATOM   2925  HB  ILE B  33      -8.701  -1.017 -13.154  1.00 98.88           H  
ATOM   2926  O   ILE B  33     -10.698  -2.248 -14.867  1.00 98.88           O  
ATOM   2927  CG1 ILE B  33      -6.761  -0.292 -13.705  1.00 98.88           C  
ATOM   2928 HG12 ILE B  33      -6.352  -0.319 -12.694  1.00 98.88           H  
ATOM   2929 HG13 ILE B  33      -7.183   0.702 -13.850  1.00 98.88           H  
ATOM   2930  CG2 ILE B  33      -7.405  -2.701 -13.288  1.00 98.88           C  
ATOM   2931 HG21 ILE B  33      -6.976  -2.577 -12.293  1.00 98.88           H  
ATOM   2932 HG22 ILE B  33      -8.236  -3.402 -13.211  1.00 98.88           H  
ATOM   2933 HG23 ILE B  33      -6.650  -3.123 -13.951  1.00 98.88           H  
ATOM   2934  CD1 ILE B  33      -5.589  -0.461 -14.683  1.00 98.88           C  
ATOM   2935 HD11 ILE B  33      -4.826   0.286 -14.461  1.00 98.88           H  
ATOM   2936 HD12 ILE B  33      -5.924  -0.317 -15.710  1.00 98.88           H  
ATOM   2937 HD13 ILE B  33      -5.145  -1.451 -14.577  1.00 98.88           H  
ATOM   2938  N   ALA B  34      -9.368  -3.602 -16.050  1.00 98.89           N  
ATOM   2939  H   ALA B  34      -8.410  -3.819 -16.284  1.00 98.89           H  
ATOM   2940  CA  ALA B  34     -10.326  -4.686 -16.213  1.00 98.89           C  
ATOM   2941  HA  ALA B  34     -11.326  -4.269 -16.329  1.00 98.89           H  
ATOM   2942  C   ALA B  34     -10.352  -5.600 -14.982  1.00 98.89           C  
ATOM   2943  CB  ALA B  34      -9.974  -5.466 -17.486  1.00 98.89           C  
ATOM   2944  HB1 ALA B  34     -10.633  -6.329 -17.579  1.00 98.89           H  
ATOM   2945  HB2 ALA B  34      -8.947  -5.828 -17.427  1.00 98.89           H  
ATOM   2946  HB3 ALA B  34     -10.086  -4.824 -18.360  1.00 98.89           H  
ATOM   2947  O   ALA B  34      -9.307  -5.932 -14.425  1.00 98.89           O  
ATOM   2948  N   ILE B  35     -11.554  -6.040 -14.607  1.00 98.88           N  
ATOM   2949  H   ILE B  35     -12.360  -5.703 -15.113  1.00 98.88           H  
ATOM   2950  CA  ILE B  35     -11.768  -7.146 -13.669  1.00 98.88           C  
ATOM   2951  HA  ILE B  35     -10.906  -7.232 -13.007  1.00 98.88           H  
ATOM   2952  C   ILE B  35     -11.874  -8.426 -14.503  1.00 98.88           C  
ATOM   2953  CB  ILE B  35     -13.024  -6.910 -12.796  1.00 98.88           C  
ATOM   2954  HB  ILE B  35     -13.902  -6.911 -13.442  1.00 98.88           H  
ATOM   2955  O   ILE B  35     -12.786  -8.541 -15.328  1.00 98.88           O  
ATOM   2956  CG1 ILE B  35     -12.962  -5.539 -12.076  1.00 98.88           C  
ATOM   2957 HG12 ILE B  35     -12.858  -4.745 -12.816  1.00 98.88           H  
ATOM   2958 HG13 ILE B  35     -12.085  -5.515 -11.429  1.00 98.88           H  
ATOM   2959  CG2 ILE B  35     -13.164  -8.063 -11.783  1.00 98.88           C  
ATOM   2960 HG21 ILE B  35     -13.201  -9.026 -12.292  1.00 98.88           H  
ATOM   2961 HG22 ILE B  35     -12.313  -8.066 -11.101  1.00 98.88           H  
ATOM   2962 HG23 ILE B  35     -14.084  -7.963 -11.207  1.00 98.88           H  
ATOM   2963  CD1 ILE B  35     -14.193  -5.197 -11.229  1.00 98.88           C  
ATOM   2964 HD11 ILE B  35     -14.263  -5.862 -10.368  1.00 98.88           H  
ATOM   2965 HD12 ILE B  35     -15.096  -5.284 -11.833  1.00 98.88           H  
ATOM   2966 HD13 ILE B  35     -14.107  -4.172 -10.867  1.00 98.88           H  
ATOM   2967  N   VAL B  36     -10.939  -9.357 -14.305  1.00 98.78           N  
ATOM   2968  H   VAL B  36     -10.234  -9.176 -13.605  1.00 98.78           H  
ATOM   2969  CA  VAL B  36     -10.825 -10.603 -15.085  1.00 98.78           C  
ATOM   2970  HA  VAL B  36     -11.265 -10.452 -16.071  1.00 98.78           H  
ATOM   2971  C   VAL B  36     -11.603 -11.742 -14.425  1.00 98.78           C  
ATOM   2972  CB  VAL B  36      -9.341 -10.980 -15.293  1.00 98.78           C  
ATOM   2973  HB  VAL B  36      -8.866 -11.109 -14.321  1.00 98.78           H  
ATOM   2974  O   VAL B  36     -12.413 -12.402 -15.071  1.00 98.78           O  
ATOM   2975  CG1 VAL B  36      -9.199 -12.287 -16.081  1.00 98.78           C  
ATOM   2976 HG11 VAL B  36      -9.597 -13.121 -15.503  1.00 98.78           H  
ATOM   2977 HG12 VAL B  36      -9.749 -12.214 -17.018  1.00 98.78           H  
ATOM   2978 HG13 VAL B  36      -8.148 -12.487 -16.289  1.00 98.78           H  
ATOM   2979  CG2 VAL B  36      -8.589  -9.879 -16.056  1.00 98.78           C  
ATOM   2980 HG21 VAL B  36      -9.062  -9.708 -17.023  1.00 98.78           H  
ATOM   2981 HG22 VAL B  36      -7.555 -10.181 -16.218  1.00 98.78           H  
ATOM   2982 HG23 VAL B  36      -8.584  -8.953 -15.482  1.00 98.78           H  
ATOM   2983  N   SER B  37     -11.407 -11.939 -13.120  1.00 98.75           N  
ATOM   2984  H   SER B  37     -10.740 -11.354 -12.638  1.00 98.75           H  
ATOM   2985  CA  SER B  37     -12.086 -12.963 -12.320  1.00 98.75           C  
ATOM   2986  HA  SER B  37     -13.045 -13.192 -12.785  1.00 98.75           H  
ATOM   2987  C   SER B  37     -12.376 -12.469 -10.899  1.00 98.75           C  
ATOM   2988  CB  SER B  37     -11.270 -14.264 -12.301  1.00 98.75           C  
ATOM   2989  HB2 SER B  37     -11.848 -15.050 -11.816  1.00 98.75           H  
ATOM   2990  HB3 SER B  37     -11.058 -14.572 -13.325  1.00 98.75           H  
ATOM   2991  O   SER B  37     -11.916 -11.402 -10.478  1.00 98.75           O  
ATOM   2992  OG  SER B  37     -10.061 -14.081 -11.598  1.00 98.75           O  
ATOM   2993  HG  SER B  37      -9.678 -14.939 -11.404  1.00 98.75           H  
ATOM   2994  N   MET B  38     -13.184 -13.236 -10.167  1.00 98.79           N  
ATOM   2995  H   MET B  38     -13.493 -14.117 -10.553  1.00 98.79           H  
ATOM   2996  CA  MET B  38     -13.588 -12.965  -8.787  1.00 98.79           C  
ATOM   2997  HA  MET B  38     -12.768 -12.467  -8.269  1.00 98.79           H  
ATOM   2998  C   MET B  38     -13.870 -14.280  -8.049  1.00 98.79           C  
ATOM   2999  CB  MET B  38     -14.806 -12.021  -8.768  1.00 98.79           C  
ATOM   3000  HB2 MET B  38     -15.120 -11.872  -7.735  1.00 98.79           H  
ATOM   3001  HB3 MET B  38     -14.499 -11.057  -9.173  1.00 98.79           H  
ATOM   3002  O   MET B  38     -14.426 -15.204  -8.644  1.00 98.79           O  
ATOM   3003  CG  MET B  38     -16.008 -12.513  -9.585  1.00 98.79           C  
ATOM   3004  HG2 MET B  38     -15.683 -12.727 -10.603  1.00 98.79           H  
ATOM   3005  HG3 MET B  38     -16.379 -13.437  -9.142  1.00 98.79           H  
ATOM   3006  SD  MET B  38     -17.375 -11.325  -9.680  1.00 98.79           S  
ATOM   3007  CE  MET B  38     -18.502 -12.255 -10.747  1.00 98.79           C  
ATOM   3008  HE1 MET B  38     -18.015 -12.469 -11.698  1.00 98.79           H  
ATOM   3009  HE2 MET B  38     -18.772 -13.195 -10.265  1.00 98.79           H  
ATOM   3010  HE3 MET B  38     -19.400 -11.663 -10.924  1.00 98.79           H  
ATOM   3011  N   ALA B  39     -13.510 -14.355  -6.768  1.00 98.87           N  
ATOM   3012  H   ALA B  39     -13.065 -13.554  -6.344  1.00 98.87           H  
ATOM   3013  CA  ALA B  39     -13.727 -15.515  -5.901  1.00 98.87           C  
ATOM   3014  HA  ALA B  39     -14.561 -16.102  -6.285  1.00 98.87           H  
ATOM   3015  C   ALA B  39     -14.085 -15.061  -4.476  1.00 98.87           C  
ATOM   3016  CB  ALA B  39     -12.473 -16.399  -5.917  1.00 98.87           C  
ATOM   3017  HB1 ALA B  39     -11.619 -15.843  -5.530  1.00 98.87           H  
ATOM   3018  HB2 ALA B  39     -12.259 -16.723  -6.935  1.00 98.87           H  
ATOM   3019  HB3 ALA B  39     -12.628 -17.282  -5.298  1.00 98.87           H  
ATOM   3020  O   ALA B  39     -13.674 -13.982  -4.039  1.00 98.87           O  
ATOM   3021  N   CYS B  40     -14.871 -15.861  -3.752  1.00 98.70           N  
ATOM   3022  H   CYS B  40     -15.145 -16.765  -4.110  1.00 98.70           H  
ATOM   3023  CA  CYS B  40     -15.284 -15.525  -2.391  1.00 98.70           C  
ATOM   3024  HA  CYS B  40     -14.437 -15.042  -1.905  1.00 98.70           H  
ATOM   3025  C   CYS B  40     -15.634 -16.741  -1.516  1.00 98.70           C  
ATOM   3026  CB  CYS B  40     -16.441 -14.506  -2.432  1.00 98.70           C  
ATOM   3027  HB2 CYS B  40     -16.704 -14.231  -1.410  1.00 98.70           H  
ATOM   3028  HB3 CYS B  40     -16.099 -13.601  -2.934  1.00 98.70           H  
ATOM   3029  O   CYS B  40     -15.994 -17.820  -1.994  1.00 98.70           O  
ATOM   3030  SG  CYS B  40     -17.911 -15.155  -3.292  1.00 98.70           S  
ATOM   3031  HG  CYS B  40     -18.735 -14.170  -2.924  1.00 98.70           H  
ATOM   3032  N   ARG B  41     -15.565 -16.510  -0.205  1.00 98.77           N  
ATOM   3033  H   ARG B  41     -15.182 -15.616   0.066  1.00 98.77           H  
ATOM   3034  CA  ARG B  41     -16.104 -17.320   0.887  1.00 98.77           C  
ATOM   3035  HA  ARG B  41     -16.736 -18.119   0.500  1.00 98.77           H  
ATOM   3036  C   ARG B  41     -16.963 -16.392   1.740  1.00 98.77           C  
ATOM   3037  CB  ARG B  41     -14.950 -17.907   1.723  1.00 98.77           C  
ATOM   3038  HB2 ARG B  41     -15.363 -18.387   2.611  1.00 98.77           H  
ATOM   3039  HB3 ARG B  41     -14.312 -17.092   2.064  1.00 98.77           H  
ATOM   3040  O   ARG B  41     -16.438 -15.468   2.357  1.00 98.77           O  
ATOM   3041  CG  ARG B  41     -14.071 -18.923   0.982  1.00 98.77           C  
ATOM   3042  HG2 ARG B  41     -13.701 -18.493   0.051  1.00 98.77           H  
ATOM   3043  HG3 ARG B  41     -13.212 -19.154   1.612  1.00 98.77           H  
ATOM   3044  CD  ARG B  41     -14.830 -20.220   0.687  1.00 98.77           C  
ATOM   3045  HD2 ARG B  41     -15.630 -20.022  -0.027  1.00 98.77           H  
ATOM   3046  HD3 ARG B  41     -15.278 -20.584   1.612  1.00 98.77           H  
ATOM   3047  NE  ARG B  41     -13.919 -21.253   0.170  1.00 98.77           N  
ATOM   3048  HE  ARG B  41     -13.410 -21.803   0.847  1.00 98.77           H  
ATOM   3049  NH1 ARG B  41     -14.175 -20.867  -2.084  1.00 98.77           N  
ATOM   3050 HH11 ARG B  41     -14.759 -20.056  -1.936  1.00 98.77           H  
ATOM   3051 HH12 ARG B  41     -13.804 -21.034  -3.009  1.00 98.77           H  
ATOM   3052  NH2 ARG B  41     -12.776 -22.448  -1.358  1.00 98.77           N  
ATOM   3053 HH21 ARG B  41     -12.225 -22.897  -0.640  1.00 98.77           H  
ATOM   3054 HH22 ARG B  41     -12.615 -22.690  -2.325  1.00 98.77           H  
ATOM   3055  CZ  ARG B  41     -13.631 -21.510  -1.090  1.00 98.77           C  
ATOM   3056  N   LEU B  42     -18.272 -16.604   1.728  1.00 98.59           N  
ATOM   3057  H   LEU B  42     -18.629 -17.370   1.174  1.00 98.59           H  
ATOM   3058  CA  LEU B  42     -19.275 -15.809   2.436  1.00 98.59           C  
ATOM   3059  HA  LEU B  42     -18.775 -15.152   3.147  1.00 98.59           H  
ATOM   3060  C   LEU B  42     -20.203 -16.741   3.246  1.00 98.59           C  
ATOM   3061  CB  LEU B  42     -20.055 -14.957   1.410  1.00 98.59           C  
ATOM   3062  HB2 LEU B  42     -20.907 -14.488   1.902  1.00 98.59           H  
ATOM   3063  HB3 LEU B  42     -20.450 -15.628   0.647  1.00 98.59           H  
ATOM   3064  O   LEU B  42     -20.348 -17.915   2.885  1.00 98.59           O  
ATOM   3065  CG  LEU B  42     -19.238 -13.865   0.694  1.00 98.59           C  
ATOM   3066  HG  LEU B  42     -18.396 -14.320   0.173  1.00 98.59           H  
ATOM   3067  CD1 LEU B  42     -20.120 -13.172  -0.346  1.00 98.59           C  
ATOM   3068 HD11 LEU B  42     -20.963 -12.686   0.146  1.00 98.59           H  
ATOM   3069 HD12 LEU B  42     -19.534 -12.427  -0.883  1.00 98.59           H  
ATOM   3070 HD13 LEU B  42     -20.491 -13.914  -1.054  1.00 98.59           H  
ATOM   3071  CD2 LEU B  42     -18.710 -12.793   1.647  1.00 98.59           C  
ATOM   3072 HD21 LEU B  42     -19.528 -12.370   2.231  1.00 98.59           H  
ATOM   3073 HD22 LEU B  42     -17.981 -13.236   2.326  1.00 98.59           H  
ATOM   3074 HD23 LEU B  42     -18.211 -12.005   1.084  1.00 98.59           H  
ATOM   3075  N   PRO B  43     -20.815 -16.246   4.339  1.00 97.83           N  
ATOM   3076  CA  PRO B  43     -21.641 -17.044   5.250  1.00 97.83           C  
ATOM   3077  HA  PRO B  43     -21.037 -17.838   5.689  1.00 97.83           H  
ATOM   3078  C   PRO B  43     -22.850 -17.689   4.563  1.00 97.83           C  
ATOM   3079  CB  PRO B  43     -22.068 -16.070   6.358  1.00 97.83           C  
ATOM   3080  HB2 PRO B  43     -23.072 -16.269   6.733  1.00 97.83           H  
ATOM   3081  HB3 PRO B  43     -21.341 -16.114   7.169  1.00 97.83           H  
ATOM   3082  O   PRO B  43     -23.332 -17.191   3.543  1.00 97.83           O  
ATOM   3083  CG  PRO B  43     -21.959 -14.693   5.715  1.00 97.83           C  
ATOM   3084  HG2 PRO B  43     -21.816 -13.905   6.455  1.00 97.83           H  
ATOM   3085  HG3 PRO B  43     -22.832 -14.496   5.093  1.00 97.83           H  
ATOM   3086  CD  PRO B  43     -20.728 -14.883   4.840  1.00 97.83           C  
ATOM   3087  HD2 PRO B  43     -20.712 -14.133   4.048  1.00 97.83           H  
ATOM   3088  HD3 PRO B  43     -19.832 -14.807   5.456  1.00 97.83           H  
ATOM   3089  N   GLY B  44     -23.362 -18.781   5.138  1.00 97.81           N  
ATOM   3090  H   GLY B  44     -22.873 -19.197   5.918  1.00 97.81           H  
ATOM   3091  CA  GLY B  44     -24.523 -19.510   4.617  1.00 97.81           C  
ATOM   3092  HA2 GLY B  44     -25.321 -18.810   4.370  1.00 97.81           H  
ATOM   3093  HA3 GLY B  44     -24.877 -20.188   5.394  1.00 97.81           H  
ATOM   3094  C   GLY B  44     -24.205 -20.353   3.379  1.00 97.81           C  
ATOM   3095  O   GLY B  44     -24.995 -20.405   2.436  1.00 97.81           O  
ATOM   3096  N   GLY B  45     -23.025 -20.975   3.344  1.00 97.24           N  
ATOM   3097  H   GLY B  45     -22.503 -20.984   4.209  1.00 97.24           H  
ATOM   3098  CA  GLY B  45     -22.586 -21.853   2.255  1.00 97.24           C  
ATOM   3099  HA2 GLY B  45     -21.667 -22.346   2.569  1.00 97.24           H  
ATOM   3100  HA3 GLY B  45     -23.348 -22.616   2.095  1.00 97.24           H  
ATOM   3101  C   GLY B  45     -22.317 -21.150   0.915  1.00 97.24           C  
ATOM   3102  O   GLY B  45     -22.324 -21.803  -0.137  1.00 97.24           O  
ATOM   3103  N   VAL B  46     -22.087 -19.832   0.911  1.00 98.21           N  
ATOM   3104  H   VAL B  46     -22.071 -19.351   1.799  1.00 98.21           H  
ATOM   3105  CA  VAL B  46     -21.839 -19.040  -0.305  1.00 98.21           C  
ATOM   3106  HA  VAL B  46     -22.325 -19.540  -1.143  1.00 98.21           H  
ATOM   3107  C   VAL B  46     -20.339 -19.003  -0.617  1.00 98.21           C  
ATOM   3108  CB  VAL B  46     -22.488 -17.644  -0.208  1.00 98.21           C  
ATOM   3109  HB  VAL B  46     -22.083 -17.108   0.650  1.00 98.21           H  
ATOM   3110  O   VAL B  46     -19.621 -18.061  -0.298  1.00 98.21           O  
ATOM   3111  CG1 VAL B  46     -22.261 -16.819  -1.486  1.00 98.21           C  
ATOM   3112 HG11 VAL B  46     -21.202 -16.599  -1.621  1.00 98.21           H  
ATOM   3113 HG12 VAL B  46     -22.790 -15.870  -1.400  1.00 98.21           H  
ATOM   3114 HG13 VAL B  46     -22.631 -17.364  -2.354  1.00 98.21           H  
ATOM   3115  CG2 VAL B  46     -24.008 -17.756  -0.031  1.00 98.21           C  
ATOM   3116 HG21 VAL B  46     -24.237 -18.251   0.913  1.00 98.21           H  
ATOM   3117 HG22 VAL B  46     -24.448 -16.759   0.008  1.00 98.21           H  
ATOM   3118 HG23 VAL B  46     -24.455 -18.320  -0.849  1.00 98.21           H  
ATOM   3119  N   ASN B  47     -19.855 -20.052  -1.282  1.00 97.78           N  
ATOM   3120  H   ASN B  47     -20.471 -20.837  -1.438  1.00 97.78           H  
ATOM   3121  CA  ASN B  47     -18.458 -20.213  -1.707  1.00 97.78           C  
ATOM   3122  HA  ASN B  47     -17.849 -19.473  -1.186  1.00 97.78           H  
ATOM   3123  C   ASN B  47     -18.222 -19.948  -3.210  1.00 97.78           C  
ATOM   3124  CB  ASN B  47     -17.967 -21.600  -1.259  1.00 97.78           C  
ATOM   3125  HB2 ASN B  47     -16.896 -21.665  -1.447  1.00 97.78           H  
ATOM   3126  HB3 ASN B  47     -18.123 -21.720  -0.187  1.00 97.78           H  
ATOM   3127  O   ASN B  47     -17.211 -20.361  -3.766  1.00 97.78           O  
ATOM   3128  CG  ASN B  47     -18.644 -22.758  -1.977  1.00 97.78           C  
ATOM   3129  ND2 ASN B  47     -18.012 -23.907  -1.979  1.00 97.78           N  
ATOM   3130 HD21 ASN B  47     -18.414 -24.665  -2.512  1.00 97.78           H  
ATOM   3131 HD22 ASN B  47     -17.085 -23.969  -1.582  1.00 97.78           H  
ATOM   3132  OD1 ASN B  47     -19.743 -22.667  -2.514  1.00 97.78           O  
ATOM   3133  N   THR B  48     -19.173 -19.311  -3.900  1.00 97.44           N  
ATOM   3134  H   THR B  48     -19.973 -18.960  -3.392  1.00 97.44           H  
ATOM   3135  CA  THR B  48     -19.055 -18.974  -5.327  1.00 97.44           C  
ATOM   3136  HA  THR B  48     -18.004 -18.752  -5.513  1.00 97.44           H  
ATOM   3137  C   THR B  48     -19.898 -17.739  -5.680  1.00 97.44           C  
ATOM   3138  CB  THR B  48     -19.422 -20.173  -6.226  1.00 97.44           C  
ATOM   3139  HB  THR B  48     -18.663 -20.945  -6.100  1.00 97.44           H  
ATOM   3140  O   THR B  48     -21.016 -17.604  -5.164  1.00 97.44           O  
ATOM   3141  CG2 THR B  48     -20.786 -20.800  -5.939  1.00 97.44           C  
ATOM   3142 HG21 THR B  48     -20.959 -21.621  -6.635  1.00 97.44           H  
ATOM   3143 HG22 THR B  48     -21.571 -20.054  -6.060  1.00 97.44           H  
ATOM   3144 HG23 THR B  48     -20.803 -21.197  -4.924  1.00 97.44           H  
ATOM   3145  OG1 THR B  48     -19.450 -19.789  -7.585  1.00 97.44           O  
ATOM   3146  HG1 THR B  48     -18.675 -20.182  -7.994  1.00 97.44           H  
ATOM   3147  N   PRO B  49     -19.438 -16.859  -6.597  1.00 98.37           N  
ATOM   3148  CA  PRO B  49     -20.202 -15.689  -7.038  1.00 98.37           C  
ATOM   3149  HA  PRO B  49     -20.317 -15.017  -6.188  1.00 98.37           H  
ATOM   3150  C   PRO B  49     -21.596 -16.009  -7.604  1.00 98.37           C  
ATOM   3151  CB  PRO B  49     -19.327 -15.006  -8.096  1.00 98.37           C  
ATOM   3152  HB2 PRO B  49     -19.568 -15.390  -9.088  1.00 98.37           H  
ATOM   3153  HB3 PRO B  49     -19.440 -13.923  -8.067  1.00 98.37           H  
ATOM   3154  O   PRO B  49     -22.492 -15.172  -7.517  1.00 98.37           O  
ATOM   3155  CG  PRO B  49     -17.907 -15.427  -7.729  1.00 98.37           C  
ATOM   3156  HG2 PRO B  49     -17.519 -14.778  -6.944  1.00 98.37           H  
ATOM   3157  HG3 PRO B  49     -17.246 -15.428  -8.596  1.00 98.37           H  
ATOM   3158  CD  PRO B  49     -18.101 -16.837  -7.183  1.00 98.37           C  
ATOM   3159  HD2 PRO B  49     -17.326 -17.039  -6.444  1.00 98.37           H  
ATOM   3160  HD3 PRO B  49     -18.042 -17.557  -7.999  1.00 98.37           H  
ATOM   3161  N   GLN B  50     -21.812 -17.214  -8.148  1.00 97.42           N  
ATOM   3162  H   GLN B  50     -21.048 -17.874  -8.186  1.00 97.42           H  
ATOM   3163  CA  GLN B  50     -23.127 -17.628  -8.655  1.00 97.42           C  
ATOM   3164  HA  GLN B  50     -23.494 -16.849  -9.323  1.00 97.42           H  
ATOM   3165  C   GLN B  50     -24.159 -17.771  -7.523  1.00 97.42           C  
ATOM   3166  CB  GLN B  50     -22.974 -18.925  -9.467  1.00 97.42           C  
ATOM   3167  HB2 GLN B  50     -22.551 -19.699  -8.826  1.00 97.42           H  
ATOM   3168  HB3 GLN B  50     -22.279 -18.750 -10.289  1.00 97.42           H  
ATOM   3169  O   GLN B  50     -25.258 -17.230  -7.632  1.00 97.42           O  
ATOM   3170  CG  GLN B  50     -24.303 -19.446 -10.041  1.00 97.42           C  
ATOM   3171  HG2 GLN B  50     -24.113 -20.370 -10.588  1.00 97.42           H  
ATOM   3172  HG3 GLN B  50     -24.977 -19.695  -9.221  1.00 97.42           H  
ATOM   3173  CD  GLN B  50     -25.006 -18.475 -10.989  1.00 97.42           C  
ATOM   3174  NE2 GLN B  50     -26.310 -18.547 -11.095  1.00 97.42           N  
ATOM   3175 HE21 GLN B  50     -26.769 -17.884 -11.704  1.00 97.42           H  
ATOM   3176 HE22 GLN B  50     -26.819 -19.166 -10.481  1.00 97.42           H  
ATOM   3177  OE1 GLN B  50     -24.404 -17.655 -11.667  1.00 97.42           O  
ATOM   3178  N   ARG B  51     -23.786 -18.416  -6.406  1.00 98.28           N  
ATOM   3179  H   ARG B  51     -22.836 -18.756  -6.351  1.00 98.28           H  
ATOM   3180  CA  ARG B  51     -24.650 -18.538  -5.216  1.00 98.28           C  
ATOM   3181  HA  ARG B  51     -25.624 -18.922  -5.516  1.00 98.28           H  
ATOM   3182  C   ARG B  51     -24.914 -17.178  -4.572  1.00 98.28           C  
ATOM   3183  CB  ARG B  51     -24.037 -19.487  -4.174  1.00 98.28           C  
ATOM   3184  HB2 ARG B  51     -24.561 -19.343  -3.230  1.00 98.28           H  
ATOM   3185  HB3 ARG B  51     -22.988 -19.232  -4.019  1.00 98.28           H  
ATOM   3186  O   ARG B  51     -26.022 -16.931  -4.109  1.00 98.28           O  
ATOM   3187  CG  ARG B  51     -24.161 -20.966  -4.556  1.00 98.28           C  
ATOM   3188  HG2 ARG B  51     -25.211 -21.218  -4.704  1.00 98.28           H  
ATOM   3189  HG3 ARG B  51     -23.618 -21.158  -5.481  1.00 98.28           H  
ATOM   3190  CD  ARG B  51     -23.584 -21.826  -3.421  1.00 98.28           C  
ATOM   3191  HD2 ARG B  51     -22.565 -21.504  -3.211  1.00 98.28           H  
ATOM   3192  HD3 ARG B  51     -24.185 -21.675  -2.524  1.00 98.28           H  
ATOM   3193  NE  ARG B  51     -23.573 -23.254  -3.774  1.00 98.28           N  
ATOM   3194  HE  ARG B  51     -23.900 -23.496  -4.699  1.00 98.28           H  
ATOM   3195  NH1 ARG B  51     -22.761 -24.046  -1.765  1.00 98.28           N  
ATOM   3196 HH11 ARG B  51     -22.393 -24.795  -1.195  1.00 98.28           H  
ATOM   3197 HH12 ARG B  51     -22.695 -23.110  -1.392  1.00 98.28           H  
ATOM   3198  NH2 ARG B  51     -23.151 -25.463  -3.432  1.00 98.28           N  
ATOM   3199 HH21 ARG B  51     -22.807 -26.197  -2.829  1.00 98.28           H  
ATOM   3200 HH22 ARG B  51     -23.434 -25.660  -4.381  1.00 98.28           H  
ATOM   3201  CZ  ARG B  51     -23.163 -24.237  -2.989  1.00 98.28           C  
ATOM   3202  N   LEU B  52     -23.923 -16.279  -4.585  1.00 98.51           N  
ATOM   3203  H   LEU B  52     -23.023 -16.564  -4.943  1.00 98.51           H  
ATOM   3204  CA  LEU B  52     -24.109 -14.899  -4.128  1.00 98.51           C  
ATOM   3205  HA  LEU B  52     -24.487 -14.929  -3.106  1.00 98.51           H  
ATOM   3206  C   LEU B  52     -25.164 -14.176  -4.979  1.00 98.51           C  
ATOM   3207  CB  LEU B  52     -22.755 -14.163  -4.136  1.00 98.51           C  
ATOM   3208  HB2 LEU B  52     -22.068 -14.678  -3.464  1.00 98.51           H  
ATOM   3209  HB3 LEU B  52     -22.336 -14.212  -5.141  1.00 98.51           H  
ATOM   3210  O   LEU B  52     -26.041 -13.516  -4.431  1.00 98.51           O  
ATOM   3211  CG  LEU B  52     -22.837 -12.678  -3.729  1.00 98.51           C  
ATOM   3212  HG  LEU B  52     -23.481 -12.148  -4.431  1.00 98.51           H  
ATOM   3213  CD1 LEU B  52     -23.384 -12.479  -2.313  1.00 98.51           C  
ATOM   3214 HD11 LEU B  52     -23.339 -11.425  -2.042  1.00 98.51           H  
ATOM   3215 HD12 LEU B  52     -24.426 -12.796  -2.265  1.00 98.51           H  
ATOM   3216 HD13 LEU B  52     -22.801 -13.060  -1.598  1.00 98.51           H  
ATOM   3217  CD2 LEU B  52     -21.448 -12.044  -3.814  1.00 98.51           C  
ATOM   3218 HD21 LEU B  52     -21.509 -10.987  -3.555  1.00 98.51           H  
ATOM   3219 HD22 LEU B  52     -20.766 -12.543  -3.125  1.00 98.51           H  
ATOM   3220 HD23 LEU B  52     -21.065 -12.136  -4.830  1.00 98.51           H  
ATOM   3221  N   TRP B  53     -25.117 -14.314  -6.308  1.00 98.70           N  
ATOM   3222  H   TRP B  53     -24.374 -14.859  -6.720  1.00 98.70           H  
ATOM   3223  CA  TRP B  53     -26.132 -13.723  -7.184  1.00 98.70           C  
ATOM   3224  HA  TRP B  53     -26.191 -12.654  -6.977  1.00 98.70           H  
ATOM   3225  C   TRP B  53     -27.536 -14.289  -6.937  1.00 98.70           C  
ATOM   3226  CB  TRP B  53     -25.737 -13.913  -8.649  1.00 98.70           C  
ATOM   3227  HB2 TRP B  53     -25.572 -14.972  -8.849  1.00 98.70           H  
ATOM   3228  HB3 TRP B  53     -24.802 -13.385  -8.833  1.00 98.70           H  
ATOM   3229  O   TRP B  53     -28.501 -13.527  -6.893  1.00 98.70           O  
ATOM   3230  CG  TRP B  53     -26.767 -13.398  -9.600  1.00 98.70           C  
ATOM   3231  CD1 TRP B  53     -27.527 -14.157 -10.419  1.00 98.70           C  
ATOM   3232  HD1 TRP B  53     -27.444 -15.231 -10.501  1.00 98.70           H  
ATOM   3233  CD2 TRP B  53     -27.242 -12.028  -9.761  1.00 98.70           C  
ATOM   3234  CE2 TRP B  53     -28.321 -12.035 -10.695  1.00 98.70           C  
ATOM   3235  CE3 TRP B  53     -26.878 -10.785  -9.199  1.00 98.70           C  
ATOM   3236  HE3 TRP B  53     -26.084 -10.747  -8.469  1.00 98.70           H  
ATOM   3237  NE1 TRP B  53     -28.430 -13.353 -11.087  1.00 98.70           N  
ATOM   3238  HE1 TRP B  53     -29.084 -13.709 -11.769  1.00 98.70           H  
ATOM   3239  CH2 TRP B  53     -28.633  -9.650 -10.457  1.00 98.70           C  
ATOM   3240  HH2 TRP B  53     -29.177  -8.746 -10.688  1.00 98.70           H  
ATOM   3241  CZ2 TRP B  53     -29.020 -10.869 -11.039  1.00 98.70           C  
ATOM   3242  HZ2 TRP B  53     -29.852 -10.903 -11.726  1.00 98.70           H  
ATOM   3243  CZ3 TRP B  53     -27.558  -9.605  -9.553  1.00 98.70           C  
ATOM   3244  HZ3 TRP B  53     -27.273  -8.664  -9.106  1.00 98.70           H  
ATOM   3245  N   GLU B  54     -27.652 -15.604  -6.754  1.00 98.50           N  
ATOM   3246  H   GLU B  54     -26.824 -16.177  -6.832  1.00 98.50           H  
ATOM   3247  CA  GLU B  54     -28.921 -16.275  -6.446  1.00 98.50           C  
ATOM   3248  HA  GLU B  54     -29.646 -16.038  -7.224  1.00 98.50           H  
ATOM   3249  C   GLU B  54     -29.521 -15.743  -5.134  1.00 98.50           C  
ATOM   3250  CB  GLU B  54     -28.697 -17.801  -6.457  1.00 98.50           C  
ATOM   3251  HB2 GLU B  54     -27.814 -18.032  -5.861  1.00 98.50           H  
ATOM   3252  HB3 GLU B  54     -29.560 -18.302  -6.018  1.00 98.50           H  
ATOM   3253  O   GLU B  54     -30.638 -15.221  -5.155  1.00 98.50           O  
ATOM   3254  CG  GLU B  54     -28.516 -18.297  -7.907  1.00 98.50           C  
ATOM   3255  HG2 GLU B  54     -29.495 -18.308  -8.387  1.00 98.50           H  
ATOM   3256  HG3 GLU B  54     -27.909 -17.580  -8.460  1.00 98.50           H  
ATOM   3257  CD  GLU B  54     -27.855 -19.677  -8.071  1.00 98.50           C  
ATOM   3258  OE1 GLU B  54     -27.694 -20.066  -9.255  1.00 98.50           O  
ATOM   3259  OE2 GLU B  54     -27.457 -20.315  -7.071  1.00 98.50           O  
ATOM   3260  N   LEU B  55     -28.737 -15.724  -4.048  1.00 98.37           N  
ATOM   3261  H   LEU B  55     -27.825 -16.153  -4.119  1.00 98.37           H  
ATOM   3262  CA  LEU B  55     -29.117 -15.154  -2.748  1.00 98.37           C  
ATOM   3263  HA  LEU B  55     -29.933 -15.748  -2.336  1.00 98.37           H  
ATOM   3264  C   LEU B  55     -29.606 -13.698  -2.860  1.00 98.37           C  
ATOM   3265  CB  LEU B  55     -27.889 -15.247  -1.818  1.00 98.37           C  
ATOM   3266  HB2 LEU B  55     -27.588 -16.290  -1.724  1.00 98.37           H  
ATOM   3267  HB3 LEU B  55     -27.065 -14.710  -2.288  1.00 98.37           H  
ATOM   3268  O   LEU B  55     -30.660 -13.345  -2.325  1.00 98.37           O  
ATOM   3269  CG  LEU B  55     -28.107 -14.660  -0.408  1.00 98.37           C  
ATOM   3270  HG  LEU B  55     -28.569 -13.676  -0.479  1.00 98.37           H  
ATOM   3271  CD1 LEU B  55     -28.993 -15.567   0.445  1.00 98.37           C  
ATOM   3272 HD11 LEU B  55     -29.155 -15.108   1.420  1.00 98.37           H  
ATOM   3273 HD12 LEU B  55     -29.957 -15.711  -0.042  1.00 98.37           H  
ATOM   3274 HD13 LEU B  55     -28.516 -16.537   0.584  1.00 98.37           H  
ATOM   3275  CD2 LEU B  55     -26.765 -14.480   0.296  1.00 98.37           C  
ATOM   3276 HD21 LEU B  55     -26.295 -15.450   0.457  1.00 98.37           H  
ATOM   3277 HD22 LEU B  55     -26.928 -13.994   1.258  1.00 98.37           H  
ATOM   3278 HD23 LEU B  55     -26.109 -13.849  -0.303  1.00 98.37           H  
ATOM   3279  N   LEU B  56     -28.851 -12.848  -3.566  1.00 98.33           N  
ATOM   3280  H   LEU B  56     -27.996 -13.204  -3.967  1.00 98.33           H  
ATOM   3281  CA  LEU B  56     -29.176 -11.427  -3.738  1.00 98.33           C  
ATOM   3282  HA  LEU B  56     -29.313 -10.969  -2.758  1.00 98.33           H  
ATOM   3283  C   LEU B  56     -30.482 -11.220  -4.509  1.00 98.33           C  
ATOM   3284  CB  LEU B  56     -28.028 -10.730  -4.491  1.00 98.33           C  
ATOM   3285  HB2 LEU B  56     -27.791 -11.318  -5.377  1.00 98.33           H  
ATOM   3286  HB3 LEU B  56     -28.372  -9.752  -4.828  1.00 98.33           H  
ATOM   3287  O   LEU B  56     -31.284 -10.358  -4.156  1.00 98.33           O  
ATOM   3288  CG  LEU B  56     -26.748 -10.527  -3.665  1.00 98.33           C  
ATOM   3289  HG  LEU B  56     -26.468 -11.451  -3.159  1.00 98.33           H  
ATOM   3290  CD1 LEU B  56     -25.616 -10.100  -4.602  1.00 98.33           C  
ATOM   3291 HD11 LEU B  56     -24.717  -9.889  -4.023  1.00 98.33           H  
ATOM   3292 HD12 LEU B  56     -25.917  -9.216  -5.165  1.00 98.33           H  
ATOM   3293 HD13 LEU B  56     -25.403 -10.912  -5.297  1.00 98.33           H  
ATOM   3294  CD2 LEU B  56     -26.920  -9.448  -2.600  1.00 98.33           C  
ATOM   3295 HD21 LEU B  56     -27.729  -9.720  -1.922  1.00 98.33           H  
ATOM   3296 HD22 LEU B  56     -26.005  -9.384  -2.011  1.00 98.33           H  
ATOM   3297 HD23 LEU B  56     -27.149  -8.485  -3.056  1.00 98.33           H  
ATOM   3298  N   ARG B  57     -30.704 -12.001  -5.570  1.00 98.00           N  
ATOM   3299  H   ARG B  57     -30.011 -12.702  -5.790  1.00 98.00           H  
ATOM   3300  CA  ARG B  57     -31.869 -11.855  -6.453  1.00 98.00           C  
ATOM   3301  HA  ARG B  57     -32.036 -10.791  -6.621  1.00 98.00           H  
ATOM   3302  C   ARG B  57     -33.153 -12.405  -5.829  1.00 98.00           C  
ATOM   3303  CB  ARG B  57     -31.530 -12.536  -7.779  1.00 98.00           C  
ATOM   3304  HB2 ARG B  57     -30.490 -12.327  -8.030  1.00 98.00           H  
ATOM   3305  HB3 ARG B  57     -31.641 -13.614  -7.660  1.00 98.00           H  
ATOM   3306  O   ARG B  57     -34.239 -11.935  -6.175  1.00 98.00           O  
ATOM   3307  CG  ARG B  57     -32.383 -12.024  -8.942  1.00 98.00           C  
ATOM   3308  HG2 ARG B  57     -33.446 -12.085  -8.707  1.00 98.00           H  
ATOM   3309  HG3 ARG B  57     -32.123 -10.984  -9.143  1.00 98.00           H  
ATOM   3310  CD  ARG B  57     -32.075 -12.868 -10.180  1.00 98.00           C  
ATOM   3311  HD2 ARG B  57     -32.384 -12.325 -11.073  1.00 98.00           H  
ATOM   3312  HD3 ARG B  57     -30.996 -13.010 -10.249  1.00 98.00           H  
ATOM   3313  NE  ARG B  57     -32.741 -14.182 -10.098  1.00 98.00           N  
ATOM   3314  HE  ARG B  57     -32.324 -14.853  -9.469  1.00 98.00           H  
ATOM   3315  NH1 ARG B  57     -34.530 -13.655 -11.427  1.00 98.00           N  
ATOM   3316 HH11 ARG B  57     -34.115 -12.745 -11.564  1.00 98.00           H  
ATOM   3317 HH12 ARG B  57     -35.471 -13.835 -11.747  1.00 98.00           H  
ATOM   3318  NH2 ARG B  57     -34.454 -15.641 -10.371  1.00 98.00           N  
ATOM   3319 HH21 ARG B  57     -35.369 -15.873 -10.730  1.00 98.00           H  
ATOM   3320 HH22 ARG B  57     -34.010 -16.245  -9.694  1.00 98.00           H  
ATOM   3321  CZ  ARG B  57     -33.903 -14.488 -10.638  1.00 98.00           C  
ATOM   3322  N   GLU B  58     -33.023 -13.380  -4.930  1.00 97.30           N  
ATOM   3323  H   GLU B  58     -32.102 -13.770  -4.788  1.00 97.30           H  
ATOM   3324  CA  GLU B  58     -34.102 -13.904  -4.083  1.00 97.30           C  
ATOM   3325  HA  GLU B  58     -35.013 -14.002  -4.673  1.00 97.30           H  
ATOM   3326  C   GLU B  58     -34.449 -12.974  -2.911  1.00 97.30           C  
ATOM   3327  CB  GLU B  58     -33.708 -15.301  -3.567  1.00 97.30           C  
ATOM   3328  HB2 GLU B  58     -34.412 -15.605  -2.792  1.00 97.30           H  
ATOM   3329  HB3 GLU B  58     -32.707 -15.266  -3.139  1.00 97.30           H  
ATOM   3330  O   GLU B  58     -35.552 -13.069  -2.374  1.00 97.30           O  
ATOM   3331  CG  GLU B  58     -33.763 -16.332  -4.707  1.00 97.30           C  
ATOM   3332  HG2 GLU B  58     -33.140 -15.994  -5.535  1.00 97.30           H  
ATOM   3333  HG3 GLU B  58     -34.787 -16.371  -5.079  1.00 97.30           H  
ATOM   3334  CD  GLU B  58     -33.333 -17.752  -4.309  1.00 97.30           C  
ATOM   3335  OE1 GLU B  58     -33.206 -18.564  -5.257  1.00 97.30           O  
ATOM   3336  OE2 GLU B  58     -33.228 -18.045  -3.097  1.00 97.30           O  
ATOM   3337  N   GLY B  59     -33.547 -12.059  -2.537  1.00 97.81           N  
ATOM   3338  H   GLY B  59     -32.662 -12.030  -3.023  1.00 97.81           H  
ATOM   3339  CA  GLY B  59     -33.702 -11.219  -1.350  1.00 97.81           C  
ATOM   3340  HA2 GLY B  59     -34.699 -10.778  -1.337  1.00 97.81           H  
ATOM   3341  HA3 GLY B  59     -32.962 -10.419  -1.386  1.00 97.81           H  
ATOM   3342  C   GLY B  59     -33.498 -12.001  -0.049  1.00 97.81           C  
ATOM   3343  O   GLY B  59     -34.201 -11.759   0.927  1.00 97.81           O  
ATOM   3344  N   GLY B  60     -32.579 -12.971  -0.046  1.00 97.49           N  
ATOM   3345  H   GLY B  60     -32.024 -13.115  -0.877  1.00 97.49           H  
ATOM   3346  CA  GLY B  60     -32.273 -13.780   1.134  1.00 97.49           C  
ATOM   3347  HA2 GLY B  60     -31.790 -14.706   0.822  1.00 97.49           H  
ATOM   3348  HA3 GLY B  60     -33.206 -14.045   1.632  1.00 97.49           H  
ATOM   3349  C   GLY B  60     -31.366 -13.078   2.152  1.00 97.49           C  
ATOM   3350  O   GLY B  60     -30.665 -12.114   1.827  1.00 97.49           O  
ATOM   3351  N   GLU B  61     -31.361 -13.618   3.373  1.00 96.08           N  
ATOM   3352  H   GLU B  61     -31.944 -14.426   3.538  1.00 96.08           H  
ATOM   3353  CA  GLU B  61     -30.414 -13.295   4.448  1.00 96.08           C  
ATOM   3354  HA  GLU B  61     -29.784 -12.464   4.132  1.00 96.08           H  
ATOM   3355  C   GLU B  61     -29.518 -14.505   4.756  1.00 96.08           C  
ATOM   3356  CB  GLU B  61     -31.134 -12.887   5.749  1.00 96.08           C  
ATOM   3357  HB2 GLU B  61     -30.380 -12.794   6.530  1.00 96.08           H  
ATOM   3358  HB3 GLU B  61     -31.820 -13.681   6.042  1.00 96.08           H  
ATOM   3359  O   GLU B  61     -29.982 -15.645   4.705  1.00 96.08           O  
ATOM   3360  CG  GLU B  61     -31.900 -11.560   5.686  1.00 96.08           C  
ATOM   3361  HG2 GLU B  61     -32.765 -11.673   5.032  1.00 96.08           H  
ATOM   3362  HG3 GLU B  61     -31.247 -10.799   5.258  1.00 96.08           H  
ATOM   3363  CD  GLU B  61     -32.359 -11.124   7.091  1.00 96.08           C  
ATOM   3364  OE1 GLU B  61     -31.852 -10.093   7.582  1.00 96.08           O  
ATOM   3365  OE2 GLU B  61     -33.208 -11.818   7.704  1.00 96.08           O  
ATOM   3366  N   THR B  62     -28.265 -14.266   5.153  1.00 97.35           N  
ATOM   3367  H   THR B  62     -27.908 -13.324   5.077  1.00 97.35           H  
ATOM   3368  CA  THR B  62     -27.338 -15.302   5.668  1.00 97.35           C  
ATOM   3369  HA  THR B  62     -27.829 -16.271   5.577  1.00 97.35           H  
ATOM   3370  C   THR B  62     -27.055 -15.175   7.171  1.00 97.35           C  
ATOM   3371  CB  THR B  62     -26.057 -15.399   4.823  1.00 97.35           C  
ATOM   3372  HB  THR B  62     -25.313 -16.012   5.332  1.00 97.35           H  
ATOM   3373  O   THR B  62     -26.040 -15.654   7.674  1.00 97.35           O  
ATOM   3374  CG2 THR B  62     -26.362 -16.044   3.474  1.00 97.35           C  
ATOM   3375 HG21 THR B  62     -26.649 -17.085   3.622  1.00 97.35           H  
ATOM   3376 HG22 THR B  62     -27.187 -15.522   2.988  1.00 97.35           H  
ATOM   3377 HG23 THR B  62     -25.483 -16.009   2.830  1.00 97.35           H  
ATOM   3378  OG1 THR B  62     -25.511 -14.130   4.556  1.00 97.35           O  
ATOM   3379  HG1 THR B  62     -24.667 -14.295   4.129  1.00 97.35           H  
ATOM   3380  N   LEU B  63     -27.975 -14.546   7.911  1.00 95.67           N  
ATOM   3381  H   LEU B  63     -28.798 -14.199   7.439  1.00 95.67           H  
ATOM   3382  CA  LEU B  63     -27.895 -14.392   9.363  1.00 95.67           C  
ATOM   3383  HA  LEU B  63     -26.886 -14.060   9.605  1.00 95.67           H  
ATOM   3384  C   LEU B  63     -28.152 -15.726  10.091  1.00 95.67           C  
ATOM   3385  CB  LEU B  63     -28.900 -13.309   9.795  1.00 95.67           C  
ATOM   3386  HB2 LEU B  63     -29.906 -13.718   9.701  1.00 95.67           H  
ATOM   3387  HB3 LEU B  63     -28.830 -12.455   9.122  1.00 95.67           H  
ATOM   3388  O   LEU B  63     -29.198 -16.356   9.917  1.00 95.67           O  
ATOM   3389  CG  LEU B  63     -28.680 -12.819  11.238  1.00 95.67           C  
ATOM   3390  HG  LEU B  63     -28.498 -13.667  11.898  1.00 95.67           H  
ATOM   3391  CD1 LEU B  63     -27.500 -11.849  11.320  1.00 95.67           C  
ATOM   3392 HD11 LEU B  63     -26.584 -12.341  10.992  1.00 95.67           H  
ATOM   3393 HD12 LEU B  63     -27.365 -11.503  12.345  1.00 95.67           H  
ATOM   3394 HD13 LEU B  63     -27.681 -10.983  10.683  1.00 95.67           H  
ATOM   3395  CD2 LEU B  63     -29.931 -12.097  11.730  1.00 95.67           C  
ATOM   3396 HD21 LEU B  63     -30.773 -12.789  11.760  1.00 95.67           H  
ATOM   3397 HD22 LEU B  63     -30.164 -11.290  11.036  1.00 95.67           H  
ATOM   3398 HD23 LEU B  63     -29.762 -11.679  12.723  1.00 95.67           H  
ATOM   3399  N   SER B  64     -27.235 -16.119  10.972  1.00 97.39           N  
ATOM   3400  H   SER B  64     -26.394 -15.567  11.067  1.00 97.39           H  
ATOM   3401  CA  SER B  64     -27.292 -17.340  11.780  1.00 97.39           C  
ATOM   3402  HA  SER B  64     -28.270 -17.805  11.658  1.00 97.39           H  
ATOM   3403  C   SER B  64     -27.106 -17.043  13.274  1.00 97.39           C  
ATOM   3404  CB  SER B  64     -26.241 -18.336  11.264  1.00 97.39           C  
ATOM   3405  HB2 SER B  64     -26.404 -19.313  11.720  1.00 97.39           H  
ATOM   3406  HB3 SER B  64     -26.353 -18.442  10.185  1.00 97.39           H  
ATOM   3407  O   SER B  64     -26.924 -15.896  13.683  1.00 97.39           O  
ATOM   3408  OG  SER B  64     -24.924 -17.910  11.550  1.00 97.39           O  
ATOM   3409  HG  SER B  64     -24.707 -18.076  12.471  1.00 97.39           H  
ATOM   3410  N   GLY B  65     -27.173 -18.083  14.112  1.00 97.15           N  
ATOM   3411  H   GLY B  65     -27.283 -19.004  13.711  1.00 97.15           H  
ATOM   3412  CA  GLY B  65     -26.653 -18.011  15.482  1.00 97.15           C  
ATOM   3413  HA2 GLY B  65     -26.965 -17.078  15.950  1.00 97.15           H  
ATOM   3414  HA3 GLY B  65     -27.047 -18.838  16.073  1.00 97.15           H  
ATOM   3415  C   GLY B  65     -25.122 -18.085  15.511  1.00 97.15           C  
ATOM   3416  O   GLY B  65     -24.497 -18.381  14.488  1.00 97.15           O  
ATOM   3417  N   PHE B  66     -24.529 -17.840  16.680  1.00 97.45           N  
ATOM   3418  H   PHE B  66     -25.094 -17.504  17.447  1.00 97.45           H  
ATOM   3419  CA  PHE B  66     -23.085 -17.988  16.900  1.00 97.45           C  
ATOM   3420  HA  PHE B  66     -22.576 -17.372  16.159  1.00 97.45           H  
ATOM   3421  C   PHE B  66     -22.587 -19.440  16.699  1.00 97.45           C  
ATOM   3422  CB  PHE B  66     -22.724 -17.471  18.306  1.00 97.45           C  
ATOM   3423  HB2 PHE B  66     -23.319 -18.024  19.033  1.00 97.45           H  
ATOM   3424  HB3 PHE B  66     -21.678 -17.711  18.495  1.00 97.45           H  
ATOM   3425  O   PHE B  66     -23.309 -20.386  17.033  1.00 97.45           O  
ATOM   3426  CG  PHE B  66     -22.893 -15.979  18.578  1.00 97.45           C  
ATOM   3427  CD1 PHE B  66     -23.066 -15.045  17.537  1.00 97.45           C  
ATOM   3428  HD1 PHE B  66     -23.152 -15.375  16.512  1.00 97.45           H  
ATOM   3429  CD2 PHE B  66     -22.831 -15.506  19.904  1.00 97.45           C  
ATOM   3430  HD2 PHE B  66     -22.718 -16.198  20.726  1.00 97.45           H  
ATOM   3431  CE1 PHE B  66     -23.133 -13.668  17.805  1.00 97.45           C  
ATOM   3432  HE1 PHE B  66     -23.246 -12.958  16.999  1.00 97.45           H  
ATOM   3433  CE2 PHE B  66     -22.916 -14.130  20.178  1.00 97.45           C  
ATOM   3434  HE2 PHE B  66     -22.882 -13.768  21.195  1.00 97.45           H  
ATOM   3435  CZ  PHE B  66     -23.048 -13.211  19.127  1.00 97.45           C  
ATOM   3436  HZ  PHE B  66     -23.097 -12.154  19.342  1.00 97.45           H  
ATOM   3437  N   PRO B  67     -21.356 -19.634  16.181  1.00 97.61           N  
ATOM   3438  CA  PRO B  67     -20.777 -20.953  15.937  1.00 97.61           C  
ATOM   3439  HA  PRO B  67     -21.466 -21.547  15.336  1.00 97.61           H  
ATOM   3440  C   PRO B  67     -20.493 -21.701  17.248  1.00 97.61           C  
ATOM   3441  CB  PRO B  67     -19.503 -20.699  15.123  1.00 97.61           C  
ATOM   3442  HB2 PRO B  67     -18.731 -21.443  15.321  1.00 97.61           H  
ATOM   3443  HB3 PRO B  67     -19.747 -20.683  14.061  1.00 97.61           H  
ATOM   3444  O   PRO B  67     -20.050 -21.119  18.238  1.00 97.61           O  
ATOM   3445  CG  PRO B  67     -19.076 -19.300  15.566  1.00 97.61           C  
ATOM   3446  HG2 PRO B  67     -18.479 -18.794  14.808  1.00 97.61           H  
ATOM   3447  HG3 PRO B  67     -18.535 -19.358  16.511  1.00 97.61           H  
ATOM   3448  CD  PRO B  67     -20.412 -18.597  15.783  1.00 97.61           C  
ATOM   3449  HD2 PRO B  67     -20.308 -17.828  16.547  1.00 97.61           H  
ATOM   3450  HD3 PRO B  67     -20.747 -18.154  14.845  1.00 97.61           H  
ATOM   3451  N   THR B  68     -20.741 -23.013  17.257  1.00 96.29           N  
ATOM   3452  H   THR B  68     -21.101 -23.433  16.412  1.00 96.29           H  
ATOM   3453  CA  THR B  68     -20.681 -23.857  18.469  1.00 96.29           C  
ATOM   3454  HA  THR B  68     -20.724 -23.216  19.349  1.00 96.29           H  
ATOM   3455  C   THR B  68     -19.398 -24.680  18.606  1.00 96.29           C  
ATOM   3456  CB  THR B  68     -21.889 -24.805  18.526  1.00 96.29           C  
ATOM   3457  HB  THR B  68     -21.779 -25.475  19.378  1.00 96.29           H  
ATOM   3458  O   THR B  68     -19.190 -25.329  19.627  1.00 96.29           O  
ATOM   3459  CG2 THR B  68     -23.210 -24.052  18.682  1.00 96.29           C  
ATOM   3460 HG21 THR B  68     -24.032 -24.767  18.728  1.00 96.29           H  
ATOM   3461 HG22 THR B  68     -23.368 -23.381  17.837  1.00 96.29           H  
ATOM   3462 HG23 THR B  68     -23.192 -23.468  19.603  1.00 96.29           H  
ATOM   3463  OG1 THR B  68     -21.992 -25.577  17.348  1.00 96.29           O  
ATOM   3464  HG1 THR B  68     -21.137 -25.975  17.168  1.00 96.29           H  
ATOM   3465  N   ASP B  69     -18.563 -24.705  17.573  1.00 94.76           N  
ATOM   3466  H   ASP B  69     -18.777 -24.147  16.758  1.00 94.76           H  
ATOM   3467  CA  ASP B  69     -17.378 -25.556  17.417  1.00 94.76           C  
ATOM   3468  HA  ASP B  69     -17.399 -26.339  18.175  1.00 94.76           H  
ATOM   3469  C   ASP B  69     -16.044 -24.811  17.609  1.00 94.76           C  
ATOM   3470  CB  ASP B  69     -17.459 -26.249  16.046  1.00 94.76           C  
ATOM   3471  HB2 ASP B  69     -16.586 -26.890  15.926  1.00 94.76           H  
ATOM   3472  HB3 ASP B  69     -18.340 -26.890  16.039  1.00 94.76           H  
ATOM   3473  O   ASP B  69     -15.006 -25.442  17.793  1.00 94.76           O  
ATOM   3474  CG  ASP B  69     -17.549 -25.293  14.844  1.00 94.76           C  
ATOM   3475  OD1 ASP B  69     -17.803 -24.079  15.055  1.00 94.76           O  
ATOM   3476  OD2 ASP B  69     -17.423 -25.814  13.722  1.00 94.76           O  
ATOM   3477  N   ARG B  70     -16.071 -23.473  17.678  1.00 94.72           N  
ATOM   3478  H   ARG B  70     -16.951 -23.039  17.441  1.00 94.72           H  
ATOM   3479  CA  ARG B  70     -14.892 -22.604  17.884  1.00 94.72           C  
ATOM   3480  HA  ARG B  70     -14.042 -23.073  17.389  1.00 94.72           H  
ATOM   3481  C   ARG B  70     -14.455 -22.442  19.348  1.00 94.72           C  
ATOM   3482  CB  ARG B  70     -15.126 -21.240  17.215  1.00 94.72           C  
ATOM   3483  HB2 ARG B  70     -14.225 -20.636  17.315  1.00 94.72           H  
ATOM   3484  HB3 ARG B  70     -15.945 -20.723  17.716  1.00 94.72           H  
ATOM   3485  O   ARG B  70     -13.671 -21.557  19.666  1.00 94.72           O  
ATOM   3486  CG  ARG B  70     -15.451 -21.386  15.725  1.00 94.72           C  
ATOM   3487  HG2 ARG B  70     -14.687 -21.989  15.234  1.00 94.72           H  
ATOM   3488  HG3 ARG B  70     -16.420 -21.872  15.607  1.00 94.72           H  
ATOM   3489  CD  ARG B  70     -15.505 -20.010  15.072  1.00 94.72           C  
ATOM   3490  HD2 ARG B  70     -14.501 -19.586  15.059  1.00 94.72           H  
ATOM   3491  HD3 ARG B  70     -16.149 -19.359  15.663  1.00 94.72           H  
ATOM   3492  NE  ARG B  70     -16.032 -20.101  13.701  1.00 94.72           N  
ATOM   3493  HE  ARG B  70     -16.369 -20.999  13.384  1.00 94.72           H  
ATOM   3494  NH1 ARG B  70     -15.728 -17.898  13.200  1.00 94.72           N  
ATOM   3495 HH11 ARG B  70     -15.245 -17.699  14.064  1.00 94.72           H  
ATOM   3496 HH12 ARG B  70     -15.731 -17.169  12.500  1.00 94.72           H  
ATOM   3497  NH2 ARG B  70     -16.681 -19.218  11.698  1.00 94.72           N  
ATOM   3498 HH21 ARG B  70     -17.057 -20.092  11.358  1.00 94.72           H  
ATOM   3499 HH22 ARG B  70     -16.778 -18.390  11.128  1.00 94.72           H  
ATOM   3500  CZ  ARG B  70     -16.142 -19.083  12.873  1.00 94.72           C  
ATOM   3501  N   GLY B  71     -14.994 -23.250  20.262  1.00 94.13           N  
ATOM   3502  H   GLY B  71     -15.589 -23.991  19.920  1.00 94.13           H  
ATOM   3503  CA  GLY B  71     -14.661 -23.200  21.695  1.00 94.13           C  
ATOM   3504  HA2 GLY B  71     -13.578 -23.146  21.802  1.00 94.13           H  
ATOM   3505  HA3 GLY B  71     -15.003 -24.122  22.165  1.00 94.13           H  
ATOM   3506  C   GLY B  71     -15.263 -22.024  22.481  1.00 94.13           C  
ATOM   3507  O   GLY B  71     -14.929 -21.846  23.650  1.00 94.13           O  
ATOM   3508  N   TRP B  72     -16.158 -21.232  21.882  1.00 93.50           N  
ATOM   3509  H   TRP B  72     -16.390 -21.411  20.916  1.00 93.50           H  
ATOM   3510  CA  TRP B  72     -16.787 -20.077  22.533  1.00 93.50           C  
ATOM   3511  HA  TRP B  72     -16.006 -19.464  22.983  1.00 93.50           H  
ATOM   3512  C   TRP B  72     -17.763 -20.505  23.644  1.00 93.50           C  
ATOM   3513  CB  TRP B  72     -17.519 -19.230  21.478  1.00 93.50           C  
ATOM   3514  HB2 TRP B  72     -18.031 -18.421  21.998  1.00 93.50           H  
ATOM   3515  HB3 TRP B  72     -18.286 -19.849  21.012  1.00 93.50           H  
ATOM   3516  O   TRP B  72     -18.652 -21.328  23.417  1.00 93.50           O  
ATOM   3517  CG  TRP B  72     -16.710 -18.602  20.376  1.00 93.50           C  
ATOM   3518  CD1 TRP B  72     -15.382 -18.748  20.148  1.00 93.50           C  
ATOM   3519  HD1 TRP B  72     -14.700 -19.356  20.724  1.00 93.50           H  
ATOM   3520  CD2 TRP B  72     -17.183 -17.680  19.341  1.00 93.50           C  
ATOM   3521  CE2 TRP B  72     -16.069 -17.287  18.542  1.00 93.50           C  
ATOM   3522  CE3 TRP B  72     -18.436 -17.109  19.016  1.00 93.50           C  
ATOM   3523  HE3 TRP B  72     -19.306 -17.385  19.594  1.00 93.50           H  
ATOM   3524  NE1 TRP B  72     -15.008 -17.995  19.056  1.00 93.50           N  
ATOM   3525  HE1 TRP B  72     -14.059 -17.955  18.712  1.00 93.50           H  
ATOM   3526  CH2 TRP B  72     -17.429 -15.776  17.234  1.00 93.50           C  
ATOM   3527  HH2 TRP B  72     -17.512 -15.025  16.463  1.00 93.50           H  
ATOM   3528  CZ2 TRP B  72     -16.179 -16.349  17.510  1.00 93.50           C  
ATOM   3529  HZ2 TRP B  72     -15.302 -16.046  16.957  1.00 93.50           H  
ATOM   3530  CZ3 TRP B  72     -18.559 -16.165  17.976  1.00 93.50           C  
ATOM   3531  HZ3 TRP B  72     -19.519 -15.719  17.761  1.00 93.50           H  
ATOM   3532  N   ASP B  73     -17.672 -19.905  24.838  1.00 94.01           N  
ATOM   3533  H   ASP B  73     -16.917 -19.253  24.999  1.00 94.01           H  
ATOM   3534  CA  ASP B  73     -18.639 -20.144  25.923  1.00 94.01           C  
ATOM   3535  HA  ASP B  73     -18.940 -21.190  25.874  1.00 94.01           H  
ATOM   3536  C   ASP B  73     -19.914 -19.309  25.723  1.00 94.01           C  
ATOM   3537  CB  ASP B  73     -18.003 -19.955  27.309  1.00 94.01           C  
ATOM   3538  HB2 ASP B  73     -17.811 -18.897  27.490  1.00 94.01           H  
ATOM   3539  HB3 ASP B  73     -17.046 -20.476  27.323  1.00 94.01           H  
ATOM   3540  O   ASP B  73     -20.166 -18.318  26.409  1.00 94.01           O  
ATOM   3541  CG  ASP B  73     -18.882 -20.524  28.436  1.00 94.01           C  
ATOM   3542  OD1 ASP B  73     -20.130 -20.540  28.337  1.00 94.01           O  
ATOM   3543  OD2 ASP B  73     -18.306 -20.959  29.460  1.00 94.01           O  
ATOM   3544  N   LEU B  74     -20.736 -19.727  24.757  1.00 96.36           N  
ATOM   3545  H   LEU B  74     -20.404 -20.486  24.180  1.00 96.36           H  
ATOM   3546  CA  LEU B  74     -21.987 -19.053  24.387  1.00 96.36           C  
ATOM   3547  HA  LEU B  74     -21.748 -18.059  24.009  1.00 96.36           H  
ATOM   3548  C   LEU B  74     -22.950 -18.866  25.578  1.00 96.36           C  
ATOM   3549  CB  LEU B  74     -22.685 -19.858  23.271  1.00 96.36           C  
ATOM   3550  HB2 LEU B  74     -23.568 -19.299  22.962  1.00 96.36           H  
ATOM   3551  HB3 LEU B  74     -23.024 -20.805  23.691  1.00 96.36           H  
ATOM   3552  O   LEU B  74     -23.741 -17.925  25.593  1.00 96.36           O  
ATOM   3553  CG  LEU B  74     -21.840 -20.166  22.017  1.00 96.36           C  
ATOM   3554  HG  LEU B  74     -21.014 -20.822  22.289  1.00 96.36           H  
ATOM   3555  CD1 LEU B  74     -22.706 -20.894  20.990  1.00 96.36           C  
ATOM   3556 HD11 LEU B  74     -22.102 -21.139  20.116  1.00 96.36           H  
ATOM   3557 HD12 LEU B  74     -23.534 -20.260  20.673  1.00 96.36           H  
ATOM   3558 HD13 LEU B  74     -23.094 -21.817  21.422  1.00 96.36           H  
ATOM   3559  CD2 LEU B  74     -21.279 -18.907  21.364  1.00 96.36           C  
ATOM   3560 HD21 LEU B  74     -20.750 -19.180  20.451  1.00 96.36           H  
ATOM   3561 HD22 LEU B  74     -20.578 -18.411  22.035  1.00 96.36           H  
ATOM   3562 HD23 LEU B  74     -22.098 -18.230  21.120  1.00 96.36           H  
ATOM   3563  N   ALA B  75     -22.876 -19.743  26.587  1.00 95.24           N  
ATOM   3564  H   ALA B  75     -22.111 -20.402  26.579  1.00 95.24           H  
ATOM   3565  CA  ALA B  75     -23.742 -19.713  27.764  1.00 95.24           C  
ATOM   3566  HA  ALA B  75     -24.757 -19.480  27.441  1.00 95.24           H  
ATOM   3567  C   ALA B  75     -23.343 -18.638  28.789  1.00 95.24           C  
ATOM   3568  CB  ALA B  75     -23.742 -21.111  28.393  1.00 95.24           C  
ATOM   3569  HB1 ALA B  75     -24.078 -21.845  27.661  1.00 95.24           H  
ATOM   3570  HB2 ALA B  75     -24.416 -21.124  29.250  1.00 95.24           H  
ATOM   3571  HB3 ALA B  75     -22.736 -21.366  28.725  1.00 95.24           H  
ATOM   3572  O   ALA B  75     -24.201 -18.187  29.549  1.00 95.24           O  
ATOM   3573  N   ARG B  76     -22.066 -18.230  28.824  1.00 94.42           N  
ATOM   3574  H   ARG B  76     -21.403 -18.717  28.238  1.00 94.42           H  
ATOM   3575  CA  ARG B  76     -21.586 -17.080  29.612  1.00 94.42           C  
ATOM   3576  HA  ARG B  76     -22.341 -16.815  30.353  1.00 94.42           H  
ATOM   3577  C   ARG B  76     -21.434 -15.796  28.795  1.00 94.42           C  
ATOM   3578  CB  ARG B  76     -20.291 -17.452  30.352  1.00 94.42           C  
ATOM   3579  HB2 ARG B  76     -19.632 -18.020  29.695  1.00 94.42           H  
ATOM   3580  HB3 ARG B  76     -19.776 -16.540  30.653  1.00 94.42           H  
ATOM   3581  O   ARG B  76     -21.454 -14.726  29.391  1.00 94.42           O  
ATOM   3582  CG  ARG B  76     -20.626 -18.257  31.617  1.00 94.42           C  
ATOM   3583  HG2 ARG B  76     -21.174 -19.161  31.350  1.00 94.42           H  
ATOM   3584  HG3 ARG B  76     -21.270 -17.643  32.247  1.00 94.42           H  
ATOM   3585  CD  ARG B  76     -19.384 -18.630  32.434  1.00 94.42           C  
ATOM   3586  HD2 ARG B  76     -18.679 -17.799  32.418  1.00 94.42           H  
ATOM   3587  HD3 ARG B  76     -19.699 -18.801  33.463  1.00 94.42           H  
ATOM   3588  NE  ARG B  76     -18.746 -19.851  31.921  1.00 94.42           N  
ATOM   3589  HE  ARG B  76     -18.978 -20.138  30.981  1.00 94.42           H  
ATOM   3590  NH1 ARG B  76     -17.225 -20.221  33.599  1.00 94.42           N  
ATOM   3591 HH11 ARG B  76     -17.480 -19.322  33.981  1.00 94.42           H  
ATOM   3592 HH12 ARG B  76     -16.409 -20.722  33.922  1.00 94.42           H  
ATOM   3593  NH2 ARG B  76     -17.351 -21.620  31.862  1.00 94.42           N  
ATOM   3594 HH21 ARG B  76     -17.671 -21.682  30.906  1.00 94.42           H  
ATOM   3595 HH22 ARG B  76     -16.494 -22.086  32.124  1.00 94.42           H  
ATOM   3596  CZ  ARG B  76     -17.783 -20.560  32.471  1.00 94.42           C  
ATOM   3597  N   LEU B  77     -21.326 -15.893  27.469  1.00 94.41           N  
ATOM   3598  H   LEU B  77     -21.213 -16.817  27.077  1.00 94.41           H  
ATOM   3599  CA  LEU B  77     -21.168 -14.749  26.568  1.00 94.41           C  
ATOM   3600  HA  LEU B  77     -20.373 -14.111  26.955  1.00 94.41           H  
ATOM   3601  C   LEU B  77     -22.437 -13.889  26.452  1.00 94.41           C  
ATOM   3602  CB  LEU B  77     -20.754 -15.288  25.186  1.00 94.41           C  
ATOM   3603  HB2 LEU B  77     -19.911 -15.969  25.300  1.00 94.41           H  
ATOM   3604  HB3 LEU B  77     -21.592 -15.859  24.784  1.00 94.41           H  
ATOM   3605  O   LEU B  77     -22.340 -12.664  26.450  1.00 94.41           O  
ATOM   3606  CG  LEU B  77     -20.361 -14.198  24.171  1.00 94.41           C  
ATOM   3607  HG  LEU B  77     -21.083 -13.382  24.191  1.00 94.41           H  
ATOM   3608  CD1 LEU B  77     -18.965 -13.647  24.462  1.00 94.41           C  
ATOM   3609 HD11 LEU B  77     -18.950 -13.158  25.436  1.00 94.41           H  
ATOM   3610 HD12 LEU B  77     -18.226 -14.448  24.451  1.00 94.41           H  
ATOM   3611 HD13 LEU B  77     -18.702 -12.903  23.709  1.00 94.41           H  
ATOM   3612  CD2 LEU B  77     -20.365 -14.787  22.762  1.00 94.41           C  
ATOM   3613 HD21 LEU B  77     -19.612 -15.571  22.676  1.00 94.41           H  
ATOM   3614 HD22 LEU B  77     -20.154 -14.001  22.037  1.00 94.41           H  
ATOM   3615 HD23 LEU B  77     -21.348 -15.203  22.540  1.00 94.41           H  
ATOM   3616  N   HIS B  78     -23.619 -14.502  26.318  1.00 95.95           N  
ATOM   3617  H   HIS B  78     -23.652 -15.512  26.324  1.00 95.95           H  
ATOM   3618  CA  HIS B  78     -24.848 -13.756  26.039  1.00 95.95           C  
ATOM   3619  HA  HIS B  78     -24.581 -12.902  25.416  1.00 95.95           H  
ATOM   3620  C   HIS B  78     -25.518 -13.211  27.312  1.00 95.95           C  
ATOM   3621  CB  HIS B  78     -25.815 -14.598  25.199  1.00 95.95           C  
ATOM   3622  HB2 HIS B  78     -25.352 -14.823  24.238  1.00 95.95           H  
ATOM   3623  HB3 HIS B  78     -26.014 -15.539  25.712  1.00 95.95           H  
ATOM   3624  O   HIS B  78     -25.946 -13.974  28.184  1.00 95.95           O  
ATOM   3625  CG  HIS B  78     -27.124 -13.885  24.959  1.00 95.95           C  
ATOM   3626  CD2 HIS B  78     -27.405 -12.970  23.979  1.00 95.95           C  
ATOM   3627  HD2 HIS B  78     -26.728 -12.641  23.204  1.00 95.95           H  
ATOM   3628  ND1 HIS B  78     -28.233 -13.967  25.769  1.00 95.95           N  
ATOM   3629  HD1 HIS B  78     -28.289 -14.512  26.618  1.00 95.95           H  
ATOM   3630  CE1 HIS B  78     -29.168 -13.138  25.278  1.00 95.95           C  
ATOM   3631  HE1 HIS B  78     -30.148 -12.975  25.704  1.00 95.95           H  
ATOM   3632  NE2 HIS B  78     -28.710 -12.508  24.191  1.00 95.95           N  
ATOM   3633  N   HIS B  79     -25.708 -11.892  27.376  1.00 93.77           N  
ATOM   3634  H   HIS B  79     -25.365 -11.327  26.613  1.00 93.77           H  
ATOM   3635  CA  HIS B  79     -26.442 -11.211  28.438  1.00 93.77           C  
ATOM   3636  HA  HIS B  79     -27.128 -11.928  28.890  1.00 93.77           H  
ATOM   3637  C   HIS B  79     -27.231 -10.011  27.876  1.00 93.77           C  
ATOM   3638  CB  HIS B  79     -25.452 -10.761  29.515  1.00 93.77           C  
ATOM   3639  HB2 HIS B  79     -24.865  -9.933  29.118  1.00 93.77           H  
ATOM   3640  HB3 HIS B  79     -24.774 -11.580  29.755  1.00 93.77           H  
ATOM   3641  O   HIS B  79     -26.640  -9.140  27.246  1.00 93.77           O  
ATOM   3642  CG  HIS B  79     -26.126 -10.312  30.779  1.00 93.77           C  
ATOM   3643  CD2 HIS B  79     -26.519 -11.111  31.816  1.00 93.77           C  
ATOM   3644  HD2 HIS B  79     -26.393 -12.182  31.869  1.00 93.77           H  
ATOM   3645  ND1 HIS B  79     -26.454  -9.020  31.106  1.00 93.77           N  
ATOM   3646  HD1 HIS B  79     -26.186  -8.197  30.585  1.00 93.77           H  
ATOM   3647  CE1 HIS B  79     -27.049  -9.038  32.312  1.00 93.77           C  
ATOM   3648  HE1 HIS B  79     -27.381  -8.163  32.852  1.00 93.77           H  
ATOM   3649  NE2 HIS B  79     -27.106 -10.293  32.788  1.00 93.77           N  
ATOM   3650  N   PRO B  80     -28.552  -9.902  28.121  1.00 92.26           N  
ATOM   3651  CA  PRO B  80     -29.402  -8.895  27.473  1.00 92.26           C  
ATOM   3652  HA  PRO B  80     -29.203  -8.886  26.401  1.00 92.26           H  
ATOM   3653  C   PRO B  80     -29.208  -7.458  27.991  1.00 92.26           C  
ATOM   3654  CB  PRO B  80     -30.833  -9.384  27.714  1.00 92.26           C  
ATOM   3655  HB2 PRO B  80     -31.106 -10.097  26.936  1.00 92.26           H  
ATOM   3656  HB3 PRO B  80     -31.555  -8.569  27.749  1.00 92.26           H  
ATOM   3657  O   PRO B  80     -29.798  -6.535  27.437  1.00 92.26           O  
ATOM   3658  CG  PRO B  80     -30.725 -10.107  29.056  1.00 92.26           C  
ATOM   3659  HG2 PRO B  80     -30.724  -9.380  29.869  1.00 92.26           H  
ATOM   3660  HG3 PRO B  80     -31.523 -10.837  29.190  1.00 92.26           H  
ATOM   3661  CD  PRO B  80     -29.356 -10.776  28.960  1.00 92.26           C  
ATOM   3662  HD2 PRO B  80     -29.452 -11.749  28.478  1.00 92.26           H  
ATOM   3663  HD3 PRO B  80     -28.919 -10.884  29.953  1.00 92.26           H  
ATOM   3664  N   ASP B  81     -28.437  -7.263  29.064  1.00 87.62           N  
ATOM   3665  H   ASP B  81     -27.925  -8.060  29.415  1.00 87.62           H  
ATOM   3666  CA  ASP B  81     -28.043  -5.935  29.550  1.00 87.62           C  
ATOM   3667  HA  ASP B  81     -28.843  -5.225  29.342  1.00 87.62           H  
ATOM   3668  C   ASP B  81     -26.739  -5.488  28.862  1.00 87.62           C  
ATOM   3669  CB  ASP B  81     -27.872  -5.954  31.075  1.00 87.62           C  
ATOM   3670  HB2 ASP B  81     -28.756  -6.404  31.527  1.00 87.62           H  
ATOM   3671  HB3 ASP B  81     -26.999  -6.555  31.329  1.00 87.62           H  
ATOM   3672  O   ASP B  81     -25.703  -6.123  29.102  1.00 87.62           O  
ATOM   3673  CG  ASP B  81     -27.645  -4.574  31.691  1.00 87.62           C  
ATOM   3674  OD1 ASP B  81     -27.456  -3.606  30.922  1.00 87.62           O  
ATOM   3675  OD2 ASP B  81     -27.679  -4.529  32.939  1.00 87.62           O  
ATOM   3676  N   PRO B  82     -26.751  -4.406  28.056  1.00 84.68           N  
ATOM   3677  CA  PRO B  82     -25.566  -3.904  27.376  1.00 84.68           C  
ATOM   3678  HA  PRO B  82     -25.147  -4.718  26.785  1.00 84.68           H  
ATOM   3679  C   PRO B  82     -24.465  -3.373  28.293  1.00 84.68           C  
ATOM   3680  CB  PRO B  82     -26.040  -2.791  26.435  1.00 84.68           C  
ATOM   3681  HB2 PRO B  82     -25.513  -2.818  25.481  1.00 84.68           H  
ATOM   3682  HB3 PRO B  82     -25.904  -1.820  26.911  1.00 84.68           H  
ATOM   3683  O   PRO B  82     -23.406  -3.067  27.760  1.00 84.68           O  
ATOM   3684  CG  PRO B  82     -27.531  -3.056  26.268  1.00 84.68           C  
ATOM   3685  HG2 PRO B  82     -27.692  -3.804  25.492  1.00 84.68           H  
ATOM   3686  HG3 PRO B  82     -28.085  -2.144  26.048  1.00 84.68           H  
ATOM   3687  CD  PRO B  82     -27.910  -3.638  27.625  1.00 84.68           C  
ATOM   3688  HD2 PRO B  82     -28.095  -2.837  28.340  1.00 84.68           H  
ATOM   3689  HD3 PRO B  82     -28.800  -4.256  27.509  1.00 84.68           H  
ATOM   3690  N   ASP B  83     -24.649  -3.276  29.614  1.00 76.87           N  
ATOM   3691  H   ASP B  83     -25.567  -3.461  29.993  1.00 76.87           H  
ATOM   3692  CA  ASP B  83     -23.625  -2.767  30.546  1.00 76.87           C  
ATOM   3693  HA  ASP B  83     -22.873  -2.216  29.982  1.00 76.87           H  
ATOM   3694  C   ASP B  83     -22.830  -3.855  31.302  1.00 76.87           C  
ATOM   3695  CB  ASP B  83     -24.266  -1.751  31.511  1.00 76.87           C  
ATOM   3696  HB2 ASP B  83     -23.532  -1.457  32.261  1.00 76.87           H  
ATOM   3697  HB3 ASP B  83     -25.103  -2.223  32.026  1.00 76.87           H  
ATOM   3698  O   ASP B  83     -21.870  -3.527  31.990  1.00 76.87           O  
ATOM   3699  CG  ASP B  83     -24.739  -0.479  30.800  1.00 76.87           C  
ATOM   3700  OD1 ASP B  83     -24.092  -0.025  29.828  1.00 76.87           O  
ATOM   3701  OD2 ASP B  83     -25.801   0.081  31.151  1.00 76.87           O  
ATOM   3702  N   ASN B  84     -23.171  -5.146  31.182  1.00 82.76           N  
ATOM   3703  H   ASN B  84     -23.945  -5.384  30.577  1.00 82.76           H  
ATOM   3704  CA  ASN B  84     -22.497  -6.216  31.939  1.00 82.76           C  
ATOM   3705  HA  ASN B  84     -22.319  -5.834  32.944  1.00 82.76           H  
ATOM   3706  C   ASN B  84     -21.125  -6.614  31.310  1.00 82.76           C  
ATOM   3707  CB  ASN B  84     -23.492  -7.386  32.073  1.00 82.76           C  
ATOM   3708  HB2 ASN B  84     -23.651  -7.841  31.096  1.00 82.76           H  
ATOM   3709  HB3 ASN B  84     -24.446  -6.992  32.425  1.00 82.76           H  
ATOM   3710  O   ASN B  84     -21.125  -7.170  30.201  1.00 82.76           O  
ATOM   3711  CG  ASN B  84     -23.061  -8.465  33.054  1.00 82.76           C  
ATOM   3712  ND2 ASN B  84     -23.869  -9.482  33.242  1.00 82.76           N  
ATOM   3713 HD21 ASN B  84     -23.518 -10.198  33.862  1.00 82.76           H  
ATOM   3714 HD22 ASN B  84     -24.724  -9.570  32.711  1.00 82.76           H  
ATOM   3715  OD1 ASN B  84     -22.037  -8.416  33.707  1.00 82.76           O  
ATOM   3716  N   PRO B  85     -19.966  -6.352  31.957  1.00 78.17           N  
ATOM   3717  CA  PRO B  85     -18.624  -6.518  31.370  1.00 78.17           C  
ATOM   3718  HA  PRO B  85     -18.490  -5.797  30.564  1.00 78.17           H  
ATOM   3719  C   PRO B  85     -18.360  -7.924  30.809  1.00 78.17           C  
ATOM   3720  CB  PRO B  85     -17.618  -6.127  32.457  1.00 78.17           C  
ATOM   3721  HB2 PRO B  85     -16.733  -6.765  32.455  1.00 78.17           H  
ATOM   3722  HB3 PRO B  85     -17.327  -5.086  32.320  1.00 78.17           H  
ATOM   3723  O   PRO B  85     -18.860  -8.921  31.330  1.00 78.17           O  
ATOM   3724  CG  PRO B  85     -18.416  -6.270  33.748  1.00 78.17           C  
ATOM   3725  HG2 PRO B  85     -18.029  -5.631  34.542  1.00 78.17           H  
ATOM   3726  HG3 PRO B  85     -18.421  -7.314  34.063  1.00 78.17           H  
ATOM   3727  CD  PRO B  85     -19.821  -5.860  33.320  1.00 78.17           C  
ATOM   3728  HD2 PRO B  85     -20.548  -6.304  34.000  1.00 78.17           H  
ATOM   3729  HD3 PRO B  85     -19.906  -4.774  33.330  1.00 78.17           H  
ATOM   3730  N   GLY B  86     -17.593  -8.015  29.718  1.00 84.17           N  
ATOM   3731  H   GLY B  86     -17.097  -7.188  29.418  1.00 84.17           H  
ATOM   3732  CA  GLY B  86     -17.253  -9.290  29.069  1.00 84.17           C  
ATOM   3733  HA2 GLY B  86     -16.839  -9.962  29.821  1.00 84.17           H  
ATOM   3734  HA3 GLY B  86     -16.472  -9.100  28.332  1.00 84.17           H  
ATOM   3735  C   GLY B  86     -18.405 -10.038  28.367  1.00 84.17           C  
ATOM   3736  O   GLY B  86     -18.200 -11.161  27.907  1.00 84.17           O  
ATOM   3737  N   THR B  87     -19.609  -9.457  28.279  1.00 90.31           N  
ATOM   3738  H   THR B  87     -19.721  -8.554  28.719  1.00 90.31           H  
ATOM   3739  CA  THR B  87     -20.801 -10.078  27.658  1.00 90.31           C  
ATOM   3740  HA  THR B  87     -20.513 -11.047  27.251  1.00 90.31           H  
ATOM   3741  C   THR B  87     -21.369  -9.267  26.487  1.00 90.31           C  
ATOM   3742  CB  THR B  87     -21.913 -10.351  28.687  1.00 90.31           C  
ATOM   3743  HB  THR B  87     -22.692 -10.940  28.202  1.00 90.31           H  
ATOM   3744  O   THR B  87     -21.074  -8.080  26.338  1.00 90.31           O  
ATOM   3745  CG2 THR B  87     -21.454 -11.121  29.923  1.00 90.31           C  
ATOM   3746 HG21 THR B  87     -22.318 -11.374  30.537  1.00 90.31           H  
ATOM   3747 HG22 THR B  87     -20.959 -12.040  29.610  1.00 90.31           H  
ATOM   3748 HG23 THR B  87     -20.761 -10.522  30.512  1.00 90.31           H  
ATOM   3749  OG1 THR B  87     -22.507  -9.156  29.127  1.00 90.31           O  
ATOM   3750  HG1 THR B  87     -21.839  -8.623  29.564  1.00 90.31           H  
ATOM   3751  N   SER B  88     -22.214  -9.899  25.664  1.00 93.57           N  
ATOM   3752  H   SER B  88     -22.426 -10.865  25.871  1.00 93.57           H  
ATOM   3753  CA  SER B  88     -22.911  -9.294  24.519  1.00 93.57           C  
ATOM   3754  HA  SER B  88     -22.738  -8.218  24.526  1.00 93.57           H  
ATOM   3755  C   SER B  88     -24.426  -9.528  24.579  1.00 93.57           C  
ATOM   3756  CB  SER B  88     -22.337  -9.859  23.216  1.00 93.57           C  
ATOM   3757  HB2 SER B  88     -21.271  -9.637  23.160  1.00 93.57           H  
ATOM   3758  HB3 SER B  88     -22.476 -10.939  23.195  1.00 93.57           H  
ATOM   3759  O   SER B  88     -24.870 -10.595  24.998  1.00 93.57           O  
ATOM   3760  OG  SER B  88     -22.994  -9.285  22.107  1.00 93.57           O  
ATOM   3761  HG  SER B  88     -22.823  -8.340  22.110  1.00 93.57           H  
ATOM   3762  N   TYR B  89     -25.228  -8.554  24.130  1.00 93.51           N  
ATOM   3763  H   TYR B  89     -24.805  -7.716  23.756  1.00 93.51           H  
ATOM   3764  CA  TYR B  89     -26.698  -8.657  24.085  1.00 93.51           C  
ATOM   3765  HA  TYR B  89     -27.015  -9.375  24.842  1.00 93.51           H  
ATOM   3766  C   TYR B  89     -27.258  -9.204  22.763  1.00 93.51           C  
ATOM   3767  CB  TYR B  89     -27.341  -7.308  24.444  1.00 93.51           C  
ATOM   3768  HB2 TYR B  89     -27.008  -7.017  25.440  1.00 93.51           H  
ATOM   3769  HB3 TYR B  89     -28.422  -7.431  24.497  1.00 93.51           H  
ATOM   3770  O   TYR B  89     -28.477  -9.295  22.619  1.00 93.51           O  
ATOM   3771  CG  TYR B  89     -27.026  -6.194  23.464  1.00 93.51           C  
ATOM   3772  CD1 TYR B  89     -25.981  -5.306  23.763  1.00 93.51           C  
ATOM   3773  HD1 TYR B  89     -25.435  -5.409  24.689  1.00 93.51           H  
ATOM   3774  CD2 TYR B  89     -27.745  -6.054  22.256  1.00 93.51           C  
ATOM   3775  HD2 TYR B  89     -28.546  -6.739  22.020  1.00 93.51           H  
ATOM   3776  CE1 TYR B  89     -25.649  -4.287  22.860  1.00 93.51           C  
ATOM   3777  HE1 TYR B  89     -24.868  -3.584  23.106  1.00 93.51           H  
ATOM   3778  CE2 TYR B  89     -27.390  -5.047  21.334  1.00 93.51           C  
ATOM   3779  HE2 TYR B  89     -27.899  -4.944  20.387  1.00 93.51           H  
ATOM   3780  OH  TYR B  89     -25.921  -3.223  20.760  1.00 93.51           O  
ATOM   3781  HH  TYR B  89     -25.120  -2.794  21.070  1.00 93.51           H  
ATOM   3782  CZ  TYR B  89     -26.327  -4.173  21.634  1.00 93.51           C  
ATOM   3783  N   VAL B  90     -26.401  -9.548  21.796  1.00 96.00           N  
ATOM   3784  H   VAL B  90     -25.411  -9.503  21.990  1.00 96.00           H  
ATOM   3785  CA  VAL B  90     -26.808 -10.177  20.530  1.00 96.00           C  
ATOM   3786  HA  VAL B  90     -27.895 -10.136  20.453  1.00 96.00           H  
ATOM   3787  C   VAL B  90     -26.431 -11.661  20.522  1.00 96.00           C  
ATOM   3788  CB  VAL B  90     -26.255  -9.432  19.296  1.00 96.00           C  
ATOM   3789  HB  VAL B  90     -26.564  -9.988  18.410  1.00 96.00           H  
ATOM   3790  O   VAL B  90     -25.387 -12.036  21.050  1.00 96.00           O  
ATOM   3791  CG1 VAL B  90     -26.839  -8.020  19.187  1.00 96.00           C  
ATOM   3792 HG11 VAL B  90     -26.514  -7.556  18.256  1.00 96.00           H  
ATOM   3793 HG12 VAL B  90     -26.503  -7.407  20.024  1.00 96.00           H  
ATOM   3794 HG13 VAL B  90     -27.928  -8.067  19.191  1.00 96.00           H  
ATOM   3795  CG2 VAL B  90     -24.732  -9.293  19.257  1.00 96.00           C  
ATOM   3796 HG21 VAL B  90     -24.259 -10.262  19.419  1.00 96.00           H  
ATOM   3797 HG22 VAL B  90     -24.435  -8.916  18.279  1.00 96.00           H  
ATOM   3798 HG23 VAL B  90     -24.396  -8.597  20.027  1.00 96.00           H  
ATOM   3799  N   ASP B  91     -27.264 -12.511  19.908  1.00 95.66           N  
ATOM   3800  H   ASP B  91     -28.163 -12.171  19.597  1.00 95.66           H  
ATOM   3801  CA  ASP B  91     -26.962 -13.939  19.665  1.00 95.66           C  
ATOM   3802  HA  ASP B  91     -25.984 -14.141  20.100  1.00 95.66           H  
ATOM   3803  C   ASP B  91     -26.787 -14.288  18.170  1.00 95.66           C  
ATOM   3804  CB  ASP B  91     -27.946 -14.862  20.428  1.00 95.66           C  
ATOM   3805  HB2 ASP B  91     -27.428 -15.805  20.604  1.00 95.66           H  
ATOM   3806  HB3 ASP B  91     -28.147 -14.429  21.408  1.00 95.66           H  
ATOM   3807  O   ASP B  91     -26.611 -15.458  17.812  1.00 95.66           O  
ATOM   3808  CG  ASP B  91     -29.290 -15.205  19.752  1.00 95.66           C  
ATOM   3809  OD1 ASP B  91     -29.621 -14.639  18.687  1.00 95.66           O  
ATOM   3810  OD2 ASP B  91     -30.023 -16.059  20.303  1.00 95.66           O  
ATOM   3811  N   LYS B  92     -26.820 -13.264  17.298  1.00 97.26           N  
ATOM   3812  H   LYS B  92     -26.865 -12.336  17.694  1.00 97.26           H  
ATOM   3813  CA  LYS B  92     -26.825 -13.382  15.832  1.00 97.26           C  
ATOM   3814  HA  LYS B  92     -26.762 -14.441  15.582  1.00 97.26           H  
ATOM   3815  C   LYS B  92     -25.630 -12.724  15.151  1.00 97.26           C  
ATOM   3816  CB  LYS B  92     -28.117 -12.798  15.233  1.00 97.26           C  
ATOM   3817  HB2 LYS B  92     -28.157 -11.731  15.454  1.00 97.26           H  
ATOM   3818  HB3 LYS B  92     -28.068 -12.911  14.150  1.00 97.26           H  
ATOM   3819  O   LYS B  92     -25.137 -11.686  15.585  1.00 97.26           O  
ATOM   3820  CG  LYS B  92     -29.427 -13.433  15.703  1.00 97.26           C  
ATOM   3821  HG2 LYS B  92     -30.232 -12.995  15.113  1.00 97.26           H  
ATOM   3822  HG3 LYS B  92     -29.595 -13.160  16.744  1.00 97.26           H  
ATOM   3823  CD  LYS B  92     -29.436 -14.964  15.538  1.00 97.26           C  
ATOM   3824  HD2 LYS B  92     -29.270 -15.218  14.491  1.00 97.26           H  
ATOM   3825  HD3 LYS B  92     -28.637 -15.400  16.137  1.00 97.26           H  
ATOM   3826  CE  LYS B  92     -30.742 -15.586  16.020  1.00 97.26           C  
ATOM   3827  HE2 LYS B  92     -30.658 -16.670  15.952  1.00 97.26           H  
ATOM   3828  HE3 LYS B  92     -30.870 -15.329  17.072  1.00 97.26           H  
ATOM   3829  NZ  LYS B  92     -31.877 -15.082  15.221  1.00 97.26           N  
ATOM   3830  HZ1 LYS B  92     -31.738 -15.304  14.246  1.00 97.26           H  
ATOM   3831  HZ2 LYS B  92     -31.896 -14.077  15.316  1.00 97.26           H  
ATOM   3832  HZ3 LYS B  92     -32.745 -15.465  15.567  1.00 97.26           H  
ATOM   3833  N   GLY B  93     -25.246 -13.299  14.016  1.00 97.76           N  
ATOM   3834  H   GLY B  93     -25.717 -14.149  13.739  1.00 97.76           H  
ATOM   3835  CA  GLY B  93     -24.259 -12.770  13.074  1.00 97.76           C  
ATOM   3836  HA2 GLY B  93     -24.528 -11.753  12.788  1.00 97.76           H  
ATOM   3837  HA3 GLY B  93     -23.274 -12.749  13.539  1.00 97.76           H  
ATOM   3838  C   GLY B  93     -24.198 -13.639  11.816  1.00 97.76           C  
ATOM   3839  O   GLY B  93     -24.919 -14.629  11.717  1.00 97.76           O  
ATOM   3840  N   GLY B  94     -23.360 -13.277  10.847  1.00 98.48           N  
ATOM   3841  H   GLY B  94     -22.803 -12.444  10.976  1.00 98.48           H  
ATOM   3842  CA  GLY B  94     -23.084 -14.115   9.673  1.00 98.48           C  
ATOM   3843  HA2 GLY B  94     -23.063 -13.497   8.775  1.00 98.48           H  
ATOM   3844  HA3 GLY B  94     -23.863 -14.864   9.535  1.00 98.48           H  
ATOM   3845  C   GLY B  94     -21.732 -14.812   9.811  1.00 98.48           C  
ATOM   3846  O   GLY B  94     -20.705 -14.138   9.840  1.00 98.48           O  
ATOM   3847  N   PHE B  95     -21.715 -16.142   9.879  1.00 98.43           N  
ATOM   3848  H   PHE B  95     -22.586 -16.649   9.818  1.00 98.43           H  
ATOM   3849  CA  PHE B  95     -20.489 -16.932  10.065  1.00 98.43           C  
ATOM   3850  HA  PHE B  95     -19.626 -16.267  10.084  1.00 98.43           H  
ATOM   3851  C   PHE B  95     -20.266 -17.913   8.916  1.00 98.43           C  
ATOM   3852  CB  PHE B  95     -20.531 -17.655  11.416  1.00 98.43           C  
ATOM   3853  HB2 PHE B  95     -21.376 -18.344  11.429  1.00 98.43           H  
ATOM   3854  HB3 PHE B  95     -19.622 -18.246  11.529  1.00 98.43           H  
ATOM   3855  O   PHE B  95     -21.223 -18.407   8.319  1.00 98.43           O  
ATOM   3856  CG  PHE B  95     -20.640 -16.702  12.585  1.00 98.43           C  
ATOM   3857  CD1 PHE B  95     -19.481 -16.147  13.158  1.00 98.43           C  
ATOM   3858  HD1 PHE B  95     -18.507 -16.423  12.781  1.00 98.43           H  
ATOM   3859  CD2 PHE B  95     -21.908 -16.319  13.059  1.00 98.43           C  
ATOM   3860  HD2 PHE B  95     -22.800 -16.721  12.602  1.00 98.43           H  
ATOM   3861  CE1 PHE B  95     -19.593 -15.224  14.211  1.00 98.43           C  
ATOM   3862  HE1 PHE B  95     -18.700 -14.789  14.637  1.00 98.43           H  
ATOM   3863  CE2 PHE B  95     -22.018 -15.388  14.101  1.00 98.43           C  
ATOM   3864  HE2 PHE B  95     -23.000 -15.081  14.429  1.00 98.43           H  
ATOM   3865  CZ  PHE B  95     -20.861 -14.853  14.694  1.00 98.43           C  
ATOM   3866  HZ  PHE B  95     -20.946 -14.150  15.509  1.00 98.43           H  
ATOM   3867  N   LEU B  96     -19.001 -18.192   8.604  1.00 98.51           N  
ATOM   3868  H   LEU B  96     -18.267 -17.768   9.153  1.00 98.51           H  
ATOM   3869  CA  LEU B  96     -18.638 -19.217   7.628  1.00 98.51           C  
ATOM   3870  HA  LEU B  96     -19.250 -19.091   6.735  1.00 98.51           H  
ATOM   3871  C   LEU B  96     -18.929 -20.613   8.195  1.00 98.51           C  
ATOM   3872  CB  LEU B  96     -17.153 -19.082   7.241  1.00 98.51           C  
ATOM   3873  HB2 LEU B  96     -16.887 -19.911   6.584  1.00 98.51           H  
ATOM   3874  HB3 LEU B  96     -16.562 -19.179   8.152  1.00 98.51           H  
ATOM   3875  O   LEU B  96     -18.458 -20.951   9.283  1.00 98.51           O  
ATOM   3876  CG  LEU B  96     -16.754 -17.763   6.558  1.00 98.51           C  
ATOM   3877  HG  LEU B  96     -16.986 -16.929   7.220  1.00 98.51           H  
ATOM   3878  CD1 LEU B  96     -15.251 -17.750   6.285  1.00 98.51           C  
ATOM   3879 HD11 LEU B  96     -14.964 -16.803   5.827  1.00 98.51           H  
ATOM   3880 HD12 LEU B  96     -14.711 -17.860   7.225  1.00 98.51           H  
ATOM   3881 HD13 LEU B  96     -14.982 -18.575   5.625  1.00 98.51           H  
ATOM   3882  CD2 LEU B  96     -17.480 -17.548   5.230  1.00 98.51           C  
ATOM   3883 HD21 LEU B  96     -17.136 -16.620   4.773  1.00 98.51           H  
ATOM   3884 HD22 LEU B  96     -18.550 -17.463   5.417  1.00 98.51           H  
ATOM   3885 HD23 LEU B  96     -17.291 -18.385   4.558  1.00 98.51           H  
ATOM   3886  N   ASP B  97     -19.663 -21.417   7.420  1.00 96.42           N  
ATOM   3887  H   ASP B  97     -20.167 -21.001   6.650  1.00 96.42           H  
ATOM   3888  CA  ASP B  97     -20.022 -22.811   7.721  1.00 96.42           C  
ATOM   3889  HA  ASP B  97     -20.597 -22.842   8.646  1.00 96.42           H  
ATOM   3890  C   ASP B  97     -18.792 -23.722   7.893  1.00 96.42           C  
ATOM   3891  CB  ASP B  97     -20.882 -23.376   6.571  1.00 96.42           C  
ATOM   3892  HB2 ASP B  97     -20.276 -23.407   5.666  1.00 96.42           H  
ATOM   3893  HB3 ASP B  97     -21.147 -24.404   6.819  1.00 96.42           H  
ATOM   3894  O   ASP B  97     -18.840 -24.681   8.658  1.00 96.42           O  
ATOM   3895  CG  ASP B  97     -22.166 -22.599   6.252  1.00 96.42           C  
ATOM   3896  OD1 ASP B  97     -22.065 -21.381   5.959  1.00 96.42           O  
ATOM   3897  OD2 ASP B  97     -23.237 -23.240   6.170  1.00 96.42           O  
ATOM   3898  N   ASP B  98     -17.695 -23.414   7.193  1.00 96.01           N  
ATOM   3899  H   ASP B  98     -17.741 -22.611   6.582  1.00 96.01           H  
ATOM   3900  CA  ASP B  98     -16.388 -24.046   7.368  1.00 96.01           C  
ATOM   3901  HA  ASP B  98     -16.368 -24.545   8.337  1.00 96.01           H  
ATOM   3902  C   ASP B  98     -15.288 -22.973   7.369  1.00 96.01           C  
ATOM   3903  CB  ASP B  98     -16.147 -25.125   6.299  1.00 96.01           C  
ATOM   3904  HB2 ASP B  98     -16.977 -25.832   6.320  1.00 96.01           H  
ATOM   3905  HB3 ASP B  98     -16.117 -24.664   5.312  1.00 96.01           H  
ATOM   3906  O   ASP B  98     -14.851 -22.490   6.324  1.00 96.01           O  
ATOM   3907  CG  ASP B  98     -14.843 -25.898   6.547  1.00 96.01           C  
ATOM   3908  OD1 ASP B  98     -14.235 -25.710   7.633  1.00 96.01           O  
ATOM   3909  OD2 ASP B  98     -14.476 -26.703   5.664  1.00 96.01           O  
ATOM   3910  N   ALA B  99     -14.883 -22.562   8.571  1.00 97.73           N  
ATOM   3911  H   ALA B  99     -15.343 -22.965   9.374  1.00 97.73           H  
ATOM   3912  CA  ALA B  99     -13.748 -21.664   8.796  1.00 97.73           C  
ATOM   3913  HA  ALA B  99     -13.491 -21.170   7.859  1.00 97.73           H  
ATOM   3914  C   ALA B  99     -12.486 -22.404   9.275  1.00 97.73           C  
ATOM   3915  CB  ALA B  99     -14.171 -20.591   9.808  1.00 97.73           C  
ATOM   3916  HB1 ALA B  99     -14.385 -21.052  10.772  1.00 97.73           H  
ATOM   3917  HB2 ALA B  99     -13.366 -19.866   9.931  1.00 97.73           H  
ATOM   3918  HB3 ALA B  99     -15.059 -20.070   9.449  1.00 97.73           H  
ATOM   3919  O   ALA B  99     -11.449 -21.775   9.477  1.00 97.73           O  
ATOM   3920  N   ALA B 100     -12.582 -23.713   9.530  1.00 96.72           N  
ATOM   3921  H   ALA B 100     -13.404 -24.202   9.208  1.00 96.72           H  
ATOM   3922  CA  ALA B 100     -11.531 -24.495  10.179  1.00 96.72           C  
ATOM   3923  HA  ALA B 100     -10.756 -23.821  10.545  1.00 96.72           H  
ATOM   3924  C   ALA B 100     -10.837 -25.475   9.223  1.00 96.72           C  
ATOM   3925  CB  ALA B 100     -12.136 -25.202  11.398  1.00 96.72           C  
ATOM   3926  HB1 ALA B 100     -12.554 -24.465  12.084  1.00 96.72           H  
ATOM   3927  HB2 ALA B 100     -12.926 -25.881  11.077  1.00 96.72           H  
ATOM   3928  HB3 ALA B 100     -11.363 -25.772  11.913  1.00 96.72           H  
ATOM   3929  O   ALA B 100      -9.687 -25.840   9.487  1.00 96.72           O  
ATOM   3930  N   GLY B 101     -11.497 -25.873   8.132  1.00 96.94           N  
ATOM   3931  H   GLY B 101     -12.458 -25.588   8.006  1.00 96.94           H  
ATOM   3932  CA  GLY B 101     -10.938 -26.675   7.049  1.00 96.94           C  
ATOM   3933  HA2 GLY B 101     -11.720 -26.869   6.315  1.00 96.94           H  
ATOM   3934  HA3 GLY B 101     -10.602 -27.630   7.452  1.00 96.94           H  
ATOM   3935  C   GLY B 101      -9.771 -25.991   6.332  1.00 96.94           C  
ATOM   3936  O   GLY B 101      -9.649 -24.765   6.332  1.00 96.94           O  
ATOM   3937  N   PHE B 102      -8.867 -26.811   5.789  1.00 96.84           N  
ATOM   3938  H   PHE B 102      -9.020 -27.806   5.868  1.00 96.84           H  
ATOM   3939  CA  PHE B 102      -7.772 -26.399   4.907  1.00 96.84           C  
ATOM   3940  HA  PHE B 102      -8.175 -25.767   4.115  1.00 96.84           H  
ATOM   3941  C   PHE B 102      -7.093 -27.625   4.283  1.00 96.84           C  
ATOM   3942  CB  PHE B 102      -6.726 -25.612   5.711  1.00 96.84           C  
ATOM   3943  HB2 PHE B 102      -6.376 -26.236   6.533  1.00 96.84           H  
ATOM   3944  HB3 PHE B 102      -7.205 -24.733   6.143  1.00 96.84           H  
ATOM   3945  O   PHE B 102      -6.758 -28.568   5.009  1.00 96.84           O  
ATOM   3946  CG  PHE B 102      -5.538 -25.110   4.916  1.00 96.84           C  
ATOM   3947  CD1 PHE B 102      -4.230 -25.425   5.329  1.00 96.84           C  
ATOM   3948  HD1 PHE B 102      -4.074 -26.079   6.174  1.00 96.84           H  
ATOM   3949  CD2 PHE B 102      -5.735 -24.281   3.796  1.00 96.84           C  
ATOM   3950  HD2 PHE B 102      -6.734 -24.042   3.463  1.00 96.84           H  
ATOM   3951  CE1 PHE B 102      -3.124 -24.898   4.640  1.00 96.84           C  
ATOM   3952  HE1 PHE B 102      -2.121 -25.146   4.955  1.00 96.84           H  
ATOM   3953  CE2 PHE B 102      -4.630 -23.759   3.103  1.00 96.84           C  
ATOM   3954  HE2 PHE B 102      -4.791 -23.138   2.235  1.00 96.84           H  
ATOM   3955  CZ  PHE B 102      -3.325 -24.067   3.525  1.00 96.84           C  
ATOM   3956  HZ  PHE B 102      -2.478 -23.683   2.976  1.00 96.84           H  
ATOM   3957  N   ASP B 103      -6.816 -27.601   2.978  1.00 95.42           N  
ATOM   3958  H   ASP B 103      -7.157 -26.827   2.425  1.00 95.42           H  
ATOM   3959  CA  ASP B 103      -5.983 -28.625   2.325  1.00 95.42           C  
ATOM   3960  HA  ASP B 103      -6.180 -29.581   2.811  1.00 95.42           H  
ATOM   3961  C   ASP B 103      -4.480 -28.333   2.515  1.00 95.42           C  
ATOM   3962  CB  ASP B 103      -6.389 -28.822   0.857  1.00 95.42           C  
ATOM   3963  HB2 ASP B 103      -7.474 -28.914   0.806  1.00 95.42           H  
ATOM   3964  HB3 ASP B 103      -6.094 -27.951   0.272  1.00 95.42           H  
ATOM   3965  O   ASP B 103      -3.804 -27.729   1.678  1.00 95.42           O  
ATOM   3966  CG  ASP B 103      -5.762 -30.089   0.252  1.00 95.42           C  
ATOM   3967  OD1 ASP B 103      -4.704 -30.534   0.759  1.00 95.42           O  
ATOM   3968  OD2 ASP B 103      -6.342 -30.602  -0.732  1.00 95.42           O  
ATOM   3969  N   ALA B 104      -3.948 -28.748   3.666  1.00 90.66           N  
ATOM   3970  H   ALA B 104      -4.569 -29.179   4.336  1.00 90.66           H  
ATOM   3971  CA  ALA B 104      -2.554 -28.502   4.025  1.00 90.66           C  
ATOM   3972  HA  ALA B 104      -2.370 -27.430   3.951  1.00 90.66           H  
ATOM   3973  C   ALA B 104      -1.551 -29.192   3.076  1.00 90.66           C  
ATOM   3974  CB  ALA B 104      -2.357 -28.931   5.485  1.00 90.66           C  
ATOM   3975  HB1 ALA B 104      -3.092 -28.436   6.119  1.00 90.66           H  
ATOM   3976  HB2 ALA B 104      -2.472 -30.012   5.573  1.00 90.66           H  
ATOM   3977  HB3 ALA B 104      -1.357 -28.649   5.816  1.00 90.66           H  
ATOM   3978  O   ALA B 104      -0.515 -28.606   2.750  1.00 90.66           O  
ATOM   3979  N   GLU B 105      -1.852 -30.409   2.603  1.00 85.44           N  
ATOM   3980  H   GLU B 105      -2.791 -30.758   2.729  1.00 85.44           H  
ATOM   3981  CA  GLU B 105      -0.947 -31.174   1.734  1.00 85.44           C  
ATOM   3982  HA  GLU B 105       0.057 -31.095   2.152  1.00 85.44           H  
ATOM   3983  C   GLU B 105      -0.851 -30.575   0.324  1.00 85.44           C  
ATOM   3984  CB  GLU B 105      -1.298 -32.678   1.733  1.00 85.44           C  
ATOM   3985  HB2 GLU B 105      -0.577 -33.181   1.088  1.00 85.44           H  
ATOM   3986  HB3 GLU B 105      -1.155 -33.055   2.746  1.00 85.44           H  
ATOM   3987  O   GLU B 105       0.249 -30.489  -0.233  1.00 85.44           O  
ATOM   3988  CG  GLU B 105      -2.723 -33.054   1.273  1.00 85.44           C  
ATOM   3989  HG2 GLU B 105      -2.882 -32.657   0.271  1.00 85.44           H  
ATOM   3990  HG3 GLU B 105      -3.435 -32.588   1.955  1.00 85.44           H  
ATOM   3991  CD  GLU B 105      -2.987 -34.577   1.246  1.00 85.44           C  
ATOM   3992  OE1 GLU B 105      -4.161 -34.982   1.075  1.00 85.44           O  
ATOM   3993  OE2 GLU B 105      -2.019 -35.358   1.404  1.00 85.44           O  
ATOM   3994  N   PHE B 106      -1.956 -30.049  -0.215  1.00 92.57           N  
ATOM   3995  H   PHE B 106      -2.839 -30.176   0.259  1.00 92.57           H  
ATOM   3996  CA  PHE B 106      -1.970 -29.358  -1.503  1.00 92.57           C  
ATOM   3997  HA  PHE B 106      -1.642 -30.059  -2.270  1.00 92.57           H  
ATOM   3998  C   PHE B 106      -1.018 -28.153  -1.531  1.00 92.57           C  
ATOM   3999  CB  PHE B 106      -3.409 -28.942  -1.817  1.00 92.57           C  
ATOM   4000  HB2 PHE B 106      -3.770 -28.259  -1.048  1.00 92.57           H  
ATOM   4001  HB3 PHE B 106      -4.031 -29.836  -1.793  1.00 92.57           H  
ATOM   4002  O   PHE B 106      -0.217 -28.018  -2.459  1.00 92.57           O  
ATOM   4003  CG  PHE B 106      -3.583 -28.298  -3.174  1.00 92.57           C  
ATOM   4004  CD1 PHE B 106      -3.486 -26.902  -3.320  1.00 92.57           C  
ATOM   4005  HD1 PHE B 106      -3.303 -26.278  -2.458  1.00 92.57           H  
ATOM   4006  CD2 PHE B 106      -3.849 -29.107  -4.293  1.00 92.57           C  
ATOM   4007  HD2 PHE B 106      -3.961 -30.174  -4.166  1.00 92.57           H  
ATOM   4008  CE1 PHE B 106      -3.644 -26.318  -4.588  1.00 92.57           C  
ATOM   4009  HE1 PHE B 106      -3.585 -25.246  -4.702  1.00 92.57           H  
ATOM   4010  CE2 PHE B 106      -3.999 -28.525  -5.563  1.00 92.57           C  
ATOM   4011  HE2 PHE B 106      -4.217 -29.137  -6.426  1.00 92.57           H  
ATOM   4012  CZ  PHE B 106      -3.899 -27.132  -5.707  1.00 92.57           C  
ATOM   4013  HZ  PHE B 106      -4.040 -26.686  -6.680  1.00 92.57           H  
ATOM   4014  N   PHE B 107      -1.025 -27.312  -0.493  1.00 88.81           N  
ATOM   4015  H   PHE B 107      -1.704 -27.469   0.238  1.00 88.81           H  
ATOM   4016  CA  PHE B 107      -0.129 -26.150  -0.402  1.00 88.81           C  
ATOM   4017  HA  PHE B 107       0.034 -25.773  -1.412  1.00 88.81           H  
ATOM   4018  C   PHE B 107       1.278 -26.473   0.139  1.00 88.81           C  
ATOM   4019  CB  PHE B 107      -0.820 -25.025   0.383  1.00 88.81           C  
ATOM   4020  HB2 PHE B 107      -0.117 -24.205   0.528  1.00 88.81           H  
ATOM   4021  HB3 PHE B 107      -1.100 -25.398   1.368  1.00 88.81           H  
ATOM   4022  O   PHE B 107       2.108 -25.570   0.245  1.00 88.81           O  
ATOM   4023  CG  PHE B 107      -2.042 -24.467  -0.321  1.00 88.81           C  
ATOM   4024  CD1 PHE B 107      -1.894 -23.623  -1.439  1.00 88.81           C  
ATOM   4025  HD1 PHE B 107      -0.907 -23.353  -1.784  1.00 88.81           H  
ATOM   4026  CD2 PHE B 107      -3.332 -24.816   0.117  1.00 88.81           C  
ATOM   4027  HD2 PHE B 107      -3.461 -25.461   0.974  1.00 88.81           H  
ATOM   4028  CE1 PHE B 107      -3.029 -23.143  -2.118  1.00 88.81           C  
ATOM   4029  HE1 PHE B 107      -2.918 -22.503  -2.981  1.00 88.81           H  
ATOM   4030  CE2 PHE B 107      -4.466 -24.342  -0.562  1.00 88.81           C  
ATOM   4031  HE2 PHE B 107      -5.449 -24.637  -0.227  1.00 88.81           H  
ATOM   4032  CZ  PHE B 107      -4.315 -23.507  -1.682  1.00 88.81           C  
ATOM   4033  HZ  PHE B 107      -5.187 -23.152  -2.212  1.00 88.81           H  
ATOM   4034  N   GLY B 108       1.573 -27.735   0.476  1.00 84.35           N  
ATOM   4035  H   GLY B 108       0.859 -28.442   0.364  1.00 84.35           H  
ATOM   4036  CA  GLY B 108       2.862 -28.140   1.051  1.00 84.35           C  
ATOM   4037  HA2 GLY B 108       2.906 -29.229   1.063  1.00 84.35           H  
ATOM   4038  HA3 GLY B 108       3.672 -27.764   0.425  1.00 84.35           H  
ATOM   4039  C   GLY B 108       3.094 -27.644   2.485  1.00 84.35           C  
ATOM   4040  O   GLY B 108       4.238 -27.522   2.919  1.00 84.35           O  
ATOM   4041  N   VAL B 109       2.020 -27.343   3.218  1.00 83.84           N  
ATOM   4042  H   VAL B 109       1.117 -27.584   2.835  1.00 83.84           H  
ATOM   4043  CA  VAL B 109       2.046 -26.860   4.604  1.00 83.84           C  
ATOM   4044  HA  VAL B 109       2.986 -26.337   4.781  1.00 83.84           H  
ATOM   4045  C   VAL B 109       1.972 -28.055   5.556  1.00 83.84           C  
ATOM   4046  CB  VAL B 109       0.896 -25.860   4.847  1.00 83.84           C  
ATOM   4047  HB  VAL B 109      -0.056 -26.356   4.654  1.00 83.84           H  
ATOM   4048  O   VAL B 109       1.156 -28.959   5.384  1.00 83.84           O  
ATOM   4049  CG1 VAL B 109       0.882 -25.328   6.284  1.00 83.84           C  
ATOM   4050 HG11 VAL B 109       1.833 -24.846   6.511  1.00 83.84           H  
ATOM   4051 HG12 VAL B 109       0.076 -24.604   6.404  1.00 83.84           H  
ATOM   4052 HG13 VAL B 109       0.706 -26.144   6.985  1.00 83.84           H  
ATOM   4053  CG2 VAL B 109       1.009 -24.638   3.924  1.00 83.84           C  
ATOM   4054 HG21 VAL B 109       0.954 -24.948   2.881  1.00 83.84           H  
ATOM   4055 HG22 VAL B 109       0.187 -23.948   4.118  1.00 83.84           H  
ATOM   4056 HG23 VAL B 109       1.959 -24.131   4.093  1.00 83.84           H  
ATOM   4057  N   SER B 110       2.810 -28.085   6.596  1.00 80.97           N  
ATOM   4058  H   SER B 110       3.440 -27.308   6.732  1.00 80.97           H  
ATOM   4059  CA  SER B 110       2.736 -29.178   7.579  1.00 80.97           C  
ATOM   4060  HA  SER B 110       2.726 -30.108   7.011  1.00 80.97           H  
ATOM   4061  C   SER B 110       1.438 -29.093   8.407  1.00 80.97           C  
ATOM   4062  CB  SER B 110       3.978 -29.213   8.476  1.00 80.97           C  
ATOM   4063  HB2 SER B 110       4.875 -29.135   7.861  1.00 80.97           H  
ATOM   4064  HB3 SER B 110       4.002 -30.171   8.995  1.00 80.97           H  
ATOM   4065  O   SER B 110       1.011 -27.983   8.724  1.00 80.97           O  
ATOM   4066  OG  SER B 110       3.970 -28.181   9.445  1.00 80.97           O  
ATOM   4067  HG  SER B 110       4.152 -27.347   9.006  1.00 80.97           H  
ATOM   4068  N   PRO B 111       0.826 -30.208   8.861  1.00 82.30           N  
ATOM   4069  CA  PRO B 111      -0.392 -30.153   9.687  1.00 82.30           C  
ATOM   4070  HA  PRO B 111      -1.200 -29.728   9.091  1.00 82.30           H  
ATOM   4071  C   PRO B 111      -0.224 -29.320  10.970  1.00 82.30           C  
ATOM   4072  CB  PRO B 111      -0.719 -31.614  10.019  1.00 82.30           C  
ATOM   4073  HB2 PRO B 111      -1.794 -31.777  10.088  1.00 82.30           H  
ATOM   4074  HB3 PRO B 111      -0.229 -31.910  10.947  1.00 82.30           H  
ATOM   4075  O   PRO B 111      -1.152 -28.662  11.432  1.00 82.30           O  
ATOM   4076  CG  PRO B 111      -0.103 -32.391   8.857  1.00 82.30           C  
ATOM   4077  HG2 PRO B 111      -0.785 -32.374   8.007  1.00 82.30           H  
ATOM   4078  HG3 PRO B 111       0.138 -33.417   9.135  1.00 82.30           H  
ATOM   4079  CD  PRO B 111       1.150 -31.584   8.519  1.00 82.30           C  
ATOM   4080  HD2 PRO B 111       1.375 -31.693   7.458  1.00 82.30           H  
ATOM   4081  HD3 PRO B 111       1.989 -31.926   9.125  1.00 82.30           H  
ATOM   4082  N   ARG B 112       0.999 -29.325  11.512  1.00 81.01           N  
ATOM   4083  H   ARG B 112       1.697 -29.865  11.020  1.00 81.01           H  
ATOM   4084  CA  ARG B 112       1.449 -28.537  12.664  1.00 81.01           C  
ATOM   4085  HA  ARG B 112       0.779 -28.703  13.508  1.00 81.01           H  
ATOM   4086  C   ARG B 112       1.426 -27.031  12.380  1.00 81.01           C  
ATOM   4087  CB  ARG B 112       2.860 -29.044  13.005  1.00 81.01           C  
ATOM   4088  HB2 ARG B 112       2.808 -30.109  13.230  1.00 81.01           H  
ATOM   4089  HB3 ARG B 112       3.501 -28.911  12.133  1.00 81.01           H  
ATOM   4090  O   ARG B 112       0.940 -26.260  13.199  1.00 81.01           O  
ATOM   4091  CG  ARG B 112       3.504 -28.329  14.192  1.00 81.01           C  
ATOM   4092  HG2 ARG B 112       2.889 -28.522  15.071  1.00 81.01           H  
ATOM   4093  HG3 ARG B 112       3.538 -27.257  13.998  1.00 81.01           H  
ATOM   4094  CD  ARG B 112       4.935 -28.848  14.427  1.00 81.01           C  
ATOM   4095  HD2 ARG B 112       4.867 -29.797  14.957  1.00 81.01           H  
ATOM   4096  HD3 ARG B 112       5.411 -29.024  13.462  1.00 81.01           H  
ATOM   4097  NE  ARG B 112       5.761 -27.870  15.170  1.00 81.01           N  
ATOM   4098  HE  ARG B 112       5.525 -26.900  15.014  1.00 81.01           H  
ATOM   4099  NH1 ARG B 112       6.760 -29.307  16.642  1.00 81.01           N  
ATOM   4100 HH11 ARG B 112       6.868 -29.499  17.628  1.00 81.01           H  
ATOM   4101 HH12 ARG B 112       6.331 -30.069  16.137  1.00 81.01           H  
ATOM   4102  NH2 ARG B 112       6.942 -27.102  16.964  1.00 81.01           N  
ATOM   4103 HH21 ARG B 112       7.352 -27.296  17.867  1.00 81.01           H  
ATOM   4104 HH22 ARG B 112       6.627 -26.163  16.768  1.00 81.01           H  
ATOM   4105  CZ  ARG B 112       6.496 -28.097  16.246  1.00 81.01           C  
ATOM   4106  N   GLU B 113       1.931 -26.619  11.220  1.00 83.93           N  
ATOM   4107  H   GLU B 113       2.279 -27.311  10.571  1.00 83.93           H  
ATOM   4108  CA  GLU B 113       1.883 -25.226  10.768  1.00 83.93           C  
ATOM   4109  HA  GLU B 113       2.208 -24.573  11.578  1.00 83.93           H  
ATOM   4110  C   GLU B 113       0.454 -24.809  10.394  1.00 83.93           C  
ATOM   4111  CB  GLU B 113       2.857 -25.051   9.596  1.00 83.93           C  
ATOM   4112  HB2 GLU B 113       2.550 -25.703   8.778  1.00 83.93           H  
ATOM   4113  HB3 GLU B 113       3.850 -25.355   9.927  1.00 83.93           H  
ATOM   4114  O   GLU B 113       0.010 -23.743  10.801  1.00 83.93           O  
ATOM   4115  CG  GLU B 113       2.925 -23.602   9.094  1.00 83.93           C  
ATOM   4116  HG2 GLU B 113       1.937 -23.296   8.747  1.00 83.93           H  
ATOM   4117  HG3 GLU B 113       3.205 -22.955   9.925  1.00 83.93           H  
ATOM   4118  CD  GLU B 113       3.920 -23.411   7.943  1.00 83.93           C  
ATOM   4119  OE1 GLU B 113       4.077 -22.235   7.525  1.00 83.93           O  
ATOM   4120  OE2 GLU B 113       4.496 -24.420   7.471  1.00 83.93           O  
ATOM   4121  N   ALA B 114      -0.310 -25.666   9.712  1.00 91.19           N  
ATOM   4122  H   ALA B 114       0.107 -26.525   9.382  1.00 91.19           H  
ATOM   4123  CA  ALA B 114      -1.705 -25.397   9.363  1.00 91.19           C  
ATOM   4124  HA  ALA B 114      -1.742 -24.497   8.750  1.00 91.19           H  
ATOM   4125  C   ALA B 114      -2.588 -25.148  10.601  1.00 91.19           C  
ATOM   4126  CB  ALA B 114      -2.229 -26.575   8.535  1.00 91.19           C  
ATOM   4127  HB1 ALA B 114      -1.654 -26.667   7.614  1.00 91.19           H  
ATOM   4128  HB2 ALA B 114      -3.277 -26.404   8.288  1.00 91.19           H  
ATOM   4129  HB3 ALA B 114      -2.150 -27.500   9.106  1.00 91.19           H  
ATOM   4130  O   ALA B 114      -3.459 -24.282  10.563  1.00 91.19           O  
ATOM   4131  N   ALA B 115      -2.338 -25.850  11.712  1.00 88.66           N  
ATOM   4132  H   ALA B 115      -1.663 -26.600  11.668  1.00 88.66           H  
ATOM   4133  CA  ALA B 115      -2.997 -25.583  12.992  1.00 88.66           C  
ATOM   4134  HA  ALA B 115      -4.073 -25.533  12.825  1.00 88.66           H  
ATOM   4135  C   ALA B 115      -2.571 -24.239  13.621  1.00 88.66           C  
ATOM   4136  CB  ALA B 115      -2.708 -26.762  13.929  1.00 88.66           C  
ATOM   4137  HB1 ALA B 115      -3.059 -27.689  13.476  1.00 88.66           H  
ATOM   4138  HB2 ALA B 115      -1.638 -26.836  14.119  1.00 88.66           H  
ATOM   4139  HB3 ALA B 115      -3.229 -26.609  14.875  1.00 88.66           H  
ATOM   4140  O   ALA B 115      -3.395 -23.578  14.254  1.00 88.66           O  
ATOM   4141  N   ALA B 116      -1.313 -23.825  13.420  1.00 88.09           N  
ATOM   4142  H   ALA B 116      -0.706 -24.415  12.869  1.00 88.09           H  
ATOM   4143  CA  ALA B 116      -0.755 -22.544  13.870  1.00 88.09           C  
ATOM   4144  HA  ALA B 116      -1.017 -22.393  14.918  1.00 88.09           H  
ATOM   4145  C   ALA B 116      -1.265 -21.333  13.069  1.00 88.09           C  
ATOM   4146  CB  ALA B 116       0.774 -22.612  13.734  1.00 88.09           C  
ATOM   4147  HB1 ALA B 116       1.068 -22.416  12.703  1.00 88.09           H  
ATOM   4148  HB2 ALA B 116       1.227 -21.850  14.369  1.00 88.09           H  
ATOM   4149  HB3 ALA B 116       1.145 -23.599  14.013  1.00 88.09           H  
ATOM   4150  O   ALA B 116      -1.223 -20.204  13.554  1.00 88.09           O  
ATOM   4151  N   MET B 117      -1.694 -21.553  11.825  1.00 92.52           N  
ATOM   4152  H   MET B 117      -1.643 -22.496  11.467  1.00 92.52           H  
ATOM   4153  CA  MET B 117      -2.136 -20.493  10.924  1.00 92.52           C  
ATOM   4154  HA  MET B 117      -1.440 -19.658  11.002  1.00 92.52           H  
ATOM   4155  C   MET B 117      -3.525 -19.971  11.288  1.00 92.52           C  
ATOM   4156  CB  MET B 117      -2.132 -20.981   9.471  1.00 92.52           C  
ATOM   4157  HB2 MET B 117      -2.695 -20.270   8.867  1.00 92.52           H  
ATOM   4158  HB3 MET B 117      -2.624 -21.951   9.412  1.00 92.52           H  
ATOM   4159  O   MET B 117      -4.498 -20.737  11.326  1.00 92.52           O  
ATOM   4160  CG  MET B 117      -0.719 -21.088   8.889  1.00 92.52           C  
ATOM   4161  HG2 MET B 117      -0.098 -21.682   9.559  1.00 92.52           H  
ATOM   4162  HG3 MET B 117      -0.285 -20.090   8.837  1.00 92.52           H  
ATOM   4163  SD  MET B 117      -0.647 -21.837   7.238  1.00 92.52           S  
ATOM   4164  CE  MET B 117      -1.493 -20.559   6.275  1.00 92.52           C  
ATOM   4165  HE1 MET B 117      -2.539 -20.493   6.574  1.00 92.52           H  
ATOM   4166  HE2 MET B 117      -1.021 -19.592   6.453  1.00 92.52           H  
ATOM   4167  HE3 MET B 117      -1.442 -20.809   5.215  1.00 92.52           H  
ATOM   4168  N   ASP B 118      -3.615 -18.645  11.409  1.00 95.18           N  
ATOM   4169  H   ASP B 118      -2.768 -18.098  11.347  1.00 95.18           H  
ATOM   4170  CA  ASP B 118      -4.873 -17.904  11.377  1.00 95.18           C  
ATOM   4171  HA  ASP B 118      -5.395 -18.088  12.316  1.00 95.18           H  
ATOM   4172  C   ASP B 118      -5.709 -18.402  10.176  1.00 95.18           C  
ATOM   4173  CB  ASP B 118      -4.558 -16.393  11.287  1.00 95.18           C  
ATOM   4174  HB2 ASP B 118      -3.998 -16.106  12.177  1.00 95.18           H  
ATOM   4175  HB3 ASP B 118      -3.920 -16.221  10.420  1.00 95.18           H  
ATOM   4176  O   ASP B 118      -5.205 -18.406   9.040  1.00 95.18           O  
ATOM   4177  CG  ASP B 118      -5.777 -15.466  11.164  1.00 95.18           C  
ATOM   4178  OD1 ASP B 118      -6.906 -15.965  10.976  1.00 95.18           O  
ATOM   4179  OD2 ASP B 118      -5.585 -14.230  11.176  1.00 95.18           O  
ATOM   4180  N   PRO B 119      -6.963 -18.852  10.386  1.00 97.47           N  
ATOM   4181  CA  PRO B 119      -7.832 -19.312   9.306  1.00 97.47           C  
ATOM   4182  HA  PRO B 119      -7.410 -20.214   8.863  1.00 97.47           H  
ATOM   4183  C   PRO B 119      -8.010 -18.278   8.185  1.00 97.47           C  
ATOM   4184  CB  PRO B 119      -9.163 -19.666   9.976  1.00 97.47           C  
ATOM   4185  HB2 PRO B 119     -10.021 -19.420   9.350  1.00 97.47           H  
ATOM   4186  HB3 PRO B 119      -9.164 -20.729  10.218  1.00 97.47           H  
ATOM   4187  O   PRO B 119      -8.228 -18.676   7.041  1.00 97.47           O  
ATOM   4188  CG  PRO B 119      -9.160 -18.860  11.272  1.00 97.47           C  
ATOM   4189  HG2 PRO B 119      -9.785 -19.317  12.040  1.00 97.47           H  
ATOM   4190  HG3 PRO B 119      -9.473 -17.835  11.074  1.00 97.47           H  
ATOM   4191  CD  PRO B 119      -7.685 -18.883  11.652  1.00 97.47           C  
ATOM   4192  HD2 PRO B 119      -7.448 -19.809  12.177  1.00 97.47           H  
ATOM   4193  HD3 PRO B 119      -7.465 -18.024  12.286  1.00 97.47           H  
ATOM   4194  N   GLN B 120      -7.824 -16.977   8.452  1.00 97.99           N  
ATOM   4195  H   GLN B 120      -7.615 -16.701   9.401  1.00 97.99           H  
ATOM   4196  CA  GLN B 120      -7.774 -15.951   7.407  1.00 97.99           C  
ATOM   4197  HA  GLN B 120      -8.737 -15.933   6.896  1.00 97.99           H  
ATOM   4198  C   GLN B 120      -6.704 -16.261   6.350  1.00 97.99           C  
ATOM   4199  CB  GLN B 120      -7.518 -14.561   8.016  1.00 97.99           C  
ATOM   4200  HB2 GLN B 120      -7.435 -13.838   7.205  1.00 97.99           H  
ATOM   4201  HB3 GLN B 120      -6.573 -14.568   8.560  1.00 97.99           H  
ATOM   4202  O   GLN B 120      -7.006 -16.198   5.160  1.00 97.99           O  
ATOM   4203  CG  GLN B 120      -8.651 -14.109   8.949  1.00 97.99           C  
ATOM   4204  HG2 GLN B 120      -9.587 -14.159   8.394  1.00 97.99           H  
ATOM   4205  HG3 GLN B 120      -8.723 -14.770   9.813  1.00 97.99           H  
ATOM   4206  CD  GLN B 120      -8.480 -12.681   9.447  1.00 97.99           C  
ATOM   4207  NE2 GLN B 120      -7.446 -12.368  10.196  1.00 97.99           N  
ATOM   4208 HE21 GLN B 120      -7.346 -11.409  10.496  1.00 97.99           H  
ATOM   4209 HE22 GLN B 120      -6.809 -13.085  10.513  1.00 97.99           H  
ATOM   4210  OE1 GLN B 120      -9.298 -11.823   9.150  1.00 97.99           O  
ATOM   4211  N   GLN B 121      -5.481 -16.650   6.744  1.00 98.24           N  
ATOM   4212  H   GLN B 121      -5.323 -16.811   7.728  1.00 98.24           H  
ATOM   4213  CA  GLN B 121      -4.413 -16.994   5.790  1.00 98.24           C  
ATOM   4214  HA  GLN B 121      -4.298 -16.173   5.082  1.00 98.24           H  
ATOM   4215  C   GLN B 121      -4.758 -18.252   4.975  1.00 98.24           C  
ATOM   4216  CB  GLN B 121      -3.061 -17.216   6.499  1.00 98.24           C  
ATOM   4217  HB2 GLN B 121      -3.147 -18.053   7.192  1.00 98.24           H  
ATOM   4218  HB3 GLN B 121      -2.345 -17.493   5.726  1.00 98.24           H  
ATOM   4219  O   GLN B 121      -4.473 -18.313   3.781  1.00 98.24           O  
ATOM   4220  CG  GLN B 121      -2.498 -16.002   7.263  1.00 98.24           C  
ATOM   4221  HG2 GLN B 121      -2.602 -15.109   6.646  1.00 98.24           H  
ATOM   4222  HG3 GLN B 121      -3.078 -15.852   8.174  1.00 98.24           H  
ATOM   4223  CD  GLN B 121      -1.016 -16.158   7.640  1.00 98.24           C  
ATOM   4224  NE2 GLN B 121      -0.445 -15.247   8.393  1.00 98.24           N  
ATOM   4225 HE21 GLN B 121      -0.974 -14.484   8.791  1.00 98.24           H  
ATOM   4226 HE22 GLN B 121       0.494 -15.450   8.705  1.00 98.24           H  
ATOM   4227  OE1 GLN B 121      -0.315 -17.075   7.229  1.00 98.24           O  
ATOM   4228  N   ARG B 122      -5.388 -19.248   5.611  1.00 98.50           N  
ATOM   4229  H   ARG B 122      -5.631 -19.097   6.579  1.00 98.50           H  
ATOM   4230  CA  ARG B 122      -5.761 -20.528   4.984  1.00 98.50           C  
ATOM   4231  HA  ARG B 122      -4.909 -20.923   4.430  1.00 98.50           H  
ATOM   4232  C   ARG B 122      -6.859 -20.343   3.933  1.00 98.50           C  
ATOM   4233  CB  ARG B 122      -6.139 -21.543   6.082  1.00 98.50           C  
ATOM   4234  HB2 ARG B 122      -6.917 -21.132   6.726  1.00 98.50           H  
ATOM   4235  HB3 ARG B 122      -6.528 -22.446   5.612  1.00 98.50           H  
ATOM   4236  O   ARG B 122      -6.683 -20.731   2.780  1.00 98.50           O  
ATOM   4237  CG  ARG B 122      -4.896 -21.898   6.919  1.00 98.50           C  
ATOM   4238  HG2 ARG B 122      -4.559 -21.017   7.466  1.00 98.50           H  
ATOM   4239  HG3 ARG B 122      -4.106 -22.203   6.232  1.00 98.50           H  
ATOM   4240  CD  ARG B 122      -5.088 -23.044   7.916  1.00 98.50           C  
ATOM   4241  HD2 ARG B 122      -5.580 -23.874   7.409  1.00 98.50           H  
ATOM   4242  HD3 ARG B 122      -4.099 -23.395   8.209  1.00 98.50           H  
ATOM   4243  NE  ARG B 122      -5.811 -22.648   9.141  1.00 98.50           N  
ATOM   4244  HE  ARG B 122      -5.380 -21.940   9.719  1.00 98.50           H  
ATOM   4245  NH1 ARG B 122      -7.397 -24.310   9.119  1.00 98.50           N  
ATOM   4246 HH11 ARG B 122      -7.221 -24.468   8.137  1.00 98.50           H  
ATOM   4247 HH12 ARG B 122      -8.195 -24.784   9.518  1.00 98.50           H  
ATOM   4248  NH2 ARG B 122      -7.182 -22.986  10.911  1.00 98.50           N  
ATOM   4249 HH21 ARG B 122      -6.648 -22.297  11.422  1.00 98.50           H  
ATOM   4250 HH22 ARG B 122      -7.920 -23.507  11.363  1.00 98.50           H  
ATOM   4251  CZ  ARG B 122      -6.795 -23.318   9.714  1.00 98.50           C  
ATOM   4252  N   LEU B 123      -7.930 -19.636   4.292  1.00 98.71           N  
ATOM   4253  H   LEU B 123      -7.999 -19.339   5.254  1.00 98.71           H  
ATOM   4254  CA  LEU B 123      -9.027 -19.298   3.380  1.00 98.71           C  
ATOM   4255  HA  LEU B 123      -9.379 -20.210   2.899  1.00 98.71           H  
ATOM   4256  C   LEU B 123      -8.585 -18.344   2.257  1.00 98.71           C  
ATOM   4257  CB  LEU B 123     -10.170 -18.684   4.204  1.00 98.71           C  
ATOM   4258  HB2 LEU B 123     -10.909 -18.259   3.526  1.00 98.71           H  
ATOM   4259  HB3 LEU B 123      -9.758 -17.871   4.803  1.00 98.71           H  
ATOM   4260  O   LEU B 123      -9.089 -18.444   1.137  1.00 98.71           O  
ATOM   4261  CG  LEU B 123     -10.879 -19.689   5.133  1.00 98.71           C  
ATOM   4262  HG  LEU B 123     -10.145 -20.295   5.666  1.00 98.71           H  
ATOM   4263  CD1 LEU B 123     -11.701 -18.920   6.163  1.00 98.71           C  
ATOM   4264 HD11 LEU B 123     -12.264 -19.622   6.779  1.00 98.71           H  
ATOM   4265 HD12 LEU B 123     -12.387 -18.233   5.669  1.00 98.71           H  
ATOM   4266 HD13 LEU B 123     -11.016 -18.373   6.811  1.00 98.71           H  
ATOM   4267  CD2 LEU B 123     -11.818 -20.613   4.356  1.00 98.71           C  
ATOM   4268 HD21 LEU B 123     -12.301 -21.304   5.047  1.00 98.71           H  
ATOM   4269 HD22 LEU B 123     -11.253 -21.209   3.640  1.00 98.71           H  
ATOM   4270 HD23 LEU B 123     -12.582 -20.035   3.838  1.00 98.71           H  
ATOM   4271  N   LEU B 124      -7.632 -17.441   2.520  1.00 98.73           N  
ATOM   4272  H   LEU B 124      -7.301 -17.354   3.470  1.00 98.73           H  
ATOM   4273  CA  LEU B 124      -7.025 -16.587   1.494  1.00 98.73           C  
ATOM   4274  HA  LEU B 124      -7.819 -16.078   0.949  1.00 98.73           H  
ATOM   4275  C   LEU B 124      -6.240 -17.393   0.447  1.00 98.73           C  
ATOM   4276  CB  LEU B 124      -6.114 -15.539   2.157  1.00 98.73           C  
ATOM   4277  HB2 LEU B 124      -5.571 -16.009   2.977  1.00 98.73           H  
ATOM   4278  HB3 LEU B 124      -5.367 -15.225   1.427  1.00 98.73           H  
ATOM   4279  O   LEU B 124      -6.371 -17.094  -0.739  1.00 98.73           O  
ATOM   4280  CG  LEU B 124      -6.834 -14.276   2.666  1.00 98.73           C  
ATOM   4281  HG  LEU B 124      -7.728 -14.552   3.226  1.00 98.73           H  
ATOM   4282  CD1 LEU B 124      -5.895 -13.479   3.574  1.00 98.73           C  
ATOM   4283 HD11 LEU B 124      -6.368 -12.545   3.879  1.00 98.73           H  
ATOM   4284 HD12 LEU B 124      -4.962 -13.272   3.051  1.00 98.73           H  
ATOM   4285 HD13 LEU B 124      -5.673 -14.062   4.468  1.00 98.73           H  
ATOM   4286  CD2 LEU B 124      -7.238 -13.358   1.508  1.00 98.73           C  
ATOM   4287 HD21 LEU B 124      -6.353 -13.057   0.948  1.00 98.73           H  
ATOM   4288 HD22 LEU B 124      -7.923 -13.878   0.839  1.00 98.73           H  
ATOM   4289 HD23 LEU B 124      -7.736 -12.470   1.897  1.00 98.73           H  
ATOM   4290  N   LEU B 125      -5.472 -18.415   0.848  1.00 98.62           N  
ATOM   4291  H   LEU B 125      -5.400 -18.605   1.837  1.00 98.62           H  
ATOM   4292  CA  LEU B 125      -4.743 -19.288  -0.085  1.00 98.62           C  
ATOM   4293  HA  LEU B 125      -4.108 -18.671  -0.720  1.00 98.62           H  
ATOM   4294  C   LEU B 125      -5.693 -20.035  -1.031  1.00 98.62           C  
ATOM   4295  CB  LEU B 125      -3.870 -20.290   0.694  1.00 98.62           C  
ATOM   4296  HB2 LEU B 125      -3.591 -21.104   0.025  1.00 98.62           H  
ATOM   4297  HB3 LEU B 125      -4.466 -20.726   1.496  1.00 98.62           H  
ATOM   4298  O   LEU B 125      -5.527 -19.959  -2.249  1.00 98.62           O  
ATOM   4299  CG  LEU B 125      -2.578 -19.707   1.291  1.00 98.62           C  
ATOM   4300  HG  LEU B 125      -2.801 -18.815   1.877  1.00 98.62           H  
ATOM   4301  CD1 LEU B 125      -1.933 -20.753   2.201  1.00 98.62           C  
ATOM   4302 HD11 LEU B 125      -1.730 -21.661   1.633  1.00 98.62           H  
ATOM   4303 HD12 LEU B 125      -0.999 -20.365   2.606  1.00 98.62           H  
ATOM   4304 HD13 LEU B 125      -2.613 -20.986   3.020  1.00 98.62           H  
ATOM   4305  CD2 LEU B 125      -1.564 -19.341   0.207  1.00 98.62           C  
ATOM   4306 HD21 LEU B 125      -0.641 -18.980   0.659  1.00 98.62           H  
ATOM   4307 HD22 LEU B 125      -1.341 -20.217  -0.403  1.00 98.62           H  
ATOM   4308 HD23 LEU B 125      -1.962 -18.554  -0.434  1.00 98.62           H  
ATOM   4309  N   GLU B 126      -6.721 -20.693  -0.489  1.00 98.73           N  
ATOM   4310  H   GLU B 126      -6.785 -20.742   0.518  1.00 98.73           H  
ATOM   4311  CA  GLU B 126      -7.726 -21.408  -1.289  1.00 98.73           C  
ATOM   4312  HA  GLU B 126      -7.238 -22.160  -1.909  1.00 98.73           H  
ATOM   4313  C   GLU B 126      -8.484 -20.466  -2.233  1.00 98.73           C  
ATOM   4314  CB  GLU B 126      -8.729 -22.111  -0.368  1.00 98.73           C  
ATOM   4315  HB2 GLU B 126      -9.139 -21.387   0.335  1.00 98.73           H  
ATOM   4316  HB3 GLU B 126      -9.540 -22.497  -0.985  1.00 98.73           H  
ATOM   4317  O   GLU B 126      -8.552 -20.706  -3.440  1.00 98.73           O  
ATOM   4318  CG  GLU B 126      -8.102 -23.280   0.403  1.00 98.73           C  
ATOM   4319  HG2 GLU B 126      -7.294 -22.906   1.031  1.00 98.73           H  
ATOM   4320  HG3 GLU B 126      -7.679 -23.978  -0.320  1.00 98.73           H  
ATOM   4321  CD  GLU B 126      -9.124 -24.022   1.276  1.00 98.73           C  
ATOM   4322  OE1 GLU B 126      -8.684 -24.990   1.940  1.00 98.73           O  
ATOM   4323  OE2 GLU B 126     -10.317 -23.623   1.264  1.00 98.73           O  
ATOM   4324  N   THR B 127      -8.989 -19.344  -1.707  1.00 98.74           N  
ATOM   4325  H   THR B 127      -8.883 -19.197  -0.713  1.00 98.74           H  
ATOM   4326  CA  THR B 127      -9.723 -18.347  -2.505  1.00 98.74           C  
ATOM   4327  HA  THR B 127     -10.554 -18.849  -3.000  1.00 98.74           H  
ATOM   4328  C   THR B 127      -8.832 -17.744  -3.598  1.00 98.74           C  
ATOM   4329  CB  THR B 127     -10.295 -17.224  -1.618  1.00 98.74           C  
ATOM   4330  HB  THR B 127      -9.477 -16.629  -1.212  1.00 98.74           H  
ATOM   4331  O   THR B 127      -9.315 -17.436  -4.687  1.00 98.74           O  
ATOM   4332  CG2 THR B 127     -11.262 -16.302  -2.364  1.00 98.74           C  
ATOM   4333 HG21 THR B 127     -11.686 -15.577  -1.669  1.00 98.74           H  
ATOM   4334 HG22 THR B 127     -12.067 -16.895  -2.798  1.00 98.74           H  
ATOM   4335 HG23 THR B 127     -10.740 -15.764  -3.155  1.00 98.74           H  
ATOM   4336  OG1 THR B 127     -11.046 -17.747  -0.547  1.00 98.74           O  
ATOM   4337  HG1 THR B 127     -10.417 -18.097   0.088  1.00 98.74           H  
ATOM   4338  N   SER B 128      -7.527 -17.592  -3.343  1.00 98.70           N  
ATOM   4339  H   SER B 128      -7.179 -17.843  -2.429  1.00 98.70           H  
ATOM   4340  CA  SER B 128      -6.566 -17.094  -4.330  1.00 98.70           C  
ATOM   4341  HA  SER B 128      -6.990 -16.211  -4.808  1.00 98.70           H  
ATOM   4342  C   SER B 128      -6.262 -18.114  -5.429  1.00 98.70           C  
ATOM   4343  CB  SER B 128      -5.266 -16.671  -3.646  1.00 98.70           C  
ATOM   4344  HB2 SER B 128      -5.486 -15.969  -2.842  1.00 98.70           H  
ATOM   4345  HB3 SER B 128      -4.758 -17.543  -3.232  1.00 98.70           H  
ATOM   4346  O   SER B 128      -6.115 -17.713  -6.583  1.00 98.70           O  
ATOM   4347  OG  SER B 128      -4.438 -16.030  -4.593  1.00 98.70           O  
ATOM   4348  HG  SER B 128      -4.364 -16.597  -5.365  1.00 98.70           H  
ATOM   4349  N   TRP B 129      -6.180 -19.410  -5.113  1.00 98.71           N  
ATOM   4350  H   TRP B 129      -6.281 -19.692  -4.149  1.00 98.71           H  
ATOM   4351  CA  TRP B 129      -5.999 -20.451  -6.132  1.00 98.71           C  
ATOM   4352  HA  TRP B 129      -5.137 -20.199  -6.750  1.00 98.71           H  
ATOM   4353  C   TRP B 129      -7.218 -20.519  -7.061  1.00 98.71           C  
ATOM   4354  CB  TRP B 129      -5.727 -21.804  -5.462  1.00 98.71           C  
ATOM   4355  HB2 TRP B 129      -4.909 -21.687  -4.752  1.00 98.71           H  
ATOM   4356  HB3 TRP B 129      -6.607 -22.120  -4.901  1.00 98.71           H  
ATOM   4357  O   TRP B 129      -7.089 -20.443  -8.286  1.00 98.71           O  
ATOM   4358  CG  TRP B 129      -5.355 -22.882  -6.435  1.00 98.71           C  
ATOM   4359  CD1 TRP B 129      -6.221 -23.636  -7.151  1.00 98.71           C  
ATOM   4360  HD1 TRP B 129      -7.297 -23.567  -7.094  1.00 98.71           H  
ATOM   4361  CD2 TRP B 129      -4.022 -23.290  -6.873  1.00 98.71           C  
ATOM   4362  CE2 TRP B 129      -4.163 -24.301  -7.871  1.00 98.71           C  
ATOM   4363  CE3 TRP B 129      -2.705 -22.896  -6.540  1.00 98.71           C  
ATOM   4364  HE3 TRP B 129      -2.564 -22.127  -5.795  1.00 98.71           H  
ATOM   4365  NE1 TRP B 129      -5.524 -24.455  -8.018  1.00 98.71           N  
ATOM   4366  HE1 TRP B 129      -5.970 -25.002  -8.741  1.00 98.71           H  
ATOM   4367  CH2 TRP B 129      -1.762 -24.505  -8.123  1.00 98.71           C  
ATOM   4368  HH2 TRP B 129      -0.903 -24.964  -8.589  1.00 98.71           H  
ATOM   4369  CZ2 TRP B 129      -3.059 -24.904  -8.492  1.00 98.71           C  
ATOM   4370  HZ2 TRP B 129      -3.216 -25.667  -9.239  1.00 98.71           H  
ATOM   4371  CZ3 TRP B 129      -1.589 -23.499  -7.154  1.00 98.71           C  
ATOM   4372  HZ3 TRP B 129      -0.592 -23.192  -6.875  1.00 98.71           H  
ATOM   4373  N   GLU B 130      -8.420 -20.554  -6.478  1.00 98.68           N  
ATOM   4374  H   GLU B 130      -8.463 -20.621  -5.471  1.00 98.68           H  
ATOM   4375  CA  GLU B 130      -9.676 -20.526  -7.231  1.00 98.68           C  
ATOM   4376  HA  GLU B 130      -9.720 -21.388  -7.896  1.00 98.68           H  
ATOM   4377  C   GLU B 130      -9.815 -19.267  -8.092  1.00 98.68           C  
ATOM   4378  CB  GLU B 130     -10.864 -20.572  -6.268  1.00 98.68           C  
ATOM   4379  HB2 GLU B 130     -10.733 -19.802  -5.507  1.00 98.68           H  
ATOM   4380  HB3 GLU B 130     -11.769 -20.347  -6.832  1.00 98.68           H  
ATOM   4381  O   GLU B 130     -10.284 -19.346  -9.226  1.00 98.68           O  
ATOM   4382  CG  GLU B 130     -11.048 -21.936  -5.595  1.00 98.68           C  
ATOM   4383  HG2 GLU B 130     -10.146 -22.197  -5.042  1.00 98.68           H  
ATOM   4384  HG3 GLU B 130     -11.205 -22.688  -6.368  1.00 98.68           H  
ATOM   4385  CD  GLU B 130     -12.249 -21.931  -4.641  1.00 98.68           C  
ATOM   4386  OE1 GLU B 130     -12.527 -22.972  -4.009  1.00 98.68           O  
ATOM   4387  OE2 GLU B 130     -12.930 -20.889  -4.496  1.00 98.68           O  
ATOM   4388  N   LEU B 131      -9.407 -18.095  -7.592  1.00 98.69           N  
ATOM   4389  H   LEU B 131      -9.077 -18.073  -6.638  1.00 98.69           H  
ATOM   4390  CA  LEU B 131      -9.440 -16.843  -8.351  1.00 98.69           C  
ATOM   4391  HA  LEU B 131     -10.479 -16.618  -8.594  1.00 98.69           H  
ATOM   4392  C   LEU B 131      -8.661 -16.945  -9.672  1.00 98.69           C  
ATOM   4393  CB  LEU B 131      -8.865 -15.722  -7.468  1.00 98.69           C  
ATOM   4394  HB2 LEU B 131      -9.453 -15.640  -6.554  1.00 98.69           H  
ATOM   4395  HB3 LEU B 131      -7.847 -15.993  -7.188  1.00 98.69           H  
ATOM   4396  O   LEU B 131      -9.145 -16.472 -10.706  1.00 98.69           O  
ATOM   4397  CG  LEU B 131      -8.820 -14.349  -8.156  1.00 98.69           C  
ATOM   4398  HG  LEU B 131      -8.343 -14.429  -9.133  1.00 98.69           H  
ATOM   4399  CD1 LEU B 131     -10.226 -13.781  -8.326  1.00 98.69           C  
ATOM   4400 HD11 LEU B 131     -10.685 -13.628  -7.349  1.00 98.69           H  
ATOM   4401 HD12 LEU B 131     -10.835 -14.466  -8.916  1.00 98.69           H  
ATOM   4402 HD13 LEU B 131     -10.165 -12.835  -8.863  1.00 98.69           H  
ATOM   4403  CD2 LEU B 131      -7.988 -13.387  -7.319  1.00 98.69           C  
ATOM   4404 HD21 LEU B 131      -8.427 -13.294  -6.325  1.00 98.69           H  
ATOM   4405 HD22 LEU B 131      -7.941 -12.410  -7.800  1.00 98.69           H  
ATOM   4406 HD23 LEU B 131      -6.974 -13.776  -7.223  1.00 98.69           H  
ATOM   4407  N   VAL B 132      -7.475 -17.559  -9.639  1.00 98.64           N  
ATOM   4408  H   VAL B 132      -7.165 -17.947  -8.759  1.00 98.64           H  
ATOM   4409  CA  VAL B 132      -6.611 -17.730 -10.815  1.00 98.64           C  
ATOM   4410  HA  VAL B 132      -6.575 -16.788 -11.361  1.00 98.64           H  
ATOM   4411  C   VAL B 132      -7.196 -18.770 -11.773  1.00 98.64           C  
ATOM   4412  CB  VAL B 132      -5.170 -18.076 -10.390  1.00 98.64           C  
ATOM   4413  HB  VAL B 132      -5.175 -18.972  -9.769  1.00 98.64           H  
ATOM   4414  O   VAL B 132      -7.340 -18.488 -12.963  1.00 98.64           O  
ATOM   4415  CG1 VAL B 132      -4.273 -18.324 -11.607  1.00 98.64           C  
ATOM   4416 HG11 VAL B 132      -4.327 -17.479 -12.293  1.00 98.64           H  
ATOM   4417 HG12 VAL B 132      -4.580 -19.229 -12.131  1.00 98.64           H  
ATOM   4418 HG13 VAL B 132      -3.243 -18.452 -11.275  1.00 98.64           H  
ATOM   4419  CG2 VAL B 132      -4.541 -16.920  -9.595  1.00 98.64           C  
ATOM   4420 HG21 VAL B 132      -5.137 -16.697  -8.710  1.00 98.64           H  
ATOM   4421 HG22 VAL B 132      -3.542 -17.203  -9.266  1.00 98.64           H  
ATOM   4422 HG23 VAL B 132      -4.478 -16.026 -10.215  1.00 98.64           H  
ATOM   4423  N   GLU B 133      -7.647 -19.924 -11.273  1.00 98.27           N  
ATOM   4424  H   GLU B 133      -7.514 -20.121 -10.291  1.00 98.27           H  
ATOM   4425  CA  GLU B 133      -8.292 -20.938 -12.122  1.00 98.27           C  
ATOM   4426  HA  GLU B 133      -7.609 -21.202 -12.929  1.00 98.27           H  
ATOM   4427  C   GLU B 133      -9.595 -20.447 -12.778  1.00 98.27           C  
ATOM   4428  CB  GLU B 133      -8.617 -22.200 -11.319  1.00 98.27           C  
ATOM   4429  HB2 GLU B 133      -9.312 -22.778 -11.927  1.00 98.27           H  
ATOM   4430  HB3 GLU B 133      -9.121 -21.936 -10.389  1.00 98.27           H  
ATOM   4431  O   GLU B 133      -9.914 -20.856 -13.902  1.00 98.27           O  
ATOM   4432  CG  GLU B 133      -7.387 -23.068 -11.022  1.00 98.27           C  
ATOM   4433  HG2 GLU B 133      -6.818 -22.617 -10.209  1.00 98.27           H  
ATOM   4434  HG3 GLU B 133      -6.754 -23.086 -11.910  1.00 98.27           H  
ATOM   4435  CD  GLU B 133      -7.756 -24.521 -10.674  1.00 98.27           C  
ATOM   4436  OE1 GLU B 133      -6.812 -25.295 -10.403  1.00 98.27           O  
ATOM   4437  OE2 GLU B 133      -8.949 -24.895 -10.787  1.00 98.27           O  
ATOM   4438  N   ASN B 134     -10.338 -19.563 -12.099  1.00 97.99           N  
ATOM   4439  H   ASN B 134     -10.051 -19.350 -11.155  1.00 97.99           H  
ATOM   4440  CA  ASN B 134     -11.548 -18.911 -12.610  1.00 97.99           C  
ATOM   4441  HA  ASN B 134     -12.179 -19.664 -13.083  1.00 97.99           H  
ATOM   4442  C   ASN B 134     -11.258 -17.856 -13.693  1.00 97.99           C  
ATOM   4443  CB  ASN B 134     -12.328 -18.284 -11.437  1.00 97.99           C  
ATOM   4444  HB2 ASN B 134     -13.051 -17.569 -11.831  1.00 97.99           H  
ATOM   4445  HB3 ASN B 134     -11.644 -17.738 -10.787  1.00 97.99           H  
ATOM   4446  O   ASN B 134     -12.163 -17.509 -14.449  1.00 97.99           O  
ATOM   4447  CG  ASN B 134     -13.129 -19.295 -10.632  1.00 97.99           C  
ATOM   4448  ND2 ASN B 134     -13.135 -19.187  -9.326  1.00 97.99           N  
ATOM   4449 HD21 ASN B 134     -12.383 -18.663  -8.903  1.00 97.99           H  
ATOM   4450 HD22 ASN B 134     -13.591 -19.932  -8.819  1.00 97.99           H  
ATOM   4451  OD1 ASN B 134     -13.803 -20.159 -11.168  1.00 97.99           O  
ATOM   4452  N   ALA B 135     -10.021 -17.359 -13.806  1.00 98.46           N  
ATOM   4453  H   ALA B 135      -9.311 -17.668 -13.157  1.00 98.46           H  
ATOM   4454  CA  ALA B 135      -9.599 -16.495 -14.913  1.00 98.46           C  
ATOM   4455  HA  ALA B 135     -10.401 -15.792 -15.139  1.00 98.46           H  
ATOM   4456  C   ALA B 135      -9.315 -17.276 -16.213  1.00 98.46           C  
ATOM   4457  CB  ALA B 135      -8.371 -15.690 -14.470  1.00 98.46           C  
ATOM   4458  HB1 ALA B 135      -7.525 -16.355 -14.296  1.00 98.46           H  
ATOM   4459  HB2 ALA B 135      -8.588 -15.142 -13.553  1.00 98.46           H  
ATOM   4460  HB3 ALA B 135      -8.093 -14.984 -15.252  1.00 98.46           H  
ATOM   4461  O   ALA B 135      -9.117 -16.665 -17.263  1.00 98.46           O  
ATOM   4462  N   GLY B 136      -9.280 -18.614 -16.155  1.00 98.19           N  
ATOM   4463  H   GLY B 136      -9.474 -19.060 -15.270  1.00 98.19           H  
ATOM   4464  CA  GLY B 136      -8.824 -19.454 -17.266  1.00 98.19           C  
ATOM   4465  HA2 GLY B 136      -9.154 -20.477 -17.086  1.00 98.19           H  
ATOM   4466  HA3 GLY B 136      -9.264 -19.101 -18.198  1.00 98.19           H  
ATOM   4467  C   GLY B 136      -7.299 -19.469 -17.427  1.00 98.19           C  
ATOM   4468  O   GLY B 136      -6.807 -19.738 -18.519  1.00 98.19           O  
ATOM   4469  N   ILE B 137      -6.557 -19.179 -16.356  1.00 97.95           N  
ATOM   4470  H   ILE B 137      -7.026 -19.021 -15.476  1.00 97.95           H  
ATOM   4471  CA  ILE B 137      -5.091 -19.132 -16.327  1.00 97.95           C  
ATOM   4472  HA  ILE B 137      -4.703 -19.171 -17.345  1.00 97.95           H  
ATOM   4473  C   ILE B 137      -4.575 -20.368 -15.573  1.00 97.95           C  
ATOM   4474  CB  ILE B 137      -4.634 -17.794 -15.690  1.00 97.95           C  
ATOM   4475  HB  ILE B 137      -5.076 -17.726 -14.696  1.00 97.95           H  
ATOM   4476  O   ILE B 137      -5.131 -20.728 -14.537  1.00 97.95           O  
ATOM   4477  CG1 ILE B 137      -5.133 -16.586 -16.525  1.00 97.95           C  
ATOM   4478 HG12 ILE B 137      -4.660 -16.604 -17.507  1.00 97.95           H  
ATOM   4479 HG13 ILE B 137      -6.209 -16.665 -16.675  1.00 97.95           H  
ATOM   4480  CG2 ILE B 137      -3.104 -17.744 -15.532  1.00 97.95           C  
ATOM   4481 HG21 ILE B 137      -2.798 -16.804 -15.072  1.00 97.95           H  
ATOM   4482 HG22 ILE B 137      -2.613 -17.846 -16.500  1.00 97.95           H  
ATOM   4483 HG23 ILE B 137      -2.766 -18.538 -14.866  1.00 97.95           H  
ATOM   4484  CD1 ILE B 137      -4.881 -15.216 -15.879  1.00 97.95           C  
ATOM   4485 HD11 ILE B 137      -5.269 -15.206 -14.861  1.00 97.95           H  
ATOM   4486 HD12 ILE B 137      -5.390 -14.447 -16.460  1.00 97.95           H  
ATOM   4487 HD13 ILE B 137      -3.815 -14.989 -15.866  1.00 97.95           H  
ATOM   4488  N   ASP B 138      -3.516 -21.016 -16.070  1.00 97.33           N  
ATOM   4489  H   ASP B 138      -3.090 -20.674 -16.920  1.00 97.33           H  
ATOM   4490  CA  ASP B 138      -2.781 -22.035 -15.305  1.00 97.33           C  
ATOM   4491  HA  ASP B 138      -3.491 -22.757 -14.902  1.00 97.33           H  
ATOM   4492  C   ASP B 138      -2.015 -21.349 -14.152  1.00 97.33           C  
ATOM   4493  CB  ASP B 138      -1.827 -22.810 -16.240  1.00 97.33           C  
ATOM   4494  HB2 ASP B 138      -1.143 -22.106 -16.714  1.00 97.33           H  
ATOM   4495  HB3 ASP B 138      -2.423 -23.274 -17.026  1.00 97.33           H  
ATOM   4496  O   ASP B 138      -1.133 -20.529 -14.436  1.00 97.33           O  
ATOM   4497  CG  ASP B 138      -0.997 -23.905 -15.543  1.00 97.33           C  
ATOM   4498  OD1 ASP B 138      -0.843 -23.857 -14.301  1.00 97.33           O  
ATOM   4499  OD2 ASP B 138      -0.494 -24.796 -16.255  1.00 97.33           O  
ATOM   4500  N   PRO B 139      -2.287 -21.665 -12.869  1.00 97.57           N  
ATOM   4501  CA  PRO B 139      -1.593 -21.053 -11.736  1.00 97.57           C  
ATOM   4502  HA  PRO B 139      -1.840 -19.992 -11.716  1.00 97.57           H  
ATOM   4503  C   PRO B 139      -0.065 -21.180 -11.784  1.00 97.57           C  
ATOM   4504  CB  PRO B 139      -2.175 -21.731 -10.489  1.00 97.57           C  
ATOM   4505  HB2 PRO B 139      -1.592 -22.618 -10.241  1.00 97.57           H  
ATOM   4506  HB3 PRO B 139      -2.215 -21.050  -9.639  1.00 97.57           H  
ATOM   4507  O   PRO B 139       0.639 -20.254 -11.380  1.00 97.57           O  
ATOM   4508  CG  PRO B 139      -3.572 -22.161 -10.935  1.00 97.57           C  
ATOM   4509  HG2 PRO B 139      -4.258 -21.317 -10.879  1.00 97.57           H  
ATOM   4510  HG3 PRO B 139      -3.953 -23.001 -10.353  1.00 97.57           H  
ATOM   4511  CD  PRO B 139      -3.344 -22.547 -12.392  1.00 97.57           C  
ATOM   4512  HD2 PRO B 139      -3.008 -23.582 -12.455  1.00 97.57           H  
ATOM   4513  HD3 PRO B 139      -4.274 -22.419 -12.946  1.00 97.57           H  
ATOM   4514  N   HIS B 140       0.479 -22.270 -12.336  1.00 93.39           N  
ATOM   4515  H   HIS B 140      -0.123 -22.950 -12.777  1.00 93.39           H  
ATOM   4516  CA  HIS B 140       1.927 -22.437 -12.477  1.00 93.39           C  
ATOM   4517  HA  HIS B 140       2.397 -22.211 -11.519  1.00 93.39           H  
ATOM   4518  C   HIS B 140       2.543 -21.461 -13.491  1.00 93.39           C  
ATOM   4519  CB  HIS B 140       2.256 -23.891 -12.849  1.00 93.39           C  
ATOM   4520  HB2 HIS B 140       1.717 -24.157 -13.758  1.00 93.39           H  
ATOM   4521  HB3 HIS B 140       3.321 -23.953 -13.073  1.00 93.39           H  
ATOM   4522  O   HIS B 140       3.721 -21.125 -13.362  1.00 93.39           O  
ATOM   4523  CG  HIS B 140       1.961 -24.923 -11.784  1.00 93.39           C  
ATOM   4524  CD2 HIS B 140       1.805 -24.722 -10.437  1.00 93.39           C  
ATOM   4525  HD2 HIS B 140       1.820 -23.769  -9.929  1.00 93.39           H  
ATOM   4526  ND1 HIS B 140       1.888 -26.281 -11.994  1.00 93.39           N  
ATOM   4527  HD1 HIS B 140       1.976 -26.749 -12.884  1.00 93.39           H  
ATOM   4528  CE1 HIS B 140       1.692 -26.883 -10.810  1.00 93.39           C  
ATOM   4529  HE1 HIS B 140       1.599 -27.950 -10.670  1.00 93.39           H  
ATOM   4530  NE2 HIS B 140       1.653 -25.971  -9.823  1.00 93.39           N  
ATOM   4531  N   SER B 141       1.764 -20.951 -14.454  1.00 96.18           N  
ATOM   4532  H   SER B 141       0.792 -21.224 -14.472  1.00 96.18           H  
ATOM   4533  CA  SER B 141       2.238 -19.966 -15.440  1.00 96.18           C  
ATOM   4534  HA  SER B 141       3.204 -20.309 -15.810  1.00 96.18           H  
ATOM   4535  C   SER B 141       2.471 -18.563 -14.861  1.00 96.18           C  
ATOM   4536  CB  SER B 141       1.293 -19.902 -16.645  1.00 96.18           C  
ATOM   4537  HB2 SER B 141       1.063 -20.915 -16.978  1.00 96.18           H  
ATOM   4538  HB3 SER B 141       1.800 -19.380 -17.456  1.00 96.18           H  
ATOM   4539  O   SER B 141       3.163 -17.757 -15.481  1.00 96.18           O  
ATOM   4540  OG  SER B 141       0.092 -19.215 -16.354  1.00 96.18           O  
ATOM   4541  HG  SER B 141      -0.377 -19.682 -15.658  1.00 96.18           H  
ATOM   4542  N   LEU B 142       1.948 -18.275 -13.660  1.00 97.32           N  
ATOM   4543  H   LEU B 142       1.386 -18.978 -13.202  1.00 97.32           H  
ATOM   4544  CA  LEU B 142       2.167 -17.003 -12.962  1.00 97.32           C  
ATOM   4545  HA  LEU B 142       2.246 -16.213 -13.710  1.00 97.32           H  
ATOM   4546  C   LEU B 142       3.486 -16.951 -12.171  1.00 97.32           C  
ATOM   4547  CB  LEU B 142       0.963 -16.681 -12.058  1.00 97.32           C  
ATOM   4548  HB2 LEU B 142       0.851 -17.479 -11.324  1.00 97.32           H  
ATOM   4549  HB3 LEU B 142       1.189 -15.763 -11.516  1.00 97.32           H  
ATOM   4550  O   LEU B 142       3.876 -15.869 -11.717  1.00 97.32           O  
ATOM   4551  CG  LEU B 142      -0.379 -16.478 -12.786  1.00 97.32           C  
ATOM   4552  HG  LEU B 142      -0.692 -17.413 -13.250  1.00 97.32           H  
ATOM   4553  CD1 LEU B 142      -1.437 -16.060 -11.764  1.00 97.32           C  
ATOM   4554 HD11 LEU B 142      -1.169 -15.104 -11.314  1.00 97.32           H  
ATOM   4555 HD12 LEU B 142      -2.405 -15.965 -12.256  1.00 97.32           H  
ATOM   4556 HD13 LEU B 142      -1.508 -16.816 -10.982  1.00 97.32           H  
ATOM   4557  CD2 LEU B 142      -0.308 -15.384 -13.857  1.00 97.32           C  
ATOM   4558 HD21 LEU B 142      -1.307 -15.168 -14.235  1.00 97.32           H  
ATOM   4559 HD22 LEU B 142       0.305 -15.725 -14.691  1.00 97.32           H  
ATOM   4560 HD23 LEU B 142       0.116 -14.473 -13.435  1.00 97.32           H  
ATOM   4561  N   ARG B 143       4.201 -18.076 -12.027  1.00 93.39           N  
ATOM   4562  H   ARG B 143       3.852 -18.916 -12.466  1.00 93.39           H  
ATOM   4563  CA  ARG B 143       5.510 -18.124 -11.354  1.00 93.39           C  
ATOM   4564  HA  ARG B 143       5.382 -17.754 -10.337  1.00 93.39           H  
ATOM   4565  C   ARG B 143       6.518 -17.214 -12.055  1.00 93.39           C  
ATOM   4566  CB  ARG B 143       6.040 -19.564 -11.295  1.00 93.39           C  
ATOM   4567  HB2 ARG B 143       7.100 -19.538 -11.041  1.00 93.39           H  
ATOM   4568  HB3 ARG B 143       5.935 -20.035 -12.273  1.00 93.39           H  
ATOM   4569  O   ARG B 143       6.718 -17.307 -13.263  1.00 93.39           O  
ATOM   4570  CG  ARG B 143       5.316 -20.390 -10.227  1.00 93.39           C  
ATOM   4571  HG2 ARG B 143       4.243 -20.394 -10.421  1.00 93.39           H  
ATOM   4572  HG3 ARG B 143       5.504 -19.933  -9.255  1.00 93.39           H  
ATOM   4573  CD  ARG B 143       5.831 -21.831 -10.195  1.00 93.39           C  
ATOM   4574  HD2 ARG B 143       5.551 -22.316 -11.130  1.00 93.39           H  
ATOM   4575  HD3 ARG B 143       6.918 -21.818 -10.111  1.00 93.39           H  
ATOM   4576  NE  ARG B 143       5.265 -22.566  -9.049  1.00 93.39           N  
ATOM   4577  HE  ARG B 143       4.777 -22.014  -8.358  1.00 93.39           H  
ATOM   4578  NH1 ARG B 143       5.880 -24.687  -9.686  1.00 93.39           N  
ATOM   4579 HH11 ARG B 143       5.830 -25.686  -9.544  1.00 93.39           H  
ATOM   4580 HH12 ARG B 143       6.295 -24.311 -10.527  1.00 93.39           H  
ATOM   4581  NH2 ARG B 143       4.712 -24.391  -7.809  1.00 93.39           N  
ATOM   4582 HH21 ARG B 143       4.648 -25.394  -7.707  1.00 93.39           H  
ATOM   4583 HH22 ARG B 143       4.247 -23.798  -7.137  1.00 93.39           H  
ATOM   4584  CZ  ARG B 143       5.293 -23.873  -8.853  1.00 93.39           C  
ATOM   4585  N   GLY B 144       7.176 -16.344 -11.292  1.00 94.88           N  
ATOM   4586  H   GLY B 144       6.935 -16.294 -10.312  1.00 94.88           H  
ATOM   4587  CA  GLY B 144       8.143 -15.380 -11.824  1.00 94.88           C  
ATOM   4588  HA2 GLY B 144       8.786 -15.041 -11.011  1.00 94.88           H  
ATOM   4589  HA3 GLY B 144       8.774 -15.874 -12.562  1.00 94.88           H  
ATOM   4590  C   GLY B 144       7.515 -14.150 -12.495  1.00 94.88           C  
ATOM   4591  O   GLY B 144       8.237 -13.353 -13.092  1.00 94.88           O  
ATOM   4592  N   THR B 145       6.189 -13.975 -12.433  1.00 97.19           N  
ATOM   4593  H   THR B 145       5.629 -14.659 -11.944  1.00 97.19           H  
ATOM   4594  CA  THR B 145       5.517 -12.784 -12.979  1.00 97.19           C  
ATOM   4595  HA  THR B 145       6.122 -12.404 -13.803  1.00 97.19           H  
ATOM   4596  C   THR B 145       5.419 -11.669 -11.941  1.00 97.19           C  
ATOM   4597  CB  THR B 145       4.127 -13.078 -13.566  1.00 97.19           C  
ATOM   4598  HB  THR B 145       3.773 -12.165 -14.044  1.00 97.19           H  
ATOM   4599  O   THR B 145       5.240 -11.921 -10.748  1.00 97.19           O  
ATOM   4600  CG2 THR B 145       4.151 -14.172 -14.634  1.00 97.19           C  
ATOM   4601 HG21 THR B 145       4.510 -15.114 -14.220  1.00 97.19           H  
ATOM   4602 HG22 THR B 145       3.145 -14.319 -15.028  1.00 97.19           H  
ATOM   4603 HG23 THR B 145       4.810 -13.875 -15.449  1.00 97.19           H  
ATOM   4604  OG1 THR B 145       3.196 -13.413 -12.563  1.00 97.19           O  
ATOM   4605  HG1 THR B 145       3.423 -14.288 -12.238  1.00 97.19           H  
ATOM   4606  N   ALA B 146       5.469 -10.414 -12.393  1.00 98.38           N  
ATOM   4607  H   ALA B 146       5.629 -10.261 -13.379  1.00 98.38           H  
ATOM   4608  CA  ALA B 146       5.254  -9.237 -11.551  1.00 98.38           C  
ATOM   4609  HA  ALA B 146       5.762  -9.398 -10.600  1.00 98.38           H  
ATOM   4610  C   ALA B 146       3.757  -9.043 -11.234  1.00 98.38           C  
ATOM   4611  CB  ALA B 146       5.915  -8.024 -12.220  1.00 98.38           C  
ATOM   4612  HB1 ALA B 146       5.452  -7.823 -13.186  1.00 98.38           H  
ATOM   4613  HB2 ALA B 146       6.979  -8.214 -12.359  1.00 98.38           H  
ATOM   4614  HB3 ALA B 146       5.797  -7.150 -11.580  1.00 98.38           H  
ATOM   4615  O   ALA B 146       3.138  -8.070 -11.657  1.00 98.38           O  
ATOM   4616  N   THR B 147       3.152 -10.006 -10.541  1.00 98.87           N  
ATOM   4617  H   THR B 147       3.705 -10.809 -10.275  1.00 98.87           H  
ATOM   4618  CA  THR B 147       1.763  -9.944 -10.069  1.00 98.87           C  
ATOM   4619  HA  THR B 147       1.203  -9.235 -10.679  1.00 98.87           H  
ATOM   4620  C   THR B 147       1.750  -9.466  -8.622  1.00 98.87           C  
ATOM   4621  CB  THR B 147       1.076 -11.304 -10.220  1.00 98.87           C  
ATOM   4622  HB  THR B 147       1.619 -12.052  -9.641  1.00 98.87           H  
ATOM   4623  O   THR B 147       2.367 -10.102  -7.770  1.00 98.87           O  
ATOM   4624  CG2 THR B 147      -0.386 -11.283  -9.768  1.00 98.87           C  
ATOM   4625 HG21 THR B 147      -0.929 -10.497 -10.292  1.00 98.87           H  
ATOM   4626 HG22 THR B 147      -0.448 -11.101  -8.695  1.00 98.87           H  
ATOM   4627 HG23 THR B 147      -0.846 -12.247  -9.986  1.00 98.87           H  
ATOM   4628  OG1 THR B 147       1.084 -11.656 -11.587  1.00 98.87           O  
ATOM   4629  HG1 THR B 147       1.847 -12.212 -11.763  1.00 98.87           H  
ATOM   4630  N   GLY B 148       1.094  -8.337  -8.349  1.00 98.88           N  
ATOM   4631  H   GLY B 148       0.586  -7.883  -9.095  1.00 98.88           H  
ATOM   4632  CA  GLY B 148       0.985  -7.778  -6.998  1.00 98.88           C  
ATOM   4633  HA2 GLY B 148       0.817  -6.703  -7.054  1.00 98.88           H  
ATOM   4634  HA3 GLY B 148       1.923  -7.938  -6.467  1.00 98.88           H  
ATOM   4635  C   GLY B 148      -0.144  -8.413  -6.179  1.00 98.88           C  
ATOM   4636  O   GLY B 148      -1.107  -8.940  -6.743  1.00 98.88           O  
ATOM   4637  N   VAL B 149      -0.044  -8.342  -4.851  1.00 98.92           N  
ATOM   4638  H   VAL B 149       0.760  -7.864  -4.469  1.00 98.92           H  
ATOM   4639  CA  VAL B 149      -1.040  -8.873  -3.902  1.00 98.92           C  
ATOM   4640  HA  VAL B 149      -1.957  -9.112  -4.440  1.00 98.92           H  
ATOM   4641  C   VAL B 149      -1.371  -7.804  -2.859  1.00 98.92           C  
ATOM   4642  CB  VAL B 149      -0.549 -10.177  -3.234  1.00 98.92           C  
ATOM   4643  HB  VAL B 149       0.362  -9.976  -2.670  1.00 98.92           H  
ATOM   4644  O   VAL B 149      -0.555  -7.507  -1.990  1.00 98.92           O  
ATOM   4645  CG1 VAL B 149      -1.602 -10.748  -2.273  1.00 98.92           C  
ATOM   4646 HG11 VAL B 149      -2.530 -10.953  -2.806  1.00 98.92           H  
ATOM   4647 HG12 VAL B 149      -1.794 -10.044  -1.463  1.00 98.92           H  
ATOM   4648 HG13 VAL B 149      -1.227 -11.672  -1.832  1.00 98.92           H  
ATOM   4649  CG2 VAL B 149      -0.243 -11.268  -4.268  1.00 98.92           C  
ATOM   4650 HG21 VAL B 149       0.588 -10.961  -4.903  1.00 98.92           H  
ATOM   4651 HG22 VAL B 149       0.046 -12.187  -3.758  1.00 98.92           H  
ATOM   4652 HG23 VAL B 149      -1.118 -11.460  -4.889  1.00 98.92           H  
ATOM   4653  N   PHE B 150      -2.575  -7.234  -2.933  1.00 98.85           N  
ATOM   4654  H   PHE B 150      -3.213  -7.563  -3.643  1.00 98.85           H  
ATOM   4655  CA  PHE B 150      -3.016  -6.121  -2.085  1.00 98.85           C  
ATOM   4656  HA  PHE B 150      -2.218  -5.847  -1.395  1.00 98.85           H  
ATOM   4657  C   PHE B 150      -4.239  -6.540  -1.258  1.00 98.85           C  
ATOM   4658  CB  PHE B 150      -3.307  -4.886  -2.955  1.00 98.85           C  
ATOM   4659  HB2 PHE B 150      -4.143  -5.109  -3.618  1.00 98.85           H  
ATOM   4660  HB3 PHE B 150      -3.625  -4.074  -2.300  1.00 98.85           H  
ATOM   4661  O   PHE B 150      -5.319  -6.774  -1.810  1.00 98.85           O  
ATOM   4662  CG  PHE B 150      -2.144  -4.388  -3.799  1.00 98.85           C  
ATOM   4663  CD1 PHE B 150      -1.334  -3.329  -3.343  1.00 98.85           C  
ATOM   4664  HD1 PHE B 150      -1.520  -2.880  -2.378  1.00 98.85           H  
ATOM   4665  CD2 PHE B 150      -1.894  -4.957  -5.064  1.00 98.85           C  
ATOM   4666  HD2 PHE B 150      -2.511  -5.769  -5.418  1.00 98.85           H  
ATOM   4667  CE1 PHE B 150      -0.288  -2.843  -4.149  1.00 98.85           C  
ATOM   4668  HE1 PHE B 150       0.322  -2.018  -3.813  1.00 98.85           H  
ATOM   4669  CE2 PHE B 150      -0.844  -4.474  -5.866  1.00 98.85           C  
ATOM   4670  HE2 PHE B 150      -0.654  -4.909  -6.836  1.00 98.85           H  
ATOM   4671  CZ  PHE B 150      -0.038  -3.419  -5.406  1.00 98.85           C  
ATOM   4672  HZ  PHE B 150       0.772  -3.048  -6.016  1.00 98.85           H  
ATOM   4673  N   LEU B 151      -4.087  -6.640   0.066  1.00 98.76           N  
ATOM   4674  H   LEU B 151      -3.194  -6.394   0.468  1.00 98.76           H  
ATOM   4675  CA  LEU B 151      -5.123  -7.177   0.959  1.00 98.76           C  
ATOM   4676  HA  LEU B 151      -6.035  -7.365   0.393  1.00 98.76           H  
ATOM   4677  C   LEU B 151      -5.498  -6.219   2.089  1.00 98.76           C  
ATOM   4678  CB  LEU B 151      -4.658  -8.507   1.574  1.00 98.76           C  
ATOM   4679  HB2 LEU B 151      -5.399  -8.815   2.312  1.00 98.76           H  
ATOM   4680  HB3 LEU B 151      -3.723  -8.332   2.106  1.00 98.76           H  
ATOM   4681  O   LEU B 151      -4.632  -5.732   2.808  1.00 98.76           O  
ATOM   4682  CG  LEU B 151      -4.452  -9.668   0.591  1.00 98.76           C  
ATOM   4683  HG  LEU B 151      -3.649  -9.426  -0.106  1.00 98.76           H  
ATOM   4684  CD1 LEU B 151      -4.054 -10.896   1.405  1.00 98.76           C  
ATOM   4685 HD11 LEU B 151      -3.870 -11.738   0.737  1.00 98.76           H  
ATOM   4686 HD12 LEU B 151      -3.147 -10.692   1.974  1.00 98.76           H  
ATOM   4687 HD13 LEU B 151      -4.854 -11.155   2.098  1.00 98.76           H  
ATOM   4688  CD2 LEU B 151      -5.716 -10.021  -0.198  1.00 98.76           C  
ATOM   4689 HD21 LEU B 151      -5.976  -9.206  -0.873  1.00 98.76           H  
ATOM   4690 HD22 LEU B 151      -6.545 -10.215   0.484  1.00 98.76           H  
ATOM   4691 HD23 LEU B 151      -5.529 -10.911  -0.800  1.00 98.76           H  
ATOM   4692  N   GLY B 152      -6.800  -6.043   2.317  1.00 98.68           N  
ATOM   4693  H   GLY B 152      -7.454  -6.430   1.651  1.00 98.68           H  
ATOM   4694  CA  GLY B 152      -7.324  -5.536   3.583  1.00 98.68           C  
ATOM   4695  HA2 GLY B 152      -6.649  -4.782   3.988  1.00 98.68           H  
ATOM   4696  HA3 GLY B 152      -8.297  -5.077   3.407  1.00 98.68           H  
ATOM   4697  C   GLY B 152      -7.503  -6.664   4.600  1.00 98.68           C  
ATOM   4698  O   GLY B 152      -8.366  -7.520   4.402  1.00 98.68           O  
ATOM   4699  N   VAL B 153      -6.714  -6.677   5.678  1.00 97.07           N  
ATOM   4700  H   VAL B 153      -6.041  -5.934   5.799  1.00 97.07           H  
ATOM   4701  CA  VAL B 153      -6.765  -7.716   6.726  1.00 97.07           C  
ATOM   4702  HA  VAL B 153      -7.804  -8.017   6.858  1.00 97.07           H  
ATOM   4703  C   VAL B 153      -6.272  -7.170   8.071  1.00 97.07           C  
ATOM   4704  CB  VAL B 153      -5.970  -8.970   6.292  1.00 97.07           C  
ATOM   4705  HB  VAL B 153      -6.361  -9.286   5.324  1.00 97.07           H  
ATOM   4706  O   VAL B 153      -5.378  -6.329   8.108  1.00 97.07           O  
ATOM   4707  CG1 VAL B 153      -4.466  -8.717   6.110  1.00 97.07           C  
ATOM   4708 HG11 VAL B 153      -4.308  -7.918   5.386  1.00 97.07           H  
ATOM   4709 HG12 VAL B 153      -3.985  -9.621   5.736  1.00 97.07           H  
ATOM   4710 HG13 VAL B 153      -4.008  -8.437   7.058  1.00 97.07           H  
ATOM   4711  CG2 VAL B 153      -6.166 -10.154   7.248  1.00 97.07           C  
ATOM   4712 HG21 VAL B 153      -5.729 -11.052   6.813  1.00 97.07           H  
ATOM   4713 HG22 VAL B 153      -7.230 -10.332   7.407  1.00 97.07           H  
ATOM   4714 HG23 VAL B 153      -5.685  -9.965   8.207  1.00 97.07           H  
ATOM   4715  N   ALA B 154      -6.836  -7.666   9.174  1.00 93.82           N  
ATOM   4716  H   ALA B 154      -7.525  -8.397   9.076  1.00 93.82           H  
ATOM   4717  CA  ALA B 154      -6.454  -7.309  10.542  1.00 93.82           C  
ATOM   4718  HA  ALA B 154      -5.467  -6.847  10.530  1.00 93.82           H  
ATOM   4719  C   ALA B 154      -6.373  -8.560  11.441  1.00 93.82           C  
ATOM   4720  CB  ALA B 154      -7.457  -6.277  11.076  1.00 93.82           C  
ATOM   4721  HB1 ALA B 154      -8.457  -6.709  11.109  1.00 93.82           H  
ATOM   4722  HB2 ALA B 154      -7.463  -5.400  10.428  1.00 93.82           H  
ATOM   4723  HB3 ALA B 154      -7.171  -5.961  12.079  1.00 93.82           H  
ATOM   4724  O   ALA B 154      -6.926  -9.611  11.109  1.00 93.82           O  
ATOM   4725  N   LYS B 155      -5.691  -8.453  12.592  1.00 92.57           N  
ATOM   4726  H   LYS B 155      -5.299  -7.552  12.824  1.00 92.57           H  
ATOM   4727  CA  LYS B 155      -5.631  -9.527  13.602  1.00 92.57           C  
ATOM   4728  HA  LYS B 155      -5.586 -10.489  13.092  1.00 92.57           H  
ATOM   4729  C   LYS B 155      -6.884  -9.520  14.484  1.00 92.57           C  
ATOM   4730  CB  LYS B 155      -4.386  -9.400  14.501  1.00 92.57           C  
ATOM   4731  HB2 LYS B 155      -4.369  -8.408  14.952  1.00 92.57           H  
ATOM   4732  HB3 LYS B 155      -4.478 -10.132  15.303  1.00 92.57           H  
ATOM   4733  O   LYS B 155      -7.116  -8.539  15.190  1.00 92.57           O  
ATOM   4734  CG  LYS B 155      -3.057  -9.642  13.772  1.00 92.57           C  
ATOM   4735  HG2 LYS B 155      -2.943  -8.877  13.004  1.00 92.57           H  
ATOM   4736  HG3 LYS B 155      -3.079 -10.619  13.288  1.00 92.57           H  
ATOM   4737  CD  LYS B 155      -1.849  -9.567  14.724  1.00 92.57           C  
ATOM   4738  HD2 LYS B 155      -0.933  -9.569  14.133  1.00 92.57           H  
ATOM   4739  HD3 LYS B 155      -1.892  -8.633  15.285  1.00 92.57           H  
ATOM   4740  CE  LYS B 155      -1.802 -10.754  15.696  1.00 92.57           C  
ATOM   4741  HE2 LYS B 155      -2.731 -10.815  16.262  1.00 92.57           H  
ATOM   4742  HE3 LYS B 155      -1.714 -11.678  15.124  1.00 92.57           H  
ATOM   4743  NZ  LYS B 155      -0.678 -10.653  16.654  1.00 92.57           N  
ATOM   4744  HZ1 LYS B 155      -0.743 -11.447  17.274  1.00 92.57           H  
ATOM   4745  HZ2 LYS B 155       0.228 -10.712  16.211  1.00 92.57           H  
ATOM   4746  HZ3 LYS B 155      -0.749  -9.845  17.256  1.00 92.57           H  
ATOM   4747  N   PHE B 156      -7.602 -10.644  14.521  1.00 89.94           N  
ATOM   4748  H   PHE B 156      -7.376 -11.368  13.854  1.00 89.94           H  
ATOM   4749  CA  PHE B 156      -8.742 -10.893  15.426  1.00 89.94           C  
ATOM   4750  HA  PHE B 156      -9.086  -9.938  15.824  1.00 89.94           H  
ATOM   4751  C   PHE B 156      -8.393 -11.747  16.665  1.00 89.94           C  
ATOM   4752  CB  PHE B 156      -9.906 -11.491  14.616  1.00 89.94           C  
ATOM   4753  HB2 PHE B 156     -10.701 -11.793  15.298  1.00 89.94           H  
ATOM   4754  HB3 PHE B 156      -9.566 -12.386  14.095  1.00 89.94           H  
ATOM   4755  O   PHE B 156      -9.284 -12.094  17.440  1.00 89.94           O  
ATOM   4756  CG  PHE B 156     -10.499 -10.511  13.625  1.00 89.94           C  
ATOM   4757  CD1 PHE B 156     -11.358  -9.495  14.085  1.00 89.94           C  
ATOM   4758  HD1 PHE B 156     -11.613  -9.436  15.133  1.00 89.94           H  
ATOM   4759  CD2 PHE B 156     -10.156 -10.573  12.262  1.00 89.94           C  
ATOM   4760  HD2 PHE B 156      -9.497 -11.351  11.904  1.00 89.94           H  
ATOM   4761  CE1 PHE B 156     -11.863  -8.541  13.186  1.00 89.94           C  
ATOM   4762  HE1 PHE B 156     -12.509  -7.752  13.540  1.00 89.94           H  
ATOM   4763  CE2 PHE B 156     -10.654  -9.614  11.364  1.00 89.94           C  
ATOM   4764  HE2 PHE B 156     -10.363  -9.654  10.325  1.00 89.94           H  
ATOM   4765  CZ  PHE B 156     -11.508  -8.598  11.827  1.00 89.94           C  
ATOM   4766  HZ  PHE B 156     -11.884  -7.853  11.141  1.00 89.94           H  
ATOM   4767  N   GLY B 157      -7.106 -12.076  16.844  1.00 89.02           N  
ATOM   4768  H   GLY B 157      -6.435 -11.731  16.173  1.00 89.02           H  
ATOM   4769  CA  GLY B 157      -6.594 -12.956  17.900  1.00 89.02           C  
ATOM   4770  HA2 GLY B 157      -5.519 -12.807  18.007  1.00 89.02           H  
ATOM   4771  HA3 GLY B 157      -7.063 -12.703  18.851  1.00 89.02           H  
ATOM   4772  C   GLY B 157      -6.875 -14.431  17.608  1.00 89.02           C  
ATOM   4773  O   GLY B 157      -8.025 -14.854  17.623  1.00 89.02           O  
ATOM   4774  N   TYR B 158      -5.839 -15.229  17.337  1.00 90.53           N  
ATOM   4775  H   TYR B 158      -4.907 -14.838  17.359  1.00 90.53           H  
ATOM   4776  CA  TYR B 158      -5.967 -16.671  17.083  1.00 90.53           C  
ATOM   4777  HA  TYR B 158      -6.939 -17.019  17.435  1.00 90.53           H  
ATOM   4778  C   TYR B 158      -4.894 -17.438  17.861  1.00 90.53           C  
ATOM   4779  CB  TYR B 158      -5.901 -16.955  15.572  1.00 90.53           C  
ATOM   4780  HB2 TYR B 158      -6.734 -16.450  15.084  1.00 90.53           H  
ATOM   4781  HB3 TYR B 158      -4.981 -16.529  15.172  1.00 90.53           H  
ATOM   4782  O   TYR B 158      -3.713 -17.358  17.536  1.00 90.53           O  
ATOM   4783  CG  TYR B 158      -5.955 -18.434  15.218  1.00 90.53           C  
ATOM   4784  CD1 TYR B 158      -4.764 -19.132  14.944  1.00 90.53           C  
ATOM   4785  HD1 TYR B 158      -3.813 -18.621  14.987  1.00 90.53           H  
ATOM   4786  CD2 TYR B 158      -7.185 -19.120  15.181  1.00 90.53           C  
ATOM   4787  HD2 TYR B 158      -8.101 -18.591  15.401  1.00 90.53           H  
ATOM   4788  CE1 TYR B 158      -4.801 -20.502  14.627  1.00 90.53           C  
ATOM   4789  HE1 TYR B 158      -3.881 -21.025  14.412  1.00 90.53           H  
ATOM   4790  CE2 TYR B 158      -7.228 -20.493  14.861  1.00 90.53           C  
ATOM   4791  HE2 TYR B 158      -8.168 -21.024  14.835  1.00 90.53           H  
ATOM   4792  OH  TYR B 158      -6.055 -22.509  14.260  1.00 90.53           O  
ATOM   4793  HH  TYR B 158      -5.157 -22.846  14.203  1.00 90.53           H  
ATOM   4794  CZ  TYR B 158      -6.032 -21.187  14.579  1.00 90.53           C  
ATOM   4795  N   GLY B 159      -5.303 -18.141  18.921  1.00 84.32           N  
ATOM   4796  H   GLY B 159      -6.280 -18.109  19.175  1.00 84.32           H  
ATOM   4797  CA  GLY B 159      -4.417 -18.913  19.804  1.00 84.32           C  
ATOM   4798  HA2 GLY B 159      -5.028 -19.572  20.420  1.00 84.32           H  
ATOM   4799  HA3 GLY B 159      -3.755 -19.526  19.192  1.00 84.32           H  
ATOM   4800  C   GLY B 159      -3.539 -18.086  20.754  1.00 84.32           C  
ATOM   4801  O   GLY B 159      -2.870 -18.672  21.601  1.00 84.32           O  
ATOM   4802  N   GLU B 160      -3.552 -16.754  20.641  1.00 78.48           N  
ATOM   4803  H   GLU B 160      -4.112 -16.364  19.896  1.00 78.48           H  
ATOM   4804  CA  GLU B 160      -2.714 -15.815  21.412  1.00 78.48           C  
ATOM   4805  HA  GLU B 160      -1.687 -16.180  21.405  1.00 78.48           H  
ATOM   4806  C   GLU B 160      -3.125 -15.695  22.893  1.00 78.48           C  
ATOM   4807  CB  GLU B 160      -2.738 -14.423  20.735  1.00 78.48           C  
ATOM   4808  HB2 GLU B 160      -3.730 -13.987  20.846  1.00 78.48           H  
ATOM   4809  HB3 GLU B 160      -2.019 -13.778  21.241  1.00 78.48           H  
ATOM   4810  O   GLU B 160      -2.330 -15.271  23.726  1.00 78.48           O  
ATOM   4811  CG  GLU B 160      -2.386 -14.477  19.238  1.00 78.48           C  
ATOM   4812  HG2 GLU B 160      -1.477 -15.066  19.114  1.00 78.48           H  
ATOM   4813  HG3 GLU B 160      -3.190 -14.985  18.704  1.00 78.48           H  
ATOM   4814  CD  GLU B 160      -2.191 -13.098  18.592  1.00 78.48           C  
ATOM   4815  OE1 GLU B 160      -1.069 -12.822  18.113  1.00 78.48           O  
ATOM   4816  OE2 GLU B 160      -3.163 -12.324  18.439  1.00 78.48           O  
ATOM   4817  N   ASP B 161      -4.354 -16.096  23.228  1.00 67.77           N  
ATOM   4818  H   ASP B 161      -4.939 -16.494  22.507  1.00 67.77           H  
ATOM   4819  CA  ASP B 161      -4.895 -16.201  24.589  1.00 67.77           C  
ATOM   4820  HA  ASP B 161      -4.544 -15.351  25.174  1.00 67.77           H  
ATOM   4821  C   ASP B 161      -4.446 -17.482  25.318  1.00 67.77           C  
ATOM   4822  CB  ASP B 161      -6.432 -16.135  24.506  1.00 67.77           C  
ATOM   4823  HB2 ASP B 161      -6.718 -15.210  24.006  1.00 67.77           H  
ATOM   4824  HB3 ASP B 161      -6.828 -16.094  25.520  1.00 67.77           H  
ATOM   4825  O   ASP B 161      -4.569 -17.603  26.541  1.00 67.77           O  
ATOM   4826  CG  ASP B 161      -7.080 -17.318  23.761  1.00 67.77           C  
ATOM   4827  OD1 ASP B 161      -6.520 -17.759  22.726  1.00 67.77           O  
ATOM   4828  OD2 ASP B 161      -8.157 -17.764  24.217  1.00 67.77           O  
ATOM   4829  N   THR B 162      -3.903 -18.446  24.573  1.00 62.90           N  
ATOM   4830  H   THR B 162      -3.790 -18.255  23.587  1.00 62.90           H  
ATOM   4831  CA  THR B 162      -3.340 -19.683  25.111  1.00 62.90           C  
ATOM   4832  HA  THR B 162      -3.681 -19.794  26.140  1.00 62.90           H  
ATOM   4833  C   THR B 162      -1.819 -19.606  25.140  1.00 62.90           C  
ATOM   4834  CB  THR B 162      -3.823 -20.930  24.351  1.00 62.90           C  
ATOM   4835  HB  THR B 162      -3.522 -21.803  24.931  1.00 62.90           H  
ATOM   4836  O   THR B 162      -1.191 -19.039  24.248  1.00 62.90           O  
ATOM   4837  CG2 THR B 162      -5.343 -20.985  24.192  1.00 62.90           C  
ATOM   4838 HG21 THR B 162      -5.680 -20.194  23.523  1.00 62.90           H  
ATOM   4839 HG22 THR B 162      -5.824 -20.853  25.161  1.00 62.90           H  
ATOM   4840 HG23 THR B 162      -5.630 -21.947  23.769  1.00 62.90           H  
ATOM   4841  OG1 THR B 162      -3.248 -21.058  23.072  1.00 62.90           O  
ATOM   4842  HG1 THR B 162      -3.113 -20.180  22.707  1.00 62.90           H  
ATOM   4843  N   ALA B 163      -1.191 -20.236  26.136  1.00 54.96           N  
ATOM   4844  H   ALA B 163      -1.735 -20.705  26.846  1.00 54.96           H  
ATOM   4845  CA  ALA B 163       0.231 -20.533  26.023  1.00 54.96           C  
ATOM   4846  HA  ALA B 163       0.778 -19.603  25.864  1.00 54.96           H  
ATOM   4847  C   ALA B 163       0.422 -21.437  24.798  1.00 54.96           C  
ATOM   4848  CB  ALA B 163       0.734 -21.186  27.316  1.00 54.96           C  
ATOM   4849  HB1 ALA B 163       0.590 -20.503  28.152  1.00 54.96           H  
ATOM   4850  HB2 ALA B 163       0.191 -22.114  27.501  1.00 54.96           H  
ATOM   4851  HB3 ALA B 163       1.796 -21.410  27.216  1.00 54.96           H  
ATOM   4852  O   ALA B 163      -0.107 -22.554  24.775  1.00 54.96           O  
ATOM   4853  N   ALA B 164       1.143 -20.941  23.790  1.00 55.89           N  
ATOM   4854  H   ALA B 164       1.457 -19.982  23.843  1.00 55.89           H  
ATOM   4855  CA  ALA B 164       1.400 -21.675  22.563  1.00 55.89           C  
ATOM   4856  HA  ALA B 164       0.460 -21.787  22.024  1.00 55.89           H  
ATOM   4857  C   ALA B 164       1.944 -23.070  22.904  1.00 55.89           C  
ATOM   4858  CB  ALA B 164       2.366 -20.862  21.696  1.00 55.89           C  
ATOM   4859  HB1 ALA B 164       1.874 -19.953  21.351  1.00 55.89           H  
ATOM   4860  HB2 ALA B 164       3.236 -20.584  22.291  1.00 55.89           H  
ATOM   4861  HB3 ALA B 164       2.682 -21.448  20.833  1.00 55.89           H  
ATOM   4862  O   ALA B 164       2.891 -23.216  23.679  1.00 55.89           O  
ATOM   4863  N   ALA B 165       1.311 -24.111  22.360  1.00 55.95           N  
ATOM   4864  H   ALA B 165       0.502 -23.945  21.778  1.00 55.95           H  
ATOM   4865  CA  ALA B 165       1.761 -25.473  22.606  1.00 55.95           C  
ATOM   4866  HA  ALA B 165       1.733 -25.650  23.681  1.00 55.95           H  
ATOM   4867  C   ALA B 165       3.222 -25.631  22.139  1.00 55.95           C  
ATOM   4868  CB  ALA B 165       0.793 -26.449  21.924  1.00 55.95           C  
ATOM   4869  HB1 ALA B 165      -0.206 -26.326  22.343  1.00 55.95           H  
ATOM   4870  HB2 ALA B 165       1.125 -27.474  22.090  1.00 55.95           H  
ATOM   4871  HB3 ALA B 165       0.758 -26.249  20.853  1.00 55.95           H  
ATOM   4872  O   ALA B 165       3.620 -25.013  21.149  1.00 55.95           O  
ATOM   4873  N   GLU B 166       4.012 -26.485  22.808  1.00 55.37           N  
ATOM   4874  H   GLU B 166       3.661 -26.905  23.656  1.00 55.37           H  
ATOM   4875  CA  GLU B 166       5.423 -26.757  22.444  1.00 55.37           C  
ATOM   4876  HA  GLU B 166       6.038 -25.883  22.656  1.00 55.37           H  
ATOM   4877  C   GLU B 166       5.576 -27.082  20.947  1.00 55.37           C  
ATOM   4878  CB  GLU B 166       5.948 -27.965  23.249  1.00 55.37           C  
ATOM   4879  HB2 GLU B 166       6.856 -28.334  22.772  1.00 55.37           H  
ATOM   4880  HB3 GLU B 166       5.204 -28.761  23.214  1.00 55.37           H  
ATOM   4881  O   GLU B 166       6.544 -26.698  20.284  1.00 55.37           O  
ATOM   4882  CG  GLU B 166       6.297 -27.638  24.709  1.00 55.37           C  
ATOM   4883  HG2 GLU B 166       5.412 -27.235  25.202  1.00 55.37           H  
ATOM   4884  HG3 GLU B 166       7.066 -26.867  24.711  1.00 55.37           H  
ATOM   4885  CD  GLU B 166       6.790 -28.872  25.495  1.00 55.37           C  
ATOM   4886  OE1 GLU B 166       7.789 -28.746  26.241  1.00 55.37           O  
ATOM   4887  OE2 GLU B 166       6.145 -29.942  25.389  1.00 55.37           O  
ATOM   4888  N   ASP B 167       4.564 -27.742  20.383  1.00 57.66           N  
ATOM   4889  H   ASP B 167       3.803 -28.031  20.981  1.00 57.66           H  
ATOM   4890  CA  ASP B 167       4.499 -28.070  18.970  1.00 57.66           C  
ATOM   4891  HA  ASP B 167       5.537 -28.213  18.669  1.00 57.66           H  
ATOM   4892  C   ASP B 167       3.989 -26.932  18.059  1.00 57.66           C  
ATOM   4893  CB  ASP B 167       3.807 -29.429  18.764  1.00 57.66           C  
ATOM   4894  HB2 ASP B 167       2.886 -29.460  19.347  1.00 57.66           H  
ATOM   4895  HB3 ASP B 167       3.541 -29.549  17.714  1.00 57.66           H  
ATOM   4896  O   ASP B 167       3.680 -27.177  16.902  1.00 57.66           O  
ATOM   4897  CG  ASP B 167       4.710 -30.617  19.130  1.00 57.66           C  
ATOM   4898  OD1 ASP B 167       5.942 -30.515  18.896  1.00 57.66           O  
ATOM   4899  OD2 ASP B 167       4.157 -31.662  19.530  1.00 57.66           O  
ATOM   4900  N   VAL B 168       3.938 -25.673  18.501  1.00 65.00           N  
ATOM   4901  H   VAL B 168       4.143 -25.512  19.477  1.00 65.00           H  
ATOM   4902  CA  VAL B 168       3.376 -24.555  17.712  1.00 65.00           C  
ATOM   4903  HA  VAL B 168       3.363 -24.838  16.660  1.00 65.00           H  
ATOM   4904  C   VAL B 168       4.220 -23.271  17.775  1.00 65.00           C  
ATOM   4905  CB  VAL B 168       1.902 -24.300  18.106  1.00 65.00           C  
ATOM   4906  HB  VAL B 168       1.860 -23.912  19.123  1.00 65.00           H  
ATOM   4907  O   VAL B 168       4.279 -22.577  16.763  1.00 65.00           O  
ATOM   4908  CG1 VAL B 168       1.222 -23.305  17.162  1.00 65.00           C  
ATOM   4909 HG11 VAL B 168       1.726 -22.339  17.186  1.00 65.00           H  
ATOM   4910 HG12 VAL B 168       0.186 -23.149  17.464  1.00 65.00           H  
ATOM   4911 HG13 VAL B 168       1.242 -23.709  16.150  1.00 65.00           H  
ATOM   4912  CG2 VAL B 168       1.043 -25.576  18.021  1.00 65.00           C  
ATOM   4913 HG21 VAL B 168       0.010 -25.346  18.281  1.00 65.00           H  
ATOM   4914 HG22 VAL B 168       1.407 -26.331  18.717  1.00 65.00           H  
ATOM   4915 HG23 VAL B 168       1.076 -25.983  17.011  1.00 65.00           H  
ATOM   4916  N   GLU B 169       4.959 -22.995  18.863  1.00 60.32           N  
ATOM   4917  H   GLU B 169       4.841 -23.586  19.673  1.00 60.32           H  
ATOM   4918  CA  GLU B 169       5.725 -21.733  19.067  1.00 60.32           C  
ATOM   4919  HA  GLU B 169       5.026 -20.910  19.214  1.00 60.32           H  
ATOM   4920  C   GLU B 169       6.647 -21.314  17.889  1.00 60.32           C  
ATOM   4921  CB  GLU B 169       6.614 -21.830  20.330  1.00 60.32           C  
ATOM   4922  HB2 GLU B 169       7.255 -20.948  20.321  1.00 60.32           H  
ATOM   4923  HB3 GLU B 169       7.237 -22.720  20.245  1.00 60.32           H  
ATOM   4924  O   GLU B 169       6.884 -20.134  17.659  1.00 60.32           O  
ATOM   4925  CG  GLU B 169       5.924 -21.825  21.708  1.00 60.32           C  
ATOM   4926  HG2 GLU B 169       5.285 -20.942  21.743  1.00 60.32           H  
ATOM   4927  HG3 GLU B 169       5.301 -22.715  21.798  1.00 60.32           H  
ATOM   4928  CD  GLU B 169       6.919 -21.758  22.898  1.00 60.32           C  
ATOM   4929  OE1 GLU B 169       6.609 -21.186  23.966  1.00 60.32           O  
ATOM   4930  OE2 GLU B 169       8.057 -22.267  22.782  1.00 60.32           O  
ATOM   4931  N   GLY B 170       7.179 -22.254  17.098  1.00 62.14           N  
ATOM   4932  H   GLY B 170       6.963 -23.217  17.309  1.00 62.14           H  
ATOM   4933  CA  GLY B 170       8.000 -21.914  15.922  1.00 62.14           C  
ATOM   4934  HA2 GLY B 170       8.496 -22.817  15.565  1.00 62.14           H  
ATOM   4935  HA3 GLY B 170       8.766 -21.196  16.218  1.00 62.14           H  
ATOM   4936  C   GLY B 170       7.219 -21.310  14.741  1.00 62.14           C  
ATOM   4937  O   GLY B 170       7.807 -20.611  13.919  1.00 62.14           O
[truncated: 1,844,785 more chars]
