# Supplementary material for: Module-Based Polyketide Synthase Engineering for de Novo Polyketide Biosynthesis
Source: ACS Synth Biol. 2023 Oct 23;12(11):3148–55. doi: 10.1021/acssynbio.3c00282 (PMC10661043; doi:10.1021/acssynbio.3c00282)
Supplement: Supplementary file 2 — sb3c00282_si_002.zip [file sb3c00282_si_002.zip › Final_PKS_Structures/menzella_pdbs/eryM3_ACP_epoM3_KSAT_dimer.pdb]

ATOM      1  N   LEU A   1      11.244  55.854 -14.199  1.00 69.45           N  
ATOM      2  H   LEU A   1      11.966  55.772 -14.901  1.00 69.45           H  
ATOM      3  H2  LEU A   1      10.771  56.741 -14.293  1.00 69.45           H  
ATOM      4  H3  LEU A   1      10.563  55.124 -14.352  1.00 69.45           H  
ATOM      5  CA  LEU A   1      11.808  55.721 -12.835  1.00 69.45           C  
ATOM      6  HA  LEU A   1      10.982  55.825 -12.130  1.00 69.45           H  
ATOM      7  C   LEU A   1      12.755  56.861 -12.459  1.00 69.45           C  
ATOM      8  CB  LEU A   1      12.413  54.331 -12.584  1.00 69.45           C  
ATOM      9  HB2 LEU A   1      13.074  54.370 -11.718  1.00 69.45           H  
ATOM     10  HB3 LEU A   1      13.009  54.039 -13.449  1.00 69.45           H  
ATOM     11  O   LEU A   1      12.450  57.527 -11.489  1.00 69.45           O  
ATOM     12  CG  LEU A   1      11.314  53.280 -12.317  1.00 69.45           C  
ATOM     13  HG  LEU A   1      10.524  53.397 -13.059  1.00 69.45           H  
ATOM     14  CD1 LEU A   1      11.886  51.877 -12.450  1.00 69.45           C  
ATOM     15 HD11 LEU A   1      12.669  51.722 -11.708  1.00 69.45           H  
ATOM     16 HD12 LEU A   1      12.293  51.719 -13.449  1.00 69.45           H  
ATOM     17 HD13 LEU A   1      11.099  51.141 -12.283  1.00 69.45           H  
ATOM     18  CD2 LEU A   1      10.711  53.424 -10.920  1.00 69.45           C  
ATOM     19 HD21 LEU A   1      11.480  53.307 -10.156  1.00 69.45           H  
ATOM     20 HD22 LEU A   1      10.218  54.388 -10.798  1.00 69.45           H  
ATOM     21 HD23 LEU A   1       9.960  52.650 -10.761  1.00 69.45           H  
ATOM     22  N   ALA A   2      13.837  57.151 -13.198  1.00 67.54           N  
ATOM     23  H   ALA A   2      14.125  56.530 -13.941  1.00 67.54           H  
ATOM     24  CA  ALA A   2      14.824  58.172 -12.788  1.00 67.54           C  
ATOM     25  HA  ALA A   2      15.275  57.852 -11.848  1.00 67.54           H  
ATOM     26  C   ALA A   2      14.261  59.592 -12.540  1.00 67.54           C  
ATOM     27  CB  ALA A   2      15.929  58.221 -13.852  1.00 67.54           C  
ATOM     28  HB1 ALA A   2      15.523  58.546 -14.810  1.00 67.54           H  
ATOM     29  HB2 ALA A   2      16.389  57.239 -13.964  1.00 67.54           H  
ATOM     30  HB3 ALA A   2      16.699  58.927 -13.541  1.00 67.54           H  
ATOM     31  O   ALA A   2      14.808  60.327 -11.727  1.00 67.54           O  
ATOM     32  N   GLY A   3      13.177  59.971 -13.227  1.00 72.83           N  
ATOM     33  H   GLY A   3      12.799  59.340 -13.919  1.00 72.83           H  
ATOM     34  CA  GLY A   3      12.490  61.254 -13.020  1.00 72.83           C  
ATOM     35  HA2 GLY A   3      13.227  62.027 -12.802  1.00 72.83           H  
ATOM     36  HA3 GLY A   3      11.971  61.534 -13.936  1.00 72.83           H  
ATOM     37  C   GLY A   3      11.462  61.269 -11.883  1.00 72.83           C  
ATOM     38  O   GLY A   3      10.851  62.305 -11.659  1.00 72.83           O  
ATOM     39  N   LEU A   4      11.244  60.139 -11.206  1.00 78.35           N  
ATOM     40  H   LEU A   4      11.876  59.364 -11.346  1.00 78.35           H  
ATOM     41  CA  LEU A   4      10.304  60.011 -10.092  1.00 78.35           C  
ATOM     42  HA  LEU A   4       9.556  60.802 -10.139  1.00 78.35           H  
ATOM     43  C   LEU A   4      11.043  60.170  -8.766  1.00 78.35           C  
ATOM     44  CB  LEU A   4       9.588  58.651 -10.161  1.00 78.35           C  
ATOM     45  HB2 LEU A   4      10.338  57.861 -10.121  1.00 78.35           H  
ATOM     46  HB3 LEU A   4       8.958  58.546  -9.278  1.00 78.35           H  
ATOM     47  O   LEU A   4      12.206  59.764  -8.647  1.00 78.35           O  
ATOM     48  CG  LEU A   4       8.717  58.431 -11.405  1.00 78.35           C  
ATOM     49  HG  LEU A   4       9.326  58.547 -12.302  1.00 78.35           H  
ATOM     50  CD1 LEU A   4       8.175  57.001 -11.397  1.00 78.35           C  
ATOM     51 HD11 LEU A   4       8.991  56.279 -11.350  1.00 78.35           H  
ATOM     52 HD12 LEU A   4       7.567  56.821 -12.284  1.00 78.35           H  
ATOM     53 HD13 LEU A   4       7.542  56.862 -10.521  1.00 78.35           H  
ATOM     54  CD2 LEU A   4       7.543  59.403 -11.472  1.00 78.35           C  
ATOM     55 HD21 LEU A   4       6.893  59.160 -12.312  1.00 78.35           H  
ATOM     56 HD22 LEU A   4       7.900  60.426 -11.592  1.00 78.35           H  
ATOM     57 HD23 LEU A   4       6.960  59.350 -10.553  1.00 78.35           H  
ATOM     58  N   SER A   5      10.359  60.715  -7.764  1.00 78.70           N  
ATOM     59  H   SER A   5       9.392  60.966  -7.912  1.00 78.70           H  
ATOM     60  CA  SER A   5      10.862  60.723  -6.393  1.00 78.70           C  
ATOM     61  HA  SER A   5      11.820  61.243  -6.406  1.00 78.70           H  
ATOM     62  C   SER A   5      11.071  59.288  -5.877  1.00 78.70           C  
ATOM     63  CB  SER A   5       9.916  61.497  -5.474  1.00 78.70           C  
ATOM     64  HB2 SER A   5       9.732  62.490  -5.883  1.00 78.70           H  
ATOM     65  HB3 SER A   5      10.367  61.601  -4.487  1.00 78.70           H  
ATOM     66  O   SER A   5      10.451  58.348  -6.378  1.00 78.70           O  
ATOM     67  OG  SER A   5       8.700  60.807  -5.350  1.00 78.70           O  
ATOM     68  HG  SER A   5       8.205  60.964  -6.158  1.00 78.70           H  
ATOM     69  N   PRO A   6      11.946  59.068  -4.882  1.00 70.55           N  
ATOM     70  CA  PRO A   6      12.214  57.729  -4.355  1.00 70.55           C  
ATOM     71  HA  PRO A   6      12.695  57.140  -5.136  1.00 70.55           H  
ATOM     72  C   PRO A   6      10.975  56.970  -3.859  1.00 70.55           C  
ATOM     73  CB  PRO A   6      13.198  57.948  -3.204  1.00 70.55           C  
ATOM     74  HB2 PRO A   6      12.658  58.108  -2.271  1.00 70.55           H  
ATOM     75  HB3 PRO A   6      13.892  57.114  -3.105  1.00 70.55           H  
ATOM     76  O   PRO A   6      10.966  55.738  -3.937  1.00 70.55           O  
ATOM     77  CG  PRO A   6      13.920  59.236  -3.592  1.00 70.55           C  
ATOM     78  HG2 PRO A   6      14.710  59.011  -4.309  1.00 70.55           H  
ATOM     79  HG3 PRO A   6      14.325  59.752  -2.721  1.00 70.55           H  
ATOM     80  CD  PRO A   6      12.828  60.050  -4.273  1.00 70.55           C  
ATOM     81  HD2 PRO A   6      12.275  60.622  -3.528  1.00 70.55           H  
ATOM     82  HD3 PRO A   6      13.278  60.715  -5.011  1.00 70.55           H  
ATOM     83  N   ASP A   7       9.968  57.690  -3.359  1.00 75.73           N  
ATOM     84  H   ASP A   7      10.058  58.694  -3.303  1.00 75.73           H  
ATOM     85  CA  ASP A   7       8.705  57.121  -2.882  1.00 75.73           C  
ATOM     86  HA  ASP A   7       8.907  56.203  -2.329  1.00 75.73           H  
ATOM     87  C   ASP A   7       7.802  56.741  -4.056  1.00 75.73           C  
ATOM     88  CB  ASP A   7       8.010  58.101  -1.922  1.00 75.73           C  
ATOM     89  HB2 ASP A   7       7.018  57.716  -1.687  1.00 75.73           H  
ATOM     90  HB3 ASP A   7       7.892  59.065  -2.418  1.00 75.73           H  
ATOM     91  O   ASP A   7       7.376  55.593  -4.141  1.00 75.73           O  
ATOM     92  CG  ASP A   7       8.776  58.285  -0.606  1.00 75.73           C  
ATOM     93  OD1 ASP A   7       9.544  57.365  -0.230  1.00 75.73           O  
ATOM     94  OD2 ASP A   7       8.644  59.376  -0.011  1.00 75.73           O  
ATOM     95  N   GLU A   8       7.635  57.629  -5.041  1.00 82.49           N  
ATOM     96  H   GLU A   8       7.987  58.567  -4.921  1.00 82.49           H  
ATOM     97  CA  GLU A   8       6.917  57.307  -6.284  1.00 82.49           C  
ATOM     98  HA  GLU A   8       5.885  57.038  -6.056  1.00 82.49           H  
ATOM     99  C   GLU A   8       7.567  56.130  -7.031  1.00 82.49           C  
ATOM    100  CB  GLU A   8       6.935  58.519  -7.221  1.00 82.49           C  
ATOM    101  HB2 GLU A   8       6.616  58.207  -8.215  1.00 82.49           H  
ATOM    102  HB3 GLU A   8       7.971  58.853  -7.291  1.00 82.49           H  
ATOM    103  O   GLU A   8       6.874  55.313  -7.639  1.00 82.49           O  
ATOM    104  CG  GLU A   8       6.040  59.687  -6.785  1.00 82.49           C  
ATOM    105  HG2 GLU A   8       4.997  59.399  -6.920  1.00 82.49           H  
ATOM    106  HG3 GLU A   8       6.201  59.900  -5.728  1.00 82.49           H  
ATOM    107  CD  GLU A   8       6.357  60.950  -7.602  1.00 82.49           C  
ATOM    108  OE1 GLU A   8       5.419  61.645  -8.042  1.00 82.49           O  
ATOM    109  OE2 GLU A   8       7.574  61.232  -7.768  1.00 82.49           O  
ATOM    110  N   GLN A   9       8.902  56.014  -6.992  1.00 81.57           N  
ATOM    111  H   GLN A   9       9.416  56.741  -6.515  1.00 81.57           H  
ATOM    112  CA  GLN A   9       9.616  54.856  -7.538  1.00 81.57           C  
ATOM    113  HA  GLN A   9       9.342  54.733  -8.586  1.00 81.57           H  
ATOM    114  C   GLN A   9       9.234  53.561  -6.814  1.00 81.57           C  
ATOM    115  CB  GLN A   9      11.139  55.033  -7.426  1.00 81.57           C  
ATOM    116  HB2 GLN A   9      11.392  55.301  -6.400  1.00 81.57           H  
ATOM    117  HB3 GLN A   9      11.614  54.078  -7.647  1.00 81.57           H  
ATOM    118  O   GLN A   9       9.012  52.546  -7.471  1.00 81.57           O  
ATOM    119  CG  GLN A   9      11.734  56.081  -8.372  1.00 81.57           C  
ATOM    120  HG2 GLN A   9      11.586  55.769  -9.406  1.00 81.57           H  
ATOM    121  HG3 GLN A   9      11.223  57.034  -8.234  1.00 81.57           H  
ATOM    122  CD  GLN A   9      13.226  56.294  -8.139  1.00 81.57           C  
ATOM    123  NE2 GLN A   9      13.793  57.359  -8.655  1.00 81.57           N  
ATOM    124 HE21 GLN A   9      13.207  58.118  -8.975  1.00 81.57           H  
ATOM    125 HE22 GLN A   9      14.761  57.514  -8.412  1.00 81.57           H  
ATOM    126  OE1 GLN A   9      13.920  55.510  -7.510  1.00 81.57           O  
ATOM    127  N   GLN A  10       9.189  53.580  -5.477  1.00 80.74           N  
ATOM    128  H   GLN A  10       9.286  54.467  -5.004  1.00 80.74           H  
ATOM    129  CA  GLN A  10       8.820  52.414  -4.676  1.00 80.74           C  
ATOM    130  HA  GLN A  10       9.443  51.571  -4.975  1.00 80.74           H  
ATOM    131  C   GLN A  10       7.363  52.018  -4.923  1.00 80.74           C  
ATOM    132  CB  GLN A  10       9.069  52.716  -3.187  1.00 80.74           C  
ATOM    133  HB2 GLN A  10      10.117  52.980  -3.044  1.00 80.74           H  
ATOM    134  HB3 GLN A  10       8.468  53.576  -2.891  1.00 80.74           H  
ATOM    135  O   GLN A  10       7.084  50.835  -5.084  1.00 80.74           O  
ATOM    136  CG  GLN A  10       8.712  51.544  -2.256  1.00 80.74           C  
ATOM    137  HG2 GLN A  10       7.662  51.282  -2.380  1.00 80.74           H  
ATOM    138  HG3 GLN A  10       8.840  51.872  -1.224  1.00 80.74           H  
ATOM    139  CD  GLN A  10       9.575  50.300  -2.461  1.00 80.74           C  
ATOM    140  NE2 GLN A  10       9.071  49.134  -2.118  1.00 80.74           N  
ATOM    141 HE21 GLN A  10       9.636  48.313  -2.282  1.00 80.74           H  
ATOM    142 HE22 GLN A  10       8.108  49.075  -1.818  1.00 80.74           H  
ATOM    143  OE1 GLN A  10      10.726  50.351  -2.878  1.00 80.74           O  
ATOM    144  N   GLU A  11       6.459  52.990  -4.982  1.00 86.90           N  
ATOM    145  H   GLU A  11       6.754  53.938  -4.794  1.00 86.90           H  
ATOM    146  CA  GLU A  11       5.028  52.776  -5.188  1.00 86.90           C  
ATOM    147  HA  GLU A  11       4.666  52.076  -4.435  1.00 86.90           H  
ATOM    148  C   GLU A  11       4.750  52.155  -6.566  1.00 86.90           C  
ATOM    149  CB  GLU A  11       4.331  54.126  -4.970  1.00 86.90           C  
ATOM    150  HB2 GLU A  11       4.414  54.732  -5.871  1.00 86.90           H  
ATOM    151  HB3 GLU A  11       4.846  54.646  -4.162  1.00 86.90           H  
ATOM    152  O   GLU A  11       4.128  51.096  -6.646  1.00 86.90           O  
ATOM    153  CG  GLU A  11       2.865  53.996  -4.546  1.00 86.90           C  
ATOM    154  HG2 GLU A  11       2.282  53.628  -5.390  1.00 86.90           H  
ATOM    155  HG3 GLU A  11       2.799  53.266  -3.739  1.00 86.90           H  
ATOM    156  CD  GLU A  11       2.301  55.344  -4.063  1.00 86.90           C  
ATOM    157  OE1 GLU A  11       1.414  55.314  -3.181  1.00 86.90           O  
ATOM    158  OE2 GLU A  11       2.778  56.393  -4.558  1.00 86.90           O  
ATOM    159  N   ASN A  12       5.353  52.703  -7.630  1.00 87.74           N  
ATOM    160  H   ASN A  12       5.857  53.568  -7.493  1.00 87.74           H  
ATOM    161  CA  ASN A  12       5.280  52.124  -8.979  1.00 87.74           C  
ATOM    162  HA  ASN A  12       4.236  52.076  -9.291  1.00 87.74           H  
ATOM    163  C   ASN A  12       5.824  50.685  -9.035  1.00 87.74           C  
ATOM    164  CB  ASN A  12       6.072  53.001  -9.968  1.00 87.74           C  
ATOM    165  HB2 ASN A  12       6.395  52.380 -10.803  1.00 87.74           H  
ATOM    166  HB3 ASN A  12       6.962  53.409  -9.489  1.00 87.74           H  
ATOM    167  O   ASN A  12       5.296  49.845  -9.760  1.00 87.74           O  
ATOM    168  CG  ASN A  12       5.242  54.115 -10.571  1.00 87.74           C  
ATOM    169  ND2 ASN A  12       5.219  55.276  -9.966  1.00 87.74           N  
ATOM    170 HD21 ASN A  12       5.637  55.357  -9.050  1.00 87.74           H  
ATOM    171 HD22 ASN A  12       4.512  55.924 -10.283  1.00 87.74           H  
ATOM    172  OD1 ASN A  12       4.662  53.972 -11.630  1.00 87.74           O  
ATOM    173  N   LEU A  13       6.900  50.380  -8.301  1.00 89.73           N  
ATOM    174  H   LEU A  13       7.302  51.099  -7.716  1.00 89.73           H  
ATOM    175  CA  LEU A  13       7.473  49.030  -8.278  1.00 89.73           C  
ATOM    176  HA  LEU A  13       7.473  48.634  -9.293  1.00 89.73           H  
ATOM    177  C   LEU A  13       6.640  48.051  -7.451  1.00 89.73           C  
ATOM    178  CB  LEU A  13       8.915  49.082  -7.754  1.00 89.73           C  
ATOM    179  HB2 LEU A  13       8.940  49.709  -6.863  1.00 89.73           H  
ATOM    180  HB3 LEU A  13       9.225  48.079  -7.461  1.00 89.73           H  
ATOM    181  O   LEU A  13       6.557  46.877  -7.801  1.00 89.73           O  
ATOM    182  CG  LEU A  13       9.915  49.614  -8.792  1.00 89.73           C  
ATOM    183  HG  LEU A  13       9.561  50.555  -9.214  1.00 89.73           H  
ATOM    184  CD1 LEU A  13      11.252  49.860  -8.104  1.00 89.73           C  
ATOM    185 HD11 LEU A  13      11.112  50.619  -7.335  1.00 89.73           H  
ATOM    186 HD12 LEU A  13      11.597  48.932  -7.648  1.00 89.73           H  
ATOM    187 HD13 LEU A  13      11.982  50.218  -8.830  1.00 89.73           H  
ATOM    188  CD2 LEU A  13      10.160  48.621  -9.932  1.00 89.73           C  
ATOM    189 HD21 LEU A  13      10.928  49.007 -10.602  1.00 89.73           H  
ATOM    190 HD22 LEU A  13       9.246  48.482 -10.509  1.00 89.73           H  
ATOM    191 HD23 LEU A  13      10.479  47.659  -9.531  1.00 89.73           H  
ATOM    192  N   LEU A  14       6.027  48.507  -6.363  1.00 90.42           N  
ATOM    193  H   LEU A  14       6.125  49.483  -6.124  1.00 90.42           H  
ATOM    194  CA  LEU A  14       5.159  47.678  -5.536  1.00 90.42           C  
ATOM    195  HA  LEU A  14       5.684  46.748  -5.318  1.00 90.42           H  
ATOM    196  C   LEU A  14       3.890  47.302  -6.306  1.00 90.42           C  
ATOM    197  CB  LEU A  14       4.918  48.432  -4.219  1.00 90.42           C  
ATOM    198  HB2 LEU A  14       4.172  49.214  -4.362  1.00 90.42           H  
ATOM    199  HB3 LEU A  14       5.853  48.926  -3.955  1.00 90.42           H  
ATOM    200  O   LEU A  14       3.496  46.138  -6.293  1.00 90.42           O  
ATOM    201  CG  LEU A  14       4.539  47.520  -3.042  1.00 90.42           C  
ATOM    202  HG  LEU A  14       4.910  46.510  -3.216  1.00 90.42           H  
ATOM    203  CD1 LEU A  14       5.189  48.038  -1.756  1.00 90.42           C  
ATOM    204 HD11 LEU A  14       4.878  47.417  -0.916  1.00 90.42           H  
ATOM    205 HD12 LEU A  14       6.274  47.986  -1.849  1.00 90.42           H  
ATOM    206 HD13 LEU A  14       4.879  49.068  -1.576  1.00 90.42           H  
ATOM    207  CD2 LEU A  14       3.032  47.467  -2.828  1.00 90.42           C  
ATOM    208 HD21 LEU A  14       2.810  46.827  -1.974  1.00 90.42           H  
ATOM    209 HD22 LEU A  14       2.550  47.057  -3.716  1.00 90.42           H  
ATOM    210 HD23 LEU A  14       2.639  48.466  -2.643  1.00 90.42           H  
ATOM    211  N   GLU A  15       3.336  48.246  -7.067  1.00 89.89           N  
ATOM    212  H   GLU A  15       3.679  49.193  -6.993  1.00 89.89           H  
ATOM    213  CA  GLU A  15       2.235  48.005  -7.998  1.00 89.89           C  
ATOM    214  HA  GLU A  15       1.420  47.523  -7.458  1.00 89.89           H  
ATOM    215  C   GLU A  15       2.642  47.068  -9.150  1.00 89.89           C  
ATOM    216  CB  GLU A  15       1.733  49.364  -8.503  1.00 89.89           C  
ATOM    217  HB2 GLU A  15       1.562  50.011  -7.642  1.00 89.89           H  
ATOM    218  HB3 GLU A  15       2.494  49.817  -9.137  1.00 89.89           H  
ATOM    219  O   GLU A  15       1.911  46.129  -9.463  1.00 89.89           O  
ATOM    220  CG  GLU A  15       0.417  49.235  -9.277  1.00 89.89           C  
ATOM    221  HG2 GLU A  15       0.605  48.651 -10.178  1.00 89.89           H  
ATOM    222  HG3 GLU A  15      -0.301  48.693  -8.662  1.00 89.89           H  
ATOM    223  CD  GLU A  15      -0.179  50.589  -9.690  1.00 89.89           C  
ATOM    224  OE1 GLU A  15      -1.374  50.586 -10.060  1.00 89.89           O  
ATOM    225  OE2 GLU A  15       0.566  51.595  -9.690  1.00 89.89           O  
ATOM    226  N   LEU A  16       3.837  47.241  -9.733  1.00 90.61           N  
ATOM    227  H   LEU A  16       4.363  48.070  -9.495  1.00 90.61           H  
ATOM    228  CA  LEU A  16       4.377  46.329 -10.752  1.00 90.61           C  
ATOM    229  HA  LEU A  16       3.707  46.339 -11.612  1.00 90.61           H  
ATOM    230  C   LEU A  16       4.456  44.882 -10.239  1.00 90.61           C  
ATOM    231  CB  LEU A  16       5.773  46.818 -11.191  1.00 90.61           C  
ATOM    232  HB2 LEU A  16       6.424  46.801 -10.317  1.00 90.61           H  
ATOM    233  HB3 LEU A  16       5.704  47.852 -11.529  1.00 90.61           H  
ATOM    234  O   LEU A  16       4.020  43.958 -10.926  1.00 90.61           O  
ATOM    235  CG  LEU A  16       6.426  45.963 -12.296  1.00 90.61           C  
ATOM    236  HG  LEU A  16       6.228  44.903 -12.132  1.00 90.61           H  
ATOM    237  CD1 LEU A  16       5.901  46.353 -13.677  1.00 90.61           C  
ATOM    238 HD11 LEU A  16       4.820  46.215 -13.707  1.00 90.61           H  
ATOM    239 HD12 LEU A  16       6.131  47.397 -13.887  1.00 90.61           H  
ATOM    240 HD13 LEU A  16       6.351  45.717 -14.440  1.00 90.61           H  
ATOM    241  CD2 LEU A  16       7.945  46.137 -12.283  1.00 90.61           C  
ATOM    242 HD21 LEU A  16       8.339  45.821 -11.317  1.00 90.61           H  
ATOM    243 HD22 LEU A  16       8.392  45.522 -13.064  1.00 90.61           H  
ATOM    244 HD23 LEU A  16       8.198  47.183 -12.454  1.00 90.61           H  
ATOM    245  N   VAL A  17       5.023  44.671  -9.044  1.00 92.96           N  
ATOM    246  H   VAL A  17       5.353  45.471  -8.524  1.00 92.96           H  
ATOM    247  CA  VAL A  17       5.178  43.324  -8.473  1.00 92.96           C  
ATOM    248  HA  VAL A  17       5.566  42.667  -9.252  1.00 92.96           H  
ATOM    249  C   VAL A  17       3.825  42.749  -8.065  1.00 92.96           C  
ATOM    250  CB  VAL A  17       6.174  43.296  -7.296  1.00 92.96           C  
ATOM    251  HB  VAL A  17       5.823  43.963  -6.509  1.00 92.96           H  
ATOM    252  O   VAL A  17       3.564  41.589  -8.364  1.00 92.96           O  
ATOM    253  CG1 VAL A  17       6.351  41.879  -6.724  1.00 92.96           C  
ATOM    254 HG11 VAL A  17       5.399  41.457  -6.401  1.00 92.96           H  
ATOM    255 HG12 VAL A  17       6.765  41.218  -7.486  1.00 92.96           H  
ATOM    256 HG13 VAL A  17       7.021  41.914  -5.865  1.00 92.96           H  
ATOM    257  CG2 VAL A  17       7.583  43.726  -7.725  1.00 92.96           C  
ATOM    258 HG21 VAL A  17       7.564  44.707  -8.199  1.00 92.96           H  
ATOM    259 HG22 VAL A  17       7.994  43.010  -8.436  1.00 92.96           H  
ATOM    260 HG23 VAL A  17       8.231  43.772  -6.849  1.00 92.96           H  
ATOM    261  N   ALA A  18       2.949  43.534  -7.432  1.00 92.01           N  
ATOM    262  H   ALA A  18       3.197  44.491  -7.225  1.00 92.01           H  
ATOM    263  CA  ALA A  18       1.618  43.075  -7.043  1.00 92.01           C  
ATOM    264  HA  ALA A  18       1.722  42.196  -6.407  1.00 92.01           H  
ATOM    265  C   ALA A  18       0.777  42.663  -8.261  1.00 92.01           C  
ATOM    266  CB  ALA A  18       0.927  44.175  -6.230  1.00 92.01           C  
ATOM    267  HB1 ALA A  18       1.540  44.459  -5.375  1.00 92.01           H  
ATOM    268  HB2 ALA A  18      -0.034  43.810  -5.866  1.00 92.01           H  
ATOM    269  HB3 ALA A  18       0.766  45.054  -6.853  1.00 92.01           H  
ATOM    270  O   ALA A  18       0.168  41.595  -8.235  1.00 92.01           O  
ATOM    271  N   ASN A  19       0.809  43.444  -9.349  1.00 89.91           N  
ATOM    272  H   ASN A  19       1.296  44.328  -9.300  1.00 89.91           H  
ATOM    273  CA  ASN A  19       0.148  43.088 -10.609  1.00 89.91           C  
ATOM    274  HA  ASN A  19      -0.904  42.876 -10.418  1.00 89.91           H  
ATOM    275  C   ASN A  19       0.738  41.807 -11.205  1.00 89.91           C  
ATOM    276  CB  ASN A  19       0.250  44.257 -11.608  1.00 89.91           C  
ATOM    277  HB2 ASN A  19       0.084  43.875 -12.615  1.00 89.91           H  
ATOM    278  HB3 ASN A  19       1.249  44.692 -11.577  1.00 89.91           H  
ATOM    279  O   ASN A  19      -0.010  40.911 -11.585  1.00 89.91           O  
ATOM    280  CG  ASN A  19      -0.803  45.330 -11.386  1.00 89.91           C  
ATOM    281  ND2 ASN A  19      -0.452  46.584 -11.526  1.00 89.91           N  
ATOM    282 HD21 ASN A  19      -1.157  47.275 -11.313  1.00 89.91           H  
ATOM    283 HD22 ASN A  19       0.527  46.830 -11.562  1.00 89.91           H  
ATOM    284  OD1 ASN A  19      -1.959  45.056 -11.116  1.00 89.91           O  
ATOM    285  N   ALA A  20       2.069  41.672 -11.231  1.00 92.04           N  
ATOM    286  H   ALA A  20       2.647  42.441 -10.925  1.00 92.04           H  
ATOM    287  CA  ALA A  20       2.708  40.458 -11.734  1.00 92.04           C  
ATOM    288  HA  ALA A  20       2.358  40.287 -12.752  1.00 92.04           H  
ATOM    289  C   ALA A  20       2.327  39.219 -10.906  1.00 92.04           C  
ATOM    290  CB  ALA A  20       4.227  40.671 -11.768  1.00 92.04           C  
ATOM    291  HB1 ALA A  20       4.706  39.794 -12.204  1.00 92.04           H  
ATOM    292  HB2 ALA A  20       4.461  41.544 -12.377  1.00 92.04           H  
ATOM    293  HB3 ALA A  20       4.606  40.824 -10.758  1.00 92.04           H  
ATOM    294  O   ALA A  20       2.095  38.158 -11.474  1.00 92.04           O  
ATOM    295  N   VAL A  21       2.236  39.342  -9.581  1.00 89.94           N  
ATOM    296  H   VAL A  21       2.448  40.243  -9.177  1.00 89.94           H  
ATOM    297  CA  VAL A  21       1.848  38.248  -8.675  1.00 89.94           C  
ATOM    298  HA  VAL A  21       2.428  37.358  -8.919  1.00 89.94           H  
ATOM    299  C   VAL A  21       0.380  37.879  -8.856  1.00 89.94           C  
ATOM    300  CB  VAL A  21       2.154  38.639  -7.220  1.00 89.94           C  
ATOM    301  HB  VAL A  21       1.729  39.623  -7.019  1.00 89.94           H  
ATOM    302  O   VAL A  21       0.085  36.697  -9.015  1.00 89.94           O  
ATOM    303  CG1 VAL A  21       1.597  37.654  -6.186  1.00 89.94           C  
ATOM    304 HG11 VAL A  21       0.508  37.688  -6.195  1.00 89.94           H  
ATOM    305 HG12 VAL A  21       1.924  36.640  -6.416  1.00 89.94           H  
ATOM    306 HG13 VAL A  21       1.934  37.929  -5.187  1.00 89.94           H  
ATOM    307  CG2 VAL A  21       3.671  38.713  -7.023  1.00 89.94           C  
ATOM    308 HG21 VAL A  21       4.083  37.711  -6.909  1.00 89.94           H  
ATOM    309 HG22 VAL A  21       3.890  39.321  -6.145  1.00 89.94           H  
ATOM    310 HG23 VAL A  21       4.153  39.201  -7.870  1.00 89.94           H  
ATOM    311  N   ALA A  22      -0.516  38.870  -8.900  1.00 88.58           N  
ATOM    312  H   ALA A  22      -0.199  39.821  -8.775  1.00 88.58           H  
ATOM    313  CA  ALA A  22      -1.938  38.673  -9.176  1.00 88.58           C  
ATOM    314  HA  ALA A  22      -2.390  38.083  -8.379  1.00 88.58           H  
ATOM    315  C   ALA A  22      -2.139  37.902 -10.479  1.00 88.58           C  
ATOM    316  CB  ALA A  22      -2.628  40.042  -9.241  1.00 88.58           C  
ATOM    317  HB1 ALA A  22      -2.194  40.651 -10.034  1.00 88.58           H  
ATOM    318  HB2 ALA A  22      -3.691  39.915  -9.447  1.00 88.58           H  
ATOM    319  HB3 ALA A  22      -2.512  40.568  -8.293  1.00 88.58           H  
ATOM    320  O   ALA A  22      -2.783  36.858 -10.498  1.00 88.58           O  
ATOM    321  N   GLU A  23      -1.496  38.362 -11.548  1.00 85.39           N  
ATOM    322  H   GLU A  23      -0.997  39.237 -11.467  1.00 85.39           H  
ATOM    323  CA  GLU A  23      -1.643  37.783 -12.875  1.00 85.39           C  
ATOM    324  HA  GLU A  23      -2.707  37.699 -13.099  1.00 85.39           H  
ATOM    325  C   GLU A  23      -1.031  36.368 -12.974  1.00 85.39           C  
ATOM    326  CB  GLU A  23      -1.011  38.782 -13.859  1.00 85.39           C  
ATOM    327  HB2 GLU A  23      -1.326  39.791 -13.594  1.00 85.39           H  
ATOM    328  HB3 GLU A  23       0.071  38.739 -13.737  1.00 85.39           H  
ATOM    329  O   GLU A  23      -1.462  35.569 -13.801  1.00 85.39           O  
ATOM    330  CG  GLU A  23      -1.432  38.561 -15.321  1.00 85.39           C  
ATOM    331  HG2 GLU A  23      -2.437  38.959 -15.460  1.00 85.39           H  
ATOM    332  HG3 GLU A  23      -1.477  37.491 -15.523  1.00 85.39           H  
ATOM    333  CD  GLU A  23      -0.479  39.194 -16.350  1.00 85.39           C  
ATOM    334  OE1 GLU A  23      -0.611  38.789 -17.529  1.00 85.39           O  
ATOM    335  OE2 GLU A  23       0.516  39.853 -15.973  1.00 85.39           O  
ATOM    336  N   VAL A  24      -0.015  36.030 -12.168  1.00 82.42           N  
ATOM    337  H   VAL A  24       0.315  36.712 -11.500  1.00 82.42           H  
ATOM    338  CA  VAL A  24       0.563  34.670 -12.149  1.00 82.42           C  
ATOM    339  HA  VAL A  24       0.579  34.281 -13.167  1.00 82.42           H  
ATOM    340  C   VAL A  24      -0.313  33.707 -11.340  1.00 82.42           C  
ATOM    341  CB  VAL A  24       2.018  34.686 -11.647  1.00 82.42           C  
ATOM    342  HB  VAL A  24       2.065  35.176 -10.675  1.00 82.42           H  
ATOM    343  O   VAL A  24      -0.583  32.600 -11.805  1.00 82.42           O  
ATOM    344  CG1 VAL A  24       2.588  33.276 -11.528  1.00 82.42           C  
ATOM    345 HG11 VAL A  24       3.642  33.334 -11.257  1.00 82.42           H  
ATOM    346 HG12 VAL A  24       2.466  32.729 -12.463  1.00 82.42           H  
ATOM    347 HG13 VAL A  24       2.060  32.736 -10.743  1.00 82.42           H  
ATOM    348  CG2 VAL A  24       2.955  35.409 -12.623  1.00 82.42           C  
ATOM    349 HG21 VAL A  24       2.527  36.364 -12.928  1.00 82.42           H  
ATOM    350 HG22 VAL A  24       3.099  34.807 -13.520  1.00 82.42           H  
ATOM    351 HG23 VAL A  24       3.914  35.586 -12.137  1.00 82.42           H  
ATOM    352  N   LEU A  25      -0.807  34.141 -10.177  1.00 80.44           N  
ATOM    353  H   LEU A  25      -0.569  35.075  -9.874  1.00 80.44           H  
ATOM    354  CA  LEU A  25      -1.697  33.356  -9.312  1.00 80.44           C  
ATOM    355  HA  LEU A  25      -1.322  32.335  -9.246  1.00 80.44           H  
ATOM    356  C   LEU A  25      -3.135  33.242  -9.856  1.00 80.44           C  
ATOM    357  CB  LEU A  25      -1.692  33.987  -7.910  1.00 80.44           C  
ATOM    358  HB2 LEU A  25      -2.462  33.508  -7.305  1.00 80.44           H  
ATOM    359  HB3 LEU A  25      -1.955  35.039  -8.018  1.00 80.44           H  
ATOM    360  O   LEU A  25      -3.863  32.333  -9.464  1.00 80.44           O  
ATOM    361  CG  LEU A  25      -0.353  33.896  -7.156  1.00 80.44           C  
ATOM    362  HG  LEU A  25       0.439  34.355  -7.748  1.00 80.44           H  
ATOM    363  CD1 LEU A  25      -0.467  34.661  -5.840  1.00 80.44           C  
ATOM    364 HD11 LEU A  25       0.476  34.613  -5.296  1.00 80.44           H  
ATOM    365 HD12 LEU A  25      -0.723  35.701  -6.045  1.00 80.44           H  
ATOM    366 HD13 LEU A  25      -1.261  34.222  -5.236  1.00 80.44           H  
ATOM    367  CD2 LEU A  25       0.049  32.456  -6.847  1.00 80.44           C  
ATOM    368 HD21 LEU A  25      -0.754  31.954  -6.306  1.00 80.44           H  
ATOM    369 HD22 LEU A  25       0.946  32.446  -6.229  1.00 80.44           H  
ATOM    370 HD23 LEU A  25       0.250  31.915  -7.772  1.00 80.44           H  
ATOM    371  N   GLY A  26      -3.527  34.122 -10.785  1.00 75.63           N  
ATOM    372  H   GLY A  26      -2.906  34.893 -10.989  1.00 75.63           H  
ATOM    373  CA  GLY A  26      -4.838  34.116 -11.442  1.00 75.63           C  
ATOM    374  HA2 GLY A  26      -4.708  34.457 -12.469  1.00 75.63           H  
ATOM    375  HA3 GLY A  26      -5.232  33.100 -11.469  1.00 75.63           H  
ATOM    376  C   GLY A  26      -5.899  35.016 -10.794  1.00 75.63           C  
ATOM    377  O   GLY A  26      -7.083  34.733 -10.941  1.00 75.63           O  
ATOM    378  N   HIS A  27      -5.499  36.076 -10.086  1.00 79.11           N  
ATOM    379  H   HIS A  27      -4.509  36.275 -10.069  1.00 79.11           H  
ATOM    380  CA  HIS A  27      -6.399  37.108  -9.546  1.00 79.11           C  
ATOM    381  HA  HIS A  27      -7.345  36.648  -9.261  1.00 79.11           H  
ATOM    382  C   HIS A  27      -6.709  38.198 -10.591  1.00 79.11           C  
ATOM    383  CB  HIS A  27      -5.770  37.723  -8.290  1.00 79.11           C  
ATOM    384  HB2 HIS A  27      -4.773  38.094  -8.527  1.00 79.11           H  
ATOM    385  HB3 HIS A  27      -6.379  38.571  -7.976  1.00 79.11           H  
ATOM    386  O   HIS A  27      -5.870  38.476 -11.450  1.00 79.11           O  
ATOM    387  CG  HIS A  27      -5.680  36.763  -7.135  1.00 79.11           C  
ATOM    388  CD2 HIS A  27      -4.579  36.069  -6.716  1.00 79.11           C  
ATOM    389  HD2 HIS A  27      -3.602  36.108  -7.174  1.00 79.11           H  
ATOM    390  ND1 HIS A  27      -6.713  36.427  -6.297  1.00 79.11           N  
ATOM    391  HD1 HIS A  27      -7.630  36.849  -6.302  1.00 79.11           H  
ATOM    392  CE1 HIS A  27      -6.244  35.550  -5.395  1.00 79.11           C  
ATOM    393  HE1 HIS A  27      -6.829  35.128  -4.591  1.00 79.11           H  
ATOM    394  NE2 HIS A  27      -4.938  35.308  -5.598  1.00 79.11           N  
ATOM    395  N   GLU A  28      -7.875  38.859 -10.511  1.00 72.87           N  
ATOM    396  H   GLU A  28      -8.512  38.665  -9.751  1.00 72.87           H  
ATOM    397  CA  GLU A  28      -8.280  39.878 -11.503  1.00 72.87           C  
ATOM    398  HA  GLU A  28      -8.091  39.494 -12.505  1.00 72.87           H  
ATOM    399  C   GLU A  28      -7.493  41.188 -11.377  1.00 72.87           C  
ATOM    400  CB  GLU A  28      -9.777  40.222 -11.390  1.00 72.87           C  
ATOM    401  HB2 GLU A  28      -9.946  41.115 -11.990  1.00 72.87           H  
ATOM    402  HB3 GLU A  28     -10.022  40.461 -10.355  1.00 72.87           H  
ATOM    403  O   GLU A  28      -7.261  41.880 -12.371  1.00 72.87           O  
ATOM    404  CG  GLU A  28     -10.724  39.132 -11.913  1.00 72.87           C  
ATOM    405  HG2 GLU A  28     -10.332  38.764 -12.861  1.00 72.87           H  
ATOM    406  HG3 GLU A  28     -10.737  38.301 -11.208  1.00 72.87           H  
ATOM    407  CD  GLU A  28     -12.161  39.650 -12.140  1.00 72.87           C  
ATOM    408  OE1 GLU A  28     -12.904  38.975 -12.889  1.00 72.87           O  
ATOM    409  OE2 GLU A  28     -12.514  40.736 -11.621  1.00 72.87           O  
ATOM    410  N   SER A  29      -7.084  41.558 -10.161  1.00 80.95           N  
ATOM    411  H   SER A  29      -7.312  40.958  -9.381  1.00 80.95           H  
ATOM    412  CA  SER A  29      -6.321  42.784  -9.931  1.00 80.95           C  
ATOM    413  HA  SER A  29      -5.742  42.994 -10.831  1.00 80.95           H  
ATOM    414  C   SER A  29      -5.328  42.643  -8.781  1.00 80.95           C  
ATOM    415  CB  SER A  29      -7.278  43.969  -9.717  1.00 80.95           C  
ATOM    416  HB2 SER A  29      -6.851  44.853 -10.191  1.00 80.95           H  
ATOM    417  HB3 SER A  29      -8.238  43.765 -10.192  1.00 80.95           H  
ATOM    418  O   SER A  29      -5.533  41.864  -7.849  1.00 80.95           O  
ATOM    419  OG  SER A  29      -7.476  44.248  -8.345  1.00 80.95           O  
ATOM    420  HG  SER A  29      -7.977  43.512  -7.987  1.00 80.95           H  
ATOM    421  N   ALA A  30      -4.286  43.477  -8.784  1.00 84.11           N  
ATOM    422  H   ALA A  30      -4.134  44.070  -9.588  1.00 84.11           H  
ATOM    423  CA  ALA A  30      -3.352  43.592  -7.665  1.00 84.11           C  
ATOM    424  HA  ALA A  30      -2.811  42.652  -7.556  1.00 84.11           H  
ATOM    425  C   ALA A  30      -4.016  43.886  -6.307  1.00 84.11           C  
ATOM    426  CB  ALA A  30      -2.347  44.696  -7.992  1.00 84.11           C  
ATOM    427  HB1 ALA A  30      -1.682  44.353  -8.784  1.00 84.11           H  
ATOM    428  HB2 ALA A  30      -2.862  45.603  -8.308  1.00 84.11           H  
ATOM    429  HB3 ALA A  30      -1.746  44.924  -7.111  1.00 84.11           H  
ATOM    430  O   ALA A  30      -3.414  43.578  -5.281  1.00 84.11           O  
ATOM    431  N   ALA A  31      -5.234  44.447  -6.273  1.00 80.03           N  
ATOM    432  H   ALA A  31      -5.719  44.618  -7.142  1.00 80.03           H  
ATOM    433  CA  ALA A  31      -5.942  44.742  -5.024  1.00 80.03           C  
ATOM    434  HA  ALA A  31      -5.289  45.352  -4.399  1.00 80.03           H  
ATOM    435  C   ALA A  31      -6.293  43.483  -4.211  1.00 80.03           C  
ATOM    436  CB  ALA A  31      -7.202  45.557  -5.341  1.00 80.03           C  
ATOM    437  HB1 ALA A  31      -6.948  46.419  -5.958  1.00 80.03           H  
ATOM    438  HB2 ALA A  31      -7.930  44.935  -5.861  1.00 80.03           H  
ATOM    439  HB3 ALA A  31      -7.648  45.906  -4.410  1.00 80.03           H  
ATOM    440  O   ALA A  31      -6.493  43.576  -3.002  1.00 80.03           O  
ATOM    441  N   GLU A  32      -6.337  42.309  -4.848  1.00 78.45           N  
ATOM    442  H   GLU A  32      -6.172  42.282  -5.844  1.00 78.45           H  
ATOM    443  CA  GLU A  32      -6.563  41.029  -4.166  1.00 78.45           C  
ATOM    444  HA  GLU A  32      -7.310  41.159  -3.382  1.00 78.45           H  
ATOM    445  C   GLU A  32      -5.298  40.480  -3.488  1.00 78.45           C  
ATOM    446  CB  GLU A  32      -7.100  40.005  -5.169  1.00 78.45           C  
ATOM    447  HB2 GLU A  32      -7.144  39.037  -4.672  1.00 78.45           H  
ATOM    448  HB3 GLU A  32      -6.411  39.929  -6.010  1.00 78.45           H  
ATOM    449  O   GLU A  32      -5.372  39.599  -2.630  1.00 78.45           O  
ATOM    450  CG  GLU A  32      -8.502  40.365  -5.678  1.00 78.45           C  
ATOM    451  HG2 GLU A  32      -9.178  40.462  -4.828  1.00 78.45           H  
ATOM    452  HG3 GLU A  32      -8.465  41.323  -6.196  1.00 78.45           H  
ATOM    453  CD  GLU A  32      -9.022  39.279  -6.623  1.00 78.45           C  
ATOM    454  OE1 GLU A  32      -9.424  39.643  -7.748  1.00 78.45           O  
ATOM    455  OE2 GLU A  32      -8.943  38.086  -6.247  1.00 78.45           O  
ATOM    456  N   ILE A  33      -4.122  41.009  -3.833  1.00 84.90           N  
ATOM    457  H   ILE A  33      -4.117  41.794  -4.469  1.00 84.90           H  
ATOM    458  CA  ILE A  33      -2.848  40.545  -3.297  1.00 84.90           C  
ATOM    459  HA  ILE A  33      -2.950  39.494  -3.027  1.00 84.90           H  
ATOM    460  C   ILE A  33      -2.504  41.309  -2.024  1.00 84.90           C  
ATOM    461  CB  ILE A  33      -1.734  40.638  -4.359  1.00 84.90           C  
ATOM    462  HB  ILE A  33      -1.634  41.677  -4.673  1.00 84.90           H  
ATOM    463  O   ILE A  33      -2.167  42.493  -2.040  1.00 84.90           O  
ATOM    464  CG1 ILE A  33      -2.062  39.803  -5.613  1.00 84.90           C  
ATOM    465 HG12 ILE A  33      -1.233  39.896  -6.314  1.00 84.90           H  
ATOM    466 HG13 ILE A  33      -2.947  40.218  -6.095  1.00 84.90           H  
ATOM    467  CG2 ILE A  33      -0.377  40.200  -3.773  1.00 84.90           C  
ATOM    468 HG21 ILE A  33      -0.032  40.938  -3.049  1.00 84.90           H  
ATOM    469 HG22 ILE A  33      -0.465  39.232  -3.281  1.00 84.90           H  
ATOM    470 HG23 ILE A  33       0.360  40.132  -4.574  1.00 84.90           H  
ATOM    471  CD1 ILE A  33      -2.316  38.312  -5.351  1.00 84.90           C  
ATOM    472 HD11 ILE A  33      -3.259  38.175  -4.822  1.00 84.90           H  
ATOM    473 HD12 ILE A  33      -2.373  37.782  -6.301  1.00 84.90           H  
ATOM    474 HD13 ILE A  33      -1.505  37.872  -4.770  1.00 84.90           H  
ATOM    475  N   ASN A  34      -2.476  40.601  -0.895  1.00 76.65           N  
ATOM    476  H   ASN A  34      -2.804  39.646  -0.921  1.00 76.65           H  
ATOM    477  CA  ASN A  34      -1.900  41.156   0.323  1.00 76.65           C  
ATOM    478  HA  ASN A  34      -2.267  42.176   0.434  1.00 76.65           H  
ATOM    479  C   ASN A  34      -0.369  41.220   0.195  1.00 76.65           C  
ATOM    480  CB  ASN A  34      -2.387  40.369   1.544  1.00 76.65           C  
ATOM    481  HB2 ASN A  34      -2.044  39.336   1.480  1.00 76.65           H  
ATOM    482  HB3 ASN A  34      -3.477  40.370   1.542  1.00 76.65           H  
ATOM    483  O   ASN A  34       0.337  40.237   0.409  1.00 76.65           O  
ATOM    484  CG  ASN A  34      -1.902  40.977   2.853  1.00 76.65           C  
ATOM    485  ND2 ASN A  34      -2.603  40.715   3.929  1.00 76.65           N  
ATOM    486 HD21 ASN A  34      -2.296  41.142   4.791  1.00 76.65           H  
ATOM    487 HD22 ASN A  34      -3.455  40.176   3.860  1.00 76.65           H  
ATOM    488  OD1 ASN A  34      -0.906  41.686   2.943  1.00 76.65           O  
ATOM    489  N   VAL A  35       0.146  42.412  -0.104  1.00 81.14           N  
ATOM    490  H   VAL A  35      -0.521  43.117  -0.386  1.00 81.14           H  
ATOM    491  CA  VAL A  35       1.565  42.677  -0.402  1.00 81.14           C  
ATOM    492  HA  VAL A  35       1.835  42.007  -1.218  1.00 81.14           H  
ATOM    493  C   VAL A  35       2.550  42.391   0.744  1.00 81.14           C  
ATOM    494  CB  VAL A  35       1.743  44.129  -0.893  1.00 81.14           C  
ATOM    495  HB  VAL A  35       2.784  44.276  -1.180  1.00 81.14           H  
ATOM    496  O   VAL A  35       3.770  42.405   0.535  1.00 81.14           O  
ATOM    497  CG1 VAL A  35       0.880  44.387  -2.134  1.00 81.14           C  
ATOM    498 HG11 VAL A  35      -0.181  44.394  -1.882  1.00 81.14           H  
ATOM    499 HG12 VAL A  35       1.127  45.352  -2.577  1.00 81.14           H  
ATOM    500 HG13 VAL A  35       1.051  43.610  -2.879  1.00 81.14           H  
ATOM    501  CG2 VAL A  35       1.398  45.158   0.196  1.00 81.14           C  
ATOM    502 HG21 VAL A  35       1.483  46.165  -0.213  1.00 81.14           H  
ATOM    503 HG22 VAL A  35       2.094  45.070   1.030  1.00 81.14           H  
ATOM    504 HG23 VAL A  35       0.376  45.019   0.548  1.00 81.14           H  
ATOM    505  N   ARG A  36       2.046  42.159   1.963  1.00 72.33           N  
ATOM    506  H   ARG A  36       1.040  42.141   2.048  1.00 72.33           H  
ATOM    507  CA  ARG A  36       2.844  41.787   3.145  1.00 72.33           C  
ATOM    508  HA  ARG A  36       3.894  42.022   2.969  1.00 72.33           H  
ATOM    509  C   ARG A  36       2.808  40.287   3.439  1.00 72.33           C  
ATOM    510  CB  ARG A  36       2.367  42.570   4.377  1.00 72.33           C  
ATOM    511  HB2 ARG A  36       1.321  42.330   4.566  1.00 72.33           H  
ATOM    512  HB3 ARG A  36       2.951  42.248   5.239  1.00 72.33           H  
ATOM    513  O   ARG A  36       3.568  39.834   4.290  1.00 72.33           O  
ATOM    514  CG  ARG A  36       2.521  44.089   4.226  1.00 72.33           C  
ATOM    515  HG2 ARG A  36       1.875  44.441   3.422  1.00 72.33           H  
ATOM    516  HG3 ARG A  36       3.557  44.331   3.987  1.00 72.33           H  
ATOM    517  CD  ARG A  36       2.122  44.783   5.533  1.00 72.33           C  
ATOM    518  HD2 ARG A  36       2.823  44.492   6.315  1.00 72.33           H  
ATOM    519  HD3 ARG A  36       1.123  44.447   5.812  1.00 72.33           H  
ATOM    520  NE  ARG A  36       2.120  46.252   5.390  1.00 72.33           N  
ATOM    521  HE  ARG A  36       2.444  46.624   4.509  1.00 72.33           H  
ATOM    522  NH1 ARG A  36       1.245  46.746   7.458  1.00 72.33           N  
ATOM    523 HH11 ARG A  36       1.242  45.763   7.689  1.00 72.33           H  
ATOM    524 HH12 ARG A  36       0.893  47.424   8.119  1.00 72.33           H  
ATOM    525  NH2 ARG A  36       1.684  48.398   6.026  1.00 72.33           N  
ATOM    526 HH21 ARG A  36       1.992  48.738   5.126  1.00 72.33           H  
ATOM    527 HH22 ARG A  36       1.333  49.055   6.708  1.00 72.33           H  
ATOM    528  CZ  ARG A  36       1.685  47.121   6.288  1.00 72.33           C  
ATOM    529  N   ARG A  37       1.935  39.529   2.771  1.00 73.98           N  
ATOM    530  H   ARG A  37       1.400  39.952   2.026  1.00 73.98           H  
ATOM    531  CA  ARG A  37       1.815  38.083   2.955  1.00 73.98           C  
ATOM    532  HA  ARG A  37       1.907  37.873   4.020  1.00 73.98           H  
ATOM    533  C   ARG A  37       2.957  37.361   2.249  1.00 73.98           C  
ATOM    534  CB  ARG A  37       0.439  37.612   2.469  1.00 73.98           C  
ATOM    535  HB2 ARG A  37      -0.287  38.408   2.632  1.00 73.98           H  
ATOM    536  HB3 ARG A  37       0.477  37.381   1.404  1.00 73.98           H  
ATOM    537  O   ARG A  37       3.435  37.817   1.208  1.00 73.98           O  
ATOM    538  CG  ARG A  37      -0.018  36.392   3.269  1.00 73.98           C  
ATOM    539  HG2 ARG A  37       0.698  35.579   3.149  1.00 73.98           H  
ATOM    540  HG3 ARG A  37      -0.055  36.671   4.322  1.00 73.98           H  
ATOM    541  CD  ARG A  37      -1.400  35.913   2.826  1.00 73.98           C  
ATOM    542  HD2 ARG A  37      -1.284  35.216   1.996  1.00 73.98           H  
ATOM    543  HD3 ARG A  37      -1.989  36.768   2.495  1.00 73.98           H  
ATOM    544  NE  ARG A  37      -2.087  35.255   3.945  1.00 73.98           N  
ATOM    545  HE  ARG A  37      -1.480  34.877   4.659  1.00 73.98           H  
ATOM    546  NH1 ARG A  37      -4.164  35.141   2.976  1.00 73.98           N  
ATOM    547 HH11 ARG A  37      -3.725  35.275   2.076  1.00 73.98           H  
ATOM    548 HH12 ARG A  37      -5.134  34.861   3.010  1.00 73.98           H  
ATOM    549  NH2 ARG A  37      -3.920  34.628   5.134  1.00 73.98           N  
ATOM    550 HH21 ARG A  37      -4.907  34.417   5.170  1.00 73.98           H  
ATOM    551 HH22 ARG A  37      -3.302  34.453   5.913  1.00 73.98           H  
ATOM    552  CZ  ARG A  37      -3.382  35.011   4.013  1.00 73.98           C  
ATOM    553  N   ALA A  38       3.397  36.252   2.836  1.00 75.82           N  
ATOM    554  H   ALA A  38       2.929  35.902   3.660  1.00 75.82           H  
ATOM    555  CA  ALA A  38       4.422  35.422   2.227  1.00 75.82           C  
ATOM    556  HA  ALA A  38       5.271  36.065   1.995  1.00 75.82           H  
ATOM    557  C   ALA A  38       3.903  34.799   0.925  1.00 75.82           C  
ATOM    558  CB  ALA A  38       4.894  34.364   3.227  1.00 75.82           C  
ATOM    559  HB1 ALA A  38       5.277  34.845   4.127  1.00 75.82           H  
ATOM    560  HB2 ALA A  38       5.687  33.764   2.780  1.00 75.82           H  
ATOM    561  HB3 ALA A  38       4.065  33.709   3.495  1.00 75.82           H  
ATOM    562  O   ALA A  38       2.744  34.397   0.843  1.00 75.82           O  
ATOM    563  N   PHE A  39       4.767  34.678  -0.077  1.00 80.68           N  
ATOM    564  H   PHE A  39       5.683  35.090   0.033  1.00 80.68           H  
ATOM    565  CA  PHE A  39       4.426  34.084  -1.366  1.00 80.68           C  
ATOM    566  HA  PHE A  39       3.613  34.659  -1.810  1.00 80.68           H  
ATOM    567  C   PHE A  39       3.893  32.649  -1.247  1.00 80.68           C  
ATOM    568  CB  PHE A  39       5.672  34.168  -2.257  1.00 80.68           C  
ATOM    569  HB2 PHE A  39       5.554  33.497  -3.108  1.00 80.68           H  
ATOM    570  HB3 PHE A  39       6.540  33.816  -1.699  1.00 80.68           H  
ATOM    571  O   PHE A  39       2.920  32.304  -1.912  1.00 80.68           O  
ATOM    572  CG  PHE A  39       5.943  35.552  -2.812  1.00 80.68           C  
ATOM    573  CD1 PHE A  39       4.916  36.249  -3.473  1.00 80.68           C  
ATOM    574  HD1 PHE A  39       3.932  35.814  -3.572  1.00 80.68           H  
ATOM    575  CD2 PHE A  39       7.221  36.132  -2.717  1.00 80.68           C  
ATOM    576  HD2 PHE A  39       8.027  35.600  -2.234  1.00 80.68           H  
ATOM    577  CE1 PHE A  39       5.159  37.513  -4.021  1.00 80.68           C  
ATOM    578  HE1 PHE A  39       4.345  38.038  -4.499  1.00 80.68           H  
ATOM    579  CE2 PHE A  39       7.472  37.377  -3.324  1.00 80.68           C  
ATOM    580  HE2 PHE A  39       8.462  37.809  -3.314  1.00 80.68           H  
ATOM    581  CZ  PHE A  39       6.442  38.074  -3.968  1.00 80.68           C  
ATOM    582  HZ  PHE A  39       6.639  39.032  -4.426  1.00 80.68           H  
ATOM    583  N   SER A  40       4.450  31.851  -0.336  1.00 66.31           N  
ATOM    584  H   SER A  40       5.205  32.203   0.235  1.00 66.31           H  
ATOM    585  CA  SER A  40       3.973  30.493  -0.052  1.00 66.31           C  
ATOM    586  HA  SER A  40       4.022  29.902  -0.966  1.00 66.31           H  
ATOM    587  C   SER A  40       2.517  30.459   0.433  1.00 66.31           C  
ATOM    588  CB  SER A  40       4.884  29.840   0.991  1.00 66.31           C  
ATOM    589  HB2 SER A  40       5.852  29.629   0.537  1.00 66.31           H  
ATOM    590  HB3 SER A  40       4.440  28.899   1.316  1.00 66.31           H  
ATOM    591  O   SER A  40       1.747  29.617  -0.010  1.00 66.31           O  
ATOM    592  OG  SER A  40       5.072  30.699   2.107  1.00 66.31           O  
ATOM    593  HG  SER A  40       5.313  30.156   2.861  1.00 66.31           H  
ATOM    594  N   GLU A  41       2.102  31.407   1.278  1.00 68.54           N  
ATOM    595  H   GLU A  41       2.773  32.098   1.584  1.00 68.54           H  
ATOM    596  CA  GLU A  41       0.714  31.518   1.759  1.00 68.54           C  
ATOM    597  HA  GLU A  41       0.350  30.535   2.058  1.00 68.54           H  
ATOM    598  C   GLU A  41      -0.258  32.059   0.701  1.00 68.54           C  
ATOM    599  CB  GLU A  41       0.642  32.467   2.960  1.00 68.54           C  
ATOM    600  HB2 GLU A  41       1.054  33.432   2.661  1.00 68.54           H  
ATOM    601  HB3 GLU A  41      -0.409  32.609   3.211  1.00 68.54           H  
ATOM    602  O   GLU A  41      -1.473  31.962   0.870  1.00 68.54           O  
ATOM    603  CG  GLU A  41       1.365  31.994   4.225  1.00 68.54           C  
ATOM    604  HG2 GLU A  41       0.978  31.014   4.504  1.00 68.54           H  
ATOM    605  HG3 GLU A  41       2.430  31.899   4.014  1.00 68.54           H  
ATOM    606  CD  GLU A  41       1.158  32.976   5.396  1.00 68.54           C  
ATOM    607  OE1 GLU A  41       1.815  32.772   6.439  1.00 68.54           O  
ATOM    608  OE2 GLU A  41       0.345  33.934   5.269  1.00 68.54           O  
ATOM    609  N   LEU A  42       0.261  32.669  -0.368  1.00 73.72           N  
ATOM    610  H   LEU A  42       1.268  32.723  -0.437  1.00 73.72           H  
ATOM    611  CA  LEU A  42      -0.527  33.112  -1.518  1.00 73.72           C  
ATOM    612  HA  LEU A  42      -1.535  33.360  -1.185  1.00 73.72           H  
ATOM    613  C   LEU A  42      -0.712  31.992  -2.561  1.00 73.72           C  
ATOM    614  CB  LEU A  42       0.112  34.380  -2.126  1.00 73.72           C  
ATOM    615  HB2 LEU A  42       1.131  34.142  -2.429  1.00 73.72           H  
ATOM    616  HB3 LEU A  42      -0.445  34.644  -3.025  1.00 73.72           H  
ATOM    617  O   LEU A  42      -1.348  32.226  -3.583  1.00 73.72           O  
ATOM    618  CG  LEU A  42       0.134  35.621  -1.213  1.00 73.72           C  
ATOM    619  HG  LEU A  42       0.608  35.379  -0.262  1.00 73.72           H  
ATOM    620  CD1 LEU A  42       0.937  36.741  -1.880  1.00 73.72           C  
ATOM    621 HD11 LEU A  42       0.945  37.624  -1.242  1.00 73.72           H  
ATOM    622 HD12 LEU A  42       0.496  36.988  -2.846  1.00 73.72           H  
ATOM    623 HD13 LEU A  42       1.965  36.410  -2.026  1.00 73.72           H  
ATOM    624  CD2 LEU A  42      -1.273  36.158  -0.929  1.00 73.72           C  
ATOM    625 HD21 LEU A  42      -1.848  35.410  -0.383  1.00 73.72           H  
ATOM    626 HD22 LEU A  42      -1.212  37.071  -0.337  1.00 73.72           H  
ATOM    627 HD23 LEU A  42      -1.780  36.372  -1.870  1.00 73.72           H  
ATOM    628  N   GLY A  43      -0.166  30.791  -2.330  1.00 67.16           N  
ATOM    629  H   GLY A  43       0.306  30.632  -1.452  1.00 67.16           H  
ATOM    630  CA  GLY A  43      -0.198  29.686  -3.298  1.00 67.16           C  
ATOM    631  HA2 GLY A  43      -0.035  28.750  -2.765  1.00 67.16           H  
ATOM    632  HA3 GLY A  43      -1.177  29.642  -3.775  1.00 67.16           H  
ATOM    633  C   GLY A  43       0.869  29.799  -4.392  1.00 67.16           C  
ATOM    634  O   GLY A  43       0.739  29.213  -5.468  1.00 67.16           O  
ATOM    635  N   LEU A  44       1.928  30.579  -4.152  1.00 71.54           N  
ATOM    636  H   LEU A  44       2.001  31.036  -3.254  1.00 71.54           H  
ATOM    637  CA  LEU A  44       3.020  30.754  -5.102  1.00 71.54           C  
ATOM    638  HA  LEU A  44       2.594  30.690  -6.104  1.00 71.54           H  
ATOM    639  C   LEU A  44       4.032  29.609  -4.960  1.00 71.54           C  
ATOM    640  CB  LEU A  44       3.604  32.164  -4.934  1.00 71.54           C  
ATOM    641  HB2 LEU A  44       2.796  32.836  -4.645  1.00 71.54           H  
ATOM    642  HB3 LEU A  44       4.322  32.145  -4.114  1.00 71.54           H  
ATOM    643  O   LEU A  44       5.039  29.714  -4.261  1.00 71.54           O  
ATOM    644  CG  LEU A  44       4.260  32.705  -6.214  1.00 71.54           C  
ATOM    645  HG  LEU A  44       3.959  32.098  -7.068  1.00 71.54           H  
ATOM    646  CD1 LEU A  44       3.821  34.142  -6.499  1.00 71.54           C  
ATOM    647 HD11 LEU A  44       2.733  34.193  -6.526  1.00 71.54           H  
ATOM    648 HD12 LEU A  44       4.196  34.445  -7.477  1.00 71.54           H  
ATOM    649 HD13 LEU A  44       4.202  34.813  -5.729  1.00 71.54           H  
ATOM    650  CD2 LEU A  44       5.779  32.688  -6.141  1.00 71.54           C  
ATOM    651 HD21 LEU A  44       6.172  33.161  -7.041  1.00 71.54           H  
ATOM    652 HD22 LEU A  44       6.121  31.656  -6.072  1.00 71.54           H  
ATOM    653 HD23 LEU A  44       6.118  33.241  -5.265  1.00 71.54           H  
ATOM    654  N   ASP A  45       3.725  28.497  -5.616  1.00 59.52           N  
ATOM    655  H   ASP A  45       2.827  28.454  -6.077  1.00 59.52           H  
ATOM    656  CA  ASP A  45       4.603  27.335  -5.739  1.00 59.52           C  
ATOM    657  HA  ASP A  45       5.019  27.112  -4.756  1.00 59.52           H  
ATOM    658  C   ASP A  45       5.791  27.580  -6.695  1.00 59.52           C  
ATOM    659  CB  ASP A  45       3.753  26.129  -6.164  1.00 59.52           C  
ATOM    660  HB2 ASP A  45       2.965  25.984  -5.425  1.00 59.52           H  
ATOM    661  HB3 ASP A  45       4.372  25.232  -6.159  1.00 59.52           H  
ATOM    662  O   ASP A  45       6.002  28.680  -7.206  1.00 59.52           O  
ATOM    663  CG  ASP A  45       3.117  26.280  -7.549  1.00 59.52           C  
ATOM    664  OD1 ASP A  45       3.639  27.044  -8.395  1.00 59.52           O  
ATOM    665  OD2 ASP A  45       2.102  25.603  -7.777  1.00 59.52           O  
ATOM    666  N   SER A  46       6.592  26.545  -6.961  1.00 52.94           N  
ATOM    667  H   SER A  46       6.386  25.654  -6.533  1.00 52.94           H  
ATOM    668  CA  SER A  46       7.775  26.619  -7.832  1.00 52.94           C  
ATOM    669  HA  SER A  46       8.483  27.328  -7.404  1.00 52.94           H  
ATOM    670  C   SER A  46       7.461  27.059  -9.269  1.00 52.94           C  
ATOM    671  CB  SER A  46       8.442  25.241  -7.898  1.00 52.94           C  
ATOM    672  HB2 SER A  46       7.842  24.580  -8.524  1.00 52.94           H  
ATOM    673  HB3 SER A  46       9.433  25.335  -8.341  1.00 52.94           H  
ATOM    674  O   SER A  46       8.296  27.680  -9.931  1.00 52.94           O  
ATOM    675  OG  SER A  46       8.540  24.664  -6.609  1.00 52.94           O  
ATOM    676  HG  SER A  46       9.045  25.244  -6.034  1.00 52.94           H  
ATOM    677  N   LEU A  47       6.260  26.757  -9.754  1.00 52.51           N  
ATOM    678  H   LEU A  47       5.554  26.418  -9.115  1.00 52.51           H  
ATOM    679  CA  LEU A  47       5.820  27.079 -11.104  1.00 52.51           C  
ATOM    680  HA  LEU A  47       6.644  26.906 -11.796  1.00 52.51           H  
ATOM    681  C   LEU A  47       5.455  28.559 -11.206  1.00 52.51           C  
ATOM    682  CB  LEU A  47       4.645  26.143 -11.439  1.00 52.51           C  
ATOM    683  HB2 LEU A  47       3.775  26.717 -11.756  1.00 52.51           H  
ATOM    684  HB3 LEU A  47       4.338  25.600 -10.545  1.00 52.51           H  
ATOM    685  O   LEU A  47       5.986  29.284 -12.055  1.00 52.51           O  
ATOM    686  CG  LEU A  47       5.040  25.134 -12.522  1.00 52.51           C  
ATOM    687  HG  LEU A  47       6.061  24.791 -12.356  1.00 52.51           H  
ATOM    688  CD1 LEU A  47       4.137  23.910 -12.447  1.00 52.51           C  
ATOM    689 HD11 LEU A  47       3.103  24.200 -12.636  1.00 52.51           H  
ATOM    690 HD12 LEU A  47       4.196  23.471 -11.451  1.00 52.51           H  
ATOM    691 HD13 LEU A  47       4.466  23.155 -13.161  1.00 52.51           H  
ATOM    692  CD2 LEU A  47       4.959  25.820 -13.885  1.00 52.51           C  
ATOM    693 HD21 LEU A  47       4.029  26.383 -13.959  1.00 52.51           H  
ATOM    694 HD22 LEU A  47       5.784  26.526 -13.980  1.00 52.51           H  
ATOM    695 HD23 LEU A  47       5.045  25.086 -14.686  1.00 52.51           H  
ATOM    696  N   ASN A  48       4.644  29.036 -10.264  1.00 67.62           N  
ATOM    697  H   ASN A  48       4.252  28.383  -9.601  1.00 67.62           H  
ATOM    698  CA  ASN A  48       4.294  30.447 -10.154  1.00 67.62           C  
ATOM    699  HA  ASN A  48       3.948  30.793 -11.128  1.00 67.62           H  
ATOM    700  C   ASN A  48       5.520  31.306  -9.790  1.00 67.62           C  
ATOM    701  CB  ASN A  48       3.132  30.570  -9.156  1.00 67.62           C  
ATOM    702  HB2 ASN A  48       3.393  30.052  -8.233  1.00 67.62           H  
ATOM    703  HB3 ASN A  48       2.941  31.621  -8.940  1.00 67.62           H  
ATOM    704  O   ASN A  48       5.690  32.407 -10.311  1.00 67.62           O  
ATOM    705  CG  ASN A  48       1.839  29.991  -9.705  1.00 67.62           C  
ATOM    706  ND2 ASN A  48       0.968  29.505  -8.854  1.00 67.62           N  
ATOM    707 HD21 ASN A  48       0.256  28.908  -9.250  1.00 67.62           H  
ATOM    708 HD22 ASN A  48       1.172  29.416  -7.868  1.00 67.62           H  
ATOM    709  OD1 ASN A  48       1.598  29.998 -10.903  1.00 67.62           O  
ATOM    710  N   ALA A  49       6.449  30.781  -8.991  1.00 69.77           N  
ATOM    711  H   ALA A  49       6.231  29.907  -8.534  1.00 69.77           H  
ATOM    712  CA  ALA A  49       7.759  31.375  -8.727  1.00 69.77           C  
ATOM    713  HA  ALA A  49       7.648  32.328  -8.209  1.00 69.77           H  
ATOM    714  C   ALA A  49       8.555  31.652 -10.006  1.00 69.77           C  
ATOM    715  CB  ALA A  49       8.528  30.407  -7.827  1.00 69.77           C  
ATOM    716  HB1 ALA A  49       8.516  29.406  -8.258  1.00 69.77           H  
ATOM    717  HB2 ALA A  49       8.062  30.354  -6.843  1.00 69.77           H  
ATOM    718  HB3 ALA A  49       9.573  30.707  -7.748  1.00 69.77           H  
ATOM    719  O   ALA A  49       9.057  32.764 -10.216  1.00 69.77           O  
ATOM    720  N   MET A  50       8.659  30.653 -10.885  1.00 64.61           N  
ATOM    721  H   MET A  50       8.235  29.765 -10.659  1.00 64.61           H  
ATOM    722  CA  MET A  50       9.363  30.795 -12.155  1.00 64.61           C  
ATOM    723  HA  MET A  50      10.362  31.184 -11.959  1.00 64.61           H  
ATOM    724  C   MET A  50       8.674  31.794 -13.085  1.00 64.61           C  
ATOM    725  CB  MET A  50       9.491  29.432 -12.842  1.00 64.61           C  
ATOM    726  HB2 MET A  50       9.699  29.604 -13.898  1.00 64.61           H  
ATOM    727  HB3 MET A  50       8.560  28.871 -12.763  1.00 64.61           H  
ATOM    728  O   MET A  50       9.356  32.645 -13.670  1.00 64.61           O  
ATOM    729  CG  MET A  50      10.641  28.620 -12.241  1.00 64.61           C  
ATOM    730  HG2 MET A  50      10.409  28.395 -11.200  1.00 64.61           H  
ATOM    731  HG3 MET A  50      11.545  29.229 -12.257  1.00 64.61           H  
ATOM    732  SD  MET A  50      11.006  27.062 -13.091  1.00 64.61           S  
ATOM    733  CE  MET A  50      11.259  27.612 -14.800  1.00 64.61           C  
ATOM    734  HE1 MET A  50      11.913  28.483 -14.819  1.00 64.61           H  
ATOM    735  HE2 MET A  50      10.299  27.852 -15.258  1.00 64.61           H  
ATOM    736  HE3 MET A  50      11.725  26.804 -15.365  1.00 64.61           H  
ATOM    737  N   ALA A  51       7.346  31.726 -13.194  1.00 70.97           N  
ATOM    738  H   ALA A  51       6.857  30.989 -12.706  1.00 70.97           H  
ATOM    739  CA  ALA A  51       6.559  32.642 -14.014  1.00 70.97           C  
ATOM    740  HA  ALA A  51       6.931  32.606 -15.038  1.00 70.97           H  
ATOM    741  C   ALA A  51       6.684  34.096 -13.526  1.00 70.97           C  
ATOM    742  CB  ALA A  51       5.109  32.154 -14.016  1.00 70.97           C  
ATOM    743  HB1 ALA A  51       5.055  31.158 -14.457  1.00 70.97           H  
ATOM    744  HB2 ALA A  51       4.733  32.100 -12.995  1.00 70.97           H  
ATOM    745  HB3 ALA A  51       4.485  32.833 -14.597  1.00 70.97           H  
ATOM    746  O   ALA A  51       6.953  34.999 -14.327  1.00 70.97           O  
ATOM    747  N   LEU A  52       6.596  34.319 -12.210  1.00 81.36           N  
ATOM    748  H   LEU A  52       6.346  33.546 -11.609  1.00 81.36           H  
ATOM    749  CA  LEU A  52       6.793  35.629 -11.592  1.00 81.36           C  
ATOM    750  HA  LEU A  52       6.065  36.320 -12.017  1.00 81.36           H  
ATOM    751  C   LEU A  52       8.187  36.181 -11.897  1.00 81.36           C  
ATOM    752  CB  LEU A  52       6.555  35.518 -10.074  1.00 81.36           C  
ATOM    753  HB2 LEU A  52       7.216  34.754  -9.665  1.00 81.36           H  
ATOM    754  HB3 LEU A  52       5.528  35.196  -9.901  1.00 81.36           H  
ATOM    755  O   LEU A  52       8.315  37.309 -12.378  1.00 81.36           O  
ATOM    756  CG  LEU A  52       6.803  36.838  -9.320  1.00 81.36           C  
ATOM    757  HG  LEU A  52       7.825  37.173  -9.492  1.00 81.36           H  
ATOM    758  CD1 LEU A  52       5.846  37.939  -9.776  1.00 81.36           C  
ATOM    759 HD11 LEU A  52       6.001  38.833  -9.173  1.00 81.36           H  
ATOM    760 HD12 LEU A  52       4.815  37.603  -9.670  1.00 81.36           H  
ATOM    761 HD13 LEU A  52       6.035  38.198 -10.818  1.00 81.36           H  
ATOM    762  CD2 LEU A  52       6.648  36.621  -7.820  1.00 81.36           C  
ATOM    763 HD21 LEU A  52       6.806  37.556  -7.282  1.00 81.36           H  
ATOM    764 HD22 LEU A  52       7.384  35.891  -7.482  1.00 81.36           H  
ATOM    765 HD23 LEU A  52       5.651  36.239  -7.598  1.00 81.36           H  
ATOM    766  N   ARG A  53       9.237  35.380 -11.681  1.00 78.31           N  
ATOM    767  H   ARG A  53       9.063  34.473 -11.272  1.00 78.31           H  
ATOM    768  CA  ARG A  53      10.617  35.779 -11.990  1.00 78.31           C  
ATOM    769  HA  ARG A  53      10.873  36.650 -11.386  1.00 78.31           H  
ATOM    770  C   ARG A  53      10.758  36.196 -13.454  1.00 78.31           C  
ATOM    771  CB  ARG A  53      11.566  34.624 -11.645  1.00 78.31           C  
ATOM    772  HB2 ARG A  53      11.441  34.357 -10.595  1.00 78.31           H  
ATOM    773  HB3 ARG A  53      11.303  33.755 -12.249  1.00 78.31           H  
ATOM    774  O   ARG A  53      11.360  37.231 -13.735  1.00 78.31           O  
ATOM    775  CG  ARG A  53      13.036  35.002 -11.888  1.00 78.31           C  
ATOM    776  HG2 ARG A  53      13.327  35.759 -11.159  1.00 78.31           H  
ATOM    777  HG3 ARG A  53      13.177  35.415 -12.887  1.00 78.31           H  
ATOM    778  CD  ARG A  53      13.968  33.803 -11.739  1.00 78.31           C  
ATOM    779  HD2 ARG A  53      13.781  33.321 -10.779  1.00 78.31           H  
ATOM    780  HD3 ARG A  53      14.987  34.188 -11.741  1.00 78.31           H  
ATOM    781  NE  ARG A  53      13.798  32.827 -12.835  1.00 78.31           N  
ATOM    782  HE  ARG A  53      12.863  32.719 -13.201  1.00 78.31           H  
ATOM    783  NH1 ARG A  53      15.953  32.042 -12.856  1.00 78.31           N  
ATOM    784 HH11 ARG A  53      16.196  32.761 -12.189  1.00 78.31           H  
ATOM    785 HH12 ARG A  53      16.639  31.377 -13.182  1.00 78.31           H  
ATOM    786  NH2 ARG A  53      14.433  31.126 -14.208  1.00 78.31           N  
ATOM    787 HH21 ARG A  53      15.119  30.443 -14.497  1.00 78.31           H  
ATOM    788 HH22 ARG A  53      13.477  31.021 -14.518  1.00 78.31           H  
ATOM    789  CZ  ARG A  53      14.725  32.007 -13.293  1.00 78.31           C  
ATOM    790  N   LYS A  54      10.204  35.413 -14.384  1.00 74.87           N  
ATOM    791  H   LYS A  54       9.698  34.597 -14.071  1.00 74.87           H  
ATOM    792  CA  LYS A  54      10.304  35.679 -15.826  1.00 74.87           C  
ATOM    793  HA  LYS A  54      11.357  35.793 -16.081  1.00 74.87           H  
ATOM    794  C   LYS A  54       9.618  36.993 -16.204  1.00 74.87           C  
ATOM    795  CB  LYS A  54       9.729  34.485 -16.604  1.00 74.87           C  
ATOM    796  HB2 LYS A  54       8.643  34.475 -16.515  1.00 74.87           H  
ATOM    797  HB3 LYS A  54      10.115  33.558 -16.179  1.00 74.87           H  
ATOM    798  O   LYS A  54      10.213  37.796 -16.925  1.00 74.87           O  
ATOM    799  CG  LYS A  54      10.134  34.543 -18.083  1.00 74.87           C  
ATOM    800  HG2 LYS A  54      11.220  34.476 -18.157  1.00 74.87           H  
ATOM    801  HG3 LYS A  54       9.809  35.489 -18.515  1.00 74.87           H  
ATOM    802  CD  LYS A  54       9.500  33.398 -18.879  1.00 74.87           C  
ATOM    803  HD2 LYS A  54       8.415  33.494 -18.843  1.00 74.87           H  
ATOM    804  HD3 LYS A  54       9.779  32.437 -18.446  1.00 74.87           H  
ATOM    805  CE  LYS A  54       9.975  33.465 -20.333  1.00 74.87           C  
ATOM    806  HE2 LYS A  54       9.824  34.476 -20.712  1.00 74.87           H  
ATOM    807  HE3 LYS A  54      11.041  33.237 -20.361  1.00 74.87           H  
ATOM    808  NZ  LYS A  54       9.234  32.506 -21.174  1.00 74.87           N  
ATOM    809  HZ1 LYS A  54       8.244  32.690 -21.248  1.00 74.87           H  
ATOM    810  HZ2 LYS A  54       9.163  31.592 -20.749  1.00 74.87           H  
ATOM    811  HZ3 LYS A  54       9.570  32.375 -22.117  1.00 74.87           H  
ATOM    812  N   ARG A  55       8.415  37.241 -15.674  1.00 85.17           N  
ATOM    813  H   ARG A  55       7.996  36.528 -15.095  1.00 85.17           H  
ATOM    814  CA  ARG A  55       7.688  38.504 -15.877  1.00 85.17           C  
ATOM    815  HA  ARG A  55       7.573  38.691 -16.944  1.00 85.17           H  
ATOM    816  C   ARG A  55       8.466  39.696 -15.345  1.00 85.17           C  
ATOM    817  CB  ARG A  55       6.298  38.433 -15.229  1.00 85.17           C  
ATOM    818  HB2 ARG A  55       5.911  39.444 -15.104  1.00 85.17           H  
ATOM    819  HB3 ARG A  55       6.354  37.959 -14.249  1.00 85.17           H  
ATOM    820  O   ARG A  55       8.670  40.659 -16.074  1.00 85.17           O  
ATOM    821  CG  ARG A  55       5.338  37.664 -16.136  1.00 85.17           C  
ATOM    822  HG2 ARG A  55       5.687  36.640 -16.266  1.00 85.17           H  
ATOM    823  HG3 ARG A  55       5.306  38.154 -17.109  1.00 85.17           H  
ATOM    824  CD  ARG A  55       3.929  37.641 -15.551  1.00 85.17           C  
ATOM    825  HD2 ARG A  55       3.923  37.008 -14.663  1.00 85.17           H  
ATOM    826  HD3 ARG A  55       3.630  38.651 -15.271  1.00 85.17           H  
ATOM    827  NE  ARG A  55       2.985  37.129 -16.552  1.00 85.17           N  
ATOM    828  HE  ARG A  55       3.302  37.068 -17.509  1.00 85.17           H  
ATOM    829  NH1 ARG A  55       1.158  36.968 -15.193  1.00 85.17           N  
ATOM    830 HH11 ARG A  55       1.630  37.440 -14.436  1.00 85.17           H  
ATOM    831 HH12 ARG A  55       0.191  36.691 -15.098  1.00 85.17           H  
ATOM    832  NH2 ARG A  55       0.935  36.600 -17.363  1.00 85.17           N  
ATOM    833 HH21 ARG A  55       0.035  37.056 -17.319  1.00 85.17           H  
ATOM    834 HH22 ARG A  55       1.313  36.599 -18.299  1.00 85.17           H  
ATOM    835  CZ  ARG A  55       1.702  36.908 -16.364  1.00 85.17           C  
ATOM    836  N   LEU A  56       8.976  39.613 -14.119  1.00 88.13           N  
ATOM    837  H   LEU A  56       8.775  38.793 -13.564  1.00 88.13           H  
ATOM    838  CA  LEU A  56       9.734  40.713 -13.525  1.00 88.13           C  
ATOM    839  HA  LEU A  56       9.146  41.627 -13.615  1.00 88.13           H  
ATOM    840  C   LEU A  56      11.041  40.986 -14.271  1.00 88.13           C  
ATOM    841  CB  LEU A  56       9.985  40.418 -12.043  1.00 88.13           C  
ATOM    842  HB2 LEU A  56      10.678  41.162 -11.651  1.00 88.13           H  
ATOM    843  HB3 LEU A  56      10.454  39.438 -11.958  1.00 88.13           H  
ATOM    844  O   LEU A  56      11.376  42.148 -14.495  1.00 88.13           O  
ATOM    845  CG  LEU A  56       8.709  40.443 -11.186  1.00 88.13           C  
ATOM    846  HG  LEU A  56       7.980  39.731 -11.572  1.00 88.13           H  
ATOM    847  CD1 LEU A  56       9.082  40.029  -9.767  1.00 88.13           C  
ATOM    848 HD11 LEU A  56       8.188  40.021  -9.144  1.00 88.13           H  
ATOM    849 HD12 LEU A  56       9.811  40.721  -9.345  1.00 88.13           H  
ATOM    850 HD13 LEU A  56       9.500  39.022  -9.782  1.00 88.13           H  
ATOM    851  CD2 LEU A  56       8.054  41.825 -11.146  1.00 88.13           C  
ATOM    852 HD21 LEU A  56       7.656  42.087 -12.126  1.00 88.13           H  
ATOM    853 HD22 LEU A  56       8.771  42.580 -10.825  1.00 88.13           H  
ATOM    854 HD23 LEU A  56       7.214  41.803 -10.452  1.00 88.13           H  
ATOM    855  N   SER A  57      11.753  39.952 -14.723  1.00 82.12           N  
ATOM    856  H   SER A  57      11.472  39.017 -14.464  1.00 82.12           H  
ATOM    857  CA  SER A  57      12.936  40.122 -15.572  1.00 82.12           C  
ATOM    858  HA  SER A  57      13.654  40.756 -15.053  1.00 82.12           H  
ATOM    859  C   SER A  57      12.611  40.819 -16.892  1.00 82.12           C  
ATOM    860  CB  SER A  57      13.587  38.767 -15.856  1.00 82.12           C  
ATOM    861  HB2 SER A  57      12.826  37.997 -15.978  1.00 82.12           H  
ATOM    862  HB3 SER A  57      14.172  38.833 -16.774  1.00 82.12           H  
ATOM    863  O   SER A  57      13.355  41.707 -17.298  1.00 82.12           O  
ATOM    864  OG  SER A  57      14.463  38.436 -14.799  1.00 82.12           O  
ATOM    865  HG  SER A  57      15.087  39.165 -14.768  1.00 82.12           H  
ATOM    866  N   ALA A  58      11.497  40.475 -17.544  1.00 84.32           N  
ATOM    867  H   ALA A  58      10.906  39.748 -17.168  1.00 84.32           H  
ATOM    868  CA  ALA A  58      11.082  41.134 -18.782  1.00 84.32           C  
ATOM    869  HA  ALA A  58      11.917  41.120 -19.483  1.00 84.32           H  
ATOM    870  C   ALA A  58      10.709  42.608 -18.551  1.00 84.32           C  
ATOM    871  CB  ALA A  58       9.922  40.344 -19.398  1.00 84.32           C  
ATOM    872  HB1 ALA A  58       9.634  40.803 -20.344  1.00 84.32           H  
ATOM    873  HB2 ALA A  58      10.229  39.314 -19.580  1.00 84.32           H  
ATOM    874  HB3 ALA A  58       9.062  40.349 -18.729  1.00 84.32           H  
ATOM    875  O   ALA A  58      11.156  43.479 -19.294  1.00 84.32           O  
ATOM    876  N   SER A  59       9.944  42.893 -17.495  1.00 88.59           N  
ATOM    877  H   SER A  59       9.532  42.128 -16.979  1.00 88.59           H  
ATOM    878  CA  SER A  59       9.470  44.247 -17.188  1.00 88.59           C  
ATOM    879  HA  SER A  59       9.068  44.693 -18.097  1.00 88.59           H  
ATOM    880  C   SER A  59      10.568  45.176 -16.668  1.00 88.59           C  
ATOM    881  CB  SER A  59       8.350  44.184 -16.148  1.00 88.59           C  
ATOM    882  HB2 SER A  59       7.958  45.189 -15.991  1.00 88.59           H  
ATOM    883  HB3 SER A  59       8.744  43.800 -15.207  1.00 88.59           H  
ATOM    884  O   SER A  59      10.479  46.388 -16.842  1.00 88.59           O  
ATOM    885  OG  SER A  59       7.309  43.339 -16.595  1.00 88.59           O  
ATOM    886  HG  SER A  59       6.577  43.373 -15.974  1.00 88.59           H  
ATOM    887  N   THR A  60      11.596  44.630 -16.014  1.00 83.33           N  
ATOM    888  H   THR A  60      11.584  43.632 -15.862  1.00 83.33           H  
ATOM    889  CA  THR A  60      12.685  45.429 -15.424  1.00 83.33           C  
ATOM    890  HA  THR A  60      12.386  46.477 -15.397  1.00 83.33           H  
ATOM    891  C   THR A  60      13.982  45.394 -16.229  1.00 83.33           C  
ATOM    892  CB  THR A  60      12.970  45.023 -13.972  1.00 83.33           C  
ATOM    893  HB  THR A  60      13.750  45.674 -13.579  1.00 83.33           H  
ATOM    894  O   THR A  60      14.867  46.202 -15.969  1.00 83.33           O  
ATOM    895  CG2 THR A  60      11.748  45.170 -13.064  1.00 83.33           C  
ATOM    896 HG21 THR A  60      10.943  44.500 -13.369  1.00 83.33           H  
ATOM    897 HG22 THR A  60      11.385  46.197 -13.101  1.00 83.33           H  
ATOM    898 HG23 THR A  60      12.042  44.939 -12.041  1.00 83.33           H  
ATOM    899  OG1 THR A  60      13.426  43.691 -13.909  1.00 83.33           O  
ATOM    900  HG1 THR A  60      12.682  43.127 -14.132  1.00 83.33           H  
ATOM    901  N   GLY A  61      14.130  44.461 -17.175  1.00 80.26           N  
ATOM    902  H   GLY A  61      13.374  43.812 -17.338  1.00 80.26           H  
ATOM    903  CA  GLY A  61      15.394  44.193 -17.870  1.00 80.26           C  
ATOM    904  HA2 GLY A  61      15.813  45.134 -18.225  1.00 80.26           H  
ATOM    905  HA3 GLY A  61      15.194  43.551 -18.728  1.00 80.26           H  
ATOM    906  C   GLY A  61      16.452  43.504 -16.997  1.00 80.26           C  
ATOM    907  O   GLY A  61      17.540  43.195 -17.479  1.00 80.26           O  
ATOM    908  N   LEU A  62      16.150  43.236 -15.721  1.00 79.90           N  
ATOM    909  H   LEU A  62      15.227  43.478 -15.390  1.00 79.90           H  
ATOM    910  CA  LEU A  62      17.100  42.674 -14.770  1.00 79.90           C  
ATOM    911  HA  LEU A  62      18.078  43.112 -14.969  1.00 79.90           H  
ATOM    912  C   LEU A  62      17.224  41.158 -14.924  1.00 79.90           C  
ATOM    913  CB  LEU A  62      16.689  43.023 -13.330  1.00 79.90           C  
ATOM    914  HB2 LEU A  62      17.367  42.513 -12.645  1.00 79.90           H  
ATOM    915  HB3 LEU A  62      15.691  42.623 -13.152  1.00 79.90           H  
ATOM    916  O   LEU A  62      16.236  40.431 -15.056  1.00 79.90           O  
ATOM    917  CG  LEU A  62      16.698  44.523 -12.984  1.00 79.90           C  
ATOM    918  HG  LEU A  62      16.084  45.082 -13.691  1.00 79.90           H  
ATOM    919  CD1 LEU A  62      16.108  44.691 -11.584  1.00 79.90           C  
ATOM    920 HD11 LEU A  62      16.636  44.062 -10.868  1.00 79.90           H  
ATOM    921 HD12 LEU A  62      15.055  44.412 -11.612  1.00 79.90           H  
ATOM    922 HD13 LEU A  62      16.182  45.734 -11.274  1.00 79.90           H  
ATOM    923  CD2 LEU A  62      18.114  45.100 -12.979  1.00 79.90           C  
ATOM    924 HD21 LEU A  62      18.092  46.138 -12.648  1.00 79.90           H  
ATOM    925 HD22 LEU A  62      18.524  45.099 -13.989  1.00 79.90           H  
ATOM    926 HD23 LEU A  62      18.767  44.525 -12.322  1.00 79.90           H  
ATOM    927  N   ARG A  63      18.447  40.647 -14.767  1.00 72.97           N  
ATOM    928  H   ARG A  63      19.215  41.297 -14.679  1.00 72.97           H  
ATOM    929  CA  ARG A  63      18.690  39.217 -14.534  1.00 72.97           C  
ATOM    930  HA  ARG A  63      17.967  38.651 -15.121  1.00 72.97           H  
ATOM    931  C   ARG A  63      18.433  38.883 -13.064  1.00 72.97           C  
ATOM    932  CB  ARG A  63      20.108  38.833 -14.991  1.00 72.97           C  
ATOM    933  HB2 ARG A  63      20.648  38.362 -14.169  1.00 72.97           H  
ATOM    934  HB3 ARG A  63      20.663  39.722 -15.289  1.00 72.97           H  
ATOM    935  O   ARG A  63      19.211  39.267 -12.187  1.00 72.97           O  
ATOM    936  CG  ARG A  63      20.056  37.850 -16.166  1.00 72.97           C  
ATOM    937  HG2 ARG A  63      19.543  38.315 -17.007  1.00 72.97           H  
ATOM    938  HG3 ARG A  63      19.515  36.954 -15.863  1.00 72.97           H  
ATOM    939  CD  ARG A  63      21.478  37.466 -16.583  1.00 72.97           C  
ATOM    940  HD2 ARG A  63      22.000  38.364 -16.912  1.00 72.97           H  
ATOM    941  HD3 ARG A  63      21.997  37.055 -15.717  1.00 72.97           H  
ATOM    942  NE  ARG A  63      21.476  36.470 -17.670  1.00 72.97           N  
ATOM    943  HE  ARG A  63      20.577  36.206 -18.048  1.00 72.97           H  
ATOM    944  NH1 ARG A  63      23.753  36.196 -17.806  1.00 72.97           N  
ATOM    945 HH11 ARG A  63      24.558  35.741 -18.211  1.00 72.97           H  
ATOM    946 HH12 ARG A  63      23.876  36.891 -17.084  1.00 72.97           H  
ATOM    947  NH2 ARG A  63      22.420  35.011 -19.145  1.00 72.97           N  
ATOM    948 HH21 ARG A  63      23.242  34.568 -19.532  1.00 72.97           H  
ATOM    949 HH22 ARG A  63      21.506  34.737 -19.475  1.00 72.97           H  
ATOM    950  CZ  ARG A  63      22.545  35.900 -18.200  1.00 72.97           C  
ATOM    951  N   LEU A  64      17.340  38.168 -12.803  1.00 75.13           N  
ATOM    952  H   LEU A  64      16.735  37.910 -13.570  1.00 75.13           H  
ATOM    953  CA  LEU A  64      16.903  37.811 -11.455  1.00 75.13           C  
ATOM    954  HA  LEU A  64      17.414  38.473 -10.755  1.00 75.13           H  
ATOM    955  C   LEU A  64      17.294  36.361 -11.096  1.00 75.13           C  
ATOM    956  CB  LEU A  64      15.393  38.076 -11.322  1.00 75.13           C  
ATOM    957  HB2 LEU A  64      14.873  37.472 -12.066  1.00 75.13           H  
ATOM    958  HB3 LEU A  64      15.065  37.745 -10.337  1.00 75.13           H  
ATOM    959  O   LEU A  64      17.207  35.473 -11.952  1.00 75.13           O  
ATOM    960  CG  LEU A  64      14.986  39.553 -11.515  1.00 75.13           C  
ATOM    961  HG  LEU A  64      15.330  39.897 -12.491  1.00 75.13           H  
ATOM    962  CD1 LEU A  64      13.467  39.696 -11.485  1.00 75.13           C  
ATOM    963 HD11 LEU A  64      13.195  40.715 -11.760  1.00 75.13           H  
ATOM    964 HD12 LEU A  64      13.020  39.012 -12.206  1.00 75.13           H  
ATOM    965 HD13 LEU A  64      13.082  39.481 -10.488  1.00 75.13           H  
ATOM    966  CD2 LEU A  64      15.579  40.477 -10.446  1.00 75.13           C  
ATOM    967 HD21 LEU A  64      15.226  41.493 -10.618  1.00 75.13           H  
ATOM    968 HD22 LEU A  64      15.270  40.152  -9.452  1.00 75.13           H  
ATOM    969 HD23 LEU A  64      16.667  40.488 -10.512  1.00 75.13           H  
ATOM    970  N   PRO A  65      17.740  36.104  -9.851  1.00 61.59           N  
ATOM    971  CA  PRO A  65      18.150  34.774  -9.396  1.00 61.59           C  
ATOM    972  HA  PRO A  65      18.935  34.392 -10.049  1.00 61.59           H  
ATOM    973  C   PRO A  65      16.985  33.774  -9.404  1.00 61.59           C  
ATOM    974  CB  PRO A  65      18.729  34.979  -7.990  1.00 61.59           C  
ATOM    975  HB2 PRO A  65      18.537  34.134  -7.329  1.00 61.59           H  
ATOM    976  HB3 PRO A  65      19.802  35.161  -8.061  1.00 61.59           H  
ATOM    977  O   PRO A  65      15.822  34.157  -9.345  1.00 61.59           O  
ATOM    978  CG  PRO A  65      18.033  36.244  -7.494  1.00 61.59           C  
ATOM    979  HG2 PRO A  65      17.051  35.986  -7.097  1.00 61.59           H  
ATOM    980  HG3 PRO A  65      18.624  36.767  -6.742  1.00 61.59           H  
ATOM    981  CD  PRO A  65      17.870  37.067  -8.768  1.00 61.59           C  
ATOM    982  HD2 PRO A  65      16.993  37.710  -8.686  1.00 61.59           H  
ATOM    983  HD3 PRO A  65      18.763  37.670  -8.933  1.00 61.59           H  
ATOM    984  N   ALA A  66      17.280  32.474  -9.496  1.00 54.75           N  
ATOM    985  H   ALA A  66      18.249  32.188  -9.487  1.00 54.75           H  
ATOM    986  CA  ALA A  66      16.250  31.426  -9.485  1.00 54.75           C  
ATOM    987  HA  ALA A  66      15.491  31.661 -10.231  1.00 54.75           H  
ATOM    988  C   ALA A  66      15.511  31.327  -8.137  1.00 54.75           C  
ATOM    989  CB  ALA A  66      16.904  30.096  -9.873  1.00 54.75           C  
ATOM    990  HB1 ALA A  66      16.143  29.316  -9.913  1.00 54.75           H  
ATOM    991  HB2 ALA A  66      17.650  29.812  -9.130  1.00 54.75           H  
ATOM    992  HB3 ALA A  66      17.380  30.175 -10.850  1.00 54.75           H  
ATOM    993  O   ALA A  66      14.313  31.070  -8.117  1.00 54.75           O  
ATOM    994  N   SER A  67      16.201  31.615  -7.034  1.00 56.51           N  
ATOM    995  H   SER A  67      17.188  31.820  -7.106  1.00 56.51           H  
ATOM    996  CA  SER A  67      15.682  31.649  -5.662  1.00 56.51           C  
ATOM    997  HA  SER A  67      14.979  30.827  -5.530  1.00 56.51           H  
ATOM    998  C   SER A  67      14.939  32.942  -5.302  1.00 56.51           C  
ATOM    999  CB  SER A  67      16.855  31.435  -4.695  1.00 56.51           C  
ATOM   1000  HB2 SER A  67      16.548  31.593  -3.661  1.00 56.51           H  
ATOM   1001  HB3 SER A  67      17.215  30.412  -4.797  1.00 56.51           H  
ATOM   1002  O   SER A  67      14.602  33.124  -4.139  1.00 56.51           O  
ATOM   1003  OG  SER A  67      17.905  32.325  -5.035  1.00 56.51           O  
ATOM   1004  HG  SER A  67      17.799  33.123  -4.511  1.00 56.51           H  
ATOM   1005  N   LEU A  68      14.649  33.827  -6.269  1.00 70.41           N  
ATOM   1006  H   LEU A  68      14.934  33.587  -7.208  1.00 70.41           H  
ATOM   1007  CA  LEU A  68      14.145  35.193  -6.044  1.00 70.41           C  
ATOM   1008  HA  LEU A  68      14.982  35.812  -5.720  1.00 70.41           H  
ATOM   1009  C   LEU A  68      13.050  35.307  -4.970  1.00 70.41           C  
ATOM   1010  CB  LEU A  68      13.588  35.713  -7.386  1.00 70.41           C  
ATOM   1011  HB2 LEU A  68      12.779  35.052  -7.698  1.00 70.41           H  
ATOM   1012  HB3 LEU A  68      14.372  35.661  -8.142  1.00 70.41           H  
ATOM   1013  O   LEU A  68      13.086  36.208  -4.138  1.00 70.41           O  
ATOM   1014  CG  LEU A  68      13.062  37.159  -7.356  1.00 70.41           C  
ATOM   1015  HG  LEU A  68      12.377  37.305  -6.521  1.00 70.41           H  
ATOM   1016  CD1 LEU A  68      14.229  38.144  -7.244  1.00 70.41           C  
ATOM   1017 HD11 LEU A  68      14.764  37.975  -6.309  1.00 70.41           H  
ATOM   1018 HD12 LEU A  68      14.918  38.001  -8.077  1.00 70.41           H  
ATOM   1019 HD13 LEU A  68      13.864  39.170  -7.254  1.00 70.41           H  
ATOM   1020  CD2 LEU A  68      12.288  37.432  -8.647  1.00 70.41           C  
ATOM   1021 HD21 LEU A  68      12.935  37.284  -9.512  1.00 70.41           H  
ATOM   1022 HD22 LEU A  68      11.439  36.752  -8.710  1.00 70.41           H  
ATOM   1023 HD23 LEU A  68      11.906  38.453  -8.648  1.00 70.41           H  
ATOM   1024  N   VAL A  69      12.068  34.411  -5.016  1.00 73.98           N  
ATOM   1025  H   VAL A  69      12.139  33.682  -5.712  1.00 73.98           H  
ATOM   1026  CA  VAL A  69      10.896  34.384  -4.123  1.00 73.98           C  
ATOM   1027  HA  VAL A  69      10.575  35.407  -3.931  1.00 73.98           H  
ATOM   1028  C   VAL A  69      11.189  33.792  -2.748  1.00 73.98           C  
ATOM   1029  CB  VAL A  69       9.725  33.620  -4.771  1.00 73.98           C  
ATOM   1030  HB  VAL A  69       9.183  33.057  -4.011  1.00 73.98           H  
ATOM   1031  O   VAL A  69      10.468  34.095  -1.808  1.00 73.98           O  
ATOM   1032  CG1 VAL A  69       8.737  34.582  -5.429  1.00 73.98           C  
ATOM   1033 HG11 VAL A  69       9.254  35.446  -5.845  1.00 73.98           H  
ATOM   1034 HG12 VAL A  69       8.184  34.082  -6.225  1.00 73.98           H  
ATOM   1035 HG13 VAL A  69       8.007  34.911  -4.689  1.00 73.98           H  
ATOM   1036  CG2 VAL A  69      10.160  32.635  -5.854  1.00 73.98           C  
ATOM   1037 HG21 VAL A  69      10.499  33.151  -6.754  1.00 73.98           H  
ATOM   1038 HG22 VAL A  69       9.269  32.051  -6.083  1.00 73.98           H  
ATOM   1039 HG23 VAL A  69      10.926  31.956  -5.479  1.00 73.98           H  
ATOM   1040  N   PHE A  70      12.249  32.998  -2.603  1.00 62.17           N  
ATOM   1041  H   PHE A  70      12.851  32.844  -3.399  1.00 62.17           H  
ATOM   1042  CA  PHE A  70      12.756  32.580  -1.295  1.00 62.17           C  
ATOM   1043  HA  PHE A  70      11.920  32.436  -0.611  1.00 62.17           H  
ATOM   1044  C   PHE A  70      13.651  33.667  -0.683  1.00 62.17           C  
ATOM   1045  CB  PHE A  70      13.493  31.242  -1.433  1.00 62.17           C  
ATOM   1046  HB2 PHE A  70      13.901  30.973  -0.459  1.00 62.17           H  
ATOM   1047  HB3 PHE A  70      14.337  31.360  -2.113  1.00 62.17           H  
ATOM   1048  O   PHE A  70      13.571  33.921   0.515  1.00 62.17           O  
ATOM   1049  CG  PHE A  70      12.612  30.099  -1.907  1.00 62.17           C  
ATOM   1050  CD1 PHE A  70      11.673  29.529  -1.026  1.00 62.17           C  
ATOM   1051  HD1 PHE A  70      11.582  29.903  -0.017  1.00 62.17           H  
ATOM   1052  CD2 PHE A  70      12.722  29.606  -3.222  1.00 62.17           C  
ATOM   1053  HD2 PHE A  70      13.441  30.038  -3.901  1.00 62.17           H  
ATOM   1054  CE1 PHE A  70      10.850  28.473  -1.456  1.00 62.17           C  
ATOM   1055  HE1 PHE A  70      10.128  28.039  -0.780  1.00 62.17           H  
ATOM   1056  CE2 PHE A  70      11.899  28.548  -3.651  1.00 62.17           C  
ATOM   1057  HE2 PHE A  70      11.985  28.168  -4.658  1.00 62.17           H  
ATOM   1058  CZ  PHE A  70      10.963  27.982  -2.767  1.00 62.17           C  
ATOM   1059  HZ  PHE A  70      10.327  27.172  -3.094  1.00 62.17           H  
ATOM   1060  N   ASP A  71      14.438  34.359  -1.515  1.00 69.35           N  
ATOM   1061  H   ASP A  71      14.518  34.032  -2.467  1.00 69.35           H  
ATOM   1062  CA  ASP A  71      15.308  35.468  -1.099  1.00 69.35           C  
ATOM   1063  HA  ASP A  71      15.915  35.144  -0.254  1.00 69.35           H  
ATOM   1064  C   ASP A  71      14.493  36.703  -0.659  1.00 69.35           C  
ATOM   1065  CB  ASP A  71      16.248  35.853  -2.260  1.00 69.35           C  
ATOM   1066  HB2 ASP A  71      15.646  36.229  -3.088  1.00 69.35           H  
ATOM   1067  HB3 ASP A  71      16.892  36.667  -1.928  1.00 69.35           H  
ATOM   1068  O   ASP A  71      14.871  37.425   0.268  1.00 69.35           O  
ATOM   1069  CG  ASP A  71      17.141  34.716  -2.777  1.00 69.35           C  
ATOM   1070  OD1 ASP A  71      17.532  33.838  -1.983  1.00 69.35           O  
ATOM   1071  OD2 ASP A  71      17.446  34.717  -3.996  1.00 69.35           O  
ATOM   1072  N   HIS A  72      13.354  36.948  -1.317  1.00 82.14           N  
ATOM   1073  H   HIS A  72      13.143  36.352  -2.105  1.00 82.14           H  
ATOM   1074  CA  HIS A  72      12.440  38.058  -1.043  1.00 82.14           C  
ATOM   1075  HA  HIS A  72      12.725  38.539  -0.107  1.00 82.14           H  
ATOM   1076  C   HIS A  72      10.999  37.542  -0.904  1.00 82.14           C  
ATOM   1077  CB  HIS A  72      12.567  39.114  -2.150  1.00 82.14           C  
ATOM   1078  HB2 HIS A  72      11.913  39.952  -1.909  1.00 82.14           H  
ATOM   1079  HB3 HIS A  72      12.241  38.685  -3.098  1.00 82.14           H  
ATOM   1080  O   HIS A  72      10.238  37.611  -1.862  1.00 82.14           O  
ATOM   1081  CG  HIS A  72      13.969  39.628  -2.312  1.00 82.14           C  
ATOM   1082  CD2 HIS A  72      14.783  39.416  -3.389  1.00 82.14           C  
ATOM   1083  HD2 HIS A  72      14.505  38.888  -4.289  1.00 82.14           H  
ATOM   1084  ND1 HIS A  72      14.729  40.226  -1.336  1.00 82.14           N  
ATOM   1085  HD1 HIS A  72      14.485  40.270  -0.357  1.00 82.14           H  
ATOM   1086  CE1 HIS A  72      15.973  40.366  -1.815  1.00 82.14           C  
ATOM   1087  HE1 HIS A  72      16.819  40.707  -1.237  1.00 82.14           H  
ATOM   1088  NE2 HIS A  72      16.053  39.909  -3.073  1.00 82.14           N  
ATOM   1089  N   PRO A  73      10.591  37.044   0.276  1.00 78.27           N  
ATOM   1090  CA  PRO A  73       9.390  36.217   0.443  1.00 78.27           C  
ATOM   1091  HA  PRO A  73       9.349  35.480  -0.359  1.00 78.27           H  
ATOM   1092  C   PRO A  73       8.048  36.953   0.389  1.00 78.27           C  
ATOM   1093  CB  PRO A  73       9.601  35.463   1.760  1.00 78.27           C  
ATOM   1094  HB2 PRO A  73      10.129  34.531   1.557  1.00 78.27           H  
ATOM   1095  HB3 PRO A  73       8.669  35.258   2.287  1.00 78.27           H  
ATOM   1096  O   PRO A  73       7.013  36.312   0.523  1.00 78.27           O  
ATOM   1097  CG  PRO A  73      10.511  36.392   2.558  1.00 78.27           C  
ATOM   1098  HG2 PRO A  73       9.914  37.172   3.030  1.00 78.27           H  
ATOM   1099  HG3 PRO A  73      11.093  35.848   3.302  1.00 78.27           H  
ATOM   1100  CD  PRO A  73      11.400  37.003   1.483  1.00 78.27           C  
ATOM   1101  HD2 PRO A  73      12.264  36.358   1.319  1.00 78.27           H  
ATOM   1102  HD3 PRO A  73      11.723  37.999   1.786  1.00 78.27           H  
ATOM   1103  N   THR A  74       8.029  38.272   0.196  1.00 86.74           N  
ATOM   1104  H   THR A  74       8.899  38.722  -0.051  1.00 86.74           H  
ATOM   1105  CA  THR A  74       6.800  39.074   0.080  1.00 86.74           C  
ATOM   1106  HA  THR A  74       5.956  38.413  -0.115  1.00 86.74           H  
ATOM   1107  C   THR A  74       6.906  40.043  -1.093  1.00 86.74           C  
ATOM   1108  CB  THR A  74       6.492  39.868   1.364  1.00 86.74           C  
ATOM   1109  HB  THR A  74       5.515  40.338   1.252  1.00 86.74           H  
ATOM   1110  O   THR A  74       8.005  40.436  -1.497  1.00 86.74           O  
ATOM   1111  CG2 THR A  74       6.470  39.018   2.633  1.00 86.74           C  
ATOM   1112 HG21 THR A  74       5.748  38.210   2.513  1.00 86.74           H  
ATOM   1113 HG22 THR A  74       6.164  39.628   3.482  1.00 86.74           H  
ATOM   1114 HG23 THR A  74       7.451  38.586   2.830  1.00 86.74           H  
ATOM   1115  OG1 THR A  74       7.451  40.880   1.590  1.00 86.74           O  
ATOM   1116  HG1 THR A  74       7.779  40.721   2.479  1.00 86.74           H  
ATOM   1117  N   VAL A  75       5.762  40.509  -1.599  1.00 88.81           N  
ATOM   1118  H   VAL A  75       4.896  40.118  -1.255  1.00 88.81           H  
ATOM   1119  CA  VAL A  75       5.694  41.540  -2.652  1.00 88.81           C  
ATOM   1120  HA  VAL A  75       6.133  41.150  -3.570  1.00 88.81           H  
ATOM   1121  C   VAL A  75       6.475  42.794  -2.257  1.00 88.81           C  
ATOM   1122  CB  VAL A  75       4.229  41.921  -2.921  1.00 88.81           C  
ATOM   1123  HB  VAL A  75       3.802  42.287  -1.987  1.00 88.81           H  
ATOM   1124  O   VAL A  75       7.257  43.314  -3.051  1.00 88.81           O  
ATOM   1125  CG1 VAL A  75       4.067  43.039  -3.955  1.00 88.81           C  
ATOM   1126 HG11 VAL A  75       3.007  43.248  -4.104  1.00 88.81           H  
ATOM   1127 HG12 VAL A  75       4.496  42.741  -4.911  1.00 88.81           H  
ATOM   1128 HG13 VAL A  75       4.542  43.960  -3.616  1.00 88.81           H  
ATOM   1129  CG2 VAL A  75       3.411  40.712  -3.377  1.00 88.81           C  
ATOM   1130 HG21 VAL A  75       2.390  41.020  -3.602  1.00 88.81           H  
ATOM   1131 HG22 VAL A  75       3.374  39.947  -2.600  1.00 88.81           H  
ATOM   1132 HG23 VAL A  75       3.865  40.296  -4.276  1.00 88.81           H  
ATOM   1133  N   THR A  76       6.305  43.256  -1.013  1.00 86.94           N  
ATOM   1134  H   THR A  76       5.641  42.773  -0.425  1.00 86.94           H  
ATOM   1135  CA  THR A  76       6.979  44.462  -0.501  1.00 86.94           C  
ATOM   1136  HA  THR A  76       6.716  45.302  -1.143  1.00 86.94           H  
ATOM   1137  C   THR A  76       8.502  44.309  -0.532  1.00 86.94           C  
ATOM   1138  CB  THR A  76       6.525  44.794   0.929  1.00 86.94           C  
ATOM   1139  HB  THR A  76       6.870  44.019   1.614  1.00 86.94           H  
ATOM   1140  O   THR A  76       9.200  45.200  -1.024  1.00 86.94           O  
ATOM   1141  CG2 THR A  76       7.058  46.148   1.404  1.00 86.94           C  
ATOM   1142 HG21 THR A  76       6.781  46.930   0.698  1.00 86.94           H  
ATOM   1143 HG22 THR A  76       6.633  46.380   2.381  1.00 86.94           H  
ATOM   1144 HG23 THR A  76       8.143  46.115   1.499  1.00 86.94           H  
ATOM   1145  OG1 THR A  76       5.118  44.854   0.998  1.00 86.94           O  
ATOM   1146  HG1 THR A  76       4.764  43.985   0.796  1.00 86.94           H  
ATOM   1147  N   ALA A  77       9.021  43.170  -0.054  1.00 88.39           N  
ATOM   1148  H   ALA A  77       8.399  42.443   0.268  1.00 88.39           H  
ATOM   1149  CA  ALA A  77      10.458  42.897  -0.039  1.00 88.39           C  
ATOM   1150  HA  ALA A  77      10.968  43.711   0.478  1.00 88.39           H  
ATOM   1151  C   ALA A  77      11.031  42.822  -1.462  1.00 88.39           C  
ATOM   1152  CB  ALA A  77      10.702  41.594   0.734  1.00 88.39           C  
ATOM   1153  HB1 ALA A  77      10.329  41.692   1.753  1.00 88.39           H  
ATOM   1154  HB2 ALA A  77      10.195  40.762   0.244  1.00 88.39           H  
ATOM   1155  HB3 ALA A  77      11.771  41.384   0.770  1.00 88.39           H  
ATOM   1156  O   ALA A  77      12.081  43.401  -1.751  1.00 88.39           O  
ATOM   1157  N   LEU A  78      10.307  42.161  -2.368  1.00 90.13           N  
ATOM   1158  H   LEU A  78       9.461  41.696  -2.069  1.00 90.13           H  
ATOM   1159  CA  LEU A  78      10.724  42.003  -3.754  1.00 90.13           C  
ATOM   1160  HA  LEU A  78      11.744  41.619  -3.745  1.00 90.13           H  
ATOM   1161  C   LEU A  78      10.752  43.346  -4.505  1.00 90.13           C  
ATOM   1162  CB  LEU A  78       9.811  40.949  -4.397  1.00 90.13           C  
ATOM   1163  HB2 LEU A  78       9.893  40.033  -3.811  1.00 90.13           H  
ATOM   1164  HB3 LEU A  78       8.776  41.286  -4.338  1.00 90.13           H  
ATOM   1165  O   LEU A  78      11.727  43.643  -5.193  1.00 90.13           O  
ATOM   1166  CG  LEU A  78      10.139  40.625  -5.862  1.00 90.13           C  
ATOM   1167  HG  LEU A  78       9.883  41.479  -6.489  1.00 90.13           H  
ATOM   1168  CD1 LEU A  78      11.612  40.283  -6.079  1.00 90.13           C  
ATOM   1169 HD11 LEU A  78      12.249  41.132  -5.832  1.00 90.13           H  
ATOM   1170 HD12 LEU A  78      11.763  40.058  -7.134  1.00 90.13           H  
ATOM   1171 HD13 LEU A  78      11.890  39.426  -5.465  1.00 90.13           H  
ATOM   1172  CD2 LEU A  78       9.307  39.420  -6.300  1.00 90.13           C  
ATOM   1173 HD21 LEU A  78       9.577  39.117  -7.312  1.00 90.13           H  
ATOM   1174 HD22 LEU A  78       9.491  38.577  -5.633  1.00 90.13           H  
ATOM   1175 HD23 LEU A  78       8.246  39.668  -6.268  1.00 90.13           H  
ATOM   1176  N   ALA A  79       9.751  44.209  -4.319  1.00 89.36           N  
ATOM   1177  H   ALA A  79       8.962  43.921  -3.759  1.00 89.36           H  
ATOM   1178  CA  ALA A  79       9.733  45.546  -4.920  1.00 89.36           C  
ATOM   1179  HA  ALA A  79       9.802  45.448  -6.004  1.00 89.36           H  
ATOM   1180  C   ALA A  79      10.915  46.417  -4.456  1.00 89.36           C  
ATOM   1181  CB  ALA A  79       8.390  46.198  -4.580  1.00 89.36           C  
ATOM   1182  HB1 ALA A  79       8.270  46.284  -3.500  1.00 89.36           H  
ATOM   1183  HB2 ALA A  79       7.581  45.585  -4.978  1.00 89.36           H  
ATOM   1184  HB3 ALA A  79       8.336  47.190  -5.028  1.00 89.36           H  
ATOM   1185  O   ALA A  79      11.569  47.081  -5.265  1.00 89.36           O  
ATOM   1186  N   GLN A  80      11.239  46.373  -3.159  1.00 85.91           N  
ATOM   1187  H   GLN A  80      10.691  45.782  -2.549  1.00 85.91           H  
ATOM   1188  CA  GLN A  80      12.358  47.125  -2.585  1.00 85.91           C  
ATOM   1189  HA  GLN A  80      12.229  48.173  -2.856  1.00 85.91           H  
ATOM   1190  C   GLN A  80      13.710  46.654  -3.150  1.00 85.91           C  
ATOM   1191  CB  GLN A  80      12.293  46.988  -1.056  1.00 85.91           C  
ATOM   1192  HB2 GLN A  80      12.852  46.107  -0.739  1.00 85.91           H  
ATOM   1193  HB3 GLN A  80      11.255  46.853  -0.752  1.00 85.91           H  
ATOM   1194  O   GLN A  80      14.586  47.476  -3.438  1.00 85.91           O  
ATOM   1195  CG  GLN A  80      12.809  48.234  -0.327  1.00 85.91           C  
ATOM   1196  HG2 GLN A  80      13.866  48.379  -0.550  1.00 85.91           H  
ATOM   1197  HG3 GLN A  80      12.254  49.104  -0.677  1.00 85.91           H  
ATOM   1198  CD  GLN A  80      12.637  48.116   1.187  1.00 85.91           C  
ATOM   1199  NE2 GLN A  80      12.494  49.213   1.899  1.00 85.91           N  
ATOM   1200 HE21 GLN A  80      12.349  49.060   2.887  1.00 85.91           H  
ATOM   1201 HE22 GLN A  80      12.378  50.115   1.459  1.00 85.91           H  
ATOM   1202  OE1 GLN A  80      12.636  47.047   1.768  1.00 85.91           O  
ATOM   1203  N   HIS A  81      13.851  45.344  -3.383  1.00 88.18           N  
ATOM   1204  H   HIS A  81      13.114  44.718  -3.089  1.00 88.18           H  
ATOM   1205  CA  HIS A  81      15.018  44.769  -4.048  1.00 88.18           C  
ATOM   1206  HA  HIS A  81      15.911  45.073  -3.502  1.00 88.18           H  
ATOM   1207  C   HIS A  81      15.171  45.266  -5.492  1.00 88.18           C  
ATOM   1208  CB  HIS A  81      14.933  43.238  -4.018  1.00 88.18           C  
ATOM   1209  HB2 HIS A  81      14.863  42.900  -2.984  1.00 88.18           H  
ATOM   1210  HB3 HIS A  81      14.040  42.897  -4.542  1.00 88.18           H  
ATOM   1211  O   HIS A  81      16.257  45.696  -5.890  1.00 88.18           O  
ATOM   1212  CG  HIS A  81      16.141  42.607  -4.657  1.00 88.18           C  
ATOM   1213  CD2 HIS A  81      16.210  41.963  -5.865  1.00 88.18           C  
ATOM   1214  HD2 HIS A  81      15.383  41.808  -6.543  1.00 88.18           H  
ATOM   1215  ND1 HIS A  81      17.397  42.568  -4.105  1.00 88.18           N  
ATOM   1216  HD1 HIS A  81      17.624  42.827  -3.156  1.00 88.18           H  
ATOM   1217  CE1 HIS A  81      18.196  41.887  -4.937  1.00 88.18           C  
ATOM   1218  HE1 HIS A  81      19.222  41.632  -4.718  1.00 88.18           H  
ATOM   1219  NE2 HIS A  81      17.534  41.528  -6.052  1.00 88.18           N  
ATOM   1220  N   LEU A  82      14.086  45.259  -6.274  1.00 87.94           N  
ATOM   1221  H   LEU A  82      13.225  44.888  -5.898  1.00 87.94           H  
ATOM   1222  CA  LEU A  82      14.110  45.737  -7.660  1.00 87.94           C  
ATOM   1223  HA  LEU A  82      14.873  45.185  -8.208  1.00 87.94           H  
ATOM   1224  C   LEU A  82      14.510  47.218  -7.744  1.00 87.94           C  
ATOM   1225  CB  LEU A  82      12.743  45.492  -8.323  1.00 87.94           C  
ATOM   1226  HB2 LEU A  82      11.975  45.985  -7.726  1.00 87.94           H  
ATOM   1227  HB3 LEU A  82      12.746  45.960  -9.307  1.00 87.94           H  
ATOM   1228  O   LEU A  82      15.311  47.587  -8.605  1.00 87.94           O  
ATOM   1229  CG  LEU A  82      12.360  44.009  -8.497  1.00 87.94           C  
ATOM   1230  HG  LEU A  82      12.399  43.500  -7.534  1.00 87.94           H  
ATOM   1231  CD1 LEU A  82      10.935  43.919  -9.036  1.00 87.94           C  
ATOM   1232 HD11 LEU A  82      10.257  44.432  -8.354  1.00 87.94           H  
ATOM   1233 HD12 LEU A  82      10.865  44.379 -10.021  1.00 87.94           H  
ATOM   1234 HD13 LEU A  82      10.633  42.873  -9.098  1.00 87.94           H  
ATOM   1235  CD2 LEU A  82      13.283  43.254  -9.453  1.00 87.94           C  
ATOM   1236 HD21 LEU A  82      13.252  43.713 -10.441  1.00 87.94           H  
ATOM   1237 HD22 LEU A  82      12.947  42.221  -9.533  1.00 87.94           H  
ATOM   1238 HD23 LEU A  82      14.304  43.255  -9.072  1.00 87.94           H  
ATOM   1239  N   ARG A  83      14.038  48.060  -6.811  1.00 84.02           N  
ATOM   1240  H   ARG A  83      13.358  47.700  -6.157  1.00 84.02           H  
ATOM   1241  CA  ARG A  83      14.408  49.486  -6.750  1.00 84.02           C  
ATOM   1242  HA  ARG A  83      14.144  49.948  -7.702  1.00 84.02           H  
ATOM   1243  C   ARG A  83      15.912  49.683  -6.568  1.00 84.02           C  
ATOM   1244  CB  ARG A  83      13.628  50.179  -5.618  1.00 84.02           C  
ATOM   1245  HB2 ARG A  83      12.584  49.868  -5.641  1.00 84.02           H  
ATOM   1246  HB3 ARG A  83      14.039  49.872  -4.656  1.00 84.02           H  
ATOM   1247  O   ARG A  83      16.518  50.500  -7.259  1.00 84.02           O  
ATOM   1248  CG  ARG A  83      13.693  51.710  -5.756  1.00 84.02           C  
ATOM   1249  HG2 ARG A  83      13.240  51.997  -6.705  1.00 84.02           H  
ATOM   1250  HG3 ARG A  83      14.730  52.046  -5.758  1.00 84.02           H  
ATOM   1251  CD  ARG A  83      12.944  52.426  -4.628  1.00 84.02           C  
ATOM   1252  HD2 ARG A  83      12.893  53.485  -4.882  1.00 84.02           H  
ATOM   1253  HD3 ARG A  83      11.926  52.042  -4.574  1.00 84.02           H  
ATOM   1254  NE  ARG A  83      13.619  52.236  -3.329  1.00 84.02           N  
ATOM   1255  HE  ARG A  83      13.931  51.297  -3.128  1.00 84.02           H  
ATOM   1256  NH1 ARG A  83      13.225  54.329  -2.453  1.00 84.02           N  
ATOM   1257 HH11 ARG A  83      12.565  54.520  -3.193  1.00 84.02           H  
ATOM   1258 HH12 ARG A  83      13.196  54.945  -1.653  1.00 84.02           H  
ATOM   1259  NH2 ARG A  83      14.423  52.843  -1.293  1.00 84.02           N  
ATOM   1260 HH21 ARG A  83      14.487  53.527  -0.552  1.00 84.02           H  
ATOM   1261 HH22 ARG A  83      14.834  51.926  -1.191  1.00 84.02           H  
ATOM   1262  CZ  ARG A  83      13.753  53.137  -2.374  1.00 84.02           C  
ATOM   1263  N   ALA A  84      16.517  48.922  -5.655  1.00 80.54           N  
ATOM   1264  H   ALA A  84      15.959  48.255  -5.141  1.00 80.54           H  
ATOM   1265  CA  ALA A  84      17.949  49.005  -5.378  1.00 80.54           C  
ATOM   1266  HA  ALA A  84      18.196  50.035  -5.120  1.00 80.54           H  
ATOM   1267  C   ALA A  84      18.802  48.626  -6.602  1.00 80.54           C  
ATOM   1268  CB  ALA A  84      18.259  48.117  -4.167  1.00 80.54           C  
ATOM   1269  HB1 ALA A  84      18.033  47.075  -4.396  1.00 80.54           H  
ATOM   1270  HB2 ALA A  84      17.660  48.430  -3.312  1.00 80.54           H  
ATOM   1271  HB3 ALA A  84      19.315  48.202  -3.912  1.00 80.54           H  
ATOM   1272  O   ALA A  84      19.809  49.284  -6.880  1.00 80.54           O  
ATOM   1273  N   ARG A  85      18.373  47.611  -7.367  1.00 81.43           N  
ATOM   1274  H   ARG A  85      17.545  47.111  -7.077  1.00 81.43           H  
ATOM   1275  CA  ARG A  85      19.069  47.190  -8.593  1.00 81.43           C  
ATOM   1276  HA  ARG A  85      20.137  47.111  -8.393  1.00 81.43           H  
ATOM   1277  C   ARG A  85      18.960  48.207  -9.727  1.00 81.43           C  
ATOM   1278  CB  ARG A  85      18.557  45.827  -9.067  1.00 81.43           C  
ATOM   1279  HB2 ARG A  85      17.472  45.853  -9.170  1.00 81.43           H  
ATOM   1280  HB3 ARG A  85      18.982  45.654 -10.056  1.00 81.43           H  
ATOM   1281  O   ARG A  85      19.954  48.491 -10.380  1.00 81.43           O  
ATOM   1282  CG  ARG A  85      18.953  44.671  -8.138  1.00 81.43           C  
ATOM   1283  HG2 ARG A  85      18.106  44.424  -7.497  1.00 81.43           H  
ATOM   1284  HG3 ARG A  85      19.802  44.948  -7.514  1.00 81.43           H  
ATOM   1285  CD  ARG A  85      19.344  43.460  -8.993  1.00 81.43           C  
ATOM   1286  HD2 ARG A  85      18.609  43.334  -9.787  1.00 81.43           H  
ATOM   1287  HD3 ARG A  85      20.317  43.655  -9.444  1.00 81.43           H  
ATOM   1288  NE  ARG A  85      19.382  42.226  -8.200  1.00 81.43           N  
ATOM   1289  HE  ARG A  85      18.831  42.215  -7.354  1.00 81.43           H  
ATOM   1290  NH1 ARG A  85      20.496  40.903  -9.709  1.00 81.43           N  
ATOM   1291 HH11 ARG A  85      20.691  39.979 -10.065  1.00 81.43           H  
ATOM   1292 HH12 ARG A  85      20.606  41.703 -10.316  1.00 81.43           H  
ATOM   1293  NH2 ARG A  85      19.718  40.034  -7.792  1.00 81.43           N  
ATOM   1294 HH21 ARG A  85      20.170  39.153  -7.992  1.00 81.43           H  
ATOM   1295 HH22 ARG A  85      19.119  40.135  -6.986  1.00 81.43           H  
ATOM   1296  CZ  ARG A  85      19.877  41.064  -8.571  1.00 81.43           C  
ATOM   1297  N   LEU A  86      17.785  48.797  -9.940  1.00 77.16           N  
ATOM   1298  H   LEU A  86      16.989  48.498  -9.396  1.00 77.16           H  
ATOM   1299  CA  LEU A  86      17.589  49.762 -11.031  1.00 77.16           C  
ATOM   1300  HA  LEU A  86      18.042  49.362 -11.938  1.00 77.16           H  
ATOM   1301  C   LEU A  86      18.290  51.108 -10.779  1.00 77.16           C  
ATOM   1302  CB  LEU A  86      16.080  49.950 -11.266  1.00 77.16           C  
ATOM   1303  HB2 LEU A  86      15.926  50.793 -11.940  1.00 77.16           H  
ATOM   1304  HB3 LEU A  86      15.609  50.191 -10.313  1.00 77.16           H  
ATOM   1305  O   LEU A  86      18.690  51.783 -11.724  1.00 77.16           O  
ATOM   1306  CG  LEU A  86      15.399  48.709 -11.872  1.00 77.16           C  
ATOM   1307  HG  LEU A  86      15.673  47.830 -11.289  1.00 77.16           H  
ATOM   1308  CD1 LEU A  86      13.880  48.850 -11.811  1.00 77.16           C  
ATOM   1309 HD11 LEU A  86      13.419  47.923 -12.151  1.00 77.16           H  
ATOM   1310 HD12 LEU A  86      13.567  49.035 -10.783  1.00 77.16           H  
ATOM   1311 HD13 LEU A  86      13.557  49.665 -12.458  1.00 77.16           H  
ATOM   1312  CD2 LEU A  86      15.796  48.488 -13.333  1.00 77.16           C  
ATOM   1313 HD21 LEU A  86      15.264  47.625 -13.734  1.00 77.16           H  
ATOM   1314 HD22 LEU A  86      16.862  48.280 -13.415  1.00 77.16           H  
ATOM   1315 HD23 LEU A  86      15.556  49.364 -13.935  1.00 77.16           H  
ATOM   1316  N   GLY A  87      18.457  51.517  -9.517  1.00 63.14           N  
ATOM   1317  H   GLY A  87      18.053  50.962  -8.776  1.00 63.14           H  
ATOM   1318  CA  GLY A  87      19.131  52.775  -9.176  1.00 63.14           C  
ATOM   1319  HA2 GLY A  87      18.915  53.009  -8.133  1.00 63.14           H  
ATOM   1320  HA3 GLY A  87      18.732  53.578  -9.797  1.00 63.14           H  
ATOM   1321  C   GLY A  87      20.655  52.755  -9.345  1.00 63.14           C  
ATOM   1322  O   GLY A  87      21.260  53.810  -9.533  1.00 63.14           O  
ATOM   1323  N   THR A  88      21.289  51.580  -9.277  1.00 50.71           N  
ATOM   1324  H   THR A  88      20.746  50.731  -9.212  1.00 50.71           H  
ATOM   1325  CA  THR A  88      22.753  51.450  -9.371  1.00 50.71           C  
ATOM   1326  HA  THR A  88      23.203  52.320  -8.893  1.00 50.71           H  
ATOM   1327  C   THR A  88      23.255  51.493 -10.815  1.00 50.71           C  
ATOM   1328  CB  THR A  88      23.283  50.202  -8.635  1.00 50.71           C  
ATOM   1329  HB  THR A  88      24.150  49.812  -9.169  1.00 50.71           H  
ATOM   1330  O   THR A  88      24.212  52.214 -11.081  1.00 50.71           O  
ATOM   1331  CG2 THR A  88      23.716  50.540  -7.210  1.00 50.71           C  
ATOM   1332 HG21 THR A  88      24.067  49.635  -6.715  1.00 50.71           H  
ATOM   1333 HG22 THR A  88      24.533  51.261  -7.238  1.00 50.71           H  
ATOM   1334 HG23 THR A  88      22.878  50.958  -6.653  1.00 50.71           H  
ATOM   1335  OG1 THR A  88      22.318  49.179  -8.522  1.00 50.71           O  
ATOM   1336  HG1 THR A  88      21.660  49.419  -7.865  1.00 50.71           H  
ATOM   1337  N   GLU A  89      22.594  50.819 -11.761  1.00 41.41           N  
ATOM   1338  H   GLU A  89      21.832  50.213 -11.491  1.00 41.41           H  
ATOM   1339  CA  GLU A  89      23.048  50.765 -13.166  1.00 41.41           C  
ATOM   1340  HA  GLU A  89      24.092  50.455 -13.188  1.00 41.41           H  
ATOM   1341  C   GLU A  89      23.002  52.115 -13.904  1.00 41.41           C  
ATOM   1342  CB  GLU A  89      22.229  49.729 -13.952  1.00 41.41           C  
ATOM   1343  HB2 GLU A  89      22.333  49.936 -15.017  1.00 41.41           H  
ATOM   1344  HB3 GLU A  89      21.176  49.825 -13.686  1.00 41.41           H  
ATOM   1345  O   GLU A  89      23.780  52.335 -14.829  1.00 41.41           O  
ATOM   1346  CG  GLU A  89      22.714  48.293 -13.709  1.00 41.41           C  
ATOM   1347  HG2 GLU A  89      23.785  48.250 -13.909  1.00 41.41           H  
ATOM   1348  HG3 GLU A  89      22.557  48.039 -12.661  1.00 41.41           H  
ATOM   1349  CD  GLU A  89      21.990  47.265 -14.596  1.00 41.41           C  
ATOM   1350  OE1 GLU A  89      22.593  46.199 -14.858  1.00 41.41           O  
ATOM   1351  OE2 GLU A  89      20.826  47.527 -14.977  1.00 41.41           O  
ATOM   1352  N   VAL A  90      22.144  53.061 -13.502  1.00 36.38           N  
ATOM   1353  H   VAL A  90      21.498  52.832 -12.760  1.00 36.38           H  
ATOM   1354  CA  VAL A  90      22.066  54.378 -14.172  1.00 36.38           C  
ATOM   1355  HA  VAL A  90      22.095  54.203 -15.248  1.00 36.38           H  
ATOM   1356  C   VAL A  90      23.273  55.270 -13.856  1.00 36.38           C  
ATOM   1357  CB  VAL A  90      20.739  55.098 -13.862  1.00 36.38           C  
ATOM   1358  HB  VAL A  90      20.673  55.281 -12.789  1.00 36.38           H  
ATOM   1359  O   VAL A  90      23.566  56.194 -14.617  1.00 36.38           O  
ATOM   1360  CG1 VAL A  90      20.593  56.440 -14.598  1.00 36.38           C  
ATOM   1361 HG11 VAL A  90      20.777  56.303 -15.663  1.00 36.38           H  
ATOM   1362 HG12 VAL A  90      21.298  57.169 -14.199  1.00 36.38           H  
ATOM   1363 HG13 VAL A  90      19.589  56.840 -14.453  1.00 36.38           H  
ATOM   1364  CG2 VAL A  90      19.542  54.237 -14.284  1.00 36.38           C  
ATOM   1365 HG21 VAL A  90      18.608  54.757 -14.072  1.00 36.38           H  
ATOM   1366 HG22 VAL A  90      19.534  53.299 -13.728  1.00 36.38           H  
ATOM   1367 HG23 VAL A  90      19.601  54.010 -15.348  1.00 36.38           H  
ATOM   1368  N   ARG A  91      24.026  55.002 -12.778  1.00 33.13           N  
ATOM   1369  H   ARG A  91      23.812  54.162 -12.259  1.00 33.13           H  
ATOM   1370  CA  ARG A  91      25.348  55.620 -12.576  1.00 33.13           C  
ATOM   1371  HA  ARG A  91      25.318  56.657 -12.910  1.00 33.13           H  
ATOM   1372  C   ARG A  91      26.364  54.938 -13.495  1.00 33.13           C  
ATOM   1373  CB  ARG A  91      25.766  55.601 -11.097  1.00 33.13           C  
ATOM   1374  HB2 ARG A  91      26.842  55.768 -11.038  1.00 33.13           H  
ATOM   1375  HB3 ARG A  91      25.550  54.623 -10.665  1.00 33.13           H  
ATOM   1376  O   ARG A  91      27.276  54.262 -13.036  1.00 33.13           O  
ATOM   1377  CG  ARG A  91      25.084  56.707 -10.284  1.00 33.13           C  
ATOM   1378  HG2 ARG A  91      24.006  56.544 -10.273  1.00 33.13           H  
ATOM   1379  HG3 ARG A  91      25.301  57.673 -10.739  1.00 33.13           H  
ATOM   1380  CD  ARG A  91      25.628  56.682  -8.852  1.00 33.13           C  
ATOM   1381  HD2 ARG A  91      26.716  56.732  -8.892  1.00 33.13           H  
ATOM   1382  HD3 ARG A  91      25.337  55.737  -8.394  1.00 33.13           H  
ATOM   1383  NE  ARG A  91      25.119  57.810  -8.048  1.00 33.13           N  
ATOM   1384  HE  ARG A  91      24.551  58.489  -8.535  1.00 33.13           H  
ATOM   1385  NH1 ARG A  91      26.029  57.149  -6.049  1.00 33.13           N  
ATOM   1386 HH11 ARG A  91      26.401  56.333  -6.514  1.00 33.13           H  
ATOM   1387 HH12 ARG A  91      26.183  57.287  -5.061  1.00 33.13           H  
ATOM   1388  NH2 ARG A  91      24.842  59.037  -6.147  1.00 33.13           N  
ATOM   1389 HH21 ARG A  91      24.282  59.702  -6.662  1.00 33.13           H  
ATOM   1390 HH22 ARG A  91      24.994  59.160  -5.156  1.00 33.13           H  
ATOM   1391  CZ  ARG A  91      25.331  57.994  -6.757  1.00 33.13           C  
ATOM   1392  N   GLY A  92      26.168  55.115 -14.800  1.00 31.04           N  
ATOM   1393  H   GLY A  92      25.348  55.631 -15.084  1.00 31.04           H  
ATOM   1394  CA  GLY A  92      27.116  54.696 -15.819  1.00 31.04           C  
ATOM   1395  HA2 GLY A  92      27.238  53.614 -15.766  1.00 31.04           H  
ATOM   1396  HA3 GLY A  92      26.743  54.957 -16.809  1.00 31.04           H  
ATOM   1397  C   GLY A  92      28.473  55.365 -15.612  1.00 31.04           C  
ATOM   1398  O   GLY A  92      28.565  56.476 -15.080  1.00 31.04           O  
ATOM   1399  N   GLU A  93      29.527  54.665 -16.024  1.00 31.63           N  
ATOM   1400  H   GLU A  93      29.381  53.755 -16.437  1.00 31.63           H  
ATOM   1401  CA  GLU A  93      30.903  55.140 -15.925  1.00 31.63           C  
ATOM   1402  HA  GLU A  93      31.145  55.285 -14.873  1.00 31.63           H  
ATOM   1403  C   GLU A  93      31.068  56.484 -16.642  1.00 31.63           C  
ATOM   1404  CB  GLU A  93      31.871  54.095 -16.498  1.00 31.63           C  
ATOM   1405  HB2 GLU A  93      32.848  54.559 -16.636  1.00 31.63           H  
ATOM   1406  HB3 GLU A  93      31.503  53.760 -17.468  1.00 31.63           H  
ATOM   1407  O   GLU A  93      30.734  56.640 -17.819  1.00 31.63           O  
ATOM   1408  CG  GLU A  93      32.040  52.903 -15.545  1.00 31.63           C  
ATOM   1409  HG2 GLU A  93      31.065  52.451 -15.363  1.00 31.63           H  
ATOM   1410  HG3 GLU A  93      32.420  53.276 -14.593  1.00 31.63           H  
ATOM   1411  CD  GLU A  93      32.988  51.830 -16.100  1.00 31.63           C  
ATOM   1412  OE1 GLU A  93      33.708  51.222 -15.276  1.00 31.63           O  
ATOM   1413  OE2 GLU A  93      32.979  51.621 -17.334  1.00 31.63           O  
ATOM   1414  N   ALA A  94      31.581  57.476 -15.912  1.00 36.34           N  
ATOM   1415  H   ALA A  94      31.839  57.291 -14.954  1.00 36.34           H  
ATOM   1416  CA  ALA A  94      31.915  58.766 -16.490  1.00 36.34           C  
ATOM   1417  HA  ALA A  94      30.999  59.173 -16.919  1.00 36.34           H  
ATOM   1418  C   ALA A  94      32.976  58.564 -17.592  1.00 36.34           C  
ATOM   1419  CB  ALA A  94      32.397  59.709 -15.381  1.00 36.34           C  
ATOM   1420  HB1 ALA A  94      32.629  60.684 -15.809  1.00 36.34           H  
ATOM   1421  HB2 ALA A  94      31.617  59.823 -14.628  1.00 36.34           H  
ATOM   1422  HB3 ALA A  94      33.296  59.303 -14.916  1.00 36.34           H  
ATOM   1423  O   ALA A  94      33.976  57.883 -17.347  1.00 36.34           O  
ATOM   1424  N   PRO A  95      32.787  59.133 -18.796  1.00 36.92           N  
ATOM   1425  CA  PRO A  95      33.716  58.943 -19.903  1.00 36.92           C  
ATOM   1426  HA  PRO A  95      33.750  57.881 -20.149  1.00 36.92           H  
ATOM   1427  C   PRO A  95      35.131  59.404 -19.523  1.00 36.92           C  
ATOM   1428  CB  PRO A  95      33.117  59.706 -21.091  1.00 36.92           C  
ATOM   1429  HB2 PRO A  95      32.551  59.014 -21.713  1.00 36.92           H  
ATOM   1430  HB3 PRO A  95      33.881  60.208 -21.685  1.00 36.92           H  
ATOM   1431  O   PRO A  95      35.318  60.454 -18.907  1.00 36.92           O  
ATOM   1432  CG  PRO A  95      32.156  60.706 -20.447  1.00 36.92           C  
ATOM   1433  HG2 PRO A  95      32.707  61.604 -20.167  1.00 36.92           H  
ATOM   1434  HG3 PRO A  95      31.325  60.955 -21.107  1.00 36.92           H  
ATOM   1435  CD  PRO A  95      31.685  59.992 -19.186  1.00 36.92           C  
ATOM   1436  HD2 PRO A  95      30.812  59.379 -19.408  1.00 36.92           H  
ATOM   1437  HD3 PRO A  95      31.452  60.725 -18.413  1.00 36.92           H  
ATOM   1438  N   SER A  96      36.125  58.590 -19.886  1.00 41.66           N  
ATOM   1439  H   SER A  96      35.866  57.732 -20.353  1.00 41.66           H  
ATOM   1440  CA  SER A  96      37.543  58.799 -19.572  1.00 41.66           C  
ATOM   1441  HA  SER A  96      37.670  58.728 -18.492  1.00 41.66           H  
ATOM   1442  C   SER A  96      38.055  60.170 -20.034  1.00 41.66           C  
ATOM   1443  CB  SER A  96      38.359  57.679 -20.230  1.00 41.66           C  
ATOM   1444  HB2 SER A  96      38.169  56.741 -19.708  1.00 41.66           H  
ATOM   1445  HB3 SER A  96      38.040  57.572 -21.267  1.00 41.66           H  
ATOM   1446  O   SER A  96      37.785  60.603 -21.154  1.00 41.66           O  
ATOM   1447  OG  SER A  96      39.747  57.955 -20.229  1.00 41.66           O  
ATOM   1448  HG  SER A  96      40.200  57.166 -20.537  1.00 41.66           H  
ATOM   1449  N   ALA A  97      38.866  60.822 -19.194  1.00 47.89           N  
ATOM   1450  H   ALA A  97      39.042  60.401 -18.292  1.00 47.89           H  
ATOM   1451  CA  ALA A  97      39.478  62.122 -19.477  1.00 47.89           C  
ATOM   1452  HA  ALA A  97      38.685  62.854 -19.626  1.00 47.89           H  
ATOM   1453  C   ALA A  97      40.359  62.134 -20.745  1.00 47.89           C  
ATOM   1454  CB  ALA A  97      40.301  62.526 -18.244  1.00 47.89           C  
ATOM   1455  HB1 ALA A  97      41.101  61.805 -18.073  1.00 47.89           H  
ATOM   1456  HB2 ALA A  97      40.740  63.510 -18.410  1.00 47.89           H  
ATOM   1457  HB3 ALA A  97      39.657  62.572 -17.366  1.00 47.89           H  
ATOM   1458  O   ALA A  97      40.482  63.173 -21.391  1.00 47.89           O  
ATOM   1459  N   LEU A  98      40.954  60.990 -21.113  1.00 53.95           N  
ATOM   1460  H   LEU A  98      40.745  60.158 -20.580  1.00 53.95           H  
ATOM   1461  CA  LEU A  98      41.886  60.873 -22.243  1.00 53.95           C  
ATOM   1462  HA  LEU A  98      42.660  61.635 -22.144  1.00 53.95           H  
ATOM   1463  C   LEU A  98      41.212  61.131 -23.599  1.00 53.95           C  
ATOM   1464  CB  LEU A  98      42.542  59.479 -22.217  1.00 53.95           C  
ATOM   1465  HB2 LEU A  98      43.000  59.285 -23.188  1.00 53.95           H  
ATOM   1466  HB3 LEU A  98      41.762  58.732 -22.074  1.00 53.95           H  
ATOM   1467  O   LEU A  98      41.781  61.826 -24.432  1.00 53.95           O  
ATOM   1468  CG  LEU A  98      43.623  59.315 -21.132  1.00 53.95           C  
ATOM   1469  HG  LEU A  98      43.261  59.727 -20.191  1.00 53.95           H  
ATOM   1470  CD1 LEU A  98      43.930  57.833 -20.913  1.00 53.95           C  
ATOM   1471 HD11 LEU A  98      44.695  57.724 -20.144  1.00 53.95           H  
ATOM   1472 HD12 LEU A  98      43.029  57.313 -20.587  1.00 53.95           H  
ATOM   1473 HD13 LEU A  98      44.288  57.387 -21.841  1.00 53.95           H  
ATOM   1474  CD2 LEU A  98      44.925  60.019 -21.521  1.00 53.95           C  
ATOM   1475 HD21 LEU A  98      44.756  61.089 -21.638  1.00 53.95           H  
ATOM   1476 HD22 LEU A  98      45.302  59.618 -22.462  1.00 53.95           H  
ATOM   1477 HD23 LEU A  98      45.674  59.869 -20.743  1.00 53.95           H  
ATOM   1478  N   ALA A  99      39.977  60.661 -23.798  1.00 49.80           N  
ATOM   1479  H   ALA A  99      39.515  60.165 -23.049  1.00 49.80           H  
ATOM   1480  CA  ALA A  99      39.271  60.812 -25.076  1.00 49.80           C  
ATOM   1481  HA  ALA A  99      39.906  60.426 -25.873  1.00 49.80           H  
ATOM   1482  C   ALA A  99      38.954  62.283 -25.424  1.00 49.80           C  
ATOM   1483  CB  ALA A  99      37.996  59.962 -25.011  1.00 49.80           C  
ATOM   1484  HB1 ALA A  99      38.256  58.919 -24.831  1.00 49.80           H  
ATOM   1485  HB2 ALA A  99      37.345  60.320 -24.213  1.00 49.80           H  
ATOM   1486  HB3 ALA A  99      37.469  60.031 -25.963  1.00 49.80           H  
ATOM   1487  O   ALA A  99      38.770  62.627 -26.589  1.00 49.80           O  
ATOM   1488  N   GLY A 100      38.909  63.171 -24.422  1.00 54.02           N  
ATOM   1489  H   GLY A 100      39.108  62.845 -23.487  1.00 54.02           H  
ATOM   1490  CA  GLY A 100      38.730  64.608 -24.641  1.00 54.02           C  
ATOM   1491  HA2 GLY A 100      37.871  64.771 -25.292  1.00 54.02           H  
ATOM   1492  HA3 GLY A 100      38.537  65.086 -23.680  1.00 54.02           H  
ATOM   1493  C   GLY A 100      39.948  65.295 -25.272  1.00 54.02           C  
ATOM   1494  O   GLY A 100      39.781  66.304 -25.957  1.00 54.02           O  
ATOM   1495  N   LEU A 101      41.159  64.758 -25.067  1.00 59.53           N  
ATOM   1496  H   LEU A 101      41.216  63.871 -24.588  1.00 59.53           H  
ATOM   1497  CA  LEU A 101      42.404  65.304 -25.622  1.00 59.53           C  
ATOM   1498  HA  LEU A 101      42.394  66.388 -25.507  1.00 59.53           H  
ATOM   1499  C   LEU A 101      42.521  65.052 -27.135  1.00 59.53           C  
ATOM   1500  CB  LEU A 101      43.607  64.734 -24.838  1.00 59.53           C  
ATOM   1501  HB2 LEU A 101      44.431  64.542 -25.526  1.00 59.53           H  
ATOM   1502  HB3 LEU A 101      43.337  63.768 -24.411  1.00 59.53           H  
ATOM   1503  O   LEU A 101      42.866  65.981 -27.864  1.00 59.53           O  
ATOM   1504  CG  LEU A 101      44.096  65.674 -23.720  1.00 59.53           C  
ATOM   1505  HG  LEU A 101      43.266  66.284 -23.363  1.00 59.53           H  
ATOM   1506  CD1 LEU A 101      44.642  64.891 -22.526  1.00 59.53           C  
ATOM   1507 HD11 LEU A 101      44.997  65.579 -21.759  1.00 59.53           H  
ATOM   1508 HD12 LEU A 101      43.848  64.272 -22.109  1.00 59.53           H  
ATOM   1509 HD13 LEU A 101      45.461  64.249 -22.851  1.00 59.53           H  
ATOM   1510  CD2 LEU A 101      45.205  66.595 -24.238  1.00 59.53           C  
ATOM   1511 HD21 LEU A 101      44.837  67.156 -25.097  1.00 59.53           H  
ATOM   1512 HD22 LEU A 101      45.506  67.291 -23.456  1.00 59.53           H  
ATOM   1513 HD23 LEU A 101      46.065  66.002 -24.550  1.00 59.53           H  
ATOM   1514  N   ASP A 102      42.150  63.860 -27.612  1.00 57.44           N  
ATOM   1515  H   ASP A 102      41.967  63.117 -26.953  1.00 57.44           H  
ATOM   1516  CA  ASP A 102      42.248  63.480 -29.035  1.00 57.44           C  
ATOM   1517  HA  ASP A 102      43.289  63.538 -29.353  1.00 57.44           H  
ATOM   1518  C   ASP A 102      41.416  64.401 -29.947  1.00 57.44           C  
ATOM   1519  CB  ASP A 102      41.755  62.032 -29.222  1.00 57.44           C  
ATOM   1520  HB2 ASP A 102      41.750  61.806 -30.289  1.00 57.44           H  
ATOM   1521  HB3 ASP A 102      40.727  61.963 -28.866  1.00 57.44           H  
ATOM   1522  O   ASP A 102      41.858  64.826 -31.018  1.00 57.44           O  
ATOM   1523  CG  ASP A 102      42.598  60.962 -28.520  1.00 57.44           C  
ATOM   1524  OD1 ASP A 102      43.784  61.227 -28.234  1.00 57.44           O  
ATOM   1525  OD2 ASP A 102      42.029  59.877 -28.262  1.00 57.44           O  
ATOM   1526  N   ALA A 103      40.203  64.760 -29.509  1.00 58.61           N  
ATOM   1527  H   ALA A 103      39.890  64.379 -28.628  1.00 58.61           H  
ATOM   1528  CA  ALA A 103      39.312  65.629 -30.278  1.00 58.61           C  
ATOM   1529  HA  ALA A 103      39.195  65.208 -31.276  1.00 58.61           H  
ATOM   1530  C   ALA A 103      39.875  67.051 -30.442  1.00 58.61           C  
ATOM   1531  CB  ALA A 103      37.942  65.648 -29.590  1.00 58.61           C  
ATOM   1532  HB1 ALA A 103      38.036  66.058 -28.584  1.00 58.61           H  
ATOM   1533  HB2 ALA A 103      37.252  66.263 -30.167  1.00 58.61           H  
ATOM   1534  HB3 ALA A 103      37.549  64.633 -29.527  1.00 58.61           H  
ATOM   1535  O   ALA A 103      39.683  67.678 -31.487  1.00 58.61           O  
ATOM   1536  N   LEU A 104      40.589  67.555 -29.427  1.00 61.29           N  
ATOM   1537  H   LEU A 104      40.781  66.958 -28.635  1.00 61.29           H  
ATOM   1538  CA  LEU A 104      41.260  68.851 -29.502  1.00 61.29           C  
ATOM   1539  HA  LEU A 104      40.527  69.597 -29.809  1.00 61.29           H  
ATOM   1540  C   LEU A 104      42.365  68.819 -30.566  1.00 61.29           C  
ATOM   1541  CB  LEU A 104      41.817  69.215 -28.112  1.00 61.29           C  
ATOM   1542  HB2 LEU A 104      41.041  69.067 -27.361  1.00 61.29           H  
ATOM   1543  HB3 LEU A 104      42.633  68.530 -27.883  1.00 61.29           H  
ATOM   1544  O   LEU A 104      42.473  69.757 -31.353  1.00 61.29           O  
ATOM   1545  CG  LEU A 104      42.347  70.658 -28.012  1.00 61.29           C  
ATOM   1546  HG  LEU A 104      42.983  70.883 -28.868  1.00 61.29           H  
ATOM   1547  CD1 LEU A 104      41.208  71.679 -27.953  1.00 61.29           C  
ATOM   1548 HD11 LEU A 104      40.555  71.463 -27.107  1.00 61.29           H  
ATOM   1549 HD12 LEU A 104      40.629  71.635 -28.876  1.00 61.29           H  
ATOM   1550 HD13 LEU A 104      41.619  72.684 -27.853  1.00 61.29           H  
ATOM   1551  CD2 LEU A 104      43.192  70.822 -26.747  1.00 61.29           C  
ATOM   1552 HD21 LEU A 104      44.031  70.127 -26.784  1.00 61.29           H  
ATOM   1553 HD22 LEU A 104      43.581  71.838 -26.691  1.00 61.29           H  
ATOM   1554 HD23 LEU A 104      42.588  70.604 -25.866  1.00 61.29           H  
ATOM   1555  N   GLU A 105      43.143  67.734 -30.621  1.00 61.51           N  
ATOM   1556  H   GLU A 105      42.971  66.984 -29.967  1.00 61.51           H  
ATOM   1557  CA  GLU A 105      44.265  67.567 -31.551  1.00 61.51           C  
ATOM   1558  HA  GLU A 105      44.947  68.403 -31.395  1.00 61.51           H  
ATOM   1559  C   GLU A 105      43.821  67.612 -33.021  1.00 61.51           C  
ATOM   1560  CB  GLU A 105      45.015  66.255 -31.236  1.00 61.51           C  
ATOM   1561  HB2 GLU A 105      44.903  65.561 -32.069  1.00 61.51           H  
ATOM   1562  HB3 GLU A 105      44.596  65.789 -30.344  1.00 61.51           H  
ATOM   1563  O   GLU A 105      44.423  68.314 -33.837  1.00 61.51           O  
ATOM   1564  CG  GLU A 105      46.507  66.523 -30.988  1.00 61.51           C  
ATOM   1565  HG2 GLU A 105      46.597  67.214 -30.150  1.00 61.51           H  
ATOM   1566  HG3 GLU A 105      46.923  67.013 -31.868  1.00 61.51           H  
ATOM   1567  CD  GLU A 105      47.326  65.256 -30.687  1.00 61.51           C  
ATOM   1568  OE1 GLU A 105      48.495  65.432 -30.268  1.00 61.51           O  
ATOM   1569  OE2 GLU A 105      46.819  64.140 -30.925  1.00 61.51           O  
ATOM   1570  N   ALA A 106      42.722  66.927 -33.353  1.00 57.87           N  
ATOM   1571  H   ALA A 106      42.297  66.349 -32.641  1.00 57.87           H  
ATOM   1572  CA  ALA A 106      42.200  66.863 -34.718  1.00 57.87           C  
ATOM   1573  HA  ALA A 106      43.022  66.612 -35.388  1.00 57.87           H  
ATOM   1574  C   ALA A 106      41.597  68.188 -35.216  1.00 57.87           C  
ATOM   1575  CB  ALA A 106      41.165  65.736 -34.784  1.00 57.87           C  
ATOM   1576  HB1 ALA A 106      40.798  65.634 -35.805  1.00 57.87           H  
ATOM   1577  HB2 ALA A 106      41.623  64.797 -34.474  1.00 57.87           H  
ATOM   1578  HB3 ALA A 106      40.329  65.960 -34.121  1.00 57.87           H  
ATOM   1579  O   ALA A 106      41.596  68.435 -36.421  1.00 57.87           O  
ATOM   1580  N   ALA A 107      41.089  69.039 -34.319  1.00 61.70           N  
ATOM   1581  H   ALA A 107      41.099  68.767 -33.346  1.00 61.70           H  
ATOM   1582  CA  ALA A 107      40.488  70.328 -34.675  1.00 61.70           C  
ATOM   1583  HA  ALA A 107      39.958  70.216 -35.622  1.00 61.70           H  
ATOM   1584  C   ALA A 107      41.524  71.453 -34.873  1.00 61.70           C  
ATOM   1585  CB  ALA A 107      39.457  70.685 -33.600  1.00 61.70           C  
ATOM   1586  HB1 ALA A 107      38.714  69.892 -33.522  1.00 61.70           H  
ATOM   1587  HB2 ALA A 107      39.953  70.804 -32.636  1.00 61.70           H  
ATOM   1588  HB3 ALA A 107      38.958  71.617 -33.866  1.00 61.70           H  
ATOM   1589  O   ALA A 107      41.232  72.456 -35.527  1.00 61.70           O  
ATOM   1590  N   LEU A 108      42.747  71.291 -34.349  1.00 65.86           N  
ATOM   1591  H   LEU A 108      42.925  70.446 -33.825  1.00 65.86           H  
ATOM   1592  CA  LEU A 108      43.837  72.271 -34.478  1.00 65.86           C  
ATOM   1593  HA  LEU A 108      43.533  73.174 -33.949  1.00 65.86           H  
ATOM   1594  C   LEU A 108      44.164  72.721 -35.921  1.00 65.86           C  
ATOM   1595  CB  LEU A 108      45.119  71.714 -33.824  1.00 65.86           C  
ATOM   1596  HB2 LEU A 108      45.264  70.687 -34.160  1.00 65.86           H  
ATOM   1597  HB3 LEU A 108      45.977  72.287 -34.176  1.00 65.86           H  
ATOM   1598  O   LEU A 108      44.462  73.908 -36.092  1.00 65.86           O  
ATOM   1599  CG  LEU A 108      45.121  71.756 -32.289  1.00 65.86           C  
ATOM   1600  HG  LEU A 108      44.169  71.384 -31.910  1.00 65.86           H  
ATOM   1601  CD1 LEU A 108      46.250  70.897 -31.724  1.00 65.86           C  
ATOM   1602 HD11 LEU A 108      47.219  71.346 -31.943  1.00 65.86           H  
ATOM   1603 HD12 LEU A 108      46.128  70.789 -30.646  1.00 65.86           H  
ATOM   1604 HD13 LEU A 108      46.223  69.907 -32.180  1.00 65.86           H  
ATOM   1605  CD2 LEU A 108      45.330  73.176 -31.768  1.00 65.86           C  
ATOM   1606 HD21 LEU A 108      45.350  73.139 -30.679  1.00 65.86           H  
ATOM   1607 HD22 LEU A 108      44.501  73.812 -32.079  1.00 65.86           H  
ATOM   1608 HD23 LEU A 108      46.269  73.585 -32.143  1.00 65.86           H  
ATOM   1609  N   PRO A 109      44.143  71.861 -36.965  1.00 61.36           N  
ATOM   1610  CA  PRO A 109      44.582  72.244 -38.308  1.00 61.36           C  
ATOM   1611  HA  PRO A 109      45.610  72.601 -38.248  1.00 61.36           H  
ATOM   1612  C   PRO A 109      43.720  73.329 -38.961  1.00 61.36           C  
ATOM   1613  CB  PRO A 109      44.541  70.960 -39.149  1.00 61.36           C  
ATOM   1614  HB2 PRO A 109      45.382  70.907 -39.841  1.00 61.36           H  
ATOM   1615  HB3 PRO A 109      43.601  70.897 -39.697  1.00 61.36           H  
ATOM   1616  O   PRO A 109      44.245  74.163 -39.703  1.00 61.36           O  
ATOM   1617  CG  PRO A 109      44.587  69.834 -38.123  1.00 61.36           C  
ATOM   1618  HG2 PRO A 109      44.099  68.929 -38.486  1.00 61.36           H  
ATOM   1619  HG3 PRO A 109      45.620  69.632 -37.839  1.00 61.36           H  
ATOM   1620  CD  PRO A 109      43.843  70.441 -36.947  1.00 61.36           C  
ATOM   1621  HD2 PRO A 109      44.152  69.949 -36.024  1.00 61.36           H  
ATOM   1622  HD3 PRO A 109      42.771  70.333 -37.111  1.00 61.36           H  
ATOM   1623  N   GLU A 110      42.409  73.332 -38.698  1.00 60.10           N  
ATOM   1624  H   GLU A 110      42.038  72.651 -38.051  1.00 60.10           H  
ATOM   1625  CA  GLU A 110      41.459  74.236 -39.362  1.00 60.10           C  
ATOM   1626  HA  GLU A 110      41.799  74.396 -40.385  1.00 60.10           H  
ATOM   1627  C   GLU A 110      41.403  75.634 -38.734  1.00 60.10           C  
ATOM   1628  CB  GLU A 110      40.060  73.607 -39.458  1.00 60.10           C  
ATOM   1629  HB2 GLU A 110      39.408  74.353 -39.913  1.00 60.10           H  
ATOM   1630  HB3 GLU A 110      39.681  73.381 -38.461  1.00 60.10           H  
ATOM   1631  O   GLU A 110      40.717  76.517 -39.250  1.00 60.10           O  
ATOM   1632  CG  GLU A 110      40.046  72.335 -40.326  1.00 60.10           C  
ATOM   1633  HG2 GLU A 110      40.232  71.470 -39.689  1.00 60.10           H  
ATOM   1634  HG3 GLU A 110      40.865  72.394 -41.043  1.00 60.10           H  
ATOM   1635  CD  GLU A 110      38.737  72.138 -41.115  1.00 60.10           C  
ATOM   1636  OE1 GLU A 110      38.797  71.414 -42.134  1.00 60.10           O  
ATOM   1637  OE2 GLU A 110      37.701  72.733 -40.738  1.00 60.10           O  
ATOM   1638  N   VAL A 111      42.159  75.879 -37.655  1.00 63.18           N  
ATOM   1639  H   VAL A 111      42.710  75.123 -37.274  1.00 63.18           H  
ATOM   1640  CA  VAL A 111      42.151  77.176 -36.969  1.00 63.18           C  
ATOM   1641  HA  VAL A 111      41.115  77.366 -36.689  1.00 63.18           H  
ATOM   1642  C   VAL A 111      42.661  78.278 -37.923  1.00 63.18           C  
ATOM   1643  CB  VAL A 111      42.930  77.141 -35.646  1.00 63.18           C  
ATOM   1644  HB  VAL A 111      43.969  76.885 -35.856  1.00 63.18           H  
ATOM   1645  O   VAL A 111      43.817  78.213 -38.389  1.00 63.18           O  
ATOM   1646  CG1 VAL A 111      42.893  78.518 -34.945  1.00 63.18           C  
ATOM   1647 HG11 VAL A 111      42.216  78.502 -34.091  1.00 63.18           H  
ATOM   1648 HG12 VAL A 111      43.897  78.785 -34.614  1.00 63.18           H  
ATOM   1649 HG13 VAL A 111      42.559  79.320 -35.602  1.00 63.18           H  
ATOM   1650  CG2 VAL A 111      42.328  76.077 -34.709  1.00 63.18           C  
ATOM   1651 HG21 VAL A 111      42.921  75.982 -33.799  1.00 63.18           H  
ATOM   1652 HG22 VAL A 111      42.313  75.099 -35.189  1.00 63.18           H  
ATOM   1653 HG23 VAL A 111      41.303  76.341 -34.446  1.00 63.18           H  
ATOM   1654  N   PRO A 112      41.830  79.306 -38.221  1.00 68.34           N  
ATOM   1655  CA  PRO A 112      42.167  80.390 -39.143  1.00 68.34           C  
ATOM   1656  HA  PRO A 112      42.273  79.966 -40.142  1.00 68.34           H  
ATOM   1657  C   PRO A 112      43.449  81.123 -38.743  1.00 68.34           C  
ATOM   1658  CB  PRO A 112      40.974  81.354 -39.124  1.00 68.34           C  
ATOM   1659  HB2 PRO A 112      40.792  81.793 -40.105  1.00 68.34           H  
ATOM   1660  HB3 PRO A 112      41.133  82.138 -38.384  1.00 68.34           H  
ATOM   1661  O   PRO A 112      43.680  81.381 -37.567  1.00 68.34           O  
ATOM   1662  CG  PRO A 112      39.804  80.489 -38.672  1.00 68.34           C  
ATOM   1663  HG2 PRO A 112      39.041  81.072 -38.157  1.00 68.34           H  
ATOM   1664  HG3 PRO A 112      39.379  79.970 -39.531  1.00 68.34           H  
ATOM   1665  CD  PRO A 112      40.460  79.476 -37.743  1.00 68.34           C  
ATOM   1666  HD2 PRO A 112      39.889  78.548 -37.789  1.00 68.34           H  
ATOM   1667  HD3 PRO A 112      40.470  79.864 -36.725  1.00 68.34           H  
ATOM   1668  N   ALA A 113      44.271  81.514 -39.723  1.00 59.32           N  
ATOM   1669  H   ALA A 113      44.004  81.298 -40.672  1.00 59.32           H  
ATOM   1670  CA  ALA A 113      45.614  82.067 -39.496  1.00 59.32           C  
ATOM   1671  HA  ALA A 113      46.231  81.297 -39.034  1.00 59.32           H  
ATOM   1672  C   ALA A 113      45.664  83.302 -38.573  1.00 59.32           C  
ATOM   1673  CB  ALA A 113      46.224  82.408 -40.861  1.00 59.32           C  
ATOM   1674  HB1 ALA A 113      45.632  83.178 -41.356  1.00 59.32           H  
ATOM   1675  HB2 ALA A 113      46.258  81.516 -41.487  1.00 59.32           H  
ATOM   1676  HB3 ALA A 113      47.239  82.778 -40.720  1.00 59.32           H  
ATOM   1677  O   ALA A 113      46.607  83.438 -37.801  1.00 59.32           O  
ATOM   1678  N   THR A 114      44.669  84.190 -38.651  1.00 61.33           N  
ATOM   1679  H   THR A 114      43.888  84.007 -39.265  1.00 61.33           H  
ATOM   1680  CA  THR A 114      44.605  85.429 -37.854  1.00 61.33           C  
ATOM   1681  HA  THR A 114      45.546  85.973 -37.940  1.00 61.33           H  
ATOM   1682  C   THR A 114      44.387  85.162 -36.375  1.00 61.33           C  
ATOM   1683  CB  THR A 114      43.455  86.326 -38.337  1.00 61.33           C  
ATOM   1684  HB  THR A 114      43.197  87.050 -37.563  1.00 61.33           H  
ATOM   1685  O   THR A 114      45.010  85.795 -35.533  1.00 61.33           O  
ATOM   1686  CG2 THR A 114      43.850  87.091 -39.597  1.00 61.33           C  
ATOM   1687 HG21 THR A 114      44.709  87.728 -39.383  1.00 61.33           H  
ATOM   1688 HG22 THR A 114      43.016  87.717 -39.915  1.00 61.33           H  
ATOM   1689 HG23 THR A 114      44.104  86.394 -40.395  1.00 61.33           H  
ATOM   1690  OG1 THR A 114      42.316  85.550 -38.662  1.00 61.33           O  
ATOM   1691  HG1 THR A 114      41.709  85.590 -37.919  1.00 61.33           H  
ATOM   1692  N   GLU A 115      43.514  84.209 -36.063  1.00 61.86           N  
ATOM   1693  H   GLU A 115      43.050  83.704 -36.804  1.00 61.86           H  
ATOM   1694  CA  GLU A 115      43.280  83.766 -34.690  1.00 61.86           C  
ATOM   1695  HA  GLU A 115      43.312  84.615 -34.007  1.00 61.86           H  
ATOM   1696  C   GLU A 115      44.354  82.785 -34.245  1.00 61.86           C  
ATOM   1697  CB  GLU A 115      41.904  83.108 -34.584  1.00 61.86           C  
ATOM   1698  HB2 GLU A 115      41.814  82.643 -33.602  1.00 61.86           H  
ATOM   1699  HB3 GLU A 115      41.814  82.336 -35.349  1.00 61.86           H  
ATOM   1700  O   GLU A 115      44.577  82.633 -33.054  1.00 61.86           O  
ATOM   1701  CG  GLU A 115      40.783  84.142 -34.746  1.00 61.86           C  
ATOM   1702  HG2 GLU A 115      40.883  84.895 -33.965  1.00 61.86           H  
ATOM   1703  HG3 GLU A 115      40.894  84.638 -35.710  1.00 61.86           H  
ATOM   1704  CD  GLU A 115      39.385  83.516 -34.672  1.00 61.86           C  
ATOM   1705  OE1 GLU A 115      38.427  84.257 -34.988  1.00 61.86           O  
ATOM   1706  OE2 GLU A 115      39.281  82.312 -34.347  1.00 61.86           O  
ATOM   1707  N   ARG A 116      45.057  82.145 -35.188  1.00 59.35           N  
ATOM   1708  H   ARG A 116      44.753  82.269 -36.144  1.00 59.35           H  
ATOM   1709  CA  ARG A 116      46.102  81.159 -34.921  1.00 59.35           C  
ATOM   1710  HA  ARG A 116      45.652  80.328 -34.378  1.00 59.35           H  
ATOM   1711  C   ARG A 116      47.204  81.716 -34.044  1.00 59.35           C  
ATOM   1712  CB  ARG A 116      46.682  80.647 -36.243  1.00 59.35           C  
ATOM   1713  HB2 ARG A 116      45.864  80.512 -36.951  1.00 59.35           H  
ATOM   1714  HB3 ARG A 116      47.383  81.380 -36.642  1.00 59.35           H  
ATOM   1715  O   ARG A 116      47.737  80.957 -33.266  1.00 59.35           O  
ATOM   1716  CG  ARG A 116      47.393  79.299 -36.115  1.00 59.35           C  
ATOM   1717  HG2 ARG A 116      46.702  78.547 -35.732  1.00 59.35           H  
ATOM   1718  HG3 ARG A 116      48.229  79.395 -35.422  1.00 59.35           H  
ATOM   1719  CD  ARG A 116      47.938  78.855 -37.478  1.00 59.35           C  
ATOM   1720  HD2 ARG A 116      48.553  79.656 -37.888  1.00 59.35           H  
ATOM   1721  HD3 ARG A 116      48.567  77.980 -37.317  1.00 59.35           H  
ATOM   1722  NE  ARG A 116      46.861  78.503 -38.424  1.00 59.35           N  
ATOM   1723  HE  ARG A 116      45.917  78.472 -38.066  1.00 59.35           H  
ATOM   1724  NH1 ARG A 116      48.179  78.039 -40.246  1.00 59.35           N  
ATOM   1725 HH11 ARG A 116      48.988  78.318 -39.708  1.00 59.35           H  
ATOM   1726 HH12 ARG A 116      48.264  77.655 -41.176  1.00 59.35           H  
ATOM   1727  NH2 ARG A 116      45.965  77.662 -40.312  1.00 59.35           N  
ATOM   1728 HH21 ARG A 116      46.043  77.138 -41.172  1.00 59.35           H  
ATOM   1729 HH22 ARG A 116      45.093  77.617 -39.804  1.00 59.35           H  
ATOM   1730  CZ  ARG A 116      47.011  78.074 -39.660  1.00 59.35           C  
ATOM   1731  N   GLU A 117      47.542  82.997 -34.132  1.00 63.14           N  
ATOM   1732  H   GLU A 117      47.066  83.578 -34.807  1.00 63.14           H  
ATOM   1733  CA  GLU A 117      48.575  83.596 -33.283  1.00 63.14           C  
ATOM   1734  HA  GLU A 117      49.438  82.931 -33.255  1.00 63.14           H  
ATOM   1735  C   GLU A 117      48.087  83.782 -31.844  1.00 63.14           C  
ATOM   1736  CB  GLU A 117      49.007  84.919 -33.921  1.00 63.14           C  
ATOM   1737  HB2 GLU A 117      48.283  85.697 -33.681  1.00 63.14           H  
ATOM   1738  HB3 GLU A 117      49.011  84.783 -35.002  1.00 63.14           H  
ATOM   1739  O   GLU A 117      48.825  83.513 -30.904  1.00 63.14           O  
ATOM   1740  CG  GLU A 117      50.416  85.360 -33.515  1.00 63.14           C  
ATOM   1741  HG2 GLU A 117      50.404  85.701 -32.480  1.00 63.14           H  
ATOM   1742  HG3 GLU A 117      51.088  84.504 -33.585  1.00 63.14           H  
ATOM   1743  CD  GLU A 117      50.920  86.483 -34.435  1.00 63.14           C  
ATOM   1744  OE1 GLU A 117      52.131  86.478 -34.751  1.00 63.14           O  
ATOM   1745  OE2 GLU A 117      50.098  87.345 -34.819  1.00 63.14           O  
ATOM   1746  N   GLU A 118      46.819  84.154 -31.654  1.00 65.99           N  
ATOM   1747  H   GLU A 118      46.233  84.315 -32.461  1.00 65.99           H  
ATOM   1748  CA  GLU A 118      46.212  84.261 -30.329  1.00 65.99           C  
ATOM   1749  HA  GLU A 118      46.932  84.743 -29.668  1.00 65.99           H  
ATOM   1750  C   GLU A 118      45.890  82.881 -29.751  1.00 65.99           C  
ATOM   1751  CB  GLU A 118      44.964  85.150 -30.387  1.00 65.99           C  
ATOM   1752  HB2 GLU A 118      44.144  84.604 -30.852  1.00 65.99           H  
ATOM   1753  HB3 GLU A 118      45.188  86.033 -30.985  1.00 65.99           H  
ATOM   1754  O   GLU A 118      46.105  82.655 -28.567  1.00 65.99           O  
ATOM   1755  CG  GLU A 118      44.571  85.605 -28.973  1.00 65.99           C  
ATOM   1756  HG2 GLU A 118      45.433  86.084 -28.509  1.00 65.99           H  
ATOM   1757  HG3 GLU A 118      44.320  84.730 -28.375  1.00 65.99           H  
ATOM   1758  CD  GLU A 118      43.382  86.573 -28.937  1.00 65.99           C  
ATOM   1759  OE1 GLU A 118      43.189  87.161 -27.846  1.00 65.99           O  
ATOM   1760  OE2 GLU A 118      42.655  86.679 -29.946  1.00 65.99           O  
ATOM   1761  N   LEU A 119      45.447  81.935 -30.581  1.00 58.96           N  
ATOM   1762  H   LEU A 119      45.253  82.214 -31.532  1.00 58.96           H  
ATOM   1763  CA  LEU A 119      45.267  80.532 -30.240  1.00 58.96           C  
ATOM   1764  HA  LEU A 119      44.665  80.472 -29.334  1.00 58.96           H  
ATOM   1765  C   LEU A 119      46.612  79.881 -29.967  1.00 58.96           C  
ATOM   1766  CB  LEU A 119      44.541  79.778 -31.363  1.00 58.96           C  
ATOM   1767  HB2 LEU A 119      43.661  80.345 -31.668  1.00 58.96           H  
ATOM   1768  HB3 LEU A 119      45.204  79.719 -32.226  1.00 58.96           H  
ATOM   1769  O   LEU A 119      46.690  79.145 -29.010  1.00 58.96           O  
ATOM   1770  CG  LEU A 119      44.120  78.358 -30.917  1.00 58.96           C  
ATOM   1771  HG  LEU A 119      44.574  78.106 -29.959  1.00 58.96           H  
ATOM   1772  CD1 LEU A 119      42.608  78.268 -30.725  1.00 58.96           C  
ATOM   1773 HD11 LEU A 119      42.097  78.487 -31.663  1.00 58.96           H  
ATOM   1774 HD12 LEU A 119      42.291  78.987 -29.970  1.00 58.96           H  
ATOM   1775 HD13 LEU A 119      42.335  77.265 -30.399  1.00 58.96           H  
ATOM   1776  CD2 LEU A 119      44.568  77.308 -31.927  1.00 58.96           C  
ATOM   1777 HD21 LEU A 119      45.656  77.297 -31.997  1.00 58.96           H  
ATOM   1778 HD22 LEU A 119      44.205  76.324 -31.630  1.00 58.96           H  
ATOM   1779 HD23 LEU A 119      44.162  77.545 -32.910  1.00 58.96           H  
ATOM   1780  N   VAL A 120      47.674  80.172 -30.716  1.00 65.06           N  
ATOM   1781  H   VAL A 120      47.544  80.759 -31.528  1.00 65.06           H  
ATOM   1782  CA  VAL A 120      49.037  79.740 -30.398  1.00 65.06           C  
ATOM   1783  HA  VAL A 120      49.020  78.668 -30.202  1.00 65.06           H  
ATOM   1784  C   VAL A 120      49.456  80.409 -29.116  1.00 65.06           C  
ATOM   1785  CB  VAL A 120      50.063  79.979 -31.521  1.00 65.06           C  
ATOM   1786  HB  VAL A 120      49.924  80.976 -31.938  1.00 65.06           H  
ATOM   1787  O   VAL A 120      49.837  79.676 -28.248  1.00 65.06           O  
ATOM   1788  CG1 VAL A 120      51.519  79.859 -31.055  1.00 65.06           C  
ATOM   1789 HG11 VAL A 120      51.765  80.669 -30.368  1.00 65.06           H  
ATOM   1790 HG12 VAL A 120      51.688  78.900 -30.565  1.00 65.06           H  
ATOM   1791 HG13 VAL A 120      52.193  79.944 -31.908  1.00 65.06           H  
ATOM   1792  CG2 VAL A 120      49.889  78.921 -32.619  1.00 65.06           C  
ATOM   1793 HG21 VAL A 120      48.840  78.819 -32.900  1.00 65.06           H  
ATOM   1794 HG22 VAL A 120      50.233  77.951 -32.261  1.00 65.06           H  
ATOM   1795 HG23 VAL A 120      50.468  79.208 -33.497  1.00 65.06           H  
ATOM   1796  N   GLN A 121      49.278  81.709 -28.884  1.00 63.94           N  
ATOM   1797  H   GLN A 121      48.988  82.299 -29.651  1.00 63.94           H  
ATOM   1798  CA  GLN A 121      49.593  82.342 -27.595  1.00 63.94           C  
ATOM   1799  HA  GLN A 121      50.646  82.184 -27.361  1.00 63.94           H  
ATOM   1800  C   GLN A 121      48.746  81.817 -26.443  1.00 63.94           C  
ATOM   1801  CB  GLN A 121      49.326  83.842 -27.645  1.00 63.94           C  
ATOM   1802  HB2 GLN A 121      49.211  84.215 -26.627  1.00 63.94           H  
ATOM   1803  HB3 GLN A 121      48.396  84.036 -28.180  1.00 63.94           H  
ATOM   1804  O   GLN A 121      49.142  81.920 -25.287  1.00 63.94           O  
ATOM   1805  CG  GLN A 121      50.467  84.628 -28.280  1.00 63.94           C  
ATOM   1806  HG2 GLN A 121      51.386  84.461 -27.717  1.00 63.94           H  
ATOM   1807  HG3 GLN A 121      50.631  84.293 -29.304  1.00 63.94           H  
ATOM   1808  CD  GLN A 121      50.156  86.117 -28.281  1.00 63.94           C  
ATOM   1809  NE2 GLN A 121      50.914  86.902 -29.010  1.00 63.94           N  
ATOM   1810 HE21 GLN A 121      51.583  86.491 -29.645  1.00 63.94           H  
ATOM   1811 HE22 GLN A 121      50.613  87.863 -29.093  1.00 63.94           H  
ATOM   1812  OE1 GLN A 121      49.252  86.607 -27.615  1.00 63.94           O  
ATOM   1813  N   ARG A 122      47.527  81.354 -26.702  1.00 62.97           N  
ATOM   1814  H   ARG A 122      47.204  81.431 -27.656  1.00 62.97           H  
ATOM   1815  CA  ARG A 122      46.589  80.886 -25.686  1.00 62.97           C  
ATOM   1816  HA  ARG A 122      46.820  81.374 -24.740  1.00 62.97           H  
ATOM   1817  C   ARG A 122      46.759  79.402 -25.448  1.00 62.97           C  
ATOM   1818  CB  ARG A 122      45.163  81.282 -26.066  1.00 62.97           C  
ATOM   1819  HB2 ARG A 122      45.166  82.335 -26.349  1.00 62.97           H  
ATOM   1820  HB3 ARG A 122      44.824  80.686 -26.914  1.00 62.97           H  
ATOM   1821  O   ARG A 122      46.723  79.026 -24.297  1.00 62.97           O  
ATOM   1822  CG  ARG A 122      44.187  81.148 -24.899  1.00 62.97           C  
ATOM   1823  HG2 ARG A 122      44.554  81.712 -24.041  1.00 62.97           H  
ATOM   1824  HG3 ARG A 122      44.079  80.098 -24.627  1.00 62.97           H  
ATOM   1825  CD  ARG A 122      42.834  81.709 -25.340  1.00 62.97           C  
ATOM   1826  HD2 ARG A 122      42.502  81.160 -26.221  1.00 62.97           H  
ATOM   1827  HD3 ARG A 122      42.953  82.758 -25.609  1.00 62.97           H  
ATOM   1828  NE  ARG A 122      41.827  81.582 -24.275  1.00 62.97           N  
ATOM   1829  HE  ARG A 122      42.119  81.137 -23.417  1.00 62.97           H  
ATOM   1830  NH1 ARG A 122      40.069  82.426 -25.486  1.00 62.97           N  
ATOM   1831 HH11 ARG A 122      40.687  82.590 -26.268  1.00 62.97           H  
ATOM   1832 HH12 ARG A 122      39.090  82.655 -25.581  1.00 62.97           H  
ATOM   1833  NH2 ARG A 122      39.734  81.710 -23.395  1.00 62.97           N  
ATOM   1834 HH21 ARG A 122      38.754  81.926 -23.510  1.00 62.97           H  
ATOM   1835 HH22 ARG A 122      40.057  81.259 -22.552  1.00 62.97           H  
ATOM   1836  CZ  ARG A 122      40.553  81.908 -24.390  1.00 62.97           C  
ATOM   1837  N   LEU A 123      47.057  78.610 -26.469  1.00 57.63           N  
ATOM   1838  H   LEU A 123      47.051  79.033 -27.386  1.00 57.63           H  
ATOM   1839  CA  LEU A 123      47.586  77.254 -26.397  1.00 57.63           C  
ATOM   1840  HA  LEU A 123      46.971  76.651 -25.729  1.00 57.63           H  
ATOM   1841  C   LEU A 123      48.997  77.264 -25.870  1.00 57.63           C  
ATOM   1842  CB  LEU A 123      47.662  76.564 -27.766  1.00 57.63           C  
ATOM   1843  HB2 LEU A 123      48.143  77.236 -28.477  1.00 57.63           H  
ATOM   1844  HB3 LEU A 123      48.314  75.694 -27.686  1.00 57.63           H  
ATOM   1845  O   LEU A 123      49.333  76.305 -25.233  1.00 57.63           O  
ATOM   1846  CG  LEU A 123      46.323  76.070 -28.312  1.00 57.63           C  
ATOM   1847  HG  LEU A 123      45.581  76.867 -28.274  1.00 57.63           H  
ATOM   1848  CD1 LEU A 123      46.546  75.650 -29.757  1.00 57.63           C  
ATOM   1849 HD11 LEU A 123      46.957  76.483 -30.327  1.00 57.63           H  
ATOM   1850 HD12 LEU A 123      47.234  74.806 -29.807  1.00 57.63           H  
ATOM   1851 HD13 LEU A 123      45.587  75.358 -30.184  1.00 57.63           H  
ATOM   1852  CD2 LEU A 123      45.797  74.860 -27.535  1.00 57.63           C  
ATOM   1853 HD21 LEU A 123      44.891  74.487 -28.011  1.00 57.63           H  
ATOM   1854 HD22 LEU A 123      45.553  75.144 -26.511  1.00 57.63           H  
ATOM   1855 HD23 LEU A 123      46.541  74.063 -27.525  1.00 57.63           H  
ATOM   1856  N   GLU A 124      49.793  78.301 -26.095  1.00 61.27           N  
ATOM   1857  H   GLU A 124      49.466  78.967 -26.780  1.00 61.27           H  
ATOM   1858  CA  GLU A 124      51.142  78.526 -25.582  1.00 61.27           C  
ATOM   1859  HA  GLU A 124      51.701  77.591 -25.561  1.00 61.27           H  
ATOM   1860  C   GLU A 124      51.050  79.083 -24.193  1.00 61.27           C  
ATOM   1861  CB  GLU A 124      52.007  79.537 -26.349  1.00 61.27           C  
ATOM   1862  HB2 GLU A 124      51.407  80.420 -26.570  1.00 61.27           H  
ATOM   1863  HB3 GLU A 124      52.804  79.876 -25.688  1.00 61.27           H  
ATOM   1864  O   GLU A 124      51.961  78.812 -23.459  1.00 61.27           O  
ATOM   1865  CG  GLU A 124      52.719  78.992 -27.590  1.00 61.27           C  
ATOM   1866  HG2 GLU A 124      52.008  78.544 -28.284  1.00 61.27           H  
ATOM   1867  HG3 GLU A 124      53.390  78.197 -27.264  1.00 61.27           H  
ATOM   1868  CD  GLU A 124      53.538  80.092 -28.287  1.00 61.27           C  
ATOM   1869  OE1 GLU A 124      54.508  79.712 -28.978  1.00 61.27           O  
ATOM   1870  OE2 GLU A 124      53.250  81.293 -28.067  1.00 61.27           O  
ATOM   1871  N   ARG A 125      50.016  79.834 -23.796  1.00 60.74           N  
ATOM   1872  H   ARG A 125      49.398  80.183 -24.515  1.00 60.74           H  
ATOM   1873  CA  ARG A 125      49.761  80.204 -22.396  1.00 60.74           C  
ATOM   1874  HA  ARG A 125      50.709  80.390 -21.891  1.00 60.74           H  
ATOM   1875  C   ARG A 125      49.108  79.068 -21.649  1.00 60.74           C  
ATOM   1876  CB  ARG A 125      48.873  81.446 -22.254  1.00 60.74           C  
ATOM   1877  HB2 ARG A 125      48.373  81.412 -21.286  1.00 60.74           H  
ATOM   1878  HB3 ARG A 125      48.094  81.434 -23.017  1.00 60.74           H  
ATOM   1879  O   ARG A 125      49.395  78.914 -20.482  1.00 60.74           O  
ATOM   1880  CG  ARG A 125      49.677  82.750 -22.296  1.00 60.74           C  
ATOM   1881  HG2 ARG A 125      50.256  82.820 -23.217  1.00 60.74           H  
ATOM   1882  HG3 ARG A 125      50.375  82.755 -21.458  1.00 60.74           H  
ATOM   1883  CD  ARG A 125      48.750  83.964 -22.165  1.00 60.74           C  
ATOM   1884  HD2 ARG A 125      49.373  84.847 -22.024  1.00 60.74           H  
ATOM   1885  HD3 ARG A 125      48.117  83.837 -21.286  1.00 60.74           H  
ATOM   1886  NE  ARG A 125      47.917  84.151 -23.369  1.00 60.74           N  
ATOM   1887  HE  ARG A 125      48.106  83.522 -24.136  1.00 60.74           H  
ATOM   1888  NH1 ARG A 125      46.839  86.065 -22.696  1.00 60.74           N  
ATOM   1889 HH11 ARG A 125      46.220  86.830 -22.921  1.00 60.74           H  
ATOM   1890 HH12 ARG A 125      47.351  86.037 -21.826  1.00 60.74           H  
ATOM   1891  NH2 ARG A 125      46.431  85.229 -24.725  1.00 60.74           N  
ATOM   1892 HH21 ARG A 125      45.845  86.022 -24.944  1.00 60.74           H  
ATOM   1893 HH22 ARG A 125      46.666  84.612 -25.490  1.00 60.74           H  
ATOM   1894  CZ  ARG A 125      47.067  85.140 -23.591  1.00 60.74           C  
ATOM   1895  N   MET A 126      48.267  78.271 -22.290  1.00 54.31           N  
ATOM   1896  H   MET A 126      48.013  78.507 -23.238  1.00 54.31           H  
ATOM   1897  CA  MET A 126      47.741  77.033 -21.734  1.00 54.31           C  
ATOM   1898  HA  MET A 126      47.379  77.213 -20.722  1.00 54.31           H  
ATOM   1899  C   MET A 126      48.891  76.052 -21.633  1.00 54.31           C  
ATOM   1900  CB  MET A 126      46.590  76.461 -22.566  1.00 54.31           C  
ATOM   1901  HB2 MET A 126      46.850  76.491 -23.624  1.00 54.31           H  
ATOM   1902  HB3 MET A 126      46.448  75.416 -22.289  1.00 54.31           H  
ATOM   1903  O   MET A 126      49.166  75.624 -20.535  1.00 54.31           O  
ATOM   1904  CG  MET A 126      45.271  77.207 -22.323  1.00 54.31           C  
ATOM   1905  HG2 MET A 126      44.926  76.996 -21.311  1.00 54.31           H  
ATOM   1906  HG3 MET A 126      45.444  78.281 -22.393  1.00 54.31           H  
ATOM   1907  SD  MET A 126      43.961  76.766 -23.496  1.00 54.31           S  
ATOM   1908  CE  MET A 126      43.533  75.101 -22.907  1.00 54.31           C  
ATOM   1909  HE1 MET A 126      42.670  75.158 -22.243  1.00 54.31           H  
ATOM   1910  HE2 MET A 126      44.367  74.649 -22.370  1.00 54.31           H  
ATOM   1911  HE3 MET A 126      43.282  74.470 -23.760  1.00 54.31           H  
ATOM   1912  N   LEU A 127      49.656  75.816 -22.699  1.00 51.86           N  
ATOM   1913  H   LEU A 127      49.338  76.179 -23.585  1.00 51.86           H  
ATOM   1914  CA  LEU A 127      50.913  75.066 -22.704  1.00 51.86           C  
ATOM   1915  HA  LEU A 127      50.714  74.058 -22.340  1.00 51.86           H  
ATOM   1916  C   LEU A 127      51.919  75.706 -21.775  1.00 51.86           C  
ATOM   1917  CB  LEU A 127      51.596  74.919 -24.085  1.00 51.86           C  
ATOM   1918  HB2 LEU A 127      52.666  74.778 -23.931  1.00 51.86           H  
ATOM   1919  HB3 LEU A 127      51.531  75.857 -24.635  1.00 51.86           H  
ATOM   1920  O   LEU A 127      52.646  74.947 -21.189  1.00 51.86           O  
ATOM   1921  CG  LEU A 127      51.103  73.735 -24.938  1.00 51.86           C  
ATOM   1922  HG  LEU A 127      50.051  73.540 -24.731  1.00 51.86           H  
ATOM   1923  CD1 LEU A 127      51.276  73.983 -26.438  1.00 51.86           C  
ATOM   1924 HD11 LEU A 127      50.932  73.111 -26.993  1.00 51.86           H  
ATOM   1925 HD12 LEU A 127      50.681  74.841 -26.752  1.00 51.86           H  
ATOM   1926 HD13 LEU A 127      52.324  74.170 -26.675  1.00 51.86           H  
ATOM   1927  CD2 LEU A 127      51.939  72.499 -24.592  1.00 51.86           C  
ATOM   1928 HD21 LEU A 127      51.557  71.640 -25.145  1.00 51.86           H  
ATOM   1929 HD22 LEU A 127      52.986  72.650 -24.857  1.00 51.86           H  
ATOM   1930 HD23 LEU A 127      51.859  72.281 -23.528  1.00 51.86           H  
ATOM   1931  N   ALA A 128      52.009  77.028 -21.607  1.00 50.86           N  
ATOM   1932  H   ALA A 128      51.471  77.619 -22.225  1.00 50.86           H  
ATOM   1933  CA  ALA A 128      53.004  77.689 -20.749  1.00 50.86           C  
ATOM   1934  HA  ALA A 128      53.861  77.016 -20.734  1.00 50.86           H  
ATOM   1935  C   ALA A 128      52.542  77.862 -19.310  1.00 50.86           C  
ATOM   1936  CB  ALA A 128      53.561  79.027 -21.266  1.00 50.86           C  
ATOM   1937  HB1 ALA A 128      52.772  79.777 -21.321  1.00 50.86           H  
ATOM   1938  HB2 ALA A 128      54.039  78.888 -22.236  1.00 50.86           H  
ATOM   1939  HB3 ALA A 128      54.322  79.392 -20.577  1.00 50.86           H  
ATOM   1940  O   ALA A 128      53.372  78.151 -18.463  1.00 50.86           O  
ATOM   1941  N   ALA A 129      51.257  77.686 -19.027  1.00 46.08           N  
ATOM   1942  H   ALA A 129      50.603  77.630 -19.795  1.00 46.08           H  
ATOM   1943  CA  ALA A 129      50.706  77.496 -17.692  1.00 46.08           C  
ATOM   1944  HA  ALA A 129      51.340  77.998 -16.961  1.00 46.08           H  
ATOM   1945  C   ALA A 129      50.682  76.003 -17.336  1.00 46.08           C  
ATOM   1946  CB  ALA A 129      49.305  78.115 -17.622  1.00 46.08           C  
ATOM   1947  HB1 ALA A 129      48.637  77.615 -18.323  1.00 46.08           H  
ATOM   1948  HB2 ALA A 129      49.357  79.179 -17.853  1.00 46.08           H  
ATOM   1949  HB3 ALA A 129      48.910  77.994 -16.613  1.00 46.08           H  
ATOM   1950  O   ALA A 129      50.818  75.658 -16.170  1.00 46.08           O  
ATOM   1951  N   LEU A 130      50.593  75.124 -18.339  1.00 43.24           N  
ATOM   1952  H   LEU A 130      50.337  75.486 -19.246  1.00 43.24           H  
ATOM   1953  CA  LEU A 130      50.858  73.687 -18.265  1.00 43.24           C  
ATOM   1954  HA  LEU A 130      50.428  73.284 -17.348  1.00 43.24           H  
ATOM   1955  C   LEU A 130      52.371  73.412 -18.220  1.00 43.24           C  
ATOM   1956  CB  LEU A 130      50.235  72.957 -19.480  1.00 43.24           C  
ATOM   1957  HB2 LEU A 130      50.567  73.472 -20.382  1.00 43.24           H  
ATOM   1958  HB3 LEU A 130      50.656  71.953 -19.532  1.00 43.24           H  
ATOM   1959  O   LEU A 130      52.789  72.418 -17.645  1.00 43.24           O  
ATOM   1960  CG  LEU A 130      48.697  72.822 -19.504  1.00 43.24           C  
ATOM   1961  HG  LEU A 130      48.230  73.753 -19.184  1.00 43.24           H  
ATOM   1962  CD1 LEU A 130      48.198  72.472 -20.912  1.00 43.24           C  
ATOM   1963 HD11 LEU A 130      47.111  72.391 -20.907  1.00 43.24           H  
ATOM   1964 HD12 LEU A 130      48.623  71.520 -21.231  1.00 43.24           H  
ATOM   1965 HD13 LEU A 130      48.490  73.246 -21.622  1.00 43.24           H  
ATOM   1966  CD2 LEU A 130      48.239  71.713 -18.561  1.00 43.24           C  
ATOM   1967 HD21 LEU A 130      47.152  71.633 -18.587  1.00 43.24           H  
ATOM   1968 HD22 LEU A 130      48.546  71.941 -17.540  1.00 43.24           H  
ATOM   1969 HD23 LEU A 130      48.672  70.758 -18.860  1.00 43.24           H  
ATOM   1970  N   ARG A 131      53.225  74.281 -18.780  1.00 40.56           N  
ATOM   1971  H   ARG A 131      52.810  74.996 -19.360  1.00 40.56           H  
ATOM   1972  CA  ARG A 131      54.687  74.073 -18.885  1.00 40.56           C  
ATOM   1973  HA  ARG A 131      54.866  73.132 -19.405  1.00 40.56           H  
ATOM   1974  C   ARG A 131      55.317  73.911 -17.513  1.00 40.56           C  
ATOM   1975  CB  ARG A 131      55.466  75.203 -19.602  1.00 40.56           C  
ATOM   1976  HB2 ARG A 131      54.993  76.163 -19.401  1.00 40.56           H  
ATOM   1977  HB3 ARG A 131      56.447  75.283 -19.133  1.00 40.56           H  
ATOM   1978  O   ARG A 131      56.102  72.985 -17.371  1.00 40.56           O  
ATOM   1979  CG  ARG A 131      55.771  75.004 -21.100  1.00 40.56           C  
ATOM   1980  HG2 ARG A 131      56.458  74.165 -21.210  1.00 40.56           H  
ATOM   1981  HG3 ARG A 131      54.876  74.758 -21.671  1.00 40.56           H  
ATOM   1982  CD  ARG A 131      56.420  76.262 -21.700  1.00 40.56           C  
ATOM   1983  HD2 ARG A 131      57.435  76.349 -21.311  1.00 40.56           H  
ATOM   1984  HD3 ARG A 131      55.855  77.141 -21.390  1.00 40.56           H  
ATOM   1985  NE  ARG A 131      56.453  76.209 -23.175  1.00 40.56           N  
ATOM   1986  HE  ARG A 131      56.154  75.344 -23.602  1.00 40.56           H  
ATOM   1987  NH1 ARG A 131      57.160  78.364 -23.552  1.00 40.56           N  
ATOM   1988 HH11 ARG A 131      57.336  79.115 -24.204  1.00 40.56           H  
ATOM   1989 HH12 ARG A 131      57.213  78.516 -22.554  1.00 40.56           H  
ATOM   1990  NH2 ARG A 131      56.688  77.045 -25.284  1.00 40.56           N  
ATOM   1991 HH21 ARG A 131      56.820  77.828 -25.908  1.00 40.56           H  
ATOM   1992 HH22 ARG A 131      56.359  76.174 -25.675  1.00 40.56           H  
ATOM   1993  CZ  ARG A 131      56.769  77.201 -23.993  1.00 40.56           C  
ATOM   1994  N   PRO A 132      55.030  74.769 -16.514  1.00 36.86           N  
ATOM   1995  CA  PRO A 132      55.607  74.641 -15.191  1.00 36.86           C  
ATOM   1996  HA  PRO A 132      56.695  74.661 -15.262  1.00 36.86           H  
ATOM   1997  C   PRO A 132      55.169  73.328 -14.547  1.00 36.86           C  
ATOM   1998  CB  PRO A 132      55.123  75.855 -14.386  1.00 36.86           C  
ATOM   1999  HB2 PRO A 132      54.313  75.566 -13.716  1.00 36.86           H  
ATOM   2000  HB3 PRO A 132      55.938  76.299 -13.814  1.00 36.86           H  
ATOM   2001  O   PRO A 132      55.918  72.766 -13.762  1.00 36.86           O  
ATOM   2002  CG  PRO A 132      54.584  76.829 -15.429  1.00 36.86           C  
ATOM   2003  HG2 PRO A 132      53.766  77.437 -15.041  1.00 36.86           H  
ATOM   2004  HG3 PRO A 132      55.392  77.452 -15.811  1.00 36.86           H  
ATOM   2005  CD  PRO A 132      54.115  75.878 -16.513  1.00 36.86           C  
ATOM   2006  HD2 PRO A 132      54.133  76.360 -17.491  1.00 36.86           H  
ATOM   2007  HD3 PRO A 132      53.123  75.501 -16.265  1.00 36.86           H  
ATOM   2008  N   VAL A 133      53.994  72.803 -14.918  1.00 34.33           N  
ATOM   2009  H   VAL A 133      53.427  73.289 -15.598  1.00 34.33           H  
ATOM   2010  CA  VAL A 133      53.534  71.483 -14.470  1.00 34.33           C  
ATOM   2011  HA  VAL A 133      53.649  71.432 -13.387  1.00 34.33           H  
ATOM   2012  C   VAL A 133      54.414  70.384 -15.064  1.00 34.33           C  
ATOM   2013  CB  VAL A 133      52.048  71.235 -14.802  1.00 34.33           C  
ATOM   2014  HB  VAL A 133      51.923  71.060 -15.871  1.00 34.33           H  
ATOM   2015  O   VAL A 133      54.823  69.485 -14.340  1.00 34.33           O  
ATOM   2016  CG1 VAL A 133      51.533  69.985 -14.088  1.00 34.33           C  
ATOM   2017 HG11 VAL A 133      52.094  69.107 -14.410  1.00 34.33           H  
ATOM   2018 HG12 VAL A 133      51.641  70.096 -13.009  1.00 34.33           H  
ATOM   2019 HG13 VAL A 133      50.483  69.823 -14.329  1.00 34.33           H  
ATOM   2020  CG2 VAL A 133      51.159  72.421 -14.396  1.00 34.33           C  
ATOM   2021 HG21 VAL A 133      51.288  72.637 -13.336  1.00 34.33           H  
ATOM   2022 HG22 VAL A 133      51.413  73.307 -14.980  1.00 34.33           H  
ATOM   2023 HG23 VAL A 133      50.113  72.181 -14.589  1.00 34.33           H  
ATOM   2024  N   ALA A 134      54.776  70.488 -16.347  1.00 30.07           N  
ATOM   2025  H   ALA A 134      54.387  71.239 -16.901  1.00 30.07           H  
ATOM   2026  CA  ALA A 134      55.715  69.561 -16.978  1.00 30.07           C  
ATOM   2027  HA  ALA A 134      55.350  68.545 -16.832  1.00 30.07           H  
ATOM   2028  C   ALA A 134      57.125  69.627 -16.364  1.00 30.07           C  
ATOM   2029  CB  ALA A 134      55.765  69.850 -18.486  1.00 30.07           C  
ATOM   2030  HB1 ALA A 134      56.207  70.828 -18.676  1.00 30.07           H  
ATOM   2031  HB2 ALA A 134      54.758  69.815 -18.902  1.00 30.07           H  
ATOM   2032  HB3 ALA A 134      56.374  69.090 -18.975  1.00 30.07           H  
ATOM   2033  O   ALA A 134      57.821  68.620 -16.338  1.00 30.07           O  
ATOM   2034  N   GLN A 135      57.557  70.805 -15.893  1.00 28.27           N  
ATOM   2035  H   GLN A 135      56.925  71.590 -15.953  1.00 28.27           H  
ATOM   2036  CA  GLN A 135      58.933  71.054 -15.438  1.00 28.27           C  
ATOM   2037  HA  GLN A 135      59.628  70.786 -16.234  1.00 28.27           H  
ATOM   2038  C   GLN A 135      59.357  70.274 -14.205  1.00 28.27           C  
ATOM   2039  CB  GLN A 135      59.121  72.525 -15.060  1.00 28.27           C  
ATOM   2040  HB2 GLN A 135      58.246  72.876 -14.512  1.00 28.27           H  
ATOM   2041  HB3 GLN A 135      59.981  72.622 -14.397  1.00 28.27           H  
ATOM   2042  O   GLN A 135      60.553  70.031 -14.052  1.00 28.27           O  
ATOM   2043  CG  GLN A 135      59.382  73.432 -16.252  1.00 28.27           C  
ATOM   2044  HG2 GLN A 135      58.559  73.364 -16.963  1.00 28.27           H  
ATOM   2045  HG3 GLN A 135      60.296  73.112 -16.752  1.00 28.27           H  
ATOM   2046  CD  GLN A 135      59.530  74.885 -15.818  1.00 28.27           C  
ATOM   2047  NE2 GLN A 135      59.993  75.741 -16.698  1.00 28.27           N  
ATOM   2048 HE21 GLN A 135      60.349  75.405 -17.582  1.00 28.27           H  
ATOM   2049 HE22 GLN A 135      60.105  76.686 -16.360  1.00 28.27           H  
ATOM   2050  OE1 GLN A 135      59.221  75.305 -14.716  1.00 28.27           O  
ATOM   2051  N   ALA A 136      58.429  69.925 -13.313  1.00 27.15           N  
ATOM   2052  H   ALA A 136      57.463  70.141 -13.511  1.00 27.15           H  
ATOM   2053  CA  ALA A 136      58.724  69.066 -12.172  1.00 27.15           C  
ATOM   2054  HA  ALA A 136      59.662  69.392 -11.724  1.00 27.15           H  
ATOM   2055  C   ALA A 136      58.939  67.616 -12.662  1.00 27.15           C  
ATOM   2056  CB  ALA A 136      57.622  69.246 -11.120  1.00 27.15           C  
ATOM   2057  HB1 ALA A 136      57.563  70.291 -10.818  1.00 27.15           H  
ATOM   2058  HB2 ALA A 136      57.846  68.631 -10.249  1.00 27.15           H  
ATOM   2059  HB3 ALA A 136      56.663  68.934 -11.534  1.00 27.15           H  
ATOM   2060  O   ALA A 136      58.213  66.701 -12.295  1.00 27.15           O  
ATOM   2061  N   ALA A 137      59.912  67.451 -13.561  1.00 24.92           N  
ATOM   2062  H   ALA A 137      60.418  68.286 -13.821  1.00 24.92           H  
ATOM   2063  CA  ALA A 137      60.239  66.262 -14.329  1.00 24.92           C  
ATOM   2064  HA  ALA A 137      59.364  65.620 -14.426  1.00 24.92           H  
ATOM   2065  C   ALA A 137      61.369  65.462 -13.682  1.00 24.92           C  
ATOM   2066  CB  ALA A 137      60.699  66.730 -15.722  1.00 24.92           C  
ATOM   2067  HB1 ALA A 137      61.005  65.865 -16.310  1.00 24.92           H  
ATOM   2068  HB2 ALA A 137      59.878  67.226 -16.239  1.00 24.92           H  
ATOM   2069  HB3 ALA A 137      61.542  67.417 -15.643  1.00 24.92           H  
ATOM   2070  O   ALA A 137      61.297  64.243 -13.578  1.00 24.92           O  
ATOM   2071  N   ASP A 138      62.435  66.176 -13.309  1.00 23.30           N  
ATOM   2072  H   ASP A 138      62.363  67.173 -13.454  1.00 23.30           H  
ATOM   2073  CA  ASP A 138      63.802  65.643 -13.310  1.00 23.30           C  
ATOM   2074  HA  ASP A 138      64.002  65.122 -14.247  1.00 23.30           H  
ATOM   2075  C   ASP A 138      64.108  64.678 -12.176  1.00 23.30           C  
ATOM   2076  CB  ASP A 138      64.792  66.815 -13.137  1.00 23.30           C  
ATOM   2077  HB2 ASP A 138      64.394  67.523 -12.410  1.00 23.30           H  
ATOM   2078  HB3 ASP A 138      65.726  66.429 -12.730  1.00 23.30           H  
ATOM   2079  O   ASP A 138      64.773  63.657 -12.350  1.00 23.30           O  
ATOM   2080  CG  ASP A 138      65.165  67.554 -14.416  1.00 23.30           C  
ATOM   2081  OD1 ASP A 138      64.983  66.978 -15.510  1.00 23.30           O  
ATOM   2082  OD2 ASP A 138      65.664  68.692 -14.273  1.00 23.30           O  
ATOM   2083  N   ALA A 139      63.767  65.113 -10.964  1.00 23.49           N  
ATOM   2084  H   ALA A 139      63.186  65.938 -10.923  1.00 23.49           H  
ATOM   2085  CA  ALA A 139      64.580  64.783  -9.799  1.00 23.49           C  
ATOM   2086  HA  ALA A 139      65.629  64.884 -10.077  1.00 23.49           H  
ATOM   2087  C   ALA A 139      64.393  63.346  -9.314  1.00 23.49           C  
ATOM   2088  CB  ALA A 139      64.283  65.796  -8.692  1.00 23.49           C  
ATOM   2089  HB1 ALA A 139      64.925  65.597  -7.833  1.00 23.49           H  
ATOM   2090  HB2 ALA A 139      64.478  66.806  -9.051  1.00 23.49           H  
ATOM   2091  HB3 ALA A 139      63.240  65.714  -8.383  1.00 23.49           H  
ATOM   2092  O   ALA A 139      65.132  62.895  -8.441  1.00 23.49           O  
ATOM   2093  N   SER A 140      63.433  62.615  -9.879  1.00 23.47           N  
ATOM   2094  H   SER A 140      62.952  62.997 -10.680  1.00 23.47           H  
ATOM   2095  CA  SER A 140      63.094  61.249  -9.483  1.00 23.47           C  
ATOM   2096  HA  SER A 140      62.991  61.219  -8.398  1.00 23.47           H  
ATOM   2097  C   SER A 140      64.166  60.222  -9.861  1.00 23.47           C  
ATOM   2098  CB  SER A 140      61.744  60.870 -10.102  1.00 23.47           C  
ATOM   2099  HB2 SER A 140      60.994  61.600  -9.799  1.00 23.47           H  
ATOM   2100  HB3 SER A 140      61.435  59.888  -9.746  1.00 23.47           H  
ATOM   2101  O   SER A 140      63.883  59.029  -9.870  1.00 23.47           O  
ATOM   2102  OG  SER A 140      61.833  60.856 -11.512  1.00 23.47           O  
ATOM   2103  HG  SER A 140      62.328  60.079 -11.779  1.00 23.47           H  
ATOM   2104  N   GLY A 141      65.357  60.682 -10.253  1.00 21.95           N  
ATOM   2105  H   GLY A 141      65.507  61.677 -10.161  1.00 21.95           H  
ATOM   2106  CA  GLY A 141      66.311  59.930 -11.047  1.00 21.95           C  
ATOM   2107  HA2 GLY A 141      65.822  59.599 -11.963  1.00 21.95           H  
ATOM   2108  HA3 GLY A 141      67.139  60.582 -11.323  1.00 21.95           H  
ATOM   2109  C   GLY A 141      66.861  58.702 -10.342  1.00 21.95           C  
ATOM   2110  O   GLY A 141      66.452  57.572 -10.598  1.00 21.95           O  
ATOM   2111  N   THR A 142      67.895  58.919  -9.537  1.00 21.23           N  
ATOM   2112  H   THR A 142      68.158  59.871  -9.323  1.00 21.23           H  
ATOM   2113  CA  THR A 142      68.812  57.866  -9.108  1.00 21.23           C  
ATOM   2114  HA  THR A 142      68.932  57.147  -9.919  1.00 21.23           H  
ATOM   2115  C   THR A 142      68.253  57.100  -7.924  1.00 21.23           C  
ATOM   2116  CB  THR A 142      70.199  58.440  -8.797  1.00 21.23           C  
ATOM   2117  HB  THR A 142      70.793  57.696  -8.266  1.00 21.23           H  
ATOM   2118  O   THR A 142      68.637  57.330  -6.778  1.00 21.23           O  
ATOM   2119  CG2 THR A 142      70.947  58.831 -10.071  1.00 21.23           C  
ATOM   2120 HG21 THR A 142      71.075  57.954 -10.705  1.00 21.23           H  
ATOM   2121 HG22 THR A 142      70.393  59.596 -10.614  1.00 21.23           H  
ATOM   2122 HG23 THR A 142      71.929  59.223  -9.804  1.00 21.23           H  
ATOM   2123  OG1 THR A 142      70.064  59.596  -8.002  1.00 21.23           O  
ATOM   2124  HG1 THR A 142      69.670  59.295  -7.180  1.00 21.23           H  
ATOM   2125  N   GLY A 143      67.377  56.140  -8.204  1.00 20.62           N  
ATOM   2126  H   GLY A 143      66.982  56.105  -9.133  1.00 20.62           H  
ATOM   2127  CA  GLY A 143      67.282  54.979  -7.331  1.00 20.62           C  
ATOM   2128  HA2 GLY A 143      67.070  55.289  -6.308  1.00 20.62           H  
ATOM   2129  HA3 GLY A 143      66.474  54.332  -7.674  1.00 20.62           H  
ATOM   2130  C   GLY A 143      68.601  54.196  -7.353  1.00 20.62           C  
ATOM   2131  O   GLY A 143      69.676  54.671  -7.720  1.00 20.62           O  
ATOM   2132  N   ALA A 144      68.541  52.913  -7.061  1.00 20.84           N  
ATOM   2133  H   ALA A 144      68.958  52.316  -7.760  1.00 20.84           H  
ATOM   2134  CA  ALA A 144      68.871  52.474  -5.715  1.00 20.84           C  
ATOM   2135  HA  ALA A 144      68.750  53.303  -5.017  1.00 20.84           H  
ATOM   2136  C   ALA A 144      70.339  52.025  -5.646  1.00 20.84           C  
ATOM   2137  CB  ALA A 144      67.884  51.367  -5.329  1.00 20.84           C  
ATOM   2138  HB1 ALA A 144      68.069  51.052  -4.302  1.00 20.84           H  
ATOM   2139  HB2 ALA A 144      68.008  50.506  -5.986  1.00 20.84           H  
ATOM   2140  HB3 ALA A 144      66.861  51.735  -5.403  1.00 20.84           H  
ATOM   2141  O   ALA A 144      70.634  51.014  -5.023  1.00 20.84           O  
ATOM   2142  N   ASN A 145      71.261  52.710  -6.339  1.00 19.60           N  
ATOM   2143  H   ASN A 145      70.984  53.538  -6.847  1.00 19.60           H  
ATOM   2144  CA  ASN A 145      72.501  52.036  -6.688  1.00 19.60           C  
ATOM   2145  HA  ASN A 145      72.194  51.039  -7.004  1.00 19.60           H  
ATOM   2146  C   ASN A 145      73.490  51.749  -5.557  1.00 19.60           C  
ATOM   2147  CB  ASN A 145      73.208  52.659  -7.908  1.00 19.60           C  
ATOM   2148  HB2 ASN A 145      73.798  53.519  -7.591  1.00 19.60           H  
ATOM   2149  HB3 ASN A 145      72.464  52.992  -8.633  1.00 19.60           H  
ATOM   2150  O   ASN A 145      74.538  51.233  -5.936  1.00 19.60           O  
ATOM   2151  CG  ASN A 145      74.101  51.632  -8.613  1.00 19.60           C  
ATOM   2152  ND2 ASN A 145      75.322  51.969  -8.955  1.00 19.60           N  
ATOM   2153 HD21 ASN A 145      75.883  51.200  -9.292  1.00 19.60           H  
ATOM   2154 HD22 ASN A 145      75.718  52.838  -8.626  1.00 19.60           H  
ATOM   2155  OD1 ASN A 145      73.709  50.509  -8.875  1.00 19.60           O  
ATOM   2156  N   PRO A 146      73.333  51.996  -4.234  1.00 22.79           N  
ATOM   2157  CA  PRO A 146      74.182  51.212  -3.359  1.00 22.79           C  
ATOM   2158  HA  PRO A 146      75.228  51.361  -3.624  1.00 22.79           H  
ATOM   2159  C   PRO A 146      73.831  49.718  -3.556  1.00 22.79           C  
ATOM   2160  CB  PRO A 146      73.993  51.761  -1.944  1.00 22.79           C  
ATOM   2161  HB2 PRO A 146      74.086  50.985  -1.184  1.00 22.79           H  
ATOM   2162  HB3 PRO A 146      74.715  52.556  -1.762  1.00 22.79           H  
ATOM   2163  O   PRO A 146      73.011  49.160  -2.848  1.00 22.79           O  
ATOM   2164  CG  PRO A 146      72.589  52.349  -1.988  1.00 22.79           C  
ATOM   2165  HG2 PRO A 146      71.857  51.558  -1.830  1.00 22.79           H  
ATOM   2166  HG3 PRO A 146      72.458  53.145  -1.255  1.00 22.79           H  
ATOM   2167  CD  PRO A 146      72.478  52.867  -3.422  1.00 22.79           C  
ATOM   2168  HD2 PRO A 146      72.875  53.881  -3.467  1.00 22.79           H  
ATOM   2169  HD3 PRO A 146      71.425  52.887  -3.704  1.00 22.79           H  
ATOM   2170  N   SER A 147      74.525  49.046  -4.488  1.00 20.79           N  
ATOM   2171  H   SER A 147      75.001  49.590  -5.193  1.00 20.79           H  
ATOM   2172  CA  SER A 147      75.090  47.729  -4.198  1.00 20.79           C  
ATOM   2173  HA  SER A 147      74.293  47.026  -3.959  1.00 20.79           H  
ATOM   2174  C   SER A 147      76.033  47.824  -3.004  1.00 20.79           C  
ATOM   2175  CB  SER A 147      75.905  47.210  -5.392  1.00 20.79           C  
ATOM   2176  HB2 SER A 147      76.143  46.159  -5.228  1.00 20.79           H  
ATOM   2177  HB3 SER A 147      75.305  47.291  -6.298  1.00 20.79           H  
ATOM   2178  O   SER A 147      76.411  46.798  -2.465  1.00 20.79           O  
ATOM   2179  OG  SER A 147      77.119  47.933  -5.558  1.00 20.79           O  
ATOM   2180  HG  SER A 147      77.748  47.575  -4.928  1.00 20.79           H  
ATOM   2181  N   GLY A 148      76.457  49.069  -2.719  1.00 22.35           N  
ATOM   2182  H   GLY A 148      76.098  49.782  -3.337  1.00 22.35           H  
ATOM   2183  CA  GLY A 148      77.359  49.535  -1.695  1.00 22.35           C  
ATOM   2184  HA2 GLY A 148      77.011  50.498  -1.321  1.00 22.35           H  
ATOM   2185  HA3 GLY A 148      78.345  49.674  -2.137  1.00 22.35           H  
ATOM   2186  C   GLY A 148      77.449  48.602  -0.513  1.00 22.35           C  
ATOM   2187  O   GLY A 148      76.447  48.253   0.105  1.00 22.35           O  
ATOM   2188  N   ASP A 149      78.705  48.269  -0.270  1.00 24.91           N  
ATOM   2189  H   ASP A 149      79.414  48.633  -0.891  1.00 24.91           H  
ATOM   2190  CA  ASP A 149      79.170  47.251   0.636  1.00 24.91           C  
ATOM   2191  HA  ASP A 149      78.742  46.301   0.318  1.00 24.91           H  
ATOM   2192  C   ASP A 149      78.769  47.455   2.091  1.00 24.91           C  
ATOM   2193  CB  ASP A 149      80.702  47.163   0.516  1.00 24.91           C  
ATOM   2194  HB2 ASP A 149      81.128  48.165   0.558  1.00 24.91           H  
ATOM   2195  HB3 ASP A 149      81.113  46.602   1.355  1.00 24.91           H  
ATOM   2196  O   ASP A 149      78.423  48.539   2.571  1.00 24.91           O  
ATOM   2197  CG  ASP A 149      81.153  46.449  -0.757  1.00 24.91           C  
ATOM   2198  OD1 ASP A 149      80.602  45.370  -1.054  1.00 24.91           O  
ATOM   2199  OD2 ASP A 149      82.055  46.999  -1.430  1.00 24.91           O  
ATOM   2200  N   ASP A 150      78.947  46.324   2.752  1.00 25.93           N  
ATOM   2201  H   ASP A 150      79.337  45.579   2.193  1.00 25.93           H  
ATOM   2202  CA  ASP A 150      78.414  45.817   4.005  1.00 25.93           C  
ATOM   2203  HA  ASP A 150      77.353  45.606   3.871  1.00 25.93           H  
ATOM   2204  C   ASP A 150      78.542  46.714   5.222  1.00 25.93           C  
ATOM   2205  CB  ASP A 150      79.198  44.513   4.284  1.00 25.93           C  
ATOM   2206  HB2 ASP A 150      79.979  44.370   3.537  1.00 25.93           H  
ATOM   2207  HB3 ASP A 150      79.723  44.592   5.236  1.00 25.93           H  
ATOM   2208  O   ASP A 150      77.874  46.465   6.210  1.00 25.93           O  
ATOM   2209  CG  ASP A 150      78.333  43.251   4.306  1.00 25.93           C  
ATOM   2210  OD1 ASP A 150      77.098  43.366   4.484  1.00 25.93           O  
ATOM   2211  OD2 ASP A 150      78.907  42.175   4.014  1.00 25.93           O  
ATOM   2212  N   LEU A 151      79.383  47.751   5.155  1.00 23.72           N  
ATOM   2213  H   LEU A 151      79.723  47.947   4.224  1.00 23.72           H  
ATOM   2214  CA  LEU A 151      80.082  48.368   6.288  1.00 23.72           C  
ATOM   2215  HA  LEU A 151      80.877  47.706   6.631  1.00 23.72           H  
ATOM   2216  C   LEU A 151      79.235  48.710   7.503  1.00 23.72           C  
ATOM   2217  CB  LEU A 151      80.634  49.734   5.844  1.00 23.72           C  
ATOM   2218  HB2 LEU A 151      80.886  50.323   6.726  1.00 23.72           H  
ATOM   2219  HB3 LEU A 151      79.837  50.265   5.323  1.00 23.72           H  
ATOM   2220  O   LEU A 151      79.802  48.965   8.562  1.00 23.72           O  
ATOM   2221  CG  LEU A 151      81.878  49.721   4.963  1.00 23.72           C  
ATOM   2222  HG  LEU A 151      81.690  49.152   4.052  1.00 23.72           H  
ATOM   2223  CD1 LEU A 151      82.192  51.175   4.595  1.00 23.72           C  
ATOM   2224 HD11 LEU A 151      82.384  51.757   5.496  1.00 23.72           H  
ATOM   2225 HD12 LEU A 151      83.067  51.202   3.946  1.00 23.72           H  
ATOM   2226 HD13 LEU A 151      81.345  51.601   4.057  1.00 23.72           H  
ATOM   2227  CD2 LEU A 151      83.092  49.143   5.692  1.00 23.72           C  
ATOM   2228 HD21 LEU A 151      83.978  49.227   5.063  1.00 23.72           H  
ATOM   2229 HD22 LEU A 151      83.252  49.666   6.635  1.00 23.72           H  
ATOM   2230 HD23 LEU A 151      82.924  48.086   5.901  1.00 23.72           H  
ATOM   2231  N   GLY A 152      77.927  48.900   7.308  1.00 32.16           N  
ATOM   2232  H   GLY A 152      77.549  48.462   6.480  1.00 32.16           H  
ATOM   2233  CA  GLY A 152      77.016  49.627   8.195  1.00 32.16           C  
ATOM   2234  HA2 GLY A 152      77.350  50.662   8.273  1.00 32.16           H  
ATOM   2235  HA3 GLY A 152      76.017  49.608   7.760  1.00 32.16           H  
ATOM   2236  C   GLY A 152      76.918  49.059   9.609  1.00 32.16           C  
ATOM   2237  O   GLY A 152      76.270  49.657  10.465  1.00 32.16           O  
ATOM   2238  N   GLU A 153      77.569  47.915   9.785  1.00 30.09           N  
ATOM   2239  H   GLU A 153      78.040  47.614   8.944  1.00 30.09           H  
ATOM   2240  CA  GLU A 153      77.848  47.003  10.882  1.00 30.09           C  
ATOM   2241  HA  GLU A 153      76.974  46.377  11.064  1.00 30.09           H  
ATOM   2242  C   GLU A 153      78.211  47.698  12.190  1.00 30.09           C  
ATOM   2243  CB  GLU A 153      79.007  46.094  10.423  1.00 30.09           C  
ATOM   2244  HB2 GLU A 153      79.254  45.398  11.225  1.00 30.09           H  
ATOM   2245  HB3 GLU A 153      79.876  46.722  10.226  1.00 30.09           H  
ATOM   2246  O   GLU A 153      79.324  47.600  12.710  1.00 30.09           O  
ATOM   2247  CG  GLU A 153      78.679  45.276   9.166  1.00 30.09           C  
ATOM   2248  HG2 GLU A 153      77.903  44.553   9.417  1.00 30.09           H  
ATOM   2249  HG3 GLU A 153      78.269  45.955   8.417  1.00 30.09           H  
ATOM   2250  CD  GLU A 153      79.891  44.552   8.558  1.00 30.09           C  
ATOM   2251  OE1 GLU A 153      79.683  43.767   7.613  1.00 30.09           O  
ATOM   2252  OE2 GLU A 153      81.029  44.758   9.046  1.00 30.09           O  
ATOM   2253  N   ALA A 154      77.252  48.412  12.772  1.00 25.24           N  
ATOM   2254  H   ALA A 154      76.403  48.596  12.256  1.00 25.24           H  
ATOM   2255  CA  ALA A 154      77.384  48.821  14.159  1.00 25.24           C  
ATOM   2256  HA  ALA A 154      78.252  49.476  14.225  1.00 25.24           H  
ATOM   2257  C   ALA A 154      77.658  47.599  15.063  1.00 25.24           C  
ATOM   2258  CB  ALA A 154      76.152  49.623  14.578  1.00 25.24           C  
ATOM   2259  HB1 ALA A 154      76.272  49.984  15.599  1.00 25.24           H  
ATOM   2260  HB2 ALA A 154      76.024  50.473  13.908  1.00 25.24           H  
ATOM   2261  HB3 ALA A 154      75.267  48.988  14.524  1.00 25.24           H  
ATOM   2262  O   ALA A 154      77.367  46.460  14.715  1.00 25.24           O  
ATOM   2263  N   GLY A 155      78.261  47.854  16.224  1.00 32.82           N  
ATOM   2264  H   GLY A 155      78.395  48.827  16.460  1.00 32.82           H  
ATOM   2265  CA  GLY A 155      79.086  46.892  16.966  1.00 32.82           C  
ATOM   2266  HA2 GLY A 155      79.685  46.325  16.254  1.00 32.82           H  
ATOM   2267  HA3 GLY A 155      79.771  47.435  17.616  1.00 32.82           H  
ATOM   2268  C   GLY A 155      78.322  45.895  17.827  1.00 32.82           C  
ATOM   2269  O   GLY A 155      78.343  46.013  19.048  1.00 32.82           O  
ATOM   2270  N   VAL A 156      77.643  44.946  17.183  1.00 28.38           N  
ATOM   2271  H   VAL A 156      77.696  44.983  16.175  1.00 28.38           H  
ATOM   2272  CA  VAL A 156      76.561  44.111  17.740  1.00 28.38           C  
ATOM   2273  HA  VAL A 156      75.886  44.790  18.262  1.00 28.38           H  
ATOM   2274  C   VAL A 156      77.000  43.067  18.778  1.00 28.38           C  
ATOM   2275  CB  VAL A 156      75.744  43.399  16.624  1.00 28.38           C  
ATOM   2276  HB  VAL A 156      76.204  42.439  16.386  1.00 28.38           H  
ATOM   2277  O   VAL A 156      76.428  41.986  18.819  1.00 28.38           O  
ATOM   2278  CG1 VAL A 156      74.290  43.161  17.069  1.00 28.38           C  
ATOM   2279 HG11 VAL A 156      73.786  44.116  17.218  1.00 28.38           H  
ATOM   2280 HG12 VAL A 156      73.760  42.589  16.308  1.00 28.38           H  
ATOM   2281 HG13 VAL A 156      74.246  42.593  17.998  1.00 28.38           H  
ATOM   2282  CG2 VAL A 156      75.644  44.153  15.299  1.00 28.38           C  
ATOM   2283 HG21 VAL A 156      74.948  43.648  14.628  1.00 28.38           H  
ATOM   2284 HG22 VAL A 156      76.615  44.145  14.806  1.00 28.38           H  
ATOM   2285 HG23 VAL A 156      75.298  45.173  15.469  1.00 28.38           H  
ATOM   2286  N   ASP A 157      78.019  43.297  19.601  1.00 26.81           N  
ATOM   2287  H   ASP A 157      78.502  44.184  19.570  1.00 26.81           H  
ATOM   2288  CA  ASP A 157      78.452  42.249  20.537  1.00 26.81           C  
ATOM   2289  HA  ASP A 157      78.800  41.375  19.985  1.00 26.81           H  
ATOM   2290  C   ASP A 157      77.296  41.799  21.425  1.00 26.81           C  
ATOM   2291  CB  ASP A 157      79.568  42.754  21.464  1.00 26.81           C  
ATOM   2292  HB2 ASP A 157      79.595  42.123  22.352  1.00 26.81           H  
ATOM   2293  HB3 ASP A 157      79.339  43.769  21.789  1.00 26.81           H  
ATOM   2294  O   ASP A 157      77.037  40.610  21.597  1.00 26.81           O  
ATOM   2295  CG  ASP A 157      80.966  42.712  20.855  1.00 26.81           C  
ATOM   2296  OD1 ASP A 157      81.183  41.950  19.888  1.00 26.81           O  
ATOM   2297  OD2 ASP A 157      81.837  43.424  21.405  1.00 26.81           O  
ATOM   2298  N   GLU A 158      76.630  42.783  22.027  1.00 26.93           N  
ATOM   2299  H   GLU A 158      76.899  43.729  21.796  1.00 26.93           H  
ATOM   2300  CA  GLU A 158      76.066  42.539  23.340  1.00 26.93           C  
ATOM   2301  HA  GLU A 158      76.809  41.989  23.917  1.00 26.93           H  
ATOM   2302  C   GLU A 158      74.855  41.633  23.350  1.00 26.93           C  
ATOM   2303  CB  GLU A 158      75.787  43.856  24.082  1.00 26.93           C  
ATOM   2304  HB2 GLU A 158      74.985  43.705  24.805  1.00 26.93           H  
ATOM   2305  HB3 GLU A 158      75.475  44.626  23.376  1.00 26.93           H  
ATOM   2306  O   GLU A 158      74.625  41.116  24.434  1.00 26.93           O  
ATOM   2307  CG  GLU A 158      77.040  44.302  24.851  1.00 26.93           C  
ATOM   2308  HG2 GLU A 158      77.830  44.525  24.134  1.00 26.93           H  
ATOM   2309  HG3 GLU A 158      77.377  43.475  25.476  1.00 26.93           H  
ATOM   2310  CD  GLU A 158      76.809  45.527  25.749  1.00 26.93           C  
ATOM   2311  OE1 GLU A 158      77.673  45.765  26.626  1.00 26.93           O  
ATOM   2312  OE2 GLU A 158      75.784  46.226  25.574  1.00 26.93           O  
ATOM   2313  N   LEU A 159      74.133  41.448  22.225  1.00 24.41           N  
ATOM   2314  H   LEU A 159      74.568  41.774  21.374  1.00 24.41           H  
ATOM   2315  CA  LEU A 159      72.785  40.854  22.133  1.00 24.41           C  
ATOM   2316  HA  LEU A 159      72.106  41.664  21.868  1.00 24.41           H  
ATOM   2317  C   LEU A 159      72.310  40.294  23.488  1.00 24.41           C  
ATOM   2318  CB  LEU A 159      72.713  39.806  21.001  1.00 24.41           C  
ATOM   2319  HB2 LEU A 159      73.252  38.909  21.305  1.00 24.41           H  
ATOM   2320  HB3 LEU A 159      73.222  40.202  20.123  1.00 24.41           H  
ATOM   2321  O   LEU A 159      72.360  39.091  23.734  1.00 24.41           O  
ATOM   2322  CG  LEU A 159      71.243  39.466  20.644  1.00 24.41           C  
ATOM   2323  HG  LEU A 159      70.568  39.980  21.327  1.00 24.41           H  
ATOM   2324  CD1 LEU A 159      70.906  39.927  19.225  1.00 24.41           C  
ATOM   2325 HD11 LEU A 159      71.076  41.001  19.141  1.00 24.41           H  
ATOM   2326 HD12 LEU A 159      71.536  39.407  18.503  1.00 24.41           H  
ATOM   2327 HD13 LEU A 159      69.858  39.720  19.008  1.00 24.41           H  
ATOM   2328  CD2 LEU A 159      70.943  37.970  20.744  1.00 24.41           C  
ATOM   2329 HD21 LEU A 159      69.894  37.786  20.512  1.00 24.41           H  
ATOM   2330 HD22 LEU A 159      71.147  37.631  21.759  1.00 24.41           H  
ATOM   2331 HD23 LEU A 159      71.575  37.417  20.049  1.00 24.41           H  
ATOM   2332  N   LEU A 160      71.951  41.209  24.402  1.00 25.82           N  
ATOM   2333  H   LEU A 160      72.064  42.177  24.136  1.00 25.82           H  
ATOM   2334  CA  LEU A 160      71.889  40.917  25.843  1.00 25.82           C  
ATOM   2335  HA  LEU A 160      72.863  40.586  26.205  1.00 25.82           H  
ATOM   2336  C   LEU A 160      70.881  39.823  26.139  1.00 25.82           C  
ATOM   2337  CB  LEU A 160      71.413  42.184  26.588  1.00 25.82           C  
ATOM   2338  HB2 LEU A 160      70.700  42.712  25.955  1.00 25.82           H  
ATOM   2339  HB3 LEU A 160      70.872  41.890  27.487  1.00 25.82           H  
ATOM   2340  O   LEU A 160      71.047  39.013  27.050  1.00 25.82           O  
ATOM   2341  CG  LEU A 160      72.521  43.152  27.019  1.00 25.82           C  
ATOM   2342  HG  LEU A 160      73.216  43.304  26.193  1.00 25.82           H  
ATOM   2343  CD1 LEU A 160      71.894  44.497  27.395  1.00 25.82           C  
ATOM   2344 HD11 LEU A 160      71.196  44.375  28.222  1.00 25.82           H  
ATOM   2345 HD12 LEU A 160      72.686  45.192  27.676  1.00 25.82           H  
ATOM   2346 HD13 LEU A 160      71.373  44.910  26.531  1.00 25.82           H  
ATOM   2347  CD2 LEU A 160      73.271  42.621  28.244  1.00 25.82           C  
ATOM   2348 HD21 LEU A 160      74.052  43.331  28.519  1.00 25.82           H  
ATOM   2349 HD22 LEU A 160      73.747  41.673  27.994  1.00 25.82           H  
ATOM   2350 HD23 LEU A 160      72.587  42.479  29.080  1.00 25.82           H  
ATOM   2351  N   GLU A 161      69.756  39.941  25.445  1.00 24.74           N  
ATOM   2352  H   GLU A 161      69.749  40.617  24.695  1.00 24.74           H  
ATOM   2353  CA  GLU A 161      68.484  39.546  26.008  1.00 24.74           C  
ATOM   2354  HA  GLU A 161      68.392  39.921  27.027  1.00 24.74           H  
ATOM   2355  C   GLU A 161      68.350  38.039  26.068  1.00 24.74           C  
ATOM   2356  CB  GLU A 161      67.335  40.110  25.159  1.00 24.74           C  
ATOM   2357  HB2 GLU A 161      66.412  39.615  25.463  1.00 24.74           H  
ATOM   2358  HB3 GLU A 161      67.521  39.883  24.110  1.00 24.74           H  
ATOM   2359  O   GLU A 161      68.199  37.438  27.134  1.00 24.74           O  
ATOM   2360  CG  GLU A 161      67.120  41.610  25.315  1.00 24.74           C  
ATOM   2361  HG2 GLU A 161      66.997  41.841  26.373  1.00 24.74           H  
ATOM   2362  HG3 GLU A 161      68.001  42.138  24.949  1.00 24.74           H  
ATOM   2363  CD  GLU A 161      65.883  42.061  24.525  1.00 24.74           C  
ATOM   2364  OE1 GLU A 161      65.182  42.962  25.036  1.00 24.74           O  
ATOM   2365  OE2 GLU A 161      65.661  41.513  23.422  1.00 24.74           O  
ATOM   2366  N   ALA A 162      68.240  37.463  24.878  1.00 24.51           N  
ATOM   2367  H   ALA A 162      68.504  38.029  24.084  1.00 24.51           H  
ATOM   2368  CA  ALA A 162      67.059  36.636  24.689  1.00 24.51           C  
ATOM   2369  HA  ALA A 162      66.230  37.057  25.257  1.00 24.51           H  
ATOM   2370  C   ALA A 162      67.264  35.218  25.208  1.00 24.51           C  
ATOM   2371  CB  ALA A 162      66.674  36.686  23.210  1.00 24.51           C  
ATOM   2372  HB1 ALA A 162      66.471  37.715  22.913  1.00 24.51           H  
ATOM   2373  HB2 ALA A 162      65.772  36.095  23.052  1.00 24.51           H  
ATOM   2374  HB3 ALA A 162      67.478  36.280  22.596  1.00 24.51           H  
ATOM   2375  O   ALA A 162      66.300  34.529  25.519  1.00 24.51           O  
ATOM   2376  N   LEU A 163      68.522  34.789  25.319  1.00 22.14           N  
ATOM   2377  H   LEU A 163      69.261  35.439  25.092  1.00 22.14           H  
ATOM   2378  CA  LEU A 163      68.847  33.424  25.703  1.00 22.14           C  
ATOM   2379  HA  LEU A 163      68.298  32.735  25.061  1.00 22.14           H  
ATOM   2380  C   LEU A 163      68.432  33.096  27.135  1.00 22.14           C  
ATOM   2381  CB  LEU A 163      70.363  33.207  25.539  1.00 22.14           C  
ATOM   2382  HB2 LEU A 163      70.884  34.138  25.765  1.00 22.14           H  
ATOM   2383  HB3 LEU A 163      70.706  32.464  26.259  1.00 22.14           H  
ATOM   2384  O   LEU A 163      67.976  31.991  27.393  1.00 22.14           O  
ATOM   2385  CG  LEU A 163      70.748  32.721  24.135  1.00 22.14           C  
ATOM   2386  HG  LEU A 163      70.205  33.294  23.383  1.00 22.14           H  
ATOM   2387  CD1 LEU A 163      72.245  32.924  23.910  1.00 22.14           C  
ATOM   2388 HD11 LEU A 163      72.486  33.985  23.984  1.00 22.14           H  
ATOM   2389 HD12 LEU A 163      72.816  32.371  24.656  1.00 22.14           H  
ATOM   2390 HD13 LEU A 163      72.517  32.578  22.913  1.00 22.14           H  
ATOM   2391  CD2 LEU A 163      70.438  31.230  23.964  1.00 22.14           C  
ATOM   2392 HD21 LEU A 163      70.987  30.643  24.701  1.00 22.14           H  
ATOM   2393 HD22 LEU A 163      69.371  31.051  24.093  1.00 22.14           H  
ATOM   2394 HD23 LEU A 163      70.722  30.910  22.962  1.00 22.14           H  
ATOM   2395  N   GLY A 164      68.707  34.002  28.074  1.00 22.82           N  
ATOM   2396  H   GLY A 164      68.942  34.931  27.756  1.00 22.82           H  
ATOM   2397  CA  GLY A 164      69.191  33.573  29.382  1.00 22.82           C  
ATOM   2398  HA2 GLY A 164      69.392  34.461  29.982  1.00 22.82           H  
ATOM   2399  HA3 GLY A 164      70.134  33.044  29.243  1.00 22.82           H  
ATOM   2400  C   GLY A 164      68.266  32.656  30.184  1.00 22.82           C  
ATOM   2401  O   GLY A 164      68.610  31.508  30.454  1.00 22.82           O  
ATOM   2402  N   ARG A 165      67.211  33.236  30.762  1.00 22.28           N  
ATOM   2403  H   ARG A 165      66.893  34.117  30.384  1.00 22.28           H  
ATOM   2404  CA  ARG A 165      66.823  32.853  32.131  1.00 22.28           C  
ATOM   2405  HA  ARG A 165      67.662  32.338  32.598  1.00 22.28           H  
ATOM   2406  C   ARG A 165      65.697  31.841  32.281  1.00 22.28           C  
ATOM   2407  CB  ARG A 165      66.488  34.109  32.959  1.00 22.28           C  
ATOM   2408  HB2 ARG A 165      66.092  34.894  32.315  1.00 22.28           H  
ATOM   2409  HB3 ARG A 165      65.717  33.861  33.688  1.00 22.28           H  
ATOM   2410  O   ARG A 165      65.682  31.177  33.307  1.00 22.28           O  
ATOM   2411  CG  ARG A 165      67.712  34.615  33.733  1.00 22.28           C  
ATOM   2412  HG2 ARG A 165      68.115  33.788  34.317  1.00 22.28           H  
ATOM   2413  HG3 ARG A 165      68.481  34.955  33.040  1.00 22.28           H  
ATOM   2414  CD  ARG A 165      67.336  35.738  34.708  1.00 22.28           C  
ATOM   2415  HD2 ARG A 165      68.140  35.836  35.438  1.00 22.28           H  
ATOM   2416  HD3 ARG A 165      66.427  35.451  35.236  1.00 22.28           H  
ATOM   2417  NE  ARG A 165      67.161  37.034  34.024  1.00 22.28           N  
ATOM   2418  HE  ARG A 165      67.559  37.113  33.099  1.00 22.28           H  
ATOM   2419  NH1 ARG A 165      65.911  38.079  35.643  1.00 22.28           N  
ATOM   2420 HH11 ARG A 165      65.836  37.195  36.124  1.00 22.28           H  
ATOM   2421 HH12 ARG A 165      65.353  38.869  35.935  1.00 22.28           H  
ATOM   2422  NH2 ARG A 165      66.513  39.204  33.809  1.00 22.28           N  
ATOM   2423 HH21 ARG A 165      66.917  39.225  32.884  1.00 22.28           H  
ATOM   2424 HH22 ARG A 165      65.972  39.996  34.126  1.00 22.28           H  
ATOM   2425  CZ  ARG A 165      66.532  38.096  34.496  1.00 22.28           C  
ATOM   2426  N   GLU A 166      64.688  31.887  31.424  1.00 18.70           N  
ATOM   2427  H   GLU A 166      64.836  32.342  30.535  1.00 18.70           H  
ATOM   2428  CA  GLU A 166      63.344  32.008  32.004  1.00 18.70           C  
ATOM   2429  HA  GLU A 166      63.404  32.720  32.826  1.00 18.70           H  
ATOM   2430  C   GLU A 166      62.749  30.742  32.632  1.00 18.70           C  
ATOM   2431  CB  GLU A 166      62.407  32.629  30.963  1.00 18.70           C  
ATOM   2432  HB2 GLU A 166      62.163  31.894  30.196  1.00 18.70           H  
ATOM   2433  HB3 GLU A 166      62.929  33.460  30.489  1.00 18.70           H  
ATOM   2434  O   GLU A 166      62.388  30.777  33.806  1.00 18.70           O  
ATOM   2435  CG  GLU A 166      61.128  33.179  31.604  1.00 18.70           C  
ATOM   2436  HG2 GLU A 166      61.405  33.807  32.451  1.00 18.70           H  
ATOM   2437  HG3 GLU A 166      60.526  32.350  31.975  1.00 18.70           H  
ATOM   2438  CD  GLU A 166      60.305  34.002  30.606  1.00 18.70           C  
ATOM   2439  OE1 GLU A 166      59.772  35.052  31.037  1.00 18.70           O  
ATOM   2440  OE2 GLU A 166      60.264  33.611  29.420  1.00 18.70           O  
ATOM   2441  N   LEU A 167      62.568  29.698  31.823  1.00 18.99           N  
ATOM   2442  H   LEU A 167      62.979  29.760  30.903  1.00 18.99           H  
ATOM   2443  CA  LEU A 167      61.490  28.712  31.991  1.00 18.99           C  
ATOM   2444  HA  LEU A 167      60.550  29.224  32.197  1.00 18.99           H  
ATOM   2445  C   LEU A 167      61.721  27.724  33.148  1.00 18.99           C  
ATOM   2446  CB  LEU A 167      61.366  27.941  30.653  1.00 18.99           C  
ATOM   2447  HB2 LEU A 167      60.628  27.144  30.747  1.00 18.99           H  
ATOM   2448  HB3 LEU A 167      62.328  27.470  30.450  1.00 18.99           H  
ATOM   2449  O   LEU A 167      62.706  27.769  33.881  1.00 18.99           O  
ATOM   2450  CG  LEU A 167      60.942  28.763  29.430  1.00 18.99           C  
ATOM   2451  HG  LEU A 167      61.569  29.649  29.341  1.00 18.99           H  
ATOM   2452  CD1 LEU A 167      61.141  27.910  28.175  1.00 18.99           C  
ATOM   2453 HD11 LEU A 167      60.523  27.014  28.238  1.00 18.99           H  
ATOM   2454 HD12 LEU A 167      60.847  28.487  27.298  1.00 18.99           H  
ATOM   2455 HD13 LEU A 167      62.190  27.628  28.080  1.00 18.99           H  
ATOM   2456  CD2 LEU A 167      59.477  29.182  29.504  1.00 18.99           C  
ATOM   2457 HD21 LEU A 167      59.215  29.777  28.629  1.00 18.99           H  
ATOM   2458 HD22 LEU A 167      58.830  28.306  29.552  1.00 18.99           H  
ATOM   2459 HD23 LEU A 167      59.302  29.790  30.392  1.00 18.99           H  
ATOM   2460  N   ASP A 168      60.994  26.616  33.136  1.00 18.09           N  
ATOM   2461  H   ASP A 168      61.571  25.801  33.288  1.00 18.09           H  
ATOM   2462  CA  ASP A 168      59.700  26.362  33.766  1.00 18.09           C  
ATOM   2463  HA  ASP A 168      59.368  27.220  34.352  1.00 18.09           H  
ATOM   2464  C   ASP A 168      60.058  25.195  34.704  1.00 18.09           C  
ATOM   2465  CB  ASP A 168      58.619  25.949  32.736  1.00 18.09           C  
ATOM   2466  HB2 ASP A 168      57.992  25.184  33.194  1.00 18.09           H  
ATOM   2467  HB3 ASP A 168      59.095  25.494  31.867  1.00 18.09           H  
ATOM   2468  O   ASP A 168      60.771  24.279  34.283  1.00 18.09           O  
ATOM   2469  CG  ASP A 168      57.675  27.075  32.287  1.00 18.09           C  
ATOM   2470  OD1 ASP A 168      57.366  27.946  33.131  1.00 18.09           O  
ATOM   2471  OD2 ASP A 168      57.233  27.029  31.116  1.00 18.09           O  
ATOM   2472  N   GLY A 169      59.731  25.310  35.993  1.00 20.19           N  
ATOM   2473  H   GLY A 169      59.082  26.042  36.247  1.00 20.19           H  
ATOM   2474  CA  GLY A 169      60.206  24.404  37.050  1.00 20.19           C  
ATOM   2475  HA2 GLY A 169      61.272  24.223  36.917  1.00 20.19           H  
ATOM   2476  HA3 GLY A 169      60.058  24.890  38.014  1.00 20.19           H  
ATOM   2477  C   GLY A 169      59.504  23.038  37.080  1.00 20.19           C  
ATOM   2478  O   GLY A 169      59.207  22.469  36.036  1.00 20.19           O  
ATOM   2479  N   ASP A 170      59.274  22.523  38.298  1.00 17.74           N  
ATOM   2480  H   ASP A 170      59.506  23.087  39.103  1.00 17.74           H  
ATOM   2481  CA  ASP A 170      58.473  21.306  38.575  1.00 17.74           C  
ATOM   2482  HA  ASP A 170      58.979  20.432  38.165  1.00 17.74           H  
ATOM   2483  C   ASP A 170      57.077  21.332  37.917  1.00 17.74           C  
ATOM   2484  CB  ASP A 170      58.299  21.127  40.110  1.00 17.74           C  
ATOM   2485  HB2 ASP A 170      58.281  22.110  40.580  1.00 17.74           H  
ATOM   2486  HB3 ASP A 170      57.321  20.683  40.295  1.00 17.74           H  
ATOM   2487  O   ASP A 170      56.550  20.226  37.643  1.00 17.74           O  
ATOM   2488  CG  ASP A 170      59.316  20.234  40.851  1.00 17.74           C  
ATOM   2489  OD1 ASP A 170      60.098  19.485  40.219  1.00 17.74           O  
ATOM   2490  OD2 ASP A 170      59.310  20.296  42.108  1.00 17.74           O  
ATOM   2491  OXT ASP A 170      56.518  22.447  37.794  1.00 17.74           O  
TER    2492      ASP A 170                                                       
ATOM   2492  N   MET B   1       9.483 -38.235  42.044  1.00 75.16           N  
ATOM   2493  H   MET B   1      10.134 -38.589  42.731  1.00 75.16           H  
ATOM   2494  H2  MET B   1       9.465 -38.867  41.257  1.00 75.16           H  
ATOM   2495  H3  MET B   1       8.563 -38.162  42.456  1.00 75.16           H  
ATOM   2496  CA  MET B   1       9.929 -36.909  41.599  1.00 75.16           C  
ATOM   2497  HA  MET B   1      10.951 -37.009  41.232  1.00 75.16           H  
ATOM   2498  C   MET B   1       9.945 -35.977  42.797  1.00 75.16           C  
ATOM   2499  CB  MET B   1       9.074 -36.381  40.437  1.00 75.16           C  
ATOM   2500  HB2 MET B   1       8.393 -37.150  40.074  1.00 75.16           H  
ATOM   2501  HB3 MET B   1       8.486 -35.520  40.755  1.00 75.16           H  
ATOM   2502  O   MET B   1       8.881 -35.702  43.354  1.00 75.16           O  
ATOM   2503  CG  MET B   1       9.999 -35.973  39.298  1.00 75.16           C  
ATOM   2504  HG2 MET B   1      10.494 -36.849  38.879  1.00 75.16           H  
ATOM   2505  HG3 MET B   1      10.760 -35.323  39.729  1.00 75.16           H  
ATOM   2506  SD  MET B   1       9.196 -35.042  37.981  1.00 75.16           S  
ATOM   2507  CE  MET B   1       8.646 -36.371  36.878  1.00 75.16           C  
ATOM   2508  HE1 MET B   1       7.933 -37.017  37.389  1.00 75.16           H  
ATOM   2509  HE2 MET B   1       8.170 -35.925  36.005  1.00 75.16           H  
ATOM   2510  HE3 MET B   1       9.507 -36.950  36.543  1.00 75.16           H  
ATOM   2511  N   THR B   2      11.135 -35.600  43.253  1.00 82.57           N  
ATOM   2512  H   THR B   2      11.942 -35.853  42.701  1.00 82.57           H  
ATOM   2513  CA  THR B   2      11.331 -34.560  44.271  1.00 82.57           C  
ATOM   2514  HA  THR B   2      10.807 -34.846  45.183  1.00 82.57           H  
ATOM   2515  C   THR B   2      10.743 -33.238  43.782  1.00 82.57           C  
ATOM   2516  CB  THR B   2      12.820 -34.365  44.608  1.00 82.57           C  
ATOM   2517  HB  THR B   2      12.901 -33.605  45.386  1.00 82.57           H  
ATOM   2518  O   THR B   2      10.491 -33.067  42.588  1.00 82.57           O  
ATOM   2519  CG2 THR B   2      13.490 -35.643  45.108  1.00 82.57           C  
ATOM   2520 HG21 THR B   2      12.957 -36.024  45.978  1.00 82.57           H  
ATOM   2521 HG22 THR B   2      14.517 -35.418  45.397  1.00 82.57           H  
ATOM   2522 HG23 THR B   2      13.505 -36.403  44.326  1.00 82.57           H  
ATOM   2523  OG1 THR B   2      13.524 -33.921  43.478  1.00 82.57           O  
ATOM   2524  HG1 THR B   2      13.770 -34.688  42.956  1.00 82.57           H  
ATOM   2525  N   ASP B   3      10.499 -32.302  44.695  1.00 74.20           N  
ATOM   2526  H   ASP B   3      10.707 -32.460  45.671  1.00 74.20           H  
ATOM   2527  CA  ASP B   3       9.994 -30.985  44.305  1.00 74.20           C  
ATOM   2528  HA  ASP B   3       9.056 -31.122  43.767  1.00 74.20           H  
ATOM   2529  C   ASP B   3      10.970 -30.281  43.343  1.00 74.20           C  
ATOM   2530  CB  ASP B   3       9.713 -30.170  45.571  1.00 74.20           C  
ATOM   2531  HB2 ASP B   3      10.646 -29.773  45.970  1.00 74.20           H  
ATOM   2532  HB3 ASP B   3       9.270 -30.820  46.326  1.00 74.20           H  
ATOM   2533  O   ASP B   3      10.560 -29.801  42.289  1.00 74.20           O  
ATOM   2534  CG  ASP B   3       8.722 -29.045  45.283  1.00 74.20           C  
ATOM   2535  OD1 ASP B   3       7.626 -29.389  44.778  1.00 74.20           O  
ATOM   2536  OD2 ASP B   3       9.067 -27.888  45.597  1.00 74.20           O  
ATOM   2537  N   SER B   4      12.279 -30.375  43.611  1.00 72.86           N  
ATOM   2538  H   SER B   4      12.569 -30.744  44.505  1.00 72.86           H  
ATOM   2539  CA  SER B   4      13.334 -29.876  42.721  1.00 72.86           C  
ATOM   2540  HA  SER B   4      13.227 -28.795  42.625  1.00 72.86           H  
ATOM   2541  C   SER B   4      13.268 -30.470  41.310  1.00 72.86           C  
ATOM   2542  CB  SER B   4      14.714 -30.172  43.318  1.00 72.86           C  
ATOM   2543  HB2 SER B   4      15.488 -29.801  42.646  1.00 72.86           H  
ATOM   2544  HB3 SER B   4      14.836 -31.249  43.434  1.00 72.86           H  
ATOM   2545  O   SER B   4      13.382 -29.728  40.338  1.00 72.86           O  
ATOM   2546  OG  SER B   4      14.853 -29.548  44.580  1.00 72.86           O  
ATOM   2547  HG  SER B   4      15.451 -28.804  44.480  1.00 72.86           H  
ATOM   2548  N   GLU B   5      13.047 -31.782  41.165  1.00 78.55           N  
ATOM   2549  H   GLU B   5      12.946 -32.353  41.992  1.00 78.55           H  
ATOM   2550  CA  GLU B   5      12.927 -32.419  39.844  1.00 78.55           C  
ATOM   2551  HA  GLU B   5      13.797 -32.167  39.237  1.00 78.55           H  
ATOM   2552  C   GLU B   5      11.688 -31.928  39.076  1.00 78.55           C  
ATOM   2553  CB  GLU B   5      12.860 -33.942  39.992  1.00 78.55           C  
ATOM   2554  HB2 GLU B   5      12.126 -34.153  40.769  1.00 78.55           H  
ATOM   2555  HB3 GLU B   5      12.518 -34.361  39.045  1.00 78.55           H  
ATOM   2556  O   GLU B   5      11.792 -31.631  37.886  1.00 78.55           O  
ATOM   2557  CG  GLU B   5      14.182 -34.642  40.337  1.00 78.55           C  
ATOM   2558  HG2 GLU B   5      14.847 -34.568  39.476  1.00 78.55           H  
ATOM   2559  HG3 GLU B   5      14.662 -34.128  41.170  1.00 78.55           H  
ATOM   2560  CD  GLU B   5      13.967 -36.121  40.714  1.00 78.55           C  
ATOM   2561  OE1 GLU B   5      14.849 -36.947  40.422  1.00 78.55           O  
ATOM   2562  OE2 GLU B   5      12.934 -36.430  41.364  1.00 78.55           O  
ATOM   2563  N   LYS B   6      10.537 -31.774  39.749  1.00 83.25           N  
ATOM   2564  H   LYS B   6      10.536 -31.974  40.739  1.00 83.25           H  
ATOM   2565  CA  LYS B   6       9.312 -31.249  39.115  1.00 83.25           C  
ATOM   2566  HA  LYS B   6       9.083 -31.838  38.227  1.00 83.25           H  
ATOM   2567  C   LYS B   6       9.501 -29.810  38.647  1.00 83.25           C  
ATOM   2568  CB  LYS B   6       8.125 -31.287  40.084  1.00 83.25           C  
ATOM   2569  HB2 LYS B   6       7.284 -30.777  39.614  1.00 83.25           H  
ATOM   2570  HB3 LYS B   6       8.389 -30.739  40.989  1.00 83.25           H  
ATOM   2571  O   LYS B   6       9.165 -29.473  37.514  1.00 83.25           O  
ATOM   2572  CG  LYS B   6       7.681 -32.701  40.460  1.00 83.25           C  
ATOM   2573  HG2 LYS B   6       7.365 -33.242  39.568  1.00 83.25           H  
ATOM   2574  HG3 LYS B   6       8.510 -33.226  40.934  1.00 83.25           H  
ATOM   2575  CD  LYS B   6       6.514 -32.594  41.444  1.00 83.25           C  
ATOM   2576  HD2 LYS B   6       5.650 -32.171  40.930  1.00 83.25           H  
ATOM   2577  HD3 LYS B   6       6.802 -31.926  42.255  1.00 83.25           H  
ATOM   2578  CE  LYS B   6       6.164 -33.959  42.028  1.00 83.25           C  
ATOM   2579  HE2 LYS B   6       7.066 -34.377  42.475  1.00 83.25           H  
ATOM   2580  HE3 LYS B   6       5.838 -34.615  41.221  1.00 83.25           H  
ATOM   2581  NZ  LYS B   6       5.107 -33.811  43.056  1.00 83.25           N  
ATOM   2582  HZ1 LYS B   6       4.892 -34.696  43.492  1.00 83.25           H  
ATOM   2583  HZ2 LYS B   6       4.270 -33.423  42.645  1.00 83.25           H  
ATOM   2584  HZ3 LYS B   6       5.424 -33.167  43.766  1.00 83.25           H  
ATOM   2585  N   VAL B   7      10.043 -28.953  39.513  1.00 82.77           N  
ATOM   2586  H   VAL B   7      10.288 -29.288  40.434  1.00 82.77           H  
ATOM   2587  CA  VAL B   7      10.264 -27.539  39.188  1.00 82.77           C  
ATOM   2588  HA  VAL B   7       9.331 -27.123  38.808  1.00 82.77           H  
ATOM   2589  C   VAL B   7      11.295 -27.400  38.062  1.00 82.77           C  
ATOM   2590  CB  VAL B   7      10.649 -26.732  40.442  1.00 82.77           C  
ATOM   2591  HB  VAL B   7      11.580 -27.120  40.854  1.00 82.77           H  
ATOM   2592  O   VAL B   7      11.108 -26.567  37.176  1.00 82.77           O  
ATOM   2593  CG1 VAL B   7      10.817 -25.250  40.105  1.00 82.77           C  
ATOM   2594 HG11 VAL B   7      11.193 -24.717  40.979  1.00 82.77           H  
ATOM   2595 HG12 VAL B   7      11.510 -25.127  39.273  1.00 82.77           H  
ATOM   2596 HG13 VAL B   7       9.859 -24.819  39.814  1.00 82.77           H  
ATOM   2597  CG2 VAL B   7       9.551 -26.766  41.516  1.00 82.77           C  
ATOM   2598 HG21 VAL B   7       8.638 -26.297  41.148  1.00 82.77           H  
ATOM   2599 HG22 VAL B   7       9.308 -27.788  41.806  1.00 82.77           H  
ATOM   2600 HG23 VAL B   7       9.888 -26.240  42.409  1.00 82.77           H  
ATOM   2601  N   ALA B   8      12.328 -28.249  38.021  1.00 78.52           N  
ATOM   2602  H   ALA B   8      12.465 -28.897  38.783  1.00 78.52           H  
ATOM   2603  CA  ALA B   8      13.286 -28.278  36.915  1.00 78.52           C  
ATOM   2604  HA  ALA B   8      13.722 -27.284  36.812  1.00 78.52           H  
ATOM   2605  C   ALA B   8      12.625 -28.632  35.568  1.00 78.52           C  
ATOM   2606  CB  ALA B   8      14.410 -29.262  37.262  1.00 78.52           C  
ATOM   2607  HB1 ALA B   8      14.007 -30.267  37.384  1.00 78.52           H  
ATOM   2608  HB2 ALA B   8      14.895 -28.955  38.189  1.00 78.52           H  
ATOM   2609  HB3 ALA B   8      15.151 -29.267  36.462  1.00 78.52           H  
ATOM   2610  O   ALA B   8      12.973 -28.050  34.538  1.00 78.52           O  
ATOM   2611  N   GLU B   9      11.652 -29.547  35.559  1.00 84.39           N  
ATOM   2612  H   GLU B   9      11.430 -30.029  36.418  1.00 84.39           H  
ATOM   2613  CA  GLU B   9      10.899 -29.912  34.354  1.00 84.39           C  
ATOM   2614  HA  GLU B   9      11.619 -30.102  33.558  1.00 84.39           H  
ATOM   2615  C   GLU B   9       9.992 -28.769  33.868  1.00 84.39           C  
ATOM   2616  CB  GLU B   9      10.104 -31.204  34.619  1.00 84.39           C  
ATOM   2617  HB2 GLU B   9      10.493 -31.702  35.507  1.00 84.39           H  
ATOM   2618  HB3 GLU B   9       9.054 -30.966  34.790  1.00 84.39           H  
ATOM   2619  O   GLU B   9      10.002 -28.430  32.680  1.00 84.39           O  
ATOM   2620  CG  GLU B   9      10.241 -32.171  33.438  1.00 84.39           C  
ATOM   2621  HG2 GLU B   9      11.302 -32.344  33.259  1.00 84.39           H  
ATOM   2622  HG3 GLU B   9       9.827 -31.700  32.546  1.00 84.39           H  
ATOM   2623  CD  GLU B   9       9.552 -33.524  33.671  1.00 84.39           C  
ATOM   2624  OE1 GLU B   9       9.902 -34.450  32.905  1.00 84.39           O  
ATOM   2625  OE2 GLU B   9       8.705 -33.632  34.586  1.00 84.39           O  
ATOM   2626  N   TYR B  10       9.289 -28.101  34.791  1.00 85.52           N  
ATOM   2627  H   TYR B  10       9.290 -28.451  35.738  1.00 85.52           H  
ATOM   2628  CA  TYR B  10       8.496 -26.908  34.476  1.00 85.52           C  
ATOM   2629  HA  TYR B  10       7.803 -27.161  33.673  1.00 85.52           H  
ATOM   2630  C   TYR B  10       9.360 -25.753  33.962  1.00 85.52           C  
ATOM   2631  CB  TYR B  10       7.691 -26.455  35.701  1.00 85.52           C  
ATOM   2632  HB2 TYR B  10       8.364 -26.352  36.553  1.00 85.52           H  
ATOM   2633  HB3 TYR B  10       7.278 -25.468  35.495  1.00 85.52           H  
ATOM   2634  O   TYR B  10       9.002 -25.119  32.968  1.00 85.52           O  
ATOM   2635  CG  TYR B  10       6.529 -27.358  36.068  1.00 85.52           C  
ATOM   2636  CD1 TYR B  10       5.526 -27.632  35.116  1.00 85.52           C  
ATOM   2637  HD1 TYR B  10       5.585 -27.209  34.125  1.00 85.52           H  
ATOM   2638  CD2 TYR B  10       6.428 -27.894  37.366  1.00 85.52           C  
ATOM   2639  HD2 TYR B  10       7.194 -27.682  38.097  1.00 85.52           H  
ATOM   2640  CE1 TYR B  10       4.440 -28.459  35.454  1.00 85.52           C  
ATOM   2641  HE1 TYR B  10       3.670 -28.683  34.730  1.00 85.52           H  
ATOM   2642  CE2 TYR B  10       5.339 -28.716  37.710  1.00 85.52           C  
ATOM   2643  HE2 TYR B  10       5.270 -29.126  38.707  1.00 85.52           H  
ATOM   2644  OH  TYR B  10       3.286 -29.787  37.075  1.00 85.52           O  
ATOM   2645  HH  TYR B  10       3.327 -30.078  37.989  1.00 85.52           H  
ATOM   2646  CZ  TYR B  10       4.345 -29.002  36.750  1.00 85.52           C  
ATOM   2647  N   LEU B  11      10.520 -25.502  34.582  1.00 82.22           N  
ATOM   2648  H   LEU B  11      10.746 -26.033  35.410  1.00 82.22           H  
ATOM   2649  CA  LEU B  11      11.454 -24.468  34.135  1.00 82.22           C  
ATOM   2650  HA  LEU B  11      10.908 -23.527  34.071  1.00 82.22           H  
ATOM   2651  C   LEU B  11      11.980 -24.772  32.732  1.00 82.22           C  
ATOM   2652  CB  LEU B  11      12.594 -24.325  35.161  1.00 82.22           C  
ATOM   2653  HB2 LEU B  11      12.164 -24.160  36.149  1.00 82.22           H  
ATOM   2654  HB3 LEU B  11      13.152 -25.260  35.193  1.00 82.22           H  
ATOM   2655  O   LEU B  11      12.018 -23.876  31.887  1.00 82.22           O  
ATOM   2656  CG  LEU B  11      13.571 -23.173  34.851  1.00 82.22           C  
ATOM   2657  HG  LEU B  11      13.980 -23.293  33.848  1.00 82.22           H  
ATOM   2658  CD1 LEU B  11      12.896 -21.806  34.963  1.00 82.22           C  
ATOM   2659 HD11 LEU B  11      12.113 -21.702  34.211  1.00 82.22           H  
ATOM   2660 HD12 LEU B  11      12.473 -21.692  35.961  1.00 82.22           H  
ATOM   2661 HD13 LEU B  11      13.629 -21.018  34.793  1.00 82.22           H  
ATOM   2662  CD2 LEU B  11      14.729 -23.202  35.846  1.00 82.22           C  
ATOM   2663 HD21 LEU B  11      14.354 -23.032  36.855  1.00 82.22           H  
ATOM   2664 HD22 LEU B  11      15.451 -22.424  35.596  1.00 82.22           H  
ATOM   2665 HD23 LEU B  11      15.229 -24.170  35.805  1.00 82.22           H  
ATOM   2666  N   ARG B  12      12.315 -26.036  32.441  1.00 83.83           N  
ATOM   2667  H   ARG B  12      12.273 -26.721  33.182  1.00 83.83           H  
ATOM   2668  CA  ARG B  12      12.717 -26.459  31.094  1.00 83.83           C  
ATOM   2669  HA  ARG B  12      13.585 -25.872  30.795  1.00 83.83           H  
ATOM   2670  C   ARG B  12      11.618 -26.163  30.073  1.00 83.83           C  
ATOM   2671  CB  ARG B  12      13.103 -27.946  31.109  1.00 83.83           C  
ATOM   2672  HB2 ARG B  12      12.221 -28.551  31.320  1.00 83.83           H  
ATOM   2673  HB3 ARG B  12      13.828 -28.110  31.906  1.00 83.83           H  
ATOM   2674  O   ARG B  12      11.916 -25.573  29.036  1.00 83.83           O  
ATOM   2675  CG  ARG B  12      13.719 -28.395  29.772  1.00 83.83           C  
ATOM   2676  HG2 ARG B  12      14.655 -27.861  29.605  1.00 83.83           H  
ATOM   2677  HG3 ARG B  12      13.037 -28.160  28.955  1.00 83.83           H  
ATOM   2678  CD  ARG B  12      13.978 -29.905  29.747  1.00 83.83           C  
ATOM   2679  HD2 ARG B  12      14.370 -30.175  28.766  1.00 83.83           H  
ATOM   2680  HD3 ARG B  12      13.023 -30.414  29.877  1.00 83.83           H  
ATOM   2681  NE  ARG B  12      14.946 -30.321  30.783  1.00 83.83           N  
ATOM   2682  HE  ARG B  12      15.765 -29.741  30.895  1.00 83.83           H  
ATOM   2683  NH1 ARG B  12      13.831 -32.183  31.569  1.00 83.83           N  
ATOM   2684 HH11 ARG B  12      13.736 -32.932  32.239  1.00 83.83           H  
ATOM   2685 HH12 ARG B  12      13.079 -32.034  30.911  1.00 83.83           H  
ATOM   2686  NH2 ARG B  12      15.765 -31.581  32.493  1.00 83.83           N  
ATOM   2687 HH21 ARG B  12      15.661 -32.360  33.127  1.00 83.83           H  
ATOM   2688 HH22 ARG B  12      16.558 -30.961  32.583  1.00 83.83           H  
ATOM   2689  CZ  ARG B  12      14.840 -31.356  31.603  1.00 83.83           C  
ATOM   2690  N   ARG B  13      10.358 -26.515  30.364  1.00 87.10           N  
ATOM   2691  H   ARG B  13      10.189 -26.994  31.237  1.00 87.10           H  
ATOM   2692  CA  ARG B  13       9.225 -26.252  29.459  1.00 87.10           C  
ATOM   2693  HA  ARG B  13       9.481 -26.660  28.481  1.00 87.10           H  
ATOM   2694  C   ARG B  13       9.003 -24.757  29.233  1.00 87.10           C  
ATOM   2695  CB  ARG B  13       7.950 -26.942  29.983  1.00 87.10           C  
ATOM   2696  HB2 ARG B  13       8.150 -28.002  30.140  1.00 87.10           H  
ATOM   2697  HB3 ARG B  13       7.680 -26.506  30.945  1.00 87.10           H  
ATOM   2698  O   ARG B  13       8.931 -24.338  28.083  1.00 87.10           O  
ATOM   2699  CG  ARG B  13       6.750 -26.793  29.028  1.00 87.10           C  
ATOM   2700  HG2 ARG B  13       6.602 -25.740  28.789  1.00 87.10           H  
ATOM   2701  HG3 ARG B  13       5.850 -27.142  29.535  1.00 87.10           H  
ATOM   2702  CD  ARG B  13       6.926 -27.604  27.736  1.00 87.10           C  
ATOM   2703  HD2 ARG B  13       6.627 -28.633  27.932  1.00 87.10           H  
ATOM   2704  HD3 ARG B  13       7.972 -27.598  27.430  1.00 87.10           H  
ATOM   2705  NE  ARG B  13       6.140 -27.042  26.630  1.00 87.10           N  
ATOM   2706  HE  ARG B  13       5.894 -26.064  26.687  1.00 87.10           H  
ATOM   2707  NH1 ARG B  13       6.253 -28.842  25.192  1.00 87.10           N  
ATOM   2708 HH11 ARG B  13       6.033 -29.233  24.287  1.00 87.10           H  
ATOM   2709 HH12 ARG B  13       6.691 -29.397  25.913  1.00 87.10           H  
ATOM   2710  NH2 ARG B  13       5.335 -26.921  24.531  1.00 87.10           N  
ATOM   2711 HH21 ARG B  13       5.427 -25.922  24.643  1.00 87.10           H  
ATOM   2712 HH22 ARG B  13       5.189 -27.290  23.602  1.00 87.10           H  
ATOM   2713  CZ  ARG B  13       5.905 -27.613  25.465  1.00 87.10           C  
ATOM   2714  N   ALA B  14       8.970 -23.956  30.299  1.00 87.24           N  
ATOM   2715  H   ALA B  14       9.027 -24.373  31.218  1.00 87.24           H  
ATOM   2716  CA  ALA B  14       8.796 -22.507  30.204  1.00 87.24           C  
ATOM   2717  HA  ALA B  14       7.849 -22.297  29.706  1.00 87.24           H  
ATOM   2718  C   ALA B  14       9.912 -21.847  29.378  1.00 87.24           C  
ATOM   2719  CB  ALA B  14       8.742 -21.929  31.625  1.00 87.24           C  
ATOM   2720  HB1 ALA B  14       8.582 -20.852  31.576  1.00 87.24           H  
ATOM   2721  HB2 ALA B  14       9.676 -22.128  32.150  1.00 87.24           H  
ATOM   2722  HB3 ALA B  14       7.919 -22.382  32.178  1.00 87.24           H  
ATOM   2723  O   ALA B  14       9.643 -20.978  28.553  1.00 87.24           O  
ATOM   2724  N   THR B  15      11.159 -22.298  29.552  1.00 86.83           N  
ATOM   2725  H   THR B  15      11.317 -22.994  30.266  1.00 86.83           H  
ATOM   2726  CA  THR B  15      12.311 -21.776  28.799  1.00 86.83           C  
ATOM   2727  HA  THR B  15      12.291 -20.688  28.860  1.00 86.83           H  
ATOM   2728  C   THR B  15      12.237 -22.155  27.315  1.00 86.83           C  
ATOM   2729  CB  THR B  15      13.644 -22.251  29.401  1.00 86.83           C  
ATOM   2730  HB  THR B  15      13.817 -23.297  29.149  1.00 86.83           H  
ATOM   2731  O   THR B  15      12.542 -21.328  26.456  1.00 86.83           O  
ATOM   2732  CG2 THR B  15      14.816 -21.403  28.908  1.00 86.83           C  
ATOM   2733 HG21 THR B  15      15.734 -21.735  29.394  1.00 86.83           H  
ATOM   2734 HG22 THR B  15      14.933 -21.509  27.830  1.00 86.83           H  
ATOM   2735 HG23 THR B  15      14.646 -20.353  29.149  1.00 86.83           H  
ATOM   2736  OG1 THR B  15      13.654 -22.112  30.801  1.00 86.83           O  
ATOM   2737  HG1 THR B  15      13.037 -22.741  31.184  1.00 86.83           H  
ATOM   2738  N   LEU B  16      11.793 -23.379  26.994  1.00 90.07           N  
ATOM   2739  H   LEU B  16      11.552 -24.016  27.740  1.00 90.07           H  
ATOM   2740  CA  LEU B  16      11.577 -23.820  25.610  1.00 90.07           C  
ATOM   2741  HA  LEU B  16      12.477 -23.611  25.032  1.00 90.07           H  
ATOM   2742  C   LEU B  16      10.446 -23.039  24.929  1.00 90.07           C  
ATOM   2743  CB  LEU B  16      11.282 -25.332  25.572  1.00 90.07           C  
ATOM   2744  HB2 LEU B  16      10.854 -25.576  24.600  1.00 90.07           H  
ATOM   2745  HB3 LEU B  16      10.525 -25.557  26.324  1.00 90.07           H  
ATOM   2746  O   LEU B  16      10.643 -22.541  23.822  1.00 90.07           O  
ATOM   2747  CG  LEU B  16      12.506 -26.236  25.798  1.00 90.07           C  
ATOM   2748  HG  LEU B  16      13.025 -25.942  26.711  1.00 90.07           H  
ATOM   2749  CD1 LEU B  16      12.046 -27.687  25.943  1.00 90.07           C  
ATOM   2750 HD11 LEU B  16      12.908 -28.334  26.108  1.00 90.07           H  
ATOM   2751 HD12 LEU B  16      11.524 -28.005  25.041  1.00 90.07           H  
ATOM   2752 HD13 LEU B  16      11.374 -27.771  26.798  1.00 90.07           H  
ATOM   2753  CD2 LEU B  16      13.499 -26.170  24.634  1.00 90.07           C  
ATOM   2754 HD21 LEU B  16      12.993 -26.424  23.702  1.00 90.07           H  
ATOM   2755 HD22 LEU B  16      14.311 -26.876  24.807  1.00 90.07           H  
ATOM   2756 HD23 LEU B  16      13.924 -25.169  24.561  1.00 90.07           H  
ATOM   2757  N   ASP B  17       9.303 -22.881  25.601  1.00 91.06           N  
ATOM   2758  H   ASP B  17       9.195 -23.346  26.491  1.00 91.06           H  
ATOM   2759  CA  ASP B  17       8.169 -22.110  25.083  1.00 91.06           C  
ATOM   2760  HA  ASP B  17       7.904 -22.490  24.096  1.00 91.06           H  
ATOM   2761  C   ASP B  17       8.536 -20.622  24.912  1.00 91.06           C  
ATOM   2762  CB  ASP B  17       6.947 -22.280  26.009  1.00 91.06           C  
ATOM   2763  HB2 ASP B  17       7.243 -22.045  27.032  1.00 91.06           H  
ATOM   2764  HB3 ASP B  17       6.188 -21.557  25.711  1.00 91.06           H  
ATOM   2765  O   ASP B  17       8.138 -20.000  23.928  1.00 91.06           O  
ATOM   2766  CG  ASP B  17       6.290 -23.673  25.980  1.00 91.06           C  
ATOM   2767  OD1 ASP B  17       6.419 -24.419  24.985  1.00 91.06           O  
ATOM   2768  OD2 ASP B  17       5.568 -24.019  26.940  1.00 91.06           O  
ATOM   2769  N   LEU B  18       9.343 -20.048  25.819  1.00 90.04           N  
ATOM   2770  H   LEU B  18       9.585 -20.578  26.643  1.00 90.04           H  
ATOM   2771  CA  LEU B  18       9.849 -18.672  25.702  1.00 90.04           C  
ATOM   2772  HA  LEU B  18       9.005 -17.999  25.551  1.00 90.04           H  
ATOM   2773  C   LEU B  18      10.770 -18.512  24.491  1.00 90.04           C  
ATOM   2774  CB  LEU B  18      10.574 -18.278  27.004  1.00 90.04           C  
ATOM   2775  HB2 LEU B  18       9.848 -18.272  27.817  1.00 90.04           H  
ATOM   2776  HB3 LEU B  18      11.320 -19.039  27.231  1.00 90.04           H  
ATOM   2777  O   LEU B  18      10.672 -17.521  23.766  1.00 90.04           O  
ATOM   2778  CG  LEU B  18      11.289 -16.910  26.963  1.00 90.04           C  
ATOM   2779  HG  LEU B  18      12.068 -16.922  26.200  1.00 90.04           H  
ATOM   2780  CD1 LEU B  18      10.333 -15.756  26.672  1.00 90.04           C  
ATOM   2781 HD11 LEU B  18       9.544 -15.753  27.423  1.00 90.04           H  
ATOM   2782 HD12 LEU B  18       9.887 -15.860  25.683  1.00 90.04           H  
ATOM   2783 HD13 LEU B  18      10.864 -14.805  26.717  1.00 90.04           H  
ATOM   2784  CD2 LEU B  18      11.959 -16.642  28.310  1.00 90.04           C  
ATOM   2785 HD21 LEU B  18      12.481 -15.686  28.288  1.00 90.04           H  
ATOM   2786 HD22 LEU B  18      12.676 -17.433  28.528  1.00 90.04           H  
ATOM   2787 HD23 LEU B  18      11.207 -16.617  29.099  1.00 90.04           H  
ATOM   2788  N   ARG B  19      11.665 -19.479  24.261  1.00 89.84           N  
ATOM   2789  H   ARG B  19      11.703 -20.257  24.904  1.00 89.84           H  
ATOM   2790  CA  ARG B  19      12.554 -19.467  23.095  1.00 89.84           C  
ATOM   2791  HA  ARG B  19      13.088 -18.517  23.080  1.00 89.84           H  
ATOM   2792  C   ARG B  19      11.753 -19.519  21.794  1.00 89.84           C  
ATOM   2793  CB  ARG B  19      13.570 -20.610  23.205  1.00 89.84           C  
ATOM   2794  HB2 ARG B  19      13.050 -21.566  23.146  1.00 89.84           H  
ATOM   2795  HB3 ARG B  19      14.067 -20.546  24.173  1.00 89.84           H  
ATOM   2796  O   ARG B  19      12.038 -18.723  20.905  1.00 89.84           O  
ATOM   2797  CG  ARG B  19      14.632 -20.523  22.097  1.00 89.84           C  
ATOM   2798  HG2 ARG B  19      14.165 -20.619  21.117  1.00 89.84           H  
ATOM   2799  HG3 ARG B  19      15.121 -19.551  22.151  1.00 89.84           H  
ATOM   2800  CD  ARG B  19      15.699 -21.611  22.250  1.00 89.84           C  
ATOM   2801  HD2 ARG B  19      16.491 -21.413  21.527  1.00 89.84           H  
ATOM   2802  HD3 ARG B  19      16.120 -21.554  23.254  1.00 89.84           H  
ATOM   2803  NE  ARG B  19      15.149 -22.957  22.002  1.00 89.84           N  
ATOM   2804  HE  ARG B  19      14.222 -22.998  21.603  1.00 89.84           H  
ATOM   2805  NH1 ARG B  19      17.022 -24.153  22.577  1.00 89.84           N  
ATOM   2806 HH11 ARG B  19      17.525 -25.028  22.596  1.00 89.84           H  
ATOM   2807 HH12 ARG B  19      17.507 -23.284  22.751  1.00 89.84           H  
ATOM   2808  NH2 ARG B  19      15.216 -25.221  21.812  1.00 89.84           N  
ATOM   2809 HH21 ARG B  19      15.736 -26.087  21.829  1.00 89.84           H  
ATOM   2810 HH22 ARG B  19      14.300 -25.205  21.387  1.00 89.84           H  
ATOM   2811  CZ  ARG B  19      15.795 -24.101  22.136  1.00 89.84           C  
ATOM   2812  N   ALA B  20      10.745 -20.391  21.717  1.00 94.33           N  
ATOM   2813  H   ALA B  20      10.576 -21.007  22.499  1.00 94.33           H  
ATOM   2814  CA  ALA B  20       9.853 -20.487  20.562  1.00 94.33           C  
ATOM   2815  HA  ALA B  20      10.449 -20.661  19.666  1.00 94.33           H  
ATOM   2816  C   ALA B  20       9.063 -19.186  20.337  1.00 94.33           C  
ATOM   2817  CB  ALA B  20       8.924 -21.690  20.763  1.00 94.33           C  
ATOM   2818  HB1 ALA B  20       8.307 -21.550  21.650  1.00 94.33           H  
ATOM   2819  HB2 ALA B  20       8.277 -21.796  19.892  1.00 94.33           H  
ATOM   2820  HB3 ALA B  20       9.513 -22.601  20.874  1.00 94.33           H  
ATOM   2821  O   ALA B  20       9.032 -18.675  19.224  1.00 94.33           O  
ATOM   2822  N   ALA B  21       8.505 -18.589  21.397  1.00 94.56           N  
ATOM   2823  H   ALA B  21       8.517 -19.064  22.289  1.00 94.56           H  
ATOM   2824  CA  ALA B  21       7.777 -17.326  21.288  1.00 94.56           C  
ATOM   2825  HA  ALA B  21       6.990 -17.453  20.545  1.00 94.56           H  
ATOM   2826  C   ALA B  21       8.677 -16.171  20.805  1.00 94.56           C  
ATOM   2827  CB  ALA B  21       7.122 -17.015  22.641  1.00 94.56           C  
ATOM   2828  HB1 ALA B  21       6.468 -17.837  22.931  1.00 94.56           H  
ATOM   2829  HB2 ALA B  21       7.886 -16.876  23.406  1.00 94.56           H  
ATOM   2830  HB3 ALA B  21       6.527 -16.106  22.554  1.00 94.56           H  
ATOM   2831  O   ALA B  21       8.308 -15.429  19.902  1.00 94.56           O  
ATOM   2832  N   ARG B  22       9.894 -16.038  21.350  1.00 92.73           N  
ATOM   2833  H   ARG B  22      10.154 -16.677  22.088  1.00 92.73           H  
ATOM   2834  CA  ARG B  22      10.863 -15.023  20.891  1.00 92.73           C  
ATOM   2835  HA  ARG B  22      10.390 -14.041  20.899  1.00 92.73           H  
ATOM   2836  C   ARG B  22      11.308 -15.232  19.447  1.00 92.73           C  
ATOM   2837  CB  ARG B  22      12.096 -15.014  21.798  1.00 92.73           C  
ATOM   2838  HB2 ARG B  22      12.895 -14.469  21.295  1.00 92.73           H  
ATOM   2839  HB3 ARG B  22      12.433 -16.036  21.971  1.00 92.73           H  
ATOM   2840  O   ARG B  22      11.631 -14.262  18.772  1.00 92.73           O  
ATOM   2841  CG  ARG B  22      11.818 -14.317  23.132  1.00 92.73           C  
ATOM   2842  HG2 ARG B  22      11.509 -13.290  22.938  1.00 92.73           H  
ATOM   2843  HG3 ARG B  22      11.022 -14.833  23.669  1.00 92.73           H  
ATOM   2844  CD  ARG B  22      13.095 -14.317  23.977  1.00 92.73           C  
ATOM   2845  HD2 ARG B  22      13.909 -13.895  23.388  1.00 92.73           H  
ATOM   2846  HD3 ARG B  22      13.336 -15.348  24.238  1.00 92.73           H  
ATOM   2847  NE  ARG B  22      12.926 -13.516  25.201  1.00 92.73           N  
ATOM   2848  HE  ARG B  22      12.088 -12.956  25.261  1.00 92.73           H  
ATOM   2849  NH1 ARG B  22      14.905 -14.084  26.219  1.00 92.73           N  
ATOM   2850 HH11 ARG B  22      15.548 -13.968  26.988  1.00 92.73           H  
ATOM   2851 HH12 ARG B  22      15.165 -14.610  25.397  1.00 92.73           H  
ATOM   2852  NH2 ARG B  22      13.474 -12.719  27.259  1.00 92.73           N  
ATOM   2853 HH21 ARG B  22      12.608 -12.200  27.291  1.00 92.73           H  
ATOM   2854 HH22 ARG B  22      14.083 -12.682  28.064  1.00 92.73           H  
ATOM   2855  CZ  ARG B  22      13.768 -13.442  26.216  1.00 92.73           C  
ATOM   2856  N   GLN B  23      11.374 -16.481  18.998  1.00 93.94           N  
ATOM   2857  H   GLN B  23      11.110 -17.239  19.610  1.00 93.94           H  
ATOM   2858  CA  GLN B  23      11.681 -16.793  17.611  1.00 93.94           C  
ATOM   2859  HA  GLN B  23      12.537 -16.194  17.299  1.00 93.94           H  
ATOM   2860  C   GLN B  23      10.527 -16.388  16.686  1.00 93.94           C  
ATOM   2861  CB  GLN B  23      12.085 -18.266  17.518  1.00 93.94           C  
ATOM   2862  HB2 GLN B  23      11.275 -18.907  17.865  1.00 93.94           H  
ATOM   2863  HB3 GLN B  23      12.958 -18.424  18.152  1.00 93.94           H  
ATOM   2864  O   GLN B  23      10.781 -15.666  15.730  1.00 93.94           O  
ATOM   2865  CG  GLN B  23      12.432 -18.632  16.076  1.00 93.94           C  
ATOM   2866  HG2 GLN B  23      11.502 -18.653  15.507  1.00 93.94           H  
ATOM   2867  HG3 GLN B  23      13.082 -17.873  15.640  1.00 93.94           H  
ATOM   2868  CD  GLN B  23      13.116 -19.980  15.925  1.00 93.94           C  
ATOM   2869  NE2 GLN B  23      13.215 -20.437  14.701  1.00 93.94           N  
ATOM   2870 HE21 GLN B  23      12.665 -19.979  13.989  1.00 93.94           H  
ATOM   2871 HE22 GLN B  23      13.638 -21.339  14.531  1.00 93.94           H  
ATOM   2872  OE1 GLN B  23      13.588 -20.595  16.879  1.00 93.94           O  
ATOM   2873  N   ARG B  24       9.277 -16.711  17.044  1.00 95.19           N  
ATOM   2874  H   ARG B  24       9.144 -17.344  17.820  1.00 95.19           H  
ATOM   2875  CA  ARG B  24       8.091 -16.287  16.284  1.00 95.19           C  
ATOM   2876  HA  ARG B  24       8.201 -16.673  15.271  1.00 95.19           H  
ATOM   2877  C   ARG B  24       7.983 -14.764  16.146  1.00 95.19           C  
ATOM   2878  CB  ARG B  24       6.824 -16.890  16.920  1.00 95.19           C  
ATOM   2879  HB2 ARG B  24       6.928 -17.974  16.939  1.00 95.19           H  
ATOM   2880  HB3 ARG B  24       6.741 -16.542  17.949  1.00 95.19           H  
ATOM   2881  O   ARG B  24       7.638 -14.283  15.079  1.00 95.19           O  
ATOM   2882  CG  ARG B  24       5.515 -16.541  16.183  1.00 95.19           C  
ATOM   2883  HG2 ARG B  24       4.687 -17.046  16.682  1.00 95.19           H  
ATOM   2884  HG3 ARG B  24       5.334 -15.467  16.235  1.00 95.19           H  
ATOM   2885  CD  ARG B  24       5.552 -16.980  14.715  1.00 95.19           C  
ATOM   2886  HD2 ARG B  24       6.352 -16.443  14.206  1.00 95.19           H  
ATOM   2887  HD3 ARG B  24       5.771 -18.046  14.663  1.00 95.19           H  
ATOM   2888  NE  ARG B  24       4.291 -16.706  14.003  1.00 95.19           N  
ATOM   2889  HE  ARG B  24       3.498 -16.308  14.486  1.00 95.19           H  
ATOM   2890  NH1 ARG B  24       5.097 -17.173  11.898  1.00 95.19           N  
ATOM   2891 HH11 ARG B  24       6.017 -17.358  12.272  1.00 95.19           H  
ATOM   2892 HH12 ARG B  24       4.970 -17.121  10.897  1.00 95.19           H  
ATOM   2893  NH2 ARG B  24       2.985 -16.485  12.180  1.00 95.19           N  
ATOM   2894 HH21 ARG B  24       2.837 -16.436  11.182  1.00 95.19           H  
ATOM   2895 HH22 ARG B  24       2.305 -16.076  12.805  1.00 95.19           H  
ATOM   2896  CZ  ARG B  24       4.135 -16.794  12.696  1.00 95.19           C  
ATOM   2897  N   ILE B  25       8.313 -14.001  17.193  1.00 96.22           N  
ATOM   2898  H   ILE B  25       8.513 -14.460  18.070  1.00 96.22           H  
ATOM   2899  CA  ILE B  25       8.344 -12.525  17.118  1.00 96.22           C  
ATOM   2900  HA  ILE B  25       7.365 -12.167  16.798  1.00 96.22           H  
ATOM   2901  C   ILE B  25       9.345 -12.051  16.057  1.00 96.22           C  
ATOM   2902  CB  ILE B  25       8.661 -11.902  18.495  1.00 96.22           C  
ATOM   2903  HB  ILE B  25       9.569 -12.365  18.880  1.00 96.22           H  
ATOM   2904  O   ILE B  25       8.998 -11.218  15.229  1.00 96.22           O  
ATOM   2905  CG1 ILE B  25       7.505 -12.171  19.480  1.00 96.22           C  
ATOM   2906 HG12 ILE B  25       6.637 -11.575  19.199  1.00 96.22           H  
ATOM   2907 HG13 ILE B  25       7.217 -13.221  19.420  1.00 96.22           H  
ATOM   2908  CG2 ILE B  25       8.900 -10.384  18.397  1.00 96.22           C  
ATOM   2909 HG21 ILE B  25       8.036  -9.891  17.951  1.00 96.22           H  
ATOM   2910 HG22 ILE B  25       9.095  -9.940  19.373  1.00 96.22           H  
ATOM   2911 HG23 ILE B  25       9.764 -10.158  17.772  1.00 96.22           H  
ATOM   2912  CD1 ILE B  25       7.870 -11.881  20.939  1.00 96.22           C  
ATOM   2913 HD11 ILE B  25       8.793 -12.396  21.205  1.00 96.22           H  
ATOM   2914 HD12 ILE B  25       7.067 -12.249  21.578  1.00 96.22           H  
ATOM   2915 HD13 ILE B  25       7.985 -10.810  21.104  1.00 96.22           H  
ATOM   2916  N   ARG B  26      10.566 -12.606  16.043  1.00 95.38           N  
ATOM   2917  H   ARG B  26      10.769 -13.347  16.699  1.00 95.38           H  
ATOM   2918  CA  ARG B  26      11.569 -12.249  15.027  1.00 95.38           C  
ATOM   2919  HA  ARG B  26      11.685 -11.165  15.002  1.00 95.38           H  
ATOM   2920  C   ARG B  26      11.123 -12.618  13.616  1.00 95.38           C  
ATOM   2921  CB  ARG B  26      12.923 -12.898  15.322  1.00 95.38           C  
ATOM   2922  HB2 ARG B  26      12.785 -13.963  15.509  1.00 95.38           H  
ATOM   2923  HB3 ARG B  26      13.550 -12.786  14.438  1.00 95.38           H  
ATOM   2924  O   ARG B  26      11.351 -11.835  12.711  1.00 95.38           O  
ATOM   2925  CG  ARG B  26      13.640 -12.231  16.501  1.00 95.38           C  
ATOM   2926  HG2 ARG B  26      13.082 -12.395  17.423  1.00 95.38           H  
ATOM   2927  HG3 ARG B  26      13.705 -11.159  16.316  1.00 95.38           H  
ATOM   2928  CD  ARG B  26      15.061 -12.790  16.636  1.00 95.38           C  
ATOM   2929  HD2 ARG B  26      15.603 -12.210  17.383  1.00 95.38           H  
ATOM   2930  HD3 ARG B  26      15.577 -12.649  15.687  1.00 95.38           H  
ATOM   2931  NE  ARG B  26      15.053 -14.229  16.973  1.00 95.38           N  
ATOM   2932  HE  ARG B  26      14.911 -14.848  16.187  1.00 95.38           H  
ATOM   2933  NH1 ARG B  26      15.309 -14.025  19.238  1.00 95.38           N  
ATOM   2934 HH11 ARG B  26      15.455 -14.437  20.149  1.00 95.38           H  
ATOM   2935 HH12 ARG B  26      15.291 -13.026  19.094  1.00 95.38           H  
ATOM   2936  NH2 ARG B  26      15.110 -16.059  18.318  1.00 95.38           N  
ATOM   2937 HH21 ARG B  26      15.004 -16.628  17.490  1.00 95.38           H  
ATOM   2938 HH22 ARG B  26      15.143 -16.489  19.231  1.00 95.38           H  
ATOM   2939  CZ  ARG B  26      15.153 -14.763  18.173  1.00 95.38           C  
ATOM   2940  N   GLU B  27      10.472 -13.765  13.437  1.00 95.56           N  
ATOM   2941  H   GLU B  27      10.351 -14.388  14.223  1.00 95.56           H  
ATOM   2942  CA  GLU B  27       9.914 -14.169  12.137  1.00 95.56           C  
ATOM   2943  HA  GLU B  27      10.704 -14.158  11.387  1.00 95.56           H  
ATOM   2944  C   GLU B  27       8.813 -13.193  11.667  1.00 95.56           C  
ATOM   2945  CB  GLU B  27       9.372 -15.606  12.243  1.00 95.56           C  
ATOM   2946  HB2 GLU B  27       8.804 -15.842  11.343  1.00 95.56           H  
ATOM   2947  HB3 GLU B  27       8.690 -15.648  13.093  1.00 95.56           H  
ATOM   2948  O   GLU B  27       8.761 -12.801  10.506  1.00 95.56           O  
ATOM   2949  CG  GLU B  27      10.482 -16.665  12.413  1.00 95.56           C  
ATOM   2950  HG2 GLU B  27      11.217 -16.301  13.131  1.00 95.56           H  
ATOM   2951  HG3 GLU B  27      10.995 -16.790  11.459  1.00 95.56           H  
ATOM   2952  CD  GLU B  27       9.977 -18.036  12.910  1.00 95.56           C  
ATOM   2953  OE1 GLU B  27      10.848 -18.904  13.191  1.00 95.56           O  
ATOM   2954  OE2 GLU B  27       8.749 -18.192  13.133  1.00 95.56           O  
ATOM   2955  N   LEU B  28       7.956 -12.721  12.574  1.00 96.87           N  
ATOM   2956  H   LEU B  28       8.009 -13.068  13.520  1.00 96.87           H  
ATOM   2957  CA  LEU B  28       6.899 -11.764  12.229  1.00 96.87           C  
ATOM   2958  HA  LEU B  28       6.396 -12.104  11.323  1.00 96.87           H  
ATOM   2959  C   LEU B  28       7.428 -10.354  11.922  1.00 96.87           C  
ATOM   2960  CB  LEU B  28       5.892 -11.714  13.385  1.00 96.87           C  
ATOM   2961  HB2 LEU B  28       6.445 -11.577  14.315  1.00 96.87           H  
ATOM   2962  HB3 LEU B  28       5.247 -10.845  13.257  1.00 96.87           H  
ATOM   2963  O   LEU B  28       6.880  -9.673  11.059  1.00 96.87           O  
ATOM   2964  CG  LEU B  28       5.009 -12.967  13.490  1.00 96.87           C  
ATOM   2965  HG  LEU B  28       5.617 -13.870  13.430  1.00 96.87           H  
ATOM   2966  CD1 LEU B  28       4.311 -12.951  14.849  1.00 96.87           C  
ATOM   2967 HD11 LEU B  28       5.056 -12.959  15.645  1.00 96.87           H  
ATOM   2968 HD12 LEU B  28       3.678 -13.834  14.943  1.00 96.87           H  
ATOM   2969 HD13 LEU B  28       3.695 -12.056  14.935  1.00 96.87           H  
ATOM   2970  CD2 LEU B  28       3.960 -13.006  12.379  1.00 96.87           C  
ATOM   2971 HD21 LEU B  28       4.444 -13.154  11.413  1.00 96.87           H  
ATOM   2972 HD22 LEU B  28       3.264 -13.827  12.551  1.00 96.87           H  
ATOM   2973 HD23 LEU B  28       3.395 -12.073  12.362  1.00 96.87           H  
ATOM   2974  N   GLU B  29       8.461  -9.899  12.635  1.00 95.14           N  
ATOM   2975  H   GLU B  29       8.818 -10.487  13.375  1.00 95.14           H  
ATOM   2976  CA  GLU B  29       8.970  -8.525  12.526  1.00 95.14           C  
ATOM   2977  HA  GLU B  29       8.170  -7.863  12.191  1.00 95.14           H  
ATOM   2978  C   GLU B  29      10.101  -8.384  11.500  1.00 95.14           C  
ATOM   2979  CB  GLU B  29       9.447  -8.029  13.906  1.00 95.14           C  
ATOM   2980  HB2 GLU B  29       9.970  -7.081  13.776  1.00 95.14           H  
ATOM   2981  HB3 GLU B  29      10.152  -8.752  14.316  1.00 95.14           H  
ATOM   2982  O   GLU B  29      10.139  -7.417  10.747  1.00 95.14           O  
ATOM   2983  CG  GLU B  29       8.291  -7.804  14.898  1.00 95.14           C  
ATOM   2984  HG2 GLU B  29       7.737  -8.736  15.007  1.00 95.14           H  
ATOM   2985  HG3 GLU B  29       7.614  -7.061  14.477  1.00 95.14           H  
ATOM   2986  CD  GLU B  29       8.746  -7.341  16.297  1.00 95.14           C  
ATOM   2987  OE1 GLU B  29       7.911  -6.747  17.029  1.00 95.14           O  
ATOM   2988  OE2 GLU B  29       9.896  -7.629  16.700  1.00 95.14           O  
ATOM   2989  N   SER B  30      11.050  -9.319  11.476  1.00 93.97           N  
ATOM   2990  H   SER B  30      10.951 -10.129  12.072  1.00 93.97           H  
ATOM   2991  CA  SER B  30      12.348  -9.132  10.819  1.00 93.97           C  
ATOM   2992  HA  SER B  30      12.209  -8.438   9.990  1.00 93.97           H  
ATOM   2993  C   SER B  30      12.910 -10.398  10.169  1.00 93.97           C  
ATOM   2994  CB  SER B  30      13.344  -8.467  11.786  1.00 93.97           C  
ATOM   2995  HB2 SER B  30      14.329  -8.405  11.322  1.00 93.97           H  
ATOM   2996  HB3 SER B  30      13.005  -7.447  11.970  1.00 93.97           H  
ATOM   2997  O   SER B  30      14.127 -10.509  10.008  1.00 93.97           O  
ATOM   2998  OG  SER B  30      13.443  -9.134  13.038  1.00 93.97           O  
ATOM   2999  HG  SER B  30      13.057  -8.542  13.687  1.00 93.97           H  
ATOM   3000  N   ASP B  31      12.054 -11.337   9.739  1.00 97.02           N  
ATOM   3001  H   ASP B  31      11.072 -11.263   9.963  1.00 97.02           H  
ATOM   3002  CA  ASP B  31      12.525 -12.494   8.964  1.00 97.02           C  
ATOM   3003  HA  ASP B  31      13.207 -13.040   9.616  1.00 97.02           H  
ATOM   3004  C   ASP B  31      13.247 -12.010   7.692  1.00 97.02           C  
ATOM   3005  CB  ASP B  31      11.390 -13.460   8.584  1.00 97.02           C  
ATOM   3006  HB2 ASP B  31      10.651 -13.447   9.385  1.00 97.02           H  
ATOM   3007  HB3 ASP B  31      10.907 -13.124   7.666  1.00 97.02           H  
ATOM   3008  O   ASP B  31      12.687 -11.175   6.955  1.00 97.02           O  
ATOM   3009  CG  ASP B  31      11.813 -14.926   8.423  1.00 97.02           C  
ATOM   3010  OD1 ASP B  31      12.993 -15.252   8.681  1.00 97.02           O  
ATOM   3011  OD2 ASP B  31      10.930 -15.743   8.084  1.00 97.02           O  
ATOM   3012  N   PRO B  32      14.481 -12.475   7.429  1.00 98.40           N  
ATOM   3013  CA  PRO B  32      15.177 -12.183   6.188  1.00 98.40           C  
ATOM   3014  HA  PRO B  32      15.226 -11.102   6.058  1.00 98.40           H  
ATOM   3015  C   PRO B  32      14.452 -12.817   4.997  1.00 98.40           C  
ATOM   3016  CB  PRO B  32      16.596 -12.736   6.360  1.00 98.40           C  
ATOM   3017  HB2 PRO B  32      17.337 -12.045   5.958  1.00 98.40           H  
ATOM   3018  HB3 PRO B  32      16.684 -13.713   5.884  1.00 98.40           H  
ATOM   3019  O   PRO B  32      14.053 -13.983   5.039  1.00 98.40           O  
ATOM   3020  CG  PRO B  32      16.766 -12.895   7.867  1.00 98.40           C  
ATOM   3021  HG2 PRO B  32      17.086 -11.949   8.303  1.00 98.40           H  
ATOM   3022  HG3 PRO B  32      17.465 -13.694   8.117  1.00 98.40           H  
ATOM   3023  CD  PRO B  32      15.353 -13.213   8.330  1.00 98.40           C  
ATOM   3024  HD2 PRO B  32      15.236 -12.904   9.369  1.00 98.40           H  
ATOM   3025  HD3 PRO B  32      15.172 -14.283   8.221  1.00 98.40           H  
ATOM   3026  N   ILE B  33      14.313 -12.066   3.908  1.00 98.91           N  
ATOM   3027  H   ILE B  33      14.697 -11.131   3.915  1.00 98.91           H  
ATOM   3028  CA  ILE B  33      13.632 -12.519   2.690  1.00 98.91           C  
ATOM   3029  HA  ILE B  33      13.138 -13.474   2.872  1.00 98.91           H  
ATOM   3030  C   ILE B  33      14.676 -12.754   1.598  1.00 98.91           C  
ATOM   3031  CB  ILE B  33      12.540 -11.503   2.289  1.00 98.91           C  
ATOM   3032  HB  ILE B  33      13.023 -10.543   2.110  1.00 98.91           H  
ATOM   3033  O   ILE B  33      15.440 -11.854   1.272  1.00 98.91           O  
ATOM   3034  CG1 ILE B  33      11.489 -11.264   3.401  1.00 98.91           C  
ATOM   3035 HG12 ILE B  33      10.737 -10.571   3.025  1.00 98.91           H  
ATOM   3036 HG13 ILE B  33      11.972 -10.774   4.247  1.00 98.91           H  
ATOM   3037  CG2 ILE B  33      11.845 -11.900   0.977  1.00 98.91           C  
ATOM   3038 HG21 ILE B  33      11.083 -11.162   0.727  1.00 98.91           H  
ATOM   3039 HG22 ILE B  33      12.565 -11.931   0.159  1.00 98.91           H  
ATOM   3040 HG23 ILE B  33      11.376 -12.879   1.070  1.00 98.91           H  
ATOM   3041  CD1 ILE B  33      10.767 -12.515   3.921  1.00 98.91           C  
ATOM   3042 HD11 ILE B  33      11.466 -13.162   4.450  1.00 98.91           H  
ATOM   3043 HD12 ILE B  33      10.305 -13.064   3.100  1.00 98.91           H  
ATOM   3044 HD13 ILE B  33       9.986 -12.213   4.619  1.00 98.91           H  
ATOM   3045  N   ALA B  34      14.735 -13.954   1.032  1.00 98.88           N  
ATOM   3046  H   ALA B  34      13.996 -14.611   1.238  1.00 98.88           H  
ATOM   3047  CA  ALA B  34      15.621 -14.283  -0.076  1.00 98.88           C  
ATOM   3048  HA  ALA B  34      16.572 -13.766   0.055  1.00 98.88           H  
ATOM   3049  C   ALA B  34      15.014 -13.838  -1.413  1.00 98.88           C  
ATOM   3050  CB  ALA B  34      15.899 -15.789  -0.059  1.00 98.88           C  
ATOM   3051  HB1 ALA B  34      16.451 -16.054   0.843  1.00 98.88           H  
ATOM   3052  HB2 ALA B  34      14.959 -16.340  -0.089  1.00 98.88           H  
ATOM   3053  HB3 ALA B  34      16.489 -16.062  -0.933  1.00 98.88           H  
ATOM   3054  O   ALA B  34      13.835 -14.082  -1.679  1.00 98.88           O  
ATOM   3055  N   ILE B  35      15.842 -13.239  -2.269  1.00 98.92           N  
ATOM   3056  H   ILE B  35      16.792 -13.071  -1.971  1.00 98.92           H  
ATOM   3057  CA  ILE B  35      15.553 -13.087  -3.696  1.00 98.92           C  
ATOM   3058  HA  ILE B  35      14.479 -12.982  -3.846  1.00 98.92           H  
ATOM   3059  C   ILE B  35      16.020 -14.374  -4.372  1.00 98.92           C  
ATOM   3060  CB  ILE B  35      16.257 -11.845  -4.289  1.00 98.92           C  
ATOM   3061  HB  ILE B  35      17.336 -11.986  -4.222  1.00 98.92           H  
ATOM   3062  O   ILE B  35      17.226 -14.617  -4.438  1.00 98.92           O  
ATOM   3063  CG1 ILE B  35      15.895 -10.562  -3.503  1.00 98.92           C  
ATOM   3064 HG12 ILE B  35      14.820 -10.389  -3.565  1.00 98.92           H  
ATOM   3065 HG13 ILE B  35      16.157 -10.694  -2.454  1.00 98.92           H  
ATOM   3066  CG2 ILE B  35      15.870 -11.714  -5.774  1.00 98.92           C  
ATOM   3067 HG21 ILE B  35      16.115 -12.626  -6.318  1.00 98.92           H  
ATOM   3068 HG22 ILE B  35      16.412 -10.895  -6.246  1.00 98.92           H  
ATOM   3069 HG23 ILE B  35      14.797 -11.543  -5.862  1.00 98.92           H  
ATOM   3070  CD1 ILE B  35      16.616  -9.300  -3.987  1.00 98.92           C  
ATOM   3071 HD11 ILE B  35      16.273  -9.021  -4.983  1.00 98.92           H  
ATOM   3072 HD12 ILE B  35      16.400  -8.479  -3.303  1.00 98.92           H  
ATOM   3073 HD13 ILE B  35      17.692  -9.474  -4.005  1.00 98.92           H  
ATOM   3074  N   VAL B  36      15.082 -15.202  -4.834  1.00 98.66           N  
ATOM   3075  H   VAL B  36      14.114 -14.924  -4.766  1.00 98.66           H  
ATOM   3076  CA  VAL B  36      15.395 -16.532  -5.386  1.00 98.66           C  
ATOM   3077  HA  VAL B  36      16.403 -16.788  -5.060  1.00 98.66           H  
ATOM   3078  C   VAL B  36      15.456 -16.564  -6.908  1.00 98.66           C  
ATOM   3079  CB  VAL B  36      14.467 -17.634  -4.844  1.00 98.66           C  
ATOM   3080  HB  VAL B  36      14.761 -18.577  -5.306  1.00 98.66           H  
ATOM   3081  O   VAL B  36      16.169 -17.369  -7.489  1.00 98.66           O  
ATOM   3082  CG1 VAL B  36      14.614 -17.779  -3.324  1.00 98.66           C  
ATOM   3083 HG11 VAL B  36      14.020 -18.627  -2.984  1.00 98.66           H  
ATOM   3084 HG12 VAL B  36      15.659 -17.970  -3.082  1.00 98.66           H  
ATOM   3085 HG13 VAL B  36      14.279 -16.874  -2.816  1.00 98.66           H  
ATOM   3086  CG2 VAL B  36      12.985 -17.404  -5.161  1.00 98.66           C  
ATOM   3087 HG21 VAL B  36      12.613 -16.523  -4.637  1.00 98.66           H  
ATOM   3088 HG22 VAL B  36      12.845 -17.288  -6.236  1.00 98.66           H  
ATOM   3089 HG23 VAL B  36      12.411 -18.273  -4.839  1.00 98.66           H  
ATOM   3090  N   GLY B  37      14.763 -15.642  -7.568  1.00 98.72           N  
ATOM   3091  H   GLY B  37      14.213 -14.983  -7.036  1.00 98.72           H  
ATOM   3092  CA  GLY B  37      14.823 -15.464  -9.013  1.00 98.72           C  
ATOM   3093  HA2 GLY B  37      14.063 -16.070  -9.505  1.00 98.72           H  
ATOM   3094  HA3 GLY B  37      15.801 -15.769  -9.384  1.00 98.72           H  
ATOM   3095  C   GLY B  37      14.583 -14.014  -9.381  1.00 98.72           C  
ATOM   3096  O   GLY B  37      13.987 -13.254  -8.614  1.00 98.72           O  
ATOM   3097  N   ALA B  38      15.069 -13.618 -10.548  1.00 98.81           N  
ATOM   3098  H   ALA B  38      15.542 -14.284 -11.141  1.00 98.81           H  
ATOM   3099  CA  ALA B  38      14.884 -12.277 -11.069  1.00 98.81           C  
ATOM   3100  HA  ALA B  38      13.886 -11.930 -10.802  1.00 98.81           H  
ATOM   3101  C   ALA B  38      14.998 -12.272 -12.592  1.00 98.81           C  
ATOM   3102  CB  ALA B  38      15.926 -11.348 -10.441  1.00 98.81           C  
ATOM   3103  HB1 ALA B  38      16.928 -11.753 -10.578  1.00 98.81           H  
ATOM   3104  HB2 ALA B  38      15.736 -11.241  -9.372  1.00 98.81           H  
ATOM   3105  HB3 ALA B  38      15.864 -10.375 -10.929  1.00 98.81           H  
ATOM   3106  O   ALA B  38      15.800 -13.014 -13.155  1.00 98.81           O  
ATOM   3107  N   ALA B  39      14.234 -11.407 -13.245  1.00 98.83           N  
ATOM   3108  H   ALA B  39      13.592 -10.834 -12.718  1.00 98.83           H  
ATOM   3109  CA  ALA B  39      14.361 -11.120 -14.667  1.00 98.83           C  
ATOM   3110  HA  ALA B  39      15.385 -11.316 -14.984  1.00 98.83           H  
ATOM   3111  C   ALA B  39      14.083  -9.637 -14.924  1.00 98.83           C  
ATOM   3112  CB  ALA B  39      13.427 -12.034 -15.464  1.00 98.83           C  
ATOM   3113  HB1 ALA B  39      12.396 -11.870 -15.149  1.00 98.83           H  
ATOM   3114  HB2 ALA B  39      13.693 -13.078 -15.301  1.00 98.83           H  
ATOM   3115  HB3 ALA B  39      13.500 -11.818 -16.530  1.00 98.83           H  
ATOM   3116  O   ALA B  39      13.468  -8.945 -14.102  1.00 98.83           O  
ATOM   3117  N   CYS B  40      14.560  -9.138 -16.059  1.00 98.73           N  
ATOM   3118  H   CYS B  40      15.015  -9.739 -16.731  1.00 98.73           H  
ATOM   3119  CA  CYS B  40      14.363  -7.758 -16.457  1.00 98.73           C  
ATOM   3120  HA  CYS B  40      13.359  -7.461 -16.153  1.00 98.73           H  
ATOM   3121  C   CYS B  40      14.438  -7.583 -17.971  1.00 98.73           C  
ATOM   3122  CB  CYS B  40      15.381  -6.850 -15.746  1.00 98.73           C  
ATOM   3123  HB2 CYS B  40      15.263  -5.837 -16.130  1.00 98.73           H  
ATOM   3124  HB3 CYS B  40      15.162  -6.844 -14.678  1.00 98.73           H  
ATOM   3125  O   CYS B  40      15.140  -8.312 -18.661  1.00 98.73           O  
ATOM   3126  SG  CYS B  40      17.102  -7.390 -15.999  1.00 98.73           S  
ATOM   3127  HG  CYS B  40      17.579  -6.238 -16.480  1.00 98.73           H  
ATOM   3128  N   ARG B  41      13.764  -6.542 -18.458  1.00 98.56           N  
ATOM   3129  H   ARG B  41      13.211  -6.012 -17.800  1.00 98.56           H  
ATOM   3130  CA  ARG B  41      13.955  -5.970 -19.790  1.00 98.56           C  
ATOM   3131  HA  ARG B  41      14.828  -6.429 -20.253  1.00 98.56           H  
ATOM   3132  C   ARG B  41      14.234  -4.488 -19.633  1.00 98.56           C  
ATOM   3133  CB  ARG B  41      12.722  -6.215 -20.677  1.00 98.56           C  
ATOM   3134  HB2 ARG B  41      11.866  -6.517 -20.074  1.00 98.56           H  
ATOM   3135  HB3 ARG B  41      12.461  -5.286 -21.184  1.00 98.56           H  
ATOM   3136  O   ARG B  41      13.361  -3.759 -19.155  1.00 98.56           O  
ATOM   3137  CG  ARG B  41      13.001  -7.275 -21.749  1.00 98.56           C  
ATOM   3138  HG2 ARG B  41      13.102  -8.256 -21.285  1.00 98.56           H  
ATOM   3139  HG3 ARG B  41      13.926  -7.028 -22.270  1.00 98.56           H  
ATOM   3140  CD  ARG B  41      11.854  -7.285 -22.764  1.00 98.56           C  
ATOM   3141  HD2 ARG B  41      11.685  -6.270 -23.123  1.00 98.56           H  
ATOM   3142  HD3 ARG B  41      10.953  -7.642 -22.265  1.00 98.56           H  
ATOM   3143  NE  ARG B  41      12.143  -8.152 -23.917  1.00 98.56           N  
ATOM   3144  HE  ARG B  41      12.989  -8.704 -23.888  1.00 98.56           H  
ATOM   3145  NH1 ARG B  41      10.198  -7.762 -25.084  1.00 98.56           N  
ATOM   3146 HH11 ARG B  41       9.600  -8.043 -25.848  1.00 98.56           H  
ATOM   3147 HH12 ARG B  41       9.771  -7.400 -24.243  1.00 98.56           H  
ATOM   3148  NH2 ARG B  41      11.772  -9.061 -25.970  1.00 98.56           N  
ATOM   3149 HH21 ARG B  41      12.694  -9.475 -25.961  1.00 98.56           H  
ATOM   3150 HH22 ARG B  41      11.197  -9.160 -26.794  1.00 98.56           H  
ATOM   3151  CZ  ARG B  41      11.372  -8.321 -24.979  1.00 98.56           C  
ATOM   3152  N   PHE B  42      15.420  -4.039 -20.038  1.00 98.62           N  
ATOM   3153  H   PHE B  42      16.033  -4.691 -20.507  1.00 98.62           H  
ATOM   3154  CA  PHE B  42      15.835  -2.637 -19.949  1.00 98.62           C  
ATOM   3155  HA  PHE B  42      14.952  -2.050 -19.693  1.00 98.62           H  
ATOM   3156  C   PHE B  42      16.347  -2.095 -21.298  1.00 98.62           C  
ATOM   3157  CB  PHE B  42      16.861  -2.427 -18.816  1.00 98.62           C  
ATOM   3158  HB2 PHE B  42      17.799  -2.917 -19.080  1.00 98.62           H  
ATOM   3159  HB3 PHE B  42      17.092  -1.364 -18.745  1.00 98.62           H  
ATOM   3160  O   PHE B  42      16.711  -2.857 -22.200  1.00 98.62           O  
ATOM   3161  CG  PHE B  42      16.461  -2.886 -17.426  1.00 98.62           C  
ATOM   3162  CD1 PHE B  42      15.149  -2.701 -16.948  1.00 98.62           C  
ATOM   3163  HD1 PHE B  42      14.401  -2.230 -17.568  1.00 98.62           H  
ATOM   3164  CD2 PHE B  42      17.434  -3.433 -16.570  1.00 98.62           C  
ATOM   3165  HD2 PHE B  42      18.453  -3.556 -16.907  1.00 98.62           H  
ATOM   3166  CE1 PHE B  42      14.805  -3.079 -15.642  1.00 98.62           C  
ATOM   3167  HE1 PHE B  42      13.795  -2.931 -15.288  1.00 98.62           H  
ATOM   3168  CE2 PHE B  42      17.089  -3.811 -15.263  1.00 98.62           C  
ATOM   3169  HE2 PHE B  42      17.831  -4.254 -14.615  1.00 98.62           H  
ATOM   3170  CZ  PHE B  42      15.781  -3.628 -14.797  1.00 98.62           C  
ATOM   3171  HZ  PHE B  42      15.534  -3.914 -13.785  1.00 98.62           H  
ATOM   3172  N   PRO B  43      16.373  -0.761 -21.480  1.00 97.79           N  
ATOM   3173  CA  PRO B  43      16.923  -0.133 -22.672  1.00 97.79           C  
ATOM   3174  HA  PRO B  43      16.319  -0.427 -23.530  1.00 97.79           H  
ATOM   3175  C   PRO B  43      18.384  -0.529 -22.907  1.00 97.79           C  
ATOM   3176  CB  PRO B  43      16.775   1.374 -22.440  1.00 97.79           C  
ATOM   3177  HB2 PRO B  43      16.601   1.914 -23.370  1.00 97.79           H  
ATOM   3178  HB3 PRO B  43      17.656   1.761 -21.928  1.00 97.79           H  
ATOM   3179  O   PRO B  43      19.104  -0.903 -21.987  1.00 97.79           O  
ATOM   3180  CG  PRO B  43      15.587   1.470 -21.490  1.00 97.79           C  
ATOM   3181  HG2 PRO B  43      15.598   2.391 -20.907  1.00 97.79           H  
ATOM   3182  HG3 PRO B  43      14.653   1.368 -22.044  1.00 97.79           H  
ATOM   3183  CD  PRO B  43      15.799   0.249 -20.610  1.00 97.79           C  
ATOM   3184  HD2 PRO B  43      14.844  -0.081 -20.202  1.00 97.79           H  
ATOM   3185  HD3 PRO B  43      16.498   0.495 -19.810  1.00 97.79           H  
ATOM   3186  N   GLY B  44      18.846  -0.399 -24.151  1.00 96.88           N  
ATOM   3187  H   GLY B  44      18.212  -0.060 -24.860  1.00 96.88           H  
ATOM   3188  CA  GLY B  44      20.223  -0.755 -24.515  1.00 96.88           C  
ATOM   3189  HA2 GLY B  44      20.888  -0.575 -23.670  1.00 96.88           H  
ATOM   3190  HA3 GLY B  44      20.551  -0.120 -25.339  1.00 96.88           H  
ATOM   3191  C   GLY B  44      20.415  -2.214 -24.933  1.00 96.88           C  
ATOM   3192  O   GLY B  44      21.546  -2.603 -25.191  1.00 96.88           O  
ATOM   3193  N   GLY B  45      19.330  -2.982 -25.088  1.00 95.86           N  
ATOM   3194  H   GLY B  45      18.441  -2.622 -24.773  1.00 95.86           H  
ATOM   3195  CA  GLY B  45      19.390  -4.401 -25.463  1.00 95.86           C  
ATOM   3196  HA2 GLY B  45      18.461  -4.681 -25.960  1.00 95.86           H  
ATOM   3197  HA3 GLY B  45      20.218  -4.579 -26.149  1.00 95.86           H  
ATOM   3198  C   GLY B  45      19.563  -5.333 -24.265  1.00 95.86           C  
ATOM   3199  O   GLY B  45      20.117  -6.413 -24.416  1.00 95.86           O  
ATOM   3200  N   VAL B  46      19.129  -4.896 -23.081  1.00 98.01           N  
ATOM   3201  H   VAL B  46      18.630  -4.019 -23.026  1.00 98.01           H  
ATOM   3202  CA  VAL B  46      19.126  -5.727 -21.880  1.00 98.01           C  
ATOM   3203  HA  VAL B  46      19.998  -6.381 -21.881  1.00 98.01           H  
ATOM   3204  C   VAL B  46      17.868  -6.582 -21.888  1.00 98.01           C  
ATOM   3205  CB  VAL B  46      19.182  -4.854 -20.626  1.00 98.01           C  
ATOM   3206  HB  VAL B  46      18.367  -4.133 -20.682  1.00 98.01           H  
ATOM   3207  O   VAL B  46      16.764  -6.068 -21.694  1.00 98.01           O  
ATOM   3208  CG1 VAL B  46      19.026  -5.670 -19.345  1.00 98.01           C  
ATOM   3209 HG11 VAL B  46      19.775  -6.462 -19.333  1.00 98.01           H  
ATOM   3210 HG12 VAL B  46      18.037  -6.124 -19.287  1.00 98.01           H  
ATOM   3211 HG13 VAL B  46      19.156  -5.021 -18.478  1.00 98.01           H  
ATOM   3212  CG2 VAL B  46      20.498  -4.079 -20.551  1.00 98.01           C  
ATOM   3213 HG21 VAL B  46      21.338  -4.772 -20.553  1.00 98.01           H  
ATOM   3214 HG22 VAL B  46      20.521  -3.478 -19.642  1.00 98.01           H  
ATOM   3215 HG23 VAL B  46      20.579  -3.420 -21.416  1.00 98.01           H  
ATOM   3216  N   GLU B  47      18.048  -7.877 -22.098  1.00 95.73           N  
ATOM   3217  H   GLU B  47      18.987  -8.206 -22.272  1.00 95.73           H  
ATOM   3218  CA  GLU B  47      16.973  -8.880 -22.071  1.00 95.73           C  
ATOM   3219  HA  GLU B  47      16.008  -8.382 -21.983  1.00 95.73           H  
ATOM   3220  C   GLU B  47      17.075  -9.797 -20.850  1.00 95.73           C  
ATOM   3221  CB  GLU B  47      16.964  -9.676 -23.385  1.00 95.73           C  
ATOM   3222  HB2 GLU B  47      17.874 -10.270 -23.469  1.00 95.73           H  
ATOM   3223  HB3 GLU B  47      16.103 -10.344 -23.361  1.00 95.73           H  
ATOM   3224  O   GLU B  47      16.209 -10.632 -20.604  1.00 95.73           O  
ATOM   3225  CG  GLU B  47      16.847  -8.736 -24.596  1.00 95.73           C  
ATOM   3226  HG2 GLU B  47      16.119  -7.961 -24.357  1.00 95.73           H  
ATOM   3227  HG3 GLU B  47      17.806  -8.248 -24.767  1.00 95.73           H  
ATOM   3228  CD  GLU B  47      16.394  -9.419 -25.892  1.00 95.73           C  
ATOM   3229  OE1 GLU B  47      16.142  -8.652 -26.850  1.00 95.73           O  
ATOM   3230  OE2 GLU B  47      16.241 -10.660 -25.922  1.00 95.73           O  
ATOM   3231  N   ASP B  48      18.144  -9.644 -20.071  1.00 96.35           N  
ATOM   3232  H   ASP B  48      18.832  -8.947 -20.317  1.00 96.35           H  
ATOM   3233  CA  ASP B  48      18.406 -10.439 -18.892  1.00 96.35           C  
ATOM   3234  HA  ASP B  48      17.470 -10.553 -18.345  1.00 96.35           H  
ATOM   3235  C   ASP B  48      19.411  -9.796 -17.921  1.00 96.35           C  
ATOM   3236  CB  ASP B  48      18.881 -11.829 -19.322  1.00 96.35           C  
ATOM   3237  HB2 ASP B  48      19.277 -12.283 -18.414  1.00 96.35           H  
ATOM   3238  HB3 ASP B  48      18.030 -12.410 -19.677  1.00 96.35           H  
ATOM   3239  O   ASP B  48      19.947  -8.712 -18.143  1.00 96.35           O  
ATOM   3240  CG  ASP B  48      20.018 -11.912 -20.331  1.00 96.35           C  
ATOM   3241  OD1 ASP B  48      20.909 -11.035 -20.279  1.00 96.35           O  
ATOM   3242  OD2 ASP B  48      20.011 -12.904 -21.090  1.00 96.35           O  
ATOM   3243  N   LEU B  49      19.656 -10.483 -16.802  1.00 97.67           N  
ATOM   3244  H   LEU B  49      19.251 -11.405 -16.730  1.00 97.67           H  
ATOM   3245  CA  LEU B  49      20.618 -10.092 -15.778  1.00 97.67           C  
ATOM   3246  HA  LEU B  49      20.379  -9.090 -15.420  1.00 97.67           H  
ATOM   3247  C   LEU B  49      22.060 -10.045 -16.304  1.00 97.67           C  
ATOM   3248  CB  LEU B  49      20.509 -11.110 -14.631  1.00 97.67           C  
ATOM   3249  HB2 LEU B  49      21.337 -10.954 -13.939  1.00 97.67           H  
ATOM   3250  HB3 LEU B  49      20.635 -12.109 -15.049  1.00 97.67           H  
ATOM   3251  O   LEU B  49      22.822  -9.162 -15.910  1.00 97.67           O  
ATOM   3252  CG  LEU B  49      19.194 -11.067 -13.837  1.00 97.67           C  
ATOM   3253  HG  LEU B  49      18.356 -11.258 -14.506  1.00 97.67           H  
ATOM   3254  CD1 LEU B  49      19.225 -12.171 -12.781  1.00 97.67           C  
ATOM   3255 HD11 LEU B  49      18.254 -12.235 -12.290  1.00 97.67           H  
ATOM   3256 HD12 LEU B  49      20.001 -11.971 -12.042  1.00 97.67           H  
ATOM   3257 HD13 LEU B  49      19.426 -13.129 -13.260  1.00 97.67           H  
ATOM   3258  CD2 LEU B  49      18.970  -9.727 -13.128  1.00 97.67           C  
ATOM   3259 HD21 LEU B  49      18.067  -9.791 -12.521  1.00 97.67           H  
ATOM   3260 HD22 LEU B  49      19.825  -9.489 -12.495  1.00 97.67           H  
ATOM   3261 HD23 LEU B  49      18.829  -8.939 -13.867  1.00 97.67           H  
ATOM   3262  N   GLU B  50      22.437 -10.972 -17.184  1.00 95.79           N  
ATOM   3263  H   GLU B  50      21.775 -11.683 -17.461  1.00 95.79           H  
ATOM   3264  CA  GLU B  50      23.778 -11.066 -17.756  1.00 95.79           C  
ATOM   3265  HA  GLU B  50      24.512 -11.048 -16.950  1.00 95.79           H  
ATOM   3266  C   GLU B  50      24.082  -9.866 -18.666  1.00 95.79           C  
ATOM   3267  CB  GLU B  50      23.928 -12.397 -18.516  1.00 95.79           C  
ATOM   3268  HB2 GLU B  50      24.906 -12.383 -18.999  1.00 95.79           H  
ATOM   3269  HB3 GLU B  50      23.178 -12.470 -19.304  1.00 95.79           H  
ATOM   3270  O   GLU B  50      25.075  -9.163 -18.459  1.00 95.79           O  
ATOM   3271  CG  GLU B  50      23.878 -13.659 -17.630  1.00 95.79           C  
ATOM   3272  HG2 GLU B  50      24.481 -13.482 -16.740  1.00 95.79           H  
ATOM   3273  HG3 GLU B  50      24.360 -14.463 -18.186  1.00 95.79           H  
ATOM   3274  CD  GLU B  50      22.476 -14.162 -17.207  1.00 95.79           C  
ATOM   3275  OE1 GLU B  50      22.413 -15.181 -16.487  1.00 95.79           O  
ATOM   3276  OE2 GLU B  50      21.429 -13.563 -17.555  1.00 95.79           O  
ATOM   3277  N   SER B  51      23.189  -9.566 -19.611  1.00 97.33           N  
ATOM   3278  H   SER B  51      22.399 -10.184 -19.735  1.00 97.33           H  
ATOM   3279  CA  SER B  51      23.278  -8.379 -20.469  1.00 97.33           C  
ATOM   3280  HA  SER B  51      24.261  -8.374 -20.940  1.00 97.33           H  
ATOM   3281  C   SER B  51      23.155  -7.078 -19.672  1.00 97.33           C  
ATOM   3282  CB  SER B  51      22.230  -8.432 -21.589  1.00 97.33           C  
ATOM   3283  HB2 SER B  51      22.454  -9.273 -22.245  1.00 97.33           H  
ATOM   3284  HB3 SER B  51      22.283  -7.514 -22.174  1.00 97.33           H  
ATOM   3285  O   SER B  51      23.819  -6.093 -20.005  1.00 97.33           O  
ATOM   3286  OG  SER B  51      20.921  -8.589 -21.080  1.00 97.33           O  
ATOM   3287  HG  SER B  51      20.867  -9.500 -20.782  1.00 97.33           H  
ATOM   3288  N   TYR B  52      22.388  -7.061 -18.573  1.00 98.45           N  
ATOM   3289  H   TYR B  52      21.792  -7.855 -18.388  1.00 98.45           H  
ATOM   3290  CA  TYR B  52      22.350  -5.903 -17.679  1.00 98.45           C  
ATOM   3291  HA  TYR B  52      22.123  -5.038 -18.302  1.00 98.45           H  
ATOM   3292  C   TYR B  52      23.703  -5.660 -17.002  1.00 98.45           C  
ATOM   3293  CB  TYR B  52      21.259  -6.049 -16.607  1.00 98.45           C  
ATOM   3294  HB2 TYR B  52      21.528  -6.878 -15.952  1.00 98.45           H  
ATOM   3295  HB3 TYR B  52      20.312  -6.321 -17.074  1.00 98.45           H  
ATOM   3296  O   TYR B  52      24.202  -4.532 -16.993  1.00 98.45           O  
ATOM   3297  CG  TYR B  52      21.021  -4.815 -15.743  1.00 98.45           C  
ATOM   3298  CD1 TYR B  52      20.459  -4.981 -14.462  1.00 98.45           C  
ATOM   3299  HD1 TYR B  52      20.203  -5.973 -14.121  1.00 98.45           H  
ATOM   3300  CD2 TYR B  52      21.355  -3.516 -16.186  1.00 98.45           C  
ATOM   3301  HD2 TYR B  52      21.807  -3.351 -17.154  1.00 98.45           H  
ATOM   3302  CE1 TYR B  52      20.212  -3.863 -13.640  1.00 98.45           C  
ATOM   3303  HE1 TYR B  52      19.765  -3.994 -12.666  1.00 98.45           H  
ATOM   3304  CE2 TYR B  52      21.144  -2.405 -15.352  1.00 98.45           C  
ATOM   3305  HE2 TYR B  52      21.452  -1.420 -15.669  1.00 98.45           H  
ATOM   3306  OH  TYR B  52      20.250  -1.483 -13.331  1.00 98.45           O  
ATOM   3307  HH  TYR B  52      19.765  -1.726 -12.539  1.00 98.45           H  
ATOM   3308  CZ  TYR B  52      20.533  -2.569 -14.096  1.00 98.45           C  
ATOM   3309  N   TRP B  53      24.327  -6.710 -16.461  1.00 98.19           N  
ATOM   3310  H   TRP B  53      23.880  -7.615 -16.499  1.00 98.19           H  
ATOM   3311  CA  TRP B  53      25.651  -6.604 -15.853  1.00 98.19           C  
ATOM   3312  HA  TRP B  53      25.617  -5.851 -15.065  1.00 98.19           H  
ATOM   3313  C   TRP B  53      26.708  -6.150 -16.861  1.00 98.19           C  
ATOM   3314  CB  TRP B  53      26.053  -7.944 -15.237  1.00 98.19           C  
ATOM   3315  HB2 TRP B  53      26.053  -8.715 -16.007  1.00 98.19           H  
ATOM   3316  HB3 TRP B  53      25.316  -8.225 -14.485  1.00 98.19           H  
ATOM   3317  O   TRP B  53      27.541  -5.295 -16.544  1.00 98.19           O  
ATOM   3318  CG  TRP B  53      27.398  -7.899 -14.587  1.00 98.19           C  
ATOM   3319  CD1 TRP B  53      28.486  -8.609 -14.963  1.00 98.19           C  
ATOM   3320  HD1 TRP B  53      28.505  -9.324 -15.772  1.00 98.19           H  
ATOM   3321  CD2 TRP B  53      27.832  -7.049 -13.484  1.00 98.19           C  
ATOM   3322  CE2 TRP B  53      29.214  -7.304 -13.240  1.00 98.19           C  
ATOM   3323  CE3 TRP B  53      27.191  -6.097 -12.660  1.00 98.19           C  
ATOM   3324  HE3 TRP B  53      26.143  -5.887 -12.814  1.00 98.19           H  
ATOM   3325  NE1 TRP B  53      29.557  -8.273 -14.158  1.00 98.19           N  
ATOM   3326  HE1 TRP B  53      30.464  -8.712 -14.224  1.00 98.19           H  
ATOM   3327  CH2 TRP B  53      29.261  -5.704 -11.432  1.00 98.19           C  
ATOM   3328  HH2 TRP B  53      29.803  -5.192 -10.650  1.00 98.19           H  
ATOM   3329  CZ2 TRP B  53      29.929  -6.641 -12.235  1.00 98.19           C  
ATOM   3330  HZ2 TRP B  53      30.975  -6.858 -12.076  1.00 98.19           H  
ATOM   3331  CZ3 TRP B  53      27.895  -5.440 -11.634  1.00 98.19           C  
ATOM   3332  HZ3 TRP B  53      27.382  -4.739 -10.993  1.00 98.19           H  
ATOM   3333  N   GLN B  54      26.640  -6.666 -18.088  1.00 97.81           N  
ATOM   3334  H   GLN B  54      25.968  -7.397 -18.271  1.00 97.81           H  
ATOM   3335  CA  GLN B  54      27.526  -6.253 -19.169  1.00 97.81           C  
ATOM   3336  HA  GLN B  54      28.554  -6.397 -18.836  1.00 97.81           H  
ATOM   3337  C   GLN B  54      27.354  -4.761 -19.498  1.00 97.81           C  
ATOM   3338  CB  GLN B  54      27.288  -7.171 -20.373  1.00 97.81           C  
ATOM   3339  HB2 GLN B  54      26.314  -6.972 -20.819  1.00 97.81           H  
ATOM   3340  HB3 GLN B  54      27.318  -8.207 -20.035  1.00 97.81           H  
ATOM   3341  O   GLN B  54      28.337  -4.023 -19.534  1.00 97.81           O  
ATOM   3342  CG  GLN B  54      28.390  -6.963 -21.412  1.00 97.81           C  
ATOM   3343  HG2 GLN B  54      28.279  -5.973 -21.854  1.00 97.81           H  
ATOM   3344  HG3 GLN B  54      29.364  -7.009 -20.924  1.00 97.81           H  
ATOM   3345  CD  GLN B  54      28.385  -7.989 -22.535  1.00 97.81           C  
ATOM   3346  NE2 GLN B  54      29.324  -7.863 -23.443  1.00 97.81           N  
ATOM   3347 HE21 GLN B  54      29.869  -7.013 -23.429  1.00 97.81           H  
ATOM   3348 HE22 GLN B  54      29.284  -8.493 -24.231  1.00 97.81           H  
ATOM   3349  OE1 GLN B  54      27.570  -8.892 -22.628  1.00 97.81           O  
ATOM   3350  N   LEU B  55      26.113  -4.275 -19.611  1.00 98.20           N  
ATOM   3351  H   LEU B  55      25.344  -4.929 -19.587  1.00 98.20           H  
ATOM   3352  CA  LEU B  55      25.810  -2.855 -19.824  1.00 98.20           C  
ATOM   3353  HA  LEU B  55      26.266  -2.551 -20.766  1.00 98.20           H  
ATOM   3354  C   LEU B  55      26.407  -1.959 -18.722  1.00 98.20           C  
ATOM   3355  CB  LEU B  55      24.275  -2.717 -19.949  1.00 98.20           C  
ATOM   3356  HB2 LEU B  55      23.961  -3.386 -20.750  1.00 98.20           H  
ATOM   3357  HB3 LEU B  55      23.788  -3.057 -19.035  1.00 98.20           H  
ATOM   3358  O   LEU B  55      26.971  -0.898 -19.010  1.00 98.20           O  
ATOM   3359  CG  LEU B  55      23.789  -1.296 -20.284  1.00 98.20           C  
ATOM   3360  HG  LEU B  55      24.535  -0.824 -20.922  1.00 98.20           H  
ATOM   3361  CD1 LEU B  55      22.506  -1.303 -21.105  1.00 98.20           C  
ATOM   3362 HD11 LEU B  55      22.303  -0.297 -21.471  1.00 98.20           H  
ATOM   3363 HD12 LEU B  55      22.610  -1.972 -21.959  1.00 98.20           H  
ATOM   3364 HD13 LEU B  55      21.670  -1.626 -20.484  1.00 98.20           H  
ATOM   3365  CD2 LEU B  55      23.527  -0.421 -19.050  1.00 98.20           C  
ATOM   3366 HD21 LEU B  55      23.132   0.544 -19.368  1.00 98.20           H  
ATOM   3367 HD22 LEU B  55      22.809  -0.911 -18.392  1.00 98.20           H  
ATOM   3368 HD23 LEU B  55      24.453  -0.242 -18.503  1.00 98.20           H  
ATOM   3369  N   LEU B  56      26.297  -2.385 -17.460  1.00 97.97           N  
ATOM   3370  H   LEU B  56      25.811  -3.257 -17.307  1.00 97.97           H  
ATOM   3371  CA  LEU B  56      26.813  -1.651 -16.301  1.00 97.97           C  
ATOM   3372  HA  LEU B  56      26.475  -0.616 -16.357  1.00 97.97           H  
ATOM   3373  C   LEU B  56      28.346  -1.614 -16.266  1.00 97.97           C  
ATOM   3374  CB  LEU B  56      26.276  -2.299 -15.013  1.00 97.97           C  
ATOM   3375  HB2 LEU B  56      26.502  -3.365 -15.045  1.00 97.97           H  
ATOM   3376  HB3 LEU B  56      26.813  -1.879 -14.162  1.00 97.97           H  
ATOM   3377  O   LEU B  56      28.928  -0.558 -16.018  1.00 97.97           O  
ATOM   3378  CG  LEU B  56      24.767  -2.121 -14.769  1.00 97.97           C  
ATOM   3379  HG  LEU B  56      24.201  -2.394 -15.660  1.00 97.97           H  
ATOM   3380  CD1 LEU B  56      24.349  -3.034 -13.616  1.00 97.97           C  
ATOM   3381 HD11 LEU B  56      24.998  -2.879 -12.754  1.00 97.97           H  
ATOM   3382 HD12 LEU B  56      24.429  -4.071 -13.941  1.00 97.97           H  
ATOM   3383 HD13 LEU B  56      23.309  -2.847 -13.346  1.00 97.97           H  
ATOM   3384  CD2 LEU B  56      24.416  -0.675 -14.411  1.00 97.97           C  
ATOM   3385 HD21 LEU B  56      25.010  -0.345 -13.558  1.00 97.97           H  
ATOM   3386 HD22 LEU B  56      23.355  -0.605 -14.173  1.00 97.97           H  
ATOM   3387 HD23 LEU B  56      24.619  -0.028 -15.264  1.00 97.97           H  
ATOM   3388  N   THR B  57      29.003  -2.749 -16.505  1.00 96.65           N  
ATOM   3389  H   THR B  57      28.463  -3.570 -16.742  1.00 96.65           H  
ATOM   3390  CA  THR B  57      30.471  -2.870 -16.445  1.00 96.65           C  
ATOM   3391  HA  THR B  57      30.824  -2.335 -15.563  1.00 96.65           H  
ATOM   3392  C   THR B  57      31.173  -2.225 -17.633  1.00 96.65           C  
ATOM   3393  CB  THR B  57      30.930  -4.327 -16.318  1.00 96.65           C  
ATOM   3394  HB  THR B  57      31.995  -4.382 -16.545  1.00 96.65           H  
ATOM   3395  O   THR B  57      32.240  -1.638 -17.457  1.00 96.65           O  
ATOM   3396  CG2 THR B  57      30.726  -4.848 -14.903  1.00 96.65           C  
ATOM   3397 HG21 THR B  57      31.087  -5.874 -14.848  1.00 96.65           H  
ATOM   3398 HG22 THR B  57      29.668  -4.819 -14.640  1.00 96.65           H  
ATOM   3399 HG23 THR B  57      31.292  -4.242 -14.195  1.00 96.65           H  
ATOM   3400  OG1 THR B  57      30.236  -5.182 -17.192  1.00 96.65           O  
ATOM   3401  HG1 THR B  57      29.336  -5.286 -16.873  1.00 96.65           H  
ATOM   3402  N   GLU B  58      30.554  -2.241 -18.815  1.00 96.92           N  
ATOM   3403  H   GLU B  58      29.737  -2.822 -18.928  1.00 96.92           H  
ATOM   3404  CA  GLU B  58      31.018  -1.484 -19.983  1.00 96.92           C  
ATOM   3405  HA  GLU B  58      32.097  -1.608 -20.076  1.00 96.92           H  
ATOM   3406  C   GLU B  58      30.770   0.032 -19.842  1.00 96.92           C  
ATOM   3407  CB  GLU B  58      30.370  -2.046 -21.261  1.00 96.92           C  
ATOM   3408  HB2 GLU B  58      29.287  -2.069 -21.132  1.00 96.92           H  
ATOM   3409  HB3 GLU B  58      30.605  -1.377 -22.089  1.00 96.92           H  
ATOM   3410  O   GLU B  58      31.252   0.820 -20.656  1.00 96.92           O  
ATOM   3411  CG  GLU B  58      30.883  -3.454 -21.621  1.00 96.92           C  
ATOM   3412  HG2 GLU B  58      30.690  -4.135 -20.792  1.00 96.92           H  
ATOM   3413  HG3 GLU B  58      31.963  -3.399 -21.756  1.00 96.92           H  
ATOM   3414  CD  GLU B  58      30.254  -4.033 -22.904  1.00 96.92           C  
ATOM   3415  OE1 GLU B  58      30.512  -5.230 -23.191  1.00 96.92           O  
ATOM   3416  OE2 GLU B  58      29.561  -3.282 -23.628  1.00 96.92           O  
ATOM   3417  N   GLY B  59      30.045   0.467 -18.801  1.00 96.77           N  
ATOM   3418  H   GLY B  59      29.690  -0.220 -18.151  1.00 96.77           H  
ATOM   3419  CA  GLY B  59      29.763   1.879 -18.540  1.00 96.77           C  
ATOM   3420  HA2 GLY B  59      30.701   2.434 -18.504  1.00 96.77           H  
ATOM   3421  HA3 GLY B  59      29.266   1.962 -17.573  1.00 96.77           H  
ATOM   3422  C   GLY B  59      28.862   2.515 -19.600  1.00 96.77           C  
ATOM   3423  O   GLY B  59      28.955   3.716 -19.858  1.00 96.77           O  
ATOM   3424  N   VAL B  60      28.005   1.721 -20.244  1.00 97.40           N  
ATOM   3425  H   VAL B  60      27.946   0.753 -19.961  1.00 97.40           H  
ATOM   3426  CA  VAL B  60      27.136   2.188 -21.326  1.00 97.40           C  
ATOM   3427  HA  VAL B  60      27.746   2.759 -22.027  1.00 97.40           H  
ATOM   3428  C   VAL B  60      26.056   3.112 -20.763  1.00 97.40           C  
ATOM   3429  CB  VAL B  60      26.538   0.995 -22.087  1.00 97.40           C  
ATOM   3430  HB  VAL B  60      26.090   0.341 -21.339  1.00 97.40           H  
ATOM   3431  O   VAL B  60      25.411   2.813 -19.754  1.00 97.40           O  
ATOM   3432  CG1 VAL B  60      25.469   1.396 -23.117  1.00 97.40           C  
ATOM   3433 HG11 VAL B  60      24.610   1.839 -22.613  1.00 97.40           H  
ATOM   3434 HG12 VAL B  60      25.125   0.505 -23.641  1.00 97.40           H  
ATOM   3435 HG13 VAL B  60      25.887   2.100 -23.837  1.00 97.40           H  
ATOM   3436  CG2 VAL B  60      27.616   0.189 -22.816  1.00 97.40           C  
ATOM   3437 HG21 VAL B  60      27.180  -0.701 -23.268  1.00 97.40           H  
ATOM   3438 HG22 VAL B  60      28.378  -0.142 -22.109  1.00 97.40           H  
ATOM   3439 HG23 VAL B  60      28.093   0.793 -23.588  1.00 97.40           H  
ATOM   3440  N   VAL B  61      25.841   4.237 -21.450  1.00 97.29           N  
ATOM   3441  H   VAL B  61      26.448   4.426 -22.235  1.00 97.29           H  
ATOM   3442  CA  VAL B  61      24.780   5.205 -21.148  1.00 97.29           C  
ATOM   3443  HA  VAL B  61      24.256   4.890 -20.245  1.00 97.29           H  
ATOM   3444  C   VAL B  61      23.779   5.246 -22.293  1.00 97.29           C  
ATOM   3445  CB  VAL B  61      25.336   6.606 -20.871  1.00 97.29           C  
ATOM   3446  HB  VAL B  61      25.878   6.948 -21.753  1.00 97.29           H  
ATOM   3447  O   VAL B  61      24.058   5.784 -23.372  1.00 97.29           O  
ATOM   3448  CG1 VAL B  61      24.199   7.583 -20.533  1.00 97.29           C  
ATOM   3449 HG11 VAL B  61      23.633   7.200 -19.683  1.00 97.29           H  
ATOM   3450 HG12 VAL B  61      24.613   8.553 -20.259  1.00 97.29           H  
ATOM   3451 HG13 VAL B  61      23.514   7.694 -21.374  1.00 97.29           H  
ATOM   3452  CG2 VAL B  61      26.322   6.614 -19.715  1.00 97.29           C  
ATOM   3453 HG21 VAL B  61      25.821   6.251 -18.817  1.00 97.29           H  
ATOM   3454 HG22 VAL B  61      27.168   5.967 -19.948  1.00 97.29           H  
ATOM   3455 HG23 VAL B  61      26.692   7.624 -19.539  1.00 97.29           H  
ATOM   3456  N   VAL B  62      22.589   4.718 -22.039  1.00 96.93           N  
ATOM   3457  H   VAL B  62      22.415   4.384 -21.102  1.00 96.93           H  
ATOM   3458  CA  VAL B  62      21.499   4.609 -23.001  1.00 96.93           C  
ATOM   3459  HA  VAL B  62      21.937   4.444 -23.986  1.00 96.93           H  
ATOM   3460  C   VAL B  62      20.692   5.903 -23.030  1.00 96.93           C  
ATOM   3461  CB  VAL B  62      20.593   3.404 -22.692  1.00 96.93           C  
ATOM   3462  HB  VAL B  62      20.017   3.591 -21.786  1.00 96.93           H  
ATOM   3463  O   VAL B  62      20.068   6.299 -22.052  1.00 96.93           O  
ATOM   3464  CG1 VAL B  62      19.629   3.191 -23.868  1.00 96.93           C  
ATOM   3465 HG11 VAL B  62      20.185   3.078 -24.798  1.00 96.93           H  
ATOM   3466 HG12 VAL B  62      18.940   4.032 -23.947  1.00 96.93           H  
ATOM   3467 HG13 VAL B  62      19.045   2.286 -23.700  1.00 96.93           H  
ATOM   3468  CG2 VAL B  62      21.397   2.114 -22.496  1.00 96.93           C  
ATOM   3469 HG21 VAL B  62      21.996   1.892 -23.379  1.00 96.93           H  
ATOM   3470 HG22 VAL B  62      22.050   2.201 -21.628  1.00 96.93           H  
ATOM   3471 HG23 VAL B  62      20.711   1.289 -22.300  1.00 96.93           H  
ATOM   3472  N   SER B  63      20.690   6.572 -24.181  1.00 95.82           N  
ATOM   3473  H   SER B  63      21.268   6.221 -24.931  1.00 95.82           H  
ATOM   3474  CA  SER B  63      19.792   7.693 -24.466  1.00 95.82           C  
ATOM   3475  HA  SER B  63      18.822   7.504 -24.005  1.00 95.82           H  
ATOM   3476  C   SER B  63      19.612   7.819 -25.975  1.00 95.82           C  
ATOM   3477  CB  SER B  63      20.352   8.988 -23.876  1.00 95.82           C  
ATOM   3478  HB2 SER B  63      20.426   8.887 -22.794  1.00 95.82           H  
ATOM   3479  HB3 SER B  63      21.346   9.176 -24.283  1.00 95.82           H  
ATOM   3480  O   SER B  63      20.522   8.251 -26.692  1.00 95.82           O  
ATOM   3481  OG  SER B  63      19.507  10.077 -24.185  1.00 95.82           O  
ATOM   3482  HG  SER B  63      19.166  10.406 -23.350  1.00 95.82           H  
ATOM   3483  N   THR B  64      18.452   7.424 -26.483  1.00 93.17           N  
ATOM   3484  H   THR B  64      17.722   7.123 -25.854  1.00 93.17           H  
ATOM   3485  CA  THR B  64      18.118   7.470 -27.915  1.00 93.17           C  
ATOM   3486  HA  THR B  64      18.987   7.800 -28.485  1.00 93.17           H  
ATOM   3487  C   THR B  64      17.015   8.486 -28.165  1.00 93.17           C  
ATOM   3488  CB  THR B  64      17.741   6.083 -28.461  1.00 93.17           C  
ATOM   3489  HB  THR B  64      17.589   6.159 -29.537  1.00 93.17           H  
ATOM   3490  O   THR B  64      16.369   8.940 -27.222  1.00 93.17           O  
ATOM   3491  CG2 THR B  64      18.846   5.056 -28.199  1.00 93.17           C  
ATOM   3492 HG21 THR B  64      19.804   5.439 -28.551  1.00 93.17           H  
ATOM   3493 HG22 THR B  64      18.608   4.138 -28.735  1.00 93.17           H  
ATOM   3494 HG23 THR B  64      18.909   4.834 -27.134  1.00 93.17           H  
ATOM   3495  OG1 THR B  64      16.563   5.599 -27.874  1.00 93.17           O  
ATOM   3496  HG1 THR B  64      15.816   6.020 -28.305  1.00 93.17           H  
ATOM   3497  N   GLU B  65      16.802   8.883 -29.422  1.00 90.87           N  
ATOM   3498  H   GLU B  65      17.315   8.459 -30.181  1.00 90.87           H  
ATOM   3499  CA  GLU B  65      15.545   9.556 -29.765  1.00 90.87           C  
ATOM   3500  HA  GLU B  65      15.394  10.385 -29.073  1.00 90.87           H  
ATOM   3501  C   GLU B  65      14.355   8.616 -29.544  1.00 90.87           C  
ATOM   3502  CB  GLU B  65      15.552  10.145 -31.190  1.00 90.87           C  
ATOM   3503  HB2 GLU B  65      14.526  10.400 -31.453  1.00 90.87           H  
ATOM   3504  HB3 GLU B  65      15.920   9.405 -31.901  1.00 90.87           H  
ATOM   3505  O   GLU B  65      14.507   7.389 -29.516  1.00 90.87           O  
ATOM   3506  CG  GLU B  65      16.396  11.431 -31.271  1.00 90.87           C  
ATOM   3507  HG2 GLU B  65      17.452  11.162 -31.263  1.00 90.87           H  
ATOM   3508  HG3 GLU B  65      16.204  12.026 -30.378  1.00 90.87           H  
ATOM   3509  CD  GLU B  65      16.095  12.323 -32.491  1.00 90.87           C  
ATOM   3510  OE1 GLU B  65      16.463  13.527 -32.417  1.00 90.87           O  
ATOM   3511  OE2 GLU B  65      15.528  11.819 -33.483  1.00 90.87           O  
ATOM   3512  N   VAL B  66      13.181   9.217 -29.356  1.00 90.10           N  
ATOM   3513  H   VAL B  66      13.163  10.227 -29.349  1.00 90.10           H  
ATOM   3514  CA  VAL B  66      11.900   8.510 -29.321  1.00 90.10           C  
ATOM   3515  HA  VAL B  66      11.871   7.885 -28.428  1.00 90.10           H  
ATOM   3516  C   VAL B  66      11.746   7.643 -30.581  1.00 90.10           C  
ATOM   3517  CB  VAL B  66      10.747   9.522 -29.221  1.00 90.10           C  
ATOM   3518  HB  VAL B  66      10.943  10.345 -29.909  1.00 90.10           H  
ATOM   3519  O   VAL B  66      11.927   8.154 -31.689  1.00 90.10           O  
ATOM   3520  CG1 VAL B  66       9.379   8.930 -29.571  1.00 90.10           C  
ATOM   3521 HG11 VAL B  66       8.627   9.716 -29.502  1.00 90.10           H  
ATOM   3522 HG12 VAL B  66       9.126   8.101 -28.910  1.00 90.10           H  
ATOM   3523 HG13 VAL B  66       9.362   8.595 -30.608  1.00 90.10           H  
ATOM   3524  CG2 VAL B  66      10.650  10.090 -27.800  1.00 90.10           C  
ATOM   3525 HG21 VAL B  66      10.221   9.342 -27.134  1.00 90.10           H  
ATOM   3526 HG22 VAL B  66      10.003  10.967 -27.808  1.00 90.10           H  
ATOM   3527 HG23 VAL B  66      11.634  10.386 -27.437  1.00 90.10           H  
ATOM   3528  N   PRO B  67      11.370   6.359 -30.442  1.00 89.72           N  
ATOM   3529  CA  PRO B  67      11.058   5.500 -31.579  1.00 89.72           C  
ATOM   3530  HA  PRO B  67      11.956   5.399 -32.189  1.00 89.72           H  
ATOM   3531  C   PRO B  67       9.915   6.070 -32.439  1.00 89.72           C  
ATOM   3532  CB  PRO B  67      10.723   4.138 -30.964  1.00 89.72           C  
ATOM   3533  HB2 PRO B  67      11.047   3.315 -31.601  1.00 89.72           H  
ATOM   3534  HB3 PRO B  67       9.654   4.073 -30.762  1.00 89.72           H  
ATOM   3535  O   PRO B  67       8.858   6.443 -31.926  1.00 89.72           O  
ATOM   3536  CG  PRO B  67      11.465   4.134 -29.634  1.00 89.72           C  
ATOM   3537  HG2 PRO B  67      11.008   3.462 -28.908  1.00 89.72           H  
ATOM   3538  HG3 PRO B  67      12.509   3.867 -29.797  1.00 89.72           H  
ATOM   3539  CD  PRO B  67      11.373   5.592 -29.205  1.00 89.72           C  
ATOM   3540  HD2 PRO B  67      12.241   5.832 -28.591  1.00 89.72           H  
ATOM   3541  HD3 PRO B  67      10.452   5.772 -28.651  1.00 89.72           H  
ATOM   3542  N   ALA B  68      10.125   6.163 -33.755  1.00 85.54           N  
ATOM   3543  H   ALA B  68      11.006   5.831 -34.119  1.00 85.54           H  
ATOM   3544  CA  ALA B  68       9.201   6.836 -34.678  1.00 85.54           C  
ATOM   3545  HA  ALA B  68       9.006   7.840 -34.300  1.00 85.54           H  
ATOM   3546  C   ALA B  68       7.838   6.132 -34.823  1.00 85.54           C  
ATOM   3547  CB  ALA B  68       9.897   6.947 -36.040  1.00 85.54           C  
ATOM   3548  HB1 ALA B  68      10.831   7.499 -35.934  1.00 85.54           H  
ATOM   3549  HB2 ALA B  68      10.103   5.952 -36.436  1.00 85.54           H  
ATOM   3550  HB3 ALA B  68       9.249   7.480 -36.735  1.00 85.54           H  
ATOM   3551  O   ALA B  68       6.831   6.773 -35.112  1.00 85.54           O  
ATOM   3552  N   ASP B  69       7.809   4.821 -34.599  1.00 80.75           N  
ATOM   3553  H   ASP B  69       8.648   4.387 -34.241  1.00 80.75           H  
ATOM   3554  CA  ASP B  69       6.619   3.969 -34.518  1.00 80.75           C  
ATOM   3555  HA  ASP B  69       6.011   4.115 -35.411  1.00 80.75           H  
ATOM   3556  C   ASP B  69       5.739   4.281 -33.297  1.00 80.75           C  
ATOM   3557  CB  ASP B  69       7.089   2.504 -34.473  1.00 80.75           C  
ATOM   3558  HB2 ASP B  69       7.690   2.294 -35.357  1.00 80.75           H  
ATOM   3559  HB3 ASP B  69       6.214   1.854 -34.502  1.00 80.75           H  
ATOM   3560  O   ASP B  69       4.576   3.876 -33.233  1.00 80.75           O  
ATOM   3561  CG  ASP B  69       7.919   2.193 -33.218  1.00 80.75           C  
ATOM   3562  OD1 ASP B  69       8.820   3.004 -32.901  1.00 80.75           O  
ATOM   3563  OD2 ASP B  69       7.620   1.195 -32.544  1.00 80.75           O  
ATOM   3564  N   ARG B  70       6.263   5.035 -32.326  1.00 82.75           N  
ATOM   3565  H   ARG B  70       7.237   5.291 -32.409  1.00 82.75           H  
ATOM   3566  CA  ARG B  70       5.484   5.525 -31.193  1.00 82.75           C  
ATOM   3567  HA  ARG B  70       4.669   4.819 -31.037  1.00 82.75           H  
ATOM   3568  C   ARG B  70       4.830   6.849 -31.514  1.00 82.75           C  
ATOM   3569  CB  ARG B  70       6.357   5.609 -29.945  1.00 82.75           C  
ATOM   3570  HB2 ARG B  70       7.209   6.264 -30.124  1.00 82.75           H  
ATOM   3571  HB3 ARG B  70       5.794   6.031 -29.112  1.00 82.75           H  
ATOM   3572  O   ARG B  70       3.609   6.961 -31.541  1.00 82.75           O  
ATOM   3573  CG  ARG B  70       6.846   4.214 -29.587  1.00 82.75           C  
ATOM   3574  HG2 ARG B  70       6.007   3.546 -29.390  1.00 82.75           H  
ATOM   3575  HG3 ARG B  70       7.461   3.800 -30.386  1.00 82.75           H  
ATOM   3576  CD  ARG B  70       7.670   4.385 -28.342  1.00 82.75           C  
ATOM   3577  HD2 ARG B  70       7.003   4.670 -27.528  1.00 82.75           H  
ATOM   3578  HD3 ARG B  70       8.408   5.173 -28.496  1.00 82.75           H  
ATOM   3579  NE  ARG B  70       8.364   3.142 -28.032  1.00 82.75           N  
ATOM   3580  HE  ARG B  70       8.465   2.441 -28.752  1.00 82.75           H  
ATOM   3581  NH1 ARG B  70       8.776   3.808 -25.939  1.00 82.75           N  
ATOM   3582 HH11 ARG B  70       8.083   4.539 -26.014  1.00 82.75           H  
ATOM   3583 HH12 ARG B  70       8.919   3.441 -25.008  1.00 82.75           H  
ATOM   3584  NH2 ARG B  70       9.572   1.835 -26.636  1.00 82.75           N  
ATOM   3585 HH21 ARG B  70       9.798   1.151 -27.344  1.00 82.75           H  
ATOM   3586 HH22 ARG B  70       9.924   1.703 -25.698  1.00 82.75           H  
ATOM   3587  CZ  ARG B  70       8.908   2.922 -26.870  1.00 82.75           C  
ATOM   3588  N   TRP B  71       5.661   7.854 -31.714  1.00 76.50           N  
ATOM   3589  H   TRP B  71       6.653   7.664 -31.699  1.00 76.50           H  
ATOM   3590  CA  TRP B  71       5.250   9.163 -32.174  1.00 76.50           C  
ATOM   3591  HA  TRP B  71       4.499   9.037 -32.954  1.00 76.50           H  
ATOM   3592  C   TRP B  71       6.464   9.843 -32.788  1.00 76.50           C  
ATOM   3593  CB  TRP B  71       4.635   9.978 -31.027  1.00 76.50           C  
ATOM   3594  HB2 TRP B  71       4.281  10.924 -31.437  1.00 76.50           H  
ATOM   3595  HB3 TRP B  71       3.755   9.455 -30.654  1.00 76.50           H  
ATOM   3596  O   TRP B  71       7.608   9.575 -32.419  1.00 76.50           O  
ATOM   3597  CG  TRP B  71       5.525  10.283 -29.861  1.00 76.50           C  
ATOM   3598  CD1 TRP B  71       5.791   9.467 -28.816  1.00 76.50           C  
ATOM   3599  HD1 TRP B  71       5.394   8.469 -28.701  1.00 76.50           H  
ATOM   3600  CD2 TRP B  71       6.244  11.518 -29.592  1.00 76.50           C  
ATOM   3601  CE2 TRP B  71       6.907  11.394 -28.333  1.00 76.50           C  
ATOM   3602  CE3 TRP B  71       6.369  12.746 -30.273  1.00 76.50           C  
ATOM   3603  HE3 TRP B  71       5.887  12.875 -31.231  1.00 76.50           H  
ATOM   3604  NE1 TRP B  71       6.604  10.119 -27.909  1.00 76.50           N  
ATOM   3605  HE1 TRP B  71       6.931   9.698 -27.051  1.00 76.50           H  
ATOM   3606  CH2 TRP B  71       7.791  13.633 -28.499  1.00 76.50           C  
ATOM   3607  HH2 TRP B  71       8.415  14.430 -28.122  1.00 76.50           H  
ATOM   3608  CZ2 TRP B  71       7.666  12.434 -27.780  1.00 76.50           C  
ATOM   3609  HZ2 TRP B  71       8.161  12.305 -26.829  1.00 76.50           H  
ATOM   3610  CZ3 TRP B  71       7.143  13.786 -29.735  1.00 76.50           C  
ATOM   3611  HZ3 TRP B  71       7.293  14.687 -30.313  1.00 76.50           H  
ATOM   3612  N   ASN B  72       6.224  10.727 -33.748  1.00 70.81           N  
ATOM   3613  H   ASN B  72       5.275  10.925 -34.031  1.00 70.81           H  
ATOM   3614  CA  ASN B  72       7.313  11.412 -34.415  1.00 70.81           C  
ATOM   3615  HA  ASN B  72       8.088  10.685 -34.661  1.00 70.81           H  
ATOM   3616  C   ASN B  72       7.923  12.463 -33.476  1.00 70.81           C  
ATOM   3617  CB  ASN B  72       6.786  11.991 -35.728  1.00 70.81           C  
ATOM   3618  HB2 ASN B  72       6.326  11.201 -36.321  1.00 70.81           H  
ATOM   3619  HB3 ASN B  72       6.029  12.743 -35.509  1.00 70.81           H  
ATOM   3620  O   ASN B  72       7.365  13.547 -33.292  1.00 70.81           O  
ATOM   3621  CG  ASN B  72       7.883  12.618 -36.564  1.00 70.81           C  
ATOM   3622  ND2 ASN B  72       7.518  13.211 -37.669  1.00 70.81           N  
ATOM   3623 HD21 ASN B  72       6.550  13.494 -37.724  1.00 70.81           H  
ATOM   3624 HD22 ASN B  72       8.208  13.785 -38.132  1.00 70.81           H  
ATOM   3625  OD1 ASN B  72       9.059  12.600 -36.229  1.00 70.81           O  
ATOM   3626  N   GLY B  73       9.086  12.144 -32.901  1.00 63.54           N  
ATOM   3627  H   GLY B  73       9.416  11.196 -33.012  1.00 63.54           H  
ATOM   3628  CA  GLY B  73       9.821  13.032 -32.000  1.00 63.54           C  
ATOM   3629  HA2 GLY B  73       9.270  13.142 -31.066  1.00 63.54           H  
ATOM   3630  HA3 GLY B  73      10.785  12.575 -31.776  1.00 63.54           H  
ATOM   3631  C   GLY B  73      10.084  14.422 -32.590  1.00 63.54           C  
ATOM   3632  O   GLY B  73      10.118  15.400 -31.845  1.00 63.54           O  
ATOM   3633  N   ALA B  74      10.213  14.529 -33.920  1.00 59.11           N  
ATOM   3634  H   ALA B  74      10.116  13.695 -34.482  1.00 59.11           H  
ATOM   3635  CA  ALA B  74      10.410  15.798 -34.615  1.00 59.11           C  
ATOM   3636  HA  ALA B  74      11.207  16.346 -34.113  1.00 59.11           H  
ATOM   3637  C   ALA B  74       9.160  16.694 -34.595  1.00 59.11           C  
ATOM   3638  CB  ALA B  74      10.860  15.507 -36.051  1.00 59.11           C  
ATOM   3639  HB1 ALA B  74      11.099  16.444 -36.554  1.00 59.11           H  
ATOM   3640  HB2 ALA B  74      10.059  15.010 -36.600  1.00 59.11           H  
ATOM   3641  HB3 ALA B  74      11.743  14.868 -36.043  1.00 59.11           H  
ATOM   3642  O   ALA B  74       9.294  17.904 -34.425  1.00 59.11           O  
ATOM   3643  N   ASP B  75       7.959  16.117 -34.703  1.00 59.56           N  
ATOM   3644  H   ASP B  75       7.905  15.111 -34.777  1.00 59.56           H  
ATOM   3645  CA  ASP B  75       6.701  16.880 -34.743  1.00 59.56           C  
ATOM   3646  HA  ASP B  75       6.807  17.700 -35.454  1.00 59.56           H  
ATOM   3647  C   ASP B  75       6.371  17.500 -33.380  1.00 59.56           C  
ATOM   3648  CB  ASP B  75       5.544  15.981 -35.214  1.00 59.56           C  
ATOM   3649  HB2 ASP B  75       5.475  15.112 -34.560  1.00 59.56           H  
ATOM   3650  HB3 ASP B  75       4.612  16.540 -35.123  1.00 59.56           H  
ATOM   3651  O   ASP B  75       5.790  18.583 -33.296  1.00 59.56           O  
ATOM   3652  CG  ASP B  75       5.673  15.519 -36.670  1.00 59.56           C  
ATOM   3653  OD1 ASP B  75       6.393  16.174 -37.455  1.00 59.56           O  
ATOM   3654  OD2 ASP B  75       5.082  14.468 -37.006  1.00 59.56           O  
ATOM   3655  N   GLY B  76       6.788  16.838 -32.298  1.00 58.92           N  
ATOM   3656  H   GLY B  76       7.235  15.944 -32.442  1.00 58.92           H  
ATOM   3657  CA  GLY B  76       6.682  17.379 -30.946  1.00 58.92           C  
ATOM   3658  HA2 GLY B  76       5.824  18.048 -30.889  1.00 58.92           H  
ATOM   3659  HA3 GLY B  76       6.501  16.576 -30.231  1.00 58.92           H  
ATOM   3660  C   GLY B  76       7.909  18.165 -30.492  1.00 58.92           C  
ATOM   3661  O   GLY B  76       7.922  18.607 -29.345  1.00 58.92           O  
ATOM   3662  N   ARG B  77       8.946  18.358 -31.321  1.00 63.51           N  
ATOM   3663  H   ARG B  77       8.882  18.031 -32.275  1.00 63.51           H  
ATOM   3664  CA  ARG B  77      10.144  19.093 -30.894  1.00 63.51           C  
ATOM   3665  HA  ARG B  77      10.334  18.807 -29.860  1.00 63.51           H  
ATOM   3666  C   ARG B  77       9.883  20.593 -30.927  1.00 63.51           C  
ATOM   3667  CB  ARG B  77      11.380  18.695 -31.707  1.00 63.51           C  
ATOM   3668  HB2 ARG B  77      11.369  17.617 -31.870  1.00 63.51           H  
ATOM   3669  HB3 ARG B  77      11.372  19.192 -32.677  1.00 63.51           H  
ATOM   3670  O   ARG B  77       9.735  21.191 -31.989  1.00 63.51           O  
ATOM   3671  CG  ARG B  77      12.652  19.053 -30.924  1.00 63.51           C  
ATOM   3672  HG2 ARG B  77      12.697  20.127 -30.741  1.00 63.51           H  
ATOM   3673  HG3 ARG B  77      12.616  18.538 -29.964  1.00 63.51           H  
ATOM   3674  CD  ARG B  77      13.903  18.613 -31.690  1.00 63.51           C  
ATOM   3675  HD2 ARG B  77      14.223  19.425 -32.343  1.00 63.51           H  
ATOM   3676  HD3 ARG B  77      13.646  17.751 -32.306  1.00 63.51           H  
ATOM   3677  NE  ARG B  77      14.992  18.225 -30.772  1.00 63.51           N  
ATOM   3678  HE  ARG B  77      14.841  18.400 -29.789  1.00 63.51           H  
ATOM   3679  NH1 ARG B  77      16.371  17.301 -32.350  1.00 63.51           N  
ATOM   3680 HH11 ARG B  77      16.935  16.492 -32.567  1.00 63.51           H  
ATOM   3681 HH12 ARG B  77      15.743  17.644 -33.063  1.00 63.51           H  
ATOM   3682  NH2 ARG B  77      16.813  16.979 -30.198  1.00 63.51           N  
ATOM   3683 HH21 ARG B  77      16.594  17.100 -29.220  1.00 63.51           H  
ATOM   3684 HH22 ARG B  77      17.519  16.320 -30.494  1.00 63.51           H  
ATOM   3685  CZ  ARG B  77      16.055  17.518 -31.107  1.00 63.51           C  
ATOM   3686  N   GLY B  78       9.846  21.202 -29.750  1.00 60.03           N  
ATOM   3687  H   GLY B  78       9.984  20.640 -28.922  1.00 60.03           H  
ATOM   3688  CA  GLY B  78       9.657  22.641 -29.614  1.00 60.03           C  
ATOM   3689  HA2 GLY B  78       9.078  22.852 -28.714  1.00 60.03           H  
ATOM   3690  HA3 GLY B  78       9.101  23.010 -30.475  1.00 60.03           H  
ATOM   3691  C   GLY B  78      10.958  23.426 -29.530  1.00 60.03           C  
ATOM   3692  O   GLY B  78      12.037  22.843 -29.366  1.00 60.03           O  
ATOM   3693  N   PRO B  79      10.877  24.767 -29.597  1.00 55.07           N  
ATOM   3694  CA  PRO B  79      11.994  25.609 -29.202  1.00 55.07           C  
ATOM   3695  HA  PRO B  79      12.840  25.431 -29.865  1.00 55.07           H  
ATOM   3696  C   PRO B  79      12.403  25.273 -27.760  1.00 55.07           C  
ATOM   3697  CB  PRO B  79      11.502  27.052 -29.365  1.00 55.07           C  
ATOM   3698  HB2 PRO B  79      11.928  27.721 -28.617  1.00 55.07           H  
ATOM   3699  HB3 PRO B  79      11.743  27.403 -30.369  1.00 55.07           H  
ATOM   3700  O   PRO B  79      11.565  24.934 -26.923  1.00 55.07           O  
ATOM   3701  CG  PRO B  79       9.984  26.942 -29.222  1.00 55.07           C  
ATOM   3702  HG2 PRO B  79       9.717  26.981 -28.166  1.00 55.07           H  
ATOM   3703  HG3 PRO B  79       9.465  27.725 -29.775  1.00 55.07           H  
ATOM   3704  CD  PRO B  79       9.663  25.554 -29.769  1.00 55.07           C  
ATOM   3705  HD2 PRO B  79       9.416  25.617 -30.828  1.00 55.07           H  
ATOM   3706  HD3 PRO B  79       8.825  25.135 -29.212  1.00 55.07           H  
ATOM   3707  N   GLY B  80      13.695  25.407 -27.450  1.00 54.18           N  
ATOM   3708  H   GLY B  80      14.335  25.659 -28.190  1.00 54.18           H  
ATOM   3709  CA  GLY B  80      14.270  25.065 -26.140  1.00 54.18           C  
ATOM   3710  HA2 GLY B  80      15.348  25.223 -26.172  1.00 54.18           H  
ATOM   3711  HA3 GLY B  80      14.091  24.007 -25.949  1.00 54.18           H  
ATOM   3712  C   GLY B  80      13.718  25.848 -24.939  1.00 54.18           C  
ATOM   3713  O   GLY B  80      14.221  25.681 -23.835  1.00 54.18           O  
ATOM   3714  N   SER B  81      12.707  26.703 -25.126  1.00 56.55           N  
ATOM   3715  H   SER B  81      12.256  26.713 -26.030  1.00 56.55           H  
ATOM   3716  CA  SER B  81      11.980  27.337 -24.028  1.00 56.55           C  
ATOM   3717  HA  SER B  81      12.701  27.699 -23.294  1.00 56.55           H  
ATOM   3718  C   SER B  81      11.048  26.373 -23.292  1.00 56.55           C  
ATOM   3719  CB  SER B  81      11.173  28.538 -24.530  1.00 56.55           C  
ATOM   3720  HB2 SER B  81      11.849  29.274 -24.965  1.00 56.55           H  
ATOM   3721  HB3 SER B  81      10.658  28.995 -23.685  1.00 56.55           H  
ATOM   3722  O   SER B  81      10.739  26.641 -22.142  1.00 56.55           O  
ATOM   3723  OG  SER B  81      10.218  28.147 -25.500  1.00 56.55           O  
ATOM   3724  HG  SER B  81       9.474  28.752 -25.457  1.00 56.55           H  
ATOM   3725  N   GLY B  82      10.591  25.280 -23.919  1.00 57.44           N  
ATOM   3726  H   GLY B  82      10.868  25.131 -24.879  1.00 57.44           H  
ATOM   3727  CA  GLY B  82       9.722  24.279 -23.281  1.00 57.44           C  
ATOM   3728  HA2 GLY B  82      10.191  23.942 -22.357  1.00 57.44           H  
ATOM   3729  HA3 GLY B  82       9.615  23.431 -23.957  1.00 57.44           H  
ATOM   3730  C   GLY B  82       8.303  24.735 -22.928  1.00 57.44           C  
ATOM   3731  O   GLY B  82       7.570  23.962 -22.325  1.00 57.44           O  
ATOM   3732  N   GLU B  83       7.897  25.950 -23.305  1.00 58.62           N  
ATOM   3733  H   GLU B  83       8.588  26.567 -23.708  1.00 58.62           H  
ATOM   3734  CA  GLU B  83       6.596  26.520 -22.915  1.00 58.62           C  
ATOM   3735  HA  GLU B  83       6.339  26.170 -21.915  1.00 58.62           H  
ATOM   3736  C   GLU B  83       5.439  26.101 -23.825  1.00 58.62           C  
ATOM   3737  CB  GLU B  83       6.685  28.052 -22.873  1.00 58.62           C  
ATOM   3738  HB2 GLU B  83       7.037  28.429 -23.834  1.00 58.62           H  
ATOM   3739  HB3 GLU B  83       5.694  28.460 -22.673  1.00 58.62           H  
ATOM   3740  O   GLU B  83       4.292  26.079 -23.383  1.00 58.62           O  
ATOM   3741  CG  GLU B  83       7.630  28.500 -21.756  1.00 58.62           C  
ATOM   3742  HG2 GLU B  83       7.351  27.989 -20.834  1.00 58.62           H  
ATOM   3743  HG3 GLU B  83       8.648  28.210 -22.016  1.00 58.62           H  
ATOM   3744  CD  GLU B  83       7.614  30.006 -21.516  1.00 58.62           C  
ATOM   3745  OE1 GLU B  83       7.933  30.424 -20.380  1.00 58.62           O  
ATOM   3746  OE2 GLU B  83       7.524  30.807 -22.476  1.00 58.62           O  
ATOM   3747  N   ALA B  84       5.732  25.760 -25.083  1.00 64.47           N  
ATOM   3748  H   ALA B  84       6.703  25.708 -25.356  1.00 64.47           H  
ATOM   3749  CA  ALA B  84       4.706  25.459 -26.068  1.00 64.47           C  
ATOM   3750  HA  ALA B  84       4.043  26.324 -26.100  1.00 64.47           H  
ATOM   3751  C   ALA B  84       3.900  24.205 -25.667  1.00 64.47           C  
ATOM   3752  CB  ALA B  84       5.351  25.320 -27.450  1.00 64.47           C  
ATOM   3753  HB1 ALA B  84       5.795  26.270 -27.748  1.00 64.47           H  
ATOM   3754  HB2 ALA B  84       4.596  25.035 -28.183  1.00 64.47           H  
ATOM   3755  HB3 ALA B  84       6.129  24.558 -27.423  1.00 64.47           H  
ATOM   3756  O   ALA B  84       4.486  23.143 -25.418  1.00 64.47           O  
ATOM   3757  N   PRO B  85       2.557  24.283 -25.634  1.00 63.27           N  
ATOM   3758  CA  PRO B  85       1.730  23.131 -25.315  1.00 63.27           C  
ATOM   3759  HA  PRO B  85       2.004  22.759 -24.328  1.00 63.27           H  
ATOM   3760  C   PRO B  85       1.959  22.020 -26.346  1.00 63.27           C  
ATOM   3761  CB  PRO B  85       0.288  23.650 -25.268  1.00 63.27           C  
ATOM   3762  HB2 PRO B  85      -0.426  22.926 -25.661  1.00 63.27           H  
ATOM   3763  HB3 PRO B  85       0.034  23.907 -24.240  1.00 63.27           H  
ATOM   3764  O   PRO B  85       2.063  22.275 -27.544  1.00 63.27           O  
ATOM   3765  CG  PRO B  85       0.316  24.927 -26.107  1.00 63.27           C  
ATOM   3766  HG2 PRO B  85      -0.424  25.652 -25.769  1.00 63.27           H  
ATOM   3767  HG3 PRO B  85       0.153  24.676 -27.156  1.00 63.27           H  
ATOM   3768  CD  PRO B  85       1.736  25.449 -25.928  1.00 63.27           C  
ATOM   3769  HD2 PRO B  85       1.771  26.142 -25.087  1.00 63.27           H  
ATOM   3770  HD3 PRO B  85       2.057  25.950 -26.842  1.00 63.27           H  
ATOM   3771  N   ARG B  86       2.023  20.768 -25.872  1.00 70.17           N  
ATOM   3772  H   ARG B  86       1.964  20.660 -24.870  1.00 70.17           H  
ATOM   3773  CA  ARG B  86       2.247  19.550 -26.684  1.00 70.17           C  
ATOM   3774  HA  ARG B  86       2.174  18.692 -26.015  1.00 70.17           H  
ATOM   3775  C   ARG B  86       3.634  19.419 -27.321  1.00 70.17           C  
ATOM   3776  CB  ARG B  86       1.150  19.379 -27.752  1.00 70.17           C  
ATOM   3777  HB2 ARG B  86       1.310  20.097 -28.556  1.00 70.17           H  
ATOM   3778  HB3 ARG B  86       1.238  18.383 -28.185  1.00 70.17           H  
ATOM   3779  O   ARG B  86       3.850  18.466 -28.063  1.00 70.17           O  
ATOM   3780  CG  ARG B  86      -0.273  19.542 -27.209  1.00 70.17           C  
ATOM   3781  HG2 ARG B  86      -0.402  20.525 -26.758  1.00 70.17           H  
ATOM   3782  HG3 ARG B  86      -0.465  18.774 -26.459  1.00 70.17           H  
ATOM   3783  CD  ARG B  86      -1.276  19.410 -28.353  1.00 70.17           C  
ATOM   3784  HD2 ARG B  86      -1.071  20.187 -29.089  1.00 70.17           H  
ATOM   3785  HD3 ARG B  86      -1.151  18.433 -28.821  1.00 70.17           H  
ATOM   3786  NE  ARG B  86      -2.655  19.550 -27.856  1.00 70.17           N  
ATOM   3787  HE  ARG B  86      -2.776  19.746 -26.873  1.00 70.17           H  
ATOM   3788  NH1 ARG B  86      -3.726  19.220 -29.856  1.00 70.17           N  
ATOM   3789 HH11 ARG B  86      -4.587  19.113 -30.373  1.00 70.17           H  
ATOM   3790 HH12 ARG B  86      -2.829  19.120 -30.308  1.00 70.17           H  
ATOM   3791  NH2 ARG B  86      -4.926  19.553 -27.997  1.00 70.17           N  
ATOM   3792 HH21 ARG B  86      -5.783  19.456 -28.522  1.00 70.17           H  
ATOM   3793 HH22 ARG B  86      -5.008  19.723 -27.005  1.00 70.17           H  
ATOM   3794  CZ  ARG B  86      -3.760  19.443 -28.570  1.00 70.17           C  
ATOM   3795  N   GLN B  87       4.568  20.319 -27.020  1.00 77.54           N  
ATOM   3796  H   GLN B  87       4.342  21.092 -26.411  1.00 77.54           H  
ATOM   3797  CA  GLN B  87       5.951  20.191 -27.459  1.00 77.54           C  
ATOM   3798  HA  GLN B  87       6.018  19.359 -28.161  1.00 77.54           H  
ATOM   3799  C   GLN B  87       6.881  19.849 -26.296  1.00 77.54           C  
ATOM   3800  CB  GLN B  87       6.402  21.446 -28.210  1.00 77.54           C  
ATOM   3801  HB2 GLN B  87       6.227  22.323 -27.586  1.00 77.54           H  
ATOM   3802  HB3 GLN B  87       7.472  21.358 -28.399  1.00 77.54           H  
ATOM   3803  O   GLN B  87       6.684  20.269 -25.160  1.00 77.54           O  
ATOM   3804  CG  GLN B  87       5.681  21.596 -29.559  1.00 77.54           C  
ATOM   3805  HG2 GLN B  87       5.810  20.675 -30.127  1.00 77.54           H  
ATOM   3806  HG3 GLN B  87       4.615  21.748 -29.393  1.00 77.54           H  
ATOM   3807  CD  GLN B  87       6.202  22.756 -30.401  1.00 77.54           C  
ATOM   3808  NE2 GLN B  87       5.936  22.754 -31.688  1.00 77.54           N  
ATOM   3809 HE21 GLN B  87       6.359  23.490 -32.235  1.00 77.54           H  
ATOM   3810 HE22 GLN B  87       5.490  21.951 -32.108  1.00 77.54           H  
ATOM   3811  OE1 GLN B  87       6.852  23.682 -29.940  1.00 77.54           O  
ATOM   3812  N   THR B  88       7.928  19.092 -26.599  1.00 84.65           N  
ATOM   3813  H   THR B  88       8.028  18.806 -27.562  1.00 84.65           H  
ATOM   3814  CA  THR B  88       9.039  18.796 -25.701  1.00 84.65           C  
ATOM   3815  HA  THR B  88       8.877  19.319 -24.758  1.00 84.65           H  
ATOM   3816  C   THR B  88      10.336  19.321 -26.302  1.00 84.65           C  
ATOM   3817  CB  THR B  88       9.122  17.296 -25.382  1.00 84.65           C  
ATOM   3818  HB  THR B  88       8.205  16.995 -24.875  1.00 84.65           H  
ATOM   3819  O   THR B  88      10.543  19.273 -27.515  1.00 84.65           O  
ATOM   3820  CG2 THR B  88       9.323  16.405 -26.605  1.00 84.65           C  
ATOM   3821 HG21 THR B  88      10.254  16.651 -27.115  1.00 84.65           H  
ATOM   3822 HG22 THR B  88       8.488  16.534 -27.294  1.00 84.65           H  
ATOM   3823 HG23 THR B  88       9.366  15.366 -26.280  1.00 84.65           H  
ATOM   3824  OG1 THR B  88      10.215  17.053 -24.531  1.00 84.65           O  
ATOM   3825  HG1 THR B  88      10.024  17.472 -23.689  1.00 84.65           H  
ATOM   3826  N   TYR B  89      11.242  19.814 -25.460  1.00 82.15           N  
ATOM   3827  H   TYR B  89      11.035  19.842 -24.472  1.00 82.15           H  
ATOM   3828  CA  TYR B  89      12.619  20.089 -25.884  1.00 82.15           C  
ATOM   3829  HA  TYR B  89      12.611  20.380 -26.934  1.00 82.15           H  
ATOM   3830  C   TYR B  89      13.515  18.838 -25.802  1.00 82.15           C  
ATOM   3831  CB  TYR B  89      13.186  21.288 -25.114  1.00 82.15           C  
ATOM   3832  HB2 TYR B  89      14.215  21.459 -25.431  1.00 82.15           H  
ATOM   3833  HB3 TYR B  89      12.615  22.173 -25.393  1.00 82.15           H  
ATOM   3834  O   TYR B  89      14.643  18.877 -26.292  1.00 82.15           O  
ATOM   3835  CG  TYR B  89      13.155  21.142 -23.609  1.00 82.15           C  
ATOM   3836  CD1 TYR B  89      12.051  21.633 -22.903  1.00 82.15           C  
ATOM   3837  HD1 TYR B  89      11.259  22.141 -23.434  1.00 82.15           H  
ATOM   3838  CD2 TYR B  89      14.212  20.530 -22.913  1.00 82.15           C  
ATOM   3839  HD2 TYR B  89      15.085  20.193 -23.451  1.00 82.15           H  
ATOM   3840  CE1 TYR B  89      11.982  21.477 -21.515  1.00 82.15           C  
ATOM   3841  HE1 TYR B  89      11.158  21.925 -20.979  1.00 82.15           H  
ATOM   3842  CE2 TYR B  89      14.111  20.309 -21.522  1.00 82.15           C  
ATOM   3843  HE2 TYR B  89      14.885  19.790 -20.975  1.00 82.15           H  
ATOM   3844  OH  TYR B  89      12.807  20.502 -19.505  1.00 82.15           O  
ATOM   3845  HH  TYR B  89      11.978  20.868 -19.190  1.00 82.15           H  
ATOM   3846  CZ  TYR B  89      12.972  20.754 -20.825  1.00 82.15           C  
ATOM   3847  N   VAL B  90      13.017  17.719 -25.250  1.00 85.47           N  
ATOM   3848  H   VAL B  90      12.063  17.732 -24.918  1.00 85.47           H  
ATOM   3849  CA  VAL B  90      13.762  16.461 -25.050  1.00 85.47           C  
ATOM   3850  HA  VAL B  90      14.720  16.538 -25.565  1.00 85.47           H  
ATOM   3851  C   VAL B  90      13.009  15.270 -25.646  1.00 85.47           C  
ATOM   3852  CB  VAL B  90      14.081  16.179 -23.563  1.00 85.47           C  
ATOM   3853  HB  VAL B  90      13.198  15.814 -23.039  1.00 85.47           H  
ATOM   3854  O   VAL B  90      12.478  14.436 -24.916  1.00 85.47           O  
ATOM   3855  CG1 VAL B  90      15.207  15.146 -23.436  1.00 85.47           C  
ATOM   3856 HG11 VAL B  90      16.125  15.529 -23.882  1.00 85.47           H  
ATOM   3857 HG12 VAL B  90      15.383  14.940 -22.380  1.00 85.47           H  
ATOM   3858 HG13 VAL B  90      14.923  14.209 -23.915  1.00 85.47           H  
ATOM   3859  CG2 VAL B  90      14.522  17.432 -22.841  1.00 85.47           C  
ATOM   3860 HG21 VAL B  90      15.277  17.935 -23.446  1.00 85.47           H  
ATOM   3861 HG22 VAL B  90      14.911  17.192 -21.852  1.00 85.47           H  
ATOM   3862 HG23 VAL B  90      13.636  18.053 -22.704  1.00 85.47           H  
ATOM   3863  N   PRO B  91      12.993  15.104 -26.976  1.00 84.36           N  
ATOM   3864  CA  PRO B  91      12.476  13.886 -27.597  1.00 84.36           C  
ATOM   3865  HA  PRO B  91      11.545  13.586 -27.115  1.00 84.36           H  
ATOM   3866  C   PRO B  91      13.474  12.712 -27.458  1.00 84.36           C  
ATOM   3867  CB  PRO B  91      12.165  14.305 -29.038  1.00 84.36           C  
ATOM   3868  HB2 PRO B  91      11.195  14.801 -29.069  1.00 84.36           H  
ATOM   3869  HB3 PRO B  91      12.177  13.474 -29.744  1.00 84.36           H  
ATOM   3870  O   PRO B  91      13.711  11.984 -28.419  1.00 84.36           O  
ATOM   3871  CG  PRO B  91      13.264  15.326 -29.332  1.00 84.36           C  
ATOM   3872  HG2 PRO B  91      14.184  14.805 -29.596  1.00 84.36           H  
ATOM   3873  HG3 PRO B  91      12.970  16.011 -30.127  1.00 84.36           H  
ATOM   3874  CD  PRO B  91      13.442  16.046 -27.992  1.00 84.36           C  
ATOM   3875  HD2 PRO B  91      12.805  16.930 -27.967  1.00 84.36           H  
ATOM   3876  HD3 PRO B  91      14.486  16.325 -27.845  1.00 84.36           H  
ATOM   3877  N   ARG B  92      14.115  12.554 -26.287  1.00 91.15           N  
ATOM   3878  H   ARG B  92      13.764  13.089 -25.505  1.00 91.15           H  
ATOM   3879  CA  ARG B  92      15.134  11.534 -25.986  1.00 91.15           C  
ATOM   3880  HA  ARG B  92      15.032  10.741 -26.727  1.00 91.15           H  
ATOM   3881  C   ARG B  92      14.912  10.882 -24.621  1.00 91.15           C  
ATOM   3882  CB  ARG B  92      16.564  12.106 -26.045  1.00 91.15           C  
ATOM   3883  HB2 ARG B  92      17.258  11.324 -25.737  1.00 91.15           H  
ATOM   3884  HB3 ARG B  92      16.650  12.930 -25.336  1.00 91.15           H  
ATOM   3885  O   ARG B  92      14.398  11.519 -23.707  1.00 91.15           O  
ATOM   3886  CG  ARG B  92      16.972  12.598 -27.438  1.00 91.15           C  
ATOM   3887  HG2 ARG B  92      16.769  11.819 -28.172  1.00 91.15           H  
ATOM   3888  HG3 ARG B  92      16.381  13.479 -27.690  1.00 91.15           H  
ATOM   3889  CD  ARG B  92      18.459  12.965 -27.505  1.00 91.15           C  
ATOM   3890  HD2 ARG B  92      18.615  13.556 -28.407  1.00 91.15           H  
ATOM   3891  HD3 ARG B  92      18.718  13.571 -26.637  1.00 91.15           H  
ATOM   3892  NE  ARG B  92      19.325  11.769 -27.564  1.00 91.15           N  
ATOM   3893  HE  ARG B  92      18.896  10.881 -27.345  1.00 91.15           H  
ATOM   3894  NH1 ARG B  92      21.297  12.861 -27.983  1.00 91.15           N  
ATOM   3895 HH11 ARG B  92      20.824  13.728 -27.771  1.00 91.15           H  
ATOM   3896 HH12 ARG B  92      22.298  12.830 -28.114  1.00 91.15           H  
ATOM   3897  NH2 ARG B  92      21.275  10.638 -27.932  1.00 91.15           N  
ATOM   3898 HH21 ARG B  92      20.847   9.781 -27.610  1.00 91.15           H  
ATOM   3899 HH22 ARG B  92      22.270  10.632 -28.108  1.00 91.15           H  
ATOM   3900  CZ  ARG B  92      20.619  11.757 -27.829  1.00 91.15           C  
ATOM   3901  N   GLY B  93      15.352   9.635 -24.483  1.00 94.38           N  
ATOM   3902  H   GLY B  93      15.768   9.182 -25.283  1.00 94.38           H  
ATOM   3903  CA  GLY B  93      15.239   8.847 -23.255  1.00 94.38           C  
ATOM   3904  HA2 GLY B  93      15.796   9.330 -22.452  1.00 94.38           H  
ATOM   3905  HA3 GLY B  93      14.193   8.787 -22.957  1.00 94.38           H  
ATOM   3906  C   GLY B  93      15.771   7.424 -23.429  1.00 94.38           C  
ATOM   3907  O   GLY B  93      16.383   7.100 -24.450  1.00 94.38           O  
ATOM   3908  N   GLY B  94      15.544   6.577 -22.427  1.00 97.01           N  
ATOM   3909  H   GLY B  94      15.045   6.917 -21.618  1.00 97.01           H  
ATOM   3910  CA  GLY B  94      15.823   5.142 -22.503  1.00 97.01           C  
ATOM   3911  HA2 GLY B  94      16.074   4.774 -21.508  1.00 97.01           H  
ATOM   3912  HA3 GLY B  94      16.674   4.953 -23.158  1.00 97.01           H  
ATOM   3913  C   GLY B  94      14.602   4.373 -23.006  1.00 97.01           C  
ATOM   3914  O   GLY B  94      13.610   4.282 -22.292  1.00 97.01           O  
ATOM   3915  N   PHE B  95      14.660   3.799 -24.207  1.00 96.73           N  
ATOM   3916  H   PHE B  95      15.496   3.904 -24.765  1.00 96.73           H  
ATOM   3917  CA  PHE B  95      13.528   3.082 -24.806  1.00 96.73           C  
ATOM   3918  HA  PHE B  95      12.672   3.123 -24.133  1.00 96.73           H  
ATOM   3919  C   PHE B  95      13.834   1.600 -25.030  1.00 96.73           C  
ATOM   3920  CB  PHE B  95      13.108   3.785 -26.101  1.00 96.73           C  
ATOM   3921  HB2 PHE B  95      13.939   3.762 -26.807  1.00 96.73           H  
ATOM   3922  HB3 PHE B  95      12.284   3.230 -26.548  1.00 96.73           H  
ATOM   3923  O   PHE B  95      14.942   1.238 -25.441  1.00 96.73           O  
ATOM   3924  CG  PHE B  95      12.660   5.220 -25.890  1.00 96.73           C  
ATOM   3925  CD1 PHE B  95      11.409   5.484 -25.314  1.00 96.73           C  
ATOM   3926  HD1 PHE B  95      10.814   4.657 -24.954  1.00 96.73           H  
ATOM   3927  CD2 PHE B  95      13.498   6.296 -26.231  1.00 96.73           C  
ATOM   3928  HD2 PHE B  95      14.479   6.108 -26.642  1.00 96.73           H  
ATOM   3929  CE1 PHE B  95      10.963   6.805 -25.139  1.00 96.73           C  
ATOM   3930  HE1 PHE B  95       9.997   6.994 -24.695  1.00 96.73           H  
ATOM   3931  CE2 PHE B  95      13.072   7.619 -26.032  1.00 96.73           C  
ATOM   3932  HE2 PHE B  95      13.719   8.435 -26.315  1.00 96.73           H  
ATOM   3933  CZ  PHE B  95      11.804   7.874 -25.485  1.00 96.73           C  
ATOM   3934  HZ  PHE B  95      11.488   8.893 -25.315  1.00 96.73           H  
ATOM   3935  N   LEU B  96      12.838   0.751 -24.779  1.00 97.12           N  
ATOM   3936  H   LEU B  96      11.959   1.129 -24.457  1.00 97.12           H  
ATOM   3937  CA  LEU B  96      12.864  -0.660 -25.152  1.00 97.12           C  
ATOM   3938  HA  LEU B  96      13.844  -1.072 -24.911  1.00 97.12           H  
ATOM   3939  C   LEU B  96      12.670  -0.817 -26.665  1.00 97.12           C  
ATOM   3940  CB  LEU B  96      11.788  -1.434 -24.372  1.00 97.12           C  
ATOM   3941  HB2 LEU B  96      11.704  -2.438 -24.790  1.00 97.12           H  
ATOM   3942  HB3 LEU B  96      10.836  -0.925 -24.522  1.00 97.12           H  
ATOM   3943  O   LEU B  96      11.961  -0.036 -27.309  1.00 97.12           O  
ATOM   3944  CG  LEU B  96      12.020  -1.557 -22.858  1.00 97.12           C  
ATOM   3945  HG  LEU B  96      12.093  -0.563 -22.416  1.00 97.12           H  
ATOM   3946  CD1 LEU B  96      10.844  -2.293 -22.219  1.00 97.12           C  
ATOM   3947 HD11 LEU B  96       9.927  -1.728 -22.387  1.00 97.12           H  
ATOM   3948 HD12 LEU B  96      10.738  -3.286 -22.654  1.00 97.12           H  
ATOM   3949 HD13 LEU B  96      10.999  -2.388 -21.144  1.00 97.12           H  
ATOM   3950  CD2 LEU B  96      13.294  -2.327 -22.531  1.00 97.12           C  
ATOM   3951 HD21 LEU B  96      14.164  -1.794 -22.915  1.00 97.12           H  
ATOM   3952 HD22 LEU B  96      13.258  -3.326 -22.965  1.00 97.12           H  
ATOM   3953 HD23 LEU B  96      13.382  -2.410 -21.447  1.00 97.12           H  
ATOM   3954  N   ARG B  97      13.310  -1.844 -27.226  1.00 91.19           N  
ATOM   3955  H   ARG B  97      13.739  -2.517 -26.607  1.00 91.19           H  
ATOM   3956  CA  ARG B  97      13.163  -2.234 -28.633  1.00 91.19           C  
ATOM   3957  HA  ARG B  97      12.895  -1.361 -29.228  1.00 91.19           H  
ATOM   3958  C   ARG B  97      12.023  -3.239 -28.769  1.00 91.19           C  
ATOM   3959  CB  ARG B  97      14.477  -2.826 -29.166  1.00 91.19           C  
ATOM   3960  HB2 ARG B  97      14.352  -3.053 -30.225  1.00 91.19           H  
ATOM   3961  HB3 ARG B  97      14.684  -3.759 -28.642  1.00 91.19           H  
ATOM   3962  O   ARG B  97      11.736  -3.948 -27.810  1.00 91.19           O  
ATOM   3963  CG  ARG B  97      15.672  -1.877 -28.999  1.00 91.19           C  
ATOM   3964  HG2 ARG B  97      15.453  -0.923 -29.479  1.00 91.19           H  
ATOM   3965  HG3 ARG B  97      15.862  -1.711 -27.938  1.00 91.19           H  
ATOM   3966  CD  ARG B  97      16.917  -2.499 -29.634  1.00 91.19           C  
ATOM   3967  HD2 ARG B  97      17.031  -3.510 -29.241  1.00 91.19           H  
ATOM   3968  HD3 ARG B  97      16.770  -2.562 -30.713  1.00 91.19           H  
ATOM   3969  NE  ARG B  97      18.131  -1.716 -29.329  1.00 91.19           N  
ATOM   3970  HE  ARG B  97      17.995  -0.850 -28.827  1.00 91.19           H  
ATOM   3971  NH1 ARG B  97      19.628  -3.198 -30.234  1.00 91.19           N  
ATOM   3972 HH11 ARG B  97      18.854  -3.792 -30.493  1.00 91.19           H  
ATOM   3973 HH12 ARG B  97      20.569  -3.554 -30.323  1.00 91.19           H  
ATOM   3974  NH2 ARG B  97      20.381  -1.402 -29.139  1.00 91.19           N  
ATOM   3975 HH21 ARG B  97      20.221  -0.588 -28.563  1.00 91.19           H  
ATOM   3976 HH22 ARG B  97      21.312  -1.784 -29.218  1.00 91.19           H  
ATOM   3977  CZ  ARG B  97      19.370  -2.104 -29.572  1.00 91.19           C  
ATOM   3978  N   GLU B  98      11.412  -3.285 -29.951  1.00 89.50           N  
ATOM   3979  H   GLU B  98      11.715  -2.658 -30.683  1.00 89.50           H  
ATOM   3980  CA  GLU B  98      10.458  -4.334 -30.352  1.00 89.50           C  
ATOM   3981  HA  GLU B  98       9.982  -4.002 -31.274  1.00 89.50           H  
ATOM   3982  C   GLU B  98       9.308  -4.546 -29.348  1.00 89.50           C  
ATOM   3983  CB  GLU B  98      11.209  -5.634 -30.697  1.00 89.50           C  
ATOM   3984  HB2 GLU B  98      10.493  -6.365 -31.072  1.00 89.50           H  
ATOM   3985  HB3 GLU B  98      11.672  -6.028 -29.792  1.00 89.50           H  
ATOM   3986  O   GLU B  98       8.839  -5.660 -29.129  1.00 89.50           O  
ATOM   3987  CG  GLU B  98      12.288  -5.420 -31.774  1.00 89.50           C  
ATOM   3988  HG2 GLU B  98      11.818  -4.973 -32.650  1.00 89.50           H  
ATOM   3989  HG3 GLU B  98      13.037  -4.719 -31.407  1.00 89.50           H  
ATOM   3990  CD  GLU B  98      13.006  -6.713 -32.183  1.00 89.50           C  
ATOM   3991  OE1 GLU B  98      13.533  -6.732 -33.322  1.00 89.50           O  
ATOM   3992  OE2 GLU B  98      13.086  -7.642 -31.354  1.00 89.50           O  
ATOM   3993  N   VAL B  99       8.833  -3.470 -28.716  1.00 91.61           N  
ATOM   3994  H   VAL B  99       9.186  -2.575 -29.023  1.00 91.61           H  
ATOM   3995  CA  VAL B  99       7.769  -3.499 -27.690  1.00 91.61           C  
ATOM   3996  HA  VAL B  99       8.049  -4.233 -26.934  1.00 91.61           H  
ATOM   3997  C   VAL B  99       6.411  -3.963 -28.230  1.00 91.61           C  
ATOM   3998  CB  VAL B  99       7.636  -2.125 -27.010  1.00 91.61           C  
ATOM   3999  HB  VAL B  99       6.708  -2.092 -26.440  1.00 91.61           H  
ATOM   4000  O   VAL B  99       5.497  -4.284 -27.472  1.00 91.61           O  
ATOM   4001  CG1 VAL B  99       8.790  -1.945 -26.023  1.00 91.61           C  
ATOM   4002 HG11 VAL B  99       8.689  -2.661 -25.207  1.00 91.61           H  
ATOM   4003 HG12 VAL B  99       8.796  -0.935 -25.614  1.00 91.61           H  
ATOM   4004 HG13 VAL B  99       9.741  -2.119 -26.526  1.00 91.61           H  
ATOM   4005  CG2 VAL B  99       7.637  -0.942 -27.995  1.00 91.61           C  
ATOM   4006 HG21 VAL B  99       6.896  -1.114 -28.776  1.00 91.61           H  
ATOM   4007 HG22 VAL B  99       7.382  -0.027 -27.462  1.00 91.61           H  
ATOM   4008 HG23 VAL B  99       8.616  -0.826 -28.462  1.00 91.61           H  
ATOM   4009  N   GLU B 100       6.261  -4.001 -29.549  1.00 89.55           N  
ATOM   4010  H   GLU B 100       7.019  -3.634 -30.106  1.00 89.55           H  
ATOM   4011  CA  GLU B 100       5.144  -4.592 -30.267  1.00 89.55           C  
ATOM   4012  HA  GLU B 100       4.228  -4.288 -29.759  1.00 89.55           H  
ATOM   4013  C   GLU B 100       5.158  -6.128 -30.261  1.00 89.55           C  
ATOM   4014  CB  GLU B 100       5.080  -4.030 -31.701  1.00 89.55           C  
ATOM   4015  HB2 GLU B 100       4.143  -4.379 -32.135  1.00 89.55           H  
ATOM   4016  HB3 GLU B 100       5.015  -2.942 -31.659  1.00 89.55           H  
ATOM   4017  O   GLU B 100       4.092  -6.731 -30.409  1.00 89.55           O  
ATOM   4018  CG  GLU B 100       6.210  -4.437 -32.672  1.00 89.55           C  
ATOM   4019  HG2 GLU B 100       5.842  -4.250 -33.680  1.00 89.55           H  
ATOM   4020  HG3 GLU B 100       6.382  -5.511 -32.598  1.00 89.55           H  
ATOM   4021  CD  GLU B 100       7.547  -3.686 -32.515  1.00 89.55           C  
ATOM   4022  OE1 GLU B 100       8.421  -3.902 -33.379  1.00 89.55           O  
ATOM   4023  OE2 GLU B 100       7.722  -2.930 -31.532  1.00 89.55           O  
ATOM   4024  N   THR B 101       6.323  -6.758 -30.070  1.00 93.38           N  
ATOM   4025  H   THR B 101       7.139  -6.205 -29.849  1.00 93.38           H  
ATOM   4026  CA  THR B 101       6.462  -8.220 -30.039  1.00 93.38           C  
ATOM   4027  HA  THR B 101       5.796  -8.625 -30.800  1.00 93.38           H  
ATOM   4028  C   THR B 101       6.012  -8.794 -28.696  1.00 93.38           C  
ATOM   4029  CB  THR B 101       7.877  -8.709 -30.397  1.00 93.38           C  
ATOM   4030  HB  THR B 101       7.867  -9.798 -30.356  1.00 93.38           H  
ATOM   4031  O   THR B 101       6.316  -8.253 -27.637  1.00 93.38           O  
ATOM   4032  CG2 THR B 101       8.287  -8.314 -31.814  1.00 93.38           C  
ATOM   4033 HG21 THR B 101       8.317  -7.229 -31.911  1.00 93.38           H  
ATOM   4034 HG22 THR B 101       7.580  -8.724 -32.536  1.00 93.38           H  
ATOM   4035 HG23 THR B 101       9.281  -8.709 -32.022  1.00 93.38           H  
ATOM   4036  OG1 THR B 101       8.862  -8.265 -29.501  1.00 93.38           O  
ATOM   4037  HG1 THR B 101       8.849  -7.307 -29.435  1.00 93.38           H  
ATOM   4038  N   PHE B 102       5.219  -9.867 -28.753  1.00 95.46           N  
ATOM   4039  H   PHE B 102       4.986 -10.250 -29.658  1.00 95.46           H  
ATOM   4040  CA  PHE B 102       4.678 -10.572 -27.589  1.00 95.46           C  
ATOM   4041  HA  PHE B 102       5.457 -10.693 -26.837  1.00 95.46           H  
ATOM   4042  C   PHE B 102       4.163 -11.954 -28.007  1.00 95.46           C  
ATOM   4043  CB  PHE B 102       3.522  -9.742 -27.007  1.00 95.46           C  
ATOM   4044  HB2 PHE B 102       2.825  -9.495 -27.807  1.00 95.46           H  
ATOM   4045  HB3 PHE B 102       3.942  -8.811 -26.626  1.00 95.46           H  
ATOM   4046  O   PHE B 102       3.418 -12.053 -28.991  1.00 95.46           O  
ATOM   4047  CG  PHE B 102       2.766 -10.411 -25.877  1.00 95.46           C  
ATOM   4048  CD1 PHE B 102       1.392 -10.695 -25.997  1.00 95.46           C  
ATOM   4049  HD1 PHE B 102       0.867 -10.441 -26.907  1.00 95.46           H  
ATOM   4050  CD2 PHE B 102       3.445 -10.746 -24.694  1.00 95.46           C  
ATOM   4051  HD2 PHE B 102       4.495 -10.516 -24.589  1.00 95.46           H  
ATOM   4052  CE1 PHE B 102       0.707 -11.319 -24.939  1.00 95.46           C  
ATOM   4053  HE1 PHE B 102      -0.346 -11.542 -25.031  1.00 95.46           H  
ATOM   4054  CE2 PHE B 102       2.768 -11.385 -23.645  1.00 95.46           C  
ATOM   4055  HE2 PHE B 102       3.306 -11.657 -22.749  1.00 95.46           H  
ATOM   4056  CZ  PHE B 102       1.402 -11.678 -23.771  1.00 95.46           C  
ATOM   4057  HZ  PHE B 102       0.897 -12.188 -22.963  1.00 95.46           H  
ATOM   4058  N   ASP B 103       4.490 -13.014 -27.263  1.00 95.80           N  
ATOM   4059  H   ASP B 103       5.105 -12.881 -26.473  1.00 95.80           H  
ATOM   4060  CA  ASP B 103       3.964 -14.361 -27.549  1.00 95.80           C  
ATOM   4061  HA  ASP B 103       3.865 -14.443 -28.631  1.00 95.80           H  
ATOM   4062  C   ASP B 103       2.549 -14.557 -26.975  1.00 95.80           C  
ATOM   4063  CB  ASP B 103       4.943 -15.478 -27.159  1.00 95.80           C  
ATOM   4064  HB2 ASP B 103       4.983 -15.575 -26.074  1.00 95.80           H  
ATOM   4065  HB3 ASP B 103       5.938 -15.207 -27.513  1.00 95.80           H  
ATOM   4066  O   ASP B 103       2.308 -15.258 -25.990  1.00 95.80           O  
ATOM   4067  CG  ASP B 103       4.552 -16.829 -27.792  1.00 95.80           C  
ATOM   4068  OD1 ASP B 103       3.375 -17.003 -28.213  1.00 95.80           O  
ATOM   4069  OD2 ASP B 103       5.421 -17.727 -27.858  1.00 95.80           O  
ATOM   4070  N   ALA B 104       1.565 -13.933 -27.625  1.00 94.62           N  
ATOM   4071  H   ALA B 104       1.838 -13.299 -28.362  1.00 94.62           H  
ATOM   4072  CA  ALA B 104       0.171 -13.993 -27.193  1.00 94.62           C  
ATOM   4073  HA  ALA B 104       0.105 -13.550 -26.200  1.00 94.62           H  
ATOM   4074  C   ALA B 104      -0.359 -15.437 -27.073  1.00 94.62           C  
ATOM   4075  CB  ALA B 104      -0.663 -13.156 -28.170  1.00 94.62           C  
ATOM   4076  HB1 ALA B 104      -0.680 -13.630 -29.151  1.00 94.62           H  
ATOM   4077  HB2 ALA B 104      -1.682 -13.065 -27.794  1.00 94.62           H  
ATOM   4078  HB3 ALA B 104      -0.234 -12.158 -28.261  1.00 94.62           H  
ATOM   4079  O   ALA B 104      -1.073 -15.764 -26.122  1.00 94.62           O  
ATOM   4080  N   ALA B 105       0.024 -16.327 -27.997  1.00 91.54           N  
ATOM   4081  H   ALA B 105       0.764 -16.058 -28.630  1.00 91.54           H  
ATOM   4082  CA  ALA B 105      -0.427 -17.717 -28.002  1.00 91.54           C  
ATOM   4083  HA  ALA B 105      -1.514 -17.728 -27.920  1.00 91.54           H  
ATOM   4084  C   ALA B 105       0.131 -18.509 -26.810  1.00 91.54           C  
ATOM   4085  CB  ALA B 105      -0.029 -18.360 -29.334  1.00 91.54           C  
ATOM   4086  HB1 ALA B 105      -0.379 -19.392 -29.363  1.00 91.54           H  
ATOM   4087  HB2 ALA B 105      -0.476 -17.805 -30.160  1.00 91.54           H  
ATOM   4088  HB3 ALA B 105       1.056 -18.346 -29.440  1.00 91.54           H  
ATOM   4089  O   ALA B 105      -0.583 -19.340 -26.237  1.00 91.54           O  
ATOM   4090  N   PHE B 106       1.371 -18.231 -26.395  1.00 95.66           N  
ATOM   4091  H   PHE B 106       1.936 -17.577 -26.918  1.00 95.66           H  
ATOM   4092  CA  PHE B 106       1.956 -18.816 -25.193  1.00 95.66           C  
ATOM   4093  HA  PHE B 106       2.017 -19.896 -25.331  1.00 95.66           H  
ATOM   4094  C   PHE B 106       1.106 -18.539 -23.952  1.00 95.66           C  
ATOM   4095  CB  PHE B 106       3.377 -18.292 -25.012  1.00 95.66           C  
ATOM   4096  HB2 PHE B 106       3.368 -17.219 -24.821  1.00 95.66           H  
ATOM   4097  HB3 PHE B 106       3.922 -18.476 -25.938  1.00 95.66           H  
ATOM   4098  O   PHE B 106       0.795 -19.474 -23.204  1.00 95.66           O  
ATOM   4099  CG  PHE B 106       4.129 -18.979 -23.905  1.00 95.66           C  
ATOM   4100  CD1 PHE B 106       4.024 -18.527 -22.578  1.00 95.66           C  
ATOM   4101  HD1 PHE B 106       3.421 -17.663 -22.340  1.00 95.66           H  
ATOM   4102  CD2 PHE B 106       4.960 -20.066 -24.220  1.00 95.66           C  
ATOM   4103  HD2 PHE B 106       5.087 -20.366 -25.250  1.00 95.66           H  
ATOM   4104  CE1 PHE B 106       4.746 -19.173 -21.562  1.00 95.66           C  
ATOM   4105  HE1 PHE B 106       4.701 -18.804 -20.548  1.00 95.66           H  
ATOM   4106  CE2 PHE B 106       5.686 -20.704 -23.207  1.00 95.66           C  
ATOM   4107  HE2 PHE B 106       6.380 -21.492 -23.463  1.00 95.66           H  
ATOM   4108  CZ  PHE B 106       5.578 -20.260 -21.880  1.00 95.66           C  
ATOM   4109  HZ  PHE B 106       6.180 -20.720 -21.111  1.00 95.66           H  
ATOM   4110  N   PHE B 107       0.647 -17.295 -23.800  1.00 95.30           N  
ATOM   4111  H   PHE B 107       0.980 -16.598 -24.450  1.00 95.30           H  
ATOM   4112  CA  PHE B 107      -0.168 -16.835 -22.672  1.00 95.30           C  
ATOM   4113  HA  PHE B 107       0.110 -17.440 -21.809  1.00 95.30           H  
ATOM   4114  C   PHE B 107      -1.683 -17.025 -22.853  1.00 95.30           C  
ATOM   4115  CB  PHE B 107       0.207 -15.391 -22.316  1.00 95.30           C  
ATOM   4116  HB2 PHE B 107      -0.436 -15.035 -21.511  1.00 95.30           H  
ATOM   4117  HB3 PHE B 107       0.042 -14.752 -23.183  1.00 95.30           H  
ATOM   4118  O   PHE B 107      -2.461 -16.547 -22.034  1.00 95.30           O  
ATOM   4119  CG  PHE B 107       1.643 -15.268 -21.851  1.00 95.30           C  
ATOM   4120  CD1 PHE B 107       2.001 -15.686 -20.557  1.00 95.30           C  
ATOM   4121  HD1 PHE B 107       1.233 -16.024 -19.877  1.00 95.30           H  
ATOM   4122  CD2 PHE B 107       2.632 -14.779 -22.720  1.00 95.30           C  
ATOM   4123  HD2 PHE B 107       2.373 -14.435 -23.711  1.00 95.30           H  
ATOM   4124  CE1 PHE B 107       3.343 -15.647 -20.143  1.00 95.30           C  
ATOM   4125  HE1 PHE B 107       3.621 -15.958 -19.147  1.00 95.30           H  
ATOM   4126  CE2 PHE B 107       3.972 -14.738 -22.310  1.00 95.30           C  
ATOM   4127  HE2 PHE B 107       4.728 -14.377 -22.992  1.00 95.30           H  
ATOM   4128  CZ  PHE B 107       4.331 -15.179 -21.025  1.00 95.30           C  
ATOM   4129  HZ  PHE B 107       5.365 -15.156 -20.714  1.00 95.30           H  
ATOM   4130  N   HIS B 108      -2.123 -17.749 -23.891  1.00 89.33           N  
ATOM   4131  H   HIS B 108      -1.436 -18.079 -24.553  1.00 89.33           H  
ATOM   4132  CA  HIS B 108      -3.545 -17.968 -24.202  1.00 89.33           C  
ATOM   4133  HA  HIS B 108      -3.574 -18.514 -25.144  1.00 89.33           H  
ATOM   4134  C   HIS B 108      -4.332 -16.666 -24.469  1.00 89.33           C  
ATOM   4135  CB  HIS B 108      -4.223 -18.862 -23.142  1.00 89.33           C  
ATOM   4136  HB2 HIS B 108      -4.188 -18.376 -22.167  1.00 89.33           H  
ATOM   4137  HB3 HIS B 108      -5.276 -18.965 -23.403  1.00 89.33           H  
ATOM   4138  O   HIS B 108      -5.545 -16.616 -24.276  1.00 89.33           O  
ATOM   4139  CG  HIS B 108      -3.660 -20.252 -23.009  1.00 89.33           C  
ATOM   4140  CD2 HIS B 108      -2.383 -20.613 -22.680  1.00 89.33           C  
ATOM   4141  HD2 HIS B 108      -1.567 -19.932 -22.488  1.00 89.33           H  
ATOM   4142  ND1 HIS B 108      -4.384 -21.412 -23.136  1.00 89.33           N  
ATOM   4143  HD1 HIS B 108      -5.377 -21.459 -23.311  1.00 89.33           H  
ATOM   4144  CE1 HIS B 108      -3.566 -22.447 -22.896  1.00 89.33           C  
ATOM   4145  HE1 HIS B 108      -3.867 -23.484 -22.900  1.00 89.33           H  
ATOM   4146  NE2 HIS B 108      -2.324 -22.015 -22.631  1.00 89.33           N  
ATOM   4147  N   ILE B 109      -3.652 -15.626 -24.951  1.00 91.15           N  
ATOM   4148  H   ILE B 109      -2.668 -15.750 -25.142  1.00 91.15           H  
ATOM   4149  CA  ILE B 109      -4.232 -14.331 -25.309  1.00 91.15           C  
ATOM   4150  HA  ILE B 109      -5.188 -14.213 -24.800  1.00 91.15           H  
ATOM   4151  C   ILE B 109      -4.501 -14.319 -26.816  1.00 91.15           C  
ATOM   4152  CB  ILE B 109      -3.305 -13.195 -24.819  1.00 91.15           C  
ATOM   4153  HB  ILE B 109      -2.291 -13.394 -25.164  1.00 91.15           H  
ATOM   4154  O   ILE B 109      -3.647 -14.674 -27.631  1.00 91.15           O  
ATOM   4155  CG1 ILE B 109      -3.319 -13.172 -23.273  1.00 91.15           C  
ATOM   4156 HG12 ILE B 109      -3.098 -14.170 -22.892  1.00 91.15           H  
ATOM   4157 HG13 ILE B 109      -4.314 -12.898 -22.923  1.00 91.15           H  
ATOM   4158  CG2 ILE B 109      -3.742 -11.826 -25.364  1.00 91.15           C  
ATOM   4159 HG21 ILE B 109      -3.746 -11.836 -26.454  1.00 91.15           H  
ATOM   4160 HG22 ILE B 109      -3.050 -11.046 -25.046  1.00 91.15           H  
ATOM   4161 HG23 ILE B 109      -4.739 -11.592 -24.992  1.00 91.15           H  
ATOM   4162  CD1 ILE B 109      -2.296 -12.226 -22.641  1.00 91.15           C  
ATOM   4163 HD11 ILE B 109      -1.301 -12.466 -23.016  1.00 91.15           H  
ATOM   4164 HD12 ILE B 109      -2.306 -12.361 -21.560  1.00 91.15           H  
ATOM   4165 HD13 ILE B 109      -2.542 -11.187 -22.862  1.00 91.15           H  
ATOM   4166  N   SER B 110      -5.709 -13.919 -27.215  1.00 83.74           N  
ATOM   4167  H   SER B 110      -6.357 -13.595 -26.511  1.00 83.74           H  
ATOM   4168  CA  SER B 110      -6.041 -13.823 -28.642  1.00 83.74           C  
ATOM   4169  HA  SER B 110      -5.724 -14.757 -29.106  1.00 83.74           H  
ATOM   4170  C   SER B 110      -5.286 -12.660 -29.306  1.00 83.74           C  
ATOM   4171  CB  SER B 110      -7.552 -13.695 -28.858  1.00 83.74           C  
ATOM   4172  HB2 SER B 110      -7.773 -13.905 -29.904  1.00 83.74           H  
ATOM   4173  HB3 SER B 110      -8.076 -14.426 -28.242  1.00 83.74           H  
ATOM   4174  O   SER B 110      -5.039 -11.651 -28.647  1.00 83.74           O  
ATOM   4175  OG  SER B 110      -8.015 -12.392 -28.558  1.00 83.74           O  
ATOM   4176  HG  SER B 110      -8.072 -12.302 -27.604  1.00 83.74           H  
ATOM   4177  N   PRO B 111      -4.992 -12.702 -30.621  1.00 85.17           N  
ATOM   4178  CA  PRO B 111      -4.356 -11.573 -31.310  1.00 85.17           C  
ATOM   4179  HA  PRO B 111      -3.347 -11.447 -30.916  1.00 85.17           H  
ATOM   4180  C   PRO B 111      -5.119 -10.246 -31.154  1.00 85.17           C  
ATOM   4181  CB  PRO B 111      -4.279 -11.997 -32.780  1.00 85.17           C  
ATOM   4182  HB2 PRO B 111      -5.181 -11.693 -33.310  1.00 85.17           H  
ATOM   4183  HB3 PRO B 111      -3.396 -11.586 -33.269  1.00 85.17           H  
ATOM   4184  O   PRO B 111      -4.515  -9.178 -31.089  1.00 85.17           O  
ATOM   4185  CG  PRO B 111      -4.227 -13.523 -32.708  1.00 85.17           C  
ATOM   4186  HG2 PRO B 111      -3.206 -13.843 -32.498  1.00 85.17           H  
ATOM   4187  HG3 PRO B 111      -4.595 -13.987 -33.623  1.00 85.17           H  
ATOM   4188  CD  PRO B 111      -5.118 -13.847 -31.510  1.00 85.17           C  
ATOM   4189  HD2 PRO B 111      -4.772 -14.764 -31.034  1.00 85.17           H  
ATOM   4190  HD3 PRO B 111      -6.154 -13.949 -31.832  1.00 85.17           H  
ATOM   4191  N   ARG B 112      -6.455 -10.308 -31.055  1.00 80.02           N  
ATOM   4192  H   ARG B 112      -6.879 -11.225 -31.031  1.00 80.02           H  
ATOM   4193  CA  ARG B 112      -7.320  -9.130 -30.885  1.00 80.02           C  
ATOM   4194  HA  ARG B 112      -6.962  -8.345 -31.550  1.00 80.02           H  
ATOM   4195  C   ARG B 112      -7.234  -8.552 -29.473  1.00 80.02           C  
ATOM   4196  CB  ARG B 112      -8.757  -9.509 -31.276  1.00 80.02           C  
ATOM   4197  HB2 ARG B 112      -8.711 -10.195 -32.121  1.00 80.02           H  
ATOM   4198  HB3 ARG B 112      -9.242 -10.024 -30.446  1.00 80.02           H  
ATOM   4199  O   ARG B 112      -7.205  -7.335 -29.314  1.00 80.02           O  
ATOM   4200  CG  ARG B 112      -9.601  -8.297 -31.705  1.00 80.02           C  
ATOM   4201  HG2 ARG B 112      -9.086  -7.763 -32.504  1.00 80.02           H  
ATOM   4202  HG3 ARG B 112      -9.754  -7.622 -30.863  1.00 80.02           H  
ATOM   4203  CD  ARG B 112     -10.952  -8.803 -32.224  1.00 80.02           C  
ATOM   4204  HD2 ARG B 112     -10.769  -9.601 -32.943  1.00 80.02           H  
ATOM   4205  HD3 ARG B 112     -11.508  -9.216 -31.383  1.00 80.02           H  
ATOM   4206  NE  ARG B 112     -11.750  -7.758 -32.896  1.00 80.02           N  
ATOM   4207  HE  ARG B 112     -11.321  -6.869 -33.107  1.00 80.02           H  
ATOM   4208  NH1 ARG B 112     -13.667  -9.002 -33.183  1.00 80.02           N  
ATOM   4209 HH11 ARG B 112     -13.213  -9.787 -32.738  1.00 80.02           H  
ATOM   4210 HH12 ARG B 112     -14.634  -9.043 -33.471  1.00 80.02           H  
ATOM   4211  NH2 ARG B 112     -13.614  -6.881 -33.849  1.00 80.02           N  
ATOM   4212 HH21 ARG B 112     -14.548  -6.942 -34.228  1.00 80.02           H  
ATOM   4213 HH22 ARG B 112     -13.035  -6.074 -34.032  1.00 80.02           H  
ATOM   4214  CZ  ARG B 112     -12.997  -7.889 -33.316  1.00 80.02           C  
ATOM   4215  N   GLU B 113      -7.141  -9.413 -28.462  1.00 83.66           N  
ATOM   4216  H   GLU B 113      -7.126 -10.403 -28.661  1.00 83.66           H  
ATOM   4217  CA  GLU B 113      -6.866  -8.982 -27.090  1.00 83.66           C  
ATOM   4218  HA  GLU B 113      -7.550  -8.176 -26.824  1.00 83.66           H  
ATOM   4219  C   GLU B 113      -5.443  -8.421 -26.978  1.00 83.66           C  
ATOM   4220  CB  GLU B 113      -7.116 -10.145 -26.122  1.00 83.66           C  
ATOM   4221  HB2 GLU B 113      -6.454 -10.971 -26.384  1.00 83.66           H  
ATOM   4222  HB3 GLU B 113      -8.145 -10.481 -26.246  1.00 83.66           H  
ATOM   4223  O   GLU B 113      -5.279  -7.339 -26.429  1.00 83.66           O  
ATOM   4224  CG  GLU B 113      -6.896  -9.745 -24.652  1.00 83.66           C  
ATOM   4225  HG2 GLU B 113      -5.866  -9.413 -24.521  1.00 83.66           H  
ATOM   4226  HG3 GLU B 113      -7.551  -8.906 -24.414  1.00 83.66           H  
ATOM   4227  CD  GLU B 113      -7.162 -10.894 -23.668  1.00 83.66           C  
ATOM   4228  OE1 GLU B 113      -7.124 -10.620 -22.441  1.00 83.66           O  
ATOM   4229  OE2 GLU B 113      -7.367 -12.036 -24.144  1.00 83.66           O  
ATOM   4230  N   ALA B 114      -4.440  -9.072 -27.581  1.00 90.04           N  
ATOM   4231  H   ALA B 114      -4.642  -9.963 -28.011  1.00 90.04           H  
ATOM   4232  CA  ALA B 114      -3.043  -8.628 -27.562  1.00 90.04           C  
ATOM   4233  HA  ALA B 114      -2.712  -8.579 -26.525  1.00 90.04           H  
ATOM   4234  C   ALA B 114      -2.845  -7.228 -28.170  1.00 90.04           C  
ATOM   4235  CB  ALA B 114      -2.184  -9.668 -28.290  1.00 90.04           C  
ATOM   4236  HB1 ALA B 114      -1.136  -9.372 -28.242  1.00 90.04           H  
ATOM   4237  HB2 ALA B 114      -2.483  -9.741 -29.336  1.00 90.04           H  
ATOM   4238  HB3 ALA B 114      -2.295 -10.642 -27.814  1.00 90.04           H  
ATOM   4239  O   ALA B 114      -2.113  -6.421 -27.604  1.00 90.04           O  
ATOM   4240  N   MET B 115      -3.538  -6.906 -29.272  1.00 86.02           N  
ATOM   4241  H   MET B 115      -4.066  -7.631 -29.735  1.00 86.02           H  
ATOM   4242  CA  MET B 115      -3.553  -5.546 -29.842  1.00 86.02           C  
ATOM   4243  HA  MET B 115      -2.530  -5.217 -30.027  1.00 86.02           H  
ATOM   4244  C   MET B 115      -4.195  -4.497 -28.928  1.00 86.02           C  
ATOM   4245  CB  MET B 115      -4.344  -5.519 -31.156  1.00 86.02           C  
ATOM   4246  HB2 MET B 115      -5.238  -6.134 -31.055  1.00 86.02           H  
ATOM   4247  HB3 MET B 115      -4.666  -4.495 -31.349  1.00 86.02           H  
ATOM   4248  O   MET B 115      -3.974  -3.311 -29.122  1.00 86.02           O  
ATOM   4249  CG  MET B 115      -3.543  -5.957 -32.381  1.00 86.02           C  
ATOM   4250  HG2 MET B 115      -2.548  -5.514 -32.332  1.00 86.02           H  
ATOM   4251  HG3 MET B 115      -3.436  -7.041 -32.368  1.00 86.02           H  
ATOM   4252  SD  MET B 115      -4.303  -5.443 -33.951  1.00 86.02           S  
ATOM   4253  CE  MET B 115      -5.987  -6.089 -33.752  1.00 86.02           C  
ATOM   4254  HE1 MET B 115      -5.945  -7.152 -33.519  1.00 86.02           H  
ATOM   4255  HE2 MET B 115      -6.543  -5.941 -34.678  1.00 86.02           H  
ATOM   4256  HE3 MET B 115      -6.497  -5.554 -32.950  1.00 86.02           H  
ATOM   4257  N   SER B 116      -5.028  -4.907 -27.976  1.00 86.35           N  
ATOM   4258  H   SER B 116      -5.136  -5.900 -27.822  1.00 86.35           H  
ATOM   4259  CA  SER B 116      -5.708  -3.996 -27.044  1.00 86.35           C  
ATOM   4260  HA  SER B 116      -5.692  -2.981 -27.442  1.00 86.35           H  
ATOM   4261  C   SER B 116      -5.028  -3.968 -25.672  1.00 86.35           C  
ATOM   4262  CB  SER B 116      -7.172  -4.404 -26.886  1.00 86.35           C  
ATOM   4263  HB2 SER B 116      -7.228  -5.256 -26.209  1.00 86.35           H  
ATOM   4264  HB3 SER B 116      -7.734  -3.576 -26.455  1.00 86.35           H  
ATOM   4265  O   SER B 116      -5.438  -3.206 -24.794  1.00 86.35           O  
ATOM   4266  OG  SER B 116      -7.742  -4.765 -28.131  1.00 86.35           O  
ATOM   4267  HG  SER B 116      -7.318  -5.565 -28.448  1.00 86.35           H  
ATOM   4268  N   LEU B 117      -4.016  -4.821 -25.484  1.00 91.32           N  
ATOM   4269  H   LEU B 117      -3.720  -5.385 -26.268  1.00 91.32           H  
ATOM   4270  CA  LEU B 117      -3.302  -5.020 -24.235  1.00 91.32           C  
ATOM   4271  HA  LEU B 117      -4.000  -4.845 -23.417  1.00 91.32           H  
ATOM   4272  C   LEU B 117      -2.165  -4.008 -24.117  1.00 91.32           C  
ATOM   4273  CB  LEU B 117      -2.777  -6.474 -24.160  1.00 91.32           C  
ATOM   4274  HB2 LEU B 117      -3.407  -7.139 -24.751  1.00 91.32           H  
ATOM   4275  HB3 LEU B 117      -1.772  -6.518 -24.579  1.00 91.32           H  
ATOM   4276  O   LEU B 117      -1.265  -3.976 -24.969  1.00 91.32           O  
ATOM   4277  CG  LEU B 117      -2.756  -6.998 -22.718  1.00 91.32           C  
ATOM   4278  HG  LEU B 117      -2.404  -6.211 -22.050  1.00 91.32           H  
ATOM   4279  CD1 LEU B 117      -4.163  -7.414 -22.299  1.00 91.32           C  
ATOM   4280 HD11 LEU B 117      -4.435  -8.364 -22.759  1.00 91.32           H  
ATOM   4281 HD12 LEU B 117      -4.897  -6.663 -22.592  1.00 91.32           H  
ATOM   4282 HD13 LEU B 117      -4.167  -7.506 -21.213  1.00 91.32           H  
ATOM   4283  CD2 LEU B 117      -1.865  -8.230 -22.554  1.00 91.32           C  
ATOM   4284 HD21 LEU B 117      -2.098  -8.739 -21.618  1.00 91.32           H  
ATOM   4285 HD22 LEU B 117      -2.005  -8.914 -23.390  1.00 91.32           H  
ATOM   4286 HD23 LEU B 117      -0.824  -7.915 -22.493  1.00 91.32           H  
ATOM   4287  N   ASP B 118      -2.179  -3.226 -23.038  1.00 94.11           N  
ATOM   4288  H   ASP B 118      -2.942  -3.279 -22.378  1.00 94.11           H  
ATOM   4289  CA  ASP B 118      -1.067  -2.350 -22.687  1.00 94.11           C  
ATOM   4290  HA  ASP B 118      -1.026  -1.541 -23.417  1.00 94.11           H  
ATOM   4291  C   ASP B 118       0.250  -3.160 -22.712  1.00 94.11           C  
ATOM   4292  CB  ASP B 118      -1.331  -1.700 -21.316  1.00 94.11           C  
ATOM   4293  HB2 ASP B 118      -2.294  -1.191 -21.355  1.00 94.11           H  
ATOM   4294  HB3 ASP B 118      -1.386  -2.481 -20.557  1.00 94.11           H  
ATOM   4295  O   ASP B 118       0.325  -4.227 -22.083  1.00 94.11           O  
ATOM   4296  CG  ASP B 118      -0.270  -0.677 -20.888  1.00 94.11           C  
ATOM   4297  OD1 ASP B 118       0.841  -0.689 -21.457  1.00 94.11           O  
ATOM   4298  OD2 ASP B 118      -0.534   0.100 -19.952  1.00 94.11           O  
ATOM   4299  N   PRO B 119       1.288  -2.701 -23.444  1.00 95.56           N  
ATOM   4300  CA  PRO B 119       2.624  -3.292 -23.402  1.00 95.56           C  
ATOM   4301  HA  PRO B 119       2.613  -4.229 -23.958  1.00 95.56           H  
ATOM   4302  C   PRO B 119       3.150  -3.561 -21.984  1.00 95.56           C  
ATOM   4303  CB  PRO B 119       3.531  -2.294 -24.125  1.00 95.56           C  
ATOM   4304  HB2 PRO B 119       4.330  -2.799 -24.667  1.00 95.56           H  
ATOM   4305  HB3 PRO B 119       3.951  -1.587 -23.409  1.00 95.56           H  
ATOM   4306  O   PRO B 119       3.878  -4.531 -21.790  1.00 95.56           O  
ATOM   4307  CG  PRO B 119       2.601  -1.541 -25.068  1.00 95.56           C  
ATOM   4308  HG2 PRO B 119       2.950  -0.525 -25.257  1.00 95.56           H  
ATOM   4309  HG3 PRO B 119       2.526  -2.088 -26.008  1.00 95.56           H  
ATOM   4310  CD  PRO B 119       1.257  -1.558 -24.351  1.00 95.56           C  
ATOM   4311  HD2 PRO B 119       1.132  -0.628 -23.797  1.00 95.56           H  
ATOM   4312  HD3 PRO B 119       0.454  -1.660 -25.081  1.00 95.56           H  
ATOM   4313  N   GLN B 120       2.746  -2.773 -20.980  1.00 97.41           N  
ATOM   4314  H   GLN B 120       2.137  -1.995 -21.191  1.00 97.41           H  
ATOM   4315  CA  GLN B 120       3.099  -3.014 -19.579  1.00 97.41           C  
ATOM   4316  HA  GLN B 120       4.185  -2.994 -19.487  1.00 97.41           H  
ATOM   4317  C   GLN B 120       2.620  -4.387 -19.081  1.00 97.41           C  
ATOM   4318  CB  GLN B 120       2.508  -1.909 -18.691  1.00 97.41           C  
ATOM   4319  HB2 GLN B 120       1.425  -1.885 -18.807  1.00 97.41           H  
ATOM   4320  HB3 GLN B 120       2.728  -2.146 -17.650  1.00 97.41           H  
ATOM   4321  O   GLN B 120       3.386  -5.111 -18.446  1.00 97.41           O  
ATOM   4322  CG  GLN B 120       3.086  -0.523 -19.002  1.00 97.41           C  
ATOM   4323  HG2 GLN B 120       4.174  -0.581 -18.986  1.00 97.41           H  
ATOM   4324  HG3 GLN B 120       2.770  -0.192 -19.992  1.00 97.41           H  
ATOM   4325  CD  GLN B 120       2.655   0.515 -17.978  1.00 97.41           C  
ATOM   4326  NE2 GLN B 120       1.383   0.835 -17.879  1.00 97.41           N  
ATOM   4327 HE21 GLN B 120       1.117   1.504 -17.170  1.00 97.41           H  
ATOM   4328 HE22 GLN B 120       0.698   0.515 -18.548  1.00 97.41           H  
ATOM   4329  OE1 GLN B 120       3.486   1.025 -17.241  1.00 97.41           O  
ATOM   4330  N   GLN B 121       1.382  -4.785 -19.404  1.00 97.31           N  
ATOM   4331  H   GLN B 121       0.836  -4.197 -20.018  1.00 97.31           H  
ATOM   4332  CA  GLN B 121       0.849  -6.101 -19.028  1.00 97.31           C  
ATOM   4333  HA  GLN B 121       1.031  -6.262 -17.965  1.00 97.31           H  
ATOM   4334  C   GLN B 121       1.555  -7.236 -19.788  1.00 97.31           C  
ATOM   4335  CB  GLN B 121      -0.670  -6.185 -19.278  1.00 97.31           C  
ATOM   4336  HB2 GLN B 121      -0.864  -6.073 -20.345  1.00 97.31           H  
ATOM   4337  HB3 GLN B 121      -0.992  -7.182 -18.979  1.00 97.31           H  
ATOM   4338  O   GLN B 121       1.789  -8.302 -19.222  1.00 97.31           O  
ATOM   4339  CG  GLN B 121      -1.509  -5.149 -18.508  1.00 97.31           C  
ATOM   4340  HG2 GLN B 121      -1.157  -5.105 -17.477  1.00 97.31           H  
ATOM   4341  HG3 GLN B 121      -1.353  -4.163 -18.947  1.00 97.31           H  
ATOM   4342  CD  GLN B 121      -3.015  -5.447 -18.498  1.00 97.31           C  
ATOM   4343  NE2 GLN B 121      -3.831  -4.585 -17.932  1.00 97.31           N  
ATOM   4344 HE21 GLN B 121      -3.474  -3.753 -17.484  1.00 97.31           H  
ATOM   4345 HE22 GLN B 121      -4.819  -4.793 -17.961  1.00 97.31           H  
ATOM   4346  OE1 GLN B 121      -3.504  -6.471 -18.962  1.00 97.31           O  
ATOM   4347  N   ARG B 122       1.911  -7.005 -21.061  1.00 97.51           N  
ATOM   4348  H   ARG B 122       1.707  -6.092 -21.440  1.00 97.51           H  
ATOM   4349  CA  ARG B 122       2.648  -7.972 -21.897  1.00 97.51           C  
ATOM   4350  HA  ARG B 122       2.141  -8.936 -21.879  1.00 97.51           H  
ATOM   4351  C   ARG B 122       4.048  -8.245 -21.350  1.00 97.51           C  
ATOM   4352  CB  ARG B 122       2.725  -7.477 -23.350  1.00 97.51           C  
ATOM   4353  HB2 ARG B 122       3.397  -8.134 -23.904  1.00 97.51           H  
ATOM   4354  HB3 ARG B 122       3.138  -6.469 -23.388  1.00 97.51           H  
ATOM   4355  O   ARG B 122       4.392  -9.401 -21.122  1.00 97.51           O  
ATOM   4356  CG  ARG B 122       1.347  -7.496 -24.018  1.00 97.51           C  
ATOM   4357  HG2 ARG B 122       0.694  -6.768 -23.537  1.00 97.51           H  
ATOM   4358  HG3 ARG B 122       0.927  -8.495 -23.900  1.00 97.51           H  
ATOM   4359  CD  ARG B 122       1.419  -7.195 -25.513  1.00 97.51           C  
ATOM   4360  HD2 ARG B 122       0.641  -7.768 -26.017  1.00 97.51           H  
ATOM   4361  HD3 ARG B 122       2.389  -7.519 -25.892  1.00 97.51           H  
ATOM   4362  NE  ARG B 122       1.206  -5.772 -25.811  1.00 97.51           N  
ATOM   4363  HE  ARG B 122       0.610  -5.248 -25.187  1.00 97.51           H  
ATOM   4364  NH1 ARG B 122       2.219  -5.766 -27.876  1.00 97.51           N  
ATOM   4365 HH11 ARG B 122       2.531  -5.276 -28.702  1.00 97.51           H  
ATOM   4366 HH12 ARG B 122       2.667  -6.647 -27.665  1.00 97.51           H  
ATOM   4367  NH2 ARG B 122       1.095  -3.968 -27.150  1.00 97.51           N  
ATOM   4368 HH21 ARG B 122       1.273  -3.517 -28.036  1.00 97.51           H  
ATOM   4369 HH22 ARG B 122       0.407  -3.602 -26.508  1.00 97.51           H  
ATOM   4370  CZ  ARG B 122       1.522  -5.177 -26.943  1.00 97.51           C  
ATOM   4371  N   LEU B 123       4.804  -7.184 -21.061  1.00 97.99           N  
ATOM   4372  H   LEU B 123       4.444  -6.267 -21.285  1.00 97.99           H  
ATOM   4373  CA  LEU B 123       6.135  -7.281 -20.458  1.00 97.99           C  
ATOM   4374  HA  LEU B 123       6.769  -7.902 -21.091  1.00 97.99           H  
ATOM   4375  C   LEU B 123       6.084  -7.965 -19.091  1.00 97.99           C  
ATOM   4376  CB  LEU B 123       6.745  -5.875 -20.320  1.00 97.99           C  
ATOM   4377  HB2 LEU B 123       7.593  -5.930 -19.637  1.00 97.99           H  
ATOM   4378  HB3 LEU B 123       6.002  -5.217 -19.868  1.00 97.99           H  
ATOM   4379  O   LEU B 123       6.900  -8.839 -18.822  1.00 97.99           O  
ATOM   4380  CG  LEU B 123       7.234  -5.261 -21.642  1.00 97.99           C  
ATOM   4381  HG  LEU B 123       6.446  -5.319 -22.393  1.00 97.99           H  
ATOM   4382  CD1 LEU B 123       7.582  -3.790 -21.415  1.00 97.99           C  
ATOM   4383 HD11 LEU B 123       7.902  -3.341 -22.355  1.00 97.99           H  
ATOM   4384 HD12 LEU B 123       6.700  -3.255 -21.063  1.00 97.99           H  
ATOM   4385 HD13 LEU B 123       8.380  -3.697 -20.678  1.00 97.99           H  
ATOM   4386  CD2 LEU B 123       8.486  -5.965 -22.174  1.00 97.99           C  
ATOM   4387 HD21 LEU B 123       9.274  -5.944 -21.421  1.00 97.99           H  
ATOM   4388 HD22 LEU B 123       8.828  -5.462 -23.078  1.00 97.99           H  
ATOM   4389 HD23 LEU B 123       8.252  -7.000 -22.423  1.00 97.99           H  
ATOM   4390  N   LEU B 124       5.109  -7.618 -18.244  1.00 98.50           N  
ATOM   4391  H   LEU B 124       4.479  -6.870 -18.497  1.00 98.50           H  
ATOM   4392  CA  LEU B 124       4.954  -8.267 -16.942  1.00 98.50           C  
ATOM   4393  HA  LEU B 124       5.882  -8.143 -16.384  1.00 98.50           H  
ATOM   4394  C   LEU B 124       4.736  -9.779 -17.070  1.00 98.50           C  
ATOM   4395  CB  LEU B 124       3.796  -7.621 -16.166  1.00 98.50           C  
ATOM   4396  HB2 LEU B 124       2.969  -7.448 -16.855  1.00 98.50           H  
ATOM   4397  HB3 LEU B 124       3.442  -8.320 -15.408  1.00 98.50           H  
ATOM   4398  O   LEU B 124       5.304 -10.519 -16.272  1.00 98.50           O  
ATOM   4399  CG  LEU B 124       4.159  -6.305 -15.458  1.00 98.50           C  
ATOM   4400  HG  LEU B 124       4.663  -5.634 -16.153  1.00 98.50           H  
ATOM   4401  CD1 LEU B 124       2.868  -5.644 -14.973  1.00 98.50           C  
ATOM   4402 HD11 LEU B 124       2.318  -6.324 -14.322  1.00 98.50           H  
ATOM   4403 HD12 LEU B 124       2.251  -5.390 -15.834  1.00 98.50           H  
ATOM   4404 HD13 LEU B 124       3.101  -4.731 -14.426  1.00 98.50           H  
ATOM   4405  CD2 LEU B 124       5.062  -6.525 -14.238  1.00 98.50           C  
ATOM   4406 HD21 LEU B 124       5.267  -5.568 -13.757  1.00 98.50           H  
ATOM   4407 HD22 LEU B 124       4.573  -7.190 -13.525  1.00 98.50           H  
ATOM   4408 HD23 LEU B 124       6.010  -6.966 -14.545  1.00 98.50           H  
ATOM   4409  N   LEU B 125       3.948 -10.250 -18.045  1.00 98.42           N  
ATOM   4410  H   LEU B 125       3.522  -9.590 -18.680  1.00 98.42           H  
ATOM   4411  CA  LEU B 125       3.719 -11.684 -18.264  1.00 98.42           C  
ATOM   4412  HA  LEU B 125       3.357 -12.129 -17.337  1.00 98.42           H  
ATOM   4413  C   LEU B 125       5.013 -12.428 -18.615  1.00 98.42           C  
ATOM   4414  CB  LEU B 125       2.669 -11.882 -19.374  1.00 98.42           C  
ATOM   4415  HB2 LEU B 125       2.769 -12.887 -19.785  1.00 98.42           H  
ATOM   4416  HB3 LEU B 125       2.880 -11.185 -20.185  1.00 98.42           H  
ATOM   4417  O   LEU B 125       5.335 -13.424 -17.965  1.00 98.42           O  
ATOM   4418  CG  LEU B 125       1.219 -11.696 -18.907  1.00 98.42           C  
ATOM   4419  HG  LEU B 125       1.135 -10.805 -18.285  1.00 98.42           H  
ATOM   4420  CD1 LEU B 125       0.309 -11.544 -20.125  1.00 98.42           C  
ATOM   4421 HD11 LEU B 125       0.403 -12.423 -20.762  1.00 98.42           H  
ATOM   4422 HD12 LEU B 125      -0.725 -11.443 -19.796  1.00 98.42           H  
ATOM   4423 HD13 LEU B 125       0.599 -10.653 -20.683  1.00 98.42           H  
ATOM   4424  CD2 LEU B 125       0.718 -12.912 -18.120  1.00 98.42           C  
ATOM   4425 HD21 LEU B 125       0.632 -13.775 -18.781  1.00 98.42           H  
ATOM   4426 HD22 LEU B 125      -0.255 -12.697 -17.677  1.00 98.42           H  
ATOM   4427 HD23 LEU B 125       1.419 -13.169 -17.325  1.00 98.42           H  
ATOM   4428  N   GLU B 126       5.756 -11.931 -19.605  1.00 98.47           N  
ATOM   4429  H   GLU B 126       5.436 -11.099 -20.080  1.00 98.47           H  
ATOM   4430  CA  GLU B 126       7.013 -12.540 -20.061  1.00 98.47           C  
ATOM   4431  HA  GLU B 126       6.851 -13.593 -20.290  1.00 98.47           H  
ATOM   4432  C   GLU B 126       8.078 -12.508 -18.959  1.00 98.47           C  
ATOM   4433  CB  GLU B 126       7.501 -11.843 -21.346  1.00 98.47           C  
ATOM   4434  HB2 GLU B 126       7.490 -10.764 -21.195  1.00 98.47           H  
ATOM   4435  HB3 GLU B 126       8.523 -12.158 -21.556  1.00 98.47           H  
ATOM   4436  O   GLU B 126       8.577 -13.555 -18.546  1.00 98.47           O  
ATOM   4437  CG  GLU B 126       6.616 -12.218 -22.548  1.00 98.47           C  
ATOM   4438  HG2 GLU B 126       6.691 -13.296 -22.691  1.00 98.47           H  
ATOM   4439  HG3 GLU B 126       5.578 -11.984 -22.309  1.00 98.47           H  
ATOM   4440  CD  GLU B 126       6.977 -11.517 -23.871  1.00 98.47           C  
ATOM   4441  OE1 GLU B 126       6.447 -11.978 -24.915  1.00 98.47           O  
ATOM   4442  OE2 GLU B 126       7.688 -10.485 -23.841  1.00 98.47           O  
ATOM   4443  N   VAL B 127       8.343 -11.331 -18.389  1.00 98.61           N  
ATOM   4444  H   VAL B 127       7.868 -10.511 -18.738  1.00 98.61           H  
ATOM   4445  CA  VAL B 127       9.396 -11.152 -17.379  1.00 98.61           C  
ATOM   4446  HA  VAL B 127      10.315 -11.589 -17.771  1.00 98.61           H  
ATOM   4447  C   VAL B 127       9.062 -11.902 -16.082  1.00 98.61           C  
ATOM   4448  CB  VAL B 127       9.655  -9.650 -17.138  1.00 98.61           C  
ATOM   4449  HB  VAL B 127       8.742  -9.182 -16.771  1.00 98.61           H  
ATOM   4450  O   VAL B 127       9.961 -12.414 -15.417  1.00 98.61           O  
ATOM   4451  CG1 VAL B 127      10.774  -9.398 -16.122  1.00 98.61           C  
ATOM   4452 HG11 VAL B 127      10.530  -9.849 -15.160  1.00 98.61           H  
ATOM   4453 HG12 VAL B 127      11.700  -9.837 -16.494  1.00 98.61           H  
ATOM   4454 HG13 VAL B 127      10.912  -8.326 -15.977  1.00 98.61           H  
ATOM   4455  CG2 VAL B 127      10.108  -8.944 -18.427  1.00 98.61           C  
ATOM   4456 HG21 VAL B 127      11.028  -9.401 -18.792  1.00 98.61           H  
ATOM   4457 HG22 VAL B 127      10.280  -7.885 -18.234  1.00 98.61           H  
ATOM   4458 HG23 VAL B 127       9.356  -9.038 -19.211  1.00 98.61           H  
ATOM   4459  N   SER B 128       7.780 -12.043 -15.718  1.00 98.72           N  
ATOM   4460  H   SER B 128       7.062 -11.628 -16.294  1.00 98.72           H  
ATOM   4461  CA  SER B 128       7.392 -12.878 -14.568  1.00 98.72           C  
ATOM   4462  HA  SER B 128       7.997 -12.591 -13.707  1.00 98.72           H  
ATOM   4463  C   SER B 128       7.650 -14.361 -14.824  1.00 98.72           C  
ATOM   4464  CB  SER B 128       5.920 -12.707 -14.192  1.00 98.72           C  
ATOM   4465  HB2 SER B 128       5.291 -12.976 -15.040  1.00 98.72           H  
ATOM   4466  HB3 SER B 128       5.687 -13.371 -13.359  1.00 98.72           H  
ATOM   4467  O   SER B 128       8.164 -15.042 -13.938  1.00 98.72           O  
ATOM   4468  OG  SER B 128       5.652 -11.378 -13.806  1.00 98.72           O  
ATOM   4469  HG  SER B 128       5.548 -10.895 -14.629  1.00 98.72           H  
ATOM   4470  N   TRP B 129       7.322 -14.865 -16.020  1.00 98.59           N  
ATOM   4471  H   TRP B 129       6.962 -14.246 -16.732  1.00 98.59           H  
ATOM   4472  CA  TRP B 129       7.603 -16.254 -16.397  1.00 98.59           C  
ATOM   4473  HA  TRP B 129       7.106 -16.924 -15.696  1.00 98.59           H  
ATOM   4474  C   TRP B 129       9.105 -16.550 -16.317  1.00 98.59           C  
ATOM   4475  CB  TRP B 129       7.058 -16.530 -17.805  1.00 98.59           C  
ATOM   4476  HB2 TRP B 129       5.999 -16.272 -17.829  1.00 98.59           H  
ATOM   4477  HB3 TRP B 129       7.566 -15.894 -18.530  1.00 98.59           H  
ATOM   4478  O   TRP B 129       9.524 -17.509 -15.667  1.00 98.59           O  
ATOM   4479  CG  TRP B 129       7.208 -17.953 -18.245  1.00 98.59           C  
ATOM   4480  CD1 TRP B 129       8.331 -18.510 -18.755  1.00 98.59           C  
ATOM   4481  HD1 TRP B 129       9.263 -17.989 -18.917  1.00 98.59           H  
ATOM   4482  CD2 TRP B 129       6.236 -19.034 -18.149  1.00 98.59           C  
ATOM   4483  CE2 TRP B 129       6.855 -20.236 -18.603  1.00 98.59           C  
ATOM   4484  CE3 TRP B 129       4.904 -19.125 -17.688  1.00 98.59           C  
ATOM   4485  HE3 TRP B 129       4.424 -18.233 -17.312  1.00 98.59           H  
ATOM   4486  NE1 TRP B 129       8.136 -19.863 -18.949  1.00 98.59           N  
ATOM   4487  HE1 TRP B 129       8.896 -20.496 -19.151  1.00 98.59           H  
ATOM   4488  CH2 TRP B 129       4.857 -21.525 -18.143  1.00 98.59           C  
ATOM   4489  HH2 TRP B 129       4.349 -22.476 -18.094  1.00 98.59           H  
ATOM   4490  CZ2 TRP B 129       6.188 -21.468 -18.590  1.00 98.59           C  
ATOM   4491  HZ2 TRP B 129       6.715 -22.364 -18.885  1.00 98.59           H  
ATOM   4492  CZ3 TRP B 129       4.215 -20.354 -17.697  1.00 98.59           C  
ATOM   4493  HZ3 TRP B 129       3.205 -20.408 -17.318  1.00 98.59           H  
ATOM   4494  N   GLU B 130       9.921 -15.677 -16.905  1.00 98.49           N  
ATOM   4495  H   GLU B 130       9.510 -14.920 -17.433  1.00 98.49           H  
ATOM   4496  CA  GLU B 130      11.381 -15.784 -16.900  1.00 98.49           C  
ATOM   4497  HA  GLU B 130      11.682 -16.734 -17.343  1.00 98.49           H  
ATOM   4498  C   GLU B 130      11.974 -15.714 -15.488  1.00 98.49           C  
ATOM   4499  CB  GLU B 130      11.960 -14.640 -17.731  1.00 98.49           C  
ATOM   4500  HB2 GLU B 130      13.041 -14.613 -17.594  1.00 98.49           H  
ATOM   4501  HB3 GLU B 130      11.541 -13.706 -17.357  1.00 98.49           H  
ATOM   4502  O   GLU B 130      12.894 -16.469 -15.168  1.00 98.49           O  
ATOM   4503  CG  GLU B 130      11.664 -14.782 -19.230  1.00 98.49           C  
ATOM   4504  HG2 GLU B 130      10.605 -14.995 -19.382  1.00 98.49           H  
ATOM   4505  HG3 GLU B 130      12.228 -15.633 -19.611  1.00 98.49           H  
ATOM   4506  CD  GLU B 130      12.038 -13.521 -20.019  1.00 98.49           C  
ATOM   4507  OE1 GLU B 130      11.874 -13.570 -21.258  1.00 98.49           O  
ATOM   4508  OE2 GLU B 130      12.502 -12.541 -19.388  1.00 98.49           O  
ATOM   4509  N   ALA B 131      11.449 -14.843 -14.617  1.00 98.78           N  
ATOM   4510  H   ALA B 131      10.737 -14.206 -14.943  1.00 98.78           H  
ATOM   4511  CA  ALA B 131      11.917 -14.729 -13.237  1.00 98.78           C  
ATOM   4512  HA  ALA B 131      12.992 -14.548 -13.255  1.00 98.78           H  
ATOM   4513  C   ALA B 131      11.680 -16.023 -12.439  1.00 98.78           C  
ATOM   4514  CB  ALA B 131      11.238 -13.524 -12.572  1.00 98.78           C  
ATOM   4515  HB1 ALA B 131      11.641 -13.383 -11.569  1.00 98.78           H  
ATOM   4516  HB2 ALA B 131      11.430 -12.620 -13.150  1.00 98.78           H  
ATOM   4517  HB3 ALA B 131      10.162 -13.686 -12.512  1.00 98.78           H  
ATOM   4518  O   ALA B 131      12.544 -16.421 -11.655  1.00 98.78           O  
ATOM   4519  N   ILE B 132      10.545 -16.699 -12.660  1.00 98.71           N  
ATOM   4520  H   ILE B 132       9.889 -16.315 -13.325  1.00 98.71           H  
ATOM   4521  CA  ILE B 132      10.234 -18.000 -12.045  1.00 98.71           C  
ATOM   4522  HA  ILE B 132      10.423 -17.941 -10.973  1.00 98.71           H  
ATOM   4523  C   ILE B 132      11.157 -19.093 -12.605  1.00 98.71           C  
ATOM   4524  CB  ILE B 132       8.748 -18.361 -12.256  1.00 98.71           C  
ATOM   4525  HB  ILE B 132       8.566 -18.400 -13.330  1.00 98.71           H  
ATOM   4526  O   ILE B 132      11.738 -19.861 -11.839  1.00 98.71           O  
ATOM   4527  CG1 ILE B 132       7.778 -17.329 -11.634  1.00 98.71           C  
ATOM   4528 HG12 ILE B 132       7.668 -17.512 -10.565  1.00 98.71           H  
ATOM   4529 HG13 ILE B 132       8.174 -16.321 -11.751  1.00 98.71           H  
ATOM   4530  CG2 ILE B 132       8.443 -19.742 -11.651  1.00 98.71           C  
ATOM   4531 HG21 ILE B 132       8.719 -19.754 -10.596  1.00 98.71           H  
ATOM   4532 HG22 ILE B 132       7.381 -19.968 -11.738  1.00 98.71           H  
ATOM   4533 HG23 ILE B 132       8.995 -20.524 -12.173  1.00 98.71           H  
ATOM   4534  CD1 ILE B 132       6.398 -17.369 -12.311  1.00 98.71           C  
ATOM   4535 HD11 ILE B 132       5.889 -18.312 -12.110  1.00 98.71           H  
ATOM   4536 HD12 ILE B 132       6.511 -17.251 -13.388  1.00 98.71           H  
ATOM   4537 HD13 ILE B 132       5.784 -16.545 -11.947  1.00 98.71           H  
ATOM   4538  N   GLU B 133      11.372 -19.131 -13.925  1.00 97.97           N  
ATOM   4539  H   GLU B 133      10.861 -18.498 -14.523  1.00 97.97           H  
ATOM   4540  CA  GLU B 133      12.301 -20.091 -14.538  1.00 97.97           C  
ATOM   4541  HA  GLU B 133      11.997 -21.099 -14.256  1.00 97.97           H  
ATOM   4542  C   GLU B 133      13.748 -19.902 -14.052  1.00 97.97           C  
ATOM   4543  CB  GLU B 133      12.272 -19.977 -16.070  1.00 97.97           C  
ATOM   4544  HB2 GLU B 133      12.344 -18.929 -16.362  1.00 97.97           H  
ATOM   4545  HB3 GLU B 133      13.145 -20.498 -16.462  1.00 97.97           H  
ATOM   4546  O   GLU B 133      14.469 -20.892 -13.863  1.00 97.97           O  
ATOM   4547  CG  GLU B 133      11.024 -20.611 -16.701  1.00 97.97           C  
ATOM   4548  HG2 GLU B 133      10.145 -20.018 -16.447  1.00 97.97           H  
ATOM   4549  HG3 GLU B 133      10.894 -21.607 -16.277  1.00 97.97           H  
ATOM   4550  CD  GLU B 133      11.140 -20.740 -18.229  1.00 97.97           C  
ATOM   4551  OE1 GLU B 133      10.421 -21.598 -18.799  1.00 97.97           O  
ATOM   4552  OE2 GLU B 133      11.964 -20.031 -18.846  1.00 97.97           O  
ATOM   4553  N   ARG B 134      14.174 -18.650 -13.824  1.00 97.65           N  
ATOM   4554  H   ARG B 134      13.553 -17.898 -14.083  1.00 97.65           H  
ATOM   4555  CA  ARG B 134      15.475 -18.308 -13.224  1.00 97.65           C  
ATOM   4556  HA  ARG B 134      16.249 -18.921 -13.687  1.00 97.65           H  
ATOM   4557  C   ARG B 134      15.572 -18.639 -11.739  1.00 97.65           C  
ATOM   4558  CB  ARG B 134      15.814 -16.825 -13.450  1.00 97.65           C  
ATOM   4559  HB2 ARG B 134      16.490 -16.505 -12.657  1.00 97.65           H  
ATOM   4560  HB3 ARG B 134      14.916 -16.209 -13.388  1.00 97.65           H  
ATOM   4561  O   ARG B 134      16.680 -18.866 -11.265  1.00 97.65           O  
ATOM   4562  CG  ARG B 134      16.523 -16.605 -14.792  1.00 97.65           C  
ATOM   4563  HG2 ARG B 134      15.808 -16.676 -15.612  1.00 97.65           H  
ATOM   4564  HG3 ARG B 134      17.291 -17.368 -14.920  1.00 97.65           H  
ATOM   4565  CD  ARG B 134      17.204 -15.233 -14.799  1.00 97.65           C  
ATOM   4566  HD2 ARG B 134      17.752 -15.089 -13.868  1.00 97.65           H  
ATOM   4567  HD3 ARG B 134      16.420 -14.478 -14.861  1.00 97.65           H  
ATOM   4568  NE  ARG B 134      18.146 -15.090 -15.920  1.00 97.65           N  
ATOM   4569  HE  ARG B 134      18.976 -15.666 -15.921  1.00 97.65           H  
ATOM   4570  NH1 ARG B 134      17.055 -13.439 -17.088  1.00 97.65           N  
ATOM   4571 HH11 ARG B 134      16.367 -13.372 -16.351  1.00 97.65           H  
ATOM   4572 HH12 ARG B 134      16.893 -12.986 -17.976  1.00 97.65           H  
ATOM   4573  NH2 ARG B 134      18.835 -14.510 -17.961  1.00 97.65           N  
ATOM   4574 HH21 ARG B 134      18.709 -14.011 -18.830  1.00 97.65           H  
ATOM   4575 HH22 ARG B 134      19.813 -14.607 -17.730  1.00 97.65           H  
ATOM   4576  CZ  ARG B 134      18.006 -14.329 -16.981  1.00 97.65           C  
ATOM   4577  N   ALA B 135      14.450 -18.746 -11.030  1.00 97.81           N  
ATOM   4578  H   ALA B 135      13.571 -18.514 -11.470  1.00 97.81           H  
ATOM   4579  CA  ALA B 135      14.419 -19.298  -9.676  1.00 97.81           C  
ATOM   4580  HA  ALA B 135      15.250 -18.868  -9.116  1.00 97.81           H  
ATOM   4581  C   ALA B 135      14.623 -20.826  -9.646  1.00 97.81           C  
ATOM   4582  CB  ALA B 135      13.111 -18.890  -8.981  1.00 97.81           C  
ATOM   4583  HB1 ALA B 135      12.269 -19.436  -9.408  1.00 97.81           H  
ATOM   4584  HB2 ALA B 135      13.176 -19.135  -7.921  1.00 97.81           H  
ATOM   4585  HB3 ALA B 135      12.928 -17.820  -9.088  1.00 97.81           H  
ATOM   4586  O   ALA B 135      14.617 -21.422  -8.576  1.00 97.81           O  
ATOM   4587  N   GLY B 136      14.775 -21.482 -10.805  1.00 96.89           N  
ATOM   4588  H   GLY B 136      14.755 -20.955 -11.666  1.00 96.89           H  
ATOM   4589  CA  GLY B 136      14.853 -22.941 -10.886  1.00 96.89           C  
ATOM   4590  HA2 GLY B 136      15.203 -23.219 -11.880  1.00 96.89           H  
ATOM   4591  HA3 GLY B 136      15.562 -23.310 -10.145  1.00 96.89           H  
ATOM   4592  C   GLY B 136      13.505 -23.624 -10.645  1.00 96.89           C  
ATOM   4593  O   GLY B 136      13.473 -24.784 -10.244  1.00 96.89           O  
ATOM   4594  N   GLN B 137      12.395 -22.927 -10.894  1.00 97.07           N  
ATOM   4595  H   GLN B 137      12.476 -21.981 -11.241  1.00 97.07           H  
ATOM   4596  CA  GLN B 137      11.042 -23.431 -10.669  1.00 97.07           C  
ATOM   4597  HA  GLN B 137      11.087 -24.396 -10.163  1.00 97.07           H  
ATOM   4598  C   GLN B 137      10.310 -23.633 -12.001  1.00 97.07           C  
ATOM   4599  CB  GLN B 137      10.285 -22.457  -9.754  1.00 97.07           C  
ATOM   4600  HB2 GLN B 137      10.262 -21.478 -10.232  1.00 97.07           H  
ATOM   4601  HB3 GLN B 137       9.260 -22.808  -9.634  1.00 97.07           H  
ATOM   4602  O   GLN B 137      10.459 -22.830 -12.918  1.00 97.07           O  
ATOM   4603  CG  GLN B 137      10.931 -22.312  -8.364  1.00 97.07           C  
ATOM   4604  HG2 GLN B 137      10.924 -23.278  -7.858  1.00 97.07           H  
ATOM   4605  HG3 GLN B 137      11.969 -21.995  -8.469  1.00 97.07           H  
ATOM   4606  CD  GLN B 137      10.227 -21.289  -7.478  1.00 97.07           C  
ATOM   4607  NE2 GLN B 137      10.753 -21.023  -6.302  1.00 97.07           N  
ATOM   4608 HE21 GLN B 137      10.267 -20.321  -5.761  1.00 97.07           H  
ATOM   4609 HE22 GLN B 137      11.615 -21.460  -6.011  1.00 97.07           H  
ATOM   4610  OE1 GLN B 137       9.194 -20.719  -7.811  1.00 97.07           O  
ATOM   4611  N   ASP B 138       9.489 -24.684 -12.095  1.00 96.91           N  
ATOM   4612  H   ASP B 138       9.402 -25.299 -11.298  1.00 96.91           H  
ATOM   4613  CA  ASP B 138       8.499 -24.833 -13.168  1.00 96.91           C  
ATOM   4614  HA  ASP B 138       8.961 -24.572 -14.120  1.00 96.91           H  
ATOM   4615  C   ASP B 138       7.311 -23.891 -12.886  1.00 96.91           C  
ATOM   4616  CB  ASP B 138       8.040 -26.306 -13.267  1.00 96.91           C  
ATOM   4617  HB2 ASP B 138       7.750 -26.654 -12.276  1.00 96.91           H  
ATOM   4618  HB3 ASP B 138       8.883 -26.911 -13.602  1.00 96.91           H  
ATOM   4619  O   ASP B 138       6.583 -24.125 -11.916  1.00 96.91           O  
ATOM   4620  CG  ASP B 138       6.859 -26.532 -14.227  1.00 96.91           C  
ATOM   4621  OD1 ASP B 138       6.459 -25.592 -14.952  1.00 96.91           O  
ATOM   4622  OD2 ASP B 138       6.298 -27.644 -14.275  1.00 96.91           O  
ATOM   4623  N   PRO B 139       7.043 -22.871 -13.724  1.00 97.42           N  
ATOM   4624  CA  PRO B 139       5.917 -21.966 -13.504  1.00 97.42           C  
ATOM   4625  HA  PRO B 139       6.075 -21.440 -12.562  1.00 97.42           H  
ATOM   4626  C   PRO B 139       4.554 -22.668 -13.427  1.00 97.42           C  
ATOM   4627  CB  PRO B 139       5.973 -20.968 -14.662  1.00 97.42           C  
ATOM   4628  HB2 PRO B 139       5.369 -21.343 -15.489  1.00 97.42           H  
ATOM   4629  HB3 PRO B 139       5.640 -19.975 -14.361  1.00 97.42           H  
ATOM   4630  O   PRO B 139       3.688 -22.239 -12.667  1.00 97.42           O  
ATOM   4631  CG  PRO B 139       7.442 -20.969 -15.078  1.00 97.42           C  
ATOM   4632  HG2 PRO B 139       8.020 -20.322 -14.418  1.00 97.42           H  
ATOM   4633  HG3 PRO B 139       7.583 -20.662 -16.115  1.00 97.42           H  
ATOM   4634  CD  PRO B 139       7.845 -22.419 -14.855  1.00 97.42           C  
ATOM   4635  HD2 PRO B 139       7.604 -23.007 -15.741  1.00 97.42           H  
ATOM   4636  HD3 PRO B 139       8.917 -22.469 -14.664  1.00 97.42           H  
ATOM   4637  N   SER B 140       4.356 -23.783 -14.143  1.00 94.05           N  
ATOM   4638  H   SER B 140       5.122 -24.143 -14.695  1.00 94.05           H  
ATOM   4639  CA  SER B 140       3.115 -24.571 -14.047  1.00 94.05           C  
ATOM   4640  HA  SER B 140       2.278 -23.885 -14.179  1.00 94.05           H  
ATOM   4641  C   SER B 140       2.923 -25.229 -12.681  1.00 94.05           C  
ATOM   4642  CB  SER B 140       2.987 -25.675 -15.112  1.00 94.05           C  
ATOM   4643  HB2 SER B 140       2.102 -25.461 -15.712  1.00 94.05           H  
ATOM   4644  HB3 SER B 140       2.820 -26.636 -14.626  1.00 94.05           H  
ATOM   4645  O   SER B 140       1.783 -25.493 -12.298  1.00 94.05           O  
ATOM   4646  OG  SER B 140       4.080 -25.821 -15.986  1.00 94.05           O  
ATOM   4647  HG  SER B 140       4.885 -25.931 -15.474  1.00 94.05           H  
ATOM   4648  N   ALA B 141       4.005 -25.498 -11.947  1.00 95.24           N  
ATOM   4649  H   ALA B 141       4.911 -25.201 -12.281  1.00 95.24           H  
ATOM   4650  CA  ALA B 141       3.944 -26.112 -10.624  1.00 95.24           C  
ATOM   4651  HA  ALA B 141       3.212 -26.919 -10.652  1.00 95.24           H  
ATOM   4652  C   ALA B 141       3.480 -25.130  -9.534  1.00 95.24           C  
ATOM   4653  CB  ALA B 141       5.310 -26.730 -10.303  1.00 95.24           C  
ATOM   4654  HB1 ALA B 141       5.244 -27.293  -9.372  1.00 95.24           H  
ATOM   4655  HB2 ALA B 141       6.060 -25.948 -10.185  1.00 95.24           H  
ATOM   4656  HB3 ALA B 141       5.612 -27.403 -11.105  1.00 95.24           H  
ATOM   4657  O   ALA B 141       3.103 -25.569  -8.450  1.00 95.24           O  
ATOM   4658  N   LEU B 142       3.461 -23.821  -9.819  1.00 96.85           N  
ATOM   4659  H   LEU B 142       3.800 -23.519 -10.721  1.00 96.85           H  
ATOM   4660  CA  LEU B 142       2.922 -22.801  -8.912  1.00 96.85           C  
ATOM   4661  HA  LEU B 142       3.168 -23.076  -7.887  1.00 96.85           H  
ATOM   4662  C   LEU B 142       1.392 -22.698  -8.956  1.00 96.85           C  
ATOM   4663  CB  LEU B 142       3.551 -21.432  -9.224  1.00 96.85           C  
ATOM   4664  HB2 LEU B 142       3.299 -21.157 -10.248  1.00 96.85           H  
ATOM   4665  HB3 LEU B 142       3.098 -20.691  -8.566  1.00 96.85           H  
ATOM   4666  O   LEU B 142       0.809 -21.968  -8.159  1.00 96.85           O  
ATOM   4667  CG  LEU B 142       5.076 -21.354  -9.047  1.00 96.85           C  
ATOM   4668  HG  LEU B 142       5.565 -22.039  -9.739  1.00 96.85           H  
ATOM   4669  CD1 LEU B 142       5.527 -19.930  -9.367  1.00 96.85           C  
ATOM   4670 HD11 LEU B 142       5.061 -19.224  -8.680  1.00 96.85           H  
ATOM   4671 HD12 LEU B 142       6.612 -19.866  -9.282  1.00 96.85           H  
ATOM   4672 HD13 LEU B 142       5.237 -19.685 -10.388  1.00 96.85           H  
ATOM   4673  CD2 LEU B 142       5.514 -21.684  -7.617  1.00 96.85           C  
ATOM   4674 HD21 LEU B 142       5.009 -21.029  -6.907  1.00 96.85           H  
ATOM   4675 HD22 LEU B 142       5.290 -22.725  -7.388  1.00 96.85           H  
ATOM   4676 HD23 LEU B 142       6.591 -21.547  -7.528  1.00 96.85           H  
ATOM   4677  N   ARG B 143       0.724 -23.408  -9.869  1.00 95.84           N  
ATOM   4678  H   ARG B 143       1.246 -24.016 -10.483  1.00 95.84           H  
ATOM   4679  CA  ARG B 143      -0.735 -23.367  -9.973  1.00 95.84           C  
ATOM   4680  HA  ARG B 143      -1.018 -22.329 -10.153  1.00 95.84           H  
ATOM   4681  C   ARG B 143      -1.383 -23.809  -8.655  1.00 95.84           C  
ATOM   4682  CB  ARG B 143      -1.174 -24.222 -11.164  1.00 95.84           C  
ATOM   4683  HB2 ARG B 143      -1.041 -25.277 -10.922  1.00 95.84           H  
ATOM   4684  HB3 ARG B 143      -0.544 -23.979 -12.020  1.00 95.84           H  
ATOM   4685  O   ARG B 143      -1.018 -24.834  -8.091  1.00 95.84           O  
ATOM   4686  CG  ARG B 143      -2.629 -23.948 -11.548  1.00 95.84           C  
ATOM   4687  HG2 ARG B 143      -3.287 -24.163 -10.706  1.00 95.84           H  
ATOM   4688  HG3 ARG B 143      -2.731 -22.898 -11.825  1.00 95.84           H  
ATOM   4689  CD  ARG B 143      -3.029 -24.834 -12.727  1.00 95.84           C  
ATOM   4690  HD2 ARG B 143      -2.290 -24.735 -13.522  1.00 95.84           H  
ATOM   4691  HD3 ARG B 143      -3.021 -25.872 -12.394  1.00 95.84           H  
ATOM   4692  NE  ARG B 143      -4.375 -24.496 -13.226  1.00 95.84           N  
ATOM   4693  HE  ARG B 143      -5.151 -24.894 -12.717  1.00 95.84           H  
ATOM   4694  NH1 ARG B 143      -3.741 -22.949 -14.809  1.00 95.84           N  
ATOM   4695 HH11 ARG B 143      -3.988 -22.205 -15.446  1.00 95.84           H  
ATOM   4696 HH12 ARG B 143      -2.811 -22.945 -14.416  1.00 95.84           H  
ATOM   4697  NH2 ARG B 143      -5.888 -23.524 -14.616  1.00 95.84           N  
ATOM   4698 HH21 ARG B 143      -6.631 -23.959 -14.087  1.00 95.84           H  
ATOM   4699 HH22 ARG B 143      -6.113 -22.793 -15.275  1.00 95.84           H  
ATOM   4700  CZ  ARG B 143      -4.657 -23.662 -14.213  1.00 95.84           C  
ATOM   4701  N   GLU B 144      -2.371 -23.041  -8.212  1.00 95.85           N  
ATOM   4702  H   GLU B 144      -2.552 -22.192  -8.730  1.00 95.85           H  
ATOM   4703  CA  GLU B 144      -3.120 -23.175  -6.953  1.00 95.85           C  
ATOM   4704  HA  GLU B 144      -3.868 -22.384  -6.974  1.00 95.85           H  
ATOM   4705  C   GLU B 144      -2.294 -22.903  -5.683  1.00 95.85           C  
ATOM   4706  CB  GLU B 144      -3.913 -24.493  -6.886  1.00 95.85           C  
ATOM   4707  HB2 GLU B 144      -3.218 -25.323  -6.763  1.00 95.85           H  
ATOM   4708  HB3 GLU B 144      -4.538 -24.468  -5.994  1.00 95.85           H  
ATOM   4709  O   GLU B 144      -2.740 -23.182  -4.568  1.00 95.85           O  
ATOM   4710  CG  GLU B 144      -4.781 -24.760  -8.134  1.00 95.85           C  
ATOM   4711  HG2 GLU B 144      -4.487 -25.720  -8.557  1.00 95.85           H  
ATOM   4712  HG3 GLU B 144      -4.586 -24.007  -8.898  1.00 95.85           H  
ATOM   4713  CD  GLU B 144      -6.294 -24.780  -7.885  1.00 95.85           C  
ATOM   4714  OE1 GLU B 144      -7.008 -24.413  -8.850  1.00 95.85           O  
ATOM   4715  OE2 GLU B 144      -6.731 -25.273  -6.820  1.00 95.85           O  
ATOM   4716  N   SER B 145      -1.101 -22.318  -5.815  1.00 97.04           N  
ATOM   4717  H   SER B 145      -0.751 -22.095  -6.736  1.00 97.04           H  
ATOM   4718  CA  SER B 145      -0.290 -21.924  -4.666  1.00 97.04           C  
ATOM   4719  HA  SER B 145      -0.403 -22.697  -3.906  1.00 97.04           H  
ATOM   4720  C   SER B 145      -0.746 -20.577  -4.075  1.00 97.04           C  
ATOM   4721  CB  SER B 145       1.193 -21.878  -5.046  1.00 97.04           C  
ATOM   4722  HB2 SER B 145       1.803 -21.949  -4.145  1.00 97.04           H  
ATOM   4723  HB3 SER B 145       1.437 -22.712  -5.704  1.00 97.04           H  
ATOM   4724  O   SER B 145      -1.286 -19.713  -4.782  1.00 97.04           O  
ATOM   4725  OG  SER B 145       1.468 -20.650  -5.679  1.00 97.04           O  
ATOM   4726  HG  SER B 145       2.347 -20.655  -6.063  1.00 97.04           H  
ATOM   4727  N   PRO B 146      -0.466 -20.318  -2.785  1.00 97.92           N  
ATOM   4728  CA  PRO B 146      -0.634 -19.002  -2.176  1.00 97.92           C  
ATOM   4729  HA  PRO B 146      -1.548 -18.533  -2.540  1.00 97.92           H  
ATOM   4730  C   PRO B 146       0.551 -18.079  -2.526  1.00 97.92           C  
ATOM   4731  CB  PRO B 146      -0.788 -19.295  -0.681  1.00 97.92           C  
ATOM   4732  HB2 PRO B 146      -0.536 -18.447  -0.045  1.00 97.92           H  
ATOM   4733  HB3 PRO B 146      -1.808 -19.623  -0.477  1.00 97.92           H  
ATOM   4734  O   PRO B 146       1.170 -17.485  -1.645  1.00 97.92           O  
ATOM   4735  CG  PRO B 146       0.171 -20.467  -0.493  1.00 97.92           C  
ATOM   4736  HG2 PRO B 146       1.190 -20.084  -0.434  1.00 97.92           H  
ATOM   4737  HG3 PRO B 146      -0.072 -21.058   0.390  1.00 97.92           H  
ATOM   4738  CD  PRO B 146       0.006 -21.269  -1.784  1.00 97.92           C  
ATOM   4739  HD2 PRO B 146      -0.745 -22.045  -1.638  1.00 97.92           H  
ATOM   4740  HD3 PRO B 146       0.960 -21.714  -2.067  1.00 97.92           H  
ATOM   4741  N   THR B 147       0.924 -17.972  -3.806  1.00 98.77           N  
ATOM   4742  H   THR B 147       0.432 -18.515  -4.502  1.00 98.77           H  
ATOM   4743  CA  THR B 147       1.910 -16.979  -4.260  1.00 98.77           C  
ATOM   4744  HA  THR B 147       2.678 -16.897  -3.491  1.00 98.77           H  
ATOM   4745  C   THR B 147       1.242 -15.613  -4.414  1.00 98.77           C  
ATOM   4746  CB  THR B 147       2.614 -17.404  -5.557  1.00 98.77           C  
ATOM   4747  HB  THR B 147       1.864 -17.572  -6.330  1.00 98.77           H  
ATOM   4748  O   THR B 147       0.241 -15.492  -5.115  1.00 98.77           O  
ATOM   4749  CG2 THR B 147       3.637 -16.389  -6.065  1.00 98.77           C  
ATOM   4750 HG21 THR B 147       4.133 -16.790  -6.949  1.00 98.77           H  
ATOM   4751 HG22 THR B 147       3.141 -15.459  -6.345  1.00 98.77           H  
ATOM   4752 HG23 THR B 147       4.380 -16.181  -5.295  1.00 98.77           H  
ATOM   4753  OG1 THR B 147       3.355 -18.584  -5.348  1.00 98.77           O  
ATOM   4754  HG1 THR B 147       3.501 -18.671  -4.403  1.00 98.77           H  
ATOM   4755  N   GLY B 148       1.778 -14.589  -3.747  1.00 98.83           N  
ATOM   4756  H   GLY B 148       2.625 -14.756  -3.223  1.00 98.83           H  
ATOM   4757  CA  GLY B 148       1.304 -13.206  -3.874  1.00 98.83           C  
ATOM   4758  HA2 GLY B 148       1.540 -12.648  -2.968  1.00 98.83           H  
ATOM   4759  HA3 GLY B 148       0.221 -13.206  -3.993  1.00 98.83           H  
ATOM   4760  C   GLY B 148       1.921 -12.479  -5.072  1.00 98.83           C  
ATOM   4761  O   GLY B 148       3.017 -12.826  -5.512  1.00 98.83           O  
ATOM   4762  N   VAL B 149       1.241 -11.452  -5.579  1.00 98.93           N  
ATOM   4763  H   VAL B 149       0.369 -11.204  -5.133  1.00 98.93           H  
ATOM   4764  CA  VAL B 149       1.683 -10.612  -6.702  1.00 98.93           C  
ATOM   4765  HA  VAL B 149       2.735 -10.811  -6.905  1.00 98.93           H  
ATOM   4766  C   VAL B 149       1.542  -9.134  -6.331  1.00 98.93           C  
ATOM   4767  CB  VAL B 149       0.902 -10.945  -7.988  1.00 98.93           C  
ATOM   4768  HB  VAL B 149      -0.165 -10.853  -7.786  1.00 98.93           H  
ATOM   4769  O   VAL B 149       0.445  -8.651  -6.053  1.00 98.93           O  
ATOM   4770  CG1 VAL B 149       1.268  -9.999  -9.139  1.00 98.93           C  
ATOM   4771 HG11 VAL B 149       2.336 -10.055  -9.352  1.00 98.93           H  
ATOM   4772 HG12 VAL B 149       0.993  -8.974  -8.890  1.00 98.93           H  
ATOM   4773 HG13 VAL B 149       0.702 -10.283 -10.026  1.00 98.93           H  
ATOM   4774  CG2 VAL B 149       1.180 -12.376  -8.464  1.00 98.93           C  
ATOM   4775 HG21 VAL B 149       0.829 -13.092  -7.721  1.00 98.93           H  
ATOM   4776 HG22 VAL B 149       0.646 -12.565  -9.395  1.00 98.93           H  
ATOM   4777 HG23 VAL B 149       2.247 -12.520  -8.635  1.00 98.93           H  
ATOM   4778  N   PHE B 150       2.648  -8.394  -6.362  1.00 98.88           N  
ATOM   4779  H   PHE B 150       3.515  -8.846  -6.615  1.00 98.88           H  
ATOM   4780  CA  PHE B 150       2.696  -6.979  -5.985  1.00 98.88           C  
ATOM   4781  HA  PHE B 150       1.685  -6.594  -5.849  1.00 98.88           H  
ATOM   4782  C   PHE B 150       3.368  -6.178  -7.098  1.00 98.88           C  
ATOM   4783  CB  PHE B 150       3.443  -6.817  -4.651  1.00 98.88           C  
ATOM   4784  HB2 PHE B 150       3.436  -5.762  -4.377  1.00 98.88           H  
ATOM   4785  HB3 PHE B 150       4.484  -7.109  -4.789  1.00 98.88           H  
ATOM   4786  O   PHE B 150       4.529  -6.429  -7.421  1.00 98.88           O  
ATOM   4787  CG  PHE B 150       2.867  -7.623  -3.502  1.00 98.88           C  
ATOM   4788  CD1 PHE B 150       1.980  -7.022  -2.589  1.00 98.88           C  
ATOM   4789  HD1 PHE B 150       1.717  -5.981  -2.700  1.00 98.88           H  
ATOM   4790  CD2 PHE B 150       3.209  -8.981  -3.351  1.00 98.88           C  
ATOM   4791  HD2 PHE B 150       3.886  -9.447  -4.052  1.00 98.88           H  
ATOM   4792  CE1 PHE B 150       1.435  -7.778  -1.536  1.00 98.88           C  
ATOM   4793  HE1 PHE B 150       0.762  -7.322  -0.825  1.00 98.88           H  
ATOM   4794  CE2 PHE B 150       2.642  -9.743  -2.314  1.00 98.88           C  
ATOM   4795  HE2 PHE B 150       2.885 -10.790  -2.215  1.00 98.88           H  
ATOM   4796  CZ  PHE B 150       1.751  -9.141  -1.411  1.00 98.88           C  
ATOM   4797  HZ  PHE B 150       1.300  -9.728  -0.625  1.00 98.88           H  
ATOM   4798  N   VAL B 151       2.659  -5.219  -7.698  1.00 98.67           N  
ATOM   4799  H   VAL B 151       1.707  -5.063  -7.398  1.00 98.67           H  
ATOM   4800  CA  VAL B 151       3.140  -4.511  -8.897  1.00 98.67           C  
ATOM   4801  HA  VAL B 151       4.178  -4.791  -9.081  1.00 98.67           H  
ATOM   4802  C   VAL B 151       3.116  -2.996  -8.711  1.00 98.67           C  
ATOM   4803  CB  VAL B 151       2.348  -4.946 -10.147  1.00 98.67           C  
ATOM   4804  HB  VAL B 151       1.288  -4.753  -9.980  1.00 98.67           H  
ATOM   4805  O   VAL B 151       2.099  -2.436  -8.316  1.00 98.67           O  
ATOM   4806  CG1 VAL B 151       2.779  -4.187 -11.408  1.00 98.67           C  
ATOM   4807 HG11 VAL B 151       2.562  -3.124 -11.303  1.00 98.67           H  
ATOM   4808 HG12 VAL B 151       3.844  -4.327 -11.593  1.00 98.67           H  
ATOM   4809 HG13 VAL B 151       2.210  -4.555 -12.262  1.00 98.67           H  
ATOM   4810  CG2 VAL B 151       2.540  -6.444 -10.432  1.00 98.67           C  
ATOM   4811 HG21 VAL B 151       1.998  -6.725 -11.335  1.00 98.67           H  
ATOM   4812 HG22 VAL B 151       2.148  -7.035  -9.604  1.00 98.67           H  
ATOM   4813 HG23 VAL B 151       3.598  -6.671 -10.563  1.00 98.67           H  
ATOM   4814  N   GLY B 152       4.218  -2.325  -9.052  1.00 97.56           N  
ATOM   4815  H   GLY B 152       5.020  -2.867  -9.340  1.00 97.56           H  
ATOM   4816  CA  GLY B 152       4.239  -0.888  -9.344  1.00 97.56           C  
ATOM   4817  HA2 GLY B 152       5.131  -0.442  -8.904  1.00 97.56           H  
ATOM   4818  HA3 GLY B 152       3.363  -0.394  -8.923  1.00 97.56           H  
ATOM   4819  C   GLY B 152       4.279  -0.656 -10.857  1.00 97.56           C  
ATOM   4820  O   GLY B 152       5.221  -1.103 -11.509  1.00 97.56           O  
ATOM   4821  N   ALA B 153       3.281   0.020 -11.425  1.00 91.11           N  
ATOM   4822  H   ALA B 153       2.569   0.435 -10.841  1.00 91.11           H  
ATOM   4823  CA  ALA B 153       3.158   0.214 -12.874  1.00 91.11           C  
ATOM   4824  HA  ALA B 153       4.054  -0.163 -13.367  1.00 91.11           H  
ATOM   4825  C   ALA B 153       3.039   1.694 -13.258  1.00 91.11           C  
ATOM   4826  CB  ALA B 153       1.980  -0.613 -13.400  1.00 91.11           C  
ATOM   4827  HB1 ALA B 153       2.154  -1.672 -13.210  1.00 91.11           H  
ATOM   4828  HB2 ALA B 153       1.873  -0.460 -14.474  1.00 91.11           H  
ATOM   4829  HB3 ALA B 153       1.060  -0.302 -12.905  1.00 91.11           H  
ATOM   4830  O   ALA B 153       2.597   2.518 -12.457  1.00 91.11           O  
ATOM   4831  N   GLY B 154       3.454   2.022 -14.482  1.00 83.19           N  
ATOM   4832  H   GLY B 154       3.801   1.296 -15.092  1.00 83.19           H  
ATOM   4833  CA  GLY B 154       3.304   3.349 -15.070  1.00 83.19           C  
ATOM   4834  HA2 GLY B 154       3.943   3.427 -15.949  1.00 83.19           H  
ATOM   4835  HA3 GLY B 154       3.606   4.113 -14.353  1.00 83.19           H  
ATOM   4836  C   GLY B 154       1.865   3.647 -15.486  1.00 83.19           C  
ATOM   4837  O   GLY B 154       1.017   2.751 -15.521  1.00 83.19           O  
ATOM   4838  N   PRO B 155       1.568   4.914 -15.815  1.00 81.05           N  
ATOM   4839  CA  PRO B 155       0.245   5.310 -16.282  1.00 81.05           C  
ATOM   4840  HA  PRO B 155      -0.495   5.070 -15.518  1.00 81.05           H  
ATOM   4841  C   PRO B 155      -0.130   4.584 -17.583  1.00 81.05           C  
ATOM   4842  CB  PRO B 155       0.322   6.832 -16.456  1.00 81.05           C  
ATOM   4843  HB2 PRO B 155      -0.291   7.184 -17.285  1.00 81.05           H  
ATOM   4844  HB3 PRO B 155       0.016   7.315 -15.528  1.00 81.05           H  
ATOM   4845  O   PRO B 155       0.710   4.384 -18.460  1.00 81.05           O  
ATOM   4846  CG  PRO B 155       1.809   7.103 -16.699  1.00 81.05           C  
ATOM   4847  HG2 PRO B 155       2.041   6.954 -17.753  1.00 81.05           H  
ATOM   4848  HG3 PRO B 155       2.097   8.106 -16.383  1.00 81.05           H  
ATOM   4849  CD  PRO B 155       2.505   6.027 -15.871  1.00 81.05           C  
ATOM   4850  HD2 PRO B 155       3.443   5.741 -16.347  1.00 81.05           H  
ATOM   4851  HD3 PRO B 155       2.690   6.396 -14.863  1.00 81.05           H  
ATOM   4852  N   ASN B 156      -1.413   4.239 -17.740  1.00 79.83           N  
ATOM   4853  H   ASN B 156      -2.040   4.397 -16.964  1.00 79.83           H  
ATOM   4854  CA  ASN B 156      -1.935   3.510 -18.906  1.00 79.83           C  
ATOM   4855  HA  ASN B 156      -1.211   2.741 -19.175  1.00 79.83           H  
ATOM   4856  C   ASN B 156      -2.082   4.416 -20.143  1.00 79.83           C  
ATOM   4857  CB  ASN B 156      -3.248   2.792 -18.538  1.00 79.83           C  
ATOM   4858  HB2 ASN B 156      -3.672   2.347 -19.439  1.00 79.83           H  
ATOM   4859  HB3 ASN B 156      -3.963   3.511 -18.140  1.00 79.83           H  
ATOM   4860  O   ASN B 156      -3.180   4.651 -20.650  1.00 79.83           O  
ATOM   4861  CG  ASN B 156      -3.050   1.663 -17.546  1.00 79.83           C  
ATOM   4862  ND2 ASN B 156      -4.073   1.272 -16.833  1.00 79.83           N  
ATOM   4863 HD21 ASN B 156      -5.009   1.563 -17.077  1.00 79.83           H  
ATOM   4864 HD22 ASN B 156      -3.857   0.555 -16.155  1.00 79.83           H  
ATOM   4865  OD1 ASN B 156      -1.989   1.109 -17.360  1.00 79.83           O  
ATOM   4866  N   GLU B 157      -0.961   4.922 -20.655  1.00 87.15           N  
ATOM   4867  H   GLU B 157      -0.105   4.729 -20.156  1.00 87.15           H  
ATOM   4868  CA  GLU B 157      -0.907   5.781 -21.844  1.00 87.15           C  
ATOM   4869  HA  GLU B 157      -1.574   6.631 -21.699  1.00 87.15           H  
ATOM   4870  C   GLU B 157      -1.379   5.057 -23.124  1.00 87.15           C  
ATOM   4871  CB  GLU B 157       0.530   6.309 -22.025  1.00 87.15           C  
ATOM   4872  HB2 GLU B 157       0.587   6.821 -22.985  1.00 87.15           H  
ATOM   4873  HB3 GLU B 157       1.210   5.458 -22.050  1.00 87.15           H  
ATOM   4874  O   GLU B 157      -1.753   5.705 -24.104  1.00 87.15           O  
ATOM   4875  CG  GLU B 157       0.997   7.287 -20.926  1.00 87.15           C  
ATOM   4876  HG2 GLU B 157       0.992   6.775 -19.964  1.00 87.15           H  
ATOM   4877  HG3 GLU B 157       0.282   8.108 -20.874  1.00 87.15           H  
ATOM   4878  CD  GLU B 157       2.406   7.869 -21.182  1.00 87.15           C  
ATOM   4879  OE1 GLU B 157       2.801   8.842 -20.492  1.00 87.15           O  
ATOM   4880  OE2 GLU B 157       3.092   7.428 -22.135  1.00 87.15           O  
ATOM   4881  N   TYR B 158      -1.400   3.717 -23.134  1.00 89.26           N  
ATOM   4882  H   TYR B 158      -1.101   3.228 -22.303  1.00 89.26           H  
ATOM   4883  CA  TYR B 158      -1.830   2.930 -24.294  1.00 89.26           C  
ATOM   4884  HA  TYR B 158      -1.303   3.319 -25.164  1.00 89.26           H  
ATOM   4885  C   TYR B 158      -3.331   3.054 -24.599  1.00 89.26           C  
ATOM   4886  CB  TYR B 158      -1.430   1.461 -24.104  1.00 89.26           C  
ATOM   4887  HB2 TYR B 158      -0.393   1.411 -23.772  1.00 89.26           H  
ATOM   4888  HB3 TYR B 158      -2.035   1.021 -23.311  1.00 89.26           H  
ATOM   4889  O   TYR B 158      -3.727   2.952 -25.763  1.00 89.26           O  
ATOM   4890  CG  TYR B 158      -1.553   0.635 -25.371  1.00 89.26           C  
ATOM   4891  CD1 TYR B 158      -2.414  -0.479 -25.428  1.00 89.26           C  
ATOM   4892  HD1 TYR B 158      -3.010  -0.746 -24.568  1.00 89.26           H  
ATOM   4893  CD2 TYR B 158      -0.789   0.989 -26.501  1.00 89.26           C  
ATOM   4894  HD2 TYR B 158      -0.140   1.851 -26.461  1.00 89.26           H  
ATOM   4895  CE1 TYR B 158      -2.478  -1.256 -26.602  1.00 89.26           C  
ATOM   4896  HE1 TYR B 158      -3.112  -2.129 -26.656  1.00 89.26           H  
ATOM   4897  CE2 TYR B 158      -0.867   0.230 -27.680  1.00 89.26           C  
ATOM   4898  HE2 TYR B 158      -0.273   0.499 -28.540  1.00 89.26           H  
ATOM   4899  OH  TYR B 158      -1.727  -1.652 -28.852  1.00 89.26           O  
ATOM   4900  HH  TYR B 158      -1.259  -1.244 -29.584  1.00 89.26           H  
ATOM   4901  CZ  TYR B 158      -1.705  -0.900 -27.725  1.00 89.26           C  
ATOM   4902  N   ALA B 159      -4.162   3.361 -23.596  1.00 81.52           N  
ATOM   4903  H   ALA B 159      -3.780   3.456 -22.665  1.00 81.52           H  
ATOM   4904  CA  ALA B 159      -5.606   3.507 -23.769  1.00 81.52           C  
ATOM   4905  HA  ALA B 159      -6.008   2.558 -24.122  1.00 81.52           H  
ATOM   4906  C   ALA B 159      -5.970   4.588 -24.803  1.00 81.52           C  
ATOM   4907  CB  ALA B 159      -6.226   3.826 -22.404  1.00 81.52           C  
ATOM   4908  HB1 ALA B 159      -5.966   3.049 -21.686  1.00 81.52           H  
ATOM   4909  HB2 ALA B 159      -5.852   4.782 -22.037  1.00 81.52           H  
ATOM   4910  HB3 ALA B 159      -7.311   3.877 -22.495  1.00 81.52           H  
ATOM   4911  O   ALA B 159      -6.912   4.400 -25.576  1.00 81.52           O  
ATOM   4912  N   GLU B 160      -5.205   5.688 -24.864  1.00 77.21           N  
ATOM   4913  H   GLU B 160      -4.430   5.774 -24.222  1.00 77.21           H  
ATOM   4914  CA  GLU B 160      -5.404   6.742 -25.869  1.00 77.21           C  
ATOM   4915  HA  GLU B 160      -6.441   7.076 -25.837  1.00 77.21           H  
ATOM   4916  C   GLU B 160      -5.161   6.213 -27.288  1.00 77.21           C  
ATOM   4917  CB  GLU B 160      -4.497   7.962 -25.600  1.00 77.21           C  
ATOM   4918  HB2 GLU B 160      -4.574   8.626 -26.461  1.00 77.21           H  
ATOM   4919  HB3 GLU B 160      -3.461   7.633 -25.516  1.00 77.21           H  
ATOM   4920  O   GLU B 160      -5.958   6.479 -28.182  1.00 77.21           O  
ATOM   4921  CG  GLU B 160      -4.883   8.769 -24.346  1.00 77.21           C  
ATOM   4922  HG2 GLU B 160      -4.663   8.172 -23.461  1.00 77.21           H  
ATOM   4923  HG3 GLU B 160      -5.958   8.947 -24.373  1.00 77.21           H  
ATOM   4924  CD  GLU B 160      -4.158  10.131 -24.236  1.00 77.21           C  
ATOM   4925  OE1 GLU B 160      -4.647  11.032 -23.514  1.00 77.21           O  
ATOM   4926  OE2 GLU B 160      -3.152  10.398 -24.936  1.00 77.21           O  
ATOM   4927  N   ARG B 161      -4.123   5.391 -27.497  1.00 77.73           N  
ATOM   4928  H   ARG B 161      -3.565   5.117 -26.700  1.00 77.73           H  
ATOM   4929  CA  ARG B 161      -3.844   4.808 -28.820  1.00 77.73           C  
ATOM   4930  HA  ARG B 161      -3.890   5.597 -29.570  1.00 77.73           H  
ATOM   4931  C   ARG B 161      -4.881   3.788 -29.254  1.00 77.73           C  
ATOM   4932  CB  ARG B 161      -2.477   4.132 -28.859  1.00 77.73           C  
ATOM   4933  HB2 ARG B 161      -2.430   3.544 -29.776  1.00 77.73           H  
ATOM   4934  HB3 ARG B 161      -2.361   3.449 -28.017  1.00 77.73           H  
ATOM   4935  O   ARG B 161      -5.189   3.706 -30.438  1.00 77.73           O  
ATOM   4936  CG  ARG B 161      -1.337   5.145 -28.873  1.00 77.73           C  
ATOM   4937  HG2 ARG B 161      -1.116   5.458 -27.853  1.00 77.73           H
[truncated: 1,853,452 more chars]
