# Supplementary material for: Module-Based Polyketide Synthase Engineering for de Novo Polyketide Biosynthesis
Source: ACS Synth Biol. 2023 Oct 23;12(11):3148–55. doi: 10.1021/acssynbio.3c00282 (PMC10661043; doi:10.1021/acssynbio.3c00282)
Supplement: Supplementary file 2 — sb3c00282_si_002.zip [file sb3c00282_si_002.zip › Final_PKS_Structures/menzella_pdbs/rapM3_ACP_eryM5_KSAT_dimer.pdb]

ATOM      1  N   LEU A   1     -22.021   5.520  68.871  1.00 67.39           N  
ATOM      2  H   LEU A   1     -22.203   5.912  69.784  1.00 67.39           H  
ATOM      3  H2  LEU A   1     -21.037   5.305  68.798  1.00 67.39           H  
ATOM      4  H3  LEU A   1     -22.549   4.667  68.758  1.00 67.39           H  
ATOM      5  CA  LEU A   1     -22.396   6.497  67.825  1.00 67.39           C  
ATOM      6  HA  LEU A   1     -21.812   7.402  67.994  1.00 67.39           H  
ATOM      7  C   LEU A   1     -23.839   6.957  68.005  1.00 67.39           C  
ATOM      8  CB  LEU A   1     -22.043   6.006  66.411  1.00 67.39           C  
ATOM      9  HB2 LEU A   1     -22.415   4.990  66.276  1.00 67.39           H  
ATOM     10  HB3 LEU A   1     -22.526   6.645  65.672  1.00 67.39           H  
ATOM     11  O   LEU A   1     -23.999   8.020  68.581  1.00 67.39           O  
ATOM     12  CG  LEU A   1     -20.516   6.043  66.183  1.00 67.39           C  
ATOM     13  HG  LEU A   1     -20.025   5.541  67.017  1.00 67.39           H  
ATOM     14  CD1 LEU A   1     -20.134   5.303  64.909  1.00 67.39           C  
ATOM     15 HD11 LEU A   1     -19.051   5.294  64.792  1.00 67.39           H  
ATOM     16 HD12 LEU A   1     -20.478   4.269  64.947  1.00 67.39           H  
ATOM     17 HD13 LEU A   1     -20.574   5.795  64.042  1.00 67.39           H  
ATOM     18  CD2 LEU A   1     -19.992   7.480  66.109  1.00 67.39           C  
ATOM     19 HD21 LEU A   1     -18.931   7.472  65.857  1.00 67.39           H  
ATOM     20 HD22 LEU A   1     -20.517   8.030  65.328  1.00 67.39           H  
ATOM     21 HD23 LEU A   1     -20.108   8.005  67.057  1.00 67.39           H  
ATOM     22  N   ALA A   2     -24.859   6.164  67.650  1.00 65.41           N  
ATOM     23  H   ALA A   2     -24.673   5.342  67.093  1.00 65.41           H  
ATOM     24  CA  ALA A   2     -26.282   6.554  67.721  1.00 65.41           C  
ATOM     25  HA  ALA A   2     -26.496   7.219  66.884  1.00 65.41           H  
ATOM     26  C   ALA A   2     -26.732   7.296  69.007  1.00 65.41           C  
ATOM     27  CB  ALA A   2     -27.114   5.280  67.523  1.00 65.41           C  
ATOM     28  HB1 ALA A   2     -28.174   5.533  67.517  1.00 65.41           H  
ATOM     29  HB2 ALA A   2     -26.872   4.815  66.568  1.00 65.41           H  
ATOM     30  HB3 ALA A   2     -26.928   4.568  68.328  1.00 65.41           H  
ATOM     31  O   ALA A   2     -27.434   8.296  68.913  1.00 65.41           O  
ATOM     32  N   ALA A   3     -26.290   6.848  70.191  1.00 69.58           N  
ATOM     33  H   ALA A   3     -25.766   5.985  70.201  1.00 69.58           H  
ATOM     34  CA  ALA A   3     -26.662   7.427  71.492  1.00 69.58           C  
ATOM     35  HA  ALA A   3     -27.726   7.661  71.459  1.00 69.58           H  
ATOM     36  C   ALA A   3     -25.949   8.749  71.878  1.00 69.58           C  
ATOM     37  CB  ALA A   3     -26.456   6.342  72.561  1.00 69.58           C  
ATOM     38  HB1 ALA A   3     -27.018   5.446  72.297  1.00 69.58           H  
ATOM     39  HB2 ALA A   3     -26.817   6.706  73.522  1.00 69.58           H  
ATOM     40  HB3 ALA A   3     -25.397   6.099  72.652  1.00 69.58           H  
ATOM     41  O   ALA A   3     -26.176   9.254  72.975  1.00 69.58           O  
ATOM     42  N   LEU A   4     -25.071   9.295  71.028  1.00 75.36           N  
ATOM     43  H   LEU A   4     -24.983   8.890  70.107  1.00 75.36           H  
ATOM     44  CA  LEU A   4     -24.457  10.613  71.241  1.00 75.36           C  
ATOM     45  HA  LEU A   4     -24.219  10.735  72.298  1.00 75.36           H  
ATOM     46  C   LEU A   4     -25.435  11.737  70.868  1.00 75.36           C  
ATOM     47  CB  LEU A   4     -23.162  10.735  70.416  1.00 75.36           C  
ATOM     48  HB2 LEU A   4     -23.398  10.491  69.380  1.00 75.36           H  
ATOM     49  HB3 LEU A   4     -22.828  11.773  70.438  1.00 75.36           H  
ATOM     50  O   LEU A   4     -26.240  11.587  69.944  1.00 75.36           O  
ATOM     51  CG  LEU A   4     -22.000   9.845  70.882  1.00 75.36           C  
ATOM     52  HG  LEU A   4     -22.333   8.809  70.945  1.00 75.36           H  
ATOM     53  CD1 LEU A   4     -20.862   9.910  69.860  1.00 75.36           C  
ATOM     54 HD11 LEU A   4     -21.223   9.595  68.881  1.00 75.36           H  
ATOM     55 HD12 LEU A   4     -20.500  10.935  69.782  1.00 75.36           H  
ATOM     56 HD13 LEU A   4     -20.038   9.269  70.172  1.00 75.36           H  
ATOM     57  CD2 LEU A   4     -21.449  10.273  72.243  1.00 75.36           C  
ATOM     58 HD21 LEU A   4     -21.163  11.324  72.218  1.00 75.36           H  
ATOM     59 HD22 LEU A   4     -22.206  10.139  73.016  1.00 75.36           H  
ATOM     60 HD23 LEU A   4     -20.577   9.673  72.504  1.00 75.36           H  
ATOM     61  N   ALA A   5     -25.324  12.888  71.537  1.00 75.62           N  
ATOM     62  H   ALA A   5     -24.602  12.988  72.236  1.00 75.62           H  
ATOM     63  CA  ALA A   5     -26.033  14.094  71.115  1.00 75.62           C  
ATOM     64  HA  ALA A   5     -27.098  13.862  71.099  1.00 75.62           H  
ATOM     65  C   ALA A   5     -25.573  14.509  69.697  1.00 75.62           C  
ATOM     66  CB  ALA A   5     -25.787  15.200  72.148  1.00 75.62           C  
ATOM     67  HB1 ALA A   5     -26.326  16.103  71.863  1.00 75.62           H  
ATOM     68  HB2 ALA A   5     -26.132  14.873  73.129  1.00 75.62           H  
ATOM     69  HB3 ALA A   5     -24.722  15.421  72.207  1.00 75.62           H  
ATOM     70  O   ALA A   5     -24.394  14.326  69.388  1.00 75.62           O  
ATOM     71  N   PRO A   6     -26.435  15.085  68.831  1.00 68.46           N  
ATOM     72  CA  PRO A   6     -26.120  15.264  67.406  1.00 68.46           C  
ATOM     73  HA  PRO A   6     -26.096  14.279  66.942  1.00 68.46           H  
ATOM     74  C   PRO A   6     -24.769  15.941  67.117  1.00 68.46           C  
ATOM     75  CB  PRO A   6     -27.305  16.040  66.824  1.00 68.46           C  
ATOM     76  HB2 PRO A   6     -27.458  15.805  65.770  1.00 68.46           H  
ATOM     77  HB3 PRO A   6     -27.164  17.112  66.959  1.00 68.46           H  
ATOM     78  O   PRO A   6     -23.959  15.383  66.390  1.00 68.46           O  
ATOM     79  CG  PRO A   6     -28.471  15.564  67.690  1.00 68.46           C  
ATOM     80  HG2 PRO A   6     -28.818  14.595  67.331  1.00 68.46           H  
ATOM     81  HG3 PRO A   6     -29.288  16.285  67.701  1.00 68.46           H  
ATOM     82  CD  PRO A   6     -27.837  15.401  69.072  1.00 68.46           C  
ATOM     83  HD2 PRO A   6     -27.907  16.338  69.625  1.00 68.46           H  
ATOM     84  HD3 PRO A   6     -28.349  14.604  69.610  1.00 68.46           H  
ATOM     85  N   ALA A   7     -24.459  17.064  67.774  1.00 74.21           N  
ATOM     86  H   ALA A   7     -25.156  17.482  68.373  1.00 74.21           H  
ATOM     87  CA  ALA A   7     -23.191  17.784  67.578  1.00 74.21           C  
ATOM     88  HA  ALA A   7     -23.036  17.924  66.509  1.00 74.21           H  
ATOM     89  C   ALA A   7     -21.941  17.047  68.121  1.00 74.21           C  
ATOM     90  CB  ALA A   7     -23.343  19.165  68.227  1.00 74.21           C  
ATOM     91  HB1 ALA A   7     -24.189  19.690  67.783  1.00 74.21           H  
ATOM     92  HB2 ALA A   7     -22.441  19.748  68.044  1.00 74.21           H  
ATOM     93  HB3 ALA A   7     -23.493  19.062  69.302  1.00 74.21           H  
ATOM     94  O   ALA A   7     -20.812  17.350  67.729  1.00 74.21           O  
ATOM     95  N   GLU A   8     -22.111  16.082  69.032  1.00 79.23           N  
ATOM     96  H   GLU A   8     -23.054  15.829  69.290  1.00 79.23           H  
ATOM     97  CA  GLU A   8     -21.032  15.179  69.460  1.00 79.23           C  
ATOM     98  HA  GLU A   8     -20.082  15.713  69.467  1.00 79.23           H  
ATOM     99  C   GLU A   8     -20.886  13.997  68.494  1.00 79.23           C  
ATOM    100  CB  GLU A   8     -21.293  14.645  70.876  1.00 79.23           C  
ATOM    101  HB2 GLU A   8     -22.237  14.099  70.884  1.00 79.23           H  
ATOM    102  HB3 GLU A   8     -20.496  13.946  71.131  1.00 79.23           H  
ATOM    103  O   GLU A   8     -19.770  13.555  68.219  1.00 79.23           O  
ATOM    104  CG  GLU A   8     -21.333  15.742  71.947  1.00 79.23           C  
ATOM    105  HG2 GLU A   8     -20.412  16.321  71.890  1.00 79.23           H  
ATOM    106  HG3 GLU A   8     -22.170  16.413  71.751  1.00 79.23           H  
ATOM    107  CD  GLU A   8     -21.490  15.135  73.348  1.00 79.23           C  
ATOM    108  OE1 GLU A   8     -20.709  15.536  74.240  1.00 79.23           O  
ATOM    109  OE2 GLU A   8     -22.394  14.280  73.510  1.00 79.23           O  
ATOM    110  N   ARG A   9     -22.010  13.507  67.956  1.00 80.13           N  
ATOM    111  H   ARG A   9     -22.880  13.947  68.221  1.00 80.13           H  
ATOM    112  CA  ARG A   9     -22.070  12.423  66.972  1.00 80.13           C  
ATOM    113  HA  ARG A   9     -21.495  11.579  67.353  1.00 80.13           H  
ATOM    114  C   ARG A   9     -21.419  12.835  65.653  1.00 80.13           C  
ATOM    115  CB  ARG A   9     -23.535  12.005  66.788  1.00 80.13           C  
ATOM    116  HB2 ARG A   9     -24.052  12.769  66.208  1.00 80.13           H  
ATOM    117  HB3 ARG A   9     -24.021  11.944  67.762  1.00 80.13           H  
ATOM    118  O   ARG A   9     -20.539  12.118  65.191  1.00 80.13           O  
ATOM    119  CG  ARG A   9     -23.667  10.644  66.087  1.00 80.13           C  
ATOM    120  HG2 ARG A   9     -23.251  10.706  65.081  1.00 80.13           H  
ATOM    121  HG3 ARG A   9     -23.112   9.892  66.649  1.00 80.13           H  
ATOM    122  CD  ARG A   9     -25.137  10.218  66.005  1.00 80.13           C  
ATOM    123  HD2 ARG A   9     -25.194   9.240  65.526  1.00 80.13           H  
ATOM    124  HD3 ARG A   9     -25.538  10.140  67.015  1.00 80.13           H  
ATOM    125  NE  ARG A   9     -25.902  11.183  65.206  1.00 80.13           N  
ATOM    126  HE  ARG A   9     -25.404  11.617  64.442  1.00 80.13           H  
ATOM    127  NH1 ARG A   9     -27.827  11.339  66.442  1.00 80.13           N  
ATOM    128 HH11 ARG A   9     -28.756  11.718  66.553  1.00 80.13           H  
ATOM    129 HH12 ARG A   9     -27.452  10.673  67.103  1.00 80.13           H  
ATOM    130  NH2 ARG A   9     -27.562  12.598  64.617  1.00 80.13           N  
ATOM    131 HH21 ARG A   9     -26.983  12.901  63.847  1.00 80.13           H  
ATOM    132 HH22 ARG A   9     -28.507  12.951  64.662  1.00 80.13           H  
ATOM    133  CZ  ARG A   9     -27.092  11.695  65.424  1.00 80.13           C  
ATOM    134  N   GLU A  10     -21.743  14.019  65.140  1.00 77.10           N  
ATOM    135  H   GLU A  10     -22.533  14.500  65.544  1.00 77.10           H  
ATOM    136  CA  GLU A  10     -21.131  14.631  63.953  1.00 77.10           C  
ATOM    137  HA  GLU A  10     -21.380  14.044  63.069  1.00 77.10           H  
ATOM    138  C   GLU A  10     -19.598  14.699  64.081  1.00 77.10           C  
ATOM    139  CB  GLU A  10     -21.737  16.036  63.802  1.00 77.10           C  
ATOM    140  HB2 GLU A  10     -21.459  16.616  64.682  1.00 77.10           H  
ATOM    141  HB3 GLU A  10     -22.823  15.952  63.779  1.00 77.10           H  
ATOM    142  O   GLU A  10     -18.868  14.183  63.233  1.00 77.10           O  
ATOM    143  CG  GLU A  10     -21.283  16.782  62.538  1.00 77.10           C  
ATOM    144  HG2 GLU A  10     -20.196  16.728  62.466  1.00 77.10           H  
ATOM    145  HG3 GLU A  10     -21.704  16.283  61.665  1.00 77.10           H  
ATOM    146  CD  GLU A  10     -21.690  18.267  62.542  1.00 77.10           C  
ATOM    147  OE1 GLU A  10     -21.271  18.971  61.599  1.00 77.10           O  
ATOM    148  OE2 GLU A  10     -22.339  18.716  63.519  1.00 77.10           O  
ATOM    149  N   LYS A  11     -19.082  15.238  65.197  1.00 81.89           N  
ATOM    150  H   LYS A  11     -19.728  15.651  65.855  1.00 81.89           H  
ATOM    151  CA  LYS A  11     -17.634  15.284  65.471  1.00 81.89           C  
ATOM    152  HA  LYS A  11     -17.140  15.748  64.617  1.00 81.89           H  
ATOM    153  C   LYS A  11     -16.999  13.900  65.599  1.00 81.89           C  
ATOM    154  CB  LYS A  11     -17.356  16.107  66.736  1.00 81.89           C  
ATOM    155  HB2 LYS A  11     -18.124  15.915  67.485  1.00 81.89           H  
ATOM    156  HB3 LYS A  11     -16.390  15.811  67.146  1.00 81.89           H  
ATOM    157  O   LYS A  11     -15.874  13.709  65.137  1.00 81.89           O  
ATOM    158  CG  LYS A  11     -17.295  17.599  66.403  1.00 81.89           C  
ATOM    159  HG2 LYS A  11     -16.524  17.763  65.649  1.00 81.89           H  
ATOM    160  HG3 LYS A  11     -18.255  17.924  66.003  1.00 81.89           H  
ATOM    161  CD  LYS A  11     -16.958  18.415  67.652  1.00 81.89           C  
ATOM    162  HD2 LYS A  11     -17.786  18.337  68.356  1.00 81.89           H  
ATOM    163  HD3 LYS A  11     -16.048  18.027  68.110  1.00 81.89           H  
ATOM    164  CE  LYS A  11     -16.752  19.870  67.231  1.00 81.89           C  
ATOM    165  HE2 LYS A  11     -17.642  20.195  66.692  1.00 81.89           H  
ATOM    166  HE3 LYS A  11     -15.913  19.918  66.537  1.00 81.89           H  
ATOM    167  NZ  LYS A  11     -16.516  20.743  68.403  1.00 81.89           N  
ATOM    168  HZ1 LYS A  11     -16.398  21.699  68.099  1.00 81.89           H  
ATOM    169  HZ2 LYS A  11     -17.316  20.698  69.018  1.00 81.89           H  
ATOM    170  HZ3 LYS A  11     -15.692  20.444  68.905  1.00 81.89           H  
ATOM    171  N   ALA A  12     -17.687  12.943  66.222  1.00 86.74           N  
ATOM    172  H   ALA A  12     -18.595  13.168  66.602  1.00 86.74           H  
ATOM    173  CA  ALA A  12     -17.203  11.570  66.334  1.00 86.74           C  
ATOM    174  HA  ALA A  12     -16.185  11.591  66.724  1.00 86.74           H  
ATOM    175  C   ALA A  12     -17.148  10.869  64.965  1.00 86.74           C  
ATOM    176  CB  ALA A  12     -18.086  10.812  67.332  1.00 86.74           C  
ATOM    177  HB1 ALA A  12     -17.706   9.797  67.454  1.00 86.74           H  
ATOM    178  HB2 ALA A  12     -19.112  10.768  66.967  1.00 86.74           H  
ATOM    179  HB3 ALA A  12     -18.071  11.318  68.298  1.00 86.74           H  
ATOM    180  O   ALA A  12     -16.206  10.122  64.707  1.00 86.74           O  
ATOM    181  N   LEU A  13     -18.112  11.140  64.081  1.00 88.85           N  
ATOM    182  H   LEU A  13     -18.866  11.748  64.366  1.00 88.85           H  
ATOM    183  CA  LEU A  13     -18.150  10.619  62.715  1.00 88.85           C  
ATOM    184  HA  LEU A  13     -17.923   9.553  62.738  1.00 88.85           H  
ATOM    185  C   LEU A  13     -17.081  11.259  61.829  1.00 88.85           C  
ATOM    186  CB  LEU A  13     -19.556  10.816  62.131  1.00 88.85           C  
ATOM    187  HB2 LEU A  13     -19.856  11.855  62.271  1.00 88.85           H  
ATOM    188  HB3 LEU A  13     -19.529  10.626  61.058  1.00 88.85           H  
ATOM    189  O   LEU A  13     -16.374  10.531  61.140  1.00 88.85           O  
ATOM    190  CG  LEU A  13     -20.606   9.890  62.767  1.00 88.85           C  
ATOM    191  HG  LEU A  13     -20.563   9.954  63.854  1.00 88.85           H  
ATOM    192  CD1 LEU A  13     -21.990  10.325  62.319  1.00 88.85           C  
ATOM    193 HD11 LEU A  13     -22.179  11.341  62.664  1.00 88.85           H  
ATOM    194 HD12 LEU A  13     -22.036  10.311  61.230  1.00 88.85           H  
ATOM    195 HD13 LEU A  13     -22.758   9.670  62.733  1.00 88.85           H  
ATOM    196  CD2 LEU A  13     -20.407   8.426  62.368  1.00 88.85           C  
ATOM    197 HD21 LEU A  13     -20.373   8.340  61.282  1.00 88.85           H  
ATOM    198 HD22 LEU A  13     -19.479   8.041  62.789  1.00 88.85           H  
ATOM    199 HD23 LEU A  13     -21.239   7.835  62.751  1.00 88.85           H  
ATOM    200  N   LEU A  14     -16.878  12.578  61.902  1.00 89.06           N  
ATOM    201  H   LEU A  14     -17.529  13.145  62.425  1.00 89.06           H  
ATOM    202  CA  LEU A  14     -15.795  13.232  61.162  1.00 89.06           C  
ATOM    203  HA  LEU A  14     -15.903  12.967  60.110  1.00 89.06           H  
ATOM    204  C   LEU A  14     -14.423  12.709  61.594  1.00 89.06           C  
ATOM    205  CB  LEU A  14     -15.911  14.758  61.298  1.00 89.06           C  
ATOM    206  HB2 LEU A  14     -16.892  15.063  60.933  1.00 89.06           H  
ATOM    207  HB3 LEU A  14     -15.843  15.029  62.352  1.00 89.06           H  
ATOM    208  O   LEU A  14     -13.595  12.384  60.744  1.00 89.06           O  
ATOM    209  CG  LEU A  14     -14.825  15.523  60.513  1.00 89.06           C  
ATOM    210  HG  LEU A  14     -13.847  15.310  60.944  1.00 89.06           H  
ATOM    211  CD1 LEU A  14     -14.802  15.147  59.030  1.00 89.06           C  
ATOM    212 HD11 LEU A  14     -14.418  14.136  58.898  1.00 89.06           H  
ATOM    213 HD12 LEU A  14     -15.810  15.201  58.619  1.00 89.06           H  
ATOM    214 HD13 LEU A  14     -14.146  15.819  58.477  1.00 89.06           H  
ATOM    215  CD2 LEU A  14     -15.076  17.025  60.633  1.00 89.06           C  
ATOM    216 HD21 LEU A  14     -16.045  17.272  60.199  1.00 89.06           H  
ATOM    217 HD22 LEU A  14     -14.302  17.573  60.096  1.00 89.06           H  
ATOM    218 HD23 LEU A  14     -15.063  17.322  61.682  1.00 89.06           H  
ATOM    219  N   LYS A  15     -14.200  12.540  62.906  1.00 86.21           N  
ATOM    220  H   LYS A  15     -14.913  12.831  63.560  1.00 86.21           H  
ATOM    221  CA  LYS A  15     -12.974  11.902  63.395  1.00 86.21           C  
ATOM    222  HA  LYS A  15     -12.127  12.455  62.989  1.00 86.21           H  
ATOM    223  C   LYS A  15     -12.844  10.472  62.859  1.00 86.21           C  
ATOM    224  CB  LYS A  15     -12.900  11.936  64.928  1.00 86.21           C  
ATOM    225  HB2 LYS A  15     -13.185  12.922  65.295  1.00 86.21           H  
ATOM    226  HB3 LYS A  15     -13.589  11.196  65.336  1.00 86.21           H  
ATOM    227  O   LYS A  15     -11.775  10.128  62.377  1.00 86.21           O  
ATOM    228  CG  LYS A  15     -11.460  11.634  65.377  1.00 86.21           C  
ATOM    229  HG2 LYS A  15     -11.039  10.847  64.751  1.00 86.21           H  
ATOM    230  HG3 LYS A  15     -10.851  12.529  65.246  1.00 86.21           H  
ATOM    231  CD  LYS A  15     -11.386  11.168  66.835  1.00 86.21           C  
ATOM    232  HD2 LYS A  15     -11.991  10.269  66.950  1.00 86.21           H  
ATOM    233  HD3 LYS A  15     -11.794  11.948  67.479  1.00 86.21           H  
ATOM    234  CE  LYS A  15      -9.943  10.861  67.264  1.00 86.21           C  
ATOM    235  HE2 LYS A  15      -9.960  10.555  68.310  1.00 86.21           H  
ATOM    236  HE3 LYS A  15      -9.347  11.770  67.182  1.00 86.21           H  
ATOM    237  NZ  LYS A  15      -9.325   9.788  66.448  1.00 86.21           N  
ATOM    238  HZ1 LYS A  15      -8.457   9.414  66.805  1.00 86.21           H  
ATOM    239  HZ2 LYS A  15      -9.950   9.026  66.228  1.00 86.21           H  
ATOM    240  HZ3 LYS A  15      -9.129  10.062  65.496  1.00 86.21           H  
ATOM    241  N   LEU A  16     -13.912   9.671  62.890  1.00 89.00           N  
ATOM    242  H   LEU A  16     -14.765  10.022  63.302  1.00 89.00           H  
ATOM    243  CA  LEU A  16     -13.904   8.295  62.382  1.00 89.00           C  
ATOM    244  HA  LEU A  16     -13.125   7.749  62.914  1.00 89.00           H  
ATOM    245  C   LEU A  16     -13.565   8.220  60.883  1.00 89.00           C  
ATOM    246  CB  LEU A  16     -15.268   7.646  62.689  1.00 89.00           C  
ATOM    247  HB2 LEU A  16     -15.411   7.623  63.769  1.00 89.00           H  
ATOM    248  HB3 LEU A  16     -16.052   8.269  62.259  1.00 89.00           H  
ATOM    249  O   LEU A  16     -12.817   7.329  60.481  1.00 89.00           O  
ATOM    250  CG  LEU A  16     -15.445   6.223  62.129  1.00 89.00           C  
ATOM    251  HG  LEU A  16     -15.310   6.236  61.047  1.00 89.00           H  
ATOM    252  CD1 LEU A  16     -14.451   5.235  62.741  1.00 89.00           C  
ATOM    253 HD11 LEU A  16     -14.575   4.260  62.271  1.00 89.00           H  
ATOM    254 HD12 LEU A  16     -14.603   5.156  63.818  1.00 89.00           H  
ATOM    255 HD13 LEU A  16     -13.429   5.557  62.542  1.00 89.00           H  
ATOM    256  CD2 LEU A  16     -16.865   5.733  62.414  1.00 89.00           C  
ATOM    257 HD21 LEU A  16     -17.034   5.681  63.489  1.00 89.00           H  
ATOM    258 HD22 LEU A  16     -17.583   6.416  61.961  1.00 89.00           H  
ATOM    259 HD23 LEU A  16     -17.005   4.746  61.973  1.00 89.00           H  
ATOM    260  N   VAL A  17     -14.075   9.141  60.060  1.00 91.72           N  
ATOM    261  H   VAL A  17     -14.720   9.822  60.435  1.00 91.72           H  
ATOM    262  CA  VAL A  17     -13.751   9.190  58.626  1.00 91.72           C  
ATOM    263  HA  VAL A  17     -13.839   8.181  58.222  1.00 91.72           H  
ATOM    264  C   VAL A  17     -12.293   9.601  58.409  1.00 91.72           C  
ATOM    265  CB  VAL A  17     -14.736  10.077  57.839  1.00 91.72           C  
ATOM    266  HB  VAL A  17     -14.726  11.087  58.247  1.00 91.72           H  
ATOM    267  O   VAL A  17     -11.598   8.918  57.661  1.00 91.72           O  
ATOM    268  CG1 VAL A  17     -14.369  10.129  56.352  1.00 91.72           C  
ATOM    269 HG11 VAL A  17     -15.141  10.674  55.809  1.00 91.72           H  
ATOM    270 HG12 VAL A  17     -13.416  10.640  56.211  1.00 91.72           H  
ATOM    271 HG13 VAL A  17     -14.292   9.121  55.946  1.00 91.72           H  
ATOM    272  CG2 VAL A  17     -16.167   9.522  57.896  1.00 91.72           C  
ATOM    273 HG21 VAL A  17     -16.846  10.214  57.396  1.00 91.72           H  
ATOM    274 HG22 VAL A  17     -16.497   9.405  58.928  1.00 91.72           H  
ATOM    275 HG23 VAL A  17     -16.217   8.553  57.399  1.00 91.72           H  
ATOM    276  N   CYS A  18     -11.784  10.628  59.101  1.00 86.86           N  
ATOM    277  H   CYS A  18     -12.393  11.181  59.687  1.00 86.86           H  
ATOM    278  CA  CYS A  18     -10.368  11.006  59.001  1.00 86.86           C  
ATOM    279  HA  CYS A  18     -10.114  11.110  57.946  1.00 86.86           H  
ATOM    280  C   CYS A  18      -9.416   9.930  59.566  1.00 86.86           C  
ATOM    281  CB  CYS A  18     -10.130  12.365  59.675  1.00 86.86           C  
ATOM    282  HB2 CYS A  18      -9.059  12.567  59.672  1.00 86.86           H  
ATOM    283  HB3 CYS A  18     -10.484  12.336  60.706  1.00 86.86           H  
ATOM    284  O   CYS A  18      -8.367   9.693  58.975  1.00 86.86           O  
ATOM    285  SG  CYS A  18     -10.960  13.702  58.766  1.00 86.86           S  
ATOM    286  HG  CYS A  18      -9.963  14.587  58.849  1.00 86.86           H  
ATOM    287  N   ASP A  19      -9.776   9.243  60.658  1.00 86.36           N  
ATOM    288  H   ASP A  19     -10.623   9.519  61.134  1.00 86.36           H  
ATOM    289  CA  ASP A  19      -9.033   8.091  61.200  1.00 86.36           C  
ATOM    290  HA  ASP A  19      -8.008   8.378  61.432  1.00 86.36           H  
ATOM    291  C   ASP A  19      -8.965   6.950  60.171  1.00 86.36           C  
ATOM    292  CB  ASP A  19      -9.708   7.541  62.479  1.00 86.36           C  
ATOM    293  HB2 ASP A  19      -9.249   6.580  62.710  1.00 86.36           H  
ATOM    294  HB3 ASP A  19     -10.759   7.347  62.264  1.00 86.36           H  
ATOM    295  O   ASP A  19      -7.900   6.380  59.937  1.00 86.36           O  
ATOM    296  CG  ASP A  19      -9.622   8.388  63.757  1.00 86.36           C  
ATOM    297  OD1 ASP A  19      -8.717   9.238  63.928  1.00 86.36           O  
ATOM    298  OD2 ASP A  19     -10.428   8.153  64.693  1.00 86.36           O  
ATOM    299  N   SER A  20     -10.099   6.629  59.538  1.00 88.06           N  
ATOM    300  H   SER A  20     -10.935   7.147  59.768  1.00 88.06           H  
ATOM    301  CA  SER A  20     -10.195   5.537  58.561  1.00 88.06           C  
ATOM    302  HA  SER A  20      -9.730   4.647  58.985  1.00 88.06           H  
ATOM    303  C   SER A  20      -9.453   5.867  57.264  1.00 88.06           C  
ATOM    304  CB  SER A  20     -11.659   5.204  58.249  1.00 88.06           C  
ATOM    305  HB2 SER A  20     -11.689   4.346  57.578  1.00 88.06           H  
ATOM    306  HB3 SER A  20     -12.128   6.054  57.755  1.00 88.06           H  
ATOM    307  O   SER A  20      -8.754   5.011  56.730  1.00 88.06           O  
ATOM    308  OG  SER A  20     -12.383   4.894  59.426  1.00 88.06           O  
ATOM    309  HG  SER A  20     -12.531   5.721  59.890  1.00 88.06           H  
ATOM    310  N   ALA A  21      -9.557   7.108  56.779  1.00 86.79           N  
ATOM    311  H   ALA A  21     -10.165   7.765  57.247  1.00 86.79           H  
ATOM    312  CA  ALA A  21      -8.840   7.571  55.595  1.00 86.79           C  
ATOM    313  HA  ALA A  21      -9.019   6.874  54.776  1.00 86.79           H  
ATOM    314  C   ALA A  21      -7.324   7.612  55.832  1.00 86.79           C  
ATOM    315  CB  ALA A  21      -9.399   8.939  55.192  1.00 86.79           C  
ATOM    316  HB1 ALA A  21     -10.468   8.850  54.999  1.00 86.79           H  
ATOM    317  HB2 ALA A  21      -9.233   9.662  55.991  1.00 86.79           H  
ATOM    318  HB3 ALA A  21      -8.900   9.284  54.286  1.00 86.79           H  
ATOM    319  O   ALA A  21      -6.572   7.134  54.989  1.00 86.79           O  
ATOM    320  N   ALA A  22      -6.873   8.092  56.999  1.00 81.93           N  
ATOM    321  H   ALA A  22      -7.531   8.483  57.658  1.00 81.93           H  
ATOM    322  CA  ALA A  22      -5.462   8.057  57.381  1.00 81.93           C  
ATOM    323  HA  ALA A  22      -4.883   8.615  56.644  1.00 81.93           H  
ATOM    324  C   ALA A  22      -4.913   6.625  57.401  1.00 81.93           C  
ATOM    325  CB  ALA A  22      -5.297   8.726  58.751  1.00 81.93           C  
ATOM    326  HB1 ALA A  22      -4.249   8.707  59.049  1.00 81.93           H  
ATOM    327  HB2 ALA A  22      -5.630   9.762  58.693  1.00 81.93           H  
ATOM    328  HB3 ALA A  22      -5.888   8.201  59.502  1.00 81.93           H  
ATOM    329  O   ALA A  22      -3.865   6.368  56.819  1.00 81.93           O  
ATOM    330  N   MET A  23      -5.648   5.689  58.011  1.00 81.74           N  
ATOM    331  H   MET A  23      -6.493   5.977  58.482  1.00 81.74           H  
ATOM    332  CA  MET A  23      -5.256   4.280  58.089  1.00 81.74           C  
ATOM    333  HA  MET A  23      -4.297   4.216  58.602  1.00 81.74           H  
ATOM    334  C   MET A  23      -5.076   3.638  56.704  1.00 81.74           C  
ATOM    335  CB  MET A  23      -6.313   3.536  58.917  1.00 81.74           C  
ATOM    336  HB2 MET A  23      -7.277   3.631  58.418  1.00 81.74           H  
ATOM    337  HB3 MET A  23      -6.389   4.005  59.898  1.00 81.74           H  
ATOM    338  O   MET A  23      -4.106   2.914  56.505  1.00 81.74           O  
ATOM    339  CG  MET A  23      -5.995   2.049  59.116  1.00 81.74           C  
ATOM    340  HG2 MET A  23      -5.887   1.568  58.143  1.00 81.74           H  
ATOM    341  HG3 MET A  23      -5.042   1.967  59.638  1.00 81.74           H  
ATOM    342  SD  MET A  23      -7.251   1.134  60.060  1.00 81.74           S  
ATOM    343  CE  MET A  23      -8.625   1.188  58.874  1.00 81.74           C  
ATOM    344  HE1 MET A  23      -8.294   0.797  57.912  1.00 81.74           H  
ATOM    345  HE2 MET A  23      -9.451   0.581  59.244  1.00 81.74           H  
ATOM    346  HE3 MET A  23      -8.969   2.214  58.744  1.00 81.74           H  
ATOM    347  N   VAL A  24      -5.979   3.915  55.757  1.00 78.96           N  
ATOM    348  H   VAL A  24      -6.757   4.514  55.995  1.00 78.96           H  
ATOM    349  CA  VAL A  24      -5.908   3.389  54.381  1.00 78.96           C  
ATOM    350  HA  VAL A  24      -5.656   2.329  54.416  1.00 78.96           H  
ATOM    351  C   VAL A  24      -4.792   4.065  53.570  1.00 78.96           C  
ATOM    352  CB  VAL A  24      -7.285   3.518  53.704  1.00 78.96           C  
ATOM    353  HB  VAL A  24      -7.631   4.548  53.790  1.00 78.96           H  
ATOM    354  O   VAL A  24      -4.059   3.390  52.856  1.00 78.96           O  
ATOM    355  CG1 VAL A  24      -7.252   3.144  52.226  1.00 78.96           C  
ATOM    356 HG11 VAL A  24      -6.600   3.828  51.682  1.00 78.96           H  
ATOM    357 HG12 VAL A  24      -6.883   2.126  52.101  1.00 78.96           H  
ATOM    358 HG13 VAL A  24      -8.257   3.221  51.811  1.00 78.96           H  
ATOM    359  CG2 VAL A  24      -8.314   2.593  54.373  1.00 78.96           C  
ATOM    360 HG21 VAL A  24      -8.395   2.812  55.437  1.00 78.96           H  
ATOM    361 HG22 VAL A  24      -9.289   2.738  53.908  1.00 78.96           H  
ATOM    362 HG23 VAL A  24      -8.008   1.555  54.244  1.00 78.96           H  
ATOM    363  N   LEU A  25      -4.581   5.373  53.748  1.00 73.92           N  
ATOM    364  H   LEU A  25      -5.224   5.882  54.337  1.00 73.92           H  
ATOM    365  CA  LEU A  25      -3.480   6.136  53.135  1.00 73.92           C  
ATOM    366  HA  LEU A  25      -3.367   5.802  52.103  1.00 73.92           H  
ATOM    367  C   LEU A  25      -2.104   5.894  53.798  1.00 73.92           C  
ATOM    368  CB  LEU A  25      -3.864   7.631  53.136  1.00 73.92           C  
ATOM    369  HB2 LEU A  25      -4.174   7.909  54.143  1.00 73.92           H  
ATOM    370  HB3 LEU A  25      -2.988   8.233  52.893  1.00 73.92           H  
ATOM    371  O   LEU A  25      -1.127   6.573  53.484  1.00 73.92           O  
ATOM    372  CG  LEU A  25      -4.977   7.984  52.131  1.00 73.92           C  
ATOM    373  HG  LEU A  25      -5.797   7.270  52.208  1.00 73.92           H  
ATOM    374  CD1 LEU A  25      -5.530   9.377  52.432  1.00 73.92           C  
ATOM    375 HD11 LEU A  25      -6.273   9.647  51.681  1.00 73.92           H  
ATOM    376 HD12 LEU A  25      -6.004   9.367  53.413  1.00 73.92           H  
ATOM    377 HD13 LEU A  25      -4.718  10.104  52.413  1.00 73.92           H  
ATOM    378  CD2 LEU A  25      -4.441   7.979  50.702  1.00 73.92           C  
ATOM    379 HD21 LEU A  25      -3.586   8.650  50.621  1.00 73.92           H  
ATOM    380 HD22 LEU A  25      -4.121   6.977  50.417  1.00 73.92           H  
ATOM    381 HD23 LEU A  25      -5.212   8.304  50.002  1.00 73.92           H  
ATOM    382  N   GLY A  26      -2.002   4.961  54.753  1.00 73.38           N  
ATOM    383  H   GLY A  26      -2.823   4.411  54.960  1.00 73.38           H  
ATOM    384  CA  GLY A  26      -0.757   4.654  55.469  1.00 73.38           C  
ATOM    385  HA2 GLY A  26      -0.912   3.744  56.049  1.00 73.38           H  
ATOM    386  HA3 GLY A  26       0.032   4.470  54.740  1.00 73.38           H  
ATOM    387  C   GLY A  26      -0.272   5.752  56.430  1.00 73.38           C  
ATOM    388  O   GLY A  26       0.853   5.689  56.931  1.00 73.38           O  
ATOM    389  N   HIS A  27      -1.091   6.764  56.717  1.00 73.94           N  
ATOM    390  H   HIS A  27      -2.029   6.723  56.343  1.00 73.94           H  
ATOM    391  CA  HIS A  27      -0.773   7.834  57.657  1.00 73.94           C  
ATOM    392  HA  HIS A  27       0.289   8.061  57.566  1.00 73.94           H  
ATOM    393  C   HIS A  27      -1.048   7.423  59.112  1.00 73.94           C  
ATOM    394  CB  HIS A  27      -1.550   9.106  57.308  1.00 73.94           C  
ATOM    395  HB2 HIS A  27      -1.340   9.849  58.076  1.00 73.94           H  
ATOM    396  HB3 HIS A  27      -2.617   8.886  57.338  1.00 73.94           H  
ATOM    397  O   HIS A  27      -2.124   6.949  59.468  1.00 73.94           O  
ATOM    398  CG  HIS A  27      -1.233   9.731  55.972  1.00 73.94           C  
ATOM    399  CD2 HIS A  27      -2.104  10.465  55.216  1.00 73.94           C  
ATOM    400  HD2 HIS A  27      -3.132  10.679  55.467  1.00 73.94           H  
ATOM    401  ND1 HIS A  27      -0.024   9.737  55.310  1.00 73.94           N  
ATOM    402  HD1 HIS A  27       0.762   9.133  55.500  1.00 73.94           H  
ATOM    403  CE1 HIS A  27      -0.177  10.451  54.180  1.00 73.94           C  
ATOM    404  HE1 HIS A  27       0.572  10.572  53.411  1.00 73.94           H  
ATOM    405  NE2 HIS A  27      -1.423  10.933  54.094  1.00 73.94           N  
ATOM    406  N   ALA A  28      -0.088   7.697  59.999  1.00 70.86           N  
ATOM    407  H   ALA A  28       0.786   8.061  59.648  1.00 70.86           H  
ATOM    408  CA  ALA A  28      -0.157   7.309  61.411  1.00 70.86           C  
ATOM    409  HA  ALA A  28      -0.513   6.280  61.459  1.00 70.86           H  
ATOM    410  C   ALA A  28      -1.123   8.147  62.284  1.00 70.86           C  
ATOM    411  CB  ALA A  28       1.273   7.346  61.967  1.00 70.86           C  
ATOM    412  HB1 ALA A  28       1.655   8.366  61.947  1.00 70.86           H  
ATOM    413  HB2 ALA A  28       1.919   6.702  61.370  1.00 70.86           H  
ATOM    414  HB3 ALA A  28       1.273   6.985  62.995  1.00 70.86           H  
ATOM    415  O   ALA A  28      -1.306   7.832  63.460  1.00 70.86           O  
ATOM    416  N   ASP A  29      -1.701   9.235  61.760  1.00 71.65           N  
ATOM    417  H   ASP A  29      -1.578   9.409  60.773  1.00 71.65           H  
ATOM    418  CA  ASP A  29      -2.540  10.169  62.522  1.00 71.65           C  
ATOM    419  HA  ASP A  29      -3.100   9.611  63.272  1.00 71.65           H  
ATOM    420  C   ASP A  29      -3.538  10.901  61.609  1.00 71.65           C  
ATOM    421  CB  ASP A  29      -1.623  11.174  63.247  1.00 71.65           C  
ATOM    422  HB2 ASP A  29      -1.149  11.824  62.511  1.00 71.65           H  
ATOM    423  HB3 ASP A  29      -0.830  10.622  63.752  1.00 71.65           H  
ATOM    424  O   ASP A  29      -3.145  11.511  60.611  1.00 71.65           O  
ATOM    425  CG  ASP A  29      -2.328  12.044  64.292  1.00 71.65           C  
ATOM    426  OD1 ASP A  29      -3.473  12.495  64.080  1.00 71.65           O  
ATOM    427  OD2 ASP A  29      -1.693  12.367  65.320  1.00 71.65           O  
ATOM    428  N   ALA A  30      -4.819  10.910  61.988  1.00 71.86           N  
ATOM    429  H   ALA A  30      -5.064  10.412  62.831  1.00 71.86           H  
ATOM    430  CA  ALA A  30      -5.904  11.613  61.296  1.00 71.86           C  
ATOM    431  HA  ALA A  30      -6.028  11.183  60.302  1.00 71.86           H  
ATOM    432  C   ALA A  30      -5.682  13.125  61.116  1.00 71.86           C  
ATOM    433  CB  ALA A  30      -7.182  11.365  62.094  1.00 71.86           C  
ATOM    434  HB1 ALA A  30      -7.354  10.290  62.152  1.00 71.86           H  
ATOM    435  HB2 ALA A  30      -8.031  11.830  61.594  1.00 71.86           H  
ATOM    436  HB3 ALA A  30      -7.089  11.771  63.102  1.00 71.86           H  
ATOM    437  O   ALA A  30      -6.298  13.727  60.243  1.00 71.86           O  
ATOM    438  N   ARG A  31      -4.786  13.750  61.894  1.00 71.87           N  
ATOM    439  H   ARG A  31      -4.330  13.200  62.608  1.00 71.87           H  
ATOM    440  CA  ARG A  31      -4.369  15.154  61.713  1.00 71.87           C  
ATOM    441  HA  ARG A  31      -5.259  15.784  61.697  1.00 71.87           H  
ATOM    442  C   ARG A  31      -3.674  15.427  60.374  1.00 71.87           C  
ATOM    443  CB  ARG A  31      -3.464  15.577  62.880  1.00 71.87           C  
ATOM    444  HB2 ARG A  31      -2.648  14.862  62.981  1.00 71.87           H  
ATOM    445  HB3 ARG A  31      -3.034  16.554  62.658  1.00 71.87           H  
ATOM    446  O   ARG A  31      -3.531  16.591  60.015  1.00 71.87           O  
ATOM    447  CG  ARG A  31      -4.246  15.685  64.197  1.00 71.87           C  
ATOM    448  HG2 ARG A  31      -4.707  14.731  64.452  1.00 71.87           H  
ATOM    449  HG3 ARG A  31      -5.041  16.420  64.068  1.00 71.87           H  
ATOM    450  CD  ARG A  31      -3.351  16.141  65.353  1.00 71.87           C  
ATOM    451  HD2 ARG A  31      -2.816  17.039  65.042  1.00 71.87           H  
ATOM    452  HD3 ARG A  31      -3.991  16.393  66.199  1.00 71.87           H  
ATOM    453  NE  ARG A  31      -2.397  15.099  65.772  1.00 71.87           N  
ATOM    454  HE  ARG A  31      -2.541  14.162  65.422  1.00 71.87           H  
ATOM    455  NH1 ARG A  31      -1.000  16.418  67.027  1.00 71.87           N  
ATOM    456 HH11 ARG A  31      -1.548  17.219  66.748  1.00 71.87           H  
ATOM    457 HH12 ARG A  31      -0.150  16.513  67.564  1.00 71.87           H  
ATOM    458  NH2 ARG A  31      -0.600  14.237  66.855  1.00 71.87           N  
ATOM    459 HH21 ARG A  31      -0.865  13.369  66.411  1.00 71.87           H  
ATOM    460 HH22 ARG A  31       0.266  14.308  67.369  1.00 71.87           H  
ATOM    461  CZ  ARG A  31      -1.342  15.254  66.547  1.00 71.87           C  
ATOM    462  N   SER A  32      -3.257  14.386  59.652  1.00 70.66           N  
ATOM    463  H   SER A  32      -3.390  13.462  60.038  1.00 70.66           H  
ATOM    464  CA  SER A  32      -2.769  14.477  58.267  1.00 70.66           C  
ATOM    465  HA  SER A  32      -2.119  15.347  58.173  1.00 70.66           H  
ATOM    466  C   SER A  32      -3.885  14.642  57.226  1.00 70.66           C  
ATOM    467  CB  SER A  32      -1.945  13.233  57.921  1.00 70.66           C  
ATOM    468  HB2 SER A  32      -1.076  13.172  58.575  1.00 70.66           H  
ATOM    469  HB3 SER A  32      -1.601  13.306  56.889  1.00 70.66           H  
ATOM    470  O   SER A  32      -3.608  15.113  56.129  1.00 70.66           O  
ATOM    471  OG  SER A  32      -2.729  12.064  58.065  1.00 70.66           O  
ATOM    472  HG  SER A  32      -2.819  11.834  58.993  1.00 70.66           H  
ATOM    473  N   ILE A  33      -5.136  14.294  57.556  1.00 80.11           N  
ATOM    474  H   ILE A  33      -5.320  13.971  58.496  1.00 80.11           H  
ATOM    475  CA  ILE A  33      -6.267  14.297  56.620  1.00 80.11           C  
ATOM    476  HA  ILE A  33      -5.875  14.183  55.609  1.00 80.11           H  
ATOM    477  C   ILE A  33      -7.033  15.627  56.717  1.00 80.11           C  
ATOM    478  CB  ILE A  33      -7.185  13.081  56.876  1.00 80.11           C  
ATOM    479  HB  ILE A  33      -7.562  13.145  57.896  1.00 80.11           H  
ATOM    480  O   ILE A  33      -7.758  15.846  57.696  1.00 80.11           O  
ATOM    481  CG1 ILE A  33      -6.437  11.737  56.757  1.00 80.11           C  
ATOM    482 HG12 ILE A  33      -7.142  10.933  56.969  1.00 80.11           H  
ATOM    483 HG13 ILE A  33      -5.658  11.698  57.518  1.00 80.11           H  
ATOM    484  CG2 ILE A  33      -8.405  13.093  55.935  1.00 80.11           C  
ATOM    485 HG21 ILE A  33      -8.088  13.185  54.896  1.00 80.11           H  
ATOM    486 HG22 ILE A  33      -9.056  13.933  56.178  1.00 80.11           H  
ATOM    487 HG23 ILE A  33      -8.980  12.175  56.052  1.00 80.11           H  
ATOM    488  CD1 ILE A  33      -5.790  11.456  55.396  1.00 80.11           C  
ATOM    489 HD11 ILE A  33      -5.002  12.180  55.188  1.00 80.11           H  
ATOM    490 HD12 ILE A  33      -6.538  11.489  54.603  1.00 80.11           H  
ATOM    491 HD13 ILE A  33      -5.353  10.458  55.412  1.00 80.11           H  
ATOM    492  N   PRO A  34      -6.934  16.529  55.720  1.00 77.06           N  
ATOM    493  CA  PRO A  34      -7.740  17.741  55.690  1.00 77.06           C  
ATOM    494  HA  PRO A  34      -7.635  18.281  56.631  1.00 77.06           H  
ATOM    495  C   PRO A  34      -9.214  17.377  55.472  1.00 77.06           C  
ATOM    496  CB  PRO A  34      -7.161  18.594  54.556  1.00 77.06           C  
ATOM    497  HB2 PRO A  34      -6.351  19.215  54.938  1.00 77.06           H  
ATOM    498  HB3 PRO A  34      -7.921  19.212  54.076  1.00 77.06           H  
ATOM    499  O   PRO A  34      -9.594  16.832  54.441  1.00 77.06           O  
ATOM    500  CG  PRO A  34      -6.581  17.559  53.596  1.00 77.06           C  
ATOM    501  HG2 PRO A  34      -5.765  17.967  53.000  1.00 77.06           H  
ATOM    502  HG3 PRO A  34      -7.372  17.175  52.951  1.00 77.06           H  
ATOM    503  CD  PRO A  34      -6.096  16.451  54.530  1.00 77.06           C  
ATOM    504  HD2 PRO A  34      -5.057  16.637  54.802  1.00 77.06           H  
ATOM    505  HD3 PRO A  34      -6.191  15.486  54.033  1.00 77.06           H  
ATOM    506  N   ALA A  35     -10.070  17.727  56.434  1.00 78.04           N  
ATOM    507  H   ALA A  35      -9.678  18.107  57.284  1.00 78.04           H  
ATOM    508  CA  ALA A  35     -11.484  17.337  56.459  1.00 78.04           C  
ATOM    509  HA  ALA A  35     -11.532  16.249  56.513  1.00 78.04           H  
ATOM    510  C   ALA A  35     -12.310  17.770  55.227  1.00 78.04           C  
ATOM    511  CB  ALA A  35     -12.095  17.916  57.739  1.00 78.04           C  
ATOM    512  HB1 ALA A  35     -11.985  19.001  57.748  1.00 78.04           H  
ATOM    513  HB2 ALA A  35     -11.608  17.486  58.614  1.00 78.04           H  
ATOM    514  HB3 ALA A  35     -13.159  17.682  57.775  1.00 78.04           H  
ATOM    515  O   ALA A  35     -13.373  17.203  54.977  1.00 78.04           O  
ATOM    516  N   ALA A  36     -11.853  18.775  54.478  1.00 74.14           N  
ATOM    517  H   ALA A  36     -10.968  19.187  54.738  1.00 74.14           H  
ATOM    518  CA  ALA A  36     -12.490  19.270  53.256  1.00 74.14           C  
ATOM    519  HA  ALA A  36     -13.454  18.778  53.128  1.00 74.14           H  
ATOM    520  C   ALA A  36     -11.690  18.964  51.971  1.00 74.14           C  
ATOM    521  CB  ALA A  36     -12.761  20.769  53.439  1.00 74.14           C  
ATOM    522  HB1 ALA A  36     -13.302  21.150  52.573  1.00 74.14           H  
ATOM    523  HB2 ALA A  36     -13.369  20.931  54.329  1.00 74.14           H  
ATOM    524  HB3 ALA A  36     -11.820  21.312  53.532  1.00 74.14           H  
ATOM    525  O   ALA A  36     -12.121  19.364  50.895  1.00 74.14           O  
ATOM    526  N   GLY A  37     -10.545  18.275  52.064  1.00 74.17           N  
ATOM    527  H   GLY A  37     -10.300  17.851  52.948  1.00 74.17           H  
ATOM    528  CA  GLY A  37      -9.810  17.807  50.885  1.00 74.17           C  
ATOM    529  HA2 GLY A  37      -8.813  17.471  51.169  1.00 74.17           H  
ATOM    530  HA3 GLY A  37      -9.710  18.621  50.167  1.00 74.17           H  
ATOM    531  C   GLY A  37     -10.538  16.642  50.218  1.00 74.17           C  
ATOM    532  O   GLY A  37     -11.185  15.846  50.907  1.00 74.17           O  
ATOM    533  N   ALA A  38     -10.454  16.542  48.890  1.00 73.52           N  
ATOM    534  H   ALA A  38      -9.890  17.188  48.356  1.00 73.52           H  
ATOM    535  CA  ALA A  38     -11.061  15.428  48.177  1.00 73.52           C  
ATOM    536  HA  ALA A  38     -12.032  15.246  48.637  1.00 73.52           H  
ATOM    537  C   ALA A  38     -10.218  14.156  48.332  1.00 73.52           C  
ATOM    538  CB  ALA A  38     -11.319  15.798  46.714  1.00 73.52           C  
ATOM    539  HB1 ALA A  38     -11.903  15.013  46.234  1.00 73.52           H  
ATOM    540  HB2 ALA A  38     -11.869  16.737  46.655  1.00 73.52           H  
ATOM    541  HB3 ALA A  38     -10.372  15.903  46.184  1.00 73.52           H  
ATOM    542  O   ALA A  38      -8.993  14.204  48.251  1.00 73.52           O  
ATOM    543  N   PHE A  39     -10.862  13.003  48.513  1.00 80.36           N  
ATOM    544  H   PHE A  39     -11.868  13.029  48.604  1.00 80.36           H  
ATOM    545  CA  PHE A  39     -10.172  11.720  48.680  1.00 80.36           C  
ATOM    546  HA  PHE A  39      -9.546  11.774  49.571  1.00 80.36           H  
ATOM    547  C   PHE A  39      -9.225  11.409  47.507  1.00 80.36           C  
ATOM    548  CB  PHE A  39     -11.221  10.617  48.882  1.00 80.36           C  
ATOM    549  HB2 PHE A  39     -11.933  10.648  48.057  1.00 80.36           H  
ATOM    550  HB3 PHE A  39     -10.725   9.647  48.839  1.00 80.36           H  
ATOM    551  O   PHE A  39      -8.105  10.957  47.732  1.00 80.36           O  
ATOM    552  CG  PHE A  39     -11.965  10.677  50.206  1.00 80.36           C  
ATOM    553  CD1 PHE A  39     -11.259  10.531  51.415  1.00 80.36           C  
ATOM    554  HD1 PHE A  39     -10.187  10.405  51.403  1.00 80.36           H  
ATOM    555  CD2 PHE A  39     -13.366  10.820  50.234  1.00 80.36           C  
ATOM    556  HD2 PHE A  39     -13.921  10.906  49.312  1.00 80.36           H  
ATOM    557  CE1 PHE A  39     -11.947  10.532  52.641  1.00 80.36           C  
ATOM    558  HE1 PHE A  39     -11.400  10.415  53.564  1.00 80.36           H  
ATOM    559  CE2 PHE A  39     -14.054  10.821  51.460  1.00 80.36           C  
ATOM    560  HE2 PHE A  39     -15.129  10.924  51.472  1.00 80.36           H  
ATOM    561  CZ  PHE A  39     -13.345  10.674  52.663  1.00 80.36           C  
ATOM    562  HZ  PHE A  39     -13.877  10.662  53.602  1.00 80.36           H  
ATOM    563  N   LYS A  40      -9.625  11.746  46.272  1.00 66.12           N  
ATOM    564  H   LYS A  40     -10.553  12.133  46.172  1.00 66.12           H  
ATOM    565  CA  LYS A  40      -8.783  11.621  45.070  1.00 66.12           C  
ATOM    566  HA  LYS A  40      -8.493  10.577  44.957  1.00 66.12           H  
ATOM    567  C   LYS A  40      -7.478  12.424  45.179  1.00 66.12           C  
ATOM    568  CB  LYS A  40      -9.604  12.051  43.842  1.00 66.12           C  
ATOM    569  HB2 LYS A  40     -10.532  11.481  43.819  1.00 66.12           H  
ATOM    570  HB3 LYS A  40      -9.847  13.111  43.925  1.00 66.12           H  
ATOM    571  O   LYS A  40      -6.416  11.893  44.872  1.00 66.12           O  
ATOM    572  CG  LYS A  40      -8.841  11.807  42.532  1.00 66.12           C  
ATOM    573  HG2 LYS A  40      -8.620  10.743  42.440  1.00 66.12           H  
ATOM    574  HG3 LYS A  40      -7.902  12.360  42.545  1.00 66.12           H  
ATOM    575  CD  LYS A  40      -9.653  12.265  41.316  1.00 66.12           C  
ATOM    576  HD2 LYS A  40     -10.587  11.704  41.270  1.00 66.12           H  
ATOM    577  HD3 LYS A  40      -9.871  13.328  41.416  1.00 66.12           H  
ATOM    578  CE  LYS A  40      -8.828  12.021  40.048  1.00 66.12           C  
ATOM    579  HE2 LYS A  40      -7.879  12.546  40.152  1.00 66.12           H  
ATOM    580  HE3 LYS A  40      -8.609  10.956  39.976  1.00 66.12           H  
ATOM    581  NZ  LYS A  40      -9.536  12.485  38.830  1.00 66.12           N  
ATOM    582  HZ1 LYS A  40     -10.415  11.998  38.722  1.00 66.12           H  
ATOM    583  HZ2 LYS A  40      -8.972  12.313  38.009  1.00 66.12           H  
ATOM    584  HZ3 LYS A  40      -9.717  13.477  38.890  1.00 66.12           H  
ATOM    585  N   ASP A  41      -7.547  13.664  45.661  1.00 69.78           N  
ATOM    586  H   ASP A  41      -8.452  14.039  45.909  1.00 69.78           H  
ATOM    587  CA  ASP A  41      -6.386  14.561  45.792  1.00 69.78           C  
ATOM    588  HA  ASP A  41      -5.818  14.540  44.862  1.00 69.78           H  
ATOM    589  C   ASP A  41      -5.445  14.130  46.930  1.00 69.78           C  
ATOM    590  CB  ASP A  41      -6.853  16.006  46.037  1.00 69.78           C  
ATOM    591  HB2 ASP A  41      -7.311  16.059  47.024  1.00 69.78           H  
ATOM    592  HB3 ASP A  41      -5.978  16.656  46.045  1.00 69.78           H  
ATOM    593  O   ASP A  41      -4.268  14.480  46.941  1.00 69.78           O  
ATOM    594  CG  ASP A  41      -7.848  16.555  45.007  1.00 69.78           C  
ATOM    595  OD1 ASP A  41      -7.901  16.032  43.869  1.00 69.78           O  
ATOM    596  OD2 ASP A  41      -8.595  17.477  45.402  1.00 69.78           O  
ATOM    597  N   LEU A  42      -5.959  13.340  47.880  1.00 70.06           N  
ATOM    598  H   LEU A  42      -6.946  13.130  47.820  1.00 70.06           H  
ATOM    599  CA  LEU A  42      -5.180  12.687  48.934  1.00 70.06           C  
ATOM    600  HA  LEU A  42      -4.352  13.341  49.209  1.00 70.06           H  
ATOM    601  C   LEU A  42      -4.523  11.374  48.474  1.00 70.06           C  
ATOM    602  CB  LEU A  42      -6.073  12.469  50.173  1.00 70.06           C  
ATOM    603  HB2 LEU A  42      -5.481  11.966  50.937  1.00 70.06           H  
ATOM    604  HB3 LEU A  42      -6.892  11.804  49.897  1.00 70.06           H  
ATOM    605  O   LEU A  42      -3.792  10.773  49.255  1.00 70.06           O  
ATOM    606  CG  LEU A  42      -6.656  13.754  50.785  1.00 70.06           C  
ATOM    607  HG  LEU A  42      -7.215  14.311  50.033  1.00 70.06           H  
ATOM    608  CD1 LEU A  42      -7.617  13.400  51.923  1.00 70.06           C  
ATOM    609 HD11 LEU A  42      -8.450  12.821  51.522  1.00 70.06           H  
ATOM    610 HD12 LEU A  42      -7.093  12.808  52.673  1.00 70.06           H  
ATOM    611 HD13 LEU A  42      -8.011  14.311  52.373  1.00 70.06           H  
ATOM    612  CD2 LEU A  42      -5.568  14.672  51.343  1.00 70.06           C  
ATOM    613 HD21 LEU A  42      -5.002  14.163  52.123  1.00 70.06           H  
ATOM    614 HD22 LEU A  42      -6.031  15.579  51.733  1.00 70.06           H  
ATOM    615 HD23 LEU A  42      -4.891  14.970  50.542  1.00 70.06           H  
ATOM    616  N   GLY A  43      -4.767  10.925  47.237  1.00 69.36           N  
ATOM    617  H   GLY A  43      -5.342  11.489  46.628  1.00 69.36           H  
ATOM    618  CA  GLY A  43      -4.221   9.680  46.689  1.00 69.36           C  
ATOM    619  HA2 GLY A  43      -3.236   9.492  47.117  1.00 69.36           H  
ATOM    620  HA3 GLY A  43      -4.104   9.803  45.612  1.00 69.36           H  
ATOM    621  C   GLY A  43      -5.080   8.433  46.920  1.00 69.36           C  
ATOM    622  O   GLY A  43      -4.589   7.327  46.716  1.00 69.36           O  
ATOM    623  N   VAL A  44      -6.349   8.574  47.327  1.00 73.52           N  
ATOM    624  H   VAL A  44      -6.716   9.507  47.452  1.00 73.52           H  
ATOM    625  CA  VAL A  44      -7.269   7.432  47.478  1.00 73.52           C  
ATOM    626  HA  VAL A  44      -6.747   6.639  48.014  1.00 73.52           H  
ATOM    627  C   VAL A  44      -7.655   6.893  46.098  1.00 73.52           C  
ATOM    628  CB  VAL A  44      -8.519   7.806  48.301  1.00 73.52           C  
ATOM    629  HB  VAL A  44      -9.056   8.600  47.781  1.00 73.52           H  
ATOM    630  O   VAL A  44      -8.476   7.485  45.393  1.00 73.52           O  
ATOM    631  CG1 VAL A  44      -9.498   6.642  48.494  1.00 73.52           C  
ATOM    632 HG11 VAL A  44      -9.008   5.827  49.027  1.00 73.52           H  
ATOM    633 HG12 VAL A  44      -9.850   6.282  47.527  1.00 73.52           H  
ATOM    634 HG13 VAL A  44     -10.357   6.975  49.076  1.00 73.52           H  
ATOM    635  CG2 VAL A  44      -8.143   8.291  49.710  1.00 73.52           C  
ATOM    636 HG21 VAL A  44      -7.577   7.516  50.227  1.00 73.52           H  
ATOM    637 HG22 VAL A  44      -7.533   9.192  49.642  1.00 73.52           H  
ATOM    638 HG23 VAL A  44      -9.042   8.523  50.281  1.00 73.52           H  
ATOM    639  N   ASP A  45      -7.064   5.759  45.724  1.00 54.51           N  
ATOM    640  H   ASP A  45      -6.315   5.407  46.303  1.00 54.51           H  
ATOM    641  CA  ASP A  45      -7.421   4.993  44.527  1.00 54.51           C  
ATOM    642  HA  ASP A  45      -7.640   5.710  43.735  1.00 54.51           H  
ATOM    643  C   ASP A  45      -8.707   4.150  44.714  1.00 54.51           C  
ATOM    644  CB  ASP A  45      -6.199   4.179  44.050  1.00 54.51           C  
ATOM    645  HB2 ASP A  45      -5.345   4.852  43.970  1.00 54.51           H  
ATOM    646  HB3 ASP A  45      -6.405   3.804  43.048  1.00 54.51           H  
ATOM    647  O   ASP A  45      -9.405   4.239  45.726  1.00 54.51           O  
ATOM    648  CG  ASP A  45      -5.820   2.985  44.937  1.00 54.51           C  
ATOM    649  OD1 ASP A  45      -6.746   2.322  45.456  1.00 54.51           O  
ATOM    650  OD2 ASP A  45      -4.616   2.688  45.041  1.00 54.51           O  
ATOM    651  N   SER A  46      -9.048   3.317  43.723  1.00 50.65           N  
ATOM    652  H   SER A  46      -8.392   3.197  42.965  1.00 50.65           H  
ATOM    653  CA  SER A  46     -10.261   2.480  43.764  1.00 50.65           C  
ATOM    654  HA  SER A  46     -11.107   3.110  44.038  1.00 50.65           H  
ATOM    655  C   SER A  46     -10.207   1.336  44.789  1.00 50.65           C  
ATOM    656  CB  SER A  46     -10.548   1.892  42.382  1.00 50.65           C  
ATOM    657  HB2 SER A  46     -11.408   1.226  42.446  1.00 50.65           H  
ATOM    658  HB3 SER A  46      -9.687   1.323  42.033  1.00 50.65           H  
ATOM    659  O   SER A  46     -11.249   0.957  45.325  1.00 50.65           O  
ATOM    660  OG  SER A  46     -10.846   2.927  41.466  1.00 50.65           O  
ATOM    661  HG  SER A  46     -10.083   3.504  41.380  1.00 50.65           H  
ATOM    662  N   LEU A  47      -9.026   0.789  45.093  1.00 55.62           N  
ATOM    663  H   LEU A  47      -8.187   1.264  44.790  1.00 55.62           H  
ATOM    664  CA  LEU A  47      -8.856  -0.224  46.136  1.00 55.62           C  
ATOM    665  HA  LEU A  47      -9.658  -0.957  46.046  1.00 55.62           H  
ATOM    666  C   LEU A  47      -8.977   0.435  47.513  1.00 55.62           C  
ATOM    667  CB  LEU A  47      -7.502  -0.937  45.938  1.00 55.62           C  
ATOM    668  HB2 LEU A  47      -6.707  -0.191  45.954  1.00 55.62           H  
ATOM    669  HB3 LEU A  47      -7.494  -1.406  44.954  1.00 55.62           H  
ATOM    670  O   LEU A  47      -9.785   0.001  48.335  1.00 55.62           O  
ATOM    671  CG  LEU A  47      -7.175  -2.000  47.003  1.00 55.62           C  
ATOM    672  HG  LEU A  47      -7.162  -1.537  47.990  1.00 55.62           H  
ATOM    673  CD1 LEU A  47      -8.191  -3.146  47.007  1.00 55.62           C  
ATOM    674 HD11 LEU A  47      -8.251  -3.596  46.016  1.00 55.62           H  
ATOM    675 HD12 LEU A  47      -9.169  -2.770  47.306  1.00 55.62           H  
ATOM    676 HD13 LEU A  47      -7.880  -3.898  47.733  1.00 55.62           H  
ATOM    677  CD2 LEU A  47      -5.791  -2.592  46.735  1.00 55.62           C  
ATOM    678 HD21 LEU A  47      -5.536  -3.302  47.522  1.00 55.62           H  
ATOM    679 HD22 LEU A  47      -5.773  -3.092  45.767  1.00 55.62           H  
ATOM    680 HD23 LEU A  47      -5.050  -1.792  46.739  1.00 55.62           H  
ATOM    681  N   MET A  48      -8.263   1.544  47.719  1.00 69.22           N  
ATOM    682  H   MET A  48      -7.645   1.845  46.980  1.00 69.22           H  
ATOM    683  CA  MET A  48      -8.349   2.363  48.926  1.00 69.22           C  
ATOM    684  HA  MET A  48      -8.044   1.763  49.783  1.00 69.22           H  
ATOM    685  C   MET A  48      -9.777   2.865  49.185  1.00 69.22           C  
ATOM    686  CB  MET A  48      -7.400   3.558  48.794  1.00 69.22           C  
ATOM    687  HB2 MET A  48      -7.598   4.087  47.862  1.00 69.22           H  
ATOM    688  HB3 MET A  48      -7.594   4.240  49.622  1.00 69.22           H  
ATOM    689  O   MET A  48     -10.243   2.849  50.325  1.00 69.22           O  
ATOM    690  CG  MET A  48      -5.924   3.172  48.852  1.00 69.22           C  
ATOM    691  HG2 MET A  48      -5.636   2.673  47.927  1.00 69.22           H  
ATOM    692  HG3 MET A  48      -5.767   2.485  49.684  1.00 69.22           H  
ATOM    693  SD  MET A  48      -4.879   4.625  49.106  1.00 69.22           S  
ATOM    694  CE  MET A  48      -3.284   3.810  49.354  1.00 69.22           C  
ATOM    695  HE1 MET A  48      -2.514   4.565  49.515  1.00 69.22           H  
ATOM    696  HE2 MET A  48      -3.037   3.225  48.468  1.00 69.22           H  
ATOM    697  HE3 MET A  48      -3.338   3.155  50.223  1.00 69.22           H  
ATOM    698  N   ALA A  49     -10.520   3.251  48.144  1.00 66.69           N  
ATOM    699  H   ALA A  49     -10.073   3.338  47.242  1.00 66.69           H  
ATOM    700  CA  ALA A  49     -11.921   3.645  48.265  1.00 66.69           C  
ATOM    701  HA  ALA A  49     -11.972   4.485  48.957  1.00 66.69           H  
ATOM    702  C   ALA A  49     -12.799   2.510  48.829  1.00 66.69           C  
ATOM    703  CB  ALA A  49     -12.420   4.107  46.890  1.00 66.69           C  
ATOM    704  HB1 ALA A  49     -13.486   4.331  46.939  1.00 66.69           H  
ATOM    705  HB2 ALA A  49     -11.878   4.999  46.578  1.00 66.69           H  
ATOM    706  HB3 ALA A  49     -12.266   3.321  46.151  1.00 66.69           H  
ATOM    707  O   ALA A  49     -13.617   2.732  49.730  1.00 66.69           O  
ATOM    708  N   VAL A  50     -12.598   1.279  48.346  1.00 65.26           N  
ATOM    709  H   VAL A  50     -11.899   1.162  47.626  1.00 65.26           H  
ATOM    710  CA  VAL A  50     -13.304   0.086  48.835  1.00 65.26           C  
ATOM    711  HA  VAL A  50     -14.365   0.325  48.899  1.00 65.26           H  
ATOM    712  C   VAL A  50     -12.864  -0.287  50.253  1.00 65.26           C  
ATOM    713  CB  VAL A  50     -13.145  -1.082  47.839  1.00 65.26           C  
ATOM    714  HB  VAL A  50     -12.093  -1.213  47.588  1.00 65.26           H  
ATOM    715  O   VAL A  50     -13.717  -0.635  51.073  1.00 65.26           O  
ATOM    716  CG1 VAL A  50     -13.678  -2.411  48.393  1.00 65.26           C  
ATOM    717 HG11 VAL A  50     -13.037  -2.742  49.211  1.00 65.26           H  
ATOM    718 HG12 VAL A  50     -13.644  -3.171  47.612  1.00 65.26           H  
ATOM    719 HG13 VAL A  50     -14.702  -2.285  48.744  1.00 65.26           H  
ATOM    720  CG2 VAL A  50     -13.930  -0.788  46.553  1.00 65.26           C  
ATOM    721 HG21 VAL A  50     -13.762  -1.584  45.826  1.00 65.26           H  
ATOM    722 HG22 VAL A  50     -14.996  -0.700  46.763  1.00 65.26           H  
ATOM    723 HG23 VAL A  50     -13.582   0.144  46.107  1.00 65.26           H  
ATOM    724  N   GLU A  51     -11.579  -0.173  50.595  1.00 71.43           N  
ATOM    725  H   GLU A  51     -10.905   0.080  49.887  1.00 71.43           H  
ATOM    726  CA  GLU A  51     -11.096  -0.412  51.960  1.00 71.43           C  
ATOM    727  HA  GLU A  51     -11.446  -1.391  52.289  1.00 71.43           H  
ATOM    728  C   GLU A  51     -11.646   0.607  52.966  1.00 71.43           C  
ATOM    729  CB  GLU A  51      -9.567  -0.434  52.017  1.00 71.43           C  
ATOM    730  HB2 GLU A  51      -9.163   0.483  51.585  1.00 71.43           H  
ATOM    731  HB3 GLU A  51      -9.296  -0.469  53.072  1.00 71.43           H  
ATOM    732  O   GLU A  51     -12.155   0.210  54.019  1.00 71.43           O  
ATOM    733  CG  GLU A  51      -8.972  -1.672  51.323  1.00 71.43           C  
ATOM    734  HG2 GLU A  51      -9.632  -2.520  51.506  1.00 71.43           H  
ATOM    735  HG3 GLU A  51      -8.923  -1.518  50.245  1.00 71.43           H  
ATOM    736  CD  GLU A  51      -7.579  -2.011  51.866  1.00 71.43           C  
ATOM    737  OE1 GLU A  51      -7.325  -3.226  52.037  1.00 71.43           O  
ATOM    738  OE2 GLU A  51      -6.827  -1.066  52.191  1.00 71.43           O  
ATOM    739  N   LEU A  52     -11.648   1.899  52.622  1.00 80.04           N  
ATOM    740  H   LEU A  52     -11.191   2.154  51.758  1.00 80.04           H  
ATOM    741  CA  LEU A  52     -12.238   2.971  53.429  1.00 80.04           C  
ATOM    742  HA  LEU A  52     -11.742   2.982  54.399  1.00 80.04           H  
ATOM    743  C   LEU A  52     -13.732   2.714  53.671  1.00 80.04           C  
ATOM    744  CB  LEU A  52     -11.969   4.313  52.717  1.00 80.04           C  
ATOM    745  HB2 LEU A  52     -12.345   4.252  51.696  1.00 80.04           H  
ATOM    746  HB3 LEU A  52     -10.890   4.456  52.659  1.00 80.04           H  
ATOM    747  O   LEU A  52     -14.197   2.747  54.814  1.00 80.04           O  
ATOM    748  CG  LEU A  52     -12.597   5.553  53.381  1.00 80.04           C  
ATOM    749  HG  LEU A  52     -13.683   5.486  53.315  1.00 80.04           H  
ATOM    750  CD1 LEU A  52     -12.202   5.694  54.851  1.00 80.04           C  
ATOM    751 HD11 LEU A  52     -12.544   6.654  55.238  1.00 80.04           H  
ATOM    752 HD12 LEU A  52     -11.117   5.628  54.936  1.00 80.04           H  
ATOM    753 HD13 LEU A  52     -12.663   4.896  55.434  1.00 80.04           H  
ATOM    754  CD2 LEU A  52     -12.148   6.819  52.652  1.00 80.04           C  
ATOM    755 HD21 LEU A  52     -11.069   6.946  52.746  1.00 80.04           H  
ATOM    756 HD22 LEU A  52     -12.397   6.747  51.593  1.00 80.04           H  
ATOM    757 HD23 LEU A  52     -12.655   7.690  53.067  1.00 80.04           H  
ATOM    758  N   ARG A  53     -14.477   2.357  52.615  1.00 71.66           N  
ATOM    759  H   ARG A  53     -14.029   2.364  51.710  1.00 71.66           H  
ATOM    760  CA  ARG A  53     -15.882   1.934  52.705  1.00 71.66           C  
ATOM    761  HA  ARG A  53     -16.464   2.759  53.115  1.00 71.66           H  
ATOM    762  C   ARG A  53     -16.045   0.752  53.660  1.00 71.66           C  
ATOM    763  CB  ARG A  53     -16.373   1.631  51.277  1.00 71.66           C  
ATOM    764  HB2 ARG A  53     -15.823   0.783  50.867  1.00 71.66           H  
ATOM    765  HB3 ARG A  53     -16.130   2.495  50.658  1.00 71.66           H  
ATOM    766  O   ARG A  53     -16.892   0.798  54.552  1.00 71.66           O  
ATOM    767  CG  ARG A  53     -17.875   1.381  51.097  1.00 71.66           C  
ATOM    768  HG2 ARG A  53     -18.430   2.196  51.561  1.00 71.66           H  
ATOM    769  HG3 ARG A  53     -18.062   1.422  50.024  1.00 71.66           H  
ATOM    770  CD  ARG A  53     -18.442   0.053  51.618  1.00 71.66           C  
ATOM    771  HD2 ARG A  53     -19.528   0.096  51.531  1.00 71.66           H  
ATOM    772  HD3 ARG A  53     -18.220  -0.069  52.678  1.00 71.66           H  
ATOM    773  NE  ARG A  53     -17.918  -1.103  50.874  1.00 71.66           N  
ATOM    774  HE  ARG A  53     -17.014  -1.460  51.150  1.00 71.66           H  
ATOM    775  NH1 ARG A  53     -19.736  -1.487  49.509  1.00 71.66           N  
ATOM    776 HH11 ARG A  53     -20.266  -0.784  50.004  1.00 71.66           H  
ATOM    777 HH12 ARG A  53     -20.143  -1.965  48.717  1.00 71.66           H  
ATOM    778  NH2 ARG A  53     -17.839  -2.642  49.227  1.00 71.66           N  
ATOM    779 HH21 ARG A  53     -18.224  -3.100  48.413  1.00 71.66           H  
ATOM    780 HH22 ARG A  53     -16.904  -2.854  49.546  1.00 71.66           H  
ATOM    781  CZ  ARG A  53     -18.505  -1.731  49.874  1.00 71.66           C  
ATOM    782  N   ASN A  54     -15.240  -0.298  53.506  1.00 71.87           N  
ATOM    783  H   ASN A  54     -14.555  -0.259  52.765  1.00 71.87           H  
ATOM    784  CA  ASN A  54     -15.321  -1.513  54.323  1.00 71.87           C  
ATOM    785  HA  ASN A  54     -16.344  -1.888  54.293  1.00 71.87           H  
ATOM    786  C   ASN A  54     -14.988  -1.238  55.806  1.00 71.87           C  
ATOM    787  CB  ASN A  54     -14.391  -2.581  53.717  1.00 71.87           C  
ATOM    788  HB2 ASN A  54     -13.384  -2.171  53.636  1.00 71.87           H  
ATOM    789  HB3 ASN A  54     -14.350  -3.438  54.388  1.00 71.87           H  
ATOM    790  O   ASN A  54     -15.654  -1.774  56.698  1.00 71.87           O  
ATOM    791  CG  ASN A  54     -14.816  -3.097  52.347  1.00 71.87           C  
ATOM    792  ND2 ASN A  54     -13.944  -3.824  51.687  1.00 71.87           N  
ATOM    793 HD21 ASN A  54     -12.996  -3.903  52.024  1.00 71.87           H  
ATOM    794 HD22 ASN A  54     -14.178  -4.097  50.744  1.00 71.87           H  
ATOM    795  OD1 ASN A  54     -15.926  -2.895  51.865  1.00 71.87           O  
ATOM    796  N   GLY A  55     -14.013  -0.366  56.080  1.00 80.80           N  
ATOM    797  H   GLY A  55     -13.476   0.003  55.307  1.00 80.80           H  
ATOM    798  CA  GLY A  55     -13.684   0.114  57.423  1.00 80.80           C  
ATOM    799  HA2 GLY A  55     -13.405  -0.728  58.057  1.00 80.80           H  
ATOM    800  HA3 GLY A  55     -12.838   0.798  57.351  1.00 80.80           H  
ATOM    801  C   GLY A  55     -14.850   0.862  58.074  1.00 80.80           C  
ATOM    802  O   GLY A  55     -15.233   0.547  59.203  1.00 80.80           O  
ATOM    803  N   LEU A  56     -15.483   1.780  57.338  1.00 82.28           N  
ATOM    804  H   LEU A  56     -15.112   1.999  56.425  1.00 82.28           H  
ATOM    805  CA  LEU A  56     -16.641   2.542  57.817  1.00 82.28           C  
ATOM    806  HA  LEU A  56     -16.390   2.961  58.791  1.00 82.28           H  
ATOM    807  C   LEU A  56     -17.877   1.661  58.051  1.00 82.28           C  
ATOM    808  CB  LEU A  56     -16.933   3.697  56.844  1.00 82.28           C  
ATOM    809  HB2 LEU A  56     -17.893   4.144  57.101  1.00 82.28           H  
ATOM    810  HB3 LEU A  56     -17.014   3.292  55.835  1.00 82.28           H  
ATOM    811  O   LEU A  56     -18.538   1.825  59.077  1.00 82.28           O  
ATOM    812  CG  LEU A  56     -15.860   4.804  56.858  1.00 82.28           C  
ATOM    813  HG  LEU A  56     -14.871   4.371  56.705  1.00 82.28           H  
ATOM    814  CD1 LEU A  56     -16.134   5.793  55.728  1.00 82.28           C  
ATOM    815 HD11 LEU A  56     -15.369   6.570  55.725  1.00 82.28           H  
ATOM    816 HD12 LEU A  56     -16.088   5.270  54.772  1.00 82.28           H  
ATOM    817 HD13 LEU A  56     -17.117   6.248  55.847  1.00 82.28           H  
ATOM    818  CD2 LEU A  56     -15.842   5.576  58.180  1.00 82.28           C  
ATOM    819 HD21 LEU A  56     -16.828   5.988  58.396  1.00 82.28           H  
ATOM    820 HD22 LEU A  56     -15.117   6.388  58.111  1.00 82.28           H  
ATOM    821 HD23 LEU A  56     -15.522   4.922  58.992  1.00 82.28           H  
ATOM    822  N   VAL A  57     -18.156   0.676  57.187  1.00 72.93           N  
ATOM    823  H   VAL A  57     -17.606   0.620  56.343  1.00 72.93           H  
ATOM    824  CA  VAL A  57     -19.206  -0.340  57.427  1.00 72.93           C  
ATOM    825  HA  VAL A  57     -20.172   0.156  57.521  1.00 72.93           H  
ATOM    826  C   VAL A  57     -18.945  -1.074  58.747  1.00 72.93           C  
ATOM    827  CB  VAL A  57     -19.292  -1.344  56.254  1.00 72.93           C  
ATOM    828  HB  VAL A  57     -18.289  -1.694  56.012  1.00 72.93           H  
ATOM    829  O   VAL A  57     -19.835  -1.174  59.590  1.00 72.93           O  
ATOM    830  CG1 VAL A  57     -20.161  -2.573  56.561  1.00 72.93           C  
ATOM    831 HG11 VAL A  57     -20.258  -3.191  55.668  1.00 72.93           H  
ATOM    832 HG12 VAL A  57     -19.701  -3.180  57.341  1.00 72.93           H  
ATOM    833 HG13 VAL A  57     -21.151  -2.257  56.889  1.00 72.93           H  
ATOM    834  CG2 VAL A  57     -19.886  -0.683  55.005  1.00 72.93           C  
ATOM    835 HG21 VAL A  57     -19.306   0.202  54.740  1.00 72.93           H  
ATOM    836 HG22 VAL A  57     -19.862  -1.380  54.167  1.00 72.93           H  
ATOM    837 HG23 VAL A  57     -20.915  -0.379  55.197  1.00 72.93           H  
ATOM    838  N   LYS A  58     -17.709  -1.533  58.979  1.00 75.95           N  
ATOM    839  H   LYS A  58     -17.013  -1.398  58.259  1.00 75.95           H  
ATOM    840  CA  LYS A  58     -17.330  -2.272  60.195  1.00 75.95           C  
ATOM    841  HA  LYS A  58     -18.052  -3.076  60.342  1.00 75.95           H  
ATOM    842  C   LYS A  58     -17.379  -1.417  61.469  1.00 75.95           C  
ATOM    843  CB  LYS A  58     -15.943  -2.885  59.956  1.00 75.95           C  
ATOM    844  HB2 LYS A  58     -15.206  -2.085  59.881  1.00 75.95           H  
ATOM    845  HB3 LYS A  58     -15.964  -3.416  59.005  1.00 75.95           H  
ATOM    846  O   LYS A  58     -17.662  -1.950  62.539  1.00 75.95           O  
ATOM    847  CG  LYS A  58     -15.515  -3.871  61.052  1.00 75.95           C  
ATOM    848  HG2 LYS A  58     -15.414  -3.349  62.004  1.00 75.95           H  
ATOM    849  HG3 LYS A  58     -16.264  -4.657  61.149  1.00 75.95           H  
ATOM    850  CD  LYS A  58     -14.165  -4.490  60.673  1.00 75.95           C  
ATOM    851  HD2 LYS A  58     -13.428  -3.693  60.578  1.00 75.95           H  
ATOM    852  HD3 LYS A  58     -14.264  -4.991  59.710  1.00 75.95           H  
ATOM    853  CE  LYS A  58     -13.700  -5.497  61.727  1.00 75.95           C  
ATOM    854  HE2 LYS A  58     -14.452  -6.282  61.815  1.00 75.95           H  
ATOM    855  HE3 LYS A  58     -13.630  -4.986  62.688  1.00 75.95           H  
ATOM    856  NZ  LYS A  58     -12.386  -6.076  61.351  1.00 75.95           N  
ATOM    857  HZ1 LYS A  58     -11.694  -5.345  61.261  1.00 75.95           H  
ATOM    858  HZ2 LYS A  58     -12.449  -6.543  60.457  1.00 75.95           H  
ATOM    859  HZ3 LYS A  58     -12.066  -6.740  62.041  1.00 75.95           H  
ATOM    860  N   ALA A  59     -17.108  -0.116  61.369  1.00 80.68           N  
ATOM    861  H   ALA A  59     -16.791   0.228  60.473  1.00 80.68           H  
ATOM    862  CA  ALA A  59     -17.105   0.810  62.503  1.00 80.68           C  
ATOM    863  HA  ALA A  59     -16.775   0.274  63.393  1.00 80.68           H  
ATOM    864  C   ALA A  59     -18.485   1.413  62.833  1.00 80.68           C  
ATOM    865  CB  ALA A  59     -16.078   1.903  62.207  1.00 80.68           C  
ATOM    866  HB1 ALA A  59     -15.096   1.459  62.039  1.00 80.68           H  
ATOM    867  HB2 ALA A  59     -16.371   2.462  61.318  1.00 80.68           H  
ATOM    868  HB3 ALA A  59     -16.019   2.581  63.059  1.00 80.68           H  
ATOM    869  O   ALA A  59     -18.724   1.801  63.978  1.00 80.68           O  
ATOM    870  N   THR A  60     -19.392   1.502  61.853  1.00 79.20           N  
ATOM    871  H   THR A  60     -19.113   1.225  60.923  1.00 79.20           H  
ATOM    872  CA  THR A  60     -20.733   2.092  62.030  1.00 79.20           C  
ATOM    873  HA  THR A  60     -20.757   2.649  62.967  1.00 79.20           H  
ATOM    874  C   THR A  60     -21.856   1.059  62.124  1.00 79.20           C  
ATOM    875  CB  THR A  60     -21.068   3.094  60.915  1.00 79.20           C  
ATOM    876  HB  THR A  60     -22.061   3.500  61.107  1.00 79.20           H  
ATOM    877  O   THR A  60     -22.850   1.322  62.794  1.00 79.20           O  
ATOM    878  CG2 THR A  60     -20.085   4.264  60.847  1.00 79.20           C  
ATOM    879 HG21 THR A  60     -20.423   4.974  60.092  1.00 79.20           H  
ATOM    880 HG22 THR A  60     -20.045   4.768  61.812  1.00 79.20           H  
ATOM    881 HG23 THR A  60     -19.085   3.917  60.585  1.00 79.20           H  
ATOM    882  OG1 THR A  60     -21.084   2.451  59.664  1.00 79.20           O  
ATOM    883  HG1 THR A  60     -20.174   2.306  59.394  1.00 79.20           H  
ATOM    884  N   GLY A  61     -21.709  -0.107  61.485  1.00 71.92           N  
ATOM    885  H   GLY A  61     -20.866  -0.257  60.950  1.00 71.92           H  
ATOM    886  CA  GLY A  61     -22.776  -1.099  61.301  1.00 71.92           C  
ATOM    887  HA2 GLY A  61     -23.381  -1.153  62.206  1.00 71.92           H  
ATOM    888  HA3 GLY A  61     -22.321  -2.074  61.128  1.00 71.92           H  
ATOM    889  C   GLY A  61     -23.716  -0.804  60.122  1.00 71.92           C  
ATOM    890  O   GLY A  61     -24.543  -1.648  59.781  1.00 71.92           O  
ATOM    891  N   LEU A  62     -23.577   0.359  59.478  1.00 72.85           N  
ATOM    892  H   LEU A  62     -22.827   0.974  59.760  1.00 72.85           H  
ATOM    893  CA  LEU A  62     -24.415   0.796  58.361  1.00 72.85           C  
ATOM    894  HA  LEU A  62     -25.458   0.590  58.606  1.00 72.85           H  
ATOM    895  C   LEU A  62     -24.067   0.039  57.068  1.00 72.85           C  
ATOM    896  CB  LEU A  62     -24.240   2.315  58.164  1.00 72.85           C  
ATOM    897  HB2 LEU A  62     -24.809   2.623  57.287  1.00 72.85           H  
ATOM    898  HB3 LEU A  62     -23.189   2.508  57.949  1.00 72.85           H  
ATOM    899  O   LEU A  62     -22.902  -0.264  56.803  1.00 72.85           O  
ATOM    900  CG  LEU A  62     -24.672   3.190  59.360  1.00 72.85           C  
ATOM    901  HG  LEU A  62     -24.166   2.861  60.267  1.00 72.85           H  
ATOM    902  CD1 LEU A  62     -24.257   4.637  59.095  1.00 72.85           C  
ATOM    903 HD11 LEU A  62     -23.173   4.692  59.000  1.00 72.85           H  
ATOM    904 HD12 LEU A  62     -24.570   5.272  59.924  1.00 72.85           H  
ATOM    905 HD13 LEU A  62     -24.719   4.994  58.174  1.00 72.85           H  
ATOM    906  CD2 LEU A  62     -26.181   3.137  59.591  1.00 72.85           C  
ATOM    907 HD21 LEU A  62     -26.489   3.923  60.280  1.00 72.85           H  
ATOM    908 HD22 LEU A  62     -26.723   3.258  58.653  1.00 72.85           H  
ATOM    909 HD23 LEU A  62     -26.459   2.185  60.042  1.00 72.85           H  
ATOM    910  N   ARG A  63     -25.063  -0.207  56.207  1.00 67.93           N  
ATOM    911  H   ARG A  63     -25.987   0.113  56.461  1.00 67.93           H  
ATOM    912  CA  ARG A  63     -24.823  -0.642  54.819  1.00 67.93           C  
ATOM    913  HA  ARG A  63     -23.966  -1.315  54.801  1.00 67.93           H  
ATOM    914  C   ARG A  63     -24.471   0.572  53.960  1.00 67.93           C  
ATOM    915  CB  ARG A  63     -26.044  -1.374  54.243  1.00 67.93           C  
ATOM    916  HB2 ARG A  63     -26.945  -0.793  54.442  1.00 67.93           H  
ATOM    917  HB3 ARG A  63     -25.920  -1.447  53.162  1.00 67.93           H  
ATOM    918  O   ARG A  63     -25.277   1.489  53.849  1.00 67.93           O  
ATOM    919  CG  ARG A  63     -26.202  -2.793  54.804  1.00 67.93           C  
ATOM    920  HG2 ARG A  63     -26.370  -2.749  55.880  1.00 67.93           H  
ATOM    921  HG3 ARG A  63     -25.291  -3.358  54.606  1.00 67.93           H  
ATOM    922  CD  ARG A  63     -27.389  -3.486  54.124  1.00 67.93           C  
ATOM    923  HD2 ARG A  63     -27.259  -3.419  53.043  1.00 67.93           H  
ATOM    924  HD3 ARG A  63     -28.304  -2.961  54.400  1.00 67.93           H  
ATOM    925  NE  ARG A  63     -27.492  -4.906  54.512  1.00 67.93           N  
ATOM    926  HE  ARG A  63     -26.841  -5.231  55.212  1.00 67.93           H  
ATOM    927  NH1 ARG A  63     -29.271  -5.448  53.161  1.00 67.93           N  
ATOM    928 HH11 ARG A  63     -29.320  -4.487  52.855  1.00 67.93           H  
ATOM    929 HH12 ARG A  63     -29.924  -6.127  52.796  1.00 67.93           H  
ATOM    930  NH2 ARG A  63     -28.329  -7.024  54.425  1.00 67.93           N  
ATOM    931 HH21 ARG A  63     -28.992  -7.686  54.049  1.00 67.93           H  
ATOM    932 HH22 ARG A  63     -27.640  -7.325  55.100  1.00 67.93           H  
ATOM    933  CZ  ARG A  63     -28.360  -5.781  54.033  1.00 67.93           C  
ATOM    934  N   LEU A  64     -23.292   0.554  53.338  1.00 68.75           N  
ATOM    935  H   LEU A  64     -22.693  -0.248  53.471  1.00 68.75           H  
ATOM    936  CA  LEU A  64     -22.767   1.658  52.526  1.00 68.75           C  
ATOM    937  HA  LEU A  64     -23.519   2.446  52.484  1.00 68.75           H  
ATOM    938  C   LEU A  64     -22.489   1.190  51.077  1.00 68.75           C  
ATOM    939  CB  LEU A  64     -21.509   2.238  53.209  1.00 68.75           C  
ATOM    940  HB2 LEU A  64     -21.137   3.060  52.597  1.00 68.75           H  
ATOM    941  HB3 LEU A  64     -20.738   1.468  53.218  1.00 68.75           H  
ATOM    942  O   LEU A  64     -21.951   0.086  50.901  1.00 68.75           O  
ATOM    943  CG  LEU A  64     -21.710   2.748  54.656  1.00 68.75           C  
ATOM    944  HG  LEU A  64     -22.068   1.928  55.278  1.00 68.75           H  
ATOM    945  CD1 LEU A  64     -20.388   3.235  55.250  1.00 68.75           C  
ATOM    946 HD11 LEU A  64     -19.622   2.466  55.151  1.00 68.75           H  
ATOM    947 HD12 LEU A  64     -20.527   3.453  56.309  1.00 68.75           H  
ATOM    948 HD13 LEU A  64     -20.057   4.140  54.740  1.00 68.75           H  
ATOM    949  CD2 LEU A  64     -22.711   3.902  54.747  1.00 68.75           C  
ATOM    950 HD21 LEU A  64     -23.699   3.575  54.423  1.00 68.75           H  
ATOM    951 HD22 LEU A  64     -22.384   4.737  54.127  1.00 68.75           H  
ATOM    952 HD23 LEU A  64     -22.792   4.233  55.783  1.00 68.75           H  
ATOM    953  N   PRO A  65     -22.834   1.988  50.044  1.00 60.42           N  
ATOM    954  CA  PRO A  65     -22.597   1.644  48.636  1.00 60.42           C  
ATOM    955  HA  PRO A  65     -23.108   0.713  48.390  1.00 60.42           H  
ATOM    956  C   PRO A  65     -21.101   1.480  48.340  1.00 60.42           C  
ATOM    957  CB  PRO A  65     -23.215   2.788  47.822  1.00 60.42           C  
ATOM    958  HB2 PRO A  65     -22.689   2.965  46.884  1.00 60.42           H  
ATOM    959  HB3 PRO A  65     -24.266   2.576  47.628  1.00 60.42           H  
ATOM    960  O   PRO A  65     -20.262   1.943  49.107  1.00 60.42           O  
ATOM    961  CG  PRO A  65     -23.106   3.985  48.764  1.00 60.42           C  
ATOM    962  HG2 PRO A  65     -23.838   4.757  48.525  1.00 60.42           H  
ATOM    963  HG3 PRO A  65     -22.096   4.393  48.732  1.00 60.42           H  
ATOM    964  CD  PRO A  65     -23.370   3.344  50.127  1.00 60.42           C  
ATOM    965  HD2 PRO A  65     -24.443   3.298  50.309  1.00 60.42           H  
ATOM    966  HD3 PRO A  65     -22.881   3.925  50.910  1.00 60.42           H  
ATOM    967  N   ALA A  66     -20.740   0.801  47.248  1.00 57.02           N  
ATOM    968  H   ALA A  66     -21.450   0.490  46.601  1.00 57.02           H  
ATOM    969  CA  ALA A  66     -19.329   0.645  46.863  1.00 57.02           C  
ATOM    970  HA  ALA A  66     -18.751   0.338  47.734  1.00 57.02           H  
ATOM    971  C   ALA A  66     -18.706   1.967  46.374  1.00 57.02           C  
ATOM    972  CB  ALA A  66     -19.229  -0.462  45.808  1.00 57.02           C  
ATOM    973  HB1 ALA A  66     -18.183  -0.615  45.542  1.00 57.02           H  
ATOM    974  HB2 ALA A  66     -19.639  -1.395  46.194  1.00 57.02           H  
ATOM    975  HB3 ALA A  66     -19.773  -0.173  44.909  1.00 57.02           H  
ATOM    976  O   ALA A  66     -17.536   2.227  46.630  1.00 57.02           O  
ATOM    977  N   THR A  67     -19.521   2.821  45.757  1.00 56.64           N  
ATOM    978  H   THR A  67     -20.480   2.550  45.595  1.00 56.64           H  
ATOM    979  CA  THR A  67     -19.195   4.150  45.218  1.00 56.64           C  
ATOM    980  HA  THR A  67     -18.256   4.094  44.666  1.00 56.64           H  
ATOM    981  C   THR A  67     -19.025   5.245  46.276  1.00 56.64           C  
ATOM    982  CB  THR A  67     -20.310   4.568  44.241  1.00 56.64           C  
ATOM    983  HB  THR A  67     -20.235   5.628  44.000  1.00 56.64           H  
ATOM    984  O   THR A  67     -18.704   6.370  45.915  1.00 56.64           O  
ATOM    985  CG2 THR A  67     -20.233   3.770  42.938  1.00 56.64           C  
ATOM    986 HG21 THR A  67     -19.352   4.079  42.375  1.00 56.64           H  
ATOM    987 HG22 THR A  67     -20.183   2.698  43.133  1.00 56.64           H  
ATOM    988 HG23 THR A  67     -21.116   3.982  42.337  1.00 56.64           H  
ATOM    989  OG1 THR A  67     -21.559   4.297  44.842  1.00 56.64           O  
ATOM    990  HG1 THR A  67     -21.825   5.126  45.246  1.00 56.64           H  
ATOM    991  N   LEU A  68     -19.172   4.929  47.573  1.00 67.01           N  
ATOM    992  H   LEU A  68     -19.392   3.962  47.767  1.00 67.01           H  
ATOM    993  CA  LEU A  68     -19.244   5.867  48.709  1.00 67.01           C  
ATOM    994  HA  LEU A  68     -20.251   6.284  48.738  1.00 67.01           H  
ATOM    995  C   LEU A  68     -18.253   7.048  48.660  1.00 67.01           C  
ATOM    996  CB  LEU A  68     -18.974   5.032  49.980  1.00 67.01           C  
ATOM    997  HB2 LEU A  68     -19.661   4.186  50.001  1.00 67.01           H  
ATOM    998  HB3 LEU A  68     -17.962   4.633  49.908  1.00 67.01           H  
ATOM    999  O   LEU A  68     -18.592   8.160  49.054  1.00 67.01           O  
ATOM   1000  CG  LEU A  68     -19.111   5.789  51.314  1.00 67.01           C  
ATOM   1001  HG  LEU A  68     -18.585   6.742  51.267  1.00 67.01           H  
ATOM   1002  CD1 LEU A  68     -20.587   6.025  51.645  1.00 67.01           C  
ATOM   1003 HD11 LEU A  68     -20.686   6.547  52.596  1.00 67.01           H  
ATOM   1004 HD12 LEU A  68     -21.044   6.631  50.862  1.00 67.01           H  
ATOM   1005 HD13 LEU A  68     -21.118   5.074  51.697  1.00 67.01           H  
ATOM   1006  CD2 LEU A  68     -18.480   4.967  52.440  1.00 67.01           C  
ATOM   1007 HD21 LEU A  68     -17.434   4.773  52.203  1.00 67.01           H  
ATOM   1008 HD22 LEU A  68     -18.520   5.522  53.378  1.00 67.01           H  
ATOM   1009 HD23 LEU A  68     -19.016   4.026  52.563  1.00 67.01           H  
ATOM   1010  N   VAL A  69     -17.023   6.786  48.219  1.00 73.12           N  
ATOM   1011  H   VAL A  69     -16.854   5.853  47.869  1.00 73.12           H  
ATOM   1012  CA  VAL A  69     -15.904   7.742  48.181  1.00 73.12           C  
ATOM   1013  HA  VAL A  69     -15.954   8.388  49.058  1.00 73.12           H  
ATOM   1014  C   VAL A  69     -15.962   8.668  46.959  1.00 73.12           C  
ATOM   1015  CB  VAL A  69     -14.589   6.942  48.244  1.00 73.12           C  
ATOM   1016  HB  VAL A  69     -14.589   6.222  47.426  1.00 73.12           H  
ATOM   1017  O   VAL A  69     -15.437   9.775  47.013  1.00 73.12           O  
ATOM   1018  CG1 VAL A  69     -13.315   7.780  48.131  1.00 73.12           C  
ATOM   1019 HG11 VAL A  69     -13.292   8.323  47.186  1.00 73.12           H  
ATOM   1020 HG12 VAL A  69     -12.445   7.124  48.153  1.00 73.12           H  
ATOM   1021 HG13 VAL A  69     -13.262   8.482  48.963  1.00 73.12           H  
ATOM   1022  CG2 VAL A  69     -14.522   6.181  49.580  1.00 73.12           C  
ATOM   1023 HG21 VAL A  69     -14.661   6.874  50.409  1.00 73.12           H  
ATOM   1024 HG22 VAL A  69     -13.552   5.696  49.689  1.00 73.12           H  
ATOM   1025 HG23 VAL A  69     -15.287   5.405  49.619  1.00 73.12           H  
ATOM   1026  N   PHE A  70     -16.636   8.256  45.885  1.00 60.84           N  
ATOM   1027  H   PHE A  70     -17.099   7.359  45.928  1.00 60.84           H  
ATOM   1028  CA  PHE A  70     -16.955   9.099  44.731  1.00 60.84           C  
ATOM   1029  HA  PHE A  70     -16.174   9.849  44.607  1.00 60.84           H  
ATOM   1030  C   PHE A  70     -18.275   9.860  44.947  1.00 60.84           C  
ATOM   1031  CB  PHE A  70     -16.984   8.227  43.465  1.00 60.84           C  
ATOM   1032  HB2 PHE A  70     -17.828   7.540  43.527  1.00 60.84           H  
ATOM   1033  HB3 PHE A  70     -17.156   8.872  42.604  1.00 60.84           H  
ATOM   1034  O   PHE A  70     -18.355  11.039  44.614  1.00 60.84           O  
ATOM   1035  CG  PHE A  70     -15.706   7.435  43.225  1.00 60.84           C  
ATOM   1036  CD1 PHE A  70     -14.507   8.106  42.919  1.00 60.84           C  
ATOM   1037  HD1 PHE A  70     -14.499   9.183  42.841  1.00 60.84           H  
ATOM   1038  CD2 PHE A  70     -15.707   6.029  43.326  1.00 60.84           C  
ATOM   1039  HD2 PHE A  70     -16.625   5.506  43.550  1.00 60.84           H  
ATOM   1040  CE1 PHE A  70     -13.317   7.380  42.721  1.00 60.84           C  
ATOM   1041  HE1 PHE A  70     -12.397   7.897  42.492  1.00 60.84           H  
ATOM   1042  CE2 PHE A  70     -14.518   5.303  43.125  1.00 60.84           C  
ATOM   1043  HE2 PHE A  70     -14.522   4.225  43.192  1.00 60.84           H  
ATOM   1044  CZ  PHE A  70     -13.323   5.978  42.824  1.00 60.84           C  
ATOM   1045  HZ  PHE A  70     -12.413   5.418  42.666  1.00 60.84           H  
ATOM   1046  N   ASP A  71     -19.264   9.222  45.587  1.00 61.73           N  
ATOM   1047  H   ASP A  71     -19.154   8.230  45.744  1.00 61.73           H  
ATOM   1048  CA  ASP A  71     -20.556   9.828  45.954  1.00 61.73           C  
ATOM   1049  HA  ASP A  71     -21.041  10.211  45.056  1.00 61.73           H  
ATOM   1050  C   ASP A  71     -20.392  10.989  46.957  1.00 61.73           C  
ATOM   1051  CB  ASP A  71     -21.471   8.768  46.604  1.00 61.73           C  
ATOM   1052  HB2 ASP A  71     -22.416   9.243  46.865  1.00 61.73           H  
ATOM   1053  HB3 ASP A  71     -21.005   8.434  47.531  1.00 61.73           H  
ATOM   1054  O   ASP A  71     -21.097  11.997  46.890  1.00 61.73           O  
ATOM   1055  CG  ASP A  71     -21.782   7.533  45.754  1.00 61.73           C  
ATOM   1056  OD1 ASP A  71     -21.870   7.648  44.517  1.00 61.73           O  
ATOM   1057  OD2 ASP A  71     -21.945   6.442  46.357  1.00 61.73           O  
ATOM   1058  N   TYR A  72     -19.459  10.845  47.906  1.00 73.40           N  
ATOM   1059  H   TYR A  72     -18.953   9.971  47.926  1.00 73.40           H  
ATOM   1060  CA  TYR A  72     -19.214  11.795  48.994  1.00 73.40           C  
ATOM   1061  HA  TYR A  72     -19.747  12.723  48.785  1.00 73.40           H  
ATOM   1062  C   TYR A  72     -17.712  12.120  49.086  1.00 73.40           C  
ATOM   1063  CB  TYR A  72     -19.795  11.229  50.300  1.00 73.40           C  
ATOM   1064  HB2 TYR A  72     -19.672  11.969  51.091  1.00 73.40           H  
ATOM   1065  HB3 TYR A  72     -19.219  10.349  50.588  1.00 73.40           H  
ATOM   1066  O   TYR A  72     -17.022  11.616  49.973  1.00 73.40           O  
ATOM   1067  CG  TYR A  72     -21.262  10.848  50.203  1.00 73.40           C  
ATOM   1068  CD1 TYR A  72     -22.251  11.834  50.016  1.00 73.40           C  
ATOM   1069  HD1 TYR A  72     -21.975  12.876  49.949  1.00 73.40           H  
ATOM   1070  CD2 TYR A  72     -21.624   9.489  50.184  1.00 73.40           C  
ATOM   1071  HD2 TYR A  72     -20.849   8.741  50.255  1.00 73.40           H  
ATOM   1072  CE1 TYR A  72     -23.594  11.467  49.814  1.00 73.40           C  
ATOM   1073  HE1 TYR A  72     -24.336  12.231  49.639  1.00 73.40           H  
ATOM   1074  CE2 TYR A  72     -22.965   9.111  49.976  1.00 73.40           C  
ATOM   1075  HE2 TYR A  72     -23.231   8.068  49.900  1.00 73.40           H  
ATOM   1076  OH  TYR A  72     -25.247   9.750  49.579  1.00 73.40           O  
ATOM   1077  HH  TYR A  72     -25.730  10.508  49.241  1.00 73.40           H  
ATOM   1078  CZ  TYR A  72     -23.950  10.103  49.784  1.00 73.40           C  
ATOM   1079  N   PRO A  73     -17.179  12.962  48.179  1.00 68.58           N  
ATOM   1080  CA  PRO A  73     -15.747  13.010  47.877  1.00 68.58           C  
ATOM   1081  HA  PRO A  73     -15.391  11.989  47.742  1.00 68.58           H  
ATOM   1082  C   PRO A  73     -14.835  13.624  48.944  1.00 68.58           C  
ATOM   1083  CB  PRO A  73     -15.634  13.724  46.523  1.00 68.58           C  
ATOM   1084  HB2 PRO A  73     -15.676  12.985  45.723  1.00 68.58           H  
ATOM   1085  HB3 PRO A  73     -14.726  14.321  46.434  1.00 68.58           H  
ATOM   1086  O   PRO A  73     -13.627  13.618  48.737  1.00 68.58           O  
ATOM   1087  CG  PRO A  73     -16.887  14.592  46.473  1.00 68.58           C  
ATOM   1088  HG2 PRO A  73     -17.181  14.821  45.448  1.00 68.58           H  
ATOM   1089  HG3 PRO A  73     -16.729  15.505  47.047  1.00 68.58           H  
ATOM   1090  CD  PRO A  73     -17.918  13.710  47.171  1.00 68.58           C  
ATOM   1091  HD2 PRO A  73     -18.352  13.020  46.447  1.00 68.58           H  
ATOM   1092  HD3 PRO A  73     -18.699  14.325  47.618  1.00 68.58           H  
ATOM   1093  N   THR A  74     -15.347  14.130  50.074  1.00 80.79           N  
ATOM   1094  H   THR A  74     -16.331  13.986  50.252  1.00 80.79           H  
ATOM   1095  CA  THR A  74     -14.524  14.681  51.172  1.00 80.79           C  
ATOM   1096  HA  THR A  74     -13.484  14.419  50.976  1.00 80.79           H  
ATOM   1097  C   THR A  74     -14.914  14.089  52.533  1.00 80.79           C  
ATOM   1098  CB  THR A  74     -14.580  16.219  51.259  1.00 80.79           C  
ATOM   1099  HB  THR A  74     -13.782  16.554  51.922  1.00 80.79           H  
ATOM   1100  O   THR A  74     -16.083  13.733  52.731  1.00 80.79           O  
ATOM   1101  CG2 THR A  74     -14.421  16.944  49.924  1.00 80.79           C  
ATOM   1102 HG21 THR A  74     -14.394  18.021  50.086  1.00 80.79           H  
ATOM   1103 HG22 THR A  74     -15.239  16.697  49.247  1.00 80.79           H  
ATOM   1104 HG23 THR A  74     -13.478  16.649  49.462  1.00 80.79           H  
ATOM   1105  OG1 THR A  74     -15.805  16.668  51.794  1.00 80.79           O  
ATOM   1106  HG1 THR A  74     -16.084  17.380  51.213  1.00 80.79           H  
ATOM   1107  N   PRO A  75     -13.994  14.037  53.521  1.00 86.35           N  
ATOM   1108  CA  PRO A  75     -14.298  13.539  54.863  1.00 86.35           C  
ATOM   1109  HA  PRO A  75     -14.517  12.474  54.777  1.00 86.35           H  
ATOM   1110  C   PRO A  75     -15.492  14.223  55.543  1.00 86.35           C  
ATOM   1111  CB  PRO A  75     -13.016  13.725  55.678  1.00 86.35           C  
ATOM   1112  HB2 PRO A  75     -13.026  14.699  56.167  1.00 86.35           H  
ATOM   1113  HB3 PRO A  75     -12.892  12.939  56.423  1.00 86.35           H  
ATOM   1114  O   PRO A  75     -16.295  13.544  56.177  1.00 86.35           O  
ATOM   1115  CG  PRO A  75     -11.905  13.692  54.631  1.00 86.35           C  
ATOM   1116  HG2 PRO A  75     -11.609  12.659  54.445  1.00 86.35           H  
ATOM   1117  HG3 PRO A  75     -11.044  14.286  54.938  1.00 86.35           H  
ATOM   1118  CD  PRO A  75     -12.561  14.276  53.382  1.00 86.35           C  
ATOM   1119  HD2 PRO A  75     -12.367  15.348  53.331  1.00 86.35           H  
ATOM   1120  HD3 PRO A  75     -12.157  13.781  52.500  1.00 86.35           H  
ATOM   1121  N   THR A  76     -15.645  15.544  55.386  1.00 82.44           N  
ATOM   1122  H   THR A  76     -14.916  16.040  54.892  1.00 82.44           H  
ATOM   1123  CA  THR A  76     -16.781  16.317  55.926  1.00 82.44           C  
ATOM   1124  HA  THR A  76     -16.851  16.155  57.001  1.00 82.44           H  
ATOM   1125  C   THR A  76     -18.109  15.869  55.321  1.00 82.44           C  
ATOM   1126  CB  THR A  76     -16.603  17.828  55.690  1.00 82.44           C  
ATOM   1127  HB  THR A  76     -16.537  18.022  54.620  1.00 82.44           H  
ATOM   1128  O   THR A  76     -19.061  15.611  56.056  1.00 82.44           O  
ATOM   1129  CG2 THR A  76     -17.753  18.660  56.265  1.00 82.44           C  
ATOM   1130 HG21 THR A  76     -17.520  19.722  56.183  1.00 82.44           H  
ATOM   1131 HG22 THR A  76     -18.668  18.472  55.703  1.00 82.44           H  
ATOM   1132 HG23 THR A  76     -17.920  18.407  57.312  1.00 82.44           H  
ATOM   1133  OG1 THR A  76     -15.420  18.280  56.300  1.00 82.44           O  
ATOM   1134  HG1 THR A  76     -14.693  17.910  55.794  1.00 82.44           H  
ATOM   1135  N   VAL A  77     -18.180  15.747  53.991  1.00 79.39           N  
ATOM   1136  H   VAL A  77     -17.344  15.887  53.442  1.00 79.39           H  
ATOM   1137  CA  VAL A  77     -19.419  15.369  53.291  1.00 79.39           C  
ATOM   1138  HA  VAL A  77     -20.233  16.001  53.649  1.00 79.39           H  
ATOM   1139  C   VAL A  77     -19.804  13.925  53.626  1.00 79.39           C  
ATOM   1140  CB  VAL A  77     -19.266  15.602  51.774  1.00 79.39           C  
ATOM   1141  HB  VAL A  77     -18.385  15.069  51.416  1.00 79.39           H  
ATOM   1142  O   VAL A  77     -20.965  13.645  53.929  1.00 79.39           O  
ATOM   1143  CG1 VAL A  77     -20.482  15.119  50.983  1.00 79.39           C  
ATOM   1144 HG11 VAL A  77     -20.335  15.305  49.919  1.00 79.39           H  
ATOM   1145 HG12 VAL A  77     -20.609  14.046  51.131  1.00 79.39           H  
ATOM   1146 HG13 VAL A  77     -21.383  15.632  51.320  1.00 79.39           H  
ATOM   1147  CG2 VAL A  77     -19.108  17.098  51.464  1.00 79.39           C  
ATOM   1148 HG21 VAL A  77     -20.015  17.635  51.743  1.00 79.39           H  
ATOM   1149 HG22 VAL A  77     -18.927  17.234  50.398  1.00 79.39           H  
ATOM   1150 HG23 VAL A  77     -18.270  17.522  52.017  1.00 79.39           H  
ATOM   1151  N   LEU A  78     -18.823  13.020  53.670  1.00 87.20           N  
ATOM   1152  H   LEU A  78     -17.892  13.299  53.395  1.00 87.20           H  
ATOM   1153  CA  LEU A  78     -19.043  11.630  54.059  1.00 87.20           C  
ATOM   1154  HA  LEU A  78     -19.859  11.244  53.448  1.00 87.20           H  
ATOM   1155  C   LEU A  78     -19.481  11.502  55.531  1.00 87.20           C  
ATOM   1156  CB  LEU A  78     -17.765  10.842  53.719  1.00 87.20           C  
ATOM   1157  HB2 LEU A  78     -16.920  11.291  54.240  1.00 87.20           H  
ATOM   1158  HB3 LEU A  78     -17.585  10.945  52.649  1.00 87.20           H  
ATOM   1159  O   LEU A  78     -20.416  10.763  55.836  1.00 87.20           O  
ATOM   1160  CG  LEU A  78     -17.812   9.345  54.065  1.00 87.20           C  
ATOM   1161  HG  LEU A  78     -17.780   9.226  55.148  1.00 87.20           H  
ATOM   1162  CD1 LEU A  78     -19.062   8.643  53.538  1.00 87.20           C  
ATOM   1163 HD11 LEU A  78     -19.105   8.728  52.452  1.00 87.20           H  
ATOM   1164 HD12 LEU A  78     -19.027   7.595  53.835  1.00 87.20           H  
ATOM   1165 HD13 LEU A  78     -19.967   9.073  53.967  1.00 87.20           H  
ATOM   1166  CD2 LEU A  78     -16.598   8.643  53.455  1.00 87.20           C  
ATOM   1167 HD21 LEU A  78     -16.591   8.783  52.374  1.00 87.20           H  
ATOM   1168 HD22 LEU A  78     -16.631   7.575  53.668  1.00 87.20           H  
ATOM   1169 HD23 LEU A  78     -15.680   9.061  53.869  1.00 87.20           H  
ATOM   1170  N   ALA A  79     -18.877  12.260  56.450  1.00 88.66           N  
ATOM   1171  H   ALA A  79     -18.106  12.849  56.168  1.00 88.66           H  
ATOM   1172  CA  ALA A  79     -19.281  12.275  57.856  1.00 88.66           C  
ATOM   1173  HA  ALA A  79     -19.241  11.255  58.239  1.00 88.66           H  
ATOM   1174  C   ALA A  79     -20.719  12.782  58.057  1.00 88.66           C  
ATOM   1175  CB  ALA A  79     -18.278  13.120  58.639  1.00 88.66           C  
ATOM   1176  HB1 ALA A  79     -18.549  13.124  59.695  1.00 88.66           H  
ATOM   1177  HB2 ALA A  79     -18.277  14.145  58.267  1.00 88.66           H  
ATOM   1178  HB3 ALA A  79     -17.284  12.692  58.515  1.00 88.66           H  
ATOM   1179  O   ALA A  79     -21.469  12.182  58.828  1.00 88.66           O  
ATOM   1180  N   ALA A  80     -21.125  13.829  57.329  1.00 81.91           N  
ATOM   1181  H   ALA A  80     -20.456  14.300  56.737  1.00 81.91           H  
ATOM   1182  CA  ALA A  80     -22.494  14.341  57.360  1.00 81.91           C  
ATOM   1183  HA  ALA A  80     -22.749  14.594  58.390  1.00 81.91           H  
ATOM   1184  C   ALA A  80     -23.509  13.288  56.879  1.00 81.91           C  
ATOM   1185  CB  ALA A  80     -22.555  15.622  56.520  1.00 81.91           C  
ATOM   1186  HB1 ALA A  80     -21.830  16.345  56.894  1.00 81.91           H  
ATOM   1187  HB2 ALA A  80     -22.335  15.401  55.476  1.00 81.91           H  
ATOM   1188  HB3 ALA A  80     -23.553  16.055  56.590  1.00 81.91           H  
ATOM   1189  O   ALA A  80     -24.541  13.084  57.521  1.00 81.91           O  
ATOM   1190  N   ARG A  81     -23.189  12.545  55.809  1.00 79.62           N  
ATOM   1191  H   ARG A  81     -22.347  12.775  55.302  1.00 79.62           H  
ATOM   1192  CA  ARG A  81     -24.040  11.448  55.322  1.00 79.62           C  
ATOM   1193  HA  ARG A  81     -25.046  11.847  55.191  1.00 79.62           H  
ATOM   1194  C   ARG A  81     -24.161  10.300  56.327  1.00 79.62           C  
ATOM   1195  CB  ARG A  81     -23.509  10.956  53.969  1.00 79.62           C  
ATOM   1196  HB2 ARG A  81     -23.449  11.798  53.279  1.00 79.62           H  
ATOM   1197  HB3 ARG A  81     -22.504  10.554  54.094  1.00 79.62           H  
ATOM   1198  O   ARG A  81     -25.244   9.741  56.486  1.00 79.62           O  
ATOM   1199  CG  ARG A  81     -24.398   9.872  53.345  1.00 79.62           C  
ATOM   1200  HG2 ARG A  81     -23.952   9.595  52.390  1.00 79.62           H  
ATOM   1201  HG3 ARG A  81     -24.403   8.980  53.971  1.00 79.62           H  
ATOM   1202  CD  ARG A  81     -25.843  10.344  53.121  1.00 79.62           C  
ATOM   1203  HD2 ARG A  81     -25.837  11.345  52.691  1.00 79.62           H  
ATOM   1204  HD3 ARG A  81     -26.363  10.382  54.078  1.00 79.62           H  
ATOM   1205  NE  ARG A  81     -26.549   9.440  52.202  1.00 79.62           N  
ATOM   1206  HE  ARG A  81     -25.978   8.986  51.504  1.00 79.62           H  
ATOM   1207  NH1 ARG A  81     -28.715   9.999  52.766  1.00 79.62           N  
ATOM   1208 HH11 ARG A  81     -29.713   9.934  52.622  1.00 79.62           H  
ATOM   1209 HH12 ARG A  81     -28.399  10.773  53.332  1.00 79.62           H  
ATOM   1210  NH2 ARG A  81     -28.330   8.456  51.216  1.00 79.62           N  
ATOM   1211 HH21 ARG A  81     -29.329   8.369  51.101  1.00 79.62           H  
ATOM   1212 HH22 ARG A  81     -27.689   7.958  50.614  1.00 79.62           H  
ATOM   1213  CZ  ARG A  81     -27.855   9.307  52.080  1.00 79.62           C  
ATOM   1214  N   LEU A  82     -23.079   9.950  57.026  1.00 83.50           N  
ATOM   1215  H   LEU A  82     -22.208  10.419  56.822  1.00 83.50           H  
ATOM   1216  CA  LEU A  82     -23.131   8.951  58.100  1.00 83.50           C  
ATOM   1217  HA  LEU A  82     -23.611   8.051  57.716  1.00 83.50           H  
ATOM   1218  C   LEU A  82     -24.000   9.423  59.280  1.00 83.50           C  
ATOM   1219  CB  LEU A  82     -21.707   8.594  58.564  1.00 83.50           C  
ATOM   1220  HB2 LEU A  82     -21.207   9.512  58.870  1.00 83.50           H  
ATOM   1221  HB3 LEU A  82     -21.788   7.950  59.439  1.00 83.50           H  
ATOM   1222  O   LEU A  82     -24.675   8.598  59.896  1.00 83.50           O  
ATOM   1223  CG  LEU A  82     -20.834   7.874  57.517  1.00 83.50           C  
ATOM   1224  HG  LEU A  82     -20.816   8.443  56.587  1.00 83.50           H  
ATOM   1225  CD1 LEU A  82     -19.402   7.756  58.042  1.00 83.50           C  
ATOM   1226 HD11 LEU A  82     -18.774   7.292  57.281  1.00 83.50           H  
ATOM   1227 HD12 LEU A  82     -19.011   8.753  58.246  1.00 83.50           H  
ATOM   1228 HD13 LEU A  82     -19.378   7.160  58.954  1.00 83.50           H  
ATOM   1229  CD2 LEU A  82     -21.331   6.465  57.194  1.00 83.50           C  
ATOM   1230 HD21 LEU A  82     -21.353   5.854  58.096  1.00 83.50           H  
ATOM   1231 HD22 LEU A  82     -20.666   6.008  56.461  1.00 83.50           H  
ATOM   1232 HD23 LEU A  82     -22.330   6.514  56.761  1.00 83.50           H  
ATOM   1233  N   ASP A  83     -24.022  10.725  59.587  1.00 77.27           N  
ATOM   1234  H   ASP A  83     -23.424  11.362  59.081  1.00 77.27           H  
ATOM   1235  CA  ASP A  83     -24.870  11.268  60.656  1.00 77.27           C  
ATOM   1236  HA  ASP A  83     -24.745  10.636  61.536  1.00 77.27           H  
ATOM   1237  C   ASP A  83     -26.355  11.229  60.285  1.00 77.27           C  
ATOM   1238  CB  ASP A  83     -24.446  12.693  61.040  1.00 77.27           C  
ATOM   1239  HB2 ASP A  83     -24.810  13.410  60.303  1.00 77.27           H  
ATOM   1240  HB3 ASP A  83     -23.359  12.757  61.076  1.00 77.27           H  
ATOM   1241  O   ASP A  83     -27.186  10.847  61.107  1.00 77.27           O  
ATOM   1242  CG  ASP A  83     -25.008  13.021  62.424  1.00 77.27           C  
ATOM   1243  OD1 ASP A  83     -24.403  12.565  63.421  1.00 77.27           O  
ATOM   1244  OD2 ASP A  83     -26.117  13.586  62.545  1.00 77.27           O  
ATOM   1245  N   GLU A  84     -26.677  11.538  59.027  1.00 75.62           N  
ATOM   1246  H   GLU A  84     -25.944  11.891  58.429  1.00 75.62           H  
ATOM   1247  CA  GLU A  84     -28.031  11.457  58.477  1.00 75.62           C  
ATOM   1248  HA  GLU A  84     -28.687  12.093  59.071  1.00 75.62           H  
ATOM   1249  C   GLU A  84     -28.586  10.023  58.540  1.00 75.62           C  
ATOM   1250  CB  GLU A  84     -27.990  12.000  57.042  1.00 75.62           C  
ATOM   1251  HB2 GLU A  84     -27.482  12.964  57.044  1.00 75.62           H  
ATOM   1252  HB3 GLU A  84     -27.418  11.311  56.420  1.00 75.62           H  
ATOM   1253  O   GLU A  84     -29.705   9.818  59.015  1.00 75.62           O  
ATOM   1254  CG  GLU A  84     -29.387  12.196  56.443  1.00 75.62           C  
ATOM   1255  HG2 GLU A  84     -29.910  11.240  56.426  1.00 75.62           H  
ATOM   1256  HG3 GLU A  84     -29.949  12.880  57.079  1.00 75.62           H  
ATOM   1257  CD  GLU A  84     -29.312  12.745  55.013  1.00 75.62           C  
ATOM   1258  OE1 GLU A  84     -30.132  13.628  54.685  1.00 75.62           O  
ATOM   1259  OE2 GLU A  84     -28.480  12.221  54.231  1.00 75.62           O  
ATOM   1260  N   LEU A  85     -27.773   9.023  58.172  1.00 73.08           N  
ATOM   1261  H   LEU A  85     -26.871   9.271  57.791  1.00 73.08           H  
ATOM   1262  CA  LEU A  85     -28.127   7.603  58.282  1.00 73.08           C  
ATOM   1263  HA  LEU A  85     -29.055   7.439  57.734  1.00 73.08           H  
ATOM   1264  C   LEU A  85     -28.415   7.199  59.743  1.00 73.08           C  
ATOM   1265  CB  LEU A  85     -27.012   6.748  57.644  1.00 73.08           C  
ATOM   1266  HB2 LEU A  85     -27.183   5.703  57.901  1.00 73.08           H  
ATOM   1267  HB3 LEU A  85     -26.060   7.048  58.083  1.00 73.08           H  
ATOM   1268  O   LEU A  85     -29.489   6.660  60.028  1.00 73.08           O  
ATOM   1269  CG  LEU A  85     -26.915   6.865  56.107  1.00 73.08           C  
ATOM   1270  HG  LEU A  85     -26.904   7.914  55.812  1.00 73.08           H  
ATOM   1271  CD1 LEU A  85     -25.627   6.209  55.604  1.00 73.08           C  
ATOM   1272 HD11 LEU A  85     -25.555   6.321  54.522  1.00 73.08           H  
ATOM   1273 HD12 LEU A  85     -24.769   6.703  56.060  1.00 73.08           H  
ATOM   1274 HD13 LEU A  85     -25.620   5.149  55.860  1.00 73.08           H  
ATOM   1275  CD2 LEU A  85     -28.088   6.184  55.396  1.00 73.08           C  
ATOM   1276 HD21 LEU A  85     -27.959   6.263  54.317  1.00 73.08           H  
ATOM   1277 HD22 LEU A  85     -29.022   6.676  55.666  1.00 73.08           H  
ATOM   1278 HD23 LEU A  85     -28.140   5.133  55.681  1.00 73.08           H  
ATOM   1279  N   PHE A  86     -27.536   7.552  60.692  1.00 67.43           N  
ATOM   1280  H   PHE A  86     -26.686   8.019  60.410  1.00 67.43           H  
ATOM   1281  CA  PHE A  86     -27.790   7.330  62.127  1.00 67.43           C  
ATOM   1282  HA  PHE A  86     -28.004   6.271  62.277  1.00 67.43           H  
ATOM   1283  C   PHE A  86     -29.019   8.098  62.648  1.00 67.43           C  
ATOM   1284  CB  PHE A  86     -26.553   7.722  62.957  1.00 67.43           C  
ATOM   1285  HB2 PHE A  86     -26.092   8.610  62.524  1.00 67.43           H  
ATOM   1286  HB3 PHE A  86     -26.882   7.997  63.960  1.00 67.43           H  
ATOM   1287  O   PHE A  86     -29.743   7.603  63.514  1.00 67.43           O  
ATOM   1288  CG  PHE A  86     -25.517   6.627  63.129  1.00 67.43           C  
ATOM   1289  CD1 PHE A  86     -25.868   5.432  63.787  1.00 67.43           C  
ATOM   1290  HD1 PHE A  86     -26.885   5.277  64.116  1.00 67.43           H  
ATOM   1291  CD2 PHE A  86     -24.209   6.788  62.634  1.00 67.43           C  
ATOM   1292  HD2 PHE A  86     -23.942   7.687  62.099  1.00 67.43           H  
ATOM   1293  CE1 PHE A  86     -24.922   4.405  63.946  1.00 67.43           C  
ATOM   1294  HE1 PHE A  86     -25.219   3.460  64.377  1.00 67.43           H  
ATOM   1295  CE2 PHE A  86     -23.266   5.756  62.783  1.00 67.43           C  
ATOM   1296  HE2 PHE A  86     -22.287   5.857  62.337  1.00 67.43           H  
ATOM   1297  CZ  PHE A  86     -23.619   4.568  63.446  1.00 67.43           C  
ATOM   1298  HZ  PHE A  86     -22.912   3.756  63.519  1.00 67.43           H  
ATOM   1299  N   GLY A  87     -29.258   9.313  62.151  1.00 56.04           N  
ATOM   1300  H   GLY A  87     -28.603   9.685  61.479  1.00 56.04           H  
ATOM   1301  CA  GLY A  87     -30.382  10.162  62.543  1.00 56.04           C  
ATOM   1302  HA2 GLY A  87     -30.237  11.145  62.095  1.00 56.04           H  
ATOM   1303  HA3 GLY A  87     -30.401  10.260  63.628  1.00 56.04           H  
ATOM   1304  C   GLY A  87     -31.737   9.626  62.078  1.00 56.04           C  
ATOM   1305  O   GLY A  87     -32.731   9.795  62.790  1.00 56.04           O  
ATOM   1306  N   THR A  88     -31.779   8.951  60.925  1.00 47.89           N  
ATOM   1307  H   THR A  88     -30.956   8.951  60.340  1.00 47.89           H  
ATOM   1308  CA  THR A  88     -32.996   8.299  60.424  1.00 47.89           C  
ATOM   1309  HA  THR A  88     -33.828   8.984  60.588  1.00 47.89           H  
ATOM   1310  C   THR A  88     -33.367   7.031  61.195  1.00 47.89           C  
ATOM   1311  CB  THR A  88     -32.947   8.030  58.910  1.00 47.89           C  
ATOM   1312  HB  THR A  88     -33.745   7.331  58.658  1.00 47.89           H  
ATOM   1313  O   THR A  88     -34.532   6.896  61.569  1.00 47.89           O  
ATOM   1314  CG2 THR A  88     -33.191   9.318  58.123  1.00 47.89           C  
ATOM   1315 HG21 THR A  88     -34.172   9.726  58.369  1.00 47.89           H  
ATOM   1316 HG22 THR A  88     -32.418  10.050  58.356  1.00 47.89           H  
ATOM   1317 HG23 THR A  88     -33.157   9.098  57.056  1.00 47.89           H  
ATOM   1318  OG1 THR A  88     -31.727   7.497  58.446  1.00 47.89           O  
ATOM   1319  HG1 THR A  88     -31.147   7.245  59.168  1.00 47.89           H  
ATOM   1320  N   GLU A  89     -32.414   6.146  61.518  1.00 39.74           N  
ATOM   1321  H   GLU A  89     -31.469   6.292  61.194  1.00 39.74           H  
ATOM   1322  CA  GLU A  89     -32.711   4.894  62.243  1.00 39.74           C  
ATOM   1323  HA  GLU A  89     -33.458   4.327  61.687  1.00 39.74           H  
ATOM   1324  C   GLU A  89     -33.297   5.140  63.644  1.00 39.74           C  
ATOM   1325  CB  GLU A  89     -31.450   4.024  62.375  1.00 39.74           C  
ATOM   1326  HB2 GLU A  89     -31.665   3.227  63.087  1.00 39.74           H  
ATOM   1327  HB3 GLU A  89     -30.636   4.629  62.775  1.00 39.74           H  
ATOM   1328  O   GLU A  89     -34.308   4.542  64.014  1.00 39.74           O  
ATOM   1329  CG  GLU A  89     -31.011   3.370  61.057  1.00 39.74           C  
ATOM   1330  HG2 GLU A  89     -30.662   4.143  60.373  1.00 39.74           H  
ATOM   1331  HG3 GLU A  89     -31.877   2.885  60.608  1.00 39.74           H  
ATOM   1332  CD  GLU A  89     -29.896   2.330  61.275  1.00 39.74           C  
ATOM   1333  OE1 GLU A  89     -29.895   1.319  60.536  1.00 39.74           O  
ATOM   1334  OE2 GLU A  89     -29.057   2.545  62.183  1.00 39.74           O  
ATOM   1335  N   VAL A  90     -32.717   6.068  64.418  1.00 37.75           N  
ATOM   1336  H   VAL A  90     -31.900   6.533  64.050  1.00 37.75           H  
ATOM   1337  CA  VAL A  90     -33.121   6.332  65.819  1.00 37.75           C  
ATOM   1338  HA  VAL A  90     -33.103   5.384  66.357  1.00 37.75           H  
ATOM   1339  C   VAL A  90     -34.563   6.858  65.940  1.00 37.75           C  
ATOM   1340  CB  VAL A  90     -32.100   7.281  66.490  1.00 37.75           C  
ATOM   1341  HB  VAL A  90     -31.996   8.177  65.879  1.00 37.75           H  
ATOM   1342  O   VAL A  90     -35.165   6.772  67.010  1.00 37.75           O  
ATOM   1343  CG1 VAL A  90     -32.474   7.715  67.916  1.00 37.75           C  
ATOM   1344 HG11 VAL A  90     -33.351   8.361  67.893  1.00 37.75           H  
ATOM   1345 HG12 VAL A  90     -32.690   6.838  68.527  1.00 37.75           H  
ATOM   1346 HG13 VAL A  90     -31.655   8.277  68.366  1.00 37.75           H  
ATOM   1347  CG2 VAL A  90     -30.726   6.603  66.605  1.00 37.75           C  
ATOM   1348 HG21 VAL A  90     -30.795   5.730  67.255  1.00 37.75           H  
ATOM   1349 HG22 VAL A  90     -29.997   7.305  67.009  1.00 37.75           H  
ATOM   1350 HG23 VAL A  90     -30.377   6.277  65.625  1.00 37.75           H  
ATOM   1351  N   ARG A  91     -35.146   7.382  64.855  1.00 33.51           N  
ATOM   1352  H   ARG A  91     -34.624   7.347  63.991  1.00 33.51           H  
ATOM   1353  CA  ARG A  91     -36.537   7.865  64.809  1.00 33.51           C  
ATOM   1354  HA  ARG A  91     -36.810   8.251  65.791  1.00 33.51           H  
ATOM   1355  C   ARG A  91     -37.589   6.787  64.527  1.00 33.51           C  
ATOM   1356  CB  ARG A  91     -36.649   8.987  63.762  1.00 33.51           C  
ATOM   1357  HB2 ARG A  91     -37.603   8.907  63.241  1.00 33.51           H  
ATOM   1358  HB3 ARG A  91     -35.865   8.883  63.011  1.00 33.51           H  
ATOM   1359  O   ARG A  91     -38.766   7.125  64.600  1.00 33.51           O  
ATOM   1360  CG  ARG A  91     -36.576  10.377  64.398  1.00 33.51           C  
ATOM   1361  HG2 ARG A  91     -35.582  10.540  64.815  1.00 33.51           H  
ATOM   1362  HG3 ARG A  91     -37.324  10.455  65.186  1.00 33.51           H  
ATOM   1363  CD  ARG A  91     -36.872  11.417  63.315  1.00 33.51           C  
ATOM   1364  HD2 ARG A  91     -36.093  11.356  62.555  1.00 33.51           H  
ATOM   1365  HD3 ARG A  91     -37.830  11.174  62.854  1.00 33.51           H  
ATOM   1366  NE  ARG A  91     -36.928  12.785  63.861  1.00 33.51           N  
ATOM   1367  HE  ARG A  91     -36.675  12.894  64.832  1.00 33.51           H  
ATOM   1368  NH1 ARG A  91     -37.557  13.816  61.909  1.00 33.51           N  
ATOM   1369 HH11 ARG A  91     -37.536  12.917  61.449  1.00 33.51           H  
ATOM   1370 HH12 ARG A  91     -37.746  14.651  61.373  1.00 33.51           H  
ATOM   1371  NH2 ARG A  91     -37.219  15.042  63.741  1.00 33.51           N  
ATOM   1372 HH21 ARG A  91     -36.949  15.127  64.711  1.00 33.51           H  
ATOM   1373 HH22 ARG A  91     -37.424  15.865  63.192  1.00 33.51           H  
ATOM   1374  CZ  ARG A  91     -37.235  13.870  63.172  1.00 33.51           C  
ATOM   1375  N   GLY A  92     -37.182   5.569  64.159  1.00 31.44           N  
ATOM   1376  H   GLY A  92     -36.188   5.388  64.159  1.00 31.44           H  
ATOM   1377  CA  GLY A  92     -38.040   4.545  63.554  1.00 31.44           C  
ATOM   1378  HA2 GLY A  92     -38.570   4.984  62.708  1.00 31.44           H  
ATOM   1379  HA3 GLY A  92     -37.405   3.750  63.164  1.00 31.44           H  
ATOM   1380  C   GLY A  92     -39.091   3.929  64.484  1.00 31.44           C  
ATOM   1381  O   GLY A  92     -40.087   4.556  64.841  1.00 31.44           O  
ATOM   1382  N   GLU A  93     -38.918   2.652  64.824  1.00 31.65           N  
ATOM   1383  H   GLU A  93     -38.095   2.159  64.508  1.00 31.65           H  
ATOM   1384  CA  GLU A  93     -39.928   1.889  65.562  1.00 31.65           C  
ATOM   1385  HA  GLU A  93     -40.911   2.174  65.185  1.00 31.65           H  
ATOM   1386  C   GLU A  93     -39.927   2.236  67.057  1.00 31.65           C  
ATOM   1387  CB  GLU A  93     -39.794   0.384  65.287  1.00 31.65           C  
ATOM   1388  HB2 GLU A  93     -38.796   0.044  65.564  1.00 31.65           H  
ATOM   1389  HB3 GLU A  93     -40.530  -0.142  65.895  1.00 31.65           H  
ATOM   1390  O   GLU A  93     -39.309   1.570  67.888  1.00 31.65           O  
ATOM   1391  CG  GLU A  93     -40.064   0.068  63.805  1.00 31.65           C  
ATOM   1392  HG2 GLU A  93     -40.962   0.601  63.494  1.00 31.65           H  
ATOM   1393  HG3 GLU A  93     -39.233   0.435  63.203  1.00 31.65           H  
ATOM   1394  CD  GLU A  93     -40.254  -1.433  63.548  1.00 31.65           C  
ATOM   1395  OE1 GLU A  93     -41.144  -1.764  62.732  1.00 31.65           O  
ATOM   1396  OE2 GLU A  93     -39.520  -2.235  64.168  1.00 31.65           O  
ATOM   1397  N   ALA A  94     -40.664   3.292  67.408  1.00 37.02           N  
ATOM   1398  H   ALA A  94     -41.041   3.866  66.667  1.00 37.02           H  
ATOM   1399  CA  ALA A  94     -41.070   3.550  68.783  1.00 37.02           C  
ATOM   1400  HA  ALA A  94     -40.177   3.794  69.358  1.00 37.02           H  
ATOM   1401  C   ALA A  94     -41.760   2.287  69.352  1.00 37.02           C  
ATOM   1402  CB  ALA A  94     -42.003   4.769  68.806  1.00 37.02           C  
ATOM   1403  HB1 ALA A  94     -42.892   4.567  68.208  1.00 37.02           H  
ATOM   1404  HB2 ALA A  94     -41.486   5.637  68.399  1.00 37.02           H  
ATOM   1405  HB3 ALA A  94     -42.305   4.979  69.833  1.00 37.02           H  
ATOM   1406  O   ALA A  94     -42.761   1.849  68.774  1.00 37.02           O  
ATOM   1407  N   PRO A  95     -41.261   1.684  70.454  1.00 39.44           N  
ATOM   1408  CA  PRO A  95     -41.771   0.405  70.940  1.00 39.44           C  
ATOM   1409  HA  PRO A  95     -41.528  -0.353  70.196  1.00 39.44           H  
ATOM   1410  C   PRO A  95     -43.283   0.431  71.168  1.00 39.44           C  
ATOM   1411  CB  PRO A  95     -40.995   0.102  72.224  1.00 39.44           C  
ATOM   1412  HB2 PRO A  95     -41.479   0.571  73.081  1.00 39.44           H  
ATOM   1413  HB3 PRO A  95     -40.881  -0.970  72.384  1.00 39.44           H  
ATOM   1414  O   PRO A  95     -43.805   1.329  71.832  1.00 39.44           O  
ATOM   1415  CG  PRO A  95     -39.654   0.784  71.965  1.00 39.44           C  
ATOM   1416  HG2 PRO A  95     -39.034   0.145  71.337  1.00 39.44           H  
ATOM   1417  HG3 PRO A  95     -39.139   1.032  72.893  1.00 39.44           H  
ATOM   1418  CD  PRO A  95     -40.051   2.037  71.184  1.00 39.44           C  
ATOM   1419  HD2 PRO A  95     -39.239   2.312  70.511  1.00 39.44           H  
ATOM   1420  HD3 PRO A  95     -40.269   2.853  71.874  1.00 39.44           H  
ATOM   1421  N   SER A  96     -43.979  -0.565  70.610  1.00 46.64           N  
ATOM   1422  H   SER A  96     -43.474  -1.227  70.039  1.00 46.64           H  
ATOM   1423  CA  SER A  96     -45.439  -0.663  70.678  1.00 46.64           C  
ATOM   1424  HA  SER A  96     -45.862   0.142  70.077  1.00 46.64           H  
ATOM   1425  C   SER A  96     -45.944  -0.525  72.114  1.00 46.64           C  
ATOM   1426  CB  SER A  96     -45.908  -1.999  70.095  1.00 46.64           C  
ATOM   1427  HB2 SER A  96     -45.416  -2.818  70.620  1.00 46.64           H  
ATOM   1428  HB3 SER A  96     -45.637  -2.043  69.040  1.00 46.64           H  
ATOM   1429  O   SER A  96     -45.438  -1.180  73.027  1.00 46.64           O  
ATOM   1430  OG  SER A  96     -47.312  -2.138  70.229  1.00 46.64           O  
ATOM   1431  HG  SER A  96     -47.580  -2.894  69.702  1.00 46.64           H  
ATOM   1432  N   ALA A  97     -47.000   0.271  72.305  1.00 54.11           N  
ATOM   1433  H   ALA A  97     -47.357   0.784  71.512  1.00 54.11           H  
ATOM   1434  CA  ALA A  97     -47.631   0.477  73.610  1.00 54.11           C  
ATOM   1435  HA  ALA A  97     -46.898   0.931  74.277  1.00 54.11           H  
ATOM   1436  C   ALA A  97     -48.100  -0.837  74.276  1.00 54.11           C  
ATOM   1437  CB  ALA A  97     -48.796   1.457  73.421  1.00 54.11           C  
ATOM   1438  HB1 ALA A  97     -49.542   1.027  72.751  1.00 54.11           H  
ATOM   1439  HB2 ALA A  97     -49.260   1.658  74.386  1.00 54.11           H  
ATOM   1440  HB3 ALA A  97     -48.428   2.394  73.003  1.00 54.11           H  
ATOM   1441  O   ALA A  97     -48.234  -0.887  75.497  1.00 54.11           O  
ATOM   1442  N   LEU A  98     -48.303  -1.900  73.487  1.00 60.99           N  
ATOM   1443  H   LEU A  98     -48.133  -1.785  72.498  1.00 60.99           H  
ATOM   1444  CA  LEU A  98     -48.602  -3.251  73.970  1.00 60.99           C  
ATOM   1445  HA  LEU A  98     -49.404  -3.199  74.706  1.00 60.99           H  
ATOM   1446  C   LEU A  98     -47.402  -3.891  74.692  1.00 60.99           C  
ATOM   1447  CB  LEU A  98     -49.067  -4.118  72.785  1.00 60.99           C  
ATOM   1448  HB2 LEU A  98     -49.205  -5.140  73.137  1.00 60.99           H  
ATOM   1449  HB3 LEU A  98     -48.273  -4.136  72.038  1.00 60.99           H  
ATOM   1450  O   LEU A  98     -47.565  -4.393  75.795  1.00 60.99           O  
ATOM   1451  CG  LEU A  98     -50.374  -3.644  72.119  1.00 60.99           C  
ATOM   1452  HG  LEU A  98     -50.289  -2.592  71.847  1.00 60.99           H  
ATOM   1453  CD1 LEU A  98     -50.627  -4.437  70.838  1.00 60.99           C  
ATOM   1454 HD11 LEU A  98     -50.722  -5.497  71.071  1.00 60.99           H  
ATOM   1455 HD12 LEU A  98     -51.543  -4.089  70.359  1.00 60.99           H  
ATOM   1456 HD13 LEU A  98     -49.795  -4.298  70.147  1.00 60.99           H  
ATOM   1457  CD2 LEU A  98     -51.588  -3.818  73.036  1.00 60.99           C  
ATOM   1458 HD21 LEU A  98     -52.496  -3.528  72.509  1.00 60.99           H  
ATOM   1459 HD22 LEU A  98     -51.668  -4.859  73.349  1.00 60.99           H  
ATOM   1460 HD23 LEU A  98     -51.483  -3.189  73.920  1.00 60.99           H  
ATOM   1461  N   ALA A  99     -46.182  -3.771  74.159  1.00 57.46           N  
ATOM   1462  H   ALA A  99     -46.063  -3.233  73.313  1.00 57.46           H  
ATOM   1463  CA  ALA A  99     -44.988  -4.352  74.787  1.00 57.46           C  
ATOM   1464  HA  ALA A  99     -45.168  -5.414  74.957  1.00 57.46           H  
ATOM   1465  C   ALA A  99     -44.669  -3.713  76.157  1.00 57.46           C  
ATOM   1466  CB  ALA A  99     -43.817  -4.210  73.806  1.00 57.46           C  
ATOM   1467  HB1 ALA A  99     -42.940  -4.709  74.219  1.00 57.46           H  
ATOM   1468  HB2 ALA A  99     -43.587  -3.157  73.642  1.00 57.46           H  
ATOM   1469  HB3 ALA A  99     -44.072  -4.682  72.857  1.00 57.46           H  
ATOM   1470  O   ALA A  99     -44.113  -4.356  77.049  1.00 57.46           O  
ATOM   1471  N   GLY A 100     -45.061  -2.447  76.349  1.00 57.50           N  
ATOM   1472  H   GLY A 100     -45.495  -1.972  75.570  1.00 57.50           H  
ATOM   1473  CA  GLY A 100     -45.008  -1.773  77.650  1.00 57.50           C  
ATOM   1474  HA2 GLY A 100     -45.183  -0.708  77.496  1.00 57.50           H  
ATOM   1475  HA3 GLY A 100     -44.017  -1.905  78.084  1.00 57.50           H  
ATOM   1476  C   GLY A 100     -46.047  -2.279  78.662  1.00 57.50           C  
ATOM   1477  O   GLY A 100     -45.803  -2.200  79.866  1.00 57.50           O  
ATOM   1478  N   LEU A 101     -47.179  -2.821  78.196  1.00 62.94           N  
ATOM   1479  H   LEU A 101     -47.284  -2.926  77.197  1.00 62.94           H  
ATOM   1480  CA  LEU A 101     -48.162  -3.512  79.037  1.00 62.94           C  
ATOM   1481  HA  LEU A 101     -48.272  -2.966  79.974  1.00 62.94           H  
ATOM   1482  C   LEU A 101     -47.669  -4.913  79.418  1.00 62.94           C  
ATOM   1483  CB  LEU A 101     -49.532  -3.563  78.329  1.00 62.94           C  
ATOM   1484  HB2 LEU A 101     -49.387  -3.765  77.268  1.00 62.94           H  
ATOM   1485  HB3 LEU A 101     -50.111  -4.395  78.728  1.00 62.94           H  
ATOM   1486  O   LEU A 101     -47.715  -5.246  80.599  1.00 62.94           O  
ATOM   1487  CG  LEU A 101     -50.347  -2.270  78.493  1.00 62.94           C  
ATOM   1488  HG  LEU A 101     -49.685  -1.406  78.436  1.00 62.94           H  
ATOM   1489  CD1 LEU A 101     -51.393  -2.142  77.385  1.00 62.94           C  
ATOM   1490 HD11 LEU A 101     -51.978  -1.233  77.527  1.00 62.94           H  
ATOM   1491 HD12 LEU A 101     -52.050  -3.012  77.392  1.00 62.94           H  
ATOM   1492 HD13 LEU A 101     -50.885  -2.086  76.422  1.00 62.94           H  
ATOM   1493  CD2 LEU A 101     -51.078  -2.256  79.840  1.00 62.94           C  
ATOM   1494 HD21 LEU A 101     -51.634  -1.324  79.947  1.00 62.94           H  
ATOM   1495 HD22 LEU A 101     -50.355  -2.333  80.652  1.00 62.94           H  
ATOM   1496 HD23 LEU A 101     -51.765  -3.100  79.898  1.00 62.94           H  
ATOM   1497  N   ASP A 102     -47.124  -5.679  78.469  1.00 61.46           N  
ATOM   1498  H   ASP A 102     -47.216  -5.385  77.508  1.00 61.46           H  
ATOM   1499  CA  ASP A 102     -46.602  -7.035  78.712  1.00 61.46           C  
ATOM   1500  HA  ASP A 102     -47.420  -7.681  79.031  1.00 61.46           H  
ATOM   1501  C   ASP A 102     -45.517  -7.042  79.807  1.00 61.46           C  
ATOM   1502  CB  ASP A 102     -46.000  -7.611  77.414  1.00 61.46           C  
ATOM   1503  HB2 ASP A 102     -45.642  -8.620  77.621  1.00 61.46           H  
ATOM   1504  HB3 ASP A 102     -45.136  -7.009  77.134  1.00 61.46           H  
ATOM   1505  O   ASP A 102     -45.546  -7.847  80.741  1.00 61.46           O  
ATOM   1506  CG  ASP A 102     -46.954  -7.681  76.214  1.00 61.46           C  
ATOM   1507  OD1 ASP A 102     -48.178  -7.817  76.424  1.00 61.46           O  
ATOM   1508  OD2 ASP A 102     -46.432  -7.597  75.078  1.00 61.46           O  
ATOM   1509  N   ALA A 103     -44.575  -6.092  79.740  1.00 63.90           N  
ATOM   1510  H   ALA A 103     -44.579  -5.482  78.935  1.00 63.90           H  
ATOM   1511  CA  ALA A 103     -43.507  -5.947  80.730  1.00 63.90           C  
ATOM   1512  HA  ALA A 103     -42.998  -6.905  80.833  1.00 63.90           H  
ATOM   1513  C   ALA A 103     -44.028  -5.554  82.127  1.00 63.90           C  
ATOM   1514  CB  ALA A 103     -42.506  -4.914  80.199  1.00 63.90           C  
ATOM   1515  HB1 ALA A 103     -42.119  -5.240  79.234  1.00 63.90           H  
ATOM   1516  HB2 ALA A 103     -42.997  -3.948  80.079  1.00 63.90           H  
ATOM   1517  HB3 ALA A 103     -41.678  -4.814  80.901  1.00 63.90           H  
ATOM   1518  O   ALA A 103     -43.461  -5.966  83.141  1.00 63.90           O  
ATOM   1519  N   LEU A 104     -45.117  -4.780  82.193  1.00 63.15           N  
ATOM   1520  H   LEU A 104     -45.571  -4.520  81.329  1.00 63.15           H  
ATOM   1521  CA  LEU A 104     -45.784  -4.450  83.451  1.00 63.15           C  
ATOM   1522  HA  LEU A 104     -45.020  -4.169  84.176  1.00 63.15           H  
ATOM   1523  C   LEU A 104     -46.526  -5.671  84.011  1.00 63.15           C  
ATOM   1524  CB  LEU A 104     -46.721  -3.252  83.217  1.00 63.15           C  
ATOM   1525  HB2 LEU A 104     -47.485  -3.544  82.497  1.00 63.15           H  
ATOM   1526  HB3 LEU A 104     -46.146  -2.437  82.776  1.00 63.15           H  
ATOM   1527  O   LEU A 104     -46.415  -5.951  85.203  1.00 63.15           O  
ATOM   1528  CG  LEU A 104     -47.422  -2.739  84.486  1.00 63.15           C  
ATOM   1529  HG  LEU A 104     -47.961  -3.553  84.973  1.00 63.15           H  
ATOM   1530  CD1 LEU A 104     -46.444  -2.120  85.488  1.00 63.15           C  
ATOM   1531 HD11 LEU A 104     -46.991  -1.719  86.342  1.00 63.15           H  
ATOM   1532 HD12 LEU A 104     -45.761  -2.887  85.853  1.00 63.15           H  
ATOM   1533 HD13 LEU A 104     -45.872  -1.324  85.010  1.00 63.15           H  
ATOM   1534  CD2 LEU A 104     -48.437  -1.666  84.097  1.00 63.15           C  
ATOM   1535 HD21 LEU A 104     -47.939  -0.864  83.551  1.00 63.15           H  
ATOM   1536 HD22 LEU A 104     -49.206  -2.108  83.464  1.00 63.15           H  
ATOM   1537 HD23 LEU A 104     -48.900  -1.261  84.997  1.00 63.15           H  
ATOM   1538  N   GLU A 105     -47.239  -6.417  83.164  1.00 68.06           N  
ATOM   1539  H   GLU A 105     -47.278  -6.143  82.193  1.00 68.06           H  
ATOM   1540  CA  GLU A 105     -47.989  -7.614  83.559  1.00 68.06           C  
ATOM   1541  HA  GLU A 105     -48.643  -7.333  84.385  1.00 68.06           H  
ATOM   1542  C   GLU A 105     -47.063  -8.721  84.087  1.00 68.06           C  
ATOM   1543  CB  GLU A 105     -48.885  -8.081  82.395  1.00 68.06           C  
ATOM   1544  HB2 GLU A 105     -48.270  -8.466  81.582  1.00 68.06           H  
ATOM   1545  HB3 GLU A 105     -49.453  -7.225  82.030  1.00 68.06           H  
ATOM   1546  O   GLU A 105     -47.365  -9.334  85.111  1.00 68.06           O  
ATOM   1547  CG  GLU A 105     -49.877  -9.159  82.858  1.00 68.06           C  
ATOM   1548  HG2 GLU A 105     -49.331 -10.075  83.081  1.00 68.06           H  
ATOM   1549  HG3 GLU A 105     -50.348  -8.825  83.783  1.00 68.06           H  
ATOM   1550  CD  GLU A 105     -50.967  -9.457  81.816  1.00 68.06           C  
ATOM   1551  OE1 GLU A 105     -52.152  -9.187  82.129  1.00 68.06           O  
ATOM   1552  OE2 GLU A 105     -50.622 -10.004  80.748  1.00 68.06           O  
ATOM   1553  N   ALA A 106     -45.882  -8.890  83.484  1.00 65.51           N  
ATOM   1554  H   ALA A 106     -45.720  -8.400  82.616  1.00 65.51           H  
ATOM   1555  CA  ALA A 106     -44.837  -9.787  83.978  1.00 65.51           C  
ATOM   1556  HA  ALA A 106     -45.274 -10.776  84.119  1.00 65.51           H  
ATOM   1557  C   ALA A 106     -44.235  -9.358  85.335  1.00 65.51           C  
ATOM   1558  CB  ALA A 106     -43.755  -9.886  82.897  1.00 65.51           C  
ATOM   1559  HB1 ALA A 106     -43.304  -8.908  82.732  1.00 65.51           H  
ATOM   1560  HB2 ALA A 106     -42.984 -10.589  83.212  1.00 65.51           H  
ATOM   1561  HB3 ALA A 106     -44.197 -10.235  81.964  1.00 65.51           H  
ATOM   1562  O   ALA A 106     -43.763 -10.212  86.085  1.00 65.51           O  
ATOM   1563  N   ALA A 107     -44.264  -8.062  85.675  1.00 69.44           N  
ATOM   1564  H   ALA A 107     -44.645  -7.408  85.007  1.00 69.44           H  
ATOM   1565  CA  ALA A 107     -43.756  -7.530  86.944  1.00 69.44           C  
ATOM   1566  HA  ALA A 107     -42.930  -8.159  87.278  1.00 69.44           H  
ATOM   1567  C   ALA A 107     -44.800  -7.527  88.083  1.00 69.44           C  
ATOM   1568  CB  ALA A 107     -43.192  -6.129  86.681  1.00 69.44           C  
ATOM   1569  HB1 ALA A 107     -42.755  -5.733  87.598  1.00 69.44           H  
ATOM   1570  HB2 ALA A 107     -43.986  -5.462  86.344  1.00 69.44           H  
ATOM   1571  HB3 ALA A 107     -42.420  -6.180  85.913  1.00 69.44           H  
ATOM   1572  O   ALA A 107     -44.429  -7.596  89.257  1.00 69.44           O  
ATOM   1573  N   LEU A 108     -46.106  -7.498  87.768  1.00 72.12           N  
ATOM   1574  H   LEU A 108     -46.344  -7.423  86.790  1.00 72.12           H  
ATOM   1575  CA  LEU A 108     -47.200  -7.528  88.759  1.00 72.12           C  
ATOM   1576  HA  LEU A 108     -47.161  -6.589  89.311  1.00 72.12           H  
ATOM   1577  C   LEU A 108     -47.092  -8.640  89.831  1.00 72.12           C  
ATOM   1578  CB  LEU A 108     -48.575  -7.637  88.056  1.00 72.12           C  
ATOM   1579  HB2 LEU A 108     -49.317  -7.932  88.798  1.00 72.12           H  
ATOM   1580  HB3 LEU A 108     -48.527  -8.436  87.316  1.00 72.12           H  
ATOM   1581  O   LEU A 108     -47.439  -8.356  90.984  1.00 72.12           O  
ATOM   1582  CG  LEU A 108     -49.097  -6.363  87.371  1.00 72.12           C  
ATOM   1583  HG  LEU A 108     -48.345  -5.981  86.680  1.00 72.12           H  
ATOM   1584  CD1 LEU A 108     -50.375  -6.674  86.589  1.00 72.12           C  
ATOM   1585 HD11 LEU A 108     -50.191  -7.486  85.886  1.00 72.12           H  
ATOM   1586 HD12 LEU A 108     -51.174  -6.980  87.264  1.00 72.12           H  
ATOM   1587 HD13 LEU A 108     -50.685  -5.795  86.026  1.00 72.12           H  
ATOM   1588  CD2 LEU A 108     -49.450  -5.258  88.368  1.00 72.12           C  
ATOM   1589 HD21 LEU A 108     -50.305  -5.552  88.977  1.00 72.12           H  
ATOM   1590 HD22 LEU A 108     -48.597  -5.050  89.014  1.00 72.12           H  
ATOM   1591 HD23 LEU A 108     -49.693  -4.350  87.816  1.00 72.12           H  
ATOM   1592  N   PRO A 109     -46.635  -9.879  89.537  1.00 70.41           N  
ATOM   1593  CA  PRO A 109     -46.554 -10.946  90.535  1.00 70.41           C  
ATOM   1594  HA  PRO A 109     -47.549 -11.105  90.950  1.00 70.41           H  
ATOM   1595  C   PRO A 109     -45.583 -10.653  91.683  1.00 70.41           C  
ATOM   1596  CB  PRO A 109     -46.124 -12.206  89.771  1.00 70.41           C  
ATOM   1597  HB2 PRO A 109     -45.039 -12.306  89.786  1.00 70.41           H  
ATOM   1598  HB3 PRO A 109     -46.593 -13.103  90.176  1.00 70.41           H  
ATOM   1599  O   PRO A 109     -45.855 -11.066  92.813  1.00 70.41           O  
ATOM   1600  CG  PRO A 109     -46.577 -11.931  88.340  1.00 70.41           C  
ATOM   1601  HG2 PRO A 109     -47.640 -12.147  88.235  1.00 70.41           H  
ATOM   1602  HG3 PRO A 109     -45.990 -12.490  87.611  1.00 70.41           H  
ATOM   1603  CD  PRO A 109     -46.340 -10.432  88.224  1.00 70.41           C  
ATOM   1604  HD2 PRO A 109     -46.984 -10.020  87.447  1.00 70.41           H  
ATOM   1605  HD3 PRO A 109     -45.292 -10.249  87.990  1.00 70.41           H  
ATOM   1606  N   GLU A 110     -44.484  -9.938  91.415  1.00 67.67           N  
ATOM   1607  H   GLU A 110     -44.342  -9.595  90.476  1.00 67.67           H  
ATOM   1608  CA  GLU A 110     -43.434  -9.650  92.404  1.00 67.67           C  
ATOM   1609  HA  GLU A 110     -43.400 -10.471  93.120  1.00 67.67           H  
ATOM   1610  C   GLU A 110     -43.707  -8.389  93.236  1.00 67.67           C  
ATOM   1611  CB  GLU A 110     -42.047  -9.591  91.740  1.00 67.67           C  
ATOM   1612  HB2 GLU A 110     -41.321  -9.376  92.524  1.00 67.67           H  
ATOM   1613  HB3 GLU A 110     -42.019  -8.784  91.008  1.00 67.67           H  
ATOM   1614  O   GLU A 110     -43.090  -8.208  94.286  1.00 67.67           O  
ATOM   1615  CG  GLU A 110     -41.667 -10.922  91.065  1.00 67.67           C  
ATOM   1616  HG2 GLU A 110     -42.130 -10.965  90.079  1.00 67.67           H  
ATOM   1617  HG3 GLU A 110     -42.081 -11.737  91.658  1.00 67.67           H  
ATOM   1618  CD  GLU A 110     -40.148 -11.139  90.940  1.00 67.67           C  
ATOM   1619  OE1 GLU A 110     -39.751 -12.327  90.902  1.00 67.67           O  
ATOM   1620  OE2 GLU A 110     -39.391 -10.142  90.929  1.00 67.67           O  
ATOM   1621  N   VAL A 111     -44.676  -7.549  92.839  1.00 71.17           N  
ATOM   1622  H   VAL A 111     -45.136  -7.743  91.961  1.00 71.17           H  
ATOM   1623  CA  VAL A 111     -45.065  -6.350  93.602  1.00 71.17           C  
ATOM   1624  HA  VAL A 111     -44.206  -5.679  93.603  1.00 71.17           H  
ATOM   1625  C   VAL A 111     -45.420  -6.747  95.045  1.00 71.17           C  
ATOM   1626  CB  VAL A 111     -46.243  -5.603  92.944  1.00 71.17           C  
ATOM   1627  HB  VAL A 111     -47.090  -6.283  92.855  1.00 71.17           H  
ATOM   1628  O   VAL A 111     -46.301  -7.600  95.240  1.00 71.17           O  
ATOM   1629  CG1 VAL A 111     -46.691  -4.382  93.765  1.00 71.17           C  
ATOM   1630 HG11 VAL A 111     -47.012  -4.678  94.764  1.00 71.17           H  
ATOM   1631 HG12 VAL A 111     -47.537  -3.899  93.275  1.00 71.17           H  
ATOM   1632 HG13 VAL A 111     -45.876  -3.665  93.851  1.00 71.17           H  
ATOM   1633  CG2 VAL A 111     -45.862  -5.102  91.546  1.00 71.17           C  
ATOM   1634 HG21 VAL A 111     -45.547  -5.937  90.919  1.00 71.17           H  
ATOM   1635 HG22 VAL A 111     -45.043  -4.386  91.611  1.00 71.17           H  
ATOM   1636 HG23 VAL A 111     -46.722  -4.629  91.071  1.00 71.17           H  
ATOM   1637  N   PRO A 112     -44.781  -6.156  96.074  1.00 77.23           N  
ATOM   1638  CA  PRO A 112     -44.999  -6.539  97.464  1.00 77.23           C  
ATOM   1639  HA  PRO A 112     -44.825  -7.611  97.566  1.00 77.23           H  
ATOM   1640  C   PRO A 112     -46.430  -6.225  97.912  1.00 77.23           C  
ATOM   1641  CB  PRO A 112     -43.940  -5.788  98.279  1.00 77.23           C  
ATOM   1642  HB2 PRO A 112     -44.300  -5.505  99.268  1.00 77.23           H  
ATOM   1643  HB3 PRO A 112     -43.043  -6.402  98.361  1.00 77.23           H  
ATOM   1644  O   PRO A 112     -47.036  -5.232  97.508  1.00 77.23           O  
ATOM   1645  CG  PRO A 112     -43.636  -4.563  97.419  1.00 77.23           C  
ATOM   1646  HG2 PRO A 112     -42.637  -4.167  97.605  1.00 77.23           H  
ATOM   1647  HG3 PRO A 112     -44.390  -3.796  97.593  1.00 77.23           H  
ATOM   1648  CD  PRO A 112     -43.777  -5.103  95.998  1.00 77.23           C  
ATOM   1649  HD2 PRO A 112     -42.830  -5.528  95.666  1.00 77.23           H  
ATOM   1650  HD3 PRO A 112     -44.083  -4.296  95.331  1.00 77.23           H  
ATOM   1651  N   ALA A 113     -46.987  -7.082  98.772  1.00 75.91           N  
ATOM   1652  H   ALA A 113     -46.435  -7.871  99.076  1.00 75.91           H  
ATOM   1653  CA  ALA A 113     -48.410  -7.056  99.128  1.00 75.91           C  
ATOM   1654  HA  ALA A 113     -48.989  -7.242  98.224  1.00 75.91           H  
ATOM   1655  C   ALA A 113     -48.903  -5.709  99.698  1.00 75.91           C  
ATOM   1656  CB  ALA A 113     -48.673  -8.202 100.112  1.00 75.91           C  
ATOM   1657  HB1 ALA A 113     -48.106  -8.046 101.029  1.00 75.91           H  
ATOM   1658  HB2 ALA A 113     -48.386  -9.153  99.662  1.00 75.91           H  
ATOM   1659  HB3 ALA A 113     -49.736  -8.234 100.354  1.00 75.91           H  
ATOM   1660  O   ALA A 113     -50.071  -5.376  99.528  1.00 75.91           O  
ATOM   1661  N   THR A 114     -48.018  -4.931 100.327  1.00 72.59           N  
ATOM   1662  H   THR A 114     -47.056  -5.234 100.373  1.00 72.59           H  
ATOM   1663  CA  THR A 114     -48.292  -3.594 100.880  1.00 72.59           C  
ATOM   1664  HA  THR A 114     -49.194  -3.636 101.491  1.00 72.59           H  
ATOM   1665  C   THR A 114     -48.535  -2.511  99.829  1.00 72.59           C  
ATOM   1666  CB  THR A 114     -47.114  -3.149 101.762  1.00 72.59           C  
ATOM   1667  HB  THR A 114     -47.177  -2.080 101.963  1.00 72.59           H  
ATOM   1668  O   THR A 114     -49.166  -1.512 100.147  1.00 72.59           O  
ATOM   1669  CG2 THR A 114     -47.114  -3.897 103.096  1.00 72.59           C  
ATOM   1670 HG21 THR A 114     -47.016  -4.969 102.928  1.00 72.59           H  
ATOM   1671 HG22 THR A 114     -46.276  -3.550 103.700  1.00 72.59           H  
ATOM   1672 HG23 THR A 114     -48.043  -3.694 103.628  1.00 72.59           H  
ATOM   1673  OG1 THR A 114     -45.880  -3.448 101.135  1.00 72.59           O  
ATOM   1674  HG1 THR A 114     -45.624  -2.697 100.595  1.00 72.59           H  
ATOM   1675  N   GLU A 115     -48.051  -2.685  98.597  1.00 75.99           N  
ATOM   1676  H   GLU A 115     -47.526  -3.524  98.396  1.00 75.99           H  
ATOM   1677  CA  GLU A 115     -48.138  -1.673  97.528  1.00 75.99           C  
ATOM   1678  HA  GLU A 115     -48.406  -0.705  97.949  1.00 75.99           H  
ATOM   1679  C   GLU A 115     -49.217  -2.005  96.484  1.00 75.99           C  
ATOM   1680  CB  GLU A 115     -46.759  -1.524  96.868  1.00 75.99           C  
ATOM   1681  HB2 GLU A 115     -46.852  -0.875  95.997  1.00 75.99           H  
ATOM   1682  HB3 GLU A 115     -46.414  -2.504  96.539  1.00 75.99           H  
ATOM   1683  O   GLU A 115     -49.695  -1.122  95.771  1.00 75.99           O  
ATOM   1684  CG  GLU A 115     -45.734  -0.908  97.838  1.00 75.99           C  
ATOM   1685  HG2 GLU A 115     -46.054   0.103  98.089  1.00 75.99           H  
ATOM   1686  HG3 GLU A 115     -45.721  -1.490  98.760  1.00 75.99           H  
ATOM   1687  CD  GLU A 115     -44.307  -0.865  97.276  1.00 75.99           C  
ATOM   1688  OE1 GLU A 115     -43.387  -0.718  98.113  1.00 75.99           O  
ATOM   1689  OE2 GLU A 115     -44.138  -1.021  96.047  1.00 75.99           O  
ATOM   1690  N   ARG A 116     -49.659  -3.272  96.420  1.00 72.98           N  
ATOM   1691  H   ARG A 116     -49.225  -3.933  97.048  1.00 72.98           H  
ATOM   1692  CA  ARG A 116     -50.655  -3.754  95.444  1.00 72.98           C  
ATOM   1693  HA  ARG A 116     -50.249  -3.633  94.439  1.00 72.98           H  
ATOM   1694  C   ARG A 116     -51.960  -2.962  95.463  1.00 72.98           C  
ATOM   1695  CB  ARG A 116     -50.975  -5.238  95.689  1.00 72.98           C  
ATOM   1696  HB2 ARG A 116     -51.815  -5.523  95.057  1.00 72.98           H  
ATOM   1697  HB3 ARG A 116     -51.262  -5.382  96.730  1.00 72.98           H  
ATOM   1698  O   ARG A 116     -52.533  -2.720  94.407  1.00 72.98           O  
ATOM   1699  CG  ARG A 116     -49.790  -6.144  95.351  1.00 72.98           C  
ATOM   1700  HG2 ARG A 116     -48.954  -5.901  96.006  1.00 72.98           H  
ATOM   1701  HG3 ARG A 116     -49.486  -5.974  94.318  1.00 72.98           H  
ATOM   1702  CD  ARG A 116     -50.154  -7.620  95.532  1.00 72.98           C  
ATOM   1703  HD2 ARG A 116     -50.925  -7.884  94.808  1.00 72.98           H  
ATOM   1704  HD3 ARG A 116     -50.534  -7.779  96.541  1.00 72.98           H  
ATOM   1705  NE  ARG A 116     -48.955  -8.437  95.318  1.00 72.98           N  
ATOM   1706  HE  ARG A 116     -48.079  -7.937  95.271  1.00 72.98           H  
ATOM   1707  NH1 ARG A 116     -49.866 -10.528  95.033  1.00 72.98           N  
ATOM   1708 HH11 ARG A 116     -49.721 -11.489  94.756  1.00 72.98           H  
ATOM   1709 HH12 ARG A 116     -50.787 -10.147  95.199  1.00 72.98           H  
ATOM   1710  NH2 ARG A 116     -47.664 -10.166  94.753  1.00 72.98           N  
ATOM   1711 HH21 ARG A 116     -47.493 -11.034  94.266  1.00 72.98           H  
ATOM   1712 HH22 ARG A 116     -46.906  -9.500  94.709  1.00 72.98           H  
ATOM   1713  CZ  ARG A 116     -48.847  -9.715  95.037  1.00 72.98           C  
ATOM   1714  N   GLU A 117     -52.433  -2.567  96.642  1.00 76.59           N  
ATOM   1715  H   GLU A 117     -51.895  -2.779  97.470  1.00 76.59           H  
ATOM   1716  CA  GLU A 117     -53.720  -1.878  96.796  1.00 76.59           C  
ATOM   1717  HA  GLU A 117     -54.470  -2.423  96.222  1.00 76.59           H  
ATOM   1718  C   GLU A 117     -53.678  -0.447  96.224  1.00 76.59           C  
ATOM   1719  CB  GLU A 117     -54.122  -1.944  98.280  1.00 76.59           C  
ATOM   1720  HB2 GLU A 117     -53.900  -2.946  98.647  1.00 76.59           H  
ATOM   1721  HB3 GLU A 117     -53.525  -1.233  98.852  1.00 76.59           H  
ATOM   1722  O   GLU A 117     -54.607  -0.028  95.532  1.00 76.59           O  
ATOM   1723  CG  GLU A 117     -55.617  -1.686  98.518  1.00 76.59           C  
ATOM   1724  HG2 GLU A 117     -56.189  -2.264  97.792  1.00 76.59           H  
ATOM   1725  HG3 GLU A 117     -55.830  -0.630  98.349  1.00 76.59           H  
ATOM   1726  CD  GLU A 117     -56.047  -2.086  99.942  1.00 76.59           C  
ATOM   1727  OE1 GLU A 117     -57.100  -2.751 100.065  1.00 76.59           O  
ATOM   1728  OE2 GLU A 117     -55.330  -1.719 100.899  1.00 76.59           O  
ATOM   1729  N   GLU A 118     -52.561   0.271  96.398  1.00 75.15           N  
ATOM   1730  H   GLU A 118     -51.796  -0.133  96.919  1.00 75.15           H  
ATOM   1731  CA  GLU A 118     -52.347   1.576  95.756  1.00 75.15           C  
ATOM   1732  HA  GLU A 118     -53.264   2.156  95.860  1.00 75.15           H  
ATOM   1733  C   GLU A 118     -52.077   1.430  94.248  1.00 75.15           C  
ATOM   1734  CB  GLU A 118     -51.222   2.348  96.473  1.00 75.15           C  
ATOM   1735  HB2 GLU A 118     -51.438   2.369  97.542  1.00 75.15           H  
ATOM   1736  HB3 GLU A 118     -50.269   1.846  96.312  1.00 75.15           H  
ATOM   1737  O   GLU A 118     -52.576   2.232  93.451  1.00 75.15           O  
ATOM   1738  CG  GLU A 118     -51.149   3.795  95.951  1.00 75.15           C  
ATOM   1739  HG2 GLU A 118     -50.871   3.775  94.897  1.00 75.15           H  
ATOM   1740  HG3 GLU A 118     -52.144   4.235  96.018  1.00 75.15           H  
ATOM   1741  CD  GLU A 118     -50.159   4.716  96.682  1.00 75.15           C  
ATOM   1742  OE1 GLU A 118     -50.172   5.920  96.326  1.00 75.15           O  
ATOM   1743  OE2 GLU A 118     -49.393   4.237  97.545  1.00 75.15           O  
ATOM   1744  N   LEU A 119     -51.355   0.380  93.834  1.00 70.27           N  
ATOM   1745  H   LEU A 119     -50.936  -0.217  94.532  1.00 70.27           H  
ATOM   1746  CA  LEU A 119     -51.106   0.083  92.421  1.00 70.27           C  
ATOM   1747  HA  LEU A 119     -50.633   0.962  91.983  1.00 70.27           H  
ATOM   1748  C   LEU A 119     -52.415  -0.164  91.655  1.00 70.27           C  
ATOM   1749  CB  LEU A 119     -50.144  -1.113  92.300  1.00 70.27           C  
ATOM   1750  HB2 LEU A 119     -49.291  -0.964  92.963  1.00 70.27           H  
ATOM   1751  HB3 LEU A 119     -50.667  -2.012  92.625  1.00 70.27           H  
ATOM   1752  O   LEU A 119     -52.612   0.434  90.597  1.00 70.27           O  
ATOM   1753  CG  LEU A 119     -49.629  -1.323  90.863  1.00 70.27           C  
ATOM   1754  HG  LEU A 119     -50.461  -1.287  90.160  1.00 70.27           H  
ATOM   1755  CD1 LEU A 119     -48.592  -0.269  90.467  1.00 70.27           C  
ATOM   1756 HD11 LEU A 119     -49.045   0.722  90.466  1.00 70.27           H  
ATOM   1757 HD12 LEU A 119     -48.223  -0.480  89.463  1.00 70.27           H  
ATOM   1758 HD13 LEU A 119     -47.755  -0.288  91.165  1.00 70.27           H  
ATOM   1759  CD2 LEU A 119     -48.969  -2.689  90.736  1.00 70.27           C  
ATOM   1760 HD21 LEU A 119     -49.685  -3.476  90.973  1.00 70.27           H  
ATOM   1761 HD22 LEU A 119     -48.615  -2.826  89.714  1.00 70.27           H  
ATOM   1762 HD23 LEU A 119     -48.117  -2.746  91.414  1.00 70.27           H  
ATOM   1763  N   VAL A 120     -53.337  -0.967  92.203  1.00 75.94           N  
ATOM   1764  H   VAL A 120     -53.107  -1.432  93.070  1.00 75.94           H  
ATOM   1765  CA  VAL A 120     -54.668  -1.201  91.611  1.00 75.94           C  
ATOM   1766  HA  VAL A 120     -54.533  -1.583  90.599  1.00 75.94           H  
ATOM   1767  C   VAL A 120     -55.435   0.115  91.477  1.00 75.94           C  
ATOM   1768  CB  VAL A 120     -55.467  -2.256  92.405  1.00 75.94           C  
ATOM   1769  HB  VAL A 120     -55.434  -2.010  93.467  1.00 75.94           H  
ATOM   1770  O   VAL A 120     -55.834   0.463  90.367  1.00 75.94           O  
ATOM   1771  CG1 VAL A 120     -56.936  -2.344  91.970  1.00 75.94           C  
ATOM   1772 HG11 VAL A 120     -57.466  -1.420  92.203  1.00 75.94           H  
ATOM   1773 HG12 VAL A 120     -57.438  -3.153  92.500  1.00 75.94           H  
ATOM   1774 HG13 VAL A 120     -57.004  -2.525  90.897  1.00 75.94           H  
ATOM   1775  CG2 VAL A 120     -54.860  -3.651  92.193  1.00 75.94           C  
ATOM   1776 HG21 VAL A 120     -55.370  -4.374  92.829  1.00 75.94           H  
ATOM   1777 HG22 VAL A 120     -53.800  -3.651  92.447  1.00 75.94           H  
ATOM   1778 HG23 VAL A 120     -54.968  -3.951  91.151  1.00 75.94           H  
ATOM   1779  N   GLN A 121     -55.537   0.920  92.541  1.00 75.53           N  
ATOM   1780  H   GLN A 121     -55.173   0.602  93.428  1.00 75.53           H  
ATOM   1781  CA  GLN A 121     -56.207   2.231  92.477  1.00 75.53           C  
ATOM   1782  HA  GLN A 121     -57.246   2.082  92.186  1.00 75.53           H  
ATOM   1783  C   GLN A 121     -55.569   3.197  91.462  1.00 75.53           C  
ATOM   1784  CB  GLN A 121     -56.155   2.914  93.849  1.00 75.53           C  
ATOM   1785  HB2 GLN A 121     -56.484   3.946  93.728  1.00 75.53           H  
ATOM   1786  HB3 GLN A 121     -55.125   2.927  94.207  1.00 75.53           H  
ATOM   1787  O   GLN A 121     -56.206   4.157  91.017  1.00 75.53           O  
ATOM   1788  CG  GLN A 121     -57.048   2.263  94.909  1.00 75.53           C  
ATOM   1789  HG2 GLN A 121     -56.758   1.222  95.050  1.00 75.53           H  
ATOM   1790  HG3 GLN A 121     -58.085   2.281  94.574  1.00 75.53           H  
ATOM   1791  CD  GLN A 121     -56.952   3.001  96.242  1.00 75.53           C  
ATOM   1792  NE2 GLN A 121     -57.242   2.345  97.343  1.00 75.53           N  
ATOM   1793 HE21 GLN A 121     -57.077   2.828  98.214  1.00 75.53           H  
ATOM   1794 HE22 GLN A 121     -57.406   1.349  97.305  1.00 75.53           H  
ATOM   1795  OE1 GLN A 121     -56.629   4.179  96.322  1.00 75.53           O  
ATOM   1796  N   ARG A 122     -54.285   3.027  91.132  1.00 73.57           N  
ATOM   1797  H   ARG A 122     -53.787   2.272  91.581  1.00 73.57           H  
ATOM   1798  CA  ARG A 122     -53.570   3.849  90.146  1.00 73.57           C  
ATOM   1799  HA  ARG A 122     -53.970   4.862  90.175  1.00 73.57           H  
ATOM   1800  C   ARG A 122     -53.811   3.347  88.719  1.00 73.57           C  
ATOM   1801  CB  ARG A 122     -52.092   3.902  90.557  1.00 73.57           C  
ATOM   1802  HB2 ARG A 122     -51.600   2.964  90.303  1.00 73.57           H  
ATOM   1803  HB3 ARG A 122     -52.047   4.024  91.639  1.00 73.57           H  
ATOM   1804  O   ARG A 122     -54.097   4.166  87.846  1.00 73.57           O  
ATOM   1805  CG  ARG A 122     -51.333   5.077  89.929  1.00 73.57           C  
ATOM   1806  HG2 ARG A 122     -51.898   5.997  90.078  1.00 73.57           H  
ATOM   1807  HG3 ARG A 122     -51.198   4.902  88.861  1.00 73.57           H  
ATOM   1808  CD  ARG A 122     -49.971   5.207  90.622  1.00 73.57           C  
ATOM   1809  HD2 ARG A 122     -50.138   5.307  91.695  1.00 73.57           H  
ATOM   1810  HD3 ARG A 122     -49.399   4.295  90.448  1.00 73.57           H  
ATOM   1811  NE  ARG A 122     -49.204   6.368  90.133  1.00 73.57           N  
ATOM   1812  HE  ARG A 122     -49.475   6.748  89.237  1.00 73.57           H  
ATOM   1813  NH1 ARG A 122     -47.659   6.414  91.837  1.00 73.57           N  
ATOM   1814 HH11 ARG A 122     -46.836   6.802  92.275  1.00 73.57           H  
ATOM   1815 HH12 ARG A 122     -48.134   5.650  92.295  1.00 73.57           H  
ATOM   1816  NH2 ARG A 122     -47.492   7.871  90.157  1.00 73.57           N  
ATOM   1817 HH21 ARG A 122     -47.784   8.223  89.256  1.00 73.57           H  
ATOM   1818 HH22 ARG A 122     -46.646   8.217  90.586  1.00 73.57           H  
ATOM   1819  CZ  ARG A 122     -48.128   6.877  90.711  1.00 73.57           C  
ATOM   1820  N   LEU A 123     -53.805   2.029  88.512  1.00 71.23           N  
ATOM   1821  H   LEU A 123     -53.573   1.434  89.295  1.00 71.23           H  
ATOM   1822  CA  LEU A 123     -54.168   1.373  87.252  1.00 71.23           C  
ATOM   1823  HA  LEU A 123     -53.560   1.789  86.448  1.00 71.23           H  
ATOM   1824  C   LEU A 123     -55.630   1.637  86.869  1.00 71.23           C  
ATOM   1825  CB  LEU A 123     -53.891  -0.139  87.372  1.00 71.23           C  
ATOM   1826  HB2 LEU A 123     -54.390  -0.660  86.555  1.00 71.23           H  
ATOM   1827  HB3 LEU A 123     -54.328  -0.501  88.303  1.00 71.23           H  
ATOM   1828  O   LEU A 123     -55.896   2.047  85.742  1.00 71.23           O  
ATOM   1829  CG  LEU A 123     -52.396  -0.504  87.339  1.00 71.23           C  
ATOM   1830  HG  LEU A 123     -51.843   0.132  88.030  1.00 71.23           H  
ATOM   1831  CD1 LEU A 123     -52.195  -1.959  87.761  1.00 71.23           C  
ATOM   1832 HD11 LEU A 123     -51.133  -2.204  87.746  1.00 71.23           H  
ATOM   1833 HD12 LEU A 123     -52.571  -2.103  88.774  1.00 71.23           H  
ATOM   1834 HD13 LEU A 123     -52.724  -2.627  87.080  1.00 71.23           H  
ATOM   1835  CD2 LEU A 123     -51.812  -0.328  85.937  1.00 71.23           C  
ATOM   1836 HD21 LEU A 123     -51.857   0.716  85.627  1.00 71.23           H  
ATOM   1837 HD22 LEU A 123     -50.765  -0.632  85.951  1.00 71.23           H  
ATOM   1838 HD23 LEU A 123     -52.350  -0.948  85.221  1.00 71.23           H  
ATOM   1839  N   GLU A 124     -56.572   1.506  87.808  1.00 75.42           N  
ATOM   1840  H   GLU A 124     -56.306   1.125  88.705  1.00 75.42           H  
ATOM   1841  CA  GLU A 124     -57.994   1.807  87.583  1.00 75.42           C  
ATOM   1842  HA  GLU A 124     -58.387   1.149  86.809  1.00 75.42           H  
ATOM   1843  C   GLU A 124     -58.211   3.253  87.113  1.00 75.42           C  
ATOM   1844  CB  GLU A 124     -58.791   1.580  88.876  1.00 75.42           C  
ATOM   1845  HB2 GLU A 124     -59.777   2.029  88.757  1.00 75.42           H  
ATOM   1846  HB3 GLU A 124     -58.282   2.089  89.694  1.00 75.42           H  
ATOM   1847  O   GLU A 124     -58.972   3.493  86.174  1.00 75.42           O  
ATOM   1848  CG  GLU A 124     -58.988   0.096  89.216  1.00 75.42           C  
ATOM   1849  HG2 GLU A 124     -58.020  -0.390  89.343  1.00 75.42           H  
ATOM   1850  HG3 GLU A 124     -59.490  -0.382  88.375  1.00 75.42           H  
ATOM   1851  CD  GLU A 124     -59.826  -0.080  90.491  1.00 75.42           C  
ATOM   1852  OE1 GLU A 124     -60.692  -0.983  90.486  1.00 75.42           O  
ATOM   1853  OE2 GLU A 124     -59.621   0.711  91.442  1.00 75.42           O  
ATOM   1854  N   ARG A 125     -57.500   4.224  87.708  1.00 71.88           N  
ATOM   1855  H   ARG A 125     -56.888   3.951  88.464  1.00 71.88           H  
ATOM   1856  CA  ARG A 125     -57.552   5.636  87.289  1.00 71.88           C  
ATOM   1857  HA  ARG A 125     -58.597   5.941  87.235  1.00 71.88           H  
ATOM   1858  C   ARG A 125     -57.007   5.852  85.876  1.00 71.88           C  
ATOM   1859  CB  ARG A 125     -56.820   6.526  88.308  1.00 71.88           C  
ATOM   1860  HB2 ARG A 125     -56.531   7.458  87.821  1.00 71.88           H  
ATOM   1861  HB3 ARG A 125     -55.914   6.027  88.651  1.00 71.88           H  
ATOM   1862  O   ARG A 125     -57.600   6.621  85.122  1.00 71.88           O  
ATOM   1863  CG  ARG A 125     -57.724   6.875  89.500  1.00 71.88           C  
ATOM   1864  HG2 ARG A 125     -58.083   5.963  89.977  1.00 71.88           H  
ATOM   1865  HG3 ARG A 125     -58.587   7.429  89.130  1.00 71.88           H  
ATOM   1866  CD  ARG A 125     -56.996   7.746  90.535  1.00 71.88           C  
ATOM   1867  HD2 ARG A 125     -57.743   8.170  91.207  1.00 71.88           H  
ATOM   1868  HD3 ARG A 125     -56.481   8.558  90.023  1.00 71.88           H  
ATOM   1869  NE  ARG A 125     -56.046   6.948  91.329  1.00 71.88           N  
ATOM   1870  HE  ARG A 125     -56.125   5.947  91.222  1.00 71.88           H  
ATOM   1871  NH1 ARG A 125     -55.009   8.637  92.491  1.00 71.88           N  
ATOM   1872 HH11 ARG A 125     -55.567   9.312  91.988  1.00 71.88           H  
ATOM   1873 HH12 ARG A 125     -54.366   8.914  93.218  1.00 71.88           H  
ATOM   1874  NH2 ARG A 125     -54.485   6.507  92.918  1.00 71.88           N  
ATOM   1875 HH21 ARG A 125     -53.876   6.789  93.673  1.00 71.88           H  
ATOM   1876 HH22 ARG A 125     -54.650   5.519  92.786  1.00 71.88           H  
ATOM   1877  CZ  ARG A 125     -55.186   7.369  92.238  1.00 71.88           C  
ATOM   1878  N   MET A 126     -55.922   5.174  85.500  1.00 67.96           N  
ATOM   1879  H   MET A 126     -55.492   4.547  86.165  1.00 67.96           H  
ATOM   1880  CA  MET A 126     -55.378   5.239  84.136  1.00 67.96           C  
ATOM   1881  HA  MET A 126     -55.253   6.285  83.853  1.00 67.96           H  
ATOM   1882  C   MET A 126     -56.345   4.620  83.116  1.00 67.96           C  
ATOM   1883  CB  MET A 126     -54.000   4.558  84.084  1.00 67.96           C  
ATOM   1884  HB2 MET A 126     -54.062   3.560  84.519  1.00 67.96           H  
ATOM   1885  HB3 MET A 126     -53.694   4.463  83.042  1.00 67.96           H  
ATOM   1886  O   MET A 126     -56.633   5.229  82.088  1.00 67.96           O  
ATOM   1887  CG  MET A 126     -52.942   5.379  84.834  1.00 67.96           C  
ATOM   1888  HG2 MET A 126     -53.309   5.587  85.839  1.00 67.96           H  
ATOM   1889  HG3 MET A 126     -52.817   6.334  84.323  1.00 67.96           H  
ATOM   1890  SD  MET A 126     -51.311   4.600  85.006  1.00 67.96           S  
ATOM   1891  CE  MET A 126     -50.802   4.469  83.268  1.00 67.96           C  
ATOM   1892  HE1 MET A 126     -51.463   3.782  82.738  1.00 67.96           H  
ATOM   1893  HE2 MET A 126     -50.839   5.449  82.794  1.00 67.96           H  
ATOM   1894  HE3 MET A 126     -49.784   4.083  83.216  1.00 67.96           H  
ATOM   1895  N   LEU A 127     -56.916   3.455  83.431  1.00 69.83           N  
ATOM   1896  H   LEU A 127     -56.634   3.007  84.291  1.00 69.83           H  
ATOM   1897  CA  LEU A 127     -57.846   2.730  82.560  1.00 69.83           C  
ATOM   1898  HA  LEU A 127     -57.388   2.660  81.573  1.00 69.83           H  
ATOM   1899  C   LEU A 127     -59.180   3.487  82.392  1.00 69.83           C  
ATOM   1900  CB  LEU A 127     -57.983   1.305  83.139  1.00 69.83           C  
ATOM   1901  HB2 LEU A 127     -57.023   1.041  83.582  1.00 69.83           H  
ATOM   1902  HB3 LEU A 127     -58.718   1.297  83.944  1.00 69.83           H  
ATOM   1903  O   LEU A 127     -59.742   3.532  81.296  1.00 69.83           O  
ATOM   1904  CG  LEU A 127     -58.300   0.201  82.113  1.00 69.83           C  
ATOM   1905  HG  LEU A 127     -57.717   0.369  81.207  1.00 69.83           H  
ATOM   1906  CD1 LEU A 127     -57.902  -1.160  82.689  1.00 69.83           C  
ATOM   1907 HD11 LEU A 127     -56.835  -1.171  82.909  1.00 69.83           H  
ATOM   1908 HD12 LEU A 127     -58.456  -1.361  83.606  1.00 69.83           H  
ATOM   1909 HD13 LEU A 127     -58.103  -1.947  81.963  1.00 69.83           H  
ATOM   1910  CD2 LEU A 127     -59.784   0.129  81.746  1.00 69.83           C  
ATOM   1911 HD21 LEU A 127     -59.946  -0.714  81.074  1.00 69.83           H  
ATOM   1912 HD22 LEU A 127     -60.382   0.000  82.648  1.00 69.83           H  
ATOM   1913 HD23 LEU A 127     -60.079   1.042  81.229  1.00 69.83           H  
ATOM   1914  N   ALA A 128     -59.655   4.165  83.443  1.00 71.49           N  
ATOM   1915  H   ALA A 128     -59.194   4.049  84.334  1.00 71.49           H  
ATOM   1916  CA  ALA A 128     -60.815   5.054  83.377  1.00 71.49           C  
ATOM   1917  HA  ALA A 128     -61.655   4.495  82.965  1.00 71.49           H  
ATOM   1918  C   ALA A 128     -60.586   6.273  82.463  1.00 71.49           C  
ATOM   1919  CB  ALA A 128     -61.178   5.487  84.803  1.00 71.49           C  
ATOM   1920  HB1 ALA A 128     -60.348   6.034  85.250  1.00 71.49           H  
ATOM   1921  HB2 ALA A 128     -62.058   6.130  84.779  1.00 71.49           H  
ATOM   1922  HB3 ALA A 128     -61.394   4.610  85.413  1.00 71.49           H  
ATOM   1923  O   ALA A 128     -61.489   6.645  81.713  1.00 71.49           O  
ATOM   1924  N   ALA A 129     -59.388   6.869  82.491  1.00 62.60           N  
ATOM   1925  H   ALA A 129     -58.690   6.522  83.133  1.00 62.60           H  
ATOM   1926  CA  ALA A 129     -59.042   8.033  81.672  1.00 62.60           C  
ATOM   1927  HA  ALA A 129     -59.842   8.768  81.758  1.00 62.60           H  
ATOM   1928  C   ALA A 129     -58.886   7.714  80.172  1.00 62.60           C  
ATOM   1929  CB  ALA A 129     -57.760   8.651  82.244  1.00 62.60           C  
ATOM   1930  HB1 ALA A 129     -56.935   7.945  82.160  1.00 62.60           H  
ATOM   1931  HB2 ALA A 129     -57.511   9.554  81.686  1.00 62.60           H  
ATOM   1932  HB3 ALA A 129     -57.907   8.909  83.293  1.00 62.60           H  
ATOM   1933  O   ALA A 129     -59.076   8.598  79.341  1.00 62.60           O  
ATOM   1934  N   LEU A 130     -58.557   6.466  79.818  1.00 57.81           N  
ATOM   1935  H   LEU A 130     -58.348   5.812  80.559  1.00 57.81           H  
ATOM   1936  CA  LEU A 130     -58.226   6.070  78.442  1.00 57.81           C  
ATOM   1937  HA  LEU A 130     -57.711   6.909  77.975  1.00 57.81           H  
ATOM   1938  C   LEU A 130     -59.472   5.783  77.576  1.00 57.81           C  
ATOM   1939  CB  LEU A 130     -57.229   4.893  78.543  1.00 57.81           C  
ATOM   1940  HB2 LEU A 130     -57.767   3.949  78.634  1.00 57.81           H  
ATOM   1941  HB3 LEU A 130     -56.662   5.022  79.465  1.00 57.81           H  
ATOM   1942  O   LEU A 130     -59.459   6.008  76.366  1.00 57.81           O  
ATOM   1943  CG  LEU A 130     -56.197   4.818  77.399  1.00 57.81           C  
ATOM   1944  HG  LEU A 130     -55.979   5.822  77.035  1.00 57.81           H  
ATOM   1945  CD1 LEU A 130     -54.890   4.211  77.917  1.00 57.81           C  
ATOM   1946 HD11 LEU A 130     -54.165   4.154  77.105  1.00 57.81           H  
ATOM   1947 HD12 LEU A 130     -55.068   3.209  78.307  1.00 57.81           H  
ATOM   1948 HD13 LEU A 130     -54.475   4.839  78.705  1.00 57.81           H  
ATOM   1949  CD2 LEU A 130     -56.678   3.955  76.233  1.00 57.81           C  
ATOM   1950 HD21 LEU A 130     -56.876   2.938  76.570  1.00 57.81           H  
ATOM   1951 HD22 LEU A 130     -55.913   3.930  75.457  1.00 57.81           H  
ATOM   1952 HD23 LEU A 130     -57.585   4.378  75.801  1.00 57.81           H  
ATOM   1953  N   ARG A 131     -60.585   5.355  78.194  1.00 63.87           N  
ATOM   1954  H   ARG A 131     -60.523   5.238  79.195  1.00 63.87           H  
ATOM   1955  CA  ARG A 131     -61.841   4.978  77.506  1.00 63.87           C  
ATOM   1956  HA  ARG A 131     -61.632   4.100  76.895  1.00 63.87           H  
ATOM   1957  C   ARG A 131     -62.422   5.998  76.504  1.00 63.87           C  
ATOM   1958  CB  ARG A 131     -62.928   4.618  78.534  1.00 63.87           C  
ATOM   1959  HB2 ARG A 131     -63.899   4.658  78.042  1.00 63.87           H  
ATOM   1960  HB3 ARG A 131     -62.930   5.346  79.345  1.00 63.87           H  
ATOM   1961  O   ARG A 131     -62.905   5.536  75.472  1.00 63.87           O  
ATOM   1962  CG  ARG A 131     -62.750   3.209  79.105  1.00 63.87           C  
ATOM   1963  HG2 ARG A 131     -62.742   2.488  78.286  1.00 63.87           H  
ATOM   1964  HG3 ARG A 131     -61.807   3.144  79.647  1.00 63.87           H  
ATOM   1965  CD  ARG A 131     -63.913   2.890  80.050  1.00 63.87           C  
ATOM   1966  HD2 ARG A 131     -64.851   3.039  79.515  1.00 63.87           H  
ATOM   1967  HD3 ARG A 131     -63.871   3.579  80.894  1.00 63.87           H  
ATOM   1968  NE  ARG A 131     -63.845   1.501  80.536  1.00 63.87           N  
ATOM   1969  HE  ARG A 131     -63.067   0.949  80.204  1.00 63.87           H  
ATOM   1970  NH1 ARG A 131     -65.697   1.559  81.892  1.00 63.87           N  
ATOM   1971 HH11 ARG A 131     -65.827   2.529  81.641  1.00 63.87           H  
ATOM   1972 HH12 ARG A 131     -66.314   1.104  82.549  1.00 63.87           H  
ATOM   1973  NH2 ARG A 131     -64.505  -0.321  81.727  1.00 63.87           N  
ATOM   1974 HH21 ARG A 131     -65.123  -0.764  82.392  1.00 63.87           H  
ATOM   1975 HH22 ARG A 131     -63.716  -0.836  81.364  1.00 63.87           H  
ATOM   1976  CZ  ARG A 131     -64.681   0.922  81.378  1.00 63.87           C  
ATOM   1977  N   PRO A 132     -62.446   7.325  76.752  1.00 53.82           N  
ATOM   1978  CA  PRO A 132     -63.167   8.259  75.877  1.00 53.82           C  
ATOM   1979  HA  PRO A 132     -64.194   7.912  75.764  1.00 53.82           H  
ATOM   1980  C   PRO A 132     -62.561   8.426  74.476  1.00 53.82           C  
ATOM   1981  CB  PRO A 132     -63.174   9.603  76.619  1.00 53.82           C  
ATOM   1982  HB2 PRO A 132     -64.111  10.138  76.469  1.00 53.82           H  
ATOM   1983  HB3 PRO A 132     -62.334  10.216  76.295  1.00 53.82           H  
ATOM   1984  O   PRO A 132     -63.265   8.818  73.552  1.00 53.82           O  
ATOM   1985  CG  PRO A 132     -62.972   9.215  78.082  1.00 53.82           C  
ATOM   1986  HG2 PRO A 132     -62.523  10.023  78.660  1.00 53.82           H  
ATOM   1987  HG3 PRO A 132     -63.921   8.903  78.518  1.00 53.82           H  
ATOM   1988  CD  PRO A 132     -62.038   8.017  77.965  1.00 53.82           C  
ATOM   1989  HD2 PRO A 132     -62.120   7.397  78.858  1.00 53.82           H  
ATOM   1990  HD3 PRO A 132     -61.013   8.366  77.840  1.00 53.82           H  
ATOM   1991  N   VAL A 133     -61.261   8.160  74.314  1.00 48.32           N  
ATOM   1992  H   VAL A 133     -60.743   7.789  75.098  1.00 48.32           H  
ATOM   1993  CA  VAL A 133     -60.499   8.561  73.117  1.00 48.32           C  
ATOM   1994  HA  VAL A 133     -60.804   9.569  72.835  1.00 48.32           H  
ATOM   1995  C   VAL A 133     -60.786   7.666  71.902  1.00 48.32           C  
ATOM   1996  CB  VAL A 133     -58.989   8.602  73.449  1.00 48.32           C  
ATOM   1997  HB  VAL A 133     -58.649   7.592  73.678  1.00 48.32           H  
ATOM   1998  O   VAL A 133     -60.708   8.120  70.765  1.00 48.32           O  
ATOM   1999  CG1 VAL A 133     -58.144   9.148  72.291  1.00 48.32           C  
ATOM   2000 HG11 VAL A 133     -58.496  10.138  72.002  1.00 48.32           H  
ATOM   2001 HG12 VAL A 133     -57.097   9.208  72.586  1.00 48.32           H  
ATOM   2002 HG13 VAL A 133     -58.208   8.483  71.430  1.00 48.32           H  
ATOM   2003  CG2 VAL A 133     -58.706   9.495  74.670  1.00 48.32           C  
ATOM   2004 HG21 VAL A 133     -59.098  10.498  74.500  1.00 48.32           H  
ATOM   2005 HG22 VAL A 133     -57.632   9.557  74.842  1.00 48.32           H  
ATOM   2006 HG23 VAL A 133     -59.158   9.074  75.569  1.00 48.32           H  
ATOM   2007  N   ALA A 134     -61.156   6.403  72.121  1.00 45.49           N  
ATOM   2008  H   ALA A 134     -61.273   6.103  73.078  1.00 45.49           H  
ATOM   2009  CA  ALA A 134     -61.177   5.373  71.077  1.00 45.49           C  
ATOM   2010  HA  ALA A 134     -60.278   5.492  70.471  1.00 45.49           H  
ATOM   2011  C   ALA A 134     -62.366   5.428  70.086  1.00 45.49           C  
ATOM   2012  CB  ALA A 134     -61.086   4.012  71.782  1.00 45.49           C  
ATOM   2013  HB1 ALA A 134     -61.014   3.219  71.038  1.00 45.49           H  
ATOM   2014  HB2 ALA A 134     -60.199   3.978  72.414  1.00 45.49           H  
ATOM   2015  HB3 ALA A 134     -61.975   3.847  72.391  1.00 45.49           H  
ATOM   2016  O   ALA A 134     -62.434   4.596  69.189  1.00 45.49           O  
ATOM   2017  N   GLN A 135     -63.328   6.347  70.240  1.00 41.09           N  
ATOM   2018  H   GLN A 135     -63.201   7.054  70.950  1.00 41.09           H  
ATOM   2019  CA  GLN A 135     -64.633   6.262  69.552  1.00 41.09           C  
ATOM   2020  HA  GLN A 135     -64.864   5.209  69.388  1.00 41.09           H  
ATOM   2021  C   GLN A 135     -64.721   6.911  68.152  1.00 41.09           C  
ATOM   2022  CB  GLN A 135     -65.730   6.839  70.468  1.00 41.09           C  
ATOM   2023  HB2 GLN A 135     -66.668   6.877  69.913  1.00 41.09           H  
ATOM   2024  HB3 GLN A 135     -65.468   7.856  70.759  1.00 41.09           H  
ATOM   2025  O   GLN A 135     -65.754   6.784  67.503  1.00 41.09           O  
ATOM   2026  CG  GLN A 135     -65.971   5.988  71.723  1.00 41.09           C  
ATOM   2027  HG2 GLN A 135     -66.081   4.946  71.423  1.00 41.09           H  
ATOM   2028  HG3 GLN A 135     -65.115   6.063  72.393  1.00 41.09           H  
ATOM   2029  CD  GLN A 135     -67.226   6.415  72.485  1.00 41.09           C  
ATOM   2030  NE2 GLN A 135     -68.015   5.482  72.973  1.00 41.09           N  
ATOM   2031 HE21 GLN A 135     -67.823   4.509  72.783  1.00 41.09           H  
ATOM   2032 HE22 GLN A 135     -68.858   5.820  73.415  1.00 41.09           H  
ATOM   2033  OE1 GLN A 135     -67.536   7.579  72.673  1.00 41.09           O  
ATOM   2034  N   ALA A 136     -63.713   7.655  67.691  1.00 35.53           N  
ATOM   2035  H   ALA A 136     -62.857   7.680  68.226  1.00 35.53           H  
ATOM   2036  CA  ALA A 136     -63.920   8.705  66.678  1.00 35.53           C  
ATOM   2037  HA  ALA A 136     -64.979   8.964  66.679  1.00 35.53           H  
ATOM   2038  C   ALA A 136     -63.603   8.351  65.198  1.00 35.53           C  
ATOM   2039  CB  ALA A 136     -63.171   9.957  67.166  1.00 35.53           C  
ATOM   2040  HB1 ALA A 136     -63.476  10.203  68.183  1.00 35.53           H  
ATOM   2041  HB2 ALA A 136     -63.403  10.802  66.518  1.00 35.53           H  
ATOM   2042  HB3 ALA A 136     -62.096   9.778  67.142  1.00 35.53           H  
ATOM   2043  O   ALA A 136     -63.470   9.269  64.391  1.00 35.53           O  
ATOM   2044  N   ALA A 137     -63.434   7.076  64.823  1.00 31.89           N  
ATOM   2045  H   ALA A 137     -63.632   6.347  65.493  1.00 31.89           H  
ATOM   2046  CA  ALA A 137     -62.639   6.708  63.633  1.00 31.89           C  
ATOM   2047  HA  ALA A 137     -61.992   7.550  63.387  1.00 31.89           H  
ATOM   2048  C   ALA A 137     -63.375   6.364  62.305  1.00 31.89           C  
ATOM   2049  CB  ALA A 137     -61.713   5.560  64.058  1.00 31.89           C  
ATOM   2050  HB1 ALA A 137     -61.030   5.323  63.242  1.00 31.89           H  
ATOM   2051  HB2 ALA A 137     -62.303   4.673  64.287  1.00 31.89           H  
ATOM   2052  HB3 ALA A 137     -61.130   5.848  64.933  1.00 31.89           H  
ATOM   2053  O   ALA A 137     -62.735   6.395  61.257  1.00 31.89           O  
ATOM   2054  N   ASP A 138     -64.669   6.015  62.299  1.00 28.04           N  
ATOM   2055  H   ASP A 138     -65.139   6.010  63.193  1.00 28.04           H  
ATOM   2056  CA  ASP A 138     -65.210   5.079  61.276  1.00 28.04           C  
ATOM   2057  HA  ASP A 138     -64.449   4.324  61.079  1.00 28.04           H  
ATOM   2058  C   ASP A 138     -65.628   5.619  59.875  1.00 28.04           C  
ATOM   2059  CB  ASP A 138     -66.429   4.353  61.883  1.00 28.04           C  
ATOM   2060  HB2 ASP A 138     -66.930   3.788  61.097  1.00 28.04           H  
ATOM   2061  HB3 ASP A 138     -67.136   5.098  62.249  1.00 28.04           H  
ATOM   2062  O   ASP A 138     -65.725   4.843  58.923  1.00 28.04           O  
ATOM   2063  CG  ASP A 138     -66.100   3.360  63.005  1.00 28.04           C  
ATOM   2064  OD1 ASP A 138     -64.988   2.791  62.987  1.00 28.04           O  
ATOM   2065  OD2 ASP A 138     -66.981   3.182  63.876  1.00 28.04           O  
ATOM   2066  N   ALA A 139     -65.988   6.896  59.708  1.00 26.58           N  
ATOM   2067  H   ALA A 139     -65.802   7.529  60.473  1.00 26.58           H  
ATOM   2068  CA  ALA A 139     -67.020   7.286  58.718  1.00 26.58           C  
ATOM   2069  HA  ALA A 139     -67.674   6.425  58.572  1.00 26.58           H  
ATOM   2070  C   ALA A 139     -66.538   7.690  57.287  1.00 26.58           C  
ATOM   2071  CB  ALA A 139     -67.876   8.374  59.387  1.00 26.58           C  
ATOM   2072  HB1 ALA A 139     -68.704   8.643  58.731  1.00 26.58           H  
ATOM   2073  HB2 ALA A 139     -67.270   9.260  59.574  1.00 26.58           H  
ATOM   2074  HB3 ALA A 139     -68.277   8.005  60.331  1.00 26.58           H  
ATOM   2075  O   ALA A 139     -66.566   8.875  56.956  1.00 26.58           O  
ATOM   2076  N   SER A 140     -66.126   6.749  56.414  1.00 25.74           N  
ATOM   2077  H   SER A 140     -66.112   5.796  56.747  1.00 25.74           H  
ATOM   2078  CA  SER A 140     -65.172   7.068  55.315  1.00 25.74           C  
ATOM   2079  HA  SER A 140     -64.801   8.073  55.515  1.00 25.74           H  
ATOM   2080  C   SER A 140     -65.559   7.131  53.799  1.00 25.74           C  
ATOM   2081  CB  SER A 140     -63.939   6.176  55.496  1.00 25.74           C  
ATOM   2082  HB2 SER A 140     -63.497   6.379  56.471  1.00 25.74           H  
ATOM   2083  HB3 SER A 140     -63.201   6.395  54.724  1.00 25.74           H  
ATOM   2084  O   SER A 140     -64.917   7.938  53.130  1.00 25.74           O  
ATOM   2085  OG  SER A 140     -64.313   4.813  55.435  1.00 25.74           O  
ATOM   2086  HG  SER A 140     -63.765   4.320  56.049  1.00 25.74           H  
ATOM   2087  N   GLY A 141     -66.490   6.371  53.172  1.00 24.68           N  
ATOM   2088  H   GLY A 141     -67.022   5.710  53.721  1.00 24.68           H  
ATOM   2089  CA  GLY A 141     -66.499   6.226  51.668  1.00 24.68           C  
ATOM   2090  HA2 GLY A 141     -66.057   5.258  51.434  1.00 24.68           H  
ATOM   2091  HA3 GLY A 141     -65.835   6.967  51.223  1.00 24.68           H  
ATOM   2092  C   GLY A 141     -67.837   6.300  50.874  1.00 24.68           C  
ATOM   2093  O   GLY A 141     -68.781   5.615  51.257  1.00 24.68           O  
ATOM   2094  N   THR A 142     -67.935   7.090  49.761  1.00 21.79           N  
ATOM   2095  H   THR A 142     -67.117   7.610  49.476  1.00 21.79           H  
ATOM   2096  CA  THR A 142     -69.245   7.424  49.088  1.00 21.79           C  
ATOM   2097  HA  THR A 142     -69.913   6.585  49.283  1.00 21.79           H  
ATOM   2098  C   THR A 142     -69.433   7.685  47.542  1.00 21.79           C  
ATOM   2099  CB  THR A 142     -69.887   8.649  49.774  1.00 21.79           C  
ATOM   2100  HB  THR A 142     -70.759   8.958  49.197  1.00 21.79           H  
ATOM   2101  O   THR A 142     -70.497   7.299  47.065  1.00 21.79           O  
ATOM   2102  CG2 THR A 142     -70.354   8.405  51.210  1.00 21.79           C  
ATOM   2103 HG21 THR A 142     -69.507   8.239  51.876  1.00 21.79           H  
ATOM   2104 HG22 THR A 142     -71.002   7.529  51.238  1.00 21.79           H  
ATOM   2105 HG23 THR A 142     -70.919   9.268  51.561  1.00 21.79           H  
ATOM   2106  OG1 THR A 142     -68.972   9.719  49.820  1.00 21.79           O  
ATOM   2107  HG1 THR A 142     -68.588   9.723  50.700  1.00 21.79           H  
ATOM   2108  N   GLY A 143     -68.578   8.379  46.749  1.00 20.50           N  
ATOM   2109  H   GLY A 143     -67.693   8.658  47.146  1.00 20.50           H  
ATOM   2110  CA  GLY A 143     -68.925   8.919  45.374  1.00 20.50           C  
ATOM   2111  HA2 GLY A 143     -68.511   9.924  45.290  1.00 20.50           H  
ATOM   2112  HA3 GLY A 143     -70.008   9.018  45.296  1.00 20.50           H  
ATOM   2113  C   GLY A 143     -68.447   8.111  44.125  1.00 20.50           C  
ATOM   2114  O   GLY A 143     -67.819   7.079  44.325  1.00 20.50           O  
ATOM   2115  N   ALA A 144     -68.632   8.473  42.824  1.00 19.51           N  
ATOM   2116  H   ALA A 144     -68.291   7.752  42.204  1.00 19.51           H  
ATOM   2117  CA  ALA A 144     -69.269   9.607  42.079  1.00 19.51           C  
ATOM   2118  HA  ALA A 144     -70.196   9.879  42.583  1.00 19.51           H  
ATOM   2119  C   ALA A 144     -69.642   9.221  40.581  1.00 19.51           C  
ATOM   2120  CB  ALA A 144     -68.313  10.808  42.128  1.00 19.51           C  
ATOM   2121  HB1 ALA A 144     -68.780  11.679  41.668  1.00 19.51           H  
ATOM   2122  HB2 ALA A 144     -68.076  11.054  43.163  1.00 19.51           H  
ATOM   2123  HB3 ALA A 144     -67.389  10.572  41.599  1.00 19.51           H  
ATOM   2124  O   ALA A 144     -69.677   8.029  40.296  1.00 19.51           O  
ATOM   2125  N   ASN A 145     -69.973  10.153  39.633  1.00 19.29           N  
ATOM   2126  H   ASN A 145     -69.836  11.124  39.872  1.00 19.29           H  
ATOM   2127  CA  ASN A 145     -70.968   9.867  38.534  1.00 19.29           C  
ATOM   2128  HA  ASN A 145     -70.972   8.783  38.419  1.00 19.29           H  
ATOM   2129  C   ASN A 145     -70.950  10.375  37.008  1.00 19.29           C  
ATOM   2130  CB  ASN A 145     -72.342  10.263  39.151  1.00 19.29           C  
ATOM   2131  HB2 ASN A 145     -72.760  11.117  38.618  1.00 19.29           H  
ATOM   2132  HB3 ASN A 145     -72.238  10.563  40.194  1.00 19.29           H  
ATOM   2133  O   ASN A 145     -71.958  10.080  36.371  1.00 19.29           O  
ATOM   2134  CG  ASN A 145     -73.368   9.143  39.125  1.00 19.29           C  
ATOM   2135  ND2 ASN A 145     -73.758   8.675  37.966  1.00 19.29           N  
ATOM   2136 HD21 ASN A 145     -74.415   7.908  37.969  1.00 19.29           H  
ATOM   2137 HD22 ASN A 145     -73.347   9.047  37.122  1.00 19.29           H  
ATOM   2138  OD1 ASN A 145     -73.845   8.696  40.153  1.00 19.29           O  
ATOM   2139  N   PRO A 146     -70.001  11.110  36.354  1.00 19.87           N  
ATOM   2140  CA  PRO A 146     -70.295  12.036  35.190  1.00 19.87           C  
ATOM   2141  HA  PRO A 146     -71.106  12.647  35.585  1.00 19.87           H  
ATOM   2142  C   PRO A 146     -70.871  11.654  33.761  1.00 19.87           C  
ATOM   2143  CB  PRO A 146     -69.111  13.008  35.107  1.00 19.87           C  
ATOM   2144  HB2 PRO A 146     -69.430  14.000  34.787  1.00 19.87           H  
ATOM   2145  HB3 PRO A 146     -68.336  12.619  34.448  1.00 19.87           H  
ATOM   2146  O   PRO A 146     -72.090  11.625  33.634  1.00 19.87           O  
ATOM   2147  CG  PRO A 146     -68.593  13.020  36.540  1.00 19.87           C  
ATOM   2148  HG2 PRO A 146     -67.559  13.358  36.597  1.00 19.87           H  
ATOM   2149  HG3 PRO A 146     -69.238  13.641  37.162  1.00 19.87           H  
ATOM   2150  CD  PRO A 146     -68.742  11.554  36.940  1.00 19.87           C  
ATOM   2151  HD2 PRO A 146     -67.923  10.973  36.517  1.00 19.87           H  
ATOM   2152  HD3 PRO A 146     -68.722  11.479  38.028  1.00 19.87           H  
ATOM   2153  N   SER A 147     -70.081  11.639  32.651  1.00 20.14           N  
ATOM   2154  H   SER A 147     -69.090  11.534  32.815  1.00 20.14           H  
ATOM   2155  CA  SER A 147     -70.372  12.381  31.356  1.00 20.14           C  
ATOM   2156  HA  SER A 147     -71.361  12.828  31.460  1.00 20.14           H  
ATOM   2157  C   SER A 147     -70.437  11.632  29.954  1.00 20.14           C  
ATOM   2158  CB  SER A 147     -69.375  13.552  31.321  1.00 20.14           C  
ATOM   2159  HB2 SER A 147     -69.644  14.251  32.112  1.00 20.14           H  
ATOM   2160  HB3 SER A 147     -69.428  14.088  30.373  1.00 20.14           H  
ATOM   2161  O   SER A 147     -70.516  10.410  29.960  1.00 20.14           O  
ATOM   2162  OG  SER A 147     -68.050  13.105  31.561  1.00 20.14           O  
ATOM   2163  HG  SER A 147     -67.728  12.650  30.780  1.00 20.14           H  
ATOM   2164  N   GLY A 148     -70.473  12.350  28.779  1.00 20.49           N  
ATOM   2165  H   GLY A 148     -70.236  13.329  28.850  1.00 20.49           H  
ATOM   2166  CA  GLY A 148     -71.257  12.050  27.510  1.00 20.49           C  
ATOM   2167  HA2 GLY A 148     -71.904  11.203  27.737  1.00 20.49           H  
ATOM   2168  HA3 GLY A 148     -71.936  12.889  27.358  1.00 20.49           H  
ATOM   2169  C   GLY A 148     -70.662  11.724  26.069  1.00 20.49           C  
ATOM   2170  O   GLY A 148     -70.365  10.560  25.829  1.00 20.49           O  
ATOM   2171  N   ASP A 149     -70.665  12.669  25.081  1.00 21.45           N  
ATOM   2172  H   ASP A 149     -70.855  13.597  25.433  1.00 21.45           H  
ATOM   2173  CA  ASP A 149     -71.117  12.570  23.619  1.00 21.45           C  
ATOM   2174  HA  ASP A 149     -71.707  11.658  23.526  1.00 21.45           H  
ATOM   2175  C   ASP A 149     -70.016  12.500  22.449  1.00 21.45           C  
ATOM   2176  CB  ASP A 149     -72.099  13.752  23.435  1.00 21.45           C  
ATOM   2177  HB2 ASP A 149     -72.723  13.575  22.559  1.00 21.45           H  
ATOM   2178  HB3 ASP A 149     -71.516  14.657  23.265  1.00 21.45           H  
ATOM   2179  O   ASP A 149     -68.859  12.290  22.803  1.00 21.45           O  
ATOM   2180  CG  ASP A 149     -72.999  14.004  24.665  1.00 21.45           C  
ATOM   2181  OD1 ASP A 149     -74.116  13.444  24.728  1.00 21.45           O  
ATOM   2182  OD2 ASP A 149     -72.521  14.703  25.597  1.00 21.45           O  
ATOM   2183  N   ASP A 150     -70.138  12.607  21.072  1.00 22.20           N  
ATOM   2184  H   ASP A 150     -69.252  12.374  20.648  1.00 22.20           H  
ATOM   2185  CA  ASP A 150     -71.147  13.135  20.060  1.00 22.20           C  
ATOM   2186  HA  ASP A 150     -72.136  12.873  20.435  1.00 22.20           H  
ATOM   2187  C   ASP A 150     -71.139  12.657  18.509  1.00 22.20           C  
ATOM   2188  CB  ASP A 150     -71.049  14.680  20.091  1.00 22.20           C  
ATOM   2189  HB2 ASP A 150     -70.125  14.980  19.597  1.00 22.20           H  
ATOM   2190  HB3 ASP A 150     -70.972  15.015  21.125  1.00 22.20           H  
ATOM   2191  O   ASP A 150     -72.078  11.967  18.121  1.00 22.20           O  
ATOM   2192  CG  ASP A 150     -72.234  15.434  19.460  1.00 22.20           C  
ATOM   2193  OD1 ASP A 150     -73.349  14.874  19.406  1.00 22.20           O  
ATOM   2194  OD2 ASP A 150     -72.016  16.601  19.058  1.00 22.20           O  
ATOM   2195  N   LEU A 151     -70.188  13.028  17.584  1.00 23.76           N  
ATOM   2196  H   LEU A 151     -69.371  13.462  17.990  1.00 23.76           H  
ATOM   2197  CA  LEU A 151     -70.357  13.300  16.076  1.00 23.76           C  
ATOM   2198  HA  LEU A 151     -71.407  13.563  15.948  1.00 23.76           H  
ATOM   2199  C   LEU A 151     -70.110  12.208  14.926  1.00 23.76           C  
ATOM   2200  CB  LEU A 151     -69.515  14.570  15.773  1.00 23.76           C  
ATOM   2201  HB2 LEU A 151     -69.371  14.696  14.700  1.00 23.76           H  
ATOM   2202  HB3 LEU A 151     -68.525  14.426  16.205  1.00 23.76           H  
ATOM   2203  O   LEU A 151     -69.870  11.046  15.232  1.00 23.76           O  
ATOM   2204  CG  LEU A 151     -70.113  15.885  16.308  1.00 23.76           C  
ATOM   2205  HG  LEU A 151     -70.408  15.739  17.347  1.00 23.76           H  
ATOM   2206  CD1 LEU A 151     -69.068  17.001  16.266  1.00 23.76           C  
ATOM   2207 HD11 LEU A 151     -69.501  17.910  16.683  1.00 23.76           H  
ATOM   2208 HD12 LEU A 151     -68.210  16.718  16.875  1.00 23.76           H  
ATOM   2209 HD13 LEU A 151     -68.746  17.180  15.240  1.00 23.76           H  
ATOM   2210  CD2 LEU A 151     -71.318  16.345  15.481  1.00 23.76           C  
ATOM   2211 HD21 LEU A 151     -72.113  15.601  15.544  1.00 23.76           H  
ATOM   2212 HD22 LEU A 151     -71.034  16.505  14.441  1.00 23.76           H  
ATOM   2213 HD23 LEU A 151     -71.705  17.269  15.910  1.00 23.76           H  
ATOM   2214  N   GLY A 152     -70.200  12.561  13.593  1.00 28.42           N  
ATOM   2215  H   GLY A 152     -70.274  13.552  13.411  1.00 28.42           H  
ATOM   2216  CA  GLY A 152     -70.469  11.659  12.396  1.00 28.42           C  
ATOM   2217  HA2 GLY A 152     -70.438  10.631  12.757  1.00 28.42           H  
ATOM   2218  HA3 GLY A 152     -71.506  11.829  12.106  1.00 28.42           H  
ATOM   2219  C   GLY A 152     -69.620  11.651  11.049  1.00 28.42           C  
ATOM   2220  O   GLY A 152     -68.399  11.672  11.104  1.00 28.42           O  
ATOM   2221  N   GLU A 153     -70.270  11.515   9.853  1.00 33.44           N  
ATOM   2222  H   GLU A 153     -71.250  11.757   9.897  1.00 33.44           H  
ATOM   2223  CA  GLU A 153     -70.003  10.527   8.725  1.00 33.44           C  
ATOM   2224  HA  GLU A 153     -69.518   9.667   9.187  1.00 33.44           H  
ATOM   2225  C   GLU A 153     -69.087  10.852   7.465  1.00 33.44           C  
ATOM   2226  CB  GLU A 153     -71.381  10.025   8.216  1.00 33.44           C  
ATOM   2227  HB2 GLU A 153     -71.226   9.166   7.564  1.00 33.44           H  
ATOM   2228  HB3 GLU A 153     -71.836  10.825   7.632  1.00 33.44           H  
ATOM   2229  O   GLU A 153     -68.171  11.663   7.545  1.00 33.44           O  
ATOM   2230  CG  GLU A 153     -72.382   9.572   9.293  1.00 33.44           C  
ATOM   2231  HG2 GLU A 153     -72.642  10.421   9.925  1.00 33.44           H  
ATOM   2232  HG3 GLU A 153     -71.899   8.820   9.917  1.00 33.44           H  
ATOM   2233  CD  GLU A 153     -73.680   8.994   8.696  1.00 33.44           C  
ATOM   2234  OE1 GLU A 153     -74.362   8.241   9.427  1.00 33.44           O  
ATOM   2235  OE2 GLU A 153     -74.013   9.332   7.537  1.00 33.44           O  
ATOM   2236  N   ALA A 154     -69.268  10.145   6.310  1.00 26.10           N  
ATOM   2237  H   ALA A 154     -70.130   9.625   6.235  1.00 26.10           H  
ATOM   2238  CA  ALA A 154     -68.223   9.730   5.325  1.00 26.10           C  
ATOM   2239  HA  ALA A 154     -67.296  10.247   5.574  1.00 26.10           H  
ATOM   2240  C   ALA A 154     -68.506   9.980   3.803  1.00 26.10           C  
ATOM   2241  CB  ALA A 154     -68.006   8.225   5.547  1.00 26.10           C  
ATOM   2242  HB1 ALA A 154     -67.778   8.030   6.595  1.00 26.10           H  
ATOM   2243  HB2 ALA A 154     -67.169   7.883   4.938  1.00 26.10           H  
ATOM   2244  HB3 ALA A 154     -68.901   7.673   5.260  1.00 26.10           H  
ATOM   2245  O   ALA A 154     -69.639   9.815   3.353  1.00 26.10           O  
ATOM   2246  N   GLY A 155     -67.480  10.347   3.002  1.00 39.16           N  
ATOM   2247  H   GLY A 155     -66.545  10.307   3.381  1.00 39.16           H  
ATOM   2248  CA  GLY A 155     -67.618  11.045   1.699  1.00 39.16           C  
ATOM   2249  HA2 GLY A 155     -67.092  11.995   1.794  1.00 39.16           H  
ATOM   2250  HA3 GLY A 155     -68.669  11.285   1.540  1.00 39.16           H  
ATOM   2251  C   GLY A 155     -67.120  10.370   0.394  1.00 39.16           C  
ATOM   2252  O   GLY A 155     -67.579   9.295   0.023  1.00 39.16           O  
ATOM   2253  N   VAL A 156     -66.304  11.098  -0.392  1.00 27.17           N  
ATOM   2254  H   VAL A 156     -65.805  11.855   0.054  1.00 27.17           H  
ATOM   2255  CA  VAL A 156     -66.053  10.893  -1.850  1.00 27.17           C  
ATOM   2256  HA  VAL A 156     -66.592   9.997  -2.157  1.00 27.17           H  
ATOM   2257  C   VAL A 156     -64.566  10.600  -2.127  1.00 27.17           C  
ATOM   2258  CB  VAL A 156     -66.599  12.074  -2.706  1.00 27.17           C  
ATOM   2259  HB  VAL A 156     -65.985  12.957  -2.530  1.00 27.17           H  
ATOM   2260  O   VAL A 156     -63.951  11.144  -3.043  1.00 27.17           O  
ATOM   2261  CG1 VAL A 156     -66.645  11.799  -4.223  1.00 27.17           C  
ATOM   2262 HG11 VAL A 156     -67.235  10.903  -4.415  1.00 27.17           H  
ATOM   2263 HG12 VAL A 156     -67.089  12.646  -4.747  1.00 27.17           H  
ATOM   2264 HG13 VAL A 156     -65.646  11.650  -4.633  1.00 27.17           H  
ATOM   2265  CG2 VAL A 156     -68.049  12.424  -2.331  1.00 27.17           C  
ATOM   2266 HG21 VAL A 156     -68.428  13.216  -2.977  1.00 27.17           H  
ATOM   2267 HG22 VAL A 156     -68.091  12.784  -1.303  1.00 27.17           H  
ATOM   2268 HG23 VAL A 156     -68.679  11.540  -2.424  1.00 27.17           H  
ATOM   2269  N   ASP A 157     -63.959   9.771  -1.284  1.00 31.94           N  
ATOM   2270  H   ASP A 157     -64.495   9.419  -0.504  1.00 31.94           H  
ATOM   2271  CA  ASP A 157     -62.497   9.653  -1.188  1.00 31.94           C  
ATOM   2272  HA  ASP A 157     -62.059  10.606  -1.484  1.00 31.94           H  
ATOM   2273  C   ASP A 157     -61.880   8.596  -2.137  1.00 31.94           C  
ATOM   2274  CB  ASP A 157     -62.142   9.467   0.295  1.00 31.94           C  
ATOM   2275  HB2 ASP A 157     -61.058   9.458   0.411  1.00 31.94           H  
ATOM   2276  HB3 ASP A 157     -62.536   8.513   0.647  1.00 31.94           H  
ATOM   2277  O   ASP A 157     -60.666   8.558  -2.319  1.00 31.94           O  
ATOM   2278  CG  ASP A 157     -62.733  10.618   1.126  1.00 31.94           C  
ATOM   2279  OD1 ASP A 157     -62.223  11.753   0.994  1.00 31.94           O  
ATOM   2280  OD2 ASP A 157     -63.768  10.391   1.801  1.00 31.94           O  
ATOM   2281  N   GLU A 158     -62.711   7.800  -2.824  1.00 35.62           N  
ATOM   2282  H   GLU A 158     -63.694   7.927  -2.631  1.00 35.62           H  
ATOM   2283  CA  GLU A 158     -62.362   6.652  -3.698  1.00 35.62           C  
ATOM   2284  HA  GLU A 158     -61.757   5.955  -3.117  1.00 35.62           H  
ATOM   2285  C   GLU A 158     -61.545   6.993  -4.980  1.00 35.62           C  
ATOM   2286  CB  GLU A 158     -63.668   5.928  -4.116  1.00 35.62           C  
ATOM   2287  HB2 GLU A 158     -63.405   5.022  -4.662  1.00 35.62           H  
ATOM   2288  HB3 GLU A 158     -64.209   6.586  -4.795  1.00 35.62           H  
ATOM   2289  O   GLU A 158     -61.455   6.187  -5.906  1.00 35.62           O  
ATOM   2290  CG  GLU A 158     -64.619   5.520  -2.973  1.00 35.62           C  
ATOM   2291  HG2 GLU A 158     -64.939   6.411  -2.434  1.00 35.62           H  
ATOM   2292  HG3 GLU A 158     -64.071   4.883  -2.278  1.00 35.62           H  
ATOM   2293  CD  GLU A 158     -65.875   4.780  -3.485  1.00 35.62           C  
ATOM   2294  OE1 GLU A 158     -66.295   3.801  -2.825  1.00 35.62           O  
ATOM   2295  OE2 GLU A 158     -66.436   5.204  -4.525  1.00 35.62           O  
ATOM   2296  N   LEU A 159     -61.008   8.212  -5.105  1.00 25.65           N  
ATOM   2297  H   LEU A 159     -61.018   8.780  -4.271  1.00 25.65           H  
ATOM   2298  CA  LEU A 159     -60.718   8.846  -6.402  1.00 25.65           C  
ATOM   2299  HA  LEU A 159     -61.325   8.344  -7.155  1.00 25.65           H  
ATOM   2300  C   LEU A 159     -59.256   8.723  -6.873  1.00 25.65           C  
ATOM   2301  CB  LEU A 159     -61.206  10.309  -6.304  1.00 25.65           C  
ATOM   2302  HB2 LEU A 159     -62.136  10.296  -5.736  1.00 25.65           H  
ATOM   2303  HB3 LEU A 159     -60.492  10.899  -5.731  1.00 25.65           H  
ATOM   2304  O   LEU A 159     -59.009   8.450  -8.047  1.00 25.65           O  
ATOM   2305  CG  LEU A 159     -61.505  11.008  -7.646  1.00 25.65           C  
ATOM   2306  HG  LEU A 159     -62.011  10.312  -8.316  1.00 25.65           H  
ATOM   2307  CD1 LEU A 159     -62.437  12.199  -7.400  1.00 25.65           C  
ATOM   2308 HD11 LEU A 159     -63.363  11.847  -6.944  1.00 25.65           H  
ATOM   2309 HD12 LEU A 159     -62.677  12.690  -8.343  1.00 25.65           H  
ATOM   2310 HD13 LEU A 159     -61.962  12.909  -6.724  1.00 25.65           H  
ATOM   2311  CD2 LEU A 159     -60.274  11.582  -8.353  1.00 25.65           C  
ATOM   2312 HD21 LEU A 159     -59.771  12.295  -7.700  1.00 25.65           H  
ATOM   2313 HD22 LEU A 159     -59.582  10.784  -8.623  1.00 25.65           H  
ATOM   2314 HD23 LEU A 159     -60.577  12.085  -9.272  1.00 25.65           H  
ATOM   2315  N   LEU A 160     -58.285   8.970  -5.987  1.00 30.99           N  
ATOM   2316  H   LEU A 160     -58.564   9.110  -5.027  1.00 30.99           H  
ATOM   2317  CA  LEU A 160     -56.874   9.231  -6.347  1.00 30.99           C  
ATOM   2318  HA  LEU A 160     -56.803   9.289  -7.433  1.00 30.99           H  
ATOM   2319  C   LEU A 160     -55.889   8.108  -5.968  1.00 30.99           C  
ATOM   2320  CB  LEU A 160     -56.463  10.604  -5.762  1.00 30.99           C  
ATOM   2321  HB2 LEU A 160     -57.043  10.793  -4.858  1.00 30.99           H  
ATOM   2322  HB3 LEU A 160     -55.415  10.590  -5.465  1.00 30.99           H  
ATOM   2323  O   LEU A 160     -54.686   8.255  -6.152  1.00 30.99           O  
ATOM   2324  CG  LEU A 160     -56.664  11.758  -6.759  1.00 30.99           C  
ATOM   2325  HG  LEU A 160     -57.623  11.636  -7.262  1.00 30.99           H  
ATOM   2326  CD1 LEU A 160     -56.673  13.106  -6.036  1.00 30.99           C  
ATOM   2327 HD11 LEU A 160     -57.490  13.127  -5.316  1.00 30.99           H  
ATOM   2328 HD12 LEU A 160     -56.814  13.912  -6.756  1.00 30.99           H  
ATOM   2329 HD13 LEU A 160     -55.730  13.248  -5.509  1.00 30.99           H  
ATOM   2330  CD2 LEU A 160     -55.554  11.797  -7.814  1.00 30.99           C  
ATOM   2331 HD21 LEU A 160     -54.587  11.936  -7.330  1.00 30.99           H  
ATOM   2332 HD22 LEU A 160     -55.534  10.860  -8.369  1.00 30.99           H  
ATOM   2333 HD23 LEU A 160     -55.733  12.616  -8.511  1.00 30.99           H  
ATOM   2334  N   GLU A 161     -56.393   6.993  -5.445  1.00 35.07           N  
ATOM   2335  H   GLU A 161     -57.399   6.937  -5.367  1.00 35.07           H  
ATOM   2336  CA  GLU A 161     -55.619   6.018  -4.668  1.00 35.07           C  
ATOM   2337  HA  GLU A 161     -55.057   6.546  -3.897  1.00 35.07           H  
ATOM   2338  C   GLU A 161     -54.598   5.192  -5.480  1.00 35.07           C  
ATOM   2339  CB  GLU A 161     -56.651   5.114  -3.974  1.00 35.07           C  
ATOM   2340  HB2 GLU A 161     -57.182   4.548  -4.740  1.00 35.07           H  
ATOM   2341  HB3 GLU A 161     -57.378   5.741  -3.457  1.00 35.07           H  
ATOM   2342  O   GLU A 161     -53.426   5.105  -5.123  1.00 35.07           O  
ATOM   2343  CG  GLU A 161     -56.048   4.146  -2.953  1.00 35.07           C  
ATOM   2344  HG2 GLU A 161     -55.603   4.719  -2.139  1.00 35.07           H  
ATOM   2345  HG3 GLU A 161     -55.261   3.560  -3.426  1.00 35.07           H  
ATOM   2346  CD  GLU A 161     -57.125   3.193  -2.422  1.00 35.07           C  
ATOM   2347  OE1 GLU A 161     -57.410   3.245  -1.206  1.00 35.07           O  
ATOM   2348  OE2 GLU A 161     -57.629   2.398  -3.249  1.00 35.07           O  
ATOM   2349  N   ALA A 162     -55.027   4.545  -6.568  1.00 30.46           N  
ATOM   2350  H   ALA A 162     -56.005   4.637  -6.804  1.00 30.46           H  
ATOM   2351  CA  ALA A 162     -54.280   3.404  -7.110  1.00 30.46           C  
ATOM   2352  HA  ALA A 162     -53.878   2.839  -6.269  1.00 30.46           H  
ATOM   2353  C   ALA A 162     -53.080   3.753  -8.016  1.00 30.46           C  
ATOM   2354  CB  ALA A 162     -55.280   2.500  -7.842  1.00 30.46           C  
ATOM   2355  HB1 ALA A 162     -56.073   2.199  -7.157  1.00 30.46           H  
ATOM   2356  HB2 ALA A 162     -55.715   3.031  -8.688  1.00 30.46           H  
ATOM   2357  HB3 ALA A 162     -54.769   1.607  -8.204  1.00 30.46           H  
ATOM   2358  O   ALA A 162     -52.184   2.923  -8.180  1.00 30.46           O  
ATOM   2359  N   LEU A 163     -53.077   4.930  -8.654  1.00 30.86           N  
ATOM   2360  H   LEU A 163     -53.772   5.609  -8.377  1.00 30.86           H  
ATOM   2361  CA  LEU A 163     -52.311   5.168  -9.889  1.00 30.86           C  
ATOM   2362  HA  LEU A 163     -52.194   4.195 -10.366  1.00 30.86           H  
ATOM   2363  C   LEU A 163     -50.861   5.664  -9.714  1.00 30.86           C  
ATOM   2364  CB  LEU A 163     -53.134   6.057 -10.854  1.00 30.86           C  
ATOM   2365  HB2 LEU A 163     -54.047   6.380 -10.354  1.00 30.86           H  
ATOM   2366  HB3 LEU A 163     -52.569   6.956 -11.098  1.00 30.86           H  
ATOM   2367  O   LEU A 163     -50.170   5.797 -10.719  1.00 30.86           O  
ATOM   2368  CG  LEU A 163     -53.524   5.340 -12.163  1.00 30.86           C  
ATOM   2369  HG  LEU A 163     -54.009   4.394 -11.918  1.00 30.86           H  
ATOM   2370  CD1 LEU A 163     -54.520   6.193 -12.950  1.00 30.86           C  
ATOM   2371 HD11 LEU A 163     -55.406   6.375 -12.341  1.00 30.86           H  
ATOM   2372 HD12 LEU A 163     -54.062   7.147 -13.211  1.00 30.86           H  
ATOM   2373 HD13 LEU A 163     -54.818   5.669 -13.858  1.00 30.86           H  
ATOM   2374  CD2 LEU A 163     -52.330   5.061 -13.079  1.00 30.86           C  
ATOM   2375 HD21 LEU A 163     -51.815   5.992 -13.317  1.00 30.86           H  
ATOM   2376 HD22 LEU A 163     -52.664   4.577 -13.996  1.00 30.86           H  
ATOM   2377 HD23 LEU A 163     -51.623   4.399 -12.579  1.00 30.86           H  
ATOM   2378  N   GLY A 164     -50.379   5.911  -8.491  1.00 31.32           N  
ATOM   2379  H   GLY A 164     -50.994   5.830  -7.693  1.00 31.32           H  
ATOM   2380  CA  GLY A 164     -48.963   6.267  -8.272  1.00 31.32           C  
ATOM   2381  HA2 GLY A 164     -48.658   7.043  -8.974  1.00 31.32           H  
ATOM   2382  HA3 GLY A 164     -48.839   6.662  -7.264  1.00 31.32           H  
ATOM   2383  C   GLY A 164     -47.997   5.080  -8.429  1.00 31.32           C  
ATOM   2384  O   GLY A 164     -46.921   5.195  -9.002  1.00 31.32           O  
ATOM   2385  N   ARG A 165     -48.436   3.892  -7.999  1.00 29.38           N  
ATOM   2386  H   ARG A 165     -49.408   3.873  -7.725  1.00 29.38           H  
ATOM   2387  CA  ARG A 165     -47.579   2.835  -7.431  1.00 29.38           C  
ATOM   2388  HA  ARG A 165     -47.163   3.234  -6.505  1.00 29.38           H  
ATOM   2389  C   ARG A 165     -46.349   2.356  -8.225  1.00 29.38           C  
ATOM   2390  CB  ARG A 165     -48.480   1.626  -7.110  1.00 29.38           C  
ATOM   2391  HB2 ARG A 165     -49.513   1.952  -6.990  1.00 29.38           H  
ATOM   2392  HB3 ARG A 165     -48.447   0.925  -7.944  1.00 29.38           H  
ATOM   2393  O   ARG A 165     -45.423   1.865  -7.593  1.00 29.38           O  
ATOM   2394  CG  ARG A 165     -48.056   0.920  -5.813  1.00 29.38           C  
ATOM   2395  HG2 ARG A 165     -46.974   0.792  -5.803  1.00 29.38           H  
ATOM   2396  HG3 ARG A 165     -48.333   1.538  -4.958  1.00 29.38           H  
ATOM   2397  CD  ARG A 165     -48.691  -0.468  -5.679  1.00 29.38           C  
ATOM   2398  HD2 ARG A 165     -48.344  -1.079  -6.512  1.00 29.38           H  
ATOM   2399  HD3 ARG A 165     -48.333  -0.915  -4.751  1.00 29.38           H  
ATOM   2400  NE  ARG A 165     -50.168  -0.428  -5.666  1.00 29.38           N  
ATOM   2401  HE  ARG A 165     -50.594   0.487  -5.623  1.00 29.38           H  
ATOM   2402  NH1 ARG A 165     -50.504  -2.693  -5.780  1.00 29.38           N  
ATOM   2403 HH11 ARG A 165     -51.123  -3.491  -5.804  1.00 29.38           H  
ATOM   2404 HH12 ARG A 165     -49.503  -2.810  -5.835  1.00 29.38           H  
ATOM   2405  NH2 ARG A 165     -52.264  -1.321  -5.643  1.00 29.38           N  
ATOM   2406 HH21 ARG A 165     -52.880  -2.121  -5.632  1.00 29.38           H  
ATOM   2407 HH22 ARG A 165     -52.647  -0.391  -5.554  1.00 29.38           H  
ATOM   2408  CZ  ARG A 165     -50.970  -1.477  -5.699  1.00 29.38           C  
ATOM   2409  N   GLU A 166     -46.368   2.356  -9.560  1.00 25.61           N  
ATOM   2410  H   GLU A 166     -47.117   2.856 -10.016  1.00 25.61           H  
ATOM   2411  CA  GLU A 166     -45.429   1.540 -10.366  1.00 25.61           C  
ATOM   2412  HA  GLU A 166     -44.883   0.870  -9.703  1.00 25.61           H  
ATOM   2413  C   GLU A 166     -44.341   2.339 -11.107  1.00 25.61           C  
ATOM   2414  CB  GLU A 166     -46.242   0.646 -11.324  1.00 25.61           C  
ATOM   2415  HB2 GLU A 166     -46.696   1.270 -12.093  1.00 25.61           H  
ATOM   2416  HB3 GLU A 166     -47.041   0.171 -10.755  1.00 25.61           H  
ATOM   2417  O   GLU A 166     -43.276   1.794 -11.385  1.00 25.61           O  
ATOM   2418  CG  GLU A 166     -45.407  -0.466 -11.986  1.00 25.61           C  
ATOM   2419  HG2 GLU A 166     -44.661  -0.018 -12.643  1.00 25.61           H  
ATOM   2420  HG3 GLU A 166     -44.886  -1.023 -11.207  1.00 25.61           H  
ATOM   2421  CD  GLU A 166     -46.274  -1.423 -12.818  1.00 25.61           C  
ATOM   2422  OE1 GLU A 166     -46.246  -2.644 -12.537  1.00 25.61           O  
ATOM   2423  OE2 GLU A 166     -46.972  -0.934 -13.738  1.00 25.61           O  
ATOM   2424  N   LEU A 167     -44.575   3.619 -11.420  1.00 27.88           N  
ATOM   2425  H   LEU A 167     -45.415   4.055 -11.066  1.00 27.88           H  
ATOM   2426  CA  LEU A 167     -43.593   4.463 -12.125  1.00 27.88           C  
ATOM   2427  HA  LEU A 167     -42.836   3.814 -12.565  1.00 27.88           H  
ATOM   2428  C   LEU A 167     -42.773   5.372 -11.190  1.00 27.88           C  
ATOM   2429  CB  LEU A 167     -44.278   5.220 -13.282  1.00 27.88           C  
ATOM   2430  HB2 LEU A 167     -43.623   6.025 -13.617  1.00 27.88           H  
ATOM   2431  HB3 LEU A 167     -45.191   5.676 -12.901  1.00 27.88           H  
ATOM   2432  O   LEU A 167     -41.859   6.043 -11.664  1.00 27.88           O  
ATOM   2433  CG  LEU A 167     -44.608   4.328 -14.498  1.00 27.88           C  
ATOM   2434  HG  LEU A 167     -45.165   3.450 -14.170  1.00 27.88           H  
ATOM   2435  CD1 LEU A 167     -45.481   5.103 -15.490  1.00 27.88           C  
ATOM   2436 HD11 LEU A 167     -45.743   4.457 -16.328  1.00 27.88           H  
ATOM   2437 HD12 LEU A 167     -46.396   5.418 -14.989  1.00 27.88           H  
ATOM   2438 HD13 LEU A 167     -44.943   5.982 -15.848  1.00 27.88           H  
ATOM   2439  CD2 LEU A 167     -43.357   3.875 -15.262  1.00 27.88           C  
ATOM   2440 HD21 LEU A 167     -43.648   3.312 -16.149  1.00 27.88           H  
ATOM   2441 HD22 LEU A 167     -42.760   3.219 -14.630  1.00 27.88           H  
ATOM   2442 HD23 LEU A 167     -42.757   4.739 -15.547  1.00 27.88           H  
ATOM   2443  N   ASP A 168     -43.038   5.330  -9.881  1.00 25.19           N  
ATOM   2444  H   ASP A 168     -43.822   4.769  -9.580  1.00 25.19           H  
ATOM   2445  CA  ASP A 168     -42.293   6.017  -8.812  1.00 25.19           C  
ATOM   2446  HA  ASP A 168     -42.051   7.025  -9.150  1.00 25.19           H  
ATOM   2447  C   ASP A 168     -40.942   5.314  -8.491  1.00 25.19           C  
ATOM   2448  CB  ASP A 168     -43.200   6.143  -7.560  1.00 25.19           C  
ATOM   2449  HB2 ASP A 168     -42.603   6.537  -6.738  1.00 25.19           H  
ATOM   2450  HB3 ASP A 168     -43.544   5.149  -7.275  1.00 25.19           H  
ATOM   2451  O   ASP A 168     -40.625   5.049  -7.333  1.00 25.19           O  
ATOM   2452  CG  ASP A 168     -44.417   7.075  -7.698  1.00 25.19           C  
ATOM   2453  OD1 ASP A 168     -44.422   7.934  -8.611  1.00 25.19           O  
ATOM   2454  OD2 ASP A 168     -45.335   6.950  -6.851  1.00 25.19           O  
ATOM   2455  N   GLY A 169     -40.175   4.920  -9.518  1.00 22.56           N  
ATOM   2456  H   GLY A 169     -40.465   5.210 -10.441  1.00 22.56           H  
ATOM   2457  CA  GLY A 169     -39.055   3.971  -9.388  1.00 22.56           C  
ATOM   2458  HA2 GLY A 169     -39.254   3.303  -8.549  1.00 22.56           H  
ATOM   2459  HA3 GLY A 169     -39.029   3.360 -10.290  1.00 22.56           H  
ATOM   2460  C   GLY A 169     -37.637   4.541  -9.192  1.00 22.56           C  
ATOM   2461  O   GLY A 169     -36.904   4.006  -8.364  1.00 22.56           O  
ATOM   2462  N   ASP A 170     -37.235   5.553  -9.979  1.00 23.15           N  
ATOM   2463  H   ASP A 170     -37.926   6.027 -10.543  1.00 23.15           H  
ATOM   2464  CA  ASP A 170     -35.864   6.129 -10.079  1.00 23.15           C  
ATOM   2465  HA  ASP A 170     -35.350   5.993  -9.128  1.00 23.15           H  
ATOM   2466  C   ASP A 170     -35.974   7.654 -10.337  1.00 23.15           C  
ATOM   2467  CB  ASP A 170     -35.049   5.387 -11.201  1.00 23.15           C  
ATOM   2468  HB2 ASP A 170     -35.467   4.386 -11.306  1.00 23.15           H  
ATOM   2469  HB3 ASP A 170     -35.234   5.887 -12.152  1.00 23.15           H  
ATOM   2470  O   ASP A 170     -36.801   8.035 -11.203  1.00 23.15           O  
ATOM   2471  CG  ASP A 170     -33.506   5.183 -11.030  1.00 23.15           C  
ATOM   2472  OD1 ASP A 170     -33.054   4.747  -9.950  1.00 23.15           O  
ATOM   2473  OD2 ASP A 170     -32.727   5.276 -12.032  1.00 23.15           O  
ATOM   2474  OXT ASP A 170     -35.247   8.434  -9.681  1.00 23.15           O  
TER    2475      ASP A 170                                                       
ATOM   2475  N   MET B   1     -38.997   2.978 -40.873  1.00 78.70           N  
ATOM   2476  H   MET B   1     -38.503   2.100 -40.804  1.00 78.70           H  
ATOM   2477  H2  MET B   1     -39.897   2.820 -41.303  1.00 78.70           H  
ATOM   2478  H3  MET B   1     -38.468   3.633 -41.431  1.00 78.70           H  
ATOM   2479  CA  MET B   1     -39.192   3.543 -39.529  1.00 78.70           C  
ATOM   2480  HA  MET B   1     -39.831   2.877 -38.950  1.00 78.70           H  
ATOM   2481  C   MET B   1     -39.876   4.893 -39.637  1.00 78.70           C  
ATOM   2482  CB  MET B   1     -37.876   3.719 -38.772  1.00 78.70           C  
ATOM   2483  HB2 MET B   1     -38.078   4.209 -37.820  1.00 78.70           H  
ATOM   2484  HB3 MET B   1     -37.210   4.357 -39.352  1.00 78.70           H  
ATOM   2485  O   MET B   1     -39.433   5.744 -40.404  1.00 78.70           O  
ATOM   2486  CG  MET B   1     -37.165   2.401 -38.481  1.00 78.70           C  
ATOM   2487  HG2 MET B   1     -37.009   1.856 -39.412  1.00 78.70           H  
ATOM   2488  HG3 MET B   1     -37.768   1.792 -37.807  1.00 78.70           H  
ATOM   2489  SD  MET B   1     -35.556   2.709 -37.734  1.00 78.70           S  
ATOM   2490  CE  MET B   1     -34.828   1.055 -37.871  1.00 78.70           C  
ATOM   2491  HE1 MET B   1     -34.831   0.723 -38.909  1.00 78.70           H  
ATOM   2492  HE2 MET B   1     -35.393   0.353 -37.258  1.00 78.70           H  
ATOM   2493  HE3 MET B   1     -33.798   1.080 -37.513  1.00 78.70           H  
ATOM   2494  N   THR B   2     -40.940   5.059 -38.870  1.00 89.87           N  
ATOM   2495  H   THR B   2     -41.245   4.243 -38.359  1.00 89.87           H  
ATOM   2496  CA  THR B   2     -41.516   6.316 -38.391  1.00 89.87           C  
ATOM   2497  HA  THR B   2     -41.784   6.951 -39.236  1.00 89.87           H  
ATOM   2498  C   THR B   2     -40.519   7.072 -37.504  1.00 89.87           C  
ATOM   2499  CB  THR B   2     -42.779   6.009 -37.563  1.00 89.87           C  
ATOM   2500  HB  THR B   2     -43.180   6.942 -37.168  1.00 89.87           H  
ATOM   2501  O   THR B   2     -39.435   6.572 -37.192  1.00 89.87           O  
ATOM   2502  CG2 THR B   2     -43.878   5.324 -38.374  1.00 89.87           C  
ATOM   2503 HG21 THR B   2     -44.759   5.195 -37.745  1.00 89.87           H  
ATOM   2504 HG22 THR B   2     -43.551   4.344 -38.722  1.00 89.87           H  
ATOM   2505 HG23 THR B   2     -44.144   5.943 -39.231  1.00 89.87           H  
ATOM   2506  OG1 THR B   2     -42.455   5.163 -36.486  1.00 89.87           O  
ATOM   2507  HG1 THR B   2     -42.395   4.268 -36.828  1.00 89.87           H  
ATOM   2508  N   ASP B   3     -40.874   8.285 -37.077  1.00 83.20           N  
ATOM   2509  H   ASP B   3     -41.765   8.681 -37.343  1.00 83.20           H  
ATOM   2510  CA  ASP B   3     -40.041   9.031 -36.131  1.00 83.20           C  
ATOM   2511  HA  ASP B   3     -39.025   9.040 -36.525  1.00 83.20           H  
ATOM   2512  C   ASP B   3     -39.967   8.326 -34.766  1.00 83.20           C  
ATOM   2513  CB  ASP B   3     -40.523  10.486 -36.043  1.00 83.20           C  
ATOM   2514  HB2 ASP B   3     -40.965  10.782 -36.994  1.00 83.20           H  
ATOM   2515  HB3 ASP B   3     -41.284  10.585 -35.268  1.00 83.20           H  
ATOM   2516  O   ASP B   3     -38.873   8.088 -34.259  1.00 83.20           O  
ATOM   2517  CG  ASP B   3     -39.342  11.416 -35.769  1.00 83.20           C  
ATOM   2518  OD1 ASP B   3     -38.410  11.392 -36.610  1.00 83.20           O  
ATOM   2519  OD2 ASP B   3     -39.359  12.112 -34.740  1.00 83.20           O  
ATOM   2520  N   SER B   4     -41.113   7.856 -34.261  1.00 84.23           N  
ATOM   2521  H   SER B   4     -41.982   8.108 -34.710  1.00 84.23           H  
ATOM   2522  CA  SER B   4     -41.232   7.070 -33.028  1.00 84.23           C  
ATOM   2523  HA  SER B   4     -40.914   7.689 -32.189  1.00 84.23           H  
ATOM   2524  C   SER B   4     -40.370   5.803 -33.031  1.00 84.23           C  
ATOM   2525  CB  SER B   4     -42.700   6.676 -32.820  1.00 84.23           C  
ATOM   2526  HB2 SER B   4     -42.987   5.947 -33.579  1.00 84.23           H  
ATOM   2527  HB3 SER B   4     -42.833   6.227 -31.836  1.00 84.23           H  
ATOM   2528  O   SER B   4     -39.709   5.523 -32.038  1.00 84.23           O  
ATOM   2529  OG  SER B   4     -43.536   7.813 -32.936  1.00 84.23           O  
ATOM   2530  HG  SER B   4     -43.592   8.227 -32.071  1.00 84.23           H  
ATOM   2531  N   GLU B   5     -40.315   5.057 -34.142  1.00 86.89           N  
ATOM   2532  H   GLU B   5     -40.897   5.310 -34.928  1.00 86.89           H  
ATOM   2533  CA  GLU B   5     -39.465   3.858 -34.247  1.00 86.89           C  
ATOM   2534  HA  GLU B   5     -39.668   3.197 -33.404  1.00 86.89           H  
ATOM   2535  C   GLU B   5     -37.967   4.201 -34.180  1.00 86.89           C  
ATOM   2536  CB  GLU B   5     -39.781   3.094 -35.542  1.00 86.89           C  
ATOM   2537  HB2 GLU B   5     -38.975   2.390 -35.748  1.00 86.89           H  
ATOM   2538  HB3 GLU B   5     -39.815   3.816 -36.358  1.00 86.89           H  
ATOM   2539  O   GLU B   5     -37.232   3.545 -33.444  1.00 86.89           O  
ATOM   2540  CG  GLU B   5     -41.100   2.303 -35.480  1.00 86.89           C  
ATOM   2541  HG2 GLU B   5     -41.888   2.934 -35.069  1.00 86.89           H  
ATOM   2542  HG3 GLU B   5     -40.969   1.451 -34.814  1.00 86.89           H  
ATOM   2543  CD  GLU B   5     -41.523   1.834 -36.879  1.00 86.89           C  
ATOM   2544  OE1 GLU B   5     -41.715   0.626 -37.105  1.00 86.89           O  
ATOM   2545  OE2 GLU B   5     -41.622   2.714 -37.768  1.00 86.89           O  
ATOM   2546  N   LYS B   6     -37.513   5.262 -34.870  1.00 86.65           N  
ATOM   2547  H   LYS B   6     -38.179   5.804 -35.402  1.00 86.65           H  
ATOM   2548  CA  LYS B   6     -36.111   5.725 -34.776  1.00 86.65           C  
ATOM   2549  HA  LYS B   6     -35.442   4.900 -35.022  1.00 86.65           H  
ATOM   2550  C   LYS B   6     -35.762   6.148 -33.349  1.00 86.65           C  
ATOM   2551  CB  LYS B   6     -35.847   6.905 -35.728  1.00 86.65           C  
ATOM   2552  HB2 LYS B   6     -34.864   7.318 -35.500  1.00 86.65           H  
ATOM   2553  HB3 LYS B   6     -36.592   7.679 -35.547  1.00 86.65           H  
ATOM   2554  O   LYS B   6     -34.715   5.778 -32.826  1.00 86.65           O  
ATOM   2555  CG  LYS B   6     -35.858   6.502 -37.207  1.00 86.65           C  
ATOM   2556  HG2 LYS B   6     -35.083   5.754 -37.371  1.00 86.65           H  
ATOM   2557  HG3 LYS B   6     -36.823   6.060 -37.455  1.00 86.65           H  
ATOM   2558  CD  LYS B   6     -35.604   7.687 -38.152  1.00 86.65           C  
ATOM   2559  HD2 LYS B   6     -34.649   8.151 -37.906  1.00 86.65           H  
ATOM   2560  HD3 LYS B   6     -35.532   7.293 -39.165  1.00 86.65           H  
ATOM   2561  CE  LYS B   6     -36.751   8.711 -38.108  1.00 86.65           C  
ATOM   2562  HE2 LYS B   6     -37.110   8.887 -39.123  1.00 86.65           H  
ATOM   2563  HE3 LYS B   6     -37.577   8.271 -37.549  1.00 86.65           H  
ATOM   2564  NZ  LYS B   6     -36.349   9.997 -37.487  1.00 86.65           N  
ATOM   2565  HZ1 LYS B   6     -35.650  10.497 -38.019  1.00 86.65           H  
ATOM   2566  HZ2 LYS B   6     -37.147  10.606 -37.379  1.00 86.65           H  
ATOM   2567  HZ3 LYS B   6     -36.032   9.865 -36.537  1.00 86.65           H  
ATOM   2568  N   VAL B   7     -36.641   6.921 -32.711  1.00 86.22           N  
ATOM   2569  H   VAL B   7     -37.484   7.191 -33.197  1.00 86.22           H  
ATOM   2570  CA  VAL B   7     -36.433   7.404 -31.338  1.00 86.22           C  
ATOM   2571  HA  VAL B   7     -35.440   7.850 -31.276  1.00 86.22           H  
ATOM   2572  C   VAL B   7     -36.440   6.246 -30.335  1.00 86.22           C  
ATOM   2573  CB  VAL B   7     -37.451   8.506 -30.993  1.00 86.22           C  
ATOM   2574  HB  VAL B   7     -38.462   8.137 -31.168  1.00 86.22           H  
ATOM   2575  O   VAL B   7     -35.626   6.252 -29.415  1.00 86.22           O  
ATOM   2576  CG1 VAL B   7     -37.334   8.963 -29.538  1.00 86.22           C  
ATOM   2577 HG11 VAL B   7     -37.998   9.811 -29.372  1.00 86.22           H  
ATOM   2578 HG12 VAL B   7     -36.310   9.263 -29.315  1.00 86.22           H  
ATOM   2579 HG13 VAL B   7     -37.626   8.157 -28.864  1.00 86.22           H  
ATOM   2580  CG2 VAL B   7     -37.211   9.753 -31.858  1.00 86.22           C  
ATOM   2581 HG21 VAL B   7     -37.267   9.509 -32.919  1.00 86.22           H  
ATOM   2582 HG22 VAL B   7     -36.230  10.179 -31.644  1.00 86.22           H  
ATOM   2583 HG23 VAL B   7     -37.977  10.500 -31.649  1.00 86.22           H  
ATOM   2584  N   ALA B   8     -37.260   5.210 -30.541  1.00 84.51           N  
ATOM   2585  H   ALA B   8     -37.940   5.265 -31.286  1.00 84.51           H  
ATOM   2586  CA  ALA B   8     -37.241   3.999 -29.721  1.00 84.51           C  
ATOM   2587  HA  ALA B   8     -37.358   4.292 -28.678  1.00 84.51           H  
ATOM   2588  C   ALA B   8     -35.911   3.225 -29.829  1.00 84.51           C  
ATOM   2589  CB  ALA B   8     -38.439   3.124 -30.107  1.00 84.51           C  
ATOM   2590  HB1 ALA B   8     -38.355   2.807 -31.147  1.00 84.51           H  
ATOM   2591  HB2 ALA B   8     -39.364   3.686 -29.977  1.00 84.51           H  
ATOM   2592  HB3 ALA B   8     -38.469   2.244 -29.465  1.00 84.51           H  
ATOM   2593  O   ALA B   8     -35.427   2.708 -28.821  1.00 84.51           O  
ATOM   2594  N   GLU B   9     -35.282   3.167 -31.008  1.00 87.24           N  
ATOM   2595  H   GLU B   9     -35.731   3.557 -31.825  1.00 87.24           H  
ATOM   2596  CA  GLU B   9     -33.942   2.578 -31.154  1.00 87.24           C  
ATOM   2597  HA  GLU B   9     -33.928   1.617 -30.641  1.00 87.24           H  
ATOM   2598  C   GLU B   9     -32.850   3.425 -30.486  1.00 87.24           C  
ATOM   2599  CB  GLU B   9     -33.595   2.323 -32.627  1.00 87.24           C  
ATOM   2600  HB2 GLU B   9     -33.750   3.229 -33.212  1.00 87.24           H  
ATOM   2601  HB3 GLU B   9     -32.542   2.048 -32.678  1.00 87.24           H  
ATOM   2602  O   GLU B   9     -32.026   2.875 -29.750  1.00 87.24           O  
ATOM   2603  CG  GLU B   9     -34.427   1.171 -33.206  1.00 87.24           C  
ATOM   2604  HG2 GLU B   9     -35.468   1.485 -33.293  1.00 87.24           H  
ATOM   2605  HG3 GLU B   9     -34.393   0.336 -32.507  1.00 87.24           H  
ATOM   2606  CD  GLU B   9     -33.925   0.681 -34.571  1.00 87.24           C  
ATOM   2607  OE1 GLU B   9     -34.409  -0.399 -34.979  1.00 87.24           O  
ATOM   2608  OE2 GLU B   9     -33.057   1.348 -35.177  1.00 87.24           O  
ATOM   2609  N   TYR B  10     -32.867   4.751 -30.666  1.00 86.36           N  
ATOM   2610  H   TYR B  10     -33.540   5.143 -31.309  1.00 86.36           H  
ATOM   2611  CA  TYR B  10     -31.916   5.647 -29.996  1.00 86.36           C  
ATOM   2612  HA  TYR B  10     -30.906   5.310 -30.230  1.00 86.36           H  
ATOM   2613  C   TYR B  10     -32.045   5.598 -28.468  1.00 86.36           C  
ATOM   2614  CB  TYR B  10     -32.079   7.091 -30.496  1.00 86.36           C  
ATOM   2615  HB2 TYR B  10     -31.509   7.747 -29.838  1.00 86.36           H  
ATOM   2616  HB3 TYR B  10     -33.127   7.378 -30.409  1.00 86.36           H  
ATOM   2617  O   TYR B  10     -31.030   5.506 -27.776  1.00 86.36           O  
ATOM   2618  CG  TYR B  10     -31.591   7.346 -31.911  1.00 86.36           C  
ATOM   2619  CD1 TYR B  10     -30.258   7.051 -32.263  1.00 86.36           C  
ATOM   2620  HD1 TYR B  10     -29.585   6.634 -31.528  1.00 86.36           H  
ATOM   2621  CD2 TYR B  10     -32.453   7.920 -32.866  1.00 86.36           C  
ATOM   2622  HD2 TYR B  10     -33.472   8.156 -32.595  1.00 86.36           H  
ATOM   2623  CE1 TYR B  10     -29.796   7.299 -33.570  1.00 86.36           C  
ATOM   2624  HE1 TYR B  10     -28.776   7.061 -33.835  1.00 86.36           H  
ATOM   2625  CE2 TYR B  10     -31.995   8.174 -34.172  1.00 86.36           C  
ATOM   2626  HE2 TYR B  10     -32.652   8.608 -34.912  1.00 86.36           H  
ATOM   2627  OH  TYR B  10     -30.234   8.104 -35.792  1.00 86.36           O  
ATOM   2628  HH  TYR B  10     -29.323   7.825 -35.907  1.00 86.36           H  
ATOM   2629  CZ  TYR B  10     -30.668   7.858 -34.528  1.00 86.36           C  
ATOM   2630  N   LEU B  11     -33.271   5.596 -27.935  1.00 84.93           N  
ATOM   2631  H   LEU B  11     -34.065   5.698 -28.551  1.00 84.93           H  
ATOM   2632  CA  LEU B  11     -33.523   5.486 -26.498  1.00 84.93           C  
ATOM   2633  HA  LEU B  11     -32.934   6.254 -25.997  1.00 84.93           H  
ATOM   2634  C   LEU B  11     -33.053   4.127 -25.959  1.00 84.93           C  
ATOM   2635  CB  LEU B  11     -35.015   5.752 -26.228  1.00 84.93           C  
ATOM   2636  HB2 LEU B  11     -35.284   6.711 -26.672  1.00 84.93           H  
ATOM   2637  HB3 LEU B  11     -35.602   4.979 -26.724  1.00 84.93           H  
ATOM   2638  O   LEU B  11     -32.334   4.088 -24.962  1.00 84.93           O  
ATOM   2639  CG  LEU B  11     -35.401   5.783 -24.736  1.00 84.93           C  
ATOM   2640  HG  LEU B  11     -35.147   4.829 -24.274  1.00 84.93           H  
ATOM   2641  CD1 LEU B  11     -34.701   6.911 -23.971  1.00 84.93           C  
ATOM   2642 HD11 LEU B  11     -33.625   6.737 -23.942  1.00 84.93           H  
ATOM   2643 HD12 LEU B  11     -35.062   6.932 -22.943  1.00 84.93           H  
ATOM   2644 HD13 LEU B  11     -34.909   7.873 -24.439  1.00 84.93           H  
ATOM   2645  CD2 LEU B  11     -36.910   5.993 -24.611  1.00 84.93           C  
ATOM   2646 HD21 LEU B  11     -37.440   5.189 -25.123  1.00 84.93           H  
ATOM   2647 HD22 LEU B  11     -37.196   5.980 -23.559  1.00 84.93           H  
ATOM   2648 HD23 LEU B  11     -37.195   6.951 -25.046  1.00 84.93           H  
ATOM   2649  N   ARG B  12     -33.352   3.024 -26.664  1.00 86.33           N  
ATOM   2650  H   ARG B  12     -33.947   3.123 -27.474  1.00 86.33           H  
ATOM   2651  CA  ARG B  12     -32.852   1.683 -26.315  1.00 86.33           C  
ATOM   2652  HA  ARG B  12     -33.199   1.444 -25.310  1.00 86.33           H  
ATOM   2653  C   ARG B  12     -31.323   1.652 -26.270  1.00 86.33           C  
ATOM   2654  CB  ARG B  12     -33.418   0.644 -27.299  1.00 86.33           C  
ATOM   2655  HB2 ARG B  12     -33.026   0.845 -28.296  1.00 86.33           H  
ATOM   2656  HB3 ARG B  12     -34.502   0.750 -27.328  1.00 86.33           H  
ATOM   2657  O   ARG B  12     -30.765   1.126 -25.308  1.00 86.33           O  
ATOM   2658  CG  ARG B  12     -33.082  -0.805 -26.902  1.00 86.33           C  
ATOM   2659  HG2 ARG B  12     -32.008  -0.902 -26.741  1.00 86.33           H  
ATOM   2660  HG3 ARG B  12     -33.591  -1.053 -25.970  1.00 86.33           H  
ATOM   2661  CD  ARG B  12     -33.481  -1.811 -27.992  1.00 86.33           C  
ATOM   2662  HD2 ARG B  12     -33.184  -2.808 -27.667  1.00 86.33           H  
ATOM   2663  HD3 ARG B  12     -32.920  -1.572 -28.895  1.00 86.33           H  
ATOM   2664  NE  ARG B  12     -34.936  -1.807 -28.255  1.00 86.33           N  
ATOM   2665  HE  ARG B  12     -35.535  -1.802 -27.441  1.00 86.33           H  
ATOM   2666  NH1 ARG B  12     -34.891  -1.759 -30.564  1.00 86.33           N  
ATOM   2667 HH11 ARG B  12     -35.369  -1.660 -31.448  1.00 86.33           H  
ATOM   2668 HH12 ARG B  12     -33.882  -1.781 -30.557  1.00 86.33           H  
ATOM   2669  NH2 ARG B  12     -36.842  -1.725 -29.494  1.00 86.33           N  
ATOM   2670 HH21 ARG B  12     -37.295  -1.672 -30.396  1.00 86.33           H  
ATOM   2671 HH22 ARG B  12     -37.395  -1.702 -28.649  1.00 86.33           H  
ATOM   2672  CZ  ARG B  12     -35.542  -1.765 -29.432  1.00 86.33           C  
ATOM   2673  N   ARG B  13     -30.636   2.242 -27.259  1.00 88.05           N  
ATOM   2674  H   ARG B  13     -31.157   2.652 -28.021  1.00 88.05           H  
ATOM   2675  CA  ARG B  13     -29.165   2.324 -27.265  1.00 88.05           C  
ATOM   2676  HA  ARG B  13     -28.783   1.315 -27.109  1.00 88.05           H  
ATOM   2677  C   ARG B  13     -28.645   3.140 -26.080  1.00 88.05           C  
ATOM   2678  CB  ARG B  13     -28.648   2.859 -28.615  1.00 88.05           C  
ATOM   2679  HB2 ARG B  13     -29.043   2.245 -29.425  1.00 88.05           H  
ATOM   2680  HB3 ARG B  13     -29.015   3.876 -28.756  1.00 88.05           H  
ATOM   2681  O   ARG B  13     -27.773   2.646 -25.374  1.00 88.05           O  
ATOM   2682  CG  ARG B  13     -27.108   2.880 -28.706  1.00 88.05           C  
ATOM   2683  HG2 ARG B  13     -26.709   3.434 -27.857  1.00 88.05           H  
ATOM   2684  HG3 ARG B  13     -26.813   3.416 -29.608  1.00 88.05           H  
ATOM   2685  CD  ARG B  13     -26.484   1.474 -28.753  1.00 88.05           C  
ATOM   2686  HD2 ARG B  13     -26.503   1.125 -29.785  1.00 88.05           H  
ATOM   2687  HD3 ARG B  13     -27.075   0.785 -28.149  1.00 88.05           H  
ATOM   2688  NE  ARG B  13     -25.111   1.460 -28.219  1.00 88.05           N  
ATOM   2689  HE  ARG B  13     -24.883   2.161 -27.529  1.00 88.05           H  
ATOM   2690  NH1 ARG B  13     -24.309  -0.399 -29.315  1.00 88.05           N  
ATOM   2691 HH11 ARG B  13     -25.143  -0.418 -29.884  1.00 88.05           H  
ATOM   2692 HH12 ARG B  13     -23.569  -1.075 -29.437  1.00 88.05           H  
ATOM   2693  NH2 ARG B  13     -23.093   0.551 -27.719  1.00 88.05           N  
ATOM   2694 HH21 ARG B  13     -23.097   1.138 -26.897  1.00 88.05           H  
ATOM   2695 HH22 ARG B  13     -22.381  -0.161 -27.804  1.00 88.05           H  
ATOM   2696  CZ  ARG B  13     -24.180   0.545 -28.424  1.00 88.05           C  
ATOM   2697  N   ALA B  14     -29.217   4.316 -25.817  1.00 88.80           N  
ATOM   2698  H   ALA B  14     -29.937   4.653 -26.439  1.00 88.80           H  
ATOM   2699  CA  ALA B  14     -28.823   5.164 -24.692  1.00 88.80           C  
ATOM   2700  HA  ALA B  14     -27.767   5.413 -24.801  1.00 88.80           H  
ATOM   2701  C   ALA B  14     -28.981   4.450 -23.336  1.00 88.80           C  
ATOM   2702  CB  ALA B  14     -29.632   6.467 -24.749  1.00 88.80           C  
ATOM   2703  HB1 ALA B  14     -30.696   6.257 -24.640  1.00 88.80           H  
ATOM   2704  HB2 ALA B  14     -29.317   7.128 -23.942  1.00 88.80           H  
ATOM   2705  HB3 ALA B  14     -29.463   6.968 -25.703  1.00 88.80           H  
ATOM   2706  O   ALA B  14     -28.064   4.489 -22.520  1.00 88.80           O  
ATOM   2707  N   THR B  15     -30.090   3.733 -23.114  1.00 89.65           N  
ATOM   2708  H   THR B  15     -30.848   3.794 -23.779  1.00 89.65           H  
ATOM   2709  CA  THR B  15     -30.302   2.968 -21.870  1.00 89.65           C  
ATOM   2710  HA  THR B  15     -30.064   3.618 -21.028  1.00 89.65           H  
ATOM   2711  C   THR B  15     -29.382   1.750 -21.740  1.00 89.65           C  
ATOM   2712  CB  THR B  15     -31.764   2.531 -21.696  1.00 89.65           C  
ATOM   2713  HB  THR B  15     -31.833   1.900 -20.810  1.00 89.65           H  
ATOM   2714  O   THR B  15     -28.945   1.437 -20.635  1.00 89.65           O  
ATOM   2715  CG2 THR B  15     -32.689   3.731 -21.491  1.00 89.65           C  
ATOM   2716 HG21 THR B  15     -32.673   4.387 -22.362  1.00 89.65           H  
ATOM   2717 HG22 THR B  15     -33.708   3.377 -21.332  1.00 89.65           H  
ATOM   2718 HG23 THR B  15     -32.375   4.292 -20.611  1.00 89.65           H  
ATOM   2719  OG1 THR B  15     -32.234   1.791 -22.805  1.00 89.65           O  
ATOM   2720  HG1 THR B  15     -31.537   1.713 -23.460  1.00 89.65           H  
ATOM   2721  N   LEU B  16     -29.027   1.083 -22.847  1.00 90.46           N  
ATOM   2722  H   LEU B  16     -29.385   1.389 -23.740  1.00 90.46           H  
ATOM   2723  CA  LEU B  16     -28.058  -0.019 -22.833  1.00 90.46           C  
ATOM   2724  HA  LEU B  16     -28.305  -0.692 -22.012  1.00 90.46           H  
ATOM   2725  C   LEU B  16     -26.634   0.481 -22.551  1.00 90.46           C  
ATOM   2726  CB  LEU B  16     -28.124  -0.795 -24.162  1.00 90.46           C  
ATOM   2727  HB2 LEU B  16     -27.231  -1.415 -24.249  1.00 90.46           H  
ATOM   2728  HB3 LEU B  16     -28.104  -0.078 -24.982  1.00 90.46           H  
ATOM   2729  O   LEU B  16     -25.943  -0.110 -21.723  1.00 90.46           O  
ATOM   2730  CG  LEU B  16     -29.358  -1.705 -24.308  1.00 90.46           C  
ATOM   2731  HG  LEU B  16     -30.266  -1.139 -24.101  1.00 90.46           H  
ATOM   2732  CD1 LEU B  16     -29.432  -2.238 -25.741  1.00 90.46           C  
ATOM   2733 HD11 LEU B  16     -29.504  -1.400 -26.435  1.00 90.46           H  
ATOM   2734 HD12 LEU B  16     -28.540  -2.820 -25.969  1.00 90.46           H  
ATOM   2735 HD13 LEU B  16     -30.314  -2.867 -25.854  1.00 90.46           H  
ATOM   2736  CD2 LEU B  16     -29.308  -2.910 -23.363  1.00 90.46           C  
ATOM   2737 HD21 LEU B  16     -29.353  -2.573 -22.327  1.00 90.46           H  
ATOM   2738 HD22 LEU B  16     -28.389  -3.474 -23.524  1.00 90.46           H  
ATOM   2739 HD23 LEU B  16     -30.167  -3.556 -23.547  1.00 90.46           H  
ATOM   2740  N   ASP B  17     -26.222   1.588 -23.174  1.00 90.96           N  
ATOM   2741  H   ASP B  17     -26.831   2.014 -23.858  1.00 90.96           H  
ATOM   2742  CA  ASP B  17     -24.930   2.232 -22.908  1.00 90.96           C  
ATOM   2743  HA  ASP B  17     -24.138   1.491 -23.014  1.00 90.96           H  
ATOM   2744  C   ASP B  17     -24.846   2.765 -21.467  1.00 90.96           C  
ATOM   2745  CB  ASP B  17     -24.685   3.366 -23.924  1.00 90.96           C  
ATOM   2746  HB2 ASP B  17     -25.576   3.989 -23.999  1.00 90.96           H  
ATOM   2747  HB3 ASP B  17     -23.873   3.991 -23.553  1.00 90.96           H  
ATOM   2748  O   ASP B  17     -23.802   2.637 -20.828  1.00 90.96           O  
ATOM   2749  CG  ASP B  17     -24.274   2.873 -25.316  1.00 90.96           C  
ATOM   2750  OD1 ASP B  17     -23.549   1.862 -25.417  1.00 90.96           O  
ATOM   2751  OD2 ASP B  17     -24.590   3.533 -26.329  1.00 90.96           O  
ATOM   2752  N   LEU B  18     -25.943   3.307 -20.922  1.00 91.37           N  
ATOM   2753  H   LEU B  18     -26.748   3.456 -21.514  1.00 91.37           H  
ATOM   2754  CA  LEU B  18     -26.030   3.731 -19.519  1.00 91.37           C  
ATOM   2755  HA  LEU B  18     -25.182   4.379 -19.298  1.00 91.37           H  
ATOM   2756  C   LEU B  18     -25.937   2.538 -18.563  1.00 91.37           C  
ATOM   2757  CB  LEU B  18     -27.328   4.533 -19.309  1.00 91.37           C  
ATOM   2758  HB2 LEU B  18     -28.168   3.928 -19.650  1.00 91.37           H  
ATOM   2759  HB3 LEU B  18     -27.287   5.428 -19.929  1.00 91.37           H  
ATOM   2760  O   LEU B  18     -25.230   2.620 -17.562  1.00 91.37           O  
ATOM   2761  CG  LEU B  18     -27.609   4.951 -17.849  1.00 91.37           C  
ATOM   2762  HG  LEU B  18     -27.731   4.061 -17.232  1.00 91.37           H  
ATOM   2763  CD1 LEU B  18     -26.498   5.815 -17.254  1.00 91.37           C  
ATOM   2764 HD11 LEU B  18     -26.356   6.700 -17.873  1.00 91.37           H  
ATOM   2765 HD12 LEU B  18     -25.563   5.257 -17.197  1.00 91.37           H  
ATOM   2766 HD13 LEU B  18     -26.774   6.129 -16.247  1.00 91.37           H  
ATOM   2767  CD2 LEU B  18     -28.911   5.748 -17.794  1.00 91.37           C  
ATOM   2768 HD21 LEU B  18     -29.137   6.024 -16.764  1.00 91.37           H  
ATOM   2769 HD22 LEU B  18     -29.734   5.144 -18.175  1.00 91.37           H  
ATOM   2770 HD23 LEU B  18     -28.823   6.657 -18.391  1.00 91.37           H  
ATOM   2771  N   ARG B  19     -26.601   1.417 -18.871  1.00 90.69           N  
ATOM   2772  H   ARG B  19     -27.202   1.425 -19.683  1.00 90.69           H  
ATOM   2773  CA  ARG B  19     -26.520   0.196 -18.057  1.00 90.69           C  
ATOM   2774  HA  ARG B  19     -26.753   0.462 -17.026  1.00 90.69           H  
ATOM   2775  C   ARG B  19     -25.101  -0.374 -18.038  1.00 90.69           C  
ATOM   2776  CB  ARG B  19     -27.552  -0.830 -18.548  1.00 90.69           C  
ATOM   2777  HB2 ARG B  19     -27.259  -1.200 -19.530  1.00 90.69           H  
ATOM   2778  HB3 ARG B  19     -28.522  -0.340 -18.638  1.00 90.69           H  
ATOM   2779  O   ARG B  19     -24.629  -0.743 -16.968  1.00 90.69           O  
ATOM   2780  CG  ARG B  19     -27.692  -2.000 -17.561  1.00 90.69           C  
ATOM   2781  HG2 ARG B  19     -26.734  -2.503 -17.428  1.00 90.69           H  
ATOM   2782  HG3 ARG B  19     -28.007  -1.605 -16.595  1.00 90.69           H  
ATOM   2783  CD  ARG B  19     -28.732  -3.022 -18.031  1.00 90.69           C  
ATOM   2784  HD2 ARG B  19     -28.936  -3.701 -17.203  1.00 90.69           H  
ATOM   2785  HD3 ARG B  19     -29.654  -2.498 -18.285  1.00 90.69           H  
ATOM   2786  NE  ARG B  19     -28.248  -3.804 -19.185  1.00 90.69           N  
ATOM   2787  HE  ARG B  19     -27.276  -3.683 -19.432  1.00 90.69           H  
ATOM   2788  NH1 ARG B  19     -30.172  -4.996 -19.566  1.00 90.69           N  
ATOM   2789 HH11 ARG B  19     -30.656  -5.756 -20.022  1.00 90.69           H  
ATOM   2790 HH12 ARG B  19     -30.613  -4.501 -18.803  1.00 90.69           H  
ATOM   2791  NH2 ARG B  19     -28.346  -5.423 -20.778  1.00 90.69           N  
ATOM   2792 HH21 ARG B  19     -27.358  -5.302 -20.949  1.00 90.69           H  
ATOM   2793 HH22 ARG B  19     -28.841  -6.182 -21.225  1.00 90.69           H  
ATOM   2794  CZ  ARG B  19     -28.924  -4.730 -19.838  1.00 90.69           C  
ATOM   2795  N   ALA B  20     -24.418  -0.395 -19.185  1.00 94.15           N  
ATOM   2796  H   ALA B  20     -24.882  -0.087 -20.027  1.00 94.15           H  
ATOM   2797  CA  ALA B  20     -23.019  -0.811 -19.278  1.00 94.15           C  
ATOM   2798  HA  ALA B  20     -22.917  -1.806 -18.845  1.00 94.15           H  
ATOM   2799  C   ALA B  20     -22.085   0.126 -18.486  1.00 94.15           C  
ATOM   2800  CB  ALA B  20     -22.634  -0.889 -20.760  1.00 94.15           C  
ATOM   2801  HB1 ALA B  20     -21.604  -1.233 -20.849  1.00 94.15           H  
ATOM   2802  HB2 ALA B  20     -22.723   0.093 -21.226  1.00 94.15           H  
ATOM   2803  HB3 ALA B  20     -23.287  -1.592 -21.277  1.00 94.15           H  
ATOM   2804  O   ALA B  20     -21.232  -0.348 -17.741  1.00 94.15           O  
ATOM   2805  N   ALA B  21     -22.290   1.446 -18.563  1.00 94.05           N  
ATOM   2806  H   ALA B  21     -22.971   1.800 -19.219  1.00 94.05           H  
ATOM   2807  CA  ALA B  21     -21.510   2.407 -17.782  1.00 94.05           C  
ATOM   2808  HA  ALA B  21     -20.454   2.193 -17.946  1.00 94.05           H  
ATOM   2809  C   ALA B  21     -21.761   2.276 -16.262  1.00 94.05           C  
ATOM   2810  CB  ALA B  21     -21.794   3.818 -18.311  1.00 94.05           C  
ATOM   2811  HB1 ALA B  21     -21.150   4.532 -17.798  1.00 94.05           H  
ATOM   2812  HB2 ALA B  21     -21.584   3.860 -19.380  1.00 94.05           H  
ATOM   2813  HB3 ALA B  21     -22.838   4.082 -18.139  1.00 94.05           H  
ATOM   2814  O   ALA B  21     -20.806   2.166 -15.498  1.00 94.05           O  
ATOM   2815  N   ARG B  22     -23.029   2.195 -15.818  1.00 92.33           N  
ATOM   2816  H   ARG B  22     -23.771   2.292 -16.497  1.00 92.33           H  
ATOM   2817  CA  ARG B  22     -23.395   1.916 -14.410  1.00 92.33           C  
ATOM   2818  HA  ARG B  22     -22.917   2.655 -13.768  1.00 92.33           H  
ATOM   2819  C   ARG B  22     -22.840   0.561 -13.925  1.00 92.33           C  
ATOM   2820  CB  ARG B  22     -24.934   1.986 -14.193  1.00 92.33           C  
ATOM   2821  HB2 ARG B  22     -25.151   1.488 -13.248  1.00 92.33           H  
ATOM   2822  HB3 ARG B  22     -25.428   1.416 -14.980  1.00 92.33           H  
ATOM   2823  O   ARG B  22     -22.636   0.399 -12.727  1.00 92.33           O  
ATOM   2824  CG  ARG B  22     -25.576   3.398 -14.110  1.00 92.33           C  
ATOM   2825  HG2 ARG B  22     -25.464   3.901 -15.070  1.00 92.33           H  
ATOM   2826  HG3 ARG B  22     -25.050   3.977 -13.351  1.00 92.33           H  
ATOM   2827  CD  ARG B  22     -27.086   3.330 -13.732  1.00 92.33           C  
ATOM   2828  HD2 ARG B  22     -27.613   2.784 -14.515  1.00 92.33           H  
ATOM   2829  HD3 ARG B  22     -27.179   2.767 -12.803  1.00 92.33           H  
ATOM   2830  NE  ARG B  22     -27.746   4.655 -13.542  1.00 92.33           N  
ATOM   2831  HE  ARG B  22     -27.170   5.473 -13.687  1.00 92.33           H  
ATOM   2832  NH1 ARG B  22     -29.888   4.009 -12.824  1.00 92.33           N  
ATOM   2833 HH11 ARG B  22     -30.790   4.313 -12.487  1.00 92.33           H  
ATOM   2834 HH12 ARG B  22     -29.645   3.035 -12.721  1.00 92.33           H  
ATOM   2835  NH2 ARG B  22     -29.455   6.126 -13.033  1.00 92.33           N  
ATOM   2836 HH21 ARG B  22     -28.884   6.947 -13.173  1.00 92.33           H  
ATOM   2837 HH22 ARG B  22     -30.397   6.233 -12.685  1.00 92.33           H  
ATOM   2838  CZ  ARG B  22     -29.002   4.911 -13.142  1.00 92.33           C  
ATOM   2839  N   GLN B  23     -22.604  -0.407 -14.817  1.00 93.86           N  
ATOM   2840  H   GLN B  23     -22.843  -0.240 -15.784  1.00 93.86           H  
ATOM   2841  CA  GLN B  23     -21.955  -1.677 -14.479  1.00 93.86           C  
ATOM   2842  HA  GLN B  23     -22.326  -1.998 -13.506  1.00 93.86           H  
ATOM   2843  C   GLN B  23     -20.434  -1.527 -14.308  1.00 93.86           C  
ATOM   2844  CB  GLN B  23     -22.355  -2.764 -15.492  1.00 93.86           C  
ATOM   2845  HB2 GLN B  23     -22.085  -2.454 -16.501  1.00 93.86           H  
ATOM   2846  HB3 GLN B  23     -23.435  -2.903 -15.446  1.00 93.86           H  
ATOM   2847  O   GLN B  23     -19.937  -1.915 -13.256  1.00 93.86           O  
ATOM   2848  CG  GLN B  23     -21.658  -4.097 -15.183  1.00 93.86           C  
ATOM   2849  HG2 GLN B  23     -21.843  -4.386 -14.149  1.00 93.86           H  
ATOM   2850  HG3 GLN B  23     -20.584  -3.955 -15.305  1.00 93.86           H  
ATOM   2851  CD  GLN B  23     -22.078  -5.250 -16.088  1.00 93.86           C  
ATOM   2852  NE2 GLN B  23     -21.254  -6.265 -16.179  1.00 93.86           N  
ATOM   2853 HE21 GLN B  23     -20.354  -6.191 -15.727  1.00 93.86           H  
ATOM   2854 HE22 GLN B  23     -21.488  -7.053 -16.766  1.00 93.86           H  
ATOM   2855  OE1 GLN B  23     -23.140  -5.256 -16.702  1.00 93.86           O  
ATOM   2856  N   ARG B  24     -19.708  -0.919 -15.262  1.00 93.39           N  
ATOM   2857  H   ARG B  24     -20.169  -0.632 -16.113  1.00 93.39           H  
ATOM   2858  CA  ARG B  24     -18.244  -0.728 -15.144  1.00 93.39           C  
ATOM   2859  HA  ARG B  24     -17.791  -1.711 -15.011  1.00 93.39           H  
ATOM   2860  C   ARG B  24     -17.857   0.068 -13.894  1.00 93.39           C  
ATOM   2861  CB  ARG B  24     -17.663  -0.095 -16.425  1.00 93.39           C  
ATOM   2862  HB2 ARG B  24     -18.168   0.854 -16.607  1.00 93.39           H  
ATOM   2863  HB3 ARG B  24     -17.880  -0.755 -17.265  1.00 93.39           H  
ATOM   2864  O   ARG B  24     -16.876  -0.283 -13.258  1.00 93.39           O  
ATOM   2865  CG  ARG B  24     -16.137   0.170 -16.395  1.00 93.39           C  
ATOM   2866  HG2 ARG B  24     -15.917   0.937 -15.652  1.00 93.39           H  
ATOM   2867  HG3 ARG B  24     -15.839   0.561 -17.368  1.00 93.39           H  
ATOM   2868  CD  ARG B  24     -15.290  -1.077 -16.088  1.00 93.39           C  
ATOM   2869  HD2 ARG B  24     -15.559  -1.868 -16.788  1.00 93.39           H  
ATOM   2870  HD3 ARG B  24     -15.509  -1.422 -15.078  1.00 93.39           H  
ATOM   2871  NE  ARG B  24     -13.840  -0.820 -16.191  1.00 93.39           N  
ATOM   2872  HE  ARG B  24     -13.499   0.112 -16.380  1.00 93.39           H  
ATOM   2873  NH1 ARG B  24     -13.090  -2.935 -15.656  1.00 93.39           N  
ATOM   2874 HH11 ARG B  24     -12.277  -3.515 -15.510  1.00 93.39           H  
ATOM   2875 HH12 ARG B  24     -14.004  -3.240 -15.353  1.00 93.39           H  
ATOM   2876  NH2 ARG B  24     -11.641  -1.347 -16.165  1.00 93.39           N  
ATOM   2877 HH21 ARG B  24     -10.916  -2.020 -15.957  1.00 93.39           H  
ATOM   2878 HH22 ARG B  24     -11.456  -0.370 -16.341  1.00 93.39           H  
ATOM   2879  CZ  ARG B  24     -12.874  -1.700 -16.001  1.00 93.39           C  
ATOM   2880  N   ILE B  25     -18.649   1.071 -13.506  1.00 94.19           N  
ATOM   2881  H   ILE B  25     -19.419   1.330 -14.107  1.00 94.19           H  
ATOM   2882  CA  ILE B  25     -18.445   1.813 -12.247  1.00 94.19           C  
ATOM   2883  HA  ILE B  25     -17.454   2.266 -12.260  1.00 94.19           H  
ATOM   2884  C   ILE B  25     -18.464   0.861 -11.041  1.00 94.19           C  
ATOM   2885  CB  ILE B  25     -19.489   2.944 -12.112  1.00 94.19           C  
ATOM   2886  HB  ILE B  25     -20.482   2.518 -12.258  1.00 94.19           H  
ATOM   2887  O   ILE B  25     -17.508   0.837 -10.276  1.00 94.19           O  
ATOM   2888  CG1 ILE B  25     -19.240   4.020 -13.188  1.00 94.19           C  
ATOM   2889 HG12 ILE B  25     -18.318   4.555 -12.962  1.00 94.19           H  
ATOM   2890 HG13 ILE B  25     -19.115   3.536 -14.156  1.00 94.19           H  
ATOM   2891  CG2 ILE B  25     -19.446   3.598 -10.724  1.00 94.19           C  
ATOM   2892 HG21 ILE B  25     -19.698   2.877  -9.947  1.00 94.19           H  
ATOM   2893 HG22 ILE B  25     -18.448   3.982 -10.513  1.00 94.19           H  
ATOM   2894 HG23 ILE B  25     -20.164   4.414 -10.636  1.00 94.19           H  
ATOM   2895  CD1 ILE B  25     -20.385   5.027 -13.333  1.00 94.19           C  
ATOM   2896 HD11 ILE B  25     -20.450   5.669 -12.455  1.00 94.19           H  
ATOM   2897 HD12 ILE B  25     -21.329   4.502 -13.480  1.00 94.19           H  
ATOM   2898 HD13 ILE B  25     -20.187   5.649 -14.205  1.00 94.19           H  
ATOM   2899  N   ARG B  26     -19.492   0.009 -10.914  1.00 93.72           N  
ATOM   2900  H   ARG B  26     -20.221   0.019 -11.612  1.00 93.72           H  
ATOM   2901  CA  ARG B  26     -19.560  -0.975  -9.819  1.00 93.72           C  
ATOM   2902  HA  ARG B  26     -19.426  -0.454  -8.871  1.00 93.72           H  
ATOM   2903  C   ARG B  26     -18.438  -2.006  -9.870  1.00 93.72           C  
ATOM   2904  CB  ARG B  26     -20.903  -1.706  -9.806  1.00 93.72           C  
ATOM   2905  HB2 ARG B  26     -21.113  -2.089 -10.805  1.00 93.72           H  
ATOM   2906  HB3 ARG B  26     -20.825  -2.552  -9.124  1.00 93.72           H  
ATOM   2907  O   ARG B  26     -18.007  -2.447  -8.814  1.00 93.72           O  
ATOM   2908  CG  ARG B  26     -22.050  -0.812  -9.320  1.00 93.72           C  
ATOM   2909  HG2 ARG B  26     -22.228  -0.009 -10.035  1.00 93.72           H  
ATOM   2910  HG3 ARG B  26     -21.780  -0.374  -8.360  1.00 93.72           H  
ATOM   2911  CD  ARG B  26     -23.325  -1.644  -9.136  1.00 93.72           C  
ATOM   2912  HD2 ARG B  26     -24.108  -1.008  -8.724  1.00 93.72           H  
ATOM   2913  HD3 ARG B  26     -23.122  -2.422  -8.399  1.00 93.72           H  
ATOM   2914  NE  ARG B  26     -23.752  -2.277 -10.402  1.00 93.72           N  
ATOM   2915  HE  ARG B  26     -23.258  -3.123 -10.645  1.00 93.72           H  
ATOM   2916  NH1 ARG B  26     -25.328  -0.733 -11.023  1.00 93.72           N  
ATOM   2917 HH11 ARG B  26     -26.068  -0.423 -11.637  1.00 93.72           H  
ATOM   2918 HH12 ARG B  26     -25.099  -0.224 -10.181  1.00 93.72           H  
ATOM   2919  NH2 ARG B  26     -24.885  -2.471 -12.361  1.00 93.72           N  
ATOM   2920 HH21 ARG B  26     -24.373  -3.323 -12.540  1.00 93.72           H  
ATOM   2921 HH22 ARG B  26     -25.554  -2.116 -13.029  1.00 93.72           H  
ATOM   2922  CZ  ARG B  26     -24.648  -1.821 -11.255  1.00 93.72           C  
ATOM   2923  N   GLU B  27     -17.975  -2.396 -11.055  1.00 92.98           N  
ATOM   2924  H   GLU B  27     -18.403  -2.028 -11.893  1.00 92.98           H  
ATOM   2925  CA  GLU B  27     -16.835  -3.313 -11.178  1.00 92.98           C  
ATOM   2926  HA  GLU B  27     -17.014  -4.163 -10.520  1.00 92.98           H  
ATOM   2927  C   GLU B  27     -15.518  -2.666 -10.706  1.00 92.98           C  
ATOM   2928  CB  GLU B  27     -16.721  -3.851 -12.615  1.00 92.98           C  
ATOM   2929  HB2 GLU B  27     -15.764  -4.364 -12.710  1.00 92.98           H  
ATOM   2930  HB3 GLU B  27     -16.736  -3.021 -13.321  1.00 92.98           H  
ATOM   2931  O   GLU B  27     -14.730  -3.319 -10.032  1.00 92.98           O  
ATOM   2932  CG  GLU B  27     -17.848  -4.844 -12.957  1.00 92.98           C  
ATOM   2933  HG2 GLU B  27     -18.811  -4.350 -12.828  1.00 92.98           H  
ATOM   2934  HG3 GLU B  27     -17.805  -5.678 -12.256  1.00 92.98           H  
ATOM   2935  CD  GLU B  27     -17.753  -5.398 -14.389  1.00 92.98           C  
ATOM   2936  OE1 GLU B  27     -18.824  -5.687 -14.979  1.00 92.98           O  
ATOM   2937  OE2 GLU B  27     -16.617  -5.555 -14.898  1.00 92.98           O  
ATOM   2938  N   LEU B  28     -15.312  -1.374 -10.984  1.00 93.41           N  
ATOM   2939  H   LEU B  28     -15.997  -0.884 -11.542  1.00 93.41           H  
ATOM   2940  CA  LEU B  28     -14.146  -0.618 -10.511  1.00 93.41           C  
ATOM   2941  HA  LEU B  28     -13.241  -1.195 -10.699  1.00 93.41           H  
ATOM   2942  C   LEU B  28     -14.189  -0.346  -8.998  1.00 93.41           C  
ATOM   2943  CB  LEU B  28     -14.074   0.714 -11.279  1.00 93.41           C  
ATOM   2944  HB2 LEU B  28     -13.359   1.369 -10.782  1.00 93.41           H  
ATOM   2945  HB3 LEU B  28     -15.050   1.195 -11.217  1.00 93.41           H  
ATOM   2946  O   LEU B  28     -13.177  -0.490  -8.323  1.00 93.41           O  
ATOM   2947  CG  LEU B  28     -13.667   0.580 -12.755  1.00 93.41           C  
ATOM   2948  HG  LEU B  28     -14.220  -0.232 -13.226  1.00 93.41           H  
ATOM   2949  CD1 LEU B  28     -14.008   1.878 -13.489  1.00 93.41           C  
ATOM   2950 HD11 LEU B  28     -13.738   1.784 -14.540  1.00 93.41           H  
ATOM   2951 HD12 LEU B  28     -15.077   2.076 -13.407  1.00 93.41           H  
ATOM   2952 HD13 LEU B  28     -13.448   2.704 -13.049  1.00 93.41           H  
ATOM   2953  CD2 LEU B  28     -12.170   0.306 -12.903  1.00 93.41           C  
ATOM   2954 HD21 LEU B  28     -11.593   1.072 -12.385  1.00 93.41           H  
ATOM   2955 HD22 LEU B  28     -11.891   0.312 -13.957  1.00 93.41           H  
ATOM   2956 HD23 LEU B  28     -11.926  -0.670 -12.483  1.00 93.41           H  
ATOM   2957  N   GLU B  29     -15.347   0.054  -8.465  1.00 92.09           N  
ATOM   2958  H   GLU B  29     -16.119   0.227  -9.093  1.00 92.09           H  
ATOM   2959  CA  GLU B  29     -15.487   0.497  -7.066  1.00 92.09           C  
ATOM   2960  HA  GLU B  29     -14.552   0.947  -6.732  1.00 92.09           H  
ATOM   2961  C   GLU B  29     -15.790  -0.654  -6.085  1.00 92.09           C  
ATOM   2962  CB  GLU B  29     -16.596   1.574  -6.985  1.00 92.09           C  
ATOM   2963  HB2 GLU B  29     -17.520   1.150  -7.380  1.00 92.09           H  
ATOM   2964  HB3 GLU B  29     -16.761   1.831  -5.938  1.00 92.09           H  
ATOM   2965  O   GLU B  29     -15.510  -0.544  -4.894  1.00 92.09           O  
ATOM   2966  CG  GLU B  29     -16.253   2.869  -7.750  1.00 92.09           C  
ATOM   2967  HG2 GLU B  29     -16.035   2.623  -8.789  1.00 92.09           H  
ATOM   2968  HG3 GLU B  29     -15.347   3.292  -7.317  1.00 92.09           H  
ATOM   2969  CD  GLU B  29     -17.369   3.936  -7.736  1.00 92.09           C  
ATOM   2970  OE1 GLU B  29     -17.032   5.148  -7.801  1.00 92.09           O  
ATOM   2971  OE2 GLU B  29     -18.567   3.575  -7.761  1.00 92.09           O  
ATOM   2972  N   SER B  30     -16.413  -1.745  -6.551  1.00 90.61           N  
ATOM   2973  H   SER B  30     -16.581  -1.801  -7.545  1.00 90.61           H  
ATOM   2974  CA  SER B  30     -17.131  -2.677  -5.663  1.00 90.61           C  
ATOM   2975  HA  SER B  30     -16.589  -2.725  -4.719  1.00 90.61           H  
ATOM   2976  C   SER B  30     -17.248  -4.134  -6.147  1.00 90.61           C  
ATOM   2977  CB  SER B  30     -18.522  -2.099  -5.339  1.00 90.61           C  
ATOM   2978  HB2 SER B  30     -18.402  -1.101  -4.919  1.00 90.61           H  
ATOM   2979  HB3 SER B  30     -19.014  -2.721  -4.592  1.00 90.61           H  
ATOM   2980  O   SER B  30     -18.041  -4.882  -5.574  1.00 90.61           O  
ATOM   2981  OG  SER B  30     -19.336  -2.022  -6.500  1.00 90.61           O  
ATOM   2982  HG  SER B  30     -18.757  -2.168  -7.252  1.00 90.61           H  
ATOM   2983  N   ASP B  31     -16.497  -4.588  -7.168  1.00 93.10           N  
ATOM   2984  H   ASP B  31     -15.857  -3.967  -7.641  1.00 93.10           H  
ATOM   2985  CA  ASP B  31     -16.598  -5.998  -7.604  1.00 93.10           C  
ATOM   2986  HA  ASP B  31     -17.638  -6.152  -7.889  1.00 93.10           H  
ATOM   2987  C   ASP B  31     -16.218  -6.933  -6.436  1.00 93.10           C  
ATOM   2988  CB  ASP B  31     -15.742  -6.321  -8.848  1.00 93.10           C  
ATOM   2989  HB2 ASP B  31     -14.709  -6.493  -8.548  1.00 93.10           H  
ATOM   2990  HB3 ASP B  31     -15.750  -5.455  -9.511  1.00 93.10           H  
ATOM   2991  O   ASP B  31     -15.173  -6.708  -5.803  1.00 93.10           O  
ATOM   2992  CG  ASP B  31     -16.244  -7.515  -9.687  1.00 93.10           C  
ATOM   2993  OD1 ASP B  31     -17.372  -8.003  -9.470  1.00 93.10           O  
ATOM   2994  OD2 ASP B  31     -15.528  -7.920 -10.636  1.00 93.10           O  
ATOM   2995  N   PRO B  32     -17.034  -7.952  -6.103  1.00 97.38           N  
ATOM   2996  CA  PRO B  32     -16.700  -8.892  -5.044  1.00 97.38           C  
ATOM   2997  HA  PRO B  32     -16.433  -8.326  -4.152  1.00 97.38           H  
ATOM   2998  C   PRO B  32     -15.524  -9.787  -5.447  1.00 97.38           C  
ATOM   2999  CB  PRO B  32     -17.979  -9.683  -4.758  1.00 97.38           C  
ATOM   3000  HB2 PRO B  32     -18.115  -9.821  -3.685  1.00 97.38           H  
ATOM   3001  HB3 PRO B  32     -17.960 -10.641  -5.278  1.00 97.38           H  
ATOM   3002  O   PRO B  32     -15.495 -10.365  -6.540  1.00 97.38           O  
ATOM   3003  CG  PRO B  32     -19.094  -8.813  -5.328  1.00 97.38           C  
ATOM   3004  HG2 PRO B  32     -19.960  -9.404  -5.628  1.00 97.38           H  
ATOM   3005  HG3 PRO B  32     -19.376  -8.050  -4.602  1.00 97.38           H  
ATOM   3006  CD  PRO B  32     -18.414  -8.157  -6.521  1.00 97.38           C  
ATOM   3007  HD2 PRO B  32     -18.926  -7.222  -6.751  1.00 97.38           H  
ATOM   3008  HD3 PRO B  32     -18.441  -8.832  -7.376  1.00 97.38           H  
ATOM   3009  N   ILE B  33     -14.559  -9.937  -4.544  1.00 98.84           N  
ATOM   3010  H   ILE B  33     -14.666  -9.487  -3.646  1.00 98.84           H  
ATOM   3011  CA  ILE B  33     -13.351 -10.732  -4.775  1.00 98.84           C  
ATOM   3012  HA  ILE B  33     -13.248 -10.935  -5.841  1.00 98.84           H  
ATOM   3013  C   ILE B  33     -13.509 -12.084  -4.077  1.00 98.84           C  
ATOM   3014  CB  ILE B  33     -12.101  -9.934  -4.347  1.00 98.84           C  
ATOM   3015  HB  ILE B  33     -12.192  -9.698  -3.287  1.00 98.84           H  
ATOM   3016  O   ILE B  33     -13.662 -12.160  -2.862  1.00 98.84           O  
ATOM   3017  CG1 ILE B  33     -11.960  -8.584  -5.094  1.00 98.84           C  
ATOM   3018 HG12 ILE B  33     -12.772  -7.923  -4.790  1.00 98.84           H  
ATOM   3019 HG13 ILE B  33     -11.033  -8.105  -4.777  1.00 98.84           H  
ATOM   3020  CG2 ILE B  33     -10.827 -10.775  -4.515  1.00 98.84           C  
ATOM   3021 HG21 ILE B  33     -10.850 -11.634  -3.845  1.00 98.84           H  
ATOM   3022 HG22 ILE B  33     -10.733 -11.129  -5.542  1.00 98.84           H  
ATOM   3023 HG23 ILE B  33      -9.956 -10.170  -4.263  1.00 98.84           H  
ATOM   3024  CD1 ILE B  33     -11.952  -8.659  -6.628  1.00 98.84           C  
ATOM   3025 HD11 ILE B  33     -12.925  -8.984  -6.997  1.00 98.84           H  
ATOM   3026 HD12 ILE B  33     -11.178  -9.344  -6.974  1.00 98.84           H  
ATOM   3027 HD13 ILE B  33     -11.745  -7.669  -7.035  1.00 98.84           H  
ATOM   3028  N   ALA B  34     -13.496 -13.168  -4.846  1.00 98.89           N  
ATOM   3029  H   ALA B  34     -13.236 -13.054  -5.815  1.00 98.89           H  
ATOM   3030  CA  ALA B  34     -13.535 -14.524  -4.323  1.00 98.89           C  
ATOM   3031  HA  ALA B  34     -14.269 -14.578  -3.520  1.00 98.89           H  
ATOM   3032  C   ALA B  34     -12.167 -14.927  -3.758  1.00 98.89           C  
ATOM   3033  CB  ALA B  34     -13.974 -15.475  -5.442  1.00 98.89           C  
ATOM   3034  HB1 ALA B  34     -13.294 -15.389  -6.290  1.00 98.89           H  
ATOM   3035  HB2 ALA B  34     -14.987 -15.228  -5.759  1.00 98.89           H  
ATOM   3036  HB3 ALA B  34     -13.950 -16.501  -5.076  1.00 98.89           H  
ATOM   3037  O   ALA B  34     -11.140 -14.762  -4.420  1.00 98.89           O  
ATOM   3038  N   ILE B  35     -12.175 -15.534  -2.572  1.00 98.92           N  
ATOM   3039  H   ILE B  35     -13.058 -15.625  -2.090  1.00 98.92           H  
ATOM   3040  CA  ILE B  35     -11.057 -16.337  -2.075  1.00 98.92           C  
ATOM   3041  HA  ILE B  35     -10.111 -15.908  -2.406  1.00 98.92           H  
ATOM   3042  C   ILE B  35     -11.222 -17.722  -2.704  1.00 98.92           C  
ATOM   3043  CB  ILE B  35     -11.063 -16.379  -0.530  1.00 98.92           C  
ATOM   3044  HB  ILE B  35     -12.032 -16.755  -0.201  1.00 98.92           H  
ATOM   3045  O   ILE B  35     -12.173 -18.432  -2.373  1.00 98.92           O  
ATOM   3046  CG1 ILE B  35     -10.858 -14.962   0.055  1.00 98.92           C  
ATOM   3047 HG12 ILE B  35     -11.457 -14.237  -0.497  1.00 98.92           H  
ATOM   3048 HG13 ILE B  35      -9.812 -14.676  -0.048  1.00 98.92           H  
ATOM   3049  CG2 ILE B  35      -9.968 -17.335  -0.017  1.00 98.92           C  
ATOM   3050 HG21 ILE B  35      -8.986 -16.998  -0.348  1.00 98.92           H  
ATOM   3051 HG22 ILE B  35      -9.983 -17.385   1.072  1.00 98.92           H  
ATOM   3052 HG23 ILE B  35     -10.134 -18.345  -0.390  1.00 98.92           H  
ATOM   3053  CD1 ILE B  35     -11.263 -14.842   1.527  1.00 98.92           C  
ATOM   3054 HD11 ILE B  35     -10.671 -15.519   2.142  1.00 98.92           H  
ATOM   3055 HD12 ILE B  35     -12.323 -15.072   1.641  1.00 98.92           H  
ATOM   3056 HD13 ILE B  35     -11.082 -13.823   1.869  1.00 98.92           H  
ATOM   3057  N   VAL B  36     -10.336 -18.088  -3.634  1.00 98.81           N  
ATOM   3058  H   VAL B  36      -9.586 -17.448  -3.853  1.00 98.81           H  
ATOM   3059  CA  VAL B  36     -10.423 -19.357  -4.389  1.00 98.81           C  
ATOM   3060  HA  VAL B  36     -11.420 -19.766  -4.226  1.00 98.81           H  
ATOM   3061  C   VAL B  36      -9.476 -20.448  -3.884  1.00 98.81           C  
ATOM   3062  CB  VAL B  36     -10.300 -19.155  -5.913  1.00 98.81           C  
ATOM   3063  HB  VAL B  36     -10.368 -20.130  -6.394  1.00 98.81           H  
ATOM   3064  O   VAL B  36      -9.603 -21.606  -4.260  1.00 98.81           O  
ATOM   3065  CG1 VAL B  36     -11.453 -18.300  -6.451  1.00 98.81           C  
ATOM   3066 HG11 VAL B  36     -11.402 -17.292  -6.039  1.00 98.81           H  
ATOM   3067 HG12 VAL B  36     -12.403 -18.757  -6.176  1.00 98.81           H  
ATOM   3068 HG13 VAL B  36     -11.385 -18.243  -7.537  1.00 98.81           H  
ATOM   3069  CG2 VAL B  36      -8.977 -18.512  -6.342  1.00 98.81           C  
ATOM   3070 HG21 VAL B  36      -8.926 -18.472  -7.430  1.00 98.81           H  
ATOM   3071 HG22 VAL B  36      -8.141 -19.109  -5.977  1.00 98.81           H  
ATOM   3072 HG23 VAL B  36      -8.901 -17.497  -5.952  1.00 98.81           H  
ATOM   3073  N   GLY B  37      -8.544 -20.097  -3.002  1.00 98.85           N  
ATOM   3074  H   GLY B  37      -8.473 -19.121  -2.752  1.00 98.85           H  
ATOM   3075  CA  GLY B  37      -7.639 -21.017  -2.314  1.00 98.85           C  
ATOM   3076  HA2 GLY B  37      -8.207 -21.849  -1.898  1.00 98.85           H  
ATOM   3077  HA3 GLY B  37      -6.900 -21.414  -3.011  1.00 98.85           H  
ATOM   3078  C   GLY B  37      -6.909 -20.289  -1.192  1.00 98.85           C  
ATOM   3079  O   GLY B  37      -6.855 -19.060  -1.193  1.00 98.85           O  
ATOM   3080  N   MET B  38      -6.370 -21.019  -0.218  1.00 98.81           N  
ATOM   3081  H   MET B  38      -6.445 -22.025  -0.248  1.00 98.81           H  
ATOM   3082  CA  MET B  38      -5.563 -20.446   0.866  1.00 98.81           C  
ATOM   3083  HA  MET B  38      -4.903 -19.701   0.423  1.00 98.81           H  
ATOM   3084  C   MET B  38      -4.672 -21.511   1.513  1.00 98.81           C  
ATOM   3085  CB  MET B  38      -6.459 -19.734   1.902  1.00 98.81           C  
ATOM   3086  HB2 MET B  38      -6.959 -18.899   1.410  1.00 98.81           H  
ATOM   3087  HB3 MET B  38      -5.832 -19.313   2.688  1.00 98.81           H  
ATOM   3088  O   MET B  38      -5.017 -22.690   1.483  1.00 98.81           O  
ATOM   3089  CG  MET B  38      -7.534 -20.618   2.550  1.00 98.81           C  
ATOM   3090  HG2 MET B  38      -8.028 -21.218   1.785  1.00 98.81           H  
ATOM   3091  HG3 MET B  38      -7.050 -21.296   3.253  1.00 98.81           H  
ATOM   3092  SD  MET B  38      -8.812 -19.664   3.420  1.00 98.81           S  
ATOM   3093  CE  MET B  38      -9.586 -20.967   4.410  1.00 98.81           C  
ATOM   3094  HE1 MET B  38      -8.896 -21.279   5.194  1.00 98.81           H  
ATOM   3095  HE2 MET B  38      -9.841 -21.818   3.778  1.00 98.81           H  
ATOM   3096  HE3 MET B  38     -10.488 -20.576   4.880  1.00 98.81           H  
ATOM   3097  N   ALA B  39      -3.539 -21.107   2.085  1.00 98.86           N  
ATOM   3098  H   ALA B  39      -3.322 -20.120   2.069  1.00 98.86           H  
ATOM   3099  CA  ALA B  39      -2.612 -21.969   2.824  1.00 98.86           C  
ATOM   3100  HA  ALA B  39      -3.175 -22.759   3.321  1.00 98.86           H  
ATOM   3101  C   ALA B  39      -1.872 -21.167   3.908  1.00 98.86           C  
ATOM   3102  CB  ALA B  39      -1.628 -22.618   1.845  1.00 98.86           C  
ATOM   3103  HB1 ALA B  39      -1.012 -21.844   1.385  1.00 98.86           H  
ATOM   3104  HB2 ALA B  39      -2.171 -23.156   1.068  1.00 98.86           H  
ATOM   3105  HB3 ALA B  39      -0.979 -23.316   2.373  1.00 98.86           H  
ATOM   3106  O   ALA B  39      -1.843 -19.934   3.858  1.00 98.86           O  
ATOM   3107  N   CYS B  40      -1.296 -21.853   4.898  1.00 98.70           N  
ATOM   3108  H   CYS B  40      -1.293 -22.863   4.888  1.00 98.70           H  
ATOM   3109  CA  CYS B  40      -0.698 -21.213   6.067  1.00 98.70           C  
ATOM   3110  HA  CYS B  40      -0.217 -20.289   5.746  1.00 98.70           H  
ATOM   3111  C   CYS B  40       0.394 -22.051   6.751  1.00 98.70           C  
ATOM   3112  CB  CYS B  40      -1.814 -20.855   7.069  1.00 98.70           C  
ATOM   3113  HB2 CYS B  40      -1.363 -20.451   7.975  1.00 98.70           H  
ATOM   3114  HB3 CYS B  40      -2.448 -20.080   6.637  1.00 98.70           H  
ATOM   3115  O   CYS B  40       0.541 -23.250   6.516  1.00 98.70           O  
ATOM   3116  SG  CYS B  40      -2.829 -22.308   7.490  1.00 98.70           S  
ATOM   3117  HG  CYS B  40      -3.369 -21.829   8.615  1.00 98.70           H  
ATOM   3118  N   ARG B  41       1.138 -21.385   7.637  1.00 98.67           N  
ATOM   3119  H   ARG B  41       0.980 -20.389   7.698  1.00 98.67           H  
ATOM   3120  CA  ARG B  41       1.896 -21.978   8.742  1.00 98.67           C  
ATOM   3121  HA  ARG B  41       1.566 -23.004   8.909  1.00 98.67           H  
ATOM   3122  C   ARG B  41       1.583 -21.159   9.994  1.00 98.67           C  
ATOM   3123  CB  ARG B  41       3.409 -21.973   8.451  1.00 98.67           C  
ATOM   3124  HB2 ARG B  41       3.725 -20.949   8.253  1.00 98.67           H  
ATOM   3125  HB3 ARG B  41       3.934 -22.309   9.346  1.00 98.67           H  
ATOM   3126  O   ARG B  41       1.859 -19.961  10.006  1.00 98.67           O  
ATOM   3127  CG  ARG B  41       3.872 -22.852   7.278  1.00 98.67           C  
ATOM   3128  HG2 ARG B  41       3.364 -22.538   6.366  1.00 98.67           H  
ATOM   3129  HG3 ARG B  41       4.940 -22.684   7.143  1.00 98.67           H  
ATOM   3130  CD  ARG B  41       3.653 -24.356   7.487  1.00 98.67           C  
ATOM   3131  HD2 ARG B  41       4.118 -24.661   8.425  1.00 98.67           H  
ATOM   3132  HD3 ARG B  41       2.584 -24.558   7.552  1.00 98.67           H  
ATOM   3133  NE  ARG B  41       4.256 -25.120   6.375  1.00 98.67           N  
ATOM   3134  HE  ARG B  41       5.255 -25.263   6.396  1.00 98.67           H  
ATOM   3135  NH1 ARG B  41       2.372 -25.479   5.071  1.00 98.67           N  
ATOM   3136 HH11 ARG B  41       1.717 -25.135   5.759  1.00 98.67           H  
ATOM   3137 HH12 ARG B  41       2.026 -25.831   4.190  1.00 98.67           H  
ATOM   3138  NH2 ARG B  41       4.358 -26.006   4.280  1.00 98.67           N  
ATOM   3139 HH21 ARG B  41       5.361 -25.917   4.211  1.00 98.67           H  
ATOM   3140 HH22 ARG B  41       3.834 -26.236   3.447  1.00 98.67           H  
ATOM   3141  CZ  ARG B  41       3.659 -25.536   5.272  1.00 98.67           C  
ATOM   3142  N   PHE B  42       1.015 -21.765  11.031  1.00 98.74           N  
ATOM   3143  H   PHE B  42       0.852 -22.760  10.973  1.00 98.74           H  
ATOM   3144  CA  PHE B  42       0.726 -21.103  12.308  1.00 98.74           C  
ATOM   3145  HA  PHE B  42       1.310 -20.183  12.345  1.00 98.74           H  
ATOM   3146  C   PHE B  42       1.184 -21.962  13.506  1.00 98.74           C  
ATOM   3147  CB  PHE B  42      -0.769 -20.719  12.400  1.00 98.74           C  
ATOM   3148  HB2 PHE B  42      -0.990 -20.388  13.415  1.00 98.74           H  
ATOM   3149  HB3 PHE B  42      -1.372 -21.610  12.226  1.00 98.74           H  
ATOM   3150  O   PHE B  42       1.389 -23.169  13.358  1.00 98.74           O  
ATOM   3151  CG  PHE B  42      -1.230 -19.620  11.455  1.00 98.74           C  
ATOM   3152  CD1 PHE B  42      -0.583 -18.369  11.457  1.00 98.74           C  
ATOM   3153  HD1 PHE B  42       0.231 -18.193  12.145  1.00 98.74           H  
ATOM   3154  CD2 PHE B  42      -2.321 -19.832  10.590  1.00 98.74           C  
ATOM   3155  HD2 PHE B  42      -2.844 -20.777  10.605  1.00 98.74           H  
ATOM   3156  CE1 PHE B  42      -0.973 -17.364  10.554  1.00 98.74           C  
ATOM   3157  HE1 PHE B  42      -0.447 -16.421  10.533  1.00 98.74           H  
ATOM   3158  CE2 PHE B  42      -2.730 -18.818   9.703  1.00 98.74           C  
ATOM   3159  HE2 PHE B  42      -3.563 -18.989   9.037  1.00 98.74           H  
ATOM   3160  CZ  PHE B  42      -2.041 -17.594   9.667  1.00 98.74           C  
ATOM   3161  HZ  PHE B  42      -2.335 -16.828   8.965  1.00 98.74           H  
ATOM   3162  N   PRO B  43       1.366 -21.357  14.695  1.00 98.45           N  
ATOM   3163  CA  PRO B  43       1.688 -22.075  15.927  1.00 98.45           C  
ATOM   3164  HA  PRO B  43       2.674 -22.524  15.817  1.00 98.45           H  
ATOM   3165  C   PRO B  43       0.663 -23.169  16.260  1.00 98.45           C  
ATOM   3166  CB  PRO B  43       1.746 -21.000  17.018  1.00 98.45           C  
ATOM   3167  HB2 PRO B  43       0.756 -20.849  17.451  1.00 98.45           H  
ATOM   3168  HB3 PRO B  43       2.473 -21.247  17.792  1.00 98.45           H  
ATOM   3169  O   PRO B  43      -0.520 -23.029  15.953  1.00 98.45           O  
ATOM   3170  CG  PRO B  43       2.137 -19.745  16.244  1.00 98.45           C  
ATOM   3171  HG2 PRO B  43       3.209 -19.753  16.043  1.00 98.45           H  
ATOM   3172  HG3 PRO B  43       1.836 -18.832  16.757  1.00 98.45           H  
ATOM   3173  CD  PRO B  43       1.385 -19.924  14.936  1.00 98.45           C  
ATOM   3174  HD2 PRO B  43       1.914 -19.396  14.142  1.00 98.45           H  
ATOM   3175  HD3 PRO B  43       0.367 -19.547  15.036  1.00 98.45           H  
ATOM   3176  N   GLY B  44       1.117 -24.237  16.925  1.00 98.20           N  
ATOM   3177  H   GLY B  44       2.095 -24.263  17.177  1.00 98.20           H  
ATOM   3178  CA  GLY B  44       0.291 -25.415  17.225  1.00 98.20           C  
ATOM   3179  HA2 GLY B  44       0.673 -25.893  18.128  1.00 98.20           H  
ATOM   3180  HA3 GLY B  44      -0.739 -25.107  17.409  1.00 98.20           H  
ATOM   3181  C   GLY B  44       0.281 -26.466  16.109  1.00 98.20           C  
ATOM   3182  O   GLY B  44      -0.745 -27.102  15.887  1.00 98.20           O  
ATOM   3183  N   ASP B  45       1.405 -26.615  15.396  1.00 96.65           N  
ATOM   3184  H   ASP B  45       2.232 -26.130  15.713  1.00 96.65           H  
ATOM   3185  CA  ASP B  45       1.601 -27.529  14.256  1.00 96.65           C  
ATOM   3186  HA  ASP B  45       2.557 -27.250  13.811  1.00 96.65           H  
ATOM   3187  C   ASP B  45       0.585 -27.340  13.108  1.00 96.65           C  
ATOM   3188  CB  ASP B  45       1.781 -28.981  14.743  1.00 96.65           C  
ATOM   3189  HB2 ASP B  45       1.988 -29.620  13.884  1.00 96.65           H  
ATOM   3190  HB3 ASP B  45       0.854 -29.323  15.202  1.00 96.65           H  
ATOM   3191  O   ASP B  45       0.266 -28.265  12.361  1.00 96.65           O  
ATOM   3192  CG  ASP B  45       2.939 -29.140  15.740  1.00 96.65           C  
ATOM   3193  OD1 ASP B  45       3.922 -28.366  15.634  1.00 96.65           O  
ATOM   3194  OD2 ASP B  45       2.840 -30.038  16.607  1.00 96.65           O  
ATOM   3195  N   VAL B  46       0.087 -26.109  12.946  1.00 98.16           N  
ATOM   3196  H   VAL B  46       0.414 -25.381  13.565  1.00 98.16           H  
ATOM   3197  CA  VAL B  46      -0.887 -25.747  11.913  1.00 98.16           C  
ATOM   3198  HA  VAL B  46      -1.573 -26.582  11.778  1.00 98.16           H  
ATOM   3199  C   VAL B  46      -0.176 -25.503  10.582  1.00 98.16           C  
ATOM   3200  CB  VAL B  46      -1.722 -24.538  12.363  1.00 98.16           C  
ATOM   3201  HB  VAL B  46      -1.053 -23.747  12.703  1.00 98.16           H  
ATOM   3202  O   VAL B  46       0.493 -24.489  10.385  1.00 98.16           O  
ATOM   3203  CG1 VAL B  46      -2.585 -23.984  11.225  1.00 98.16           C  
ATOM   3204 HG11 VAL B  46      -1.960 -23.565  10.437  1.00 98.16           H  
ATOM   3205 HG12 VAL B  46      -3.220 -23.185  11.609  1.00 98.16           H  
ATOM   3206 HG13 VAL B  46      -3.195 -24.786  10.808  1.00 98.16           H  
ATOM   3207  CG2 VAL B  46      -2.654 -24.908  13.525  1.00 98.16           C  
ATOM   3208 HG21 VAL B  46      -2.067 -25.262  14.372  1.00 98.16           H  
ATOM   3209 HG22 VAL B  46      -3.342 -25.696  13.220  1.00 98.16           H  
ATOM   3210 HG23 VAL B  46      -3.216 -24.033  13.850  1.00 98.16           H  
ATOM   3211  N   ASP B  47      -0.367 -26.425   9.645  1.00 97.55           N  
ATOM   3212  H   ASP B  47      -0.845 -27.269   9.927  1.00 97.55           H  
ATOM   3213  CA  ASP B  47       0.199 -26.422   8.290  1.00 97.55           C  
ATOM   3214  HA  ASP B  47       0.942 -25.627   8.225  1.00 97.55           H  
ATOM   3215  C   ASP B  47      -0.831 -26.168   7.174  1.00 97.55           C  
ATOM   3216  CB  ASP B  47       0.914 -27.766   8.070  1.00 97.55           C  
ATOM   3217  HB2 ASP B  47       1.577 -27.962   8.913  1.00 97.55           H  
ATOM   3218  HB3 ASP B  47       1.535 -27.679   7.179  1.00 97.55           H  
ATOM   3219  O   ASP B  47      -0.476 -26.069   5.998  1.00 97.55           O  
ATOM   3220  CG  ASP B  47      -0.041 -28.962   7.891  1.00 97.55           C  
ATOM   3221  OD1 ASP B  47      -1.234 -28.871   8.299  1.00 97.55           O  
ATOM   3222  OD2 ASP B  47       0.416 -29.971   7.307  1.00 97.55           O  
ATOM   3223  N   SER B  48      -2.120 -26.118   7.515  1.00 97.94           N  
ATOM   3224  H   SER B  48      -2.361 -26.234   8.489  1.00 97.94           H  
ATOM   3225  CA  SER B  48      -3.208 -26.168   6.544  1.00 97.94           C  
ATOM   3226  HA  SER B  48      -2.869 -25.662   5.640  1.00 97.94           H  
ATOM   3227  C   SER B  48      -4.470 -25.457   7.046  1.00 97.94           C  
ATOM   3228  CB  SER B  48      -3.505 -27.631   6.182  1.00 97.94           C  
ATOM   3229  HB2 SER B  48      -4.386 -27.668   5.540  1.00 97.94           H  
ATOM   3230  HB3 SER B  48      -2.653 -28.028   5.631  1.00 97.94           H  
ATOM   3231  O   SER B  48      -4.689 -25.362   8.254  1.00 97.94           O  
ATOM   3232  OG  SER B  48      -3.717 -28.472   7.291  1.00 97.94           O  
ATOM   3233  HG  SER B  48      -2.852 -28.664   7.659  1.00 97.94           H  
ATOM   3234  N   PRO B  49      -5.349 -24.968   6.146  1.00 98.56           N  
ATOM   3235  CA  PRO B  49      -6.663 -24.445   6.531  1.00 98.56           C  
ATOM   3236  HA  PRO B  49      -6.529 -23.539   7.121  1.00 98.56           H  
ATOM   3237  C   PRO B  49      -7.494 -25.455   7.332  1.00 98.56           C  
ATOM   3238  CB  PRO B  49      -7.365 -24.116   5.210  1.00 98.56           C  
ATOM   3239  HB2 PRO B  49      -7.942 -24.973   4.863  1.00 98.56           H  
ATOM   3240  HB3 PRO B  49      -8.009 -23.243   5.310  1.00 98.56           H  
ATOM   3241  O   PRO B  49      -8.255 -25.074   8.218  1.00 98.56           O  
ATOM   3242  CG  PRO B  49      -6.216 -23.868   4.239  1.00 98.56           C  
ATOM   3243  HG2 PRO B  49      -5.836 -22.853   4.363  1.00 98.56           H  
ATOM   3244  HG3 PRO B  49      -6.516 -24.054   3.208  1.00 98.56           H  
ATOM   3245  CD  PRO B  49      -5.160 -24.860   4.708  1.00 98.56           C  
ATOM   3246  HD2 PRO B  49      -5.332 -25.829   4.242  1.00 98.56           H  
ATOM   3247  HD3 PRO B  49      -4.167 -24.487   4.455  1.00 98.56           H  
ATOM   3248  N   GLU B  50      -7.332 -26.740   7.021  1.00 97.76           N  
ATOM   3249  H   GLU B  50      -6.727 -26.974   6.246  1.00 97.76           H  
ATOM   3250  CA  GLU B  50      -8.004 -27.846   7.689  1.00 97.76           C  
ATOM   3251  HA  GLU B  50      -9.067 -27.620   7.768  1.00 97.76           H  
ATOM   3252  C   GLU B  50      -7.486 -28.041   9.128  1.00 97.76           C  
ATOM   3253  CB  GLU B  50      -7.846 -29.114   6.829  1.00 97.76           C  
ATOM   3254  HB2 GLU B  50      -8.314 -29.938   7.369  1.00 97.76           H  
ATOM   3255  HB3 GLU B  50      -6.789 -29.355   6.719  1.00 97.76           H  
ATOM   3256  O   GLU B  50      -8.293 -28.028  10.060  1.00 97.76           O  
ATOM   3257  CG  GLU B  50      -8.507 -29.038   5.433  1.00 97.76           C  
ATOM   3258  HG2 GLU B  50      -9.540 -28.714   5.562  1.00 97.76           H  
ATOM   3259  HG3 GLU B  50      -8.538 -30.050   5.028  1.00 97.76           H  
ATOM   3260  CD  GLU B  50      -7.809 -28.133   4.389  1.00 97.76           C  
ATOM   3261  OE1 GLU B  50      -8.519 -27.603   3.506  1.00 97.76           O  
ATOM   3262  OE2 GLU B  50      -6.564 -27.960   4.433  1.00 97.76           O  
ATOM   3263  N   SER B  51      -6.162 -28.128   9.341  1.00 97.72           N  
ATOM   3264  H   SER B  51      -5.518 -28.089   8.564  1.00 97.72           H  
ATOM   3265  CA  SER B  51      -5.590 -28.237  10.697  1.00 97.72           C  
ATOM   3266  HA  SER B  51      -6.141 -29.015  11.225  1.00 97.72           H  
ATOM   3267  C   SER B  51      -5.774 -26.953  11.516  1.00 97.72           C  
ATOM   3268  CB  SER B  51      -4.119 -28.689  10.666  1.00 97.72           C  
ATOM   3269  HB2 SER B  51      -3.778 -28.854  11.689  1.00 97.72           H  
ATOM   3270  HB3 SER B  51      -4.059 -29.638  10.133  1.00 97.72           H  
ATOM   3271  O   SER B  51      -6.006 -27.024  12.722  1.00 97.72           O  
ATOM   3272  OG  SER B  51      -3.246 -27.763  10.042  1.00 97.72           O  
ATOM   3273  HG  SER B  51      -2.555 -28.268   9.608  1.00 97.72           H  
ATOM   3274  N   PHE B  52      -5.794 -25.781  10.869  1.00 98.63           N  
ATOM   3275  H   PHE B  52      -5.524 -25.776   9.896  1.00 98.63           H  
ATOM   3276  CA  PHE B  52      -6.124 -24.510  11.519  1.00 98.63           C  
ATOM   3277  HA  PHE B  52      -5.444 -24.387  12.362  1.00 98.63           H  
ATOM   3278  C   PHE B  52      -7.553 -24.499  12.071  1.00 98.63           C  
ATOM   3279  CB  PHE B  52      -5.939 -23.346  10.530  1.00 98.63           C  
ATOM   3280  HB2 PHE B  52      -6.683 -23.449   9.740  1.00 98.63           H  
ATOM   3281  HB3 PHE B  52      -4.964 -23.428  10.049  1.00 98.63           H  
ATOM   3282  O   PHE B  52      -7.775 -24.014  13.182  1.00 98.63           O  
ATOM   3283  CG  PHE B  52      -6.041 -21.945  11.122  1.00 98.63           C  
ATOM   3284  CD1 PHE B  52      -6.690 -20.931  10.393  1.00 98.63           C  
ATOM   3285  HD1 PHE B  52      -7.137 -21.160   9.436  1.00 98.63           H  
ATOM   3286  CD2 PHE B  52      -5.453 -21.629  12.365  1.00 98.63           C  
ATOM   3287  HD2 PHE B  52      -4.953 -22.387  12.949  1.00 98.63           H  
ATOM   3288  CE1 PHE B  52      -6.742 -19.618  10.894  1.00 98.63           C  
ATOM   3289  HE1 PHE B  52      -7.235 -18.838  10.332  1.00 98.63           H  
ATOM   3290  CE2 PHE B  52      -5.502 -20.315  12.862  1.00 98.63           C  
ATOM   3291  HE2 PHE B  52      -5.049 -20.088  13.816  1.00 98.63           H  
ATOM   3292  CZ  PHE B  52      -6.135 -19.305  12.119  1.00 98.63           C  
ATOM   3293  HZ  PHE B  52      -6.153 -18.288  12.482  1.00 98.63           H  
ATOM   3294  N   TRP B  53      -8.520 -25.054  11.329  1.00 98.69           N  
ATOM   3295  H   TRP B  53      -8.285 -25.457  10.433  1.00 98.69           H  
ATOM   3296  CA  TRP B  53      -9.884 -25.186  11.831  1.00 98.69           C  
ATOM   3297  HA  TRP B  53     -10.202 -24.213  12.207  1.00 98.69           H  
ATOM   3298  C   TRP B  53      -9.956 -26.145  13.020  1.00 98.69           C  
ATOM   3299  CB  TRP B  53     -10.863 -25.601  10.731  1.00 98.69           C  
ATOM   3300  HB2 TRP B  53     -10.547 -26.552  10.303  1.00 98.69           H  
ATOM   3301  HB3 TRP B  53     -10.853 -24.853   9.938  1.00 98.69           H  
ATOM   3302  O   TRP B  53     -10.452 -25.733  14.066  1.00 98.69           O  
ATOM   3303  CG  TRP B  53     -12.263 -25.732  11.246  1.00 98.69           C  
ATOM   3304  CD1 TRP B  53     -12.915 -26.899  11.440  1.00 98.69           C  
ATOM   3305  HD1 TRP B  53     -12.511 -27.874  11.213  1.00 98.69           H  
ATOM   3306  CD2 TRP B  53     -13.151 -24.688  11.758  1.00 98.69           C  
ATOM   3307  CE2 TRP B  53     -14.340 -25.308  12.246  1.00 98.69           C  
ATOM   3308  CE3 TRP B  53     -13.063 -23.284  11.881  1.00 98.69           C  
ATOM   3309  HE3 TRP B  53     -12.158 -22.786  11.566  1.00 98.69           H  
ATOM   3310  NE1 TRP B  53     -14.141 -26.653  12.027  1.00 98.69           N  
ATOM   3311  HE1 TRP B  53     -14.774 -27.385  12.316  1.00 98.69           H  
ATOM   3312  CH2 TRP B  53     -15.289 -23.176  12.881  1.00 98.69           C  
ATOM   3313  HH2 TRP B  53     -16.093 -22.596  13.310  1.00 98.69           H  
ATOM   3314  CZ2 TRP B  53     -15.392 -24.575  12.812  1.00 98.69           C  
ATOM   3315  HZ2 TRP B  53     -16.266 -25.083  13.193  1.00 98.69           H  
ATOM   3316  CZ3 TRP B  53     -14.127 -22.533  12.417  1.00 98.69           C  
ATOM   3317  HZ3 TRP B  53     -14.045 -21.459  12.488  1.00 98.69           H  
ATOM   3318  N   GLU B  54      -9.416 -27.367  12.902  1.00 98.38           N  
ATOM   3319  H   GLU B  54      -8.994 -27.635  12.025  1.00 98.38           H  
ATOM   3320  CA  GLU B  54      -9.430 -28.342  14.008  1.00 98.38           C  
ATOM   3321  HA  GLU B  54     -10.467 -28.559  14.267  1.00 98.38           H  
ATOM   3322  C   GLU B  54      -8.775 -27.783  15.282  1.00 98.38           C  
ATOM   3323  CB  GLU B  54      -8.740 -29.665  13.612  1.00 98.38           C  
ATOM   3324  HB2 GLU B  54      -8.621 -30.255  14.520  1.00 98.38           H  
ATOM   3325  HB3 GLU B  54      -7.749 -29.455  13.210  1.00 98.38           H  
ATOM   3326  O   GLU B  54      -9.308 -27.964  16.379  1.00 98.38           O  
ATOM   3327  CG  GLU B  54      -9.543 -30.508  12.606  1.00 98.38           C  
ATOM   3328  HG2 GLU B  54     -10.586 -30.514  12.922  1.00 98.38           H  
ATOM   3329  HG3 GLU B  54      -9.497 -30.034  11.625  1.00 98.38           H  
ATOM   3330  CD  GLU B  54      -9.054 -31.970  12.497  1.00 98.38           C  
ATOM   3331  OE1 GLU B  54      -9.883 -32.830  12.114  1.00 98.38           O  
ATOM   3332  OE2 GLU B  54      -7.873 -32.247  12.807  1.00 98.38           O  
ATOM   3333  N   PHE B  55      -7.666 -27.046  15.149  1.00 98.57           N  
ATOM   3334  H   PHE B  55      -7.249 -26.965  14.233  1.00 98.57           H  
ATOM   3335  CA  PHE B  55      -6.986 -26.410  16.278  1.00 98.57           C  
ATOM   3336  HA  PHE B  55      -6.789 -27.173  17.030  1.00 98.57           H  
ATOM   3337  C   PHE B  55      -7.846 -25.321  16.941  1.00 98.57           C  
ATOM   3338  CB  PHE B  55      -5.638 -25.844  15.803  1.00 98.57           C  
ATOM   3339  HB2 PHE B  55      -5.805 -25.003  15.130  1.00 98.57           H  
ATOM   3340  HB3 PHE B  55      -5.111 -26.614  15.240  1.00 98.57           H  
ATOM   3341  O   PHE B  55      -8.015 -25.308  18.164  1.00 98.57           O  
ATOM   3342  CG  PHE B  55      -4.751 -25.411  16.951  1.00 98.57           C  
ATOM   3343  CD1 PHE B  55      -4.791 -24.090  17.439  1.00 98.57           C  
ATOM   3344  HD1 PHE B  55      -5.427 -23.356  16.965  1.00 98.57           H  
ATOM   3345  CD2 PHE B  55      -3.912 -26.359  17.566  1.00 98.57           C  
ATOM   3346  HD2 PHE B  55      -3.853 -27.364  17.174  1.00 98.57           H  
ATOM   3347  CE1 PHE B  55      -4.012 -23.729  18.554  1.00 98.57           C  
ATOM   3348  HE1 PHE B  55      -4.037 -22.719  18.936  1.00 98.57           H  
ATOM   3349  CE2 PHE B  55      -3.141 -26.001  18.683  1.00 98.57           C  
ATOM   3350  HE2 PHE B  55      -2.489 -26.729  19.143  1.00 98.57           H  
ATOM   3351  CZ  PHE B  55      -3.200 -24.691  19.182  1.00 98.57           C  
ATOM   3352  HZ  PHE B  55      -2.606 -24.423  20.043  1.00 98.57           H  
ATOM   3353  N   VAL B  56      -8.421 -24.410  16.150  1.00 98.74           N  
ATOM   3354  H   VAL B  56      -8.282 -24.491  15.153  1.00 98.74           H  
ATOM   3355  CA  VAL B  56      -9.173 -23.256  16.667  1.00 98.74           C  
ATOM   3356  HA  VAL B  56      -8.630 -22.853  17.522  1.00 98.74           H  
ATOM   3357  C   VAL B  56     -10.554 -23.661  17.197  1.00 98.74           C  
ATOM   3358  CB  VAL B  56      -9.242 -22.140  15.606  1.00 98.74           C  
ATOM   3359  HB  VAL B  56      -9.625 -22.554  14.673  1.00 98.74           H  
ATOM   3360  O   VAL B  56     -10.924 -23.225  18.289  1.00 98.74           O  
ATOM   3361  CG1 VAL B  56     -10.149 -20.976  16.020  1.00 98.74           C  
ATOM   3362 HG11 VAL B  56      -9.822 -20.566  16.975  1.00 98.74           H  
ATOM   3363 HG12 VAL B  56     -11.177 -21.329  16.108  1.00 98.74           H  
ATOM   3364 HG13 VAL B  56     -10.115 -20.203  15.252  1.00 98.74           H  
ATOM   3365  CG2 VAL B  56      -7.849 -21.541  15.360  1.00 98.74           C  
ATOM   3366 HG21 VAL B  56      -7.472 -21.072  16.269  1.00 98.74           H  
ATOM   3367 HG22 VAL B  56      -7.901 -20.802  14.560  1.00 98.74           H  
ATOM   3368 HG23 VAL B  56      -7.151 -22.319  15.051  1.00 98.74           H  
ATOM   3369  N   SER B  57     -11.307 -24.520  16.498  1.00 98.52           N  
ATOM   3370  H   SER B  57     -10.949 -24.904  15.635  1.00 98.52           H  
ATOM   3371  CA  SER B  57     -12.610 -25.016  16.979  1.00 98.52           C  
ATOM   3372  HA  SER B  57     -13.176 -24.170  17.367  1.00 98.52           H  
ATOM   3373  C   SER B  57     -12.454 -26.008  18.138  1.00 98.52           C  
ATOM   3374  CB  SER B  57     -13.439 -25.612  15.832  1.00 98.52           C  
ATOM   3375  HB2 SER B  57     -13.403 -24.934  14.979  1.00 98.52           H  
ATOM   3376  HB3 SER B  57     -14.476 -25.706  16.152  1.00 98.52           H  
ATOM   3377  O   SER B  57     -13.267 -26.011  19.062  1.00 98.52           O  
ATOM   3378  OG  SER B  57     -12.960 -26.884  15.440  1.00 98.52           O  
ATOM   3379  HG  SER B  57     -13.397 -27.553  15.971  1.00 98.52           H  
ATOM   3380  N   GLY B  58     -11.365 -26.787  18.158  1.00 98.42           N  
ATOM   3381  H   GLY B  58     -10.763 -26.799  17.348  1.00 98.42           H  
ATOM   3382  CA  GLY B  58     -10.962 -27.602  19.308  1.00 98.42           C  
ATOM   3383  HA2 GLY B  58     -10.096 -28.197  19.019  1.00 98.42           H  
ATOM   3384  HA3 GLY B  58     -11.776 -28.274  19.577  1.00 98.42           H  
ATOM   3385  C   GLY B  58     -10.579 -26.782  20.550  1.00 98.42           C  
ATOM   3386  O   GLY B  58     -10.513 -27.331  21.651  1.00 98.42           O  
ATOM   3387  N   GLY B  59     -10.370 -25.469  20.403  1.00 98.22           N  
ATOM   3388  H   GLY B  59     -10.451 -25.078  19.475  1.00 98.22           H  
ATOM   3389  CA  GLY B  59     -10.000 -24.568  21.493  1.00 98.22           C  
ATOM   3390  HA2 GLY B  59     -10.136 -23.543  21.148  1.00 98.22           H  
ATOM   3391  HA3 GLY B  59     -10.651 -24.744  22.349  1.00 98.22           H  
ATOM   3392  C   GLY B  59      -8.547 -24.725  21.942  1.00 98.22           C  
ATOM   3393  O   GLY B  59      -8.275 -24.617  23.139  1.00 98.22           O  
ATOM   3394  N   GLY B  60      -7.642 -25.004  21.001  1.00 98.59           N  
ATOM   3395  H   GLY B  60      -7.953 -25.091  20.044  1.00 98.59           H  
ATOM   3396  CA  GLY B  60      -6.205 -25.118  21.233  1.00 98.59           C  
ATOM   3397  HA2 GLY B  60      -6.032 -25.850  22.022  1.00 98.59           H  
ATOM   3398  HA3 GLY B  60      -5.723 -25.477  20.324  1.00 98.59           H  
ATOM   3399  C   GLY B  60      -5.550 -23.791  21.627  1.00 98.59           C  
ATOM   3400  O   GLY B  60      -5.918 -22.727  21.124  1.00 98.59           O  
ATOM   3401  N   ASP B  61      -4.571 -23.892  22.524  1.00 98.68           N  
ATOM   3402  H   ASP B  61      -4.323 -24.820  22.836  1.00 98.68           H  
ATOM   3403  CA  ASP B  61      -3.666 -22.834  22.982  1.00 98.68           C  
ATOM   3404  HA  ASP B  61      -3.910 -21.882  22.510  1.00 98.68           H  
ATOM   3405  C   ASP B  61      -2.246 -23.250  22.572  1.00 98.68           C  
ATOM   3406  CB  ASP B  61      -3.830 -22.682  24.509  1.00 98.68           C  
ATOM   3407  HB2 ASP B  61      -4.819 -22.270  24.710  1.00 98.68           H  
ATOM   3408  HB3 ASP B  61      -3.789 -23.672  24.962  1.00 98.68           H  
ATOM   3409  O   ASP B  61      -1.761 -24.300  22.998  1.00 98.68           O  
ATOM   3410  CG  ASP B  61      -2.785 -21.804  25.213  1.00 98.68           C  
ATOM   3411  OD1 ASP B  61      -1.975 -21.131  24.544  1.00 98.68           O  
ATOM   3412  OD2 ASP B  61      -2.783 -21.820  26.471  1.00 98.68           O  
ATOM   3413  N   ALA B  62      -1.620 -22.470  21.690  1.00 98.68           N  
ATOM   3414  H   ALA B  62      -2.103 -21.642  21.372  1.00 98.68           H  
ATOM   3415  CA  ALA B  62      -0.300 -22.739  21.122  1.00 98.68           C  
ATOM   3416  HA  ALA B  62      -0.087 -23.804  21.218  1.00 98.68           H  
ATOM   3417  C   ALA B  62       0.840 -21.996  21.842  1.00 98.68           C  
ATOM   3418  CB  ALA B  62      -0.328 -22.398  19.628  1.00 98.68           C  
ATOM   3419  HB1 ALA B  62       0.624 -22.685  19.181  1.00 98.68           H  
ATOM   3420  HB2 ALA B  62      -0.469 -21.325  19.501  1.00 98.68           H  
ATOM   3421  HB3 ALA B  62      -1.129 -22.932  19.116  1.00 98.68           H  
ATOM   3422  O   ALA B  62       1.975 -22.019  21.362  1.00 98.68           O  
ATOM   3423  N   ILE B  63       0.560 -21.301  22.952  1.00 98.58           N  
ATOM   3424  H   ILE B  63      -0.374 -21.330  23.334  1.00 98.58           H  
ATOM   3425  CA  ILE B  63       1.576 -20.533  23.674  1.00 98.58           C  
ATOM   3426  HA  ILE B  63       2.182 -20.003  22.938  1.00 98.58           H  
ATOM   3427  C   ILE B  63       2.510 -21.479  24.434  1.00 98.58           C  
ATOM   3428  CB  ILE B  63       0.931 -19.471  24.585  1.00 98.58           C  
ATOM   3429  HB  ILE B  63       0.302 -19.983  25.314  1.00 98.58           H  
ATOM   3430  O   ILE B  63       2.117 -22.143  25.399  1.00 98.58           O  
ATOM   3431  CG1 ILE B  63       0.028 -18.487  23.801  1.00 98.58           C  
ATOM   3432 HG12 ILE B  63      -0.842 -19.024  23.423  1.00 98.58           H  
ATOM   3433 HG13 ILE B  63      -0.344 -17.735  24.497  1.00 98.58           H  
ATOM   3434  CG2 ILE B  63       2.006 -18.703  25.374  1.00 98.58           C  
ATOM   3435 HG21 ILE B  63       1.522 -17.964  26.013  1.00 98.58           H  
ATOM   3436 HG22 ILE B  63       2.566 -19.378  26.021  1.00 98.58           H  
ATOM   3437 HG23 ILE B  63       2.698 -18.201  24.697  1.00 98.58           H  
ATOM   3438  CD1 ILE B  63       0.680 -17.759  22.616  1.00 98.58           C  
ATOM   3439 HD11 ILE B  63      -0.030 -17.032  22.219  1.00 98.58           H  
ATOM   3440 HD12 ILE B  63       1.577 -17.228  22.935  1.00 98.58           H  
ATOM   3441 HD13 ILE B  63       0.930 -18.467  21.826  1.00 98.58           H  
ATOM   3442  N   ALA B  64       3.770 -21.497  24.006  1.00 97.42           N  
ATOM   3443  H   ALA B  64       4.012 -20.895  23.232  1.00 97.42           H  
ATOM   3444  CA  ALA B  64       4.827 -22.359  24.514  1.00 97.42           C  
ATOM   3445  HA  ALA B  64       4.517 -22.795  25.465  1.00 97.42           H  
ATOM   3446  C   ALA B  64       6.121 -21.568  24.769  1.00 97.42           C  
ATOM   3447  CB  ALA B  64       5.027 -23.499  23.505  1.00 97.42           C  
ATOM   3448  HB1 ALA B  64       5.772 -24.206  23.871  1.00 97.42           H  
ATOM   3449  HB2 ALA B  64       5.366 -23.091  22.552  1.00 97.42           H  
ATOM   3450  HB3 ALA B  64       4.085 -24.025  23.349  1.00 97.42           H  
ATOM   3451  O   ALA B  64       6.209 -20.371  24.501  1.00 97.42           O  
ATOM   3452  N   GLU B  65       7.130 -22.244  25.311  1.00 96.80           N  
ATOM   3453  H   GLU B  65       7.021 -23.240  25.441  1.00 96.80           H  
ATOM   3454  CA  GLU B  65       8.489 -21.714  25.442  1.00 96.80           C  
ATOM   3455  HA  GLU B  65       8.437 -20.686  25.800  1.00 96.80           H  
ATOM   3456  C   GLU B  65       9.183 -21.694  24.068  1.00 96.80           C  
ATOM   3457  CB  GLU B  65       9.219 -22.567  26.494  1.00 96.80           C  
ATOM   3458  HB2 GLU B  65       8.529 -22.743  27.319  1.00 96.80           H  
ATOM   3459  HB3 GLU B  65       9.474 -23.534  26.060  1.00 96.80           H  
ATOM   3460  O   GLU B  65       9.007 -22.616  23.267  1.00 96.80           O  
ATOM   3461  CG  GLU B  65      10.473 -21.918  27.089  1.00 96.80           C  
ATOM   3462  HG2 GLU B  65      11.259 -21.891  26.334  1.00 96.80           H  
ATOM   3463  HG3 GLU B  65      10.236 -20.891  27.364  1.00 96.80           H  
ATOM   3464  CD  GLU B  65      10.957 -22.700  28.326  1.00 96.80           C  
ATOM   3465  OE1 GLU B  65      11.115 -22.068  29.395  1.00 96.80           O  
ATOM   3466  OE2 GLU B  65      11.135 -23.936  28.218  1.00 96.80           O  
ATOM   3467  N   ALA B  66       9.934 -20.632  23.766  1.00 96.19           N  
ATOM   3468  H   ALA B  66       9.971 -19.857  24.413  1.00 96.19           H  
ATOM   3469  CA  ALA B  66      10.562 -20.460  22.458  1.00 96.19           C  
ATOM   3470  HA  ALA B  66       9.762 -20.557  21.724  1.00 96.19           H  
ATOM   3471  C   ALA B  66      11.619 -21.544  22.142  1.00 96.19           C  
ATOM   3472  CB  ALA B  66      11.135 -19.042  22.359  1.00 96.19           C  
ATOM   3473  HB1 ALA B  66      11.577 -18.892  21.373  1.00 96.19           H  
ATOM   3474  HB2 ALA B  66      10.341 -18.310  22.507  1.00 96.19           H  
ATOM   3475  HB3 ALA B  66      11.906 -18.904  23.117  1.00 96.19           H  
ATOM   3476  O   ALA B  66      12.339 -21.986  23.043  1.00 96.19           O  
ATOM   3477  N   PRO B  67      11.749 -21.970  20.868  1.00 94.06           N  
ATOM   3478  CA  PRO B  67      12.658 -23.048  20.486  1.00 94.06           C  
ATOM   3479  HA  PRO B  67      12.458 -23.919  21.111  1.00 94.06           H  
ATOM   3480  C   PRO B  67      14.131 -22.645  20.660  1.00 94.06           C  
ATOM   3481  CB  PRO B  67      12.297 -23.393  19.038  1.00 94.06           C  
ATOM   3482  HB2 PRO B  67      13.154 -23.757  18.472  1.00 94.06           H  
ATOM   3483  HB3 PRO B  67      11.499 -24.136  19.028  1.00 94.06           H  
ATOM   3484  O   PRO B  67      14.566 -21.571  20.246  1.00 94.06           O  
ATOM   3485  CG  PRO B  67      11.764 -22.071  18.491  1.00 94.06           C  
ATOM   3486  HG2 PRO B  67      12.600 -21.424  18.222  1.00 94.06           H  
ATOM   3487  HG3 PRO B  67      11.097 -22.220  17.642  1.00 94.06           H  
ATOM   3488  CD  PRO B  67      11.031 -21.485  19.696  1.00 94.06           C  
ATOM   3489  HD2 PRO B  67      11.039 -20.396  19.643  1.00 94.06           H  
ATOM   3490  HD3 PRO B  67      10.008 -21.858  19.721  1.00 94.06           H  
ATOM   3491  N   ALA B  68      14.912 -23.538  21.272  1.00 93.63           N  
ATOM   3492  H   ALA B  68      14.479 -24.392  21.592  1.00 93.63           H  
ATOM   3493  CA  ALA B  68      16.303 -23.290  21.666  1.00 93.63           C  
ATOM   3494  HA  ALA B  68      16.387 -22.247  21.969  1.00 93.63           H  
ATOM   3495  C   ALA B  68      17.341 -23.502  20.539  1.00 93.63           C  
ATOM   3496  CB  ALA B  68      16.599 -24.163  22.893  1.00 93.63           C  
ATOM   3497  HB1 ALA B  68      16.545 -25.218  22.622  1.00 93.63           H  
ATOM   3498  HB2 ALA B  68      15.875 -23.950  23.680  1.00 93.63           H  
ATOM   3499  HB3 ALA B  68      17.598 -23.939  23.267  1.00 93.63           H  
ATOM   3500  O   ALA B  68      18.542 -23.382  20.774  1.00 93.63           O  
ATOM   3501  N   ASP B  69      16.903 -23.849  19.329  1.00 93.06           N  
ATOM   3502  H   ASP B  69      15.907 -23.848  19.158  1.00 93.06           H  
ATOM   3503  CA  ASP B  69      17.755 -24.140  18.167  1.00 93.06           C  
ATOM   3504  HA  ASP B  69      18.692 -24.570  18.520  1.00 93.06           H  
ATOM   3505  C   ASP B  69      18.143 -22.894  17.352  1.00 93.06           C  
ATOM   3506  CB  ASP B  69      17.072 -25.203  17.289  1.00 93.06           C  
ATOM   3507  HB2 ASP B  69      17.629 -25.315  16.359  1.00 93.06           H  
ATOM   3508  HB3 ASP B  69      17.122 -26.154  17.818  1.00 93.06           H  
ATOM   3509  O   ASP B  69      19.157 -22.911  16.654  1.00 93.06           O  
ATOM   3510  CG  ASP B  69      15.603 -24.903  16.966  1.00 93.06           C  
ATOM   3511  OD1 ASP B  69      15.213 -23.712  17.004  1.00 93.06           O  
ATOM   3512  OD2 ASP B  69      14.864 -25.889  16.776  1.00 93.06           O  
ATOM   3513  N   ARG B  70      17.412 -21.783  17.503  1.00 94.46           N  
ATOM   3514  H   ARG B  70      16.549 -21.897  18.014  1.00 94.46           H  
ATOM   3515  CA  ARG B  70      17.632 -20.513  16.781  1.00 94.46           C  
ATOM   3516  HA  ARG B  70      17.806 -20.755  15.732  1.00 94.46           H  
ATOM   3517  C   ARG B  70      18.874 -19.720  17.215  1.00 94.46           C  
ATOM   3518  CB  ARG B  70      16.365 -19.645  16.862  1.00 94.46           C  
ATOM   3519  HB2 ARG B  70      16.515 -18.749  16.259  1.00 94.46           H  
ATOM   3520  HB3 ARG B  70      16.196 -19.341  17.895  1.00 94.46           H  
ATOM   3521  O   ARG B  70      19.050 -18.581  16.797  1.00 94.46           O  
ATOM   3522  CG  ARG B  70      15.124 -20.383  16.345  1.00 94.46           C  
ATOM   3523  HG2 ARG B  70      14.838 -21.158  17.056  1.00 94.46           H  
ATOM   3524  HG3 ARG B  70      15.342 -20.839  15.380  1.00 94.46           H  
ATOM   3525  CD  ARG B  70      13.964 -19.405  16.188  1.00 94.46           C  
ATOM   3526  HD2 ARG B  70      13.777 -18.923  17.147  1.00 94.46           H  
ATOM   3527  HD3 ARG B  70      14.243 -18.642  15.462  1.00 94.46           H  
ATOM   3528  NE  ARG B  70      12.742 -20.097  15.740  1.00 94.46           N  
ATOM   3529  HE  ARG B  70      12.758 -21.106  15.719  1.00 94.46           H  
ATOM   3530  NH1 ARG B  70      11.509 -18.199  15.456  1.00 94.46           N  
ATOM   3531 HH11 ARG B  70      10.640 -17.759  15.190  1.00 94.46           H  
ATOM   3532 HH12 ARG B  70      12.290 -17.575  15.605  1.00 94.46           H  
ATOM   3533  NH2 ARG B  70      10.520 -20.140  15.180  1.00 94.46           N  
ATOM   3534 HH21 ARG B  70      10.462 -21.146  15.112  1.00 94.46           H  
ATOM   3535 HH22 ARG B  70       9.672 -19.599  15.086  1.00 94.46           H  
ATOM   3536  CZ  ARG B  70      11.608 -19.488  15.456  1.00 94.46           C  
ATOM   3537  N   GLY B  71      19.719 -20.283  18.080  1.00 93.83           N  
ATOM   3538  H   GLY B  71      19.548 -21.248  18.324  1.00 93.83           H  
ATOM   3539  CA  GLY B  71      20.929 -19.621  18.587  1.00 93.83           C  
ATOM   3540  HA2 GLY B  71      21.518 -20.347  19.148  1.00 93.83           H  
ATOM   3541  HA3 GLY B  71      21.524 -19.270  17.744  1.00 93.83           H  
ATOM   3542  C   GLY B  71      20.664 -18.422  19.507  1.00 93.83           C  
ATOM   3543  O   GLY B  71      21.553 -17.601  19.702  1.00 93.83           O  
ATOM   3544  N   TRP B  72      19.453 -18.302  20.057  1.00 93.72           N  
ATOM   3545  H   TRP B  72      18.762 -19.010  19.854  1.00 93.72           H  
ATOM   3546  CA  TRP B  72      19.072 -17.213  20.958  1.00 93.72           C  
ATOM   3547  HA  TRP B  72      19.323 -16.261  20.490  1.00 93.72           H  
ATOM   3548  C   TRP B  72      19.813 -17.291  22.299  1.00 93.72           C  
ATOM   3549  CB  TRP B  72      17.560 -17.264  21.208  1.00 93.72           C  
ATOM   3550  HB2 TRP B  72      17.342 -16.577  22.027  1.00 93.72           H  
ATOM   3551  HB3 TRP B  72      17.290 -18.264  21.547  1.00 93.72           H  
ATOM   3552  O   TRP B  72      19.876 -18.355  22.915  1.00 93.72           O  
ATOM   3553  CG  TRP B  72      16.648 -16.884  20.081  1.00 93.72           C  
ATOM   3554  CD1 TRP B  72      17.000 -16.640  18.797  1.00 93.72           C  
ATOM   3555  HD1 TRP B  72      17.997 -16.714  18.387  1.00 93.72           H  
ATOM   3556  CD2 TRP B  72      15.207 -16.646  20.149  1.00 93.72           C  
ATOM   3557  CE2 TRP B  72      14.768 -16.186  18.874  1.00 93.72           C  
ATOM   3558  CE3 TRP B  72      14.232 -16.747  21.169  1.00 93.72           C  
ATOM   3559  HE3 TRP B  72      14.519 -17.149  22.129  1.00 93.72           H  
ATOM   3560  NE1 TRP B  72      15.893 -16.240  18.081  1.00 93.72           N  
ATOM   3561  HE1 TRP B  72      15.940 -15.985  17.105  1.00 93.72           H  
ATOM   3562  CH2 TRP B  72      12.507 -15.864  19.683  1.00 93.72           C  
ATOM   3563  HH2 TRP B  72      11.490 -15.548  19.506  1.00 93.72           H  
ATOM   3564  CZ2 TRP B  72      13.446 -15.788  18.644  1.00 93.72           C  
ATOM   3565  HZ2 TRP B  72      13.162 -15.387  17.682  1.00 93.72           H  
ATOM   3566  CZ3 TRP B  72      12.898 -16.351  20.943  1.00 93.72           C  
ATOM   3567  HZ3 TRP B  72      12.166 -16.419  21.734  1.00 93.72           H  
ATOM   3568  N   GLU B  73      20.281 -16.144  22.799  1.00 91.32           N  
ATOM   3569  H   GLU B  73      20.277 -15.315  22.223  1.00 91.32           H  
ATOM   3570  CA  GLU B  73      20.933 -16.058  24.110  1.00 91.32           C  
ATOM   3571  HA  GLU B  73      21.799 -16.718  24.074  1.00 91.32           H  
ATOM   3572  C   GLU B  73      19.949 -16.493  25.224  1.00 91.32           C  
ATOM   3573  CB  GLU B  73      21.457 -14.630  24.346  1.00 91.32           C  
ATOM   3574  HB2 GLU B  73      21.818 -14.213  23.405  1.00 91.32           H  
ATOM   3575  HB3 GLU B  73      20.636 -13.998  24.683  1.00 91.32           H  
ATOM   3576  O   GLU B  73      18.826 -15.961  25.269  1.00 91.32           O  
ATOM   3577  CG  GLU B  73      22.596 -14.570  25.381  1.00 91.32           C  
ATOM   3578  HG2 GLU B  73      22.244 -15.019  26.310  1.00 91.32           H  
ATOM   3579  HG3 GLU B  73      22.815 -13.522  25.586  1.00 91.32           H  
ATOM   3580  CD  GLU B  73      23.896 -15.266  24.928  1.00 91.32           C  
ATOM   3581  OE1 GLU B  73      24.671 -15.686  25.820  1.00 91.32           O  
ATOM   3582  OE2 GLU B  73      24.101 -15.416  23.704  1.00 91.32           O  
ATOM   3583  N   PRO B  74      20.307 -17.454  26.104  1.00 92.81           N  
ATOM   3584  CA  PRO B  74      19.407 -17.961  27.141  1.00 92.81           C  
ATOM   3585  HA  PRO B  74      18.520 -18.358  26.646  1.00 92.81           H  
ATOM   3586  C   PRO B  74      18.986 -16.890  28.152  1.00 92.81           C  
ATOM   3587  CB  PRO B  74      20.147 -19.116  27.823  1.00 92.81           C  
ATOM   3588  HB2 PRO B  74      20.721 -18.748  28.673  1.00 92.81           H  
ATOM   3589  HB3 PRO B  74      19.461 -19.904  28.135  1.00 92.81           H  
ATOM   3590  O   PRO B  74      19.813 -16.163  28.697  1.00 92.81           O  
ATOM   3591  CG  PRO B  74      21.107 -19.597  26.739  1.00 92.81           C  
ATOM   3592  HG2 PRO B  74      21.978 -20.101  27.159  1.00 92.81           H  
ATOM   3593  HG3 PRO B  74      20.579 -20.250  26.044  1.00 92.81           H  
ATOM   3594  CD  PRO B  74      21.490 -18.301  26.030  1.00 92.81           C  
ATOM   3595  HD2 PRO B  74      21.769 -18.532  25.002  1.00 92.81           H  
ATOM   3596  HD3 PRO B  74      22.317 -17.815  26.547  1.00 92.81           H  
ATOM   3597  N   ASP B  75      17.688 -16.835  28.440  1.00 92.11           N  
ATOM   3598  H   ASP B  75      17.069 -17.513  28.019  1.00 92.11           H  
ATOM   3599  CA  ASP B  75      17.065 -15.798  29.265  1.00 92.11           C  
ATOM   3600  HA  ASP B  75      17.761 -14.964  29.359  1.00 92.11           H  
ATOM   3601  C   ASP B  75      16.694 -16.335  30.661  1.00 92.11           C  
ATOM   3602  CB  ASP B  75      15.819 -15.302  28.524  1.00 92.11           C  
ATOM   3603  HB2 ASP B  75      14.969 -15.939  28.772  1.00 92.11           H  
ATOM   3604  HB3 ASP B  75      15.972 -15.406  27.449  1.00 92.11           H  
ATOM   3605  O   ASP B  75      16.191 -17.460  30.747  1.00 92.11           O  
ATOM   3606  CG  ASP B  75      15.486 -13.849  28.843  1.00 92.11           C  
ATOM   3607  OD1 ASP B  75      15.117 -13.568  30.004  1.00 92.11           O  
ATOM   3608  OD2 ASP B  75      15.533 -13.021  27.901  1.00 92.11           O  
ATOM   3609  N   PRO B  76      16.903 -15.584  31.762  1.00 90.92           N  
ATOM   3610  CA  PRO B  76      16.400 -15.977  33.079  1.00 90.92           C  
ATOM   3611  HA  PRO B  76      16.753 -16.979  33.323  1.00 90.92           H  
ATOM   3612  C   PRO B  76      14.865 -15.988  33.159  1.00 90.92           C  
ATOM   3613  CB  PRO B  76      17.004 -14.969  34.061  1.00 90.92           C  
ATOM   3614  HB2 PRO B  76      17.968 -15.338  34.411  1.00 90.92           H  
ATOM   3615  HB3 PRO B  76      16.344 -14.768  34.905  1.00 90.92           H  
ATOM   3616  O   PRO B  76      14.320 -16.804  33.902  1.00 90.92           O  
ATOM   3617  CG  PRO B  76      17.218 -13.723  33.201  1.00 90.92           C  
ATOM   3618  HG2 PRO B  76      16.281 -13.175  33.103  1.00 90.92           H  
ATOM   3619  HG3 PRO B  76      18.000 -13.079  33.603  1.00 90.92           H  
ATOM   3620  CD  PRO B  76      17.609 -14.313  31.848  1.00 90.92           C  
ATOM   3621  HD2 PRO B  76      17.332 -13.625  31.050  1.00 90.92           H  
ATOM   3622  HD3 PRO B  76      18.683 -14.497  31.820  1.00 90.92           H  
ATOM   3623  N   ASP B  77      14.180 -15.129  32.395  1.00 92.92           N  
ATOM   3624  H   ASP B  77      14.686 -14.528  31.760  1.00 92.92           H  
ATOM   3625  CA  ASP B  77      12.728 -15.162  32.234  1.00 92.92           C  
ATOM   3626  HA  ASP B  77      12.282 -15.774  33.018  1.00 92.92           H  
ATOM   3627  C   ASP B  77      12.401 -15.809  30.883  1.00 92.92           C  
ATOM   3628  CB  ASP B  77      12.127 -13.748  32.349  1.00 92.92           C  
ATOM   3629  HB2 ASP B  77      12.712 -13.057  31.743  1.00 92.92           H  
ATOM   3630  HB3 ASP B  77      11.116 -13.770  31.943  1.00 92.92           H  
ATOM   3631  O   ASP B  77      12.686 -15.252  29.820  1.00 92.92           O  
ATOM   3632  CG  ASP B  77      12.033 -13.222  33.789  1.00 92.92           C  
ATOM   3633  OD1 ASP B  77      11.720 -14.027  34.697  1.00 92.92           O  
ATOM   3634  OD2 ASP B  77      12.211 -11.997  33.973  1.00 92.92           O  
ATOM   3635  N   ALA B  78      11.767 -16.981  30.902  1.00 92.50           N  
ATOM   3636  H   ALA B  78      11.573 -17.404  31.798  1.00 92.50           H  
ATOM   3637  CA  ALA B  78      11.424 -17.734  29.695  1.00 92.50           C  
ATOM   3638  HA  ALA B  78      12.352 -18.073  29.234  1.00 92.50           H  
ATOM   3639  C   ALA B  78      10.649 -16.888  28.660  1.00 92.50           C  
ATOM   3640  CB  ALA B  78      10.623 -18.969  30.113  1.00 92.50           C  
ATOM   3641  HB1 ALA B  78      10.343 -19.540  29.228  1.00 92.50           H  
ATOM   3642  HB2 ALA B  78       9.716 -18.670  30.639  1.00 92.50           H  
ATOM   3643  HB3 ALA B  78      11.227 -19.607  30.759  1.00 92.50           H  
ATOM   3644  O   ALA B  78       9.711 -16.156  28.992  1.00 92.50           O  
ATOM   3645  N   ARG B  79      11.032 -16.986  27.381  1.00 96.60           N  
ATOM   3646  H   ARG B  79      11.787 -17.622  27.162  1.00 96.60           H  
ATOM   3647  CA  ARG B  79      10.354 -16.290  26.275  1.00 96.60           C  
ATOM   3648  HA  ARG B  79       9.957 -15.342  26.637  1.00 96.60           H  
ATOM   3649  C   ARG B  79       9.155 -17.132  25.829  1.00 96.60           C  
ATOM   3650  CB  ARG B  79      11.349 -15.960  25.140  1.00 96.60           C  
ATOM   3651  HB2 ARG B  79      11.801 -16.881  24.772  1.00 96.60           H  
ATOM   3652  HB3 ARG B  79      10.806 -15.492  24.319  1.00 96.60           H  
ATOM   3653  O   ARG B  79       9.318 -18.090  25.079  1.00 96.60           O  
ATOM   3654  CG  ARG B  79      12.459 -15.001  25.614  1.00 96.60           C  
ATOM   3655  HG2 ARG B  79      12.009 -14.097  26.024  1.00 96.60           H  
ATOM   3656  HG3 ARG B  79      13.031 -15.487  26.404  1.00 96.60           H  
ATOM   3657  CD  ARG B  79      13.429 -14.603  24.490  1.00 96.60           C  
ATOM   3658  HD2 ARG B  79      12.930 -13.911  23.811  1.00 96.60           H  
ATOM   3659  HD3 ARG B  79      13.696 -15.496  23.927  1.00 96.60           H  
ATOM   3660  NE  ARG B  79      14.643 -13.964  25.049  1.00 96.60           N  
ATOM   3661  HE  ARG B  79      14.519 -13.203  25.702  1.00 96.60           H  
ATOM   3662  NH1 ARG B  79      16.276 -15.364  24.201  1.00 96.60           N  
ATOM   3663 HH11 ARG B  79      17.235 -15.666  24.291  1.00 96.60           H  
ATOM   3664 HH12 ARG B  79      15.616 -15.823  23.588  1.00 96.60           H  
ATOM   3665  NH2 ARG B  79      16.834 -13.782  25.618  1.00 96.60           N  
ATOM   3666 HH21 ARG B  79      17.767 -14.167  25.596  1.00 96.60           H  
ATOM   3667 HH22 ARG B  79      16.554 -13.180  26.379  1.00 96.60           H  
ATOM   3668  CZ  ARG B  79      15.899 -14.362  24.936  1.00 96.60           C  
ATOM   3669  N   LEU B  80       7.972 -16.807  26.357  1.00 97.86           N  
ATOM   3670  H   LEU B  80       7.948 -16.048  27.024  1.00 97.86           H  
ATOM   3671  CA  LEU B  80       6.706 -17.484  26.048  1.00 97.86           C  
ATOM   3672  HA  LEU B  80       6.926 -18.513  25.765  1.00 97.86           H  
ATOM   3673  C   LEU B  80       5.992 -16.817  24.865  1.00 97.86           C  
ATOM   3674  CB  LEU B  80       5.783 -17.504  27.283  1.00 97.86           C  
ATOM   3675  HB2 LEU B  80       4.839 -17.963  26.990  1.00 97.86           H  
ATOM   3676  HB3 LEU B  80       5.571 -16.474  27.569  1.00 97.86           H  
ATOM   3677  O   LEU B  80       5.802 -15.601  24.870  1.00 97.86           O  
ATOM   3678  CG  LEU B  80       6.319 -18.251  28.518  1.00 97.86           C  
ATOM   3679  HG  LEU B  80       7.243 -17.783  28.857  1.00 97.86           H  
ATOM   3680  CD1 LEU B  80       5.288 -18.161  29.645  1.00 97.86           C  
ATOM   3681 HD11 LEU B  80       5.122 -17.115  29.903  1.00 97.86           H  
ATOM   3682 HD12 LEU B  80       5.662 -18.680  30.528  1.00 97.86           H  
ATOM   3683 HD13 LEU B  80       4.346 -18.608  29.327  1.00 97.86           H  
ATOM   3684  CD2 LEU B  80       6.587 -19.730  28.238  1.00 97.86           C  
ATOM   3685 HD21 LEU B  80       5.693 -20.209  27.837  1.00 97.86           H  
ATOM   3686 HD22 LEU B  80       7.400 -19.821  27.518  1.00 97.86           H  
ATOM   3687 HD23 LEU B  80       6.897 -20.233  29.154  1.00 97.86           H  
ATOM   3688  N   GLY B  81       5.551 -17.604  23.885  1.00 98.13           N  
ATOM   3689  H   GLY B  81       5.733 -18.596  23.935  1.00 98.13           H  
ATOM   3690  CA  GLY B  81       4.866 -17.095  22.697  1.00 98.13           C  
ATOM   3691  HA2 GLY B  81       5.565 -16.488  22.122  1.00 98.13           H  
ATOM   3692  HA3 GLY B  81       4.039 -16.454  23.003  1.00 98.13           H  
ATOM   3693  C   GLY B  81       4.318 -18.188  21.780  1.00 98.13           C  
ATOM   3694  O   GLY B  81       4.490 -19.380  22.031  1.00 98.13           O  
ATOM   3695  N   GLY B  82       3.642 -17.776  20.708  1.00 98.69           N  
ATOM   3696  H   GLY B  82       3.582 -16.780  20.549  1.00 98.69           H  
ATOM   3697  CA  GLY B  82       3.173 -18.681  19.656  1.00 98.69           C  
ATOM   3698  HA2 GLY B  82       2.919 -19.655  20.075  1.00 98.69           H  
ATOM   3699  HA3 GLY B  82       2.278 -18.268  19.191  1.00 98.69           H  
ATOM   3700  C   GLY B  82       4.246 -18.850  18.584  1.00 98.69           C  
ATOM   3701  O   GLY B  82       4.361 -18.005  17.701  1.00 98.69           O  
ATOM   3702  N   MET B  83       5.034 -19.922  18.650  1.00 98.19           N  
ATOM   3703  H   MET B  83       4.875 -20.592  19.389  1.00 98.19           H  
ATOM   3704  CA  MET B  83       6.207 -20.109  17.783  1.00 98.19           C  
ATOM   3705  HA  MET B  83       6.428 -19.170  17.275  1.00 98.19           H  
ATOM   3706  C   MET B  83       5.980 -21.156  16.686  1.00 98.19           C  
ATOM   3707  CB  MET B  83       7.443 -20.453  18.630  1.00 98.19           C  
ATOM   3708  HB2 MET B  83       8.308 -20.544  17.974  1.00 98.19           H  
ATOM   3709  HB3 MET B  83       7.285 -21.418  19.113  1.00 98.19           H  
ATOM   3710  O   MET B  83       5.259 -22.137  16.873  1.00 98.19           O  
ATOM   3711  CG  MET B  83       7.747 -19.408  19.715  1.00 98.19           C  
ATOM   3712  HG2 MET B  83       8.635 -19.734  20.256  1.00 98.19           H  
ATOM   3713  HG3 MET B  83       6.923 -19.395  20.428  1.00 98.19           H  
ATOM   3714  SD  MET B  83       8.040 -17.704  19.160  1.00 98.19           S  
ATOM   3715  CE  MET B  83       9.648 -17.889  18.338  1.00 98.19           C  
ATOM   3716  HE1 MET B  83       9.581 -18.650  17.560  1.00 98.19           H  
ATOM   3717  HE2 MET B  83      10.406 -18.178  19.066  1.00 98.19           H  
ATOM   3718  HE3 MET B  83       9.936 -16.943  17.879  1.00 98.19           H  
ATOM   3719  N   LEU B  84       6.651 -20.977  15.548  1.00 97.03           N  
ATOM   3720  H   LEU B  84       7.211 -20.141  15.463  1.00 97.03           H  
ATOM   3721  CA  LEU B  84       6.760 -21.967  14.480  1.00 97.03           C  
ATOM   3722  HA  LEU B  84       5.847 -22.561  14.440  1.00 97.03           H  
ATOM   3723  C   LEU B  84       7.924 -22.924  14.783  1.00 97.03           C  
ATOM   3724  CB  LEU B  84       6.939 -21.235  13.138  1.00 97.03           C  
ATOM   3725  HB2 LEU B  84       7.270 -21.951  12.385  1.00 97.03           H  
ATOM   3726  HB3 LEU B  84       7.723 -20.488  13.260  1.00 97.03           H  
ATOM   3727  O   LEU B  84       9.096 -22.563  14.644  1.00 97.03           O  
ATOM   3728  CG  LEU B  84       5.675 -20.527  12.619  1.00 97.03           C  
ATOM   3729  HG  LEU B  84       5.272 -19.868  13.389  1.00 97.03           H  
ATOM   3730  CD1 LEU B  84       6.036 -19.683  11.398  1.00 97.03           C  
ATOM   3731 HD11 LEU B  84       5.147 -19.193  11.001  1.00 97.03           H  
ATOM   3732 HD12 LEU B  84       6.753 -18.917  11.692  1.00 97.03           H  
ATOM   3733 HD13 LEU B  84       6.478 -20.313  10.625  1.00 97.03           H  
ATOM   3734  CD2 LEU B  84       4.589 -21.520  12.204  1.00 97.03           C  
ATOM   3735 HD21 LEU B  84       4.986 -22.233  11.482  1.00 97.03           H  
ATOM   3736 HD22 LEU B  84       3.757 -20.973  11.759  1.00 97.03           H  
ATOM   3737 HD23 LEU B  84       4.214 -22.057  13.075  1.00 97.03           H  
ATOM   3738  N   ALA B  85       7.597 -24.153  15.189  1.00 78.92           N  
ATOM   3739  H   ALA B  85       6.620 -24.363  15.339  1.00 78.92           H  
ATOM   3740  CA  ALA B  85       8.576 -25.162  15.606  1.00 78.92           C  
ATOM   3741  HA  ALA B  85       9.140 -24.774  16.454  1.00 78.92           H  
ATOM   3742  C   ALA B  85       9.599 -25.515  14.508  1.00 78.92           C  
ATOM   3743  CB  ALA B  85       7.804 -26.405  16.068  1.00 78.92           C  
ATOM   3744  HB1 ALA B  85       7.156 -26.153  16.907  1.00 78.92           H  
ATOM   3745  HB2 ALA B  85       8.509 -27.173  16.388  1.00 78.92           H  
ATOM   3746  HB3 ALA B  85       7.196 -26.803  15.256  1.00 78.92           H  
ATOM   3747  O   ALA B  85      10.776 -25.673  14.802  1.00 78.92           O  
ATOM   3748  N   ALA B  86       9.163 -25.578  13.246  1.00 85.23           N  
ATOM   3749  H   ALA B  86       8.173 -25.458  13.086  1.00 85.23           H  
ATOM   3750  CA  ALA B  86       9.994 -25.927  12.091  1.00 85.23           C  
ATOM   3751  HA  ALA B  86      10.973 -26.250  12.447  1.00 85.23           H  
ATOM   3752  C   ALA B  86      10.262 -24.729  11.153  1.00 85.23           C  
ATOM   3753  CB  ALA B  86       9.364 -27.137  11.389  1.00 85.23           C  
ATOM   3754  HB1 ALA B  86       9.233 -27.955  12.098  1.00 85.23           H  
ATOM   3755  HB2 ALA B  86       8.399 -26.866  10.960  1.00 85.23           H  
ATOM   3756  HB3 ALA B  86      10.020 -27.481  10.589  1.00 85.23           H  
ATOM   3757  O   ALA B  86      10.355 -24.894   9.942  1.00 85.23           O  
ATOM   3758  N   ALA B  87      10.378 -23.503  11.683  1.00 93.03           N  
ATOM   3759  H   ALA B  87      10.282 -23.400  12.684  1.00 93.03           H  
ATOM   3760  CA  ALA B  87      10.566 -22.291  10.865  1.00 93.03           C  
ATOM   3761  HA  ALA B  87       9.704 -22.187  10.205  1.00 93.03           H  
ATOM   3762  C   ALA B  87      11.821 -22.309   9.960  1.00 93.03           C  
ATOM   3763  CB  ALA B  87      10.614 -21.076  11.799  1.00 93.03           C  
ATOM   3764  HB1 ALA B  87      11.496 -21.129  12.438  1.00 93.03           H  
ATOM   3765  HB2 ALA B  87      10.658 -20.162  11.207  1.00 93.03           H  
ATOM   3766  HB3 ALA B  87       9.720 -21.047  12.422  1.00 93.03           H  
ATOM   3767  O   ALA B  87      11.894 -21.552   8.995  1.00 93.03           O  
ATOM   3768  N   GLY B  88      12.817 -23.144  10.276  1.00 95.39           N  
ATOM   3769  H   GLY B  88      12.685 -23.758  11.067  1.00 95.39           H  
ATOM   3770  CA  GLY B  88      14.024 -23.317   9.465  1.00 95.39           C  
ATOM   3771  HA2 GLY B  88      14.330 -22.350   9.066  1.00 95.39           H  
ATOM   3772  HA3 GLY B  88      14.819 -23.691  10.109  1.00 95.39           H  
ATOM   3773  C   GLY B  88      13.885 -24.296   8.291  1.00 95.39           C  
ATOM   3774  O   GLY B  88      14.722 -24.244   7.386  1.00 95.39           O  
ATOM   3775  N   ASP B  89      12.864 -25.157   8.283  1.00 96.34           N  
ATOM   3776  H   ASP B  89      12.140 -25.082   8.984  1.00 96.34           H  
ATOM   3777  CA  ASP B  89      12.683 -26.191   7.259  1.00 96.34           C  
ATOM   3778  HA  ASP B  89      13.654 -26.643   7.058  1.00 96.34           H  
ATOM   3779  C   ASP B  89      12.179 -25.582   5.940  1.00 96.34           C  
ATOM   3780  CB  ASP B  89      11.747 -27.311   7.754  1.00 96.34           C  
ATOM   3781  HB2 ASP B  89      10.843 -26.869   8.175  1.00 96.34           H  
ATOM   3782  HB3 ASP B  89      11.448 -27.906   6.891  1.00 96.34           H  
ATOM   3783  O   ASP B  89      11.369 -24.655   5.935  1.00 96.34           O  
ATOM   3784  CG  ASP B  89      12.375 -28.274   8.774  1.00 96.34           C  
ATOM   3785  OD1 ASP B  89      13.580 -28.126   9.085  1.00 96.34           O  
ATOM   3786  OD2 ASP B  89      11.653 -29.203   9.201  1.00 96.34           O  
ATOM   3787  N   PHE B  90      12.698 -26.080   4.811  1.00 97.62           N  
ATOM   3788  H   PHE B  90      13.363 -26.836   4.877  1.00 97.62           H  
ATOM   3789  CA  PHE B  90      12.359 -25.584   3.473  1.00 97.62           C  
ATOM   3790  HA  PHE B  90      11.279 -25.452   3.408  1.00 97.62           H  
ATOM   3791  C   PHE B  90      12.816 -26.541   2.363  1.00 97.62           C  
ATOM   3792  CB  PHE B  90      13.057 -24.227   3.280  1.00 97.62           C  
ATOM   3793  HB2 PHE B  90      12.682 -23.533   4.032  1.00 97.62           H  
ATOM   3794  HB3 PHE B  90      14.124 -24.356   3.461  1.00 97.62           H  
ATOM   3795  O   PHE B  90      13.995 -26.911   2.320  1.00 97.62           O  
ATOM   3796  CG  PHE B  90      12.860 -23.581   1.923  1.00 97.62           C  
ATOM   3797  CD1 PHE B  90      13.971 -23.149   1.175  1.00 97.62           C  
ATOM   3798  HD1 PHE B  90      14.969 -23.305   1.556  1.00 97.62           H  
ATOM   3799  CD2 PHE B  90      11.559 -23.370   1.431  1.00 97.62           C  
ATOM   3800  HD2 PHE B  90      10.702 -23.692   2.003  1.00 97.62           H  
ATOM   3801  CE1 PHE B  90      13.783 -22.505  -0.061  1.00 97.62           C  
ATOM   3802  HE1 PHE B  90      14.636 -22.169  -0.632  1.00 97.62           H  
ATOM   3803  CE2 PHE B  90      11.371 -22.734   0.194  1.00 97.62           C  
ATOM   3804  HE2 PHE B  90      10.368 -22.578  -0.175  1.00 97.62           H  
ATOM   3805  CZ  PHE B  90      12.481 -22.304  -0.551  1.00 97.62           C  
ATOM   3806  HZ  PHE B  90      12.324 -21.824  -1.506  1.00 97.62           H  
ATOM   3807  N   ASP B  91      11.947 -26.873   1.401  1.00 97.12           N  
ATOM   3808  H   ASP B  91      10.986 -26.578   1.499  1.00 97.12           H  
ATOM   3809  CA  ASP B  91      12.367 -27.602   0.189  1.00 97.12           C  
ATOM   3810  HA  ASP B  91      13.150 -28.298   0.493  1.00 97.12           H  
ATOM   3811  C   ASP B  91      13.013 -26.672  -0.860  1.00 97.12           C  
ATOM   3812  CB  ASP B  91      11.258 -28.497  -0.384  1.00 97.12           C  
ATOM   3813  HB2 ASP B  91      10.486 -27.880  -0.843  1.00 97.12           H  
ATOM   3814  HB3 ASP B  91      10.805 -29.058   0.434  1.00 97.12           H  
ATOM   3815  O   ASP B  91      12.448 -26.330  -1.905  1.00 97.12           O  
ATOM   3816  CG  ASP B  91      11.806 -29.501  -1.419  1.00 97.12           C  
ATOM   3817  OD1 ASP B  91      12.944 -29.310  -1.925  1.00 97.12           O  
ATOM   3818  OD2 ASP B  91      11.069 -30.460  -1.737  1.00 97.12           O  
ATOM   3819  N   ALA B  92      14.262 -26.282  -0.598  1.00 97.31           N  
ATOM   3820  H   ALA B  92      14.633 -26.516   0.312  1.00 97.31           H  
ATOM   3821  CA  ALA B  92      15.063 -25.487  -1.528  1.00 97.31           C  
ATOM   3822  HA  ALA B  92      14.550 -24.541  -1.698  1.00 97.31           H  
ATOM   3823  C   ALA B  92      15.237 -26.167  -2.906  1.00 97.31           C  
ATOM   3824  CB  ALA B  92      16.418 -25.203  -0.866  1.00 97.31           C  
ATOM   3825  HB1 ALA B  92      16.265 -24.727   0.102  1.00 97.31           H  
ATOM   3826  HB2 ALA B  92      16.967 -26.134  -0.725  1.00 97.31           H  
ATOM   3827  HB3 ALA B  92      17.002 -24.536  -1.500  1.00 97.31           H  
ATOM   3828  O   ALA B  92      15.268 -25.486  -3.935  1.00 97.31           O  
ATOM   3829  N   GLY B  93      15.295 -27.505  -2.953  1.00 93.71           N  
ATOM   3830  H   GLY B  93      15.056 -28.011  -2.112  1.00 93.71           H  
ATOM   3831  CA  GLY B  93      15.446 -28.279  -4.191  1.00 93.71           C  
ATOM   3832  HA2 GLY B  93      16.308 -27.912  -4.747  1.00 93.71           H  
ATOM   3833  HA3 GLY B  93      15.608 -29.323  -3.926  1.00 93.71           H  
ATOM   3834  C   GLY B  93      14.211 -28.212  -5.095  1.00 93.71           C  
ATOM   3835  O   GLY B  93      14.328 -28.194  -6.328  1.00 93.71           O  
ATOM   3836  N   PHE B  94      13.024 -28.090  -4.504  1.00 96.08           N  
ATOM   3837  H   PHE B  94      12.975 -28.220  -3.503  1.00 96.08           H  
ATOM   3838  CA  PHE B  94      11.774 -27.859  -5.217  1.00 96.08           C  
ATOM   3839  HA  PHE B  94      11.692 -28.593  -6.018  1.00 96.08           H  
ATOM   3840  C   PHE B  94      11.707 -26.474  -5.873  1.00 96.08           C  
ATOM   3841  CB  PHE B  94      10.613 -28.103  -4.261  1.00 96.08           C  
ATOM   3842  HB2 PHE B  94      10.754 -29.080  -3.800  1.00 96.08           H  
ATOM   3843  HB3 PHE B  94      10.610 -27.349  -3.473  1.00 96.08           H  
ATOM   3844  O   PHE B  94      11.243 -26.352  -7.007  1.00 96.08           O  
ATOM   3845  CG  PHE B  94       9.271 -28.122  -4.943  1.00 96.08           C  
ATOM   3846  CD1 PHE B  94       8.544 -26.931  -5.088  1.00 96.08           C  
ATOM   3847  HD1 PHE B  94       8.939 -26.001  -4.707  1.00 96.08           H  
ATOM   3848  CD2 PHE B  94       8.746 -29.339  -5.417  1.00 96.08           C  
ATOM   3849  HD2 PHE B  94       9.300 -30.254  -5.268  1.00 96.08           H  
ATOM   3850  CE1 PHE B  94       7.280 -26.960  -5.692  1.00 96.08           C  
ATOM   3851  HE1 PHE B  94       6.708 -26.047  -5.764  1.00 96.08           H  
ATOM   3852  CE2 PHE B  94       7.480 -29.366  -6.025  1.00 96.08           C  
ATOM   3853  HE2 PHE B  94       7.055 -30.303  -6.354  1.00 96.08           H  
ATOM   3854  CZ  PHE B  94       6.743 -28.176  -6.149  1.00 96.08           C  
ATOM   3855  HZ  PHE B  94       5.746 -28.198  -6.564  1.00 96.08           H  
ATOM   3856  N   PHE B  95      12.260 -25.439  -5.245  1.00 95.58           N  
ATOM   3857  H   PHE B  95      12.578 -25.569  -4.295  1.00 95.58           H  
ATOM   3858  CA  PHE B  95      12.324 -24.101  -5.850  1.00 95.58           C  
ATOM   3859  HA  PHE B  95      11.495 -24.004  -6.551  1.00 95.58           H  
ATOM   3860  C   PHE B  95      13.580 -23.861  -6.706  1.00 95.58           C  
ATOM   3861  CB  PHE B  95      12.068 -23.048  -4.768  1.00 95.58           C  
ATOM   3862  HB2 PHE B  95      12.802 -23.162  -3.971  1.00 95.58           H  
ATOM   3863  HB3 PHE B  95      12.180 -22.052  -5.197  1.00 95.58           H  
ATOM   3864  O   PHE B  95      13.660 -22.853  -7.405  1.00 95.58           O  
ATOM   3865  CG  PHE B  95      10.663 -23.180  -4.205  1.00 95.58           C  
ATOM   3866  CD1 PHE B  95       9.558 -22.725  -4.951  1.00 95.58           C  
ATOM   3867  HD1 PHE B  95       9.714 -22.222  -5.894  1.00 95.58           H  
ATOM   3868  CD2 PHE B  95      10.448 -23.843  -2.983  1.00 95.58           C  
ATOM   3869  HD2 PHE B  95      11.283 -24.208  -2.404  1.00 95.58           H  
ATOM   3870  CE1 PHE B  95       8.249 -22.931  -4.477  1.00 95.58           C  
ATOM   3871  HE1 PHE B  95       7.400 -22.572  -5.040  1.00 95.58           H  
ATOM   3872  CE2 PHE B  95       9.141 -24.056  -2.514  1.00 95.58           C  
ATOM   3873  HE2 PHE B  95       8.990 -24.577  -1.580  1.00 95.58           H  
ATOM   3874  CZ  PHE B  95       8.041 -23.603  -3.260  1.00 95.58           C  
ATOM   3875  HZ  PHE B  95       7.037 -23.765  -2.895  1.00 95.58           H  
ATOM   3876  N   GLY B  96      14.529 -24.807  -6.727  1.00 93.05           N  
ATOM   3877  H   GLY B  96      14.433 -25.572  -6.075  1.00 93.05           H  
ATOM   3878  CA  GLY B  96      15.791 -24.692  -7.472  1.00 93.05           C  
ATOM   3879  HA2 GLY B  96      15.593 -24.298  -8.469  1.00 93.05           H  
ATOM   3880  HA3 GLY B  96      16.232 -25.685  -7.566  1.00 93.05           H  
ATOM   3881  C   GLY B  96      16.828 -23.783  -6.801  1.00 93.05           C  
ATOM   3882  O   GLY B  96      17.773 -23.344  -7.452  1.00 93.05           O  
ATOM   3883  N   ILE B  97      16.640 -23.500  -5.513  1.00 94.92           N  
ATOM   3884  H   ILE B  97      15.916 -24.014  -5.032  1.00 94.92           H  
ATOM   3885  CA  ILE B  97      17.470 -22.622  -4.687  1.00 94.92           C  
ATOM   3886  HA  ILE B  97      17.885 -21.829  -5.309  1.00 94.92           H  
ATOM   3887  C   ILE B  97      18.640 -23.435  -4.121  1.00 94.92           C  
ATOM   3888  CB  ILE B  97      16.572 -21.966  -3.611  1.00 94.92           C  
ATOM   3889  HB  ILE B  97      15.990 -22.751  -3.127  1.00 94.92           H  
ATOM   3890  O   ILE B  97      18.483 -24.587  -3.712  1.00 94.92           O  
ATOM   3891  CG1 ILE B  97      15.597 -20.980  -4.305  1.00 94.92           C  
ATOM   3892 HG12 ILE B  97      16.160 -20.132  -4.694  1.00 94.92           H  
ATOM   3893 HG13 ILE B  97      15.115 -21.471  -5.150  1.00 94.92           H  
ATOM   3894  CG2 ILE B  97      17.379 -21.245  -2.520  1.00 94.92           C  
ATOM   3895 HG21 ILE B  97      16.712 -20.862  -1.747  1.00 94.92           H  
ATOM   3896 HG22 ILE B  97      17.933 -20.413  -2.954  1.00 94.92           H  
ATOM   3897 HG23 ILE B  97      18.073 -21.931  -2.036  1.00 94.92           H  
ATOM   3898  CD1 ILE B  97      14.475 -20.458  -3.405  1.00 94.92           C  
ATOM   3899 HD11 ILE B  97      13.781 -19.866  -4.002  1.00 94.92           H  
ATOM   3900 HD12 ILE B  97      13.940 -21.300  -2.966  1.00 94.92           H  
ATOM   3901 HD13 ILE B  97      14.881 -19.828  -2.614  1.00 94.92           H  
ATOM   3902  N   SER B  98      19.841 -22.854  -4.105  1.00 93.46           N  
ATOM   3903  H   SER B  98      19.906 -21.885  -4.385  1.00 93.46           H  
ATOM   3904  CA  SER B  98      21.021 -23.559  -3.584  1.00 93.46           C  
ATOM   3905  HA  SER B  98      20.983 -24.574  -3.979  1.00 93.46           H  
ATOM   3906  C   SER B  98      21.003 -23.631  -2.047  1.00 93.46           C  
ATOM   3907  CB  SER B  98      22.318 -22.928  -4.101  1.00 93.46           C  
ATOM   3908  HB2 SER B  98      22.239 -22.754  -5.174  1.00 93.46           H  
ATOM   3909  HB3 SER B  98      23.137 -23.626  -3.926  1.00 93.46           H  
ATOM   3910  O   SER B  98      20.533 -22.688  -1.414  1.00 93.46           O  
ATOM   3911  OG  SER B  98      22.621 -21.714  -3.442  1.00 93.46           O  
ATOM   3912  HG  SER B  98      22.006 -21.041  -3.741  1.00 93.46           H  
ATOM   3913  N   PRO B  99      21.587 -24.661  -1.399  1.00 93.85           N  
ATOM   3914  CA  PRO B  99      21.694 -24.696   0.066  1.00 93.85           C  
ATOM   3915  HA  PRO B  99      20.689 -24.731   0.488  1.00 93.85           H  
ATOM   3916  C   PRO B  99      22.435 -23.483   0.658  1.00 93.85           C  
ATOM   3917  CB  PRO B  99      22.421 -26.006   0.388  1.00 93.85           C  
ATOM   3918  HB2 PRO B  99      22.076 -26.434   1.330  1.00 93.85           H  
ATOM   3919  HB3 PRO B  99      23.498 -25.844   0.416  1.00 93.85           H  
ATOM   3920  O   PRO B  99      22.115 -23.039   1.755  1.00 93.85           O  
ATOM   3921  CG  PRO B  99      22.077 -26.902  -0.801  1.00 93.85           C  
ATOM   3922  HG2 PRO B  99      21.088 -27.337  -0.658  1.00 93.85           H  
ATOM   3923  HG3 PRO B  99      22.823 -27.683  -0.951  1.00 93.85           H  
ATOM   3924  CD  PRO B  99      22.040 -25.919  -1.971  1.00 93.85           C  
ATOM   3925  HD2 PRO B  99      23.040 -25.794  -2.387  1.00 93.85           H  
ATOM   3926  HD3 PRO B  99      21.352 -26.285  -2.733  1.00 93.85           H  
ATOM   3927  N   ARG B 100      23.394 -22.920  -0.094  1.00 93.01           N  
ATOM   3928  H   ARG B 100      23.553 -23.321  -1.008  1.00 93.01           H  
ATOM   3929  CA  ARG B 100      24.165 -21.717   0.268  1.00 93.01           C  
ATOM   3930  HA  ARG B 100      24.564 -21.838   1.275  1.00 93.01           H  
ATOM   3931  C   ARG B 100      23.292 -20.457   0.295  1.00 93.01           C  
ATOM   3932  CB  ARG B 100      25.323 -21.563  -0.738  1.00 93.01           C  
ATOM   3933  HB2 ARG B 100      25.754 -22.545  -0.936  1.00 93.01           H  
ATOM   3934  HB3 ARG B 100      24.933 -21.171  -1.677  1.00 93.01           H  
ATOM   3935  O   ARG B 100      23.470 -19.601   1.149  1.00 93.01           O  
ATOM   3936  CG  ARG B 100      26.456 -20.654  -0.235  1.00 93.01           C  
ATOM   3937  HG2 ARG B 100      26.934 -21.148   0.611  1.00 93.01           H  
ATOM   3938  HG3 ARG B 100      26.056 -19.701   0.111  1.00 93.01           H  
ATOM   3939  CD  ARG B 100      27.519 -20.404  -1.326  1.00 93.01           C  
ATOM   3940  HD2 ARG B 100      28.501 -20.342  -0.857  1.00 93.01           H  
ATOM   3941  HD3 ARG B 100      27.553 -21.260  -2.000  1.00 93.01           H  
ATOM   3942  NE  ARG B 100      27.251 -19.169  -2.103  1.00 93.01           N  
ATOM   3943  HE  ARG B 100      26.496 -19.204  -2.774  1.00 93.01           H  
ATOM   3944  NH1 ARG B 100      28.821 -17.757  -1.162  1.00 93.01           N  
ATOM   3945 HH11 ARG B 100      28.972 -18.427  -0.422  1.00 93.01           H  
ATOM   3946 HH12 ARG B 100      29.169 -16.818  -1.030  1.00 93.01           H  
ATOM   3947  NH2 ARG B 100      27.415 -16.949  -2.644  1.00 93.01           N  
ATOM   3948 HH21 ARG B 100      27.769 -16.043  -2.371  1.00 93.01           H  
ATOM   3949 HH22 ARG B 100      26.538 -16.976  -3.144  1.00 93.01           H  
ATOM   3950  CZ  ARG B 100      27.835 -17.982  -1.974  1.00 93.01           C  
ATOM   3951  N   GLU B 101      22.349 -20.362  -0.638  1.00 93.39           N  
ATOM   3952  H   GLU B 101      22.254 -21.124  -1.295  1.00 93.39           H  
ATOM   3953  CA  GLU B 101      21.366 -19.280  -0.721  1.00 93.39           C  
ATOM   3954  HA  GLU B 101      21.845 -18.326  -0.501  1.00 93.39           H  
ATOM   3955  C   GLU B 101      20.236 -19.477   0.299  1.00 93.39           C  
ATOM   3956  CB  GLU B 101      20.837 -19.241  -2.159  1.00 93.39           C  
ATOM   3957  HB2 GLU B 101      20.347 -20.191  -2.368  1.00 93.39           H  
ATOM   3958  HB3 GLU B 101      21.684 -19.138  -2.838  1.00 93.39           H  
ATOM   3959  O   GLU B 101      19.904 -18.545   1.019  1.00 93.39           O  
ATOM   3960  CG  GLU B 101      19.854 -18.097  -2.438  1.00 93.39           C  
ATOM   3961  HG2 GLU B 101      19.027 -18.156  -1.731  1.00 93.39           H  
ATOM   3962  HG3 GLU B 101      20.367 -17.147  -2.288  1.00 93.39           H  
ATOM   3963  CD  GLU B 101      19.283 -18.160  -3.862  1.00 93.39           C  
ATOM   3964  OE1 GLU B 101      18.520 -17.224  -4.205  1.00 93.39           O  
ATOM   3965  OE2 GLU B 101      19.562 -19.151  -4.582  1.00 93.39           O  
ATOM   3966  N   ALA B 102      19.706 -20.696   0.444  1.00 97.60           N  
ATOM   3967  H   ALA B 102      20.009 -21.428  -0.182  1.00 97.60           H  
ATOM   3968  CA  ALA B 102      18.668 -21.020   1.426  1.00 97.60           C  
ATOM   3969  HA  ALA B 102      17.800 -20.390   1.230  1.00 97.60           H  
ATOM   3970  C   ALA B 102      19.111 -20.757   2.879  1.00 97.60           C  
ATOM   3971  CB  ALA B 102      18.261 -22.486   1.235  1.00 97.60           C  
ATOM   3972  HB1 ALA B 102      17.926 -22.650   0.210  1.00 97.60           H  
ATOM   3973  HB2 ALA B 102      19.106 -23.138   1.451  1.00 97.60           H  
ATOM   3974  HB3 ALA B 102      17.444 -22.726   1.915  1.00 97.60           H  
ATOM   3975  O   ALA B 102      18.282 -20.404   3.714  1.00 97.60           O  
ATOM   3976  N   LEU B 103      20.411 -20.889   3.172  1.00 96.11           N  
ATOM   3977  H   LEU B 103      21.021 -21.269   2.462  1.00 96.11           H  
ATOM   3978  CA  LEU B 103      21.004 -20.538   4.466  1.00 96.11           C  
ATOM   3979  HA  LEU B 103      20.363 -20.943   5.249  1.00 96.11           H  
ATOM   3980  C   LEU B 103      21.094 -19.015   4.692  1.00 96.11           C  
ATOM   3981  CB  LEU B 103      22.388 -21.211   4.546  1.00 96.11           C  
ATOM   3982  HB2 LEU B 103      23.028 -20.770   3.783  1.00 96.11           H  
ATOM   3983  HB3 LEU B 103      22.273 -22.270   4.316  1.00 96.11           H  
ATOM   3984  O   LEU B 103      20.993 -18.569   5.833  1.00 96.11           O  
ATOM   3985  CG  LEU B 103      23.095 -21.093   5.909  1.00 96.11           C  
ATOM   3986  HG  LEU B 103      23.219 -20.044   6.176  1.00 96.11           H  
ATOM   3987  CD1 LEU B 103      22.327 -21.811   7.022  1.00 96.11           C  
ATOM   3988 HD11 LEU B 103      22.901 -21.775   7.948  1.00 96.11           H  
ATOM   3989 HD12 LEU B 103      22.144 -22.850   6.747  1.00 96.11           H  
ATOM   3990 HD13 LEU B 103      21.377 -21.308   7.201  1.00 96.11           H  
ATOM   3991  CD2 LEU B 103      24.486 -21.724   5.809  1.00 96.11           C  
ATOM   3992 HD21 LEU B 103      25.065 -21.212   5.041  1.00 96.11           H  
ATOM   3993 HD22 LEU B 103      24.401 -22.781   5.556  1.00 96.11           H  
ATOM   3994 HD23 LEU B 103      25.005 -21.619   6.762  1.00 96.11           H  
ATOM   3995  N   ALA B 104      21.252 -18.224   3.625  1.00 96.51           N  
ATOM   3996  H   ALA B 104      21.298 -18.656   2.713  1.00 96.51           H  
ATOM   3997  CA  ALA B 104      21.247 -16.758   3.669  1.00 96.51           C  
ATOM   3998  HA  ALA B 104      21.713 -16.427   4.597  1.00 96.51           H  
ATOM   3999  C   ALA B 104      19.826 -16.160   3.629  1.00 96.51           C  
ATOM   4000  CB  ALA B 104      22.090 -16.246   2.496  1.00 96.51           C  
ATOM   4001  HB1 ALA B 104      22.213 -15.166   2.582  1.00 96.51           H  
ATOM   4002  HB2 ALA B 104      21.592 -16.471   1.553  1.00 96.51           H  
ATOM   4003  HB3 ALA B 104      23.072 -16.720   2.505  1.00 96.51           H  
ATOM   4004  O   ALA B 104      19.610 -15.048   4.102  1.00 96.51           O  
ATOM   4005  N   MET B 105      18.855 -16.894   3.078  1.00 97.25           N  
ATOM   4006  H   MET B 105      19.119 -17.766   2.641  1.00 97.25           H  
ATOM   4007  CA  MET B 105      17.455 -16.482   3.000  1.00 97.25           C  
ATOM   4008  HA  MET B 105      17.409 -15.468   2.603  1.00 97.25           H  
ATOM   4009  C   MET B 105      16.766 -16.474   4.360  1.00 97.25           C  
ATOM   4010  CB  MET B 105      16.664 -17.402   2.064  1.00 97.25           C  
ATOM   4011  HB2 MET B 105      15.603 -17.266   2.271  1.00 97.25           H  
ATOM   4012  HB3 MET B 105      16.921 -18.442   2.269  1.00 97.25           H  
ATOM   4013  O   MET B 105      16.706 -17.495   5.047  1.00 97.25           O  
ATOM   4014  CG  MET B 105      16.897 -17.090   0.586  1.00 97.25           C  
ATOM   4015  HG2 MET B 105      16.507 -16.094   0.377  1.00 97.25           H  
ATOM   4016  HG3 MET B 105      17.969 -17.081   0.385  1.00 97.25           H  
ATOM   4017  SD  MET B 105      16.114 -18.271  -0.546  1.00 97.25           S  
ATOM   4018  CE  MET B 105      14.375 -18.112  -0.055  1.00 97.25           C  
ATOM   4019  HE1 MET B 105      13.745 -18.690  -0.731  1.00 97.25           H  
ATOM   4020  HE2 MET B 105      14.082 -17.062  -0.082  1.00 97.25           H  
ATOM   4021  HE3 MET B 105      14.240 -18.489   0.959  1.00 97.25           H  
ATOM   4022  N   ASP B 106      16.117 -15.358   4.662  1.00 97.82           N  
ATOM   4023  H   ASP B 106      16.231 -14.558   4.056  1.00 97.82           H  
ATOM   4024  CA  ASP B 106      15.115 -15.226   5.710  1.00 97.82           C  
ATOM   4025  HA  ASP B 106      15.614 -15.264   6.678  1.00 97.82           H  
ATOM   4026  C   ASP B 106      14.051 -16.353   5.612  1.00 97.82           C  
ATOM   4027  CB  ASP B 106      14.514 -13.817   5.559  1.00 97.82           C  
ATOM   4028  HB2 ASP B 106      14.186 -13.686   4.528  1.00 97.82           H  
ATOM   4029  HB3 ASP B 106      15.293 -13.081   5.758  1.00 97.82           H  
ATOM   4030  O   ASP B 106      13.470 -16.562   4.535  1.00 97.82           O  
ATOM   4031  CG  ASP B 106      13.327 -13.522   6.470  1.00 97.82           C  
ATOM   4032  OD1 ASP B 106      13.039 -14.338   7.367  1.00 97.82           O  
ATOM   4033  OD2 ASP B 106      12.644 -12.509   6.219  1.00 97.82           O  
ATOM   4034  N   PRO B 107      13.774 -17.090   6.710  1.00 98.47           N  
ATOM   4035  CA  PRO B 107      12.628 -17.989   6.846  1.00 98.47           C  
ATOM   4036  HA  PRO B 107      12.864 -18.944   6.376  1.00 98.47           H  
ATOM   4037  C   PRO B 107      11.312 -17.455   6.274  1.00 98.47           C  
ATOM   4038  CB  PRO B 107      12.485 -18.187   8.356  1.00 98.47           C  
ATOM   4039  HB2 PRO B 107      11.971 -19.117   8.600  1.00 98.47           H  
ATOM   4040  HB3 PRO B 107      11.960 -17.339   8.796  1.00 98.47           H  
ATOM   4041  O   PRO B 107      10.551 -18.219   5.681  1.00 98.47           O  
ATOM   4042  CG  PRO B 107      13.932 -18.177   8.834  1.00 98.47           C  
ATOM   4043  HG2 PRO B 107      14.010 -17.934   9.894  1.00 98.47           H  
ATOM   4044  HG3 PRO B 107      14.403 -19.134   8.614  1.00 98.47           H  
ATOM   4045  CD  PRO B 107      14.531 -17.081   7.957  1.00 98.47           C  
ATOM   4046  HD2 PRO B 107      15.585 -17.285   7.769  1.00 98.47           H  
ATOM   4047  HD3 PRO B 107      14.418 -16.119   8.457  1.00 98.47           H  
ATOM   4048  N   GLN B 108      11.046 -16.150   6.376  1.00 98.54           N  
ATOM   4049  H   GLN B 108      11.710 -15.552   6.847  1.00 98.54           H  
ATOM   4050  CA  GLN B 108       9.823 -15.551   5.839  1.00 98.54           C  
ATOM   4051  HA  GLN B 108       8.973 -16.082   6.267  1.00 98.54           H  
ATOM   4052  C   GLN B 108       9.735 -15.698   4.310  1.00 98.54           C  
ATOM   4053  CB  GLN B 108       9.721 -14.075   6.249  1.00 98.54           C  
ATOM   4054  HB2 GLN B 108       8.758 -13.688   5.914  1.00 98.54           H  
ATOM   4055  HB3 GLN B 108      10.493 -13.506   5.731  1.00 98.54           H  
ATOM   4056  O   GLN B 108       8.667 -16.027   3.793  1.00 98.54           O  
ATOM   4057  CG  GLN B 108       9.831 -13.858   7.768  1.00 98.54           C  
ATOM   4058  HG2 GLN B 108      10.791 -14.208   8.149  1.00 98.54           H  
ATOM   4059  HG3 GLN B 108       9.058 -14.440   8.269  1.00 98.54           H  
ATOM   4060  CD  GLN B 108       9.676 -12.400   8.169  1.00 98.54           C  
ATOM   4061  NE2 GLN B 108      10.617 -11.538   7.883  1.00 98.54           N  
ATOM   4062 HE21 GLN B 108      11.430 -11.843   7.367  1.00 98.54           H  
ATOM   4063 HE22 GLN B 108      10.529 -10.604   8.258  1.00 98.54           H  
ATOM   4064  OE1 GLN B 108       8.678 -12.028   8.755  1.00 98.54           O  
ATOM   4065  N   GLN B 109      10.851 -15.548   3.580  1.00 98.58           N  
ATOM   4066  H   GLN B 109      11.715 -15.361   4.069  1.00 98.58           H  
ATOM   4067  CA  GLN B 109      10.899 -15.788   2.130  1.00 98.58           C  
ATOM   4068  HA  GLN B 109      10.093 -15.229   1.654  1.00 98.58           H  
ATOM   4069  C   GLN B 109      10.701 -17.274   1.785  1.00 98.58           C  
ATOM   4070  CB  GLN B 109      12.239 -15.328   1.525  1.00 98.58           C  
ATOM   4071  HB2 GLN B 109      12.191 -15.539   0.457  1.00 98.58           H  
ATOM   4072  HB3 GLN B 109      13.049 -15.924   1.946  1.00 98.58           H  
ATOM   4073  O   GLN B 109      10.055 -17.599   0.787  1.00 98.58           O  
ATOM   4074  CG  GLN B 109      12.589 -13.840   1.701  1.00 98.58           C  
ATOM   4075  HG2 GLN B 109      11.734 -13.229   1.409  1.00 98.58           H  
ATOM   4076  HG3 GLN B 109      12.801 -13.637   2.751  1.00 98.58           H  
ATOM   4077  CD  GLN B 109      13.795 -13.415   0.855  1.00 98.58           C  
ATOM   4078  NE2 GLN B 109      14.231 -12.182   0.939  1.00 98.58           N  
ATOM   4079 HE21 GLN B 109      13.849 -11.531   1.611  1.00 98.58           H  
ATOM   4080 HE22 GLN B 109      15.069 -11.956   0.422  1.00 98.58           H  
ATOM   4081  OE1 GLN B 109      14.333 -14.163   0.044  1.00 98.58           O  
ATOM   4082  N   ARG B 110      11.256 -18.177   2.607  1.00 98.67           N  
ATOM   4083  H   ARG B 110      11.743 -17.822   3.418  1.00 98.67           H  
ATOM   4084  CA  ARG B 110      11.157 -19.638   2.434  1.00 98.67           C  
ATOM   4085  HA  ARG B 110      11.443 -19.912   1.419  1.00 98.67           H  
ATOM   4086  C   ARG B 110       9.718 -20.126   2.606  1.00 98.67           C  
ATOM   4087  CB  ARG B 110      12.094 -20.349   3.426  1.00 98.67           C  
ATOM   4088  HB2 ARG B 110      11.883 -21.418   3.386  1.00 98.67           H  
ATOM   4089  HB3 ARG B 110      11.889 -20.015   4.443  1.00 98.67           H  
ATOM   4090  O   ARG B 110       9.158 -20.737   1.698  1.00 98.67           O  
ATOM   4091  CG  ARG B 110      13.581 -20.126   3.113  1.00 98.67           C  
ATOM   4092  HG2 ARG B 110      13.769 -20.439   2.086  1.00 98.67           H  
ATOM   4093  HG3 ARG B 110      13.823 -19.067   3.203  1.00 98.67           H  
ATOM   4094  CD  ARG B 110      14.480 -20.952   4.046  1.00 98.67           C  
ATOM   4095  HD2 ARG B 110      15.177 -21.527   3.435  1.00 98.67           H  
ATOM   4096  HD3 ARG B 110      13.868 -21.656   4.611  1.00 98.67           H  
ATOM   4097  NE  ARG B 110      15.257 -20.116   4.977  1.00 98.67           N  
ATOM   4098  HE  ARG B 110      15.444 -19.157   4.723  1.00 98.67           H  
ATOM   4099  NH1 ARG B 110      15.805 -21.747   6.518  1.00 98.67           N  
ATOM   4100 HH11 ARG B 110      15.136 -22.402   6.139  1.00 98.67           H  
ATOM   4101 HH12 ARG B 110      16.311 -22.025   7.347  1.00 98.67           H  
ATOM   4102  NH2 ARG B 110      16.695 -19.714   6.669  1.00 98.67           N  
ATOM   4103 HH21 ARG B 110      16.840 -18.805   6.252  1.00 98.67           H  
ATOM   4104 HH22 ARG B 110      17.281 -19.993   7.443  1.00 98.67           H  
ATOM   4105  CZ  ARG B 110      15.907 -20.536   6.047  1.00 98.67           C  
ATOM   4106  N   ILE B 111       9.092 -19.775   3.728  1.00 98.66           N  
ATOM   4107  H   ILE B 111       9.619 -19.265   4.422  1.00 98.66           H  
ATOM   4108  CA  ILE B 111       7.712 -20.161   4.045  1.00 98.66           C  
ATOM   4109  HA  ILE B 111       7.630 -21.245   3.966  1.00 98.66           H  
ATOM   4110  C   ILE B 111       6.733 -19.562   3.025  1.00 98.66           C  
ATOM   4111  CB  ILE B 111       7.374 -19.760   5.500  1.00 98.66           C  
ATOM   4112  HB  ILE B 111       7.564 -18.693   5.617  1.00 98.66           H  
ATOM   4113  O   ILE B 111       5.826 -20.260   2.571  1.00 98.66           O  
ATOM   4114  CG1 ILE B 111       8.254 -20.540   6.507  1.00 98.66           C  
ATOM   4115 HG12 ILE B 111       9.292 -20.546   6.174  1.00 98.66           H  
ATOM   4116 HG13 ILE B 111       7.923 -21.578   6.557  1.00 98.66           H  
ATOM   4117  CG2 ILE B 111       5.886 -20.027   5.793  1.00 98.66           C  
ATOM   4118 HG21 ILE B 111       5.658 -19.823   6.840  1.00 98.66           H  
ATOM   4119 HG22 ILE B 111       5.649 -21.066   5.567  1.00 98.66           H  
ATOM   4120 HG23 ILE B 111       5.257 -19.381   5.180  1.00 98.66           H  
ATOM   4121  CD1 ILE B 111       8.245 -19.938   7.918  1.00 98.66           C  
ATOM   4122 HD11 ILE B 111       8.954 -20.478   8.545  1.00 98.66           H  
ATOM   4123 HD12 ILE B 111       7.254 -20.013   8.365  1.00 98.66           H  
ATOM   4124 HD13 ILE B 111       8.544 -18.891   7.866  1.00 98.66           H  
ATOM   4125  N   MET B 112       6.938 -18.304   2.602  1.00 98.60           N  
ATOM   4126  H   MET B 112       7.683 -17.766   3.019  1.00 98.60           H  
ATOM   4127  CA  MET B 112       6.103 -17.661   1.579  1.00 98.60           C  
ATOM   4128  HA  MET B 112       5.069 -17.677   1.922  1.00 98.60           H  
ATOM   4129  C   MET B 112       6.117 -18.394   0.232  1.00 98.60           C  
ATOM   4130  CB  MET B 112       6.524 -16.195   1.377  1.00 98.60           C  
ATOM   4131  HB2 MET B 112       7.610 -16.114   1.415  1.00 98.60           H  
ATOM   4132  HB3 MET B 112       6.216 -15.861   0.386  1.00 98.60           H  
ATOM   4133  O   MET B 112       5.075 -18.437  -0.424  1.00 98.60           O  
ATOM   4134  CG  MET B 112       5.895 -15.260   2.420  1.00 98.60           C  
ATOM   4135  HG2 MET B 112       6.187 -15.599   3.414  1.00 98.60           H  
ATOM   4136  HG3 MET B 112       6.316 -14.266   2.275  1.00 98.60           H  
ATOM   4137  SD  MET B 112       4.079 -15.116   2.389  1.00 98.60           S  
ATOM   4138  CE  MET B 112       3.798 -14.626   0.664  1.00 98.60           C  
ATOM   4139  HE1 MET B 112       2.775 -14.268   0.548  1.00 98.60           H  
ATOM   4140  HE2 MET B 112       4.488 -13.827   0.390  1.00 98.60           H  
ATOM   4141  HE3 MET B 112       3.953 -15.481   0.006  1.00 98.60           H  
ATOM   4142  N   LEU B 113       7.239 -18.996  -0.183  1.00 98.66           N  
ATOM   4143  H   LEU B 113       8.061 -18.942   0.401  1.00 98.66           H  
ATOM   4144  CA  LEU B 113       7.299 -19.815  -1.400  1.00 98.66           C  
ATOM   4145  HA  LEU B 113       6.876 -19.244  -2.227  1.00 98.66           H  
ATOM   4146  C   LEU B 113       6.441 -21.083  -1.282  1.00 98.66           C  
ATOM   4147  CB  LEU B 113       8.762 -20.176  -1.723  1.00 98.66           C  
ATOM   4148  HB2 LEU B 113       8.776 -21.076  -2.338  1.00 98.66           H  
ATOM   4149  HB3 LEU B 113       9.281 -20.418  -0.795  1.00 98.66           H  
ATOM   4150  O   LEU B 113       5.636 -21.356  -2.176  1.00 98.66           O  
ATOM   4151  CG  LEU B 113       9.546 -19.087  -2.469  1.00 98.66           C  
ATOM   4152  HG  LEU B 113       9.435 -18.128  -1.964  1.00 98.66           H  
ATOM   4153  CD1 LEU B 113      11.026 -19.470  -2.503  1.00 98.66           C  
ATOM   4154 HD11 LEU B 113      11.141 -20.450  -2.965  1.00 98.66           H  
ATOM   4155 HD12 LEU B 113      11.412 -19.495  -1.484  1.00 98.66           H  
ATOM   4156 HD13 LEU B 113      11.586 -18.736  -3.082  1.00 98.66           H  
ATOM   4157  CD2 LEU B 113       9.083 -18.955  -3.923  1.00 98.66           C  
ATOM   4158 HD21 LEU B 113       9.233 -19.899  -4.446  1.00 98.66           H  
ATOM   4159 HD22 LEU B 113       9.658 -18.173  -4.420  1.00 98.66           H  
ATOM   4160 HD23 LEU B 113       8.026 -18.694  -3.959  1.00 98.66           H  
ATOM   4161  N   GLU B 114       6.569 -21.824  -0.177  1.00 98.71           N  
ATOM   4162  H   GLU B 114       7.235 -21.537   0.526  1.00 98.71           H  
ATOM   4163  CA  GLU B 114       5.801 -23.056   0.051  1.00 98.71           C  
ATOM   4164  HA  GLU B 114       5.965 -23.738  -0.783  1.00 98.71           H  
ATOM   4165  C   GLU B 114       4.294 -22.791   0.104  1.00 98.71           C  
ATOM   4166  CB  GLU B 114       6.245 -23.768   1.337  1.00 98.71           C  
ATOM   4167  HB2 GLU B 114       6.217 -23.074   2.177  1.00 98.71           H  
ATOM   4168  HB3 GLU B 114       5.536 -24.574   1.527  1.00 98.71           H  
ATOM   4169  O   GLU B 114       3.537 -23.375  -0.674  1.00 98.71           O  
ATOM   4170  CG  GLU B 114       7.649 -24.372   1.205  1.00 98.71           C  
ATOM   4171  HG2 GLU B 114       7.688 -24.935   0.273  1.00 98.71           H  
ATOM   4172  HG3 GLU B 114       8.377 -23.563   1.142  1.00 98.71           H  
ATOM   4173  CD  GLU B 114       8.025 -25.320   2.356  1.00 98.71           C  
ATOM   4174  OE1 GLU B 114       9.148 -25.873   2.256  1.00 98.71           O  
ATOM   4175  OE2 GLU B 114       7.190 -25.514   3.281  1.00 98.71           O  
ATOM   4176  N   ILE B 115       3.842 -21.864   0.957  1.00 98.58           N  
ATOM   4177  H   ILE B 115       4.498 -21.396   1.565  1.00 98.58           H  
ATOM   4178  CA  ILE B 115       2.400 -21.624   1.112  1.00 98.58           C  
ATOM   4179  HA  ILE B 115       1.931 -22.606   1.177  1.00 98.58           H  
ATOM   4180  C   ILE B 115       1.783 -20.951  -0.122  1.00 98.58           C  
ATOM   4181  CB  ILE B 115       2.044 -20.912   2.432  1.00 98.58           C  
ATOM   4182  HB  ILE B 115       0.957 -20.924   2.517  1.00 98.58           H  
ATOM   4183  O   ILE B 115       0.609 -21.178  -0.409  1.00 98.58           O  
ATOM   4184  CG1 ILE B 115       2.481 -19.434   2.439  1.00 98.58           C  
ATOM   4185 HG12 ILE B 115       3.559 -19.364   2.292  1.00 98.58           H  
ATOM   4186 HG13 ILE B 115       1.998 -18.916   1.610  1.00 98.58           H  
ATOM   4187  CG2 ILE B 115       2.595 -21.722   3.621  1.00 98.58           C  
ATOM   4188 HG21 ILE B 115       2.328 -22.773   3.513  1.00 98.58           H  
ATOM   4189 HG22 ILE B 115       3.681 -21.637   3.671  1.00 98.58           H  
ATOM   4190 HG23 ILE B 115       2.166 -21.363   4.557  1.00 98.58           H  
ATOM   4191  CD1 ILE B 115       2.112 -18.697   3.728  1.00 98.58           C  
ATOM   4192 HD11 ILE B 115       1.035 -18.752   3.884  1.00 98.58           H  
ATOM   4193 HD12 ILE B 115       2.628 -19.148   4.576  1.00 98.58           H  
ATOM   4194 HD13 ILE B 115       2.417 -17.654   3.651  1.00 98.58           H  
ATOM   4195  N   SER B 116       2.558 -20.195  -0.911  1.00 98.87           N  
ATOM   4196  H   SER B 116       3.516 -20.033  -0.638  1.00 98.87           H  
ATOM   4197  CA  SER B 116       2.092 -19.691  -2.213  1.00 98.87           C  
ATOM   4198  HA  SER B 116       1.145 -19.169  -2.073  1.00 98.87           H  
ATOM   4199  C   SER B 116       1.848 -20.828  -3.207  1.00 98.87           C  
ATOM   4200  CB  SER B 116       3.088 -18.705  -2.823  1.00 98.87           C  
ATOM   4201  HB2 SER B 116       4.070 -19.169  -2.908  1.00 98.87           H  
ATOM   4202  HB3 SER B 116       2.747 -18.428  -3.821  1.00 98.87           H  
ATOM   4203  O   SER B 116       0.833 -20.824  -3.904  1.00 98.87           O  
ATOM   4204  OG  SER B 116       3.175 -17.546  -2.025  1.00 98.87           O  
ATOM   4205  HG  SER B 116       3.828 -17.741  -1.349  1.00 98.87           H  
ATOM   4206  N   TRP B 117       2.734 -21.831  -3.250  1.00 98.81           N  
ATOM   4207  H   TRP B 117       3.536 -21.804  -2.637  1.00 98.81           H  
ATOM   4208  CA  TRP B 117       2.533 -23.025  -4.075  1.00 98.81           C  
ATOM   4209  HA  TRP B 117       2.353 -22.715  -5.104  1.00 98.81           H  
ATOM   4210  C   TRP B 117       1.304 -23.821  -3.617  1.00 98.81           C  
ATOM   4211  CB  TRP B 117       3.794 -23.900  -4.050  1.00 98.81           C  
ATOM   4212  HB2 TRP B 117       4.659 -23.280  -4.285  1.00 98.81           H  
ATOM   4213  HB3 TRP B 117       3.946 -24.313  -3.053  1.00 98.81           H  
ATOM   4214  O   TRP B 117       0.412 -24.124  -4.413  1.00 98.81           O  
ATOM   4215  CG  TRP B 117       3.734 -25.024  -5.033  1.00 98.81           C  
ATOM   4216  CD1 TRP B 117       3.024 -26.167  -4.889  1.00 98.81           C  
ATOM   4217  HD1 TRP B 117       2.437 -26.426  -4.021  1.00 98.81           H  
ATOM   4218  CD2 TRP B 117       4.334 -25.091  -6.357  1.00 98.81           C  
ATOM   4219  CE2 TRP B 117       3.872 -26.278  -6.996  1.00 98.81           C  
ATOM   4220  CE3 TRP B 117       5.217 -24.262  -7.086  1.00 98.81           C  
ATOM   4221  HE3 TRP B 117       5.604 -23.371  -6.614  1.00 98.81           H  
ATOM   4222  NE1 TRP B 117       3.090 -26.907  -6.052  1.00 98.81           N  
ATOM   4223  HE1 TRP B 117       2.560 -27.756  -6.190  1.00 98.81           H  
ATOM   4224  CH2 TRP B 117       5.108 -25.753  -9.010  1.00 98.81           C  
ATOM   4225  HH2 TRP B 117       5.405 -26.002 -10.018  1.00 98.81           H  
ATOM   4226  CZ2 TRP B 117       4.219 -26.590  -8.313  1.00 98.81           C  
ATOM   4227  HZ2 TRP B 117       3.811 -27.480  -8.769  1.00 98.81           H  
ATOM   4228  CZ3 TRP B 117       5.614 -24.596  -8.394  1.00 98.81           C  
ATOM   4229  HZ3 TRP B 117       6.300 -23.955  -8.928  1.00 98.81           H  
ATOM   4230  N   GLU B 118       1.224 -24.113  -2.317  1.00 98.74           N  
ATOM   4231  H   GLU B 118       1.995 -23.842  -1.724  1.00 98.74           H  
ATOM   4232  CA  GLU B 118       0.114 -24.849  -1.712  1.00 98.74           C  
ATOM   4233  HA  GLU B 118       0.058 -25.851  -2.139  1.00 98.74           H  
ATOM   4234  C   GLU B 118      -1.250 -24.173  -1.926  1.00 98.74           C  
ATOM   4235  CB  GLU B 118       0.333 -24.958  -0.202  1.00 98.74           C  
ATOM   4236  HB2 GLU B 118      -0.638 -25.215   0.221  1.00 98.74           H  
ATOM   4237  HB3 GLU B 118       0.614 -23.984   0.198  1.00 98.74           H  
ATOM   4238  O   GLU B 118      -2.245 -24.853  -2.192  1.00 98.74           O  
ATOM   4239  CG  GLU B 118       1.345 -26.017   0.251  1.00 98.74           C  
ATOM   4240  HG2 GLU B 118       1.092 -26.968  -0.218  1.00 98.74           H  
ATOM   4241  HG3 GLU B 118       2.345 -25.729  -0.074  1.00 98.74           H  
ATOM   4242  CD  GLU B 118       1.298 -26.185   1.779  1.00 98.74           C  
ATOM   4243  OE1 GLU B 118       2.368 -26.314   2.411  1.00 98.74           O  
ATOM   4244  OE2 GLU B 118       0.173 -26.195   2.335  1.00 98.74           O  
ATOM   4245  N   ALA B 119      -1.324 -22.844  -1.808  1.00 98.88           N  
ATOM   4246  H   ALA B 119      -0.495 -22.334  -1.537  1.00 98.88           H  
ATOM   4247  CA  ALA B 119      -2.569 -22.100  -1.972  1.00 98.88           C  
ATOM   4248  HA  ALA B 119      -3.326 -22.553  -1.331  1.00 98.88           H  
ATOM   4249  C   ALA B 119      -3.085 -22.174  -3.422  1.00 98.88           C  
ATOM   4250  CB  ALA B 119      -2.346 -20.660  -1.494  1.00 98.88           C  
ATOM   4251  HB1 ALA B 119      -1.634 -20.151  -2.145  1.00 98.88           H  
ATOM   4252  HB2 ALA B 119      -3.291 -20.117  -1.489  1.00 98.88           H  
ATOM   4253  HB3 ALA B 119      -1.958 -20.659  -0.476  1.00 98.88           H  
ATOM   4254  O   ALA B 119      -4.287 -22.353  -3.639  1.00 98.88           O  
ATOM   4255  N   LEU B 120      -2.186 -22.115  -4.413  1.00 98.86           N  
ATOM   4256  H   LEU B 120      -1.217 -21.983  -4.161  1.00 98.86           H  
ATOM   4257  CA  LEU B 120      -2.511 -22.283  -5.836  1.00 98.86           C  
ATOM   4258  HA  LEU B 120      -3.353 -21.638  -6.087  1.00 98.86           H  
ATOM   4259  C   LEU B 120      -2.949 -23.720  -6.162  1.00 98.86           C  
ATOM   4260  CB  LEU B 120      -1.291 -21.868  -6.678  1.00 98.86           C  
ATOM   4261  HB2 LEU B 120      -1.461 -22.157  -7.716  1.00 98.86           H  
ATOM   4262  HB3 LEU B 120      -0.422 -22.416  -6.316  1.00 98.86           H  
ATOM   4263  O   LEU B 120      -3.923 -23.921  -6.894  1.00 98.86           O  
ATOM   4264  CG  LEU B 120      -0.974 -20.362  -6.635  1.00 98.86           C  
ATOM   4265  HG  LEU B 120      -0.917 -20.029  -5.599  1.00 98.86           H  
ATOM   4266  CD1 LEU B 120       0.376 -20.103  -7.304  1.00 98.86           C  
ATOM   4267 HD11 LEU B 120       0.370 -20.460  -8.334  1.00 98.86           H  
ATOM   4268 HD12 LEU B 120       1.157 -20.620  -6.746  1.00 98.86           H  
ATOM   4269 HD13 LEU B 120       0.594 -19.035  -7.290  1.00 98.86           H  
ATOM   4270  CD2 LEU B 120      -2.043 -19.531  -7.349  1.00 98.86           C  
ATOM   4271 HD21 LEU B 120      -1.725 -18.490  -7.411  1.00 98.86           H  
ATOM   4272 HD22 LEU B 120      -2.212 -19.918  -8.354  1.00 98.86           H  
ATOM   4273 HD23 LEU B 120      -2.977 -19.568  -6.789  1.00 98.86           H  
ATOM   4274  N   GLU B 121      -2.299 -24.721  -5.566  1.00 98.51           N  
ATOM   4275  H   GLU B 121      -1.477 -24.505  -5.020  1.00 98.51           H  
ATOM   4276  CA  GLU B 121      -2.720 -26.121  -5.674  1.00 98.51           C  
ATOM   4277  HA  GLU B 121      -2.808 -26.374  -6.730  1.00 98.51           H  
ATOM   4278  C   GLU B 121      -4.107 -26.373  -5.053  1.00 98.51           C  
ATOM   4279  CB  GLU B 121      -1.673 -27.044  -5.028  1.00 98.51           C  
ATOM   4280  HB2 GLU B 121      -2.194 -27.936  -4.679  1.00 98.51           H  
ATOM   4281  HB3 GLU B 121      -1.227 -26.569  -4.155  1.00 98.51           H  
ATOM   4282  O   GLU B 121      -4.901 -27.134  -5.625  1.00 98.51           O  
ATOM   4283  CG  GLU B 121      -0.572 -27.451  -6.023  1.00 98.51           C  
ATOM   4284  HG2 GLU B 121      -1.023 -27.595  -7.005  1.00 98.51           H  
ATOM   4285  HG3 GLU B 121       0.145 -26.634  -6.106  1.00 98.51           H  
ATOM   4286  CD  GLU B 121       0.150 -28.761  -5.664  1.00 98.51           C  
ATOM   4287  OE1 GLU B 121       1.206 -29.012  -6.288  1.00 98.51           O  
ATOM   4288  OE2 GLU B 121      -0.413 -29.587  -4.900  1.00 98.51           O  
ATOM   4289  N   ARG B 122      -4.429 -25.724  -3.923  1.00 98.38           N  
ATOM   4290  H   ARG B 122      -3.702 -25.181  -3.479  1.00 98.38           H  
ATOM   4291  CA  ARG B 122      -5.766 -25.748  -3.296  1.00 98.38           C  
ATOM   4292  HA  ARG B 122      -6.124 -26.777  -3.266  1.00 98.38           H  
ATOM   4293  C   ARG B 122      -6.819 -24.992  -4.121  1.00 98.38           C  
ATOM   4294  CB  ARG B 122      -5.691 -25.231  -1.843  1.00 98.38           C  
ATOM   4295  HB2 ARG B 122      -6.701 -24.988  -1.513  1.00 98.38           H  
ATOM   4296  HB3 ARG B 122      -5.099 -24.317  -1.810  1.00 98.38           H  
ATOM   4297  O   ARG B 122      -7.956 -25.444  -4.182  1.00 98.38           O  
ATOM   4298  CG  ARG B 122      -5.110 -26.265  -0.854  1.00 98.38           C  
ATOM   4299  HG2 ARG B 122      -4.094 -26.532  -1.148  1.00 98.38           H  
ATOM   4300  HG3 ARG B 122      -5.729 -27.162  -0.868  1.00 98.38           H  
ATOM   4301  CD  ARG B 122      -5.093 -25.689   0.573  1.00 98.38           C  
ATOM   4302  HD2 ARG B 122      -6.093 -25.336   0.824  1.00 98.38           H  
ATOM   4303  HD3 ARG B 122      -4.425 -24.828   0.581  1.00 98.38           H  
ATOM   4304  NE  ARG B 122      -4.672 -26.664   1.605  1.00 98.38           N  
ATOM   4305  HE  ARG B 122      -5.404 -27.181   2.073  1.00 98.38           H  
ATOM   4306  NH1 ARG B 122      -2.454 -26.089   1.698  1.00 98.38           N  
ATOM   4307 HH11 ARG B 122      -2.576 -25.434   0.939  1.00 98.38           H  
ATOM   4308 HH12 ARG B 122      -1.531 -26.204   2.091  1.00 98.38           H  
ATOM   4309  NH2 ARG B 122      -3.227 -27.625   3.081  1.00 98.38           N  
ATOM   4310 HH21 ARG B 122      -3.996 -28.112   3.517  1.00 98.38           H  
ATOM   4311 HH22 ARG B 122      -2.292 -27.668   3.461  1.00 98.38           H  
ATOM   4312  CZ  ARG B 122      -3.459 -26.791   2.117  1.00 98.38           C  
ATOM   4313  N   ALA B 123      -6.439 -23.942  -4.857  1.00 98.57           N  
ATOM   4314  H   ALA B 123      -5.510 -23.575  -4.710  1.00 98.57           H  
ATOM   4315  CA  ALA B 123      -7.291 -23.289  -5.865  1.00 98.57           C  
ATOM   4316  HA  ALA B 123      -8.286 -23.176  -5.434  1.00 98.57           H  
ATOM   4317  C   ALA B 123      -7.492 -24.116  -7.160  1.00 98.57           C  
ATOM   4318  CB  ALA B 123      -6.730 -21.888  -6.151  1.00 98.57           C  
ATOM   4319  HB1 ALA B 123      -7.387 -21.364  -6.846  1.00 98.57           H  
ATOM   4320  HB2 ALA B 123      -5.733 -21.961  -6.584  1.00 98.57           H  
ATOM   4321  HB3 ALA B 123      -6.673 -21.313  -5.227  1.00 98.57           H  
ATOM   4322  O   ALA B 123      -8.137 -23.667  -8.119  1.00 98.57           O  
ATOM   4323  N   GLY B 124      -6.932 -25.329  -7.227  1.00 98.14           N  
ATOM   4324  H   GLY B 124      -6.407 -25.653  -6.427  1.00 98.14           H  
ATOM   4325  CA  GLY B 124      -7.048 -26.220  -8.380  1.00 98.14           C  
ATOM   4326  HA2 GLY B 124      -6.681 -27.205  -8.092  1.00 98.14           H  
ATOM   4327  HA3 GLY B 124      -8.097 -26.311  -8.664  1.00 98.14           H  
ATOM   4328  C   GLY B 124      -6.246 -25.754  -9.598  1.00 98.14           C  
ATOM   4329  O   GLY B 124      -6.657 -26.007 -10.733  1.00 98.14           O  
ATOM   4330  N   HIS B 125      -5.146 -25.028  -9.400  1.00 98.04           N  
ATOM   4331  H   HIS B 125      -4.861 -24.821  -8.453  1.00 98.04           H  
ATOM   4332  CA  HIS B 125      -4.162 -24.757 -10.449  1.00 98.04           C  
ATOM   4333  HA  HIS B 125      -4.627 -24.864 -11.430  1.00 98.04           H  
ATOM   4334  C   HIS B 125      -3.012 -25.769 -10.371  1.00 98.04           C  
ATOM   4335  CB  HIS B 125      -3.638 -23.316 -10.343  1.00 98.04           C  
ATOM   4336  HB2 HIS B 125      -3.264 -23.137  -9.335  1.00 98.04           H  
ATOM   4337  HB3 HIS B 125      -2.795 -23.201 -11.024  1.00 98.04           H  
ATOM   4338  O   HIS B 125      -2.614 -26.176  -9.283  1.00 98.04           O  
ATOM   4339  CG  HIS B 125      -4.660 -22.259 -10.685  1.00 98.04           C  
ATOM   4340  CD2 HIS B 125      -5.716 -21.860  -9.910  1.00 98.04           C  
ATOM   4341  HD2 HIS B 125      -5.984 -22.266  -8.947  1.00 98.04           H  
ATOM   4342  ND1 HIS B 125      -4.649 -21.453 -11.802  1.00 98.04           N  
ATOM   4343  HD1 HIS B 125      -3.914 -21.414 -12.493  1.00 98.04           H  
ATOM   4344  CE1 HIS B 125      -5.661 -20.575 -11.690  1.00 98.04           C  
ATOM   4345  HE1 HIS B 125      -5.869 -19.769 -12.379  1.00 98.04           H  
ATOM   4346  NE2 HIS B 125      -6.361 -20.811 -10.572  1.00 98.04           N  
ATOM   4347  N   ASP B 126      -2.440 -26.118 -11.525  1.00 97.81           N  
ATOM   4348  H   ASP B 126      -2.832 -25.753 -12.381  1.00 97.81           H  
ATOM   4349  CA  ASP B 126      -1.022 -26.480 -11.591  1.00 97.81           C  
ATOM   4350  HA  ASP B 126      -0.744 -27.118 -10.752  1.00 97.81           H  
ATOM   4351  C   ASP B 126      -0.227 -25.162 -11.547  1.00 97.81           C  
ATOM   4352  CB  ASP B 126      -0.750 -27.255 -12.896  1.00 97.81           C  
ATOM   4353  HB2 ASP B 126      -1.218 -26.725 -13.725  1.00 97.81           H  
ATOM   4354  HB3 ASP B 126      -1.214 -28.239 -12.826  1.00 97.81           H  
ATOM   4355  O   ASP B 126      -0.386 -24.363 -12.477  1.00 97.81           O  
ATOM   4356  CG  ASP B 126       0.742 -27.430 -13.218  1.00 97.81           C  
ATOM   4357  OD1 ASP B 126       1.587 -27.206 -12.322  1.00 97.81           O  
ATOM   4358  OD2 ASP B 126       1.055 -27.771 -14.374  1.00 97.81           O  
ATOM   4359  N   PRO B 127       0.605 -24.880 -10.530  1.00 98.44           N  
ATOM   4360  CA  PRO B 127       1.317 -23.605 -10.465  1.00 98.44           C  
ATOM   4361  HA  PRO B 127       0.579 -22.804 -10.511  1.00 98.44           H  
ATOM   4362  C   PRO B 127       2.310 -23.399 -11.623  1.00 98.44           C  
ATOM   4363  CB  PRO B 127       1.971 -23.570  -9.079  1.00 98.44           C  
ATOM   4364  HB2 PRO B 127       2.986 -23.964  -9.134  1.00 98.44           H  
ATOM   4365  HB3 PRO B 127       1.970 -22.564  -8.660  1.00 98.44           H  
ATOM   4366  O   PRO B 127       2.555 -22.260 -12.014  1.00 98.44           O  
ATOM   4367  CG  PRO B 127       1.091 -24.515  -8.260  1.00 98.44           C  
ATOM   4368  HG2 PRO B 127       0.171 -24.010  -7.967  1.00 98.44           H  
ATOM   4369  HG3 PRO B 127       1.603 -24.905  -7.380  1.00 98.44           H  
ATOM   4370  CD  PRO B 127       0.763 -25.602  -9.276  1.00 98.44           C  
ATOM   4371  HD2 PRO B 127      -0.143 -26.125  -8.969  1.00 98.44           H  
ATOM   4372  HD3 PRO B 127       1.594 -26.303  -9.359  1.00 98.44           H  
ATOM   4373  N   VAL B 128       2.794 -24.469 -12.275  1.00 96.17           N  
ATOM   4374  H   VAL B 128       2.503 -25.389 -11.978  1.00 96.17           H  
ATOM   4375  CA  VAL B 128       3.622 -24.360 -13.496  1.00 96.17           C  
ATOM   4376  HA  VAL B 128       4.439 -23.670 -13.286  1.00 96.17           H  
ATOM   4377  C   VAL B 128       2.827 -23.768 -14.670  1.00 96.17           C  
ATOM   4378  CB  VAL B 128       4.237 -25.722 -13.891  1.00 96.17           C  
ATOM   4379  HB  VAL B 128       3.440 -26.419 -14.150  1.00 96.17           H  
ATOM   4380  O   VAL B 128       3.400 -23.069 -15.506  1.00 96.17           O  
ATOM   4381  CG1 VAL B 128       5.190 -25.615 -15.091  1.00 96.17           C  
ATOM   4382 HG11 VAL B 128       4.638 -25.311 -15.980  1.00 96.17           H  
ATOM   4383 HG12 VAL B 128       5.975 -24.889 -14.882  1.00 96.17           H  
ATOM   4384 HG13 VAL B 128       5.638 -26.588 -15.294  1.00 96.17           H  
ATOM   4385  CG2 VAL B 128       5.057 -26.317 -12.741  1.00 96.17           C  
ATOM   4386 HG21 VAL B 128       5.826 -25.614 -12.420  1.00 96.17           H  
ATOM   4387 HG22 VAL B 128       5.520 -27.254 -13.051  1.00 96.17           H  
ATOM   4388 HG23 VAL B 128       4.392 -26.537 -11.906  1.00 96.17           H  
ATOM   4389  N   SER B 129       1.505 -23.972 -14.710  1.00 96.69           N  
ATOM   4390  H   SER B 129       1.091 -24.519 -13.969  1.00 96.69           H  
ATOM   4391  CA  SER B 129       0.620 -23.401 -15.741  1.00 96.69           C  
ATOM   4392  HA  SER B 129       1.106 -23.548 -16.705  1.00 96.69           H  
ATOM   4393  C   SER B 129       0.390 -21.887 -15.608  1.00 96.69           C  
ATOM   4394  CB  SER B 129      -0.717 -24.155 -15.798  1.00 96.69           C  
ATOM   4395  HB2 SER B 129      -1.220 -23.899 -16.730  1.00 96.69           H  
ATOM   4396  HB3 SER B 129      -0.526 -25.228 -15.796  1.00 96.69           H  
ATOM   4397  O   SER B 129      -0.165 -21.277 -16.519  1.00 96.69           O  
ATOM   4398  OG  SER B 129      -1.579 -23.828 -14.721  1.00 96.69           O  
ATOM   4399  HG  SER B 129      -1.113 -24.007 -13.902  1.00 96.69           H  
ATOM   4400  N   LEU B 130       0.831 -21.269 -14.503  1.00 97.99           N  
ATOM   4401  H   LEU B 130       1.286 -21.825 -13.793  1.00 97.99           H  
ATOM   4402  CA  LEU B 130       0.735 -19.824 -14.261  1.00 97.99           C  
ATOM   4403  HA  LEU B 130      -0.055 -19.418 -14.894  1.00 97.99           H  
ATOM   4404  C   LEU B 130       1.997 -19.043 -14.668  1.00 97.99           C  
ATOM   4405  CB  LEU B 130       0.343 -19.582 -12.792  1.00 97.99           C  
ATOM   4406  HB2 LEU B 130       1.049 -20.109 -12.149  1.00 97.99           H  
ATOM   4407  HB3 LEU B 130       0.434 -18.520 -12.565  1.00 97.99           H  
ATOM   4408  O   LEU B 130       2.002 -17.812 -14.579  1.00 97.99           O  
ATOM   4409  CG  LEU B 130      -1.091 -20.024 -12.448  1.00 97.99           C  
ATOM   4410  HG  LEU B 130      -1.244 -21.065 -12.733  1.00 97.99           H  
ATOM   4411  CD1 LEU B 130      -1.311 -19.909 -10.944  1.00 97.99           C  
ATOM   4412 HD11 LEU B 130      -2.326 -20.211 -10.687  1.00 97.99           H  
ATOM   4413 HD12 LEU B 130      -0.609 -20.563 -10.428  1.00 97.99           H  
ATOM   4414 HD13 LEU B 130      -1.149 -18.881 -10.620  1.00 97.99           H  
ATOM   4415  CD2 LEU B 130      -2.142 -19.156 -13.149  1.00 97.99           C  
ATOM   4416 HD21 LEU B 130      -2.133 -19.350 -14.222  1.00 97.99           H  
ATOM   4417 HD22 LEU B 130      -1.925 -18.103 -12.971  1.00 97.99           H  
ATOM   4418 HD23 LEU B 130      -3.137 -19.370 -12.760  1.00 97.99           H  
ATOM   4419  N   ARG B 131       3.043 -19.714 -15.167  1.00 94.89           N  
ATOM   4420  H   ARG B 131       2.969 -20.719 -15.235  1.00 94.89           H  
ATOM   4421  CA  ARG B 131       4.248 -19.055 -15.697  1.00 94.89           C  
ATOM   4422  HA  ARG B 131       4.634 -18.387 -14.927  1.00 94.89           H  
ATOM   4423  C   ARG B 131       3.888 -18.205 -16.923  1.00 94.89           C  
ATOM   4424  CB  ARG B 131       5.326 -20.102 -16.032  1.00 94.89           C  
ATOM   4425  HB2 ARG B 131       6.175 -19.594 -16.490  1.00 94.89           H  
ATOM   4426  HB3 ARG B 131       4.922 -20.819 -16.746  1.00 94.89           H  
ATOM   4427  O   ARG B 131       3.355 -18.727 -17.899  1.00 94.89           O  
ATOM   4428  CG  ARG B 131       5.811 -20.848 -14.778  1.00 94.89           C  
ATOM   4429  HG2 ARG B 131       4.972 -21.360 -14.308  1.00 94.89           H  
ATOM   4430  HG3 ARG B 131       6.214 -20.127 -14.068  1.00 94.89           H  
ATOM   4431  CD  ARG B 131       6.906 -21.876 -15.076  1.00 94.89           C  
ATOM   4432  HD2 ARG B 131       6.642 -22.443 -15.968  1.00 94.89           H  
ATOM   4433  HD3 ARG B 131       6.941 -22.573 -14.238  1.00 94.89           H  
ATOM   4434  NE  ARG B 131       8.230 -21.227 -15.185  1.00 94.89           N  
ATOM   4435  HE  ARG B 131       8.559 -20.778 -14.342  1.00 94.89           H  
ATOM   4436  NH1 ARG B 131       8.704 -21.670 -17.392  1.00 94.89           N  
ATOM   4437 HH11 ARG B 131       9.310 -21.551 -18.191  1.00 94.89           H  
ATOM   4438 HH12 ARG B 131       7.803 -22.119 -17.476  1.00 94.89           H  
ATOM   4439  NH2 ARG B 131      10.154 -20.508 -16.157  1.00 94.89           N  
ATOM   4440 HH21 ARG B 131      10.418 -20.069 -15.287  1.00 94.89           H  
ATOM   4441 HH22 ARG B 131      10.747 -20.383 -16.965  1.00 94.89           H  
ATOM   4442  CZ  ARG B 131       9.018 -21.141 -16.241  1.00 94.89           C  
ATOM   4443  N   GLY B 132       4.185 -16.907 -16.879  1.00 95.17           N  
ATOM   4444  H   GLY B 132       4.631 -16.555 -16.044  1.00 95.17           H  
ATOM   4445  CA  GLY B 132       3.770 -15.920 -17.883  1.00 95.17           C  
ATOM   4446  HA2 GLY B 132       4.476 -15.090 -17.869  1.00 95.17           H  
ATOM   4447  HA3 GLY B 132       3.801 -16.371 -18.875  1.00 95.17           H  
ATOM   4448  C   GLY B 132       2.362 -15.345 -17.668  1.00 95.17           C  
ATOM   4449  O   GLY B 132       1.832 -14.689 -18.561  1.00 95.17           O  
ATOM   4450  N   SER B 133       1.721 -15.599 -16.520  1.00 97.25           N  
ATOM   4451  H   SER B 133       2.187 -16.155 -15.817  1.00 97.25           H  
ATOM   4452  CA  SER B 133       0.416 -15.010 -16.189  1.00 97.25           C  
ATOM   4453  HA  SER B 133      -0.115 -14.824 -17.122  1.00 97.25           H  
ATOM   4454  C   SER B 133       0.555 -13.667 -15.467  1.00 97.25           C  
ATOM   4455  CB  SER B 133      -0.463 -15.975 -15.381  1.00 97.25           C  
ATOM   4456  HB2 SER B 133      -0.494 -16.945 -15.877  1.00 97.25           H  
ATOM   4457  HB3 SER B 133      -1.477 -15.576 -15.341  1.00 97.25           H  
ATOM   4458  O   SER B 133       1.438 -13.480 -14.627  1.00 97.25           O  
ATOM   4459  OG  SER B 133       0.005 -16.135 -14.057  1.00 97.25           O  
ATOM   4460  HG  SER B 133       0.803 -16.666 -14.105  1.00 97.25           H  
ATOM   4461  N   ALA B 134      -0.379 -12.749 -15.726  1.00 98.21           N  
ATOM   4462  H   ALA B 134      -1.055 -12.941 -16.452  1.00 98.21           H  
ATOM   4463  CA  ALA B 134      -0.549 -11.522 -14.949  1.00 98.21           C  
ATOM   4464  HA  ALA B 134       0.435 -11.096 -14.751  1.00 98.21           H  
ATOM   4465  C   ALA B 134      -1.197 -11.831 -13.583  1.00 98.21           C  
ATOM   4466  CB  ALA B 134      -1.331 -10.503 -15.791  1.00 98.21           C  
ATOM   4467  HB1 ALA B 134      -0.792 -10.299 -16.717  1.00 98.21           H  
ATOM   4468  HB2 ALA B 134      -2.324 -10.885 -16.024  1.00 98.21           H  
ATOM   4469  HB3 ALA B 134      -1.431  -9.571 -15.234  1.00 98.21           H  
ATOM   4470  O   ALA B 134      -2.356 -11.493 -13.337  1.00 98.21           O  
ATOM   4471  N   THR B 135      -0.449 -12.518 -12.718  1.00 98.87           N  
ATOM   4472  H   THR B 135       0.466 -12.813 -13.027  1.00 98.87           H  
ATOM   4473  CA  THR B 135      -0.799 -12.776 -11.315  1.00 98.87           C  
ATOM   4474  HA  THR B 135      -1.863 -12.581 -11.178  1.00 98.87           H  
ATOM   4475  C   THR B 135       0.007 -11.831 -10.426  1.00 98.87           C  
ATOM   4476  CB  THR B 135      -0.546 -14.242 -10.933  1.00 98.87           C  
ATOM   4477  HB  THR B 135       0.512 -14.462 -11.073  1.00 98.87           H  
ATOM   4478  O   THR B 135       1.230 -11.790 -10.552  1.00 98.87           O  
ATOM   4479  CG2 THR B 135      -0.926 -14.566  -9.486  1.00 98.87           C  
ATOM   4480 HG21 THR B 135      -0.769 -15.628  -9.300  1.00 98.87           H  
ATOM   4481 HG22 THR B 135      -1.972 -14.321  -9.304  1.00 98.87           H  
ATOM   4482 HG23 THR B 135      -0.302 -13.998  -8.796  1.00 98.87           H  
ATOM   4483  OG1 THR B 135      -1.307 -15.102 -11.755  1.00 98.87           O  
ATOM   4484  HG1 THR B 135      -0.778 -15.341 -12.520  1.00 98.87           H  
ATOM   4485  N   GLY B 136      -0.655 -11.048  -9.571  1.00 98.89           N  
ATOM   4486  H   GLY B 136      -1.656 -11.163  -9.493  1.00 98.89           H  
ATOM   4487  CA  GLY B 136       0.012 -10.140  -8.627  1.00 98.89           C  
ATOM   4488  HA2 GLY B 136       0.897  -9.711  -9.097  1.00 98.89           H  
ATOM   4489  HA3 GLY B 136      -0.656  -9.318  -8.370  1.00 98.89           H  
ATOM   4490  C   GLY B 136       0.446 -10.838  -7.333  1.00 98.89           C  
ATOM   4491  O   GLY B 136      -0.111 -11.878  -6.976  1.00 98.89           O  
ATOM   4492  N   VAL B 137       1.417 -10.262  -6.618  1.00 98.94           N  
ATOM   4493  H   VAL B 137       1.797  -9.389  -6.954  1.00 98.94           H  
ATOM   4494  CA  VAL B 137       1.908 -10.771  -5.324  1.00 98.94           C  
ATOM   4495  HA  VAL B 137       1.196 -11.500  -4.937  1.00 98.94           H  
ATOM   4496  C   VAL B 137       1.991  -9.627  -4.314  1.00 98.94           C  
ATOM   4497  CB  VAL B 137       3.273 -11.484  -5.449  1.00 98.94           C  
ATOM   4498  HB  VAL B 137       4.043 -10.756  -5.704  1.00 98.94           H  
ATOM   4499  O   VAL B 137       2.817  -8.728  -4.446  1.00 98.94           O  
ATOM   4500  CG1 VAL B 137       3.652 -12.150  -4.119  1.00 98.94           C  
ATOM   4501 HG11 VAL B 137       4.627 -12.629  -4.216  1.00 98.94           H  
ATOM   4502 HG12 VAL B 137       3.720 -11.407  -3.324  1.00 98.94           H  
ATOM   4503 HG13 VAL B 137       2.911 -12.900  -3.845  1.00 98.94           H  
ATOM   4504  CG2 VAL B 137       3.273 -12.574  -6.531  1.00 98.94           C  
ATOM   4505 HG21 VAL B 137       2.456 -13.273  -6.355  1.00 98.94           H  
ATOM   4506 HG22 VAL B 137       4.223 -13.109  -6.516  1.00 98.94           H  
ATOM   4507 HG23 VAL B 137       3.152 -12.121  -7.515  1.00 98.94           H  
ATOM   4508  N   PHE B 138       1.143  -9.669  -3.292  1.00 98.90           N  
ATOM   4509  H   PHE B 138       0.510 -10.453  -3.224  1.00 98.90           H  
ATOM   4510  CA  PHE B 138       1.026  -8.637  -2.267  1.00 98.90           C  
ATOM   4511  HA  PHE B 138       1.762  -7.851  -2.438  1.00 98.90           H  
ATOM   4512  C   PHE B 138       1.306  -9.270  -0.905  1.00 98.90           C  
ATOM   4513  CB  PHE B 138      -0.370  -8.000  -2.340  1.00 98.90           C  
ATOM   4514  HB2 PHE B 138      -0.442  -7.235  -1.566  1.00 98.90           H  
ATOM   4515  HB3 PHE B 138      -1.121  -8.759  -2.118  1.00 98.90           H  
ATOM   4516  O   PHE B 138       0.509 -10.076  -0.415  1.00 98.90           O  
ATOM   4517  CG  PHE B 138      -0.698  -7.370  -3.682  1.00 98.90           C  
ATOM   4518  CD1 PHE B 138      -0.484  -5.995  -3.888  1.00 98.90           C  
ATOM   4519  HD1 PHE B 138      -0.097  -5.379  -3.089  1.00 98.90           H  
ATOM   4520  CD2 PHE B 138      -1.207  -8.162  -4.731  1.00 98.90           C  
ATOM   4521  HD2 PHE B 138      -1.376  -9.217  -4.573  1.00 98.90           H  
ATOM   4522  CE1 PHE B 138      -0.764  -5.418  -5.139  1.00 98.90           C  
ATOM   4523  HE1 PHE B 138      -0.604  -4.361  -5.294  1.00 98.90           H  
ATOM   4524  CE2 PHE B 138      -1.485  -7.586  -5.983  1.00 98.90           C  
ATOM   4525  HE2 PHE B 138      -1.881  -8.190  -6.786  1.00 98.90           H  
ATOM   4526  CZ  PHE B 138      -1.249  -6.216  -6.188  1.00 98.90           C  
ATOM   4527  HZ  PHE B 138      -1.443  -5.772  -7.154  1.00 98.90           H  
ATOM   4528  N   THR B 139       2.436  -8.911  -0.297  1.00 98.87           N  
ATOM   4529  H   THR B 139       3.052  -8.260  -0.763  1.00 98.87           H  
ATOM   4530  CA  THR B 139       2.910  -9.549   0.940  1.00 98.87           C  
ATOM   4531  HA  THR B 139       2.181 -10.291   1.265  1.00 98.87           H  
ATOM   4532  C   THR B 139       3.058  -8.524   2.058  1.00 98.87           C  
ATOM   4533  CB  THR B 139       4.235 -10.300   0.721  1.00 98.87           C  
ATOM   4534  HB  THR B 139       5.046  -9.584   0.584  1.00 98.87           H  
ATOM   4535  O   THR B 139       3.811  -7.561   1.933  1.00 98.87           O  
ATOM   4536  CG2 THR B 139       4.559 -11.226   1.894  1.00 98.87           C  
ATOM   4537 HG21 THR B 139       3.768 -11.966   2.015  1.00 98.87           H  
ATOM   4538 HG22 THR B 139       4.642 -10.653   2.817  1.00 98.87           H  
ATOM   4539 HG23 THR B 139       5.508 -11.732   1.716  1.00 98.87           H  
ATOM   4540  OG1 THR B 139       4.166 -11.135  -0.415  1.00 98.87           O  
ATOM   4541  HG1 THR B 139       4.984 -11.637  -0.446  1.00 98.87           H  
ATOM   4542  N   GLY B 140       2.368  -8.744   3.174  1.00 98.83           N  
ATOM   4543  H   GLY B 140       1.700  -9.502   3.186  1.00 98.83           H  
ATOM   4544  CA  GLY B 140       2.579  -8.001   4.409  1.00 98.83           C  
ATOM   4545  HA2 GLY B 140       1.694  -8.093   5.038  1.00 98.83           H  
ATOM   4546  HA3 GLY B 140       2.733  -6.947   4.177  1.00 98.83           H  
ATOM   4547  C   GLY B 140       3.779  -8.546   5.185  1.00 98.83           C  
ATOM   4548  O   GLY B 140       3.710  -9.662   5.699  1.00 98.83           O  
ATOM   4549  N   VAL B 141       4.848  -7.762   5.302  1.00 98.09           N  
ATOM   4550  H   VAL B 141       4.806  -6.830   4.915  1.00 98.09           H  
ATOM   4551  CA  VAL B 141       6.027  -8.078   6.131  1.00 98.09           C  
ATOM   4552  HA  VAL B 141       5.842  -8.987   6.702  1.00 98.09           H  
ATOM   4553  C   VAL B 141       6.219  -6.932   7.118  1.00 98.09           C  
ATOM   4554  CB  VAL B 141       7.297  -8.311   5.282  1.00 98.09           C  
ATOM   4555  HB  VAL B 141       7.506  -7.406   4.712  1.00 98.09           H  
ATOM   4556  O   VAL B 141       5.997  -5.777   6.768  1.00 98.09           O  
ATOM   4557  CG1 VAL B 141       8.529  -8.647   6.134  1.00 98.09           C  
ATOM   4558 HG11 VAL B 141       9.381  -8.859   5.487  1.00 98.09           H  
ATOM   4559 HG12 VAL B 141       8.802  -7.801   6.764  1.00 98.09           H  
ATOM   4560 HG13 VAL B 141       8.339  -9.518   6.760  1.00 98.09           H  
ATOM   4561  CG2 VAL B 141       7.108  -9.481   4.307  1.00 98.09           C  
ATOM   4562 HG21 VAL B 141       6.272  -9.280   3.637  1.00 98.09           H  
ATOM   4563 HG22 VAL B 141       8.011  -9.610   3.711  1.00 98.09           H  
ATOM   4564 HG23 VAL B 141       6.913 -10.397   4.865  1.00 98.09           H  
ATOM   4565  N   GLY B 142       6.569  -7.262   8.360  1.00 92.17           N  
ATOM   4566  H   GLY B 142       6.767  -8.235   8.548  1.00 92.17           H  
ATOM   4567  CA  GLY B 142       6.937  -6.283   9.381  1.00 92.17           C  
ATOM   4568  HA2 GLY B 142       6.529  -5.300   9.143  1.00 92.17           H  
ATOM   4569  HA3 GLY B 142       6.535  -6.594  10.346  1.00 92.17           H  
ATOM   4570  C   GLY B 142       8.454  -6.157   9.468  1.00 92.17           C  
ATOM   4571  O   GLY B 142       9.102  -5.617   8.575  1.00 92.17           O  
ATOM   4572  N   THR B 143       9.020  -6.708  10.541  1.00 86.59           N  
ATOM   4573  H   THR B 143       8.432  -7.193  11.204  1.00 86.59           H  
ATOM   4574  CA  THR B 143      10.474  -6.834  10.700  1.00 86.59           C  
ATOM   4575  HA  THR B 143      10.924  -5.878  10.434  1.00 86.59           H  
ATOM   4576  C   THR B 143      11.074  -7.894   9.764  1.00 86.59           C  
ATOM   4577  CB  THR B 143      10.835  -7.110  12.170  1.00 86.59           C  
ATOM   4578  HB  THR B 143      10.314  -6.385  12.795  1.00 86.59           H  
ATOM   4579  O   THR B 143      10.407  -8.858   9.379  1.00 86.59           O  
ATOM   4580  CG2 THR B 143      10.483  -8.514  12.669  1.00 86.59           C  
ATOM   4581 HG21 THR B 143       9.426  -8.719  12.498  1.00 86.59           H  
ATOM   4582 HG22 THR B 143      10.685  -8.586  13.737  1.00 86.59           H  
ATOM   4583 HG23 THR B 143      11.077  -9.265  12.149  1.00 86.59           H  
ATOM   4584  OG1 THR B 143      12.213  -6.922  12.348  1.00 86.59           O  
ATOM   4585  HG1 THR B 143      12.481  -7.384  13.146  1.00 86.59           H  
ATOM   4586  N   VAL B 144      12.361  -7.737   9.454  1.00 79.67           N  
ATOM   4587  H   VAL B 144      12.830  -6.924   9.827  1.00 79.67           H  
ATOM   4588  CA  VAL B 144      13.238  -8.814   8.985  1.00 79.67           C  
ATOM   4589  HA  VAL B 144      12.741  -9.775   9.123  1.00 79.67           H  
ATOM   4590  C   VAL B 144      14.482  -8.781   9.865  1.00 79.67           C  
ATOM   4591  CB  VAL B 144      13.621  -8.683   7.496  1.00 79.67           C  
ATOM   4592  HB  VAL B 144      14.181  -7.761   7.339  1.00 79.67           H  
ATOM   4593  O   VAL B 144      15.303  -7.877   9.752  1.00 79.67           O  
ATOM   4594  CG1 VAL B 144      14.509  -9.877   7.114  1.00 79.67           C  
ATOM   4595 HG11 VAL B 144      15.506  -9.751   7.535  1.00 79.67           H  
ATOM   4596 HG12 VAL B 144      14.594  -9.953   6.030  1.00 79.67           H  
ATOM   4597 HG13 VAL B 144      14.071 -10.803   7.486  1.00 79.67           H  
ATOM   4598  CG2 VAL B 144      12.404  -8.649   6.561  1.00 79.67           C  
ATOM   4599 HG21 VAL B 144      12.743  -8.511   5.534  1.00 79.67           H  
ATOM   4600 HG22 VAL B 144      11.855  -9.589   6.627  1.00 79.67           H  
ATOM   4601 HG23 VAL B 144      11.746  -7.822   6.826  1.00 79.67           H  
ATOM   4602  N   ASP B 145      14.608  -9.752  10.765  1.00 88.72           N  
ATOM   4603  H   ASP B 145      13.872 -10.436  10.861  1.00 88.72           H  
ATOM   4604  CA  ASP B 145      15.674  -9.827  11.773  1.00 88.72           C  
ATOM   4605  HA  ASP B 145      16.328  -8.963  11.653  1.00 88.72           H  
ATOM   4606  C   ASP B 145      16.580 -11.062  11.595  1.00 88.72           C  
ATOM   4607  CB  ASP B 145      15.045  -9.719  13.170  1.00 88.72           C  
ATOM   4608  HB2 ASP B 145      14.433  -8.818  13.216  1.00 88.72           H  
ATOM   4609  HB3 ASP B 145      15.847  -9.606  13.900  1.00 88.72           H  
ATOM   4610  O   ASP B 145      17.305 -11.461  12.510  1.00 88.72           O  
ATOM   4611  CG  ASP B 145      14.182 -10.922  13.564  1.00 88.72           C  
ATOM   4612  OD1 ASP B 145      13.732 -11.687  12.682  1.00 88.72           O  
ATOM   4613  OD2 ASP B 145      13.973 -11.105  14.783  1.00 88.72           O  
ATOM   4614  N   TYR B 146      16.535 -11.679  10.410  1.00 94.93           N  
ATOM   4615  H   TYR B 146      15.934 -11.282   9.702  1.00 94.93           H  
ATOM   4616  CA  TYR B 146      17.349 -12.841  10.066  1.00 94.93           C  
ATOM   4617  HA  TYR B 146      17.394 -13.483  10.945  1.00 94.93           H  
ATOM   4618  C   TYR B 146      18.787 -12.457   9.695  1.00 94.93           C  
ATOM   4619  CB  TYR B 146      16.693 -13.654   8.939  1.00 94.93           C  
ATOM   4620  HB2 TYR B 146      15.655 -13.862   9.198  1.00 94.93           H  
ATOM   4621  HB3 TYR B 146      16.689 -13.059   8.025  1.00 94.93           H  
ATOM   4622  O   TYR B 146      19.022 -11.578   8.868  1.00 94.93           O  
ATOM   4623  CG  TYR B 146      17.393 -14.976   8.675  1.00 94.93           C  
ATOM   4624  CD1 TYR B 146      18.224 -15.132   7.549  1.00 94.93           C  
ATOM   4625  HD1 TYR B 146      18.362 -14.312   6.860  1.00 94.93           H  
ATOM   4626  CD2 TYR B 146      17.229 -16.048   9.574  1.00 94.93           C  
ATOM   4627  HD2 TYR B 146      16.577 -15.936  10.428  1.00 94.93           H  
ATOM   4628  CE1 TYR B 146      18.876 -16.359   7.317  1.00 94.93           C  
ATOM   4629  HE1 TYR B 146      19.512 -16.469   6.451  1.00 94.93           H  
ATOM   4630  CE2 TYR B 146      17.881 -17.275   9.348  1.00 94.93           C  
ATOM   4631  HE2 TYR B 146      17.758 -18.095  10.040  1.00 94.93           H  
ATOM   4632  OH  TYR B 146      19.303 -18.631   7.973  1.00 94.93           O  
ATOM   4633  HH  TYR B 146      19.905 -18.563   7.228  1.00 94.93           H  
ATOM   4634  CZ  TYR B 146      18.699 -17.436   8.210  1.00 94.93           C  
ATOM   4635  N   GLY B 147      19.745 -13.207  10.240  1.00 90.09           N  
ATOM   4636  H   GLY B 147      19.464 -13.881  10.938  1.00 90.09           H  
ATOM   4637  CA  GLY B 147      21.145 -13.196   9.820  1.00 90.09           C  
ATOM   4638  HA2 GLY B 147      21.564 -14.176  10.051  1.00 90.09           H  
ATOM   4639  HA3 GLY B 147      21.186 -13.068   8.739  1.00 90.09           H  
ATOM   4640  C   GLY B 147      22.051 -12.117  10.450  1.00 90.09           C  
ATOM   4641  O   GLY B 147      21.606 -11.211  11.165  1.00 90.09           O  
ATOM   4642  N   PRO B 148      23.371 -12.234  10.214  1.00 89.98           N  
ATOM   4643  CA  PRO B 148      24.338 -11.168  10.468  1.00 89.98           C  
ATOM   4644  HA  PRO B 148      24.202 -10.748  11.465  1.00 89.98           H  
ATOM   4645  C   PRO B 148      24.205 -10.048   9.419  1.00 89.98           C  
ATOM   4646  CB  PRO B 148      25.701 -11.863  10.395  1.00 89.98           C  
ATOM   4647  HB2 PRO B 148      26.501 -11.188  10.093  1.00 89.98           H  
ATOM   4648  HB3 PRO B 148      25.932 -12.319  11.358  1.00 89.98           H  
ATOM   4649  O   PRO B 148      23.723 -10.289   8.309  1.00 89.98           O  
ATOM   4650  CG  PRO B 148      25.475 -12.955   9.352  1.00 89.98           C  
ATOM   4651  HG2 PRO B 148      25.577 -12.532   8.352  1.00 89.98           H  
ATOM   4652  HG3 PRO B 148      26.158 -13.793   9.490  1.00 89.98           H  
ATOM   4653  CD  PRO B 148      24.025 -13.369   9.573  1.00 89.98           C  
ATOM   4654  HD2 PRO B 148      23.988 -14.230  10.241  1.00 89.98           H  
ATOM   4655  HD3 PRO B 148      23.560 -13.609   8.617  1.00 89.98           H  
ATOM   4656  N   ARG B 149      24.682  -8.831   9.724  1.00 90.26           N  
ATOM   4657  H   ARG B 149      25.107  -8.678  10.627  1.00 90.26           H  
ATOM   4658  CA  ARG B 149      24.903  -7.807   8.684  1.00 90.26           C  
ATOM   4659  HA  ARG B 149      23.965  -7.657   8.149  1.00 90.26           H  
ATOM   4660  C   ARG B 149      25.960  -8.310   7.675  1.00 90.26           C  
ATOM   4661  CB  ARG B 149      25.350  -6.473   9.314  1.00 90.26           C  
ATOM   4662  HB2 ARG B 149      25.530  -5.746   8.522  1.00 90.26           H  
ATOM   4663  HB3 ARG B 149      26.300  -6.634   9.824  1.00 90.26           H  
ATOM   4664  O   ARG B 149      26.790  -9.140   8.049  1.00 90.26           O  
ATOM   4665  CG  ARG B 149      24.349  -5.860  10.310  1.00 90.26           C  
ATOM   4666  HG2 ARG B 149      23.453  -5.538   9.779  1.00 90.26           H  
ATOM   4667  HG3 ARG B 149      24.064  -6.600  11.058  1.00 90.26           H  
ATOM   4668  CD  ARG B 149      24.996  -4.657  11.015  1.00 90.26           C  
ATOM   4669  HD2 ARG B 149      25.962  -4.960  11.418  1.00 90.26           H  
ATOM   4670  HD3 ARG B 149      25.178  -3.876  10.276  1.00 90.26           H  
ATOM   4671  NE  ARG B 149      24.157  -4.114  12.107  1.00 90.26           N  
ATOM   4672  HE  ARG B 149      23.549  -3.340  11.879  1.00 90.26           H  
ATOM   4673  NH1 ARG B 149      24.869  -5.512  13.815  1.00 90.26           N  
ATOM   4674 HH11 ARG B 149      24.888  -5.719  14.803  1.00 90.26           H  
ATOM   4675 HH12 ARG B 149      25.366  -6.124  13.183  1.00 90.26           H  
ATOM   4676  NH2 ARG B 149      23.450  -3.893  14.274  1.00 90.26           N  
ATOM   4677 HH21 ARG B 149      23.425  -4.299  15.198  1.00 90.26           H  
ATOM   4678 HH22 ARG B 149      22.908  -3.069  14.058  1.00 90.26           H  
ATOM   4679  CZ  ARG B 149      24.168  -4.504  13.374  1.00 90.26           C  
ATOM   4680  N   PRO B 150      26.002  -7.809   6.425  1.00 88.19           N  
ATOM   4681  CA  PRO B 150      27.000  -8.228   5.431  1.00 88.19           C  
ATOM   4682  HA  PRO B 150      26.782  -9.252   5.126  1.00 88.19           H  
ATOM   4683  C   PRO B 150      28.457  -8.158   5.915  1.00 88.19           C  
ATOM   4684  CB  PRO B 150      26.783  -7.291   4.242  1.00 88.19           C  
ATOM   4685  HB2 PRO B 150      27.071  -7.763   3.303  1.00 88.19           H  
ATOM   4686  HB3 PRO B 150      27.342  -6.366   4.389  1.00 88.19           H  
ATOM   4687  O   PRO B 150      29.267  -8.996   5.539  1.00 88.19           O  
ATOM   4688  CG  PRO B 150      25.287  -6.992   4.315  1.00 88.19           C  
ATOM   4689  HG2 PRO B 150      24.724  -7.833   3.911  1.00 88.19           H  
ATOM   4690  HG3 PRO B 150      25.029  -6.069   3.797  1.00 88.19           H  
ATOM   4691  CD  PRO B 150      25.053  -6.885   5.822  1.00 88.19           C  
ATOM   4692  HD2 PRO B 150      24.022  -7.151   6.055  1.00 88.19           H  
ATOM   4693  HD3 PRO B 150      25.270  -5.870   6.156  1.00 88.19           H  
ATOM   4694  N   ASP B 151      28.773  -7.190   6.775  1.00 86.79           N  
ATOM   4695  H   ASP B 151      28.074  -6.487   6.969  1.00 86.79           H  
ATOM   4696  CA  ASP B 151      30.114  -6.915   7.313  1.00 86.79           C  
ATOM   4697  HA  ASP B 151      30.839  -6.981   6.501  1.00 86.79           H  
ATOM   4698  C   ASP B 151      30.569  -7.905   8.407  1.00 86.79           C  
ATOM   4699  CB  ASP B 151      30.117  -5.471   7.841  1.00 86.79           C  
ATOM   4700  HB2 ASP B 151      31.145  -5.139   7.986  1.00 86.79           H  
ATOM   4701  HB3 ASP B 151      29.611  -5.444   8.806  1.00 86.79           H  
ATOM   4702  O   ASP B 151      31.749  -7.971   8.744  1.00 86.79           O  
ATOM   4703  CG  ASP B 151      29.394  -4.523   6.879  1.00 86.79           C  
ATOM   4704  OD1 ASP B 151      30.033  -4.052   5.912  1.00 86.79           O  
ATOM   4705  OD2 ASP B 151      28.165  -4.352   7.056  1.00 86.79           O  
ATOM   4706  N   GLU B 152      29.631  -8.684   8.952  1.00 89.51           N  
ATOM   4707  H   GLU B 152      28.689  -8.569   8.607  1.00 89.51           H  
ATOM   4708  CA  GLU B 152      29.829  -9.735   9.966  1.00 89.51           C  
ATOM   4709  HA  GLU B 152      30.899  -9.848  10.137  1.00 89.51           H  
ATOM   4710  C   GLU B 152      29.360 -11.120   9.452  1.00 89.51           C  
ATOM   4711  CB  GLU B 152      29.201  -9.311  11.326  1.00 89.51           C  
ATOM   4712  HB2 GLU B 152      29.905  -8.652  11.835  1.00 89.51           H  
ATOM   4713  HB3 GLU B 152      29.068 -10.195  11.950  1.00 89.51           H  
ATOM   4714  O   GLU B 152      29.319 -12.100  10.199  1.00 89.51           O  
ATOM   4715  CG  GLU B 152      27.859  -8.556  11.201  1.00 89.51           C  
ATOM   4716  HG2 GLU B 152      28.060  -7.583  10.754  1.00 89.51           H  
ATOM   4717  HG3 GLU B 152      27.223  -9.122  10.521  1.00 89.51           H  
ATOM   4718  CD  GLU B 152      27.056  -8.329  12.497  1.00 89.51           C  
ATOM   4719  OE1 GLU B 152      25.958  -7.713  12.405  1.00 89.51           O  
ATOM   4720  OE2 GLU B 152      27.451  -8.814  13.574  1.00 89.51           O  
ATOM   4721  N   ALA B 153      29.018 -11.223   8.162  1.00 90.60           N  
ATOM   4722  H   ALA B 153      29.123 -10.405   7.579  1.00 90.60           H  
ATOM   4723  CA  ALA B 153      28.566 -12.453   7.521  1.00 90.60           C  
ATOM   4724  HA  ALA B 153      27.957 -12.991   8.248  1.00 90.60           H  
ATOM   4725  C   ALA B 153      29.740 -13.356   7.087  1.00 90.60           C  
ATOM   4726  CB  ALA B 153      27.671 -12.094   6.329  1.00 90.60           C  
ATOM   4727  HB1 ALA B 153      27.277 -13.004   5.877  1.00 90.60           H  
ATOM   4728  HB2 ALA B 153      28.254 -11.549   5.586  1.00 90.60           H  
ATOM   4729  HB3 ALA B 153      26.843 -11.467   6.658  1.00 90.60           H  
ATOM   4730  O   ALA B 153      30.779 -12.852   6.662  1.00 90.60           O  
ATOM   4731  N   PRO B 154      29.588 -14.696   7.107  1.00 91.93           N  
ATOM   4732  CA  PRO B 154      30.594 -15.590   6.542  1.00 91.93           C  
ATOM   4733  HA  PRO B 154      31.540 -15.410   7.053  1.00 91.93           H  
ATOM   4734  C   PRO B 154      30.784 -15.381   5.031  1.00 91.93           C  
ATOM   4735  CB  PRO B 154      30.113 -17.016   6.853  1.00 91.93           C  
ATOM   4736  HB2 PRO B 154      29.575 -17.432   6.001  1.00 91.93           H  
ATOM   4737  HB3 PRO B 154      30.944 -17.668   7.122  1.00 91.93           H  
ATOM   4738  O   PRO B 154      29.808 -15.388   4.275  1.00 91.93           O  
ATOM   4739  CG  PRO B 154      29.141 -16.836   8.020  1.00 91.93           C  
ATOM   4740  HG2 PRO B 154      28.375 -17.612   8.033  1.00 91.93           H  
ATOM   4741  HG3 PRO B 154      29.696 -16.828   8.958  1.00 91.93           H  
ATOM   4742  CD  PRO B 154      28.541 -15.454   7.774  1.00 91.93           C  
ATOM   4743  HD2 PRO B 154      28.267 -15.006   8.729  1.00 91.93           H  
ATOM   4744  HD3 PRO B 154      27.670 -15.526   7.124  1.00 91.93           H  
ATOM   4745  N   ASP B 155      32.038 -15.337   4.571  1.00 90.18           N  
ATOM   4746  H   ASP B 155      32.767 -15.072   5.218  1.00 90.18           H  
ATOM   4747  CA  ASP B 155      32.439 -15.326   3.151  1.00 90.18           C  
ATOM   4748  HA  ASP B 155      32.251 -14.340   2.727  1.00 90.18           H  
ATOM   4749  C   ASP B 155      31.689 -16.386   2.315  1.00 90.18           C  
ATOM   4750  CB  ASP B 155      33.947 -15.645   3.032  1.00 90.18           C  
ATOM   4751  HB2 ASP B 155      34.110 -16.666   3.375  1.00 90.18           H  
ATOM   4752  HB3 ASP B 155      34.213 -15.613   1.975  1.00 90.18           H  
ATOM   4753  O   ASP B 155      31.353 -16.182   1.146  1.00 90.18           O  
ATOM   4754  CG  ASP B 155      34.926 -14.739   3.793  1.00 90.18           C  
ATOM   4755  OD1 ASP B 155      34.478 -13.944   4.644  1.00 90.18           O  
ATOM   4756  OD2 ASP B 155      36.144 -14.910   3.551  1.00 90.18           O  
ATOM   4757  N   GLU B 156      31.390 -17.533   2.933  1.00 91.49           N  
ATOM   4758  H   GLU B 156      31.693 -17.625   3.892  1.00 91.49           H  
ATOM   4759  CA  GLU B 156      30.686 -18.656   2.317  1.00 91.49           C  
ATOM   4760  HA  GLU B 156      31.162 -18.858   1.357  1.00 91.49           H  
ATOM   4761  C   GLU B 156      29.204 -18.379   2.006  1.00 91.49           C  
ATOM   4762  CB  GLU B 156      30.837 -19.920   3.181  1.00 91.49           C  
ATOM   4763  HB2 GLU B 156      30.445 -19.723   4.179  1.00 91.49           H  
ATOM   4764  HB3 GLU B 156      30.252 -20.722   2.731  1.00 91.49           H  
ATOM   4765  O   GLU B 156      28.635 -19.125   1.212  1.00 91.49           O  
ATOM   4766  CG  GLU B 156      32.300 -20.386   3.275  1.00 91.49           C  
ATOM   4767  HG2 GLU B 156      32.878 -19.648   3.832  1.00 91.49           H  
ATOM   4768  HG3 GLU B 156      32.710 -20.441   2.267  1.00 91.49           H  
ATOM   4769  CD  GLU B 156      32.438 -21.755   3.959  1.00 91.49           C  
ATOM   4770  OE1 GLU B 156      33.182 -22.605   3.414  1.00 91.49           O  
ATOM   4771  OE2 GLU B 156      31.808 -21.951   5.022  1.00 91.49           O  
ATOM   4772  N   VAL B 157      28.587 -17.309   2.525  1.00 93.64           N  
ATOM   4773  H   VAL B 157      29.112 -16.734   3.168  1.00 93.64           H  
ATOM   4774  CA  VAL B 157      27.215 -16.867   2.175  1.00 93.64           C  
ATOM   4775  HA  VAL B 157      26.843 -17.499   1.369  1.00 93.64           H  
ATOM   4776  C   VAL B 157      27.135 -15.440   1.615  1.00 93.64           C  
ATOM   4777  CB  VAL B 157      26.222 -17.040   3.341  1.00 93.64           C  
ATOM   4778  HB  VAL B 157      25.252 -16.663   3.017  1.00 93.64           H  
ATOM   4779  O   VAL B 157      26.098 -15.068   1.064  1.00 93.64           O  
ATOM   4780  CG1 VAL B 157      26.034 -18.519   3.697  1.00 93.64           C  
ATOM   4781 HG11 VAL B 157      26.966 -18.941   4.075  1.00 93.64           H  
ATOM   4782 HG12 VAL B 157      25.262 -18.614   4.461  1.00 93.64           H  
ATOM   4783 HG13 VAL B 157      25.719 -19.072   2.812  1.00 93.64           H  
ATOM   4784  CG2 VAL B 157      26.619 -16.265   4.601  1.00 93.64           C  
ATOM   4785 HG21 VAL B 157      25.833 -16.355   5.350  1.00 93.64           H  
ATOM   4786 HG22 VAL B 157      27.549 -16.662   5.009  1.00 93.64           H  
ATOM   4787 HG23 VAL B 157      26.756 -15.209   4.367  1.00 93.64           H  
ATOM   4788  N   LEU B 158      28.220 -14.661   1.677  1.00 90.30           N  
ATOM   4789  H   LEU B 158      29.027 -14.994   2.186  1.00 90.30           H  
ATOM   4790  CA  LEU B 158      28.291 -13.324   1.076  1.00 90.30           C  
ATOM   4791  HA  LEU B 158      27.534 -12.717   1.572  1.00 90.30           H  
ATOM   4792  C   LEU B 158      27.923 -13.332  -0.422  1.00 90.30           C  
ATOM   4793  CB  LEU B 158      29.672 -12.689   1.353  1.00 90.30           C  
ATOM   4794  HB2 LEU B 158      30.023 -12.165   0.464  1.00 90.30           H  
ATOM   4795  HB3 LEU B 158      30.395 -13.477   1.568  1.00 90.30           H  
ATOM   4796  O   LEU B 158      28.204 -14.285  -1.169  1.00 90.30           O  
ATOM   4797  CG  LEU B 158      29.637 -11.689   2.526  1.00 90.30           C  
ATOM   4798  HG  LEU B 158      29.065 -12.121   3.347  1.00 90.30           H  
ATOM   4799  CD1 LEU B 158      31.045 -11.385   3.030  1.00 90.30           C  
ATOM   4800 HD11 LEU B 158      31.506 -12.291   3.423  1.00 90.30           H  
ATOM   4801 HD12 LEU B 158      30.990 -10.665   3.846  1.00 90.30           H  
ATOM   4802 HD13 LEU B 158      31.657 -10.972   2.228  1.00 90.30           H  
ATOM   4803  CD2 LEU B 158      28.988 -10.367   2.100  1.00 90.30           C  
ATOM   4804 HD21 LEU B 158      29.561  -9.902   1.298  1.00 90.30           H  
ATOM   4805 HD22 LEU B 158      27.961 -10.525   1.771  1.00 90.30           H  
ATOM   4806 HD23 LEU B 158      28.969  -9.690   2.954  1.00 90.30           H  
ATOM   4807  N   GLY B 159      27.235 -12.267  -0.840  1.00 89.64           N  
ATOM   4808  H   GLY B 159      26.984 -11.558  -0.165  1.00 89.64           H  
ATOM   4809  CA  GLY B 159      26.580 -12.142  -2.141  1.00 89.64           C  
ATOM   4810  HA2 GLY B 159      27.192 -12.607  -2.914  1.00 89.64           H  
ATOM   4811  HA3 GLY B 159      26.485 -11.079  -2.361  1.00 89.64           H  
ATOM   4812  C   GLY B 159      25.171 -12.745  -2.203  1.00 89.64           C  
ATOM   4813  O   GLY B 159      24.527 -12.641  -3.244  1.00 89.64           O  
ATOM   4814  N   TYR B 160      24.690 -13.375  -1.123  1.00 93.06           N  
ATOM   4815  H   TYR B 160      25.306 -13.499  -0.332  1.00 93.06           H  
ATOM   4816  CA  TYR B 160      23.289 -13.776  -0.958  1.00 93.06           C  
ATOM   4817  HA  TYR B 160      22.715 -13.393  -1.801  1.00 93.06           H  
ATOM   4818  C   TYR B 160      22.617 -13.162   0.277  1.00 93.06           C  
ATOM   4819  CB  TYR B 160      23.158 -15.312  -0.932  1.00 93.06           C  
ATOM   4820  HB2 TYR B 160      22.129 -15.567  -0.678  1.00 93.06           H  
ATOM   4821  HB3 TYR B 160      23.789 -15.699  -0.131  1.00 93.06           H  
ATOM   4822  O   TYR B 160      21.423 -13.390   0.466  1.00 93.06           O  
ATOM   4823  CG  TYR B 160      23.466 -16.054  -2.222  1.00 93.06           C  
ATOM   4824  CD1 TYR B 160      22.978 -15.571  -3.453  1.00 93.06           C  
ATOM   4825  HD1 TYR B 160      22.438 -14.637  -3.499  1.00 93.06           H  
ATOM   4826  CD2 TYR B 160      24.141 -17.291  -2.173  1.00 93.06           C  
ATOM   4827  HD2 TYR B 160      24.455 -17.683  -1.217  1.00 93.06           H  
ATOM   4828  CE1 TYR B 160      23.186 -16.299  -4.637  1.00 93.06           C  
ATOM   4829  HE1 TYR B 160      22.805 -15.914  -5.572  1.00 93.06           H  
ATOM   4830  CE2 TYR B 160      24.334 -18.033  -3.356  1.00 93.06           C  
ATOM   4831  HE2 TYR B 160      24.763 -19.024  -3.332  1.00 93.06           H  
ATOM   4832  OH  TYR B 160      24.070 -18.245  -5.725  1.00 93.06           O  
ATOM   4833  HH  TYR B 160      23.606 -17.837  -6.460  1.00 93.06           H  
ATOM   4834  CZ  TYR B 160      23.868 -17.530  -4.589  1.00 93.06           C  
ATOM   4835  N   VAL B 161      23.327 -12.380   1.102  1.00 94.88           N  
ATOM   4836  H   VAL B 161      24.243 -12.067   0.817  1.00 94.88           H  
ATOM   4837  CA  VAL B 161      22.776 -11.847   2.361  1.00 94.88           C  
ATOM   4838  HA  VAL B 161      22.287 -12.658   2.900  1.00 94.88           H  
ATOM   4839  C   VAL B 161      21.701 -10.805   2.059  1.00 94.88           C  
ATOM   4840  CB  VAL B 161      23.885 -11.277   3.274  1.00 94.88           C  
ATOM   4841  HB  VAL B 161      24.379 -10.448   2.767  1.00 94.88           H  
ATOM   4842  O   VAL B 161      20.573 -10.939   2.523  1.00 94.88           O  
ATOM   4843  CG1 VAL B 161      23.325 -10.757   4.605  1.00 94.88           C  
ATOM   4844 HG11 VAL B 161      22.791 -11.551   5.127  1.00 94.88           H  
ATOM   4845 HG12 VAL B 161      22.642  -9.926   4.432  1.00 94.88           H  
ATOM   4846 HG13 VAL B 161      24.137 -10.402   5.240  1.00 94.88           H  
ATOM   4847  CG2 VAL B 161      24.940 -12.345   3.601  1.00 94.88           C  
ATOM   4848 HG21 VAL B 161      25.712 -11.908   4.233  1.00 94.88           H  
ATOM   4849 HG22 VAL B 161      24.477 -13.184   4.120  1.00 94.88           H  
ATOM   4850 HG23 VAL B 161      25.414 -12.703   2.687  1.00 94.88           H  
ATOM   4851  N   GLY B 162      21.995  -9.830   1.192  1.00 93.69           N  
ATOM   4852  H   GLY B 162      22.897  -9.839   0.736  1.00 93.69           H  
ATOM   4853  CA  GLY B 162      21.066  -8.750   0.853  1.00 93.69           C  
ATOM   4854  HA2 GLY B 162      21.580  -8.031   0.215  1.00 93.69           H  
ATOM   4855  HA3 GLY B 162      20.746  -8.246   1.765  1.00 93.69           H  
ATOM   4856  C   GLY B 162      19.823  -9.249   0.114  1.00 93.69           C  
ATOM   4857  O   GLY B 162      18.702  -8.887   0.459  1.00 93.69           O  
ATOM   4858  N   THR B 163      19.979 -10.157  -0.853  1.00 93.82           N  
ATOM   4859  H   THR B 163      20.915 -10.426  -1.120  1.00 93.82           H  
ATOM   4860  CA  THR B 163      18.827 -10.815  -1.507  1.00 93.82           C  
ATOM   4861  HA  THR B 163      18.099 -10.050  -1.780  1.00 93.82           H  
ATOM   4862  C   THR B 163      18.097 -11.803  -0.590  1.00 93.82           C  
ATOM   4863  CB  THR B 163      19.249 -11.547  -2.787  1.00 93.82           C  
ATOM   4864  HB  THR B 163      18.407 -12.135  -3.152  1.00 93.82           H  
ATOM   4865  O   THR B 163      16.939 -12.141  -0.838  1.00 93.82           O  
ATOM   4866  CG2 THR B 163      19.667 -10.573  -3.888  1.00 93.82           C  
ATOM   4867 HG21 THR B 163      18.838  -9.907  -4.129  1.00 93.82           H  
ATOM   4868 HG22 THR B 163      19.942 -11.135  -4.780  1.00 93.82           H  
ATOM   4869 HG23 THR B 163      20.525  -9.984  -3.565  1.00 93.82           H  
ATOM   4870  OG1 THR B 163      20.339 -12.411  -2.543  1.00 93.82           O  
ATOM   4871  HG1 THR B 163      20.227 -12.845  -1.694  1.00 93.82           H  
ATOM   4872  N   GLY B 164      18.766 -12.292   0.454  1.00 96.78           N  
ATOM   4873  H   GLY B 164      19.715 -11.986   0.619  1.00 96.78           H  
ATOM   4874  CA  GLY B 164      18.202 -13.187   1.455  1.00 96.78           C  
ATOM   4875  HA2 GLY B 164      19.025 -13.650   2.001  1.00 96.78           H  
ATOM   4876  HA3 GLY B 164      17.620 -13.967   0.965  1.00 96.78           H  
ATOM   4877  C   GLY B 164      17.311 -12.476   2.473  1.00 96.78           C  
ATOM   4878  O   GLY B 164      16.357 -13.091   2.941  1.00 96.78           O  
ATOM   4879  N   THR B 165      17.567 -11.196   2.766  1.00 96.47           N  
ATOM   4880  H   THR B 165      18.441 -10.805   2.444  1.00 96.47           H  
ATOM   4881  CA  THR B 165      16.856 -10.422   3.804  1.00 96.47           C  
ATOM   4882  HA  THR B 165      16.119 -11.063   4.287  1.00 96.47           H  
ATOM   4883  C   THR B 165      16.073  -9.209   3.286  1.00 96.47           C  
ATOM   4884  CB  THR B 165      17.830  -9.971   4.901  1.00 96.47           C  
ATOM   4885  HB  THR B 165      17.286  -9.404   5.656  1.00 96.47           H  
ATOM   4886  O   THR B 165      15.248  -8.667   4.017  1.00 96.47           O  
ATOM   4887  CG2 THR B 165      18.527 -11.148   5.584  1.00 96.47           C  
ATOM   4888 HG21 THR B 165      19.163 -10.775   6.387  1.00 96.47           H  
ATOM   4889 HG22 THR B 165      17.779 -11.816   6.013  1.00 96.47           H  
ATOM   4890 HG23 THR B 165      19.143 -11.702   4.875  1.00 96.47           H  
ATOM   4891  OG1 THR B 165      18.834  -9.154   4.346  1.00 96.47           O  
ATOM   4892  HG1 THR B 165      19.472  -8.994   5.045  1.00 96.47           H  
ATOM   4893  N   ALA B 166      16.243  -8.782   2.029  1.00 96.42           N  
ATOM   4894  H   ALA B 166      17.012  -9.151   1.488  1.00 96.42           H  
ATOM   4895  CA  ALA B 166      15.447  -7.688   1.465  1.00 96.42           C  
ATOM   4896  HA  ALA B 166      15.611  -6.805   2.083  1.00 96.42           H  
ATOM   4897  C   ALA B 166      13.936  -8.003   1.480  1.00 96.42           C  
ATOM   4898  CB  ALA B 166      15.942  -7.364   0.050  1.00 96.42           C  
ATOM   4899  HB1 ALA B 166      15.926  -8.265  -0.563  1.00 96.42           H  
ATOM   4900  HB2 ALA B 166      16.960  -6.977   0.098  1.00 96.42           H  
ATOM   4901  HB3 ALA B 166      15.300  -6.606  -0.400  1.00 96.42           H  
ATOM   4902  O   ALA B 166      13.486  -9.012   0.929  1.00 96.42           O  
ATOM   4903  N   SER B 167      13.141  -7.105   2.068  1.00 97.32           N  
ATOM   4904  H   SER B 167      13.573  -6.291   2.480  1.00 97.32           H  
ATOM   4905  CA  SER B 167      11.695  -7.288   2.268  1.00 97.32           C  
ATOM   4906  HA  SER B 167      11.537  -8.205   2.835  1.00 97.32           H  
ATOM   4907  C   SER B 167      10.942  -7.418   0.933  1.00 97.32           C  
ATOM   4908  CB  SER B 167      11.181  -6.117   3.114  1.00 97.32           C  
ATOM   4909  HB2 SER B 167      11.835  -5.991   3.976  1.00 97.32           H  
ATOM   4910  HB3 SER B 167      11.190  -5.197   2.529  1.00 97.32           H  
ATOM   4911  O   SER B 167      10.132  -8.327   0.735  1.00 97.32           O  
ATOM   4912  OG  SER B 167       9.877  -6.377   3.581  1.00 97.32           O  
ATOM   4913  HG  SER B 167       9.734  -5.867   4.381  1.00 97.32           H  
ATOM   4914  N   SER B 168      11.303  -6.602  -0.057  1.00 96.90           N  
ATOM   4915  H   SER B 168      11.932  -5.851   0.190  1.00 96.90           H  
ATOM   4916  CA  SER B 168      10.871  -6.662  -1.466  1.00 96.90           C  
ATOM   4917  HA  SER B 168       9.807  -6.431  -1.522  1.00 96.90           H  
ATOM   4918  C   SER B 168      11.089  -8.012  -2.150  1.00 96.90           C  
ATOM   4919  CB  SER B 168      11.631  -5.614  -2.289  1.00 96.90           C  
ATOM   4920  HB2 SER B 168      11.550  -5.848  -3.351  1.00 96.90           H  
ATOM   4921  HB3 SER B 168      11.170  -4.639  -2.130  1.00 96.90           H  
ATOM   4922  O   SER B 168      10.395  -8.335  -3.117  1.00 96.90           O  
ATOM   4923  OG  SER B 168      12.995  -5.520  -1.926  1.00 96.90           O  
ATOM   4924  HG  SER B 168      13.027  -4.929  -1.170  1.00 96.90           H  
ATOM   4925  N   VAL B 169      12.030  -8.829  -1.673  1.00 98.26           N  
ATOM   4926  H   VAL B 169      12.567  -8.531  -0.870  1.00 98.26           H  
ATOM   4927  CA  VAL B 169      12.288 -10.161  -2.228  1.00 98.26           C  
ATOM   4928  HA  VAL B 169      12.076 -10.128  -3.297  1.00 98.26           H  
ATOM   4929  C   VAL B 169      11.320 -11.209  -1.656  1.00 98.26           C  
ATOM   4930  CB  VAL B 169      13.783 -10.521  -2.104  1.00 98.26           C  
ATOM   4931  HB  VAL B 169      14.088 -10.489  -1.058  1.00 98.26           H  
ATOM   4932  O   VAL B 169      11.069 -12.207  -2.324  1.00 98.26           O  
ATOM   4933  CG1 VAL B 169      14.094 -11.908  -2.666  1.00 98.26           C  
ATOM   4934 HG11 VAL B 169      15.170 -12.085  -2.638  1.00 98.26           H  
ATOM   4935 HG12 VAL B 169      13.613 -12.670  -2.053  1.00 98.26           H  
ATOM   4936 HG13 VAL B 169      13.742 -11.978  -3.695  1.00 98.26           H  
ATOM   4937  CG2 VAL B 169      14.650  -9.526  -2.894  1.00 98.26           C
[truncated: 1,799,425 more chars]
