# Supplementary material for: Module-Based Polyketide Synthase Engineering for de Novo Polyketide Biosynthesis
Source: ACS Synth Biol. 2023 Oct 23;12(11):3148–55. doi: 10.1021/acssynbio.3c00282 (PMC10661043; doi:10.1021/acssynbio.3c00282)
Supplement: Supplementary file 2 — sb3c00282_si_002.zip [file sb3c00282_si_002.zip › Final_PKS_Structures/menzella_pdbs/epoM3_ACP_eryM3_KSAT_dimer.pdb]

ATOM      1  N   TRP A   1      -6.794  15.671  57.114  1.00 51.80           N  
ATOM      2  H   TRP A   1      -7.078  14.838  57.608  1.00 51.80           H  
ATOM      3  H2  TRP A   1      -6.170  15.400  56.368  1.00 51.80           H  
ATOM      4  H3  TRP A   1      -6.304  16.300  57.734  1.00 51.80           H  
ATOM      5  CA  TRP A   1      -7.960  16.351  56.513  1.00 51.80           C  
ATOM      6  HA  TRP A   1      -7.589  17.229  55.984  1.00 51.80           H  
ATOM      7  C   TRP A   1      -8.939  16.888  57.551  1.00 51.80           C  
ATOM      8  CB  TRP A   1      -8.604  15.464  55.453  1.00 51.80           C  
ATOM      9  HB2 TRP A   1      -9.060  14.592  55.921  1.00 51.80           H  
ATOM     10  HB3 TRP A   1      -9.384  16.025  54.938  1.00 51.80           H  
ATOM     11  O   TRP A   1      -9.151  18.093  57.575  1.00 51.80           O  
ATOM     12  CG  TRP A   1      -7.588  15.017  54.452  1.00 51.80           C  
ATOM     13  CD1 TRP A   1      -7.079  13.767  54.329  1.00 51.80           C  
ATOM     14  HD1 TRP A   1      -7.389  12.891  54.879  1.00 51.80           H  
ATOM     15  CD2 TRP A   1      -6.946  15.813  53.405  1.00 51.80           C  
ATOM     16  CE2 TRP A   1      -6.020  14.977  52.714  1.00 51.80           C  
ATOM     17  CE3 TRP A   1      -7.077  17.145  52.952  1.00 51.80           C  
ATOM     18  HE3 TRP A   1      -7.806  17.806  53.397  1.00 51.80           H  
ATOM     19  NE1 TRP A   1      -6.144  13.747  53.313  1.00 51.80           N  
ATOM     20  HE1 TRP A   1      -5.722  12.907  52.944  1.00 51.80           H  
ATOM     21  CH2 TRP A   1      -5.386  16.758  51.225  1.00 51.80           C  
ATOM     22  HH2 TRP A   1      -4.805  17.106  50.384  1.00 51.80           H  
ATOM     23  CZ2 TRP A   1      -5.242  15.432  51.648  1.00 51.80           C  
ATOM     24  HZ2 TRP A   1      -4.564  14.765  51.136  1.00 51.80           H  
ATOM     25  CZ3 TRP A   1      -6.309  17.605  51.865  1.00 51.80           C  
ATOM     26  HZ3 TRP A   1      -6.447  18.608  51.490  1.00 51.80           H  
ATOM     27  N   ARG A   2      -9.492  16.053  58.451  1.00 52.76           N  
ATOM     28  H   ARG A   2      -9.365  15.056  58.348  1.00 52.76           H  
ATOM     29  CA  ARG A   2     -10.383  16.515  59.538  1.00 52.76           C  
ATOM     30  HA  ARG A   2     -11.264  16.971  59.087  1.00 52.76           H  
ATOM     31  C   ARG A   2      -9.706  17.592  60.398  1.00 52.76           C  
ATOM     32  CB  ARG A   2     -10.847  15.333  60.414  1.00 52.76           C  
ATOM     33  HB2 ARG A   2      -9.980  14.768  60.755  1.00 52.76           H  
ATOM     34  HB3 ARG A   2     -11.359  15.733  61.290  1.00 52.76           H  
ATOM     35  O   ARG A   2      -8.695  17.319  61.037  1.00 52.76           O  
ATOM     36  CG  ARG A   2     -11.819  14.396  59.676  1.00 52.76           C  
ATOM     37  HG2 ARG A   2     -11.314  13.952  58.818  1.00 52.76           H  
ATOM     38  HG3 ARG A   2     -12.673  14.971  59.317  1.00 52.76           H  
ATOM     39  CD  ARG A   2     -12.325  13.273  60.591  1.00 52.76           C  
ATOM     40  HD2 ARG A   2     -11.467  12.718  60.972  1.00 52.76           H  
ATOM     41  HD3 ARG A   2     -12.863  13.718  61.427  1.00 52.76           H  
ATOM     42  NE  ARG A   2     -13.221  12.347  59.869  1.00 52.76           N  
ATOM     43  HE  ARG A   2     -13.431  12.526  58.898  1.00 52.76           H  
ATOM     44  NH1 ARG A   2     -13.671  10.898  61.594  1.00 52.76           N  
ATOM     45 HH11 ARG A   2     -14.162  10.073  61.908  1.00 52.76           H  
ATOM     46 HH12 ARG A   2     -13.129  11.481  62.216  1.00 52.76           H  
ATOM     47  NH2 ARG A   2     -14.552  10.535  59.573  1.00 52.76           N  
ATOM     48 HH21 ARG A   2     -15.026   9.691  59.861  1.00 52.76           H  
ATOM     49 HH22 ARG A   2     -14.677  10.784  58.602  1.00 52.76           H  
ATOM     50  CZ  ARG A   2     -13.810  11.267  60.348  1.00 52.76           C  
ATOM     51  N   GLY A   3     -10.275  18.795  60.394  1.00 63.38           N  
ATOM     52  H   GLY A   3     -11.058  18.949  59.774  1.00 63.38           H  
ATOM     53  CA  GLY A   3      -9.805  19.941  61.177  1.00 63.38           C  
ATOM     54  HA2 GLY A   3      -9.159  19.596  61.984  1.00 63.38           H  
ATOM     55  HA3 GLY A   3     -10.669  20.431  61.627  1.00 63.38           H  
ATOM     56  C   GLY A   3      -9.034  21.007  60.396  1.00 63.38           C  
ATOM     57  O   GLY A   3      -8.763  22.055  60.974  1.00 63.38           O  
ATOM     58  N   LEU A   4      -8.713  20.781  59.117  1.00 65.33           N  
ATOM     59  H   LEU A   4      -9.004  19.923  58.671  1.00 65.33           H  
ATOM     60  CA  LEU A   4      -8.186  21.846  58.259  1.00 65.33           C  
ATOM     61  HA  LEU A   4      -7.429  22.410  58.804  1.00 65.33           H  
ATOM     62  C   LEU A   4      -9.306  22.831  57.910  1.00 65.33           C  
ATOM     63  CB  LEU A   4      -7.544  21.256  56.989  1.00 65.33           C  
ATOM     64  HB2 LEU A   4      -8.291  20.649  56.476  1.00 65.33           H  
ATOM     65  HB3 LEU A   4      -7.276  22.075  56.322  1.00 65.33           H  
ATOM     66  O   LEU A   4     -10.449  22.427  57.677  1.00 65.33           O  
ATOM     67  CG  LEU A   4      -6.288  20.403  57.239  1.00 65.33           C  
ATOM     68  HG  LEU A   4      -6.540  19.579  57.907  1.00 65.33           H  
ATOM     69  CD1 LEU A   4      -5.803  19.798  55.921  1.00 65.33           C  
ATOM     70 HD11 LEU A   4      -6.603  19.232  55.444  1.00 65.33           H  
ATOM     71 HD12 LEU A   4      -5.497  20.595  55.243  1.00 65.33           H  
ATOM     72 HD13 LEU A   4      -4.945  19.148  56.093  1.00 65.33           H  
ATOM     73  CD2 LEU A   4      -5.137  21.199  57.857  1.00 65.33           C  
ATOM     74 HD21 LEU A   4      -5.408  21.555  58.851  1.00 65.33           H  
ATOM     75 HD22 LEU A   4      -4.898  22.058  57.230  1.00 65.33           H  
ATOM     76 HD23 LEU A   4      -4.250  20.571  57.942  1.00 65.33           H  
ATOM     77  N   SER A   5      -8.980  24.121  57.853  1.00 67.01           N  
ATOM     78  H   SER A   5      -8.028  24.393  58.053  1.00 67.01           H  
ATOM     79  CA  SER A   5      -9.858  25.091  57.199  1.00 67.01           C  
ATOM     80  HA  SER A   5     -10.844  25.028  57.659  1.00 67.01           H  
ATOM     81  C   SER A   5     -10.001  24.750  55.712  1.00 67.01           C  
ATOM     82  CB  SER A   5      -9.328  26.513  57.389  1.00 67.01           C  
ATOM     83  HB2 SER A   5      -9.189  26.714  58.451  1.00 67.01           H  
ATOM     84  HB3 SER A   5     -10.052  27.223  56.988  1.00 67.01           H  
ATOM     85  O   SER A   5      -9.150  24.077  55.135  1.00 67.01           O  
ATOM     86  OG  SER A   5      -8.103  26.679  56.717  1.00 67.01           O  
ATOM     87  HG  SER A   5      -7.439  26.223  57.240  1.00 67.01           H  
ATOM     88  N   VAL A   6     -11.062  25.232  55.060  1.00 64.90           N  
ATOM     89  H   VAL A   6     -11.762  25.743  55.578  1.00 64.90           H  
ATOM     90  CA  VAL A   6     -11.295  24.977  53.624  1.00 64.90           C  
ATOM     91  HA  VAL A   6     -11.426  23.905  53.473  1.00 64.90           H  
ATOM     92  C   VAL A   6     -10.094  25.404  52.766  1.00 64.90           C  
ATOM     93  CB  VAL A   6     -12.578  25.693  53.159  1.00 64.90           C  
ATOM     94  HB  VAL A   6     -12.478  26.761  53.354  1.00 64.90           H  
ATOM     95  O   VAL A   6      -9.715  24.687  51.845  1.00 64.90           O  
ATOM     96  CG1 VAL A   6     -12.856  25.500  51.666  1.00 64.90           C  
ATOM     97 HG11 VAL A   6     -12.051  25.915  51.060  1.00 64.90           H  
ATOM     98 HG12 VAL A   6     -12.960  24.437  51.448  1.00 64.90           H  
ATOM     99 HG13 VAL A   6     -13.780  26.008  51.388  1.00 64.90           H  
ATOM    100  CG2 VAL A   6     -13.805  25.170  53.922  1.00 64.90           C  
ATOM    101 HG21 VAL A   6     -13.712  25.369  54.990  1.00 64.90           H  
ATOM    102 HG22 VAL A   6     -14.704  25.668  53.559  1.00 64.90           H  
ATOM    103 HG23 VAL A   6     -13.909  24.097  53.765  1.00 64.90           H  
ATOM    104  N   ALA A   7      -9.456  26.533  53.091  1.00 70.24           N  
ATOM    105  H   ALA A   7      -9.767  27.050  53.901  1.00 70.24           H  
ATOM    106  CA  ALA A   7      -8.281  27.026  52.372  1.00 70.24           C  
ATOM    107  HA  ALA A   7      -8.503  27.048  51.305  1.00 70.24           H  
ATOM    108  C   ALA A   7      -7.052  26.122  52.563  1.00 70.24           C  
ATOM    109  CB  ALA A   7      -7.999  28.459  52.839  1.00 70.24           C  
ATOM    110  HB1 ALA A   7      -8.862  29.093  52.637  1.00 70.24           H  
ATOM    111  HB2 ALA A   7      -7.776  28.472  53.906  1.00 70.24           H  
ATOM    112  HB3 ALA A   7      -7.140  28.852  52.295  1.00 70.24           H  
ATOM    113  O   ALA A   7      -6.386  25.775  51.591  1.00 70.24           O  
ATOM    114  N   GLU A   8      -6.780  25.693  53.799  1.00 77.02           N  
ATOM    115  H   GLU A   8      -7.366  25.988  54.567  1.00 77.02           H  
ATOM    116  CA  GLU A   8      -5.689  24.753  54.081  1.00 77.02           C  
ATOM    117  HA  GLU A   8      -4.753  25.136  53.673  1.00 77.02           H  
ATOM    118  C   GLU A   8      -5.948  23.387  53.436  1.00 77.02           C  
ATOM    119  CB  GLU A   8      -5.535  24.564  55.593  1.00 77.02           C  
ATOM    120  HB2 GLU A   8      -6.509  24.279  55.989  1.00 77.02           H  
ATOM    121  HB3 GLU A   8      -4.840  23.744  55.772  1.00 77.02           H  
ATOM    122  O   GLU A   8      -5.030  22.778  52.895  1.00 77.02           O  
ATOM    123  CG  GLU A   8      -4.997  25.803  56.328  1.00 77.02           C  
ATOM    124  HG2 GLU A   8      -5.497  26.697  55.956  1.00 77.02           H  
ATOM    125  HG3 GLU A   8      -3.933  25.903  56.112  1.00 77.02           H  
ATOM    126  CD  GLU A   8      -5.232  25.707  57.843  1.00 77.02           C  
ATOM    127  OE1 GLU A   8      -4.342  26.119  58.617  1.00 77.02           O  
ATOM    128  OE2 GLU A   8      -6.356  25.285  58.221  1.00 77.02           O  
ATOM    129  N   ALA A   9      -7.201  22.920  53.447  1.00 75.04           N  
ATOM    130  H   ALA A   9      -7.912  23.458  53.923  1.00 75.04           H  
ATOM    131  CA  ALA A   9      -7.602  21.692  52.773  1.00 75.04           C  
ATOM    132  HA  ALA A   9      -6.970  20.879  53.130  1.00 75.04           H  
ATOM    133  C   ALA A   9      -7.392  21.795  51.256  1.00 75.04           C  
ATOM    134  CB  ALA A   9      -9.057  21.369  53.131  1.00 75.04           C  
ATOM    135  HB1 ALA A   9      -9.717  22.155  52.765  1.00 75.04           H  
ATOM    136  HB2 ALA A   9      -9.166  21.284  54.212  1.00 75.04           H  
ATOM    137  HB3 ALA A   9      -9.343  20.425  52.666  1.00 75.04           H  
ATOM    138  O   ALA A   9      -6.839  20.872  50.671  1.00 75.04           O  
ATOM    139  N   ARG A  10      -7.757  22.920  50.624  1.00 78.07           N  
ATOM    140  H   ARG A  10      -8.235  23.632  51.158  1.00 78.07           H  
ATOM    141  CA  ARG A  10      -7.532  23.152  49.188  1.00 78.07           C  
ATOM    142  HA  ARG A  10      -7.958  22.320  48.627  1.00 78.07           H  
ATOM    143  C   ARG A  10      -6.051  23.146  48.832  1.00 78.07           C  
ATOM    144  CB  ARG A  10      -8.222  24.457  48.753  1.00 78.07           C  
ATOM    145  HB2 ARG A  10      -9.287  24.390  48.973  1.00 78.07           H  
ATOM    146  HB3 ARG A  10      -7.808  25.290  49.322  1.00 78.07           H  
ATOM    147  O   ARG A  10      -5.676  22.494  47.866  1.00 78.07           O  
ATOM    148  CG  ARG A  10      -8.034  24.735  47.251  1.00 78.07           C  
ATOM    149  HG2 ARG A  10      -8.417  23.899  46.666  1.00 78.07           H  
ATOM    150  HG3 ARG A  10      -6.971  24.842  47.036  1.00 78.07           H  
ATOM    151  CD  ARG A  10      -8.720  26.032  46.812  1.00 78.07           C  
ATOM    152  HD2 ARG A  10      -8.508  26.811  47.544  1.00 78.07           H  
ATOM    153  HD3 ARG A  10      -8.289  26.332  45.857  1.00 78.07           H  
ATOM    154  NE  ARG A  10     -10.175  25.867  46.628  1.00 78.07           N  
ATOM    155  HE  ARG A  10     -10.514  24.945  46.393  1.00 78.07           H  
ATOM    156  NH1 ARG A  10     -10.725  28.096  46.599  1.00 78.07           N  
ATOM    157 HH11 ARG A  10     -11.409  28.786  46.325  1.00 78.07           H  
ATOM    158 HH12 ARG A  10      -9.744  28.330  46.661  1.00 78.07           H  
ATOM    159  NH2 ARG A  10     -12.277  26.588  46.117  1.00 78.07           N  
ATOM    160 HH21 ARG A  10     -12.620  27.186  45.379  1.00 78.07           H  
ATOM    161 HH22 ARG A  10     -12.502  25.659  45.791  1.00 78.07           H  
ATOM    162  CZ  ARG A  10     -11.050  26.840  46.457  1.00 78.07           C  
ATOM    163  N   MET A  11      -5.214  23.830  49.611  1.00 82.52           N  
ATOM    164  H   MET A  11      -5.596  24.364  50.379  1.00 82.52           H  
ATOM    165  CA  MET A  11      -3.761  23.817  49.404  1.00 82.52           C  
ATOM    166  HA  MET A  11      -3.539  24.156  48.392  1.00 82.52           H  
ATOM    167  C   MET A  11      -3.177  22.408  49.527  1.00 82.52           C  
ATOM    168  CB  MET A  11      -3.069  24.743  50.412  1.00 82.52           C  
ATOM    169  HB2 MET A  11      -2.126  24.290  50.718  1.00 82.52           H  
ATOM    170  HB3 MET A  11      -3.686  24.866  51.302  1.00 82.52           H  
ATOM    171  O   MET A  11      -2.411  21.992  48.665  1.00 82.52           O  
ATOM    172  CG  MET A  11      -2.754  26.109  49.803  1.00 82.52           C  
ATOM    173  HG2 MET A  11      -3.676  26.535  49.409  1.00 82.52           H  
ATOM    174  HG3 MET A  11      -2.059  25.975  48.973  1.00 82.52           H  
ATOM    175  SD  MET A  11      -2.039  27.298  50.976  1.00 82.52           S  
ATOM    176  CE  MET A  11      -0.516  26.435  51.459  1.00 82.52           C  
ATOM    177  HE1 MET A  11       0.095  27.094  52.075  1.00 82.52           H  
ATOM    178  HE2 MET A  11       0.045  26.157  50.567  1.00 82.52           H  
ATOM    179  HE3 MET A  11      -0.758  25.538  52.029  1.00 82.52           H  
ATOM    180  N   ALA A  12      -3.563  21.665  50.567  1.00 82.44           N  
ATOM    181  H   ALA A  12      -4.175  22.064  51.264  1.00 82.44           H  
ATOM    182  CA  ALA A  12      -3.089  20.299  50.757  1.00 82.44           C  
ATOM    183  HA  ALA A  12      -1.999  20.300  50.751  1.00 82.44           H  
ATOM    184  C   ALA A  12      -3.541  19.374  49.613  1.00 82.44           C  
ATOM    185  CB  ALA A  12      -3.566  19.814  52.131  1.00 82.44           C  
ATOM    186  HB1 ALA A  12      -3.261  18.778  52.276  1.00 82.44           H  
ATOM    187  HB2 ALA A  12      -4.652  19.889  52.198  1.00 82.44           H  
ATOM    188  HB3 ALA A  12      -3.118  20.431  52.909  1.00 82.44           H  
ATOM    189  O   ALA A  12      -2.756  18.565  49.132  1.00 82.44           O  
ATOM    190  N   LEU A  13      -4.785  19.512  49.138  1.00 86.79           N  
ATOM    191  H   LEU A  13      -5.401  20.180  49.577  1.00 86.79           H  
ATOM    192  CA  LEU A  13      -5.286  18.755  47.986  1.00 86.79           C  
ATOM    193  HA  LEU A  13      -5.084  17.695  48.144  1.00 86.79           H  
ATOM    194  C   LEU A  13      -4.556  19.126  46.696  1.00 86.79           C  
ATOM    195  CB  LEU A  13      -6.805  18.967  47.846  1.00 86.79           C  
ATOM    196  HB2 LEU A  13      -7.110  19.859  48.393  1.00 86.79           H  
ATOM    197  HB3 LEU A  13      -7.048  19.147  46.799  1.00 86.79           H  
ATOM    198  O   LEU A  13      -4.240  18.239  45.912  1.00 86.79           O  
ATOM    199  CG  LEU A  13      -7.609  17.747  48.320  1.00 86.79           C  
ATOM    200  HG  LEU A  13      -7.091  17.252  49.141  1.00 86.79           H  
ATOM    201  CD1 LEU A  13      -8.989  18.158  48.825  1.00 86.79           C  
ATOM    202 HD11 LEU A  13      -8.876  18.820  49.683  1.00 86.79           H  
ATOM    203 HD12 LEU A  13      -9.533  18.662  48.026  1.00 86.79           H  
ATOM    204 HD13 LEU A  13      -9.546  17.271  49.129  1.00 86.79           H  
ATOM    205  CD2 LEU A  13      -7.773  16.760  47.168  1.00 86.79           C  
ATOM    206 HD21 LEU A  13      -8.354  15.899  47.500  1.00 86.79           H  
ATOM    207 HD22 LEU A  13      -8.269  17.245  46.328  1.00 86.79           H  
ATOM    208 HD23 LEU A  13      -6.794  16.411  46.841  1.00 86.79           H  
ATOM    209  N   HIS A  14      -4.251  20.408  46.489  1.00 88.02           N  
ATOM    210  H   HIS A  14      -4.563  21.101  47.154  1.00 88.02           H  
ATOM    211  CA  HIS A  14      -3.466  20.849  45.342  1.00 88.02           C  
ATOM    212  HA  HIS A  14      -3.951  20.502  44.430  1.00 88.02           H  
ATOM    213  C   HIS A  14      -2.076  20.217  45.327  1.00 88.02           C  
ATOM    214  CB  HIS A  14      -3.398  22.378  45.298  1.00 88.02           C  
ATOM    215  HB2 HIS A  14      -4.411  22.780  45.287  1.00 88.02           H  
ATOM    216  HB3 HIS A  14      -2.895  22.749  46.191  1.00 88.02           H  
ATOM    217  O   HIS A  14      -1.691  19.677  44.298  1.00 88.02           O  
ATOM    218  CG  HIS A  14      -2.659  22.886  44.085  1.00 88.02           C  
ATOM    219  CD2 HIS A  14      -3.218  23.404  42.948  1.00 88.02           C  
ATOM    220  HD2 HIS A  14      -4.273  23.539  42.762  1.00 88.02           H  
ATOM    221  ND1 HIS A  14      -1.295  22.859  43.886  1.00 88.02           N  
ATOM    222  HD1 HIS A  14      -0.606  22.435  44.491  1.00 88.02           H  
ATOM    223  CE1 HIS A  14      -1.041  23.340  42.658  1.00 88.02           C  
ATOM    224  HE1 HIS A  14      -0.065  23.392  42.199  1.00 88.02           H  
ATOM    225  NE2 HIS A  14      -2.185  23.700  42.055  1.00 88.02           N  
ATOM    226  N   GLU A  15      -1.340  20.231  46.443  1.00 87.38           N  
ATOM    227  H   GLU A  15      -1.697  20.689  47.270  1.00 87.38           H  
ATOM    228  CA  GLU A  15      -0.038  19.551  46.513  1.00 87.38           C  
ATOM    229  HA  GLU A  15       0.632  19.973  45.764  1.00 87.38           H  
ATOM    230  C   GLU A  15      -0.145  18.056  46.184  1.00 87.38           C  
ATOM    231  CB  GLU A  15       0.605  19.706  47.900  1.00 87.38           C  
ATOM    232  HB2 GLU A  15      -0.163  19.722  48.673  1.00 87.38           H  
ATOM    233  HB3 GLU A  15       1.234  18.833  48.073  1.00 87.38           H  
ATOM    234  O   GLU A  15       0.666  17.542  45.414  1.00 87.38           O  
ATOM    235  CG  GLU A  15       1.504  20.944  48.021  1.00 87.38           C  
ATOM    236  HG2 GLU A  15       2.083  21.049  47.103  1.00 87.38           H  
ATOM    237  HG3 GLU A  15       0.879  21.829  48.129  1.00 87.38           H  
ATOM    238  CD  GLU A  15       2.480  20.838  49.210  1.00 87.38           C  
ATOM    239  OE1 GLU A  15       3.542  21.499  49.152  1.00 87.38           O  
ATOM    240  OE2 GLU A  15       2.159  20.133  50.196  1.00 87.38           O  
ATOM    241  N   VAL A  16      -1.158  17.366  46.722  1.00 88.50           N  
ATOM    242  H   VAL A  16      -1.774  17.843  47.365  1.00 88.50           H  
ATOM    243  CA  VAL A  16      -1.367  15.931  46.473  1.00 88.50           C  
ATOM    244  HA  VAL A  16      -0.441  15.401  46.696  1.00 88.50           H  
ATOM    245  C   VAL A  16      -1.676  15.661  44.999  1.00 88.50           C  
ATOM    246  CB  VAL A  16      -2.465  15.369  47.397  1.00 88.50           C  
ATOM    247  HB  VAL A  16      -3.346  16.008  47.339  1.00 88.50           H  
ATOM    248  O   VAL A  16      -1.035  14.807  44.388  1.00 88.50           O  
ATOM    249  CG1 VAL A  16      -2.884  13.941  47.025  1.00 88.50           C  
ATOM    250 HG11 VAL A  16      -2.007  13.295  46.982  1.00 88.50           H  
ATOM    251 HG12 VAL A  16      -3.568  13.543  47.775  1.00 88.50           H  
ATOM    252 HG13 VAL A  16      -3.388  13.927  46.059  1.00 88.50           H  
ATOM    253  CG2 VAL A  16      -1.979  15.339  48.852  1.00 88.50           C  
ATOM    254 HG21 VAL A  16      -2.799  15.045  49.507  1.00 88.50           H  
ATOM    255 HG22 VAL A  16      -1.173  14.611  48.953  1.00 88.50           H  
ATOM    256 HG23 VAL A  16      -1.608  16.317  49.159  1.00 88.50           H  
ATOM    257  N   VAL A  17      -2.622  16.392  44.400  1.00 90.29           N  
ATOM    258  H   VAL A  17      -3.092  17.104  44.941  1.00 90.29           H  
ATOM    259  CA  VAL A  17      -3.025  16.181  43.000  1.00 90.29           C  
ATOM    260  HA  VAL A  17      -3.192  15.115  42.847  1.00 90.29           H  
ATOM    261  C   VAL A  17      -1.909  16.568  42.042  1.00 90.29           C  
ATOM    262  CB  VAL A  17      -4.329  16.925  42.657  1.00 90.29           C  
ATOM    263  HB  VAL A  17      -4.190  17.988  42.854  1.00 90.29           H  
ATOM    264  O   VAL A  17      -1.551  15.776  41.177  1.00 90.29           O  
ATOM    265  CG1 VAL A  17      -4.734  16.739  41.188  1.00 90.29           C  
ATOM    266 HG11 VAL A  17      -4.900  15.681  40.983  1.00 90.29           H  
ATOM    267 HG12 VAL A  17      -3.957  17.097  40.512  1.00 90.29           H  
ATOM    268 HG13 VAL A  17      -5.648  17.297  40.984  1.00 90.29           H  
ATOM    269  CG2 VAL A  17      -5.513  16.410  43.487  1.00 90.29           C  
ATOM    270 HG21 VAL A  17      -5.283  16.432  44.552  1.00 90.29           H  
ATOM    271 HG22 VAL A  17      -6.381  17.043  43.304  1.00 90.29           H  
ATOM    272 HG23 VAL A  17      -5.751  15.384  43.205  1.00 90.29           H  
ATOM    273  N   HIS A  18      -1.324  17.752  42.211  1.00 88.82           N  
ATOM    274  H   HIS A  18      -1.614  18.332  42.986  1.00 88.82           H  
ATOM    275  CA  HIS A  18      -0.238  18.245  41.364  1.00 88.82           C  
ATOM    276  HA  HIS A  18      -0.573  18.291  40.328  1.00 88.82           H  
ATOM    277  C   HIS A  18       0.971  17.306  41.407  1.00 88.82           C  
ATOM    278  CB  HIS A  18       0.120  19.657  41.840  1.00 88.82           C  
ATOM    279  HB2 HIS A  18      -0.786  20.259  41.905  1.00 88.82           H  
ATOM    280  HB3 HIS A  18       0.553  19.601  42.838  1.00 88.82           H  
ATOM    281  O   HIS A  18       1.468  16.889  40.363  1.00 88.82           O  
ATOM    282  CG  HIS A  18       1.080  20.381  40.947  1.00 88.82           C  
ATOM    283  CD2 HIS A  18       0.820  20.836  39.690  1.00 88.82           C  
ATOM    284  HD2 HIS A  18      -0.098  20.715  39.134  1.00 88.82           H  
ATOM    285  ND1 HIS A  18       2.362  20.768  41.321  1.00 88.82           N  
ATOM    286  CE1 HIS A  18       2.849  21.436  40.266  1.00 88.82           C  
ATOM    287  HE1 HIS A  18       3.826  21.896  40.228  1.00 88.82           H  
ATOM    288  NE2 HIS A  18       1.956  21.481  39.269  1.00 88.82           N  
ATOM    289  HE2 HIS A  18       2.143  21.874  38.357  1.00 88.82           H  
ATOM    290  N   GLY A  19       1.370  16.871  42.607  1.00 87.99           N  
ATOM    291  H   GLY A  19       0.913  17.231  43.432  1.00 87.99           H  
ATOM    292  CA  GLY A  19       2.458  15.915  42.791  1.00 87.99           C  
ATOM    293  HA2 GLY A  19       3.347  16.286  42.282  1.00 87.99           H  
ATOM    294  HA3 GLY A  19       2.670  15.841  43.857  1.00 87.99           H  
ATOM    295  C   GLY A  19       2.154  14.507  42.266  1.00 87.99           C  
ATOM    296  O   GLY A  19       3.082  13.806  41.862  1.00 87.99           O  
ATOM    297  N   ALA A  20       0.891  14.067  42.263  1.00 88.94           N  
ATOM    298  H   ALA A  20       0.171  14.649  42.667  1.00 88.94           H  
ATOM    299  CA  ALA A  20       0.490  12.791  41.667  1.00 88.94           C  
ATOM    300  HA  ALA A  20       1.195  12.019  41.975  1.00 88.94           H  
ATOM    301  C   ALA A  20       0.529  12.851  40.133  1.00 88.94           C  
ATOM    302  CB  ALA A  20      -0.900  12.398  42.185  1.00 88.94           C  
ATOM    303  HB1 ALA A  20      -0.878  12.301  43.270  1.00 88.94           H  
ATOM    304  HB2 ALA A  20      -1.634  13.155  41.910  1.00 88.94           H  
ATOM    305  HB3 ALA A  20      -1.196  11.444  41.749  1.00 88.94           H  
ATOM    306  O   ALA A  20       1.138  11.988  39.505  1.00 88.94           O  
ATOM    307  N   VAL A  21      -0.062  13.892  39.541  1.00 88.47           N  
ATOM    308  H   VAL A  21      -0.513  14.577  40.129  1.00 88.47           H  
ATOM    309  CA  VAL A  21      -0.115  14.098  38.086  1.00 88.47           C  
ATOM    310  HA  VAL A  21      -0.558  13.221  37.613  1.00 88.47           H  
ATOM    311  C   VAL A  21       1.291  14.250  37.505  1.00 88.47           C  
ATOM    312  CB  VAL A  21      -0.996  15.320  37.760  1.00 88.47           C  
ATOM    313  HB  VAL A  21      -0.632  16.180  38.321  1.00 88.47           H  
ATOM    314  O   VAL A  21       1.641  13.545  36.562  1.00 88.47           O  
ATOM    315  CG1 VAL A  21      -0.966  15.672  36.271  1.00 88.47           C  
ATOM    316 HG11 VAL A  21       0.026  16.035  36.001  1.00 88.47           H  
ATOM    317 HG12 VAL A  21      -1.672  16.475  36.060  1.00 88.47           H  
ATOM    318 HG13 VAL A  21      -1.214  14.802  35.663  1.00 88.47           H  
ATOM    319  CG2 VAL A  21      -2.463  15.075  38.149  1.00 88.47           C  
ATOM    320 HG21 VAL A  21      -2.898  14.308  37.508  1.00 88.47           H  
ATOM    321 HG22 VAL A  21      -3.035  15.995  38.030  1.00 88.47           H  
ATOM    322 HG23 VAL A  21      -2.547  14.740  39.182  1.00 88.47           H  
ATOM    323  N   ALA A  22       2.131  15.090  38.118  1.00 86.65           N  
ATOM    324  H   ALA A  22       1.786  15.664  38.874  1.00 86.65           H  
ATOM    325  CA  ALA A  22       3.518  15.283  37.700  1.00 86.65           C  
ATOM    326  HA  ALA A  22       3.537  15.672  36.682  1.00 86.65           H  
ATOM    327  C   ALA A  22       4.316  13.971  37.703  1.00 86.65           C  
ATOM    328  CB  ALA A  22       4.155  16.312  38.637  1.00 86.65           C  
ATOM    329  HB1 ALA A  22       4.182  15.929  39.657  1.00 86.65           H  
ATOM    330  HB2 ALA A  22       5.173  16.513  38.303  1.00 86.65           H  
ATOM    331  HB3 ALA A  22       3.583  17.239  38.613  1.00 86.65           H  
ATOM    332  O   ALA A  22       5.051  13.688  36.760  1.00 86.65           O  
ATOM    333  N   ARG A  23       4.131  13.142  38.737  1.00 83.07           N  
ATOM    334  H   ARG A  23       3.481  13.425  39.456  1.00 83.07           H  
ATOM    335  CA  ARG A  23       4.821  11.854  38.865  1.00 83.07           C  
ATOM    336  HA  ARG A  23       5.888  12.022  38.721  1.00 83.07           H  
ATOM    337  C   ARG A  23       4.395  10.861  37.787  1.00 83.07           C  
ATOM    338  CB  ARG A  23       4.568  11.309  40.269  1.00 83.07           C  
ATOM    339  HB2 ARG A  23       3.541  10.949  40.341  1.00 83.07           H  
ATOM    340  HB3 ARG A  23       4.701  12.141  40.960  1.00 83.07           H  
ATOM    341  O   ARG A  23       5.257  10.184  37.247  1.00 83.07           O  
ATOM    342  CG  ARG A  23       5.543  10.198  40.685  1.00 83.07           C  
ATOM    343  HG2 ARG A  23       6.546  10.619  40.758  1.00 83.07           H  
ATOM    344  HG3 ARG A  23       5.553   9.407  39.935  1.00 83.07           H  
ATOM    345  CD  ARG A  23       5.148   9.584  42.039  1.00 83.07           C  
ATOM    346  HD2 ARG A  23       5.987   8.997  42.412  1.00 83.07           H  
ATOM    347  HD3 ARG A  23       4.304   8.917  41.868  1.00 83.07           H  
ATOM    348  NE  ARG A  23       4.756  10.614  43.028  1.00 83.07           N  
ATOM    349  HE  ARG A  23       4.720  11.561  42.680  1.00 83.07           H  
ATOM    350  NH1 ARG A  23       4.238   9.230  44.780  1.00 83.07           N  
ATOM    351 HH11 ARG A  23       4.564   8.450  44.226  1.00 83.07           H  
ATOM    352 HH12 ARG A  23       3.744   9.086  45.649  1.00 83.07           H  
ATOM    353  NH2 ARG A  23       3.752  11.409  44.902  1.00 83.07           N  
ATOM    354 HH21 ARG A  23       3.265  11.247  45.772  1.00 83.07           H  
ATOM    355 HH22 ARG A  23       3.663  12.307  44.450  1.00 83.07           H  
ATOM    356  CZ  ARG A  23       4.261  10.413  44.233  1.00 83.07           C  
ATOM    357  N   VAL A  24       3.101  10.799  37.467  1.00 82.87           N  
ATOM    358  H   VAL A  24       2.456  11.403  37.956  1.00 82.87           H  
ATOM    359  CA  VAL A  24       2.564   9.904  36.425  1.00 82.87           C  
ATOM    360  HA  VAL A  24       2.955   8.898  36.579  1.00 82.87           H  
ATOM    361  C   VAL A  24       3.019  10.328  35.024  1.00 82.87           C  
ATOM    362  CB  VAL A  24       1.028   9.835  36.515  1.00 82.87           C  
ATOM    363  HB  VAL A  24       0.617  10.844  36.543  1.00 82.87           H  
ATOM    364  O   VAL A  24       3.395   9.483  34.217  1.00 82.87           O  
ATOM    365  CG1 VAL A  24       0.428   9.099  35.318  1.00 82.87           C  
ATOM    366 HG11 VAL A  24      -0.620   8.854  35.488  1.00 82.87           H  
ATOM    367 HG12 VAL A  24       0.506   9.725  34.429  1.00 82.87           H  
ATOM    368 HG13 VAL A  24       0.973   8.171  35.142  1.00 82.87           H  
ATOM    369  CG2 VAL A  24       0.599   9.097  37.788  1.00 82.87           C  
ATOM    370 HG21 VAL A  24       0.951   8.066  37.742  1.00 82.87           H  
ATOM    371 HG22 VAL A  24       1.021   9.582  38.668  1.00 82.87           H  
ATOM    372 HG23 VAL A  24      -0.488   9.100  37.866  1.00 82.87           H  
ATOM    373  N   LEU A  25       3.048  11.635  34.748  1.00 80.82           N  
ATOM    374  H   LEU A  25       2.687  12.284  35.432  1.00 80.82           H  
ATOM    375  CA  LEU A  25       3.552  12.175  33.479  1.00 80.82           C  
ATOM    376  HA  LEU A  25       3.169  11.564  32.661  1.00 80.82           H  
ATOM    377  C   LEU A  25       5.090  12.111  33.361  1.00 80.82           C  
ATOM    378  CB  LEU A  25       3.025  13.611  33.313  1.00 80.82           C  
ATOM    379  HB2 LEU A  25       3.549  14.086  32.483  1.00 80.82           H  
ATOM    380  HB3 LEU A  25       3.258  14.167  34.220  1.00 80.82           H  
ATOM    381  O   LEU A  25       5.628  12.250  32.265  1.00 80.82           O  
ATOM    382  CG  LEU A  25       1.511  13.694  33.041  1.00 80.82           C  
ATOM    383  HG  LEU A  25       0.970  13.062  33.744  1.00 80.82           H  
ATOM    384  CD1 LEU A  25       1.029  15.125  33.218  1.00 80.82           C  
ATOM    385 HD11 LEU A  25      -0.041  15.188  33.019  1.00 80.82           H  
ATOM    386 HD12 LEU A  25       1.224  15.410  34.252  1.00 80.82           H  
ATOM    387 HD13 LEU A  25       1.561  15.790  32.539  1.00 80.82           H  
ATOM    388  CD2 LEU A  25       1.152  13.278  31.622  1.00 80.82           C  
ATOM    389 HD21 LEU A  25       1.504  12.264  31.437  1.00 80.82           H  
ATOM    390 HD22 LEU A  25       0.073  13.317  31.474  1.00 80.82           H  
ATOM    391 HD23 LEU A  25       1.637  13.939  30.904  1.00 80.82           H  
ATOM    392  N   GLY A  26       5.803  11.871  34.470  1.00 75.14           N  
ATOM    393  H   GLY A  26       5.293  11.744  35.332  1.00 75.14           H  
ATOM    394  CA  GLY A  26       7.257  11.675  34.498  1.00 75.14           C  
ATOM    395  HA2 GLY A  26       7.483  10.941  35.272  1.00 75.14           H  
ATOM    396  HA3 GLY A  26       7.586  11.264  33.544  1.00 75.14           H  
ATOM    397  C   GLY A  26       8.092  12.931  34.787  1.00 75.14           C  
ATOM    398  O   GLY A  26       9.294  12.942  34.522  1.00 75.14           O  
ATOM    399  N   PHE A  27       7.503  13.991  35.346  1.00 75.53           N  
ATOM    400  H   PHE A  27       6.525  13.919  35.586  1.00 75.53           H  
ATOM    401  CA  PHE A  27       8.235  15.194  35.759  1.00 75.53           C  
ATOM    402  HA  PHE A  27       8.990  15.410  35.003  1.00 75.53           H  
ATOM    403  C   PHE A  27       8.954  14.980  37.108  1.00 75.53           C  
ATOM    404  CB  PHE A  27       7.283  16.399  35.808  1.00 75.53           C  
ATOM    405  HB2 PHE A  27       6.456  16.166  36.479  1.00 75.53           H  
ATOM    406  HB3 PHE A  27       7.816  17.247  36.237  1.00 75.53           H  
ATOM    407  O   PHE A  27       8.328  14.662  38.119  1.00 75.53           O  
ATOM    408  CG  PHE A  27       6.723  16.825  34.462  1.00 75.53           C  
ATOM    409  CD1 PHE A  27       7.478  17.658  33.614  1.00 75.53           C  
ATOM    410  HD1 PHE A  27       8.458  17.997  33.916  1.00 75.53           H  
ATOM    411  CD2 PHE A  27       5.442  16.402  34.058  1.00 75.53           C  
ATOM    412  HD2 PHE A  27       4.856  15.760  34.699  1.00 75.53           H  
ATOM    413  CE1 PHE A  27       6.953  18.071  32.376  1.00 75.53           C  
ATOM    414  HE1 PHE A  27       7.521  18.727  31.732  1.00 75.53           H  
ATOM    415  CE2 PHE A  27       4.921  16.812  32.817  1.00 75.53           C  
ATOM    416  HE2 PHE A  27       3.937  16.495  32.503  1.00 75.53           H  
ATOM    417  CZ  PHE A  27       5.673  17.650  31.979  1.00 75.53           C  
ATOM    418  HZ  PHE A  27       5.261  17.976  31.035  1.00 75.53           H  
ATOM    419  N   LEU A  28      10.279  15.192  37.149  1.00 70.19           N  
ATOM    420  H   LEU A  28      10.740  15.379  36.270  1.00 70.19           H  
ATOM    421  CA  LEU A  28      11.104  15.072  38.371  1.00 70.19           C  
ATOM    422  HA  LEU A  28      10.887  14.119  38.853  1.00 70.19           H  
ATOM    423  C   LEU A  28      10.821  16.166  39.409  1.00 70.19           C  
ATOM    424  CB  LEU A  28      12.595  15.146  37.987  1.00 70.19           C  
ATOM    425  HB2 LEU A  28      13.174  15.459  38.856  1.00 70.19           H  
ATOM    426  HB3 LEU A  28      12.716  15.918  37.227  1.00 70.19           H  
ATOM    427  O   LEU A  28      10.892  15.921  40.614  1.00 70.19           O  
ATOM    428  CG  LEU A  28      13.188  13.825  37.475  1.00 70.19           C  
ATOM    429  HG  LEU A  28      12.512  13.371  36.750  1.00 70.19           H  
ATOM    430  CD1 LEU A  28      14.528  14.102  36.789  1.00 70.19           C  
ATOM    431 HD11 LEU A  28      15.222  14.569  37.488  1.00 70.19           H  
ATOM    432 HD12 LEU A  28      14.948  13.166  36.421  1.00 70.19           H  
ATOM    433 HD13 LEU A  28      14.369  14.763  35.937  1.00 70.19           H  
ATOM    434  CD2 LEU A  28      13.443  12.844  38.624  1.00 70.19           C  
ATOM    435 HD21 LEU A  28      13.873  11.925  38.226  1.00 70.19           H  
ATOM    436 HD22 LEU A  28      12.500  12.594  39.109  1.00 70.19           H  
ATOM    437 HD23 LEU A  28      14.123  13.282  39.355  1.00 70.19           H  
ATOM    438  N   ASP A  29      10.546  17.376  38.932  1.00 77.91           N  
ATOM    439  H   ASP A  29      10.453  17.481  37.932  1.00 77.91           H  
ATOM    440  CA  ASP A  29      10.139  18.515  39.743  1.00 77.91           C  
ATOM    441  HA  ASP A  29      10.232  18.274  40.802  1.00 77.91           H  
ATOM    442  C   ASP A  29       8.680  18.827  39.395  1.00 77.91           C  
ATOM    443  CB  ASP A  29      11.075  19.703  39.479  1.00 77.91           C  
ATOM    444  HB2 ASP A  29      12.101  19.378  39.649  1.00 77.91           H  
ATOM    445  HB3 ASP A  29      10.990  20.014  38.438  1.00 77.91           H  
ATOM    446  O   ASP A  29       8.417  19.255  38.268  1.00 77.91           O  
ATOM    447  CG  ASP A  29      10.791  20.903  40.388  1.00 77.91           C  
ATOM    448  OD1 ASP A  29       9.710  20.962  41.025  1.00 77.91           O  
ATOM    449  OD2 ASP A  29      11.668  21.787  40.462  1.00 77.91           O  
ATOM    450  N   PRO A  30       7.722  18.619  40.318  1.00 79.60           N  
ATOM    451  CA  PRO A  30       6.318  18.917  40.069  1.00 79.60           C  
ATOM    452  HA  PRO A  30       5.950  18.237  39.302  1.00 79.60           H  
ATOM    453  C   PRO A  30       6.086  20.347  39.592  1.00 79.60           C  
ATOM    454  CB  PRO A  30       5.593  18.654  41.392  1.00 79.60           C  
ATOM    455  HB2 PRO A  30       4.587  18.269  41.227  1.00 79.60           H  
ATOM    456  HB3 PRO A  30       5.557  19.565  41.989  1.00 79.60           H  
ATOM    457  O   PRO A  30       5.163  20.573  38.821  1.00 79.60           O  
ATOM    458  CG  PRO A  30       6.490  17.631  42.085  1.00 79.60           C  
ATOM    459  HG2 PRO A  30       6.255  16.633  41.714  1.00 79.60           H  
ATOM    460  HG3 PRO A  30       6.388  17.672  43.170  1.00 79.60           H  
ATOM    461  CD  PRO A  30       7.892  18.025  41.632  1.00 79.60           C  
ATOM    462  HD2 PRO A  30       8.310  18.768  42.310  1.00 79.60           H  
ATOM    463  HD3 PRO A  30       8.529  17.141  41.592  1.00 79.60           H  
ATOM    464  N   SER A  31       6.934  21.307  39.987  1.00 77.38           N  
ATOM    465  H   SER A  31       7.755  21.047  40.513  1.00 77.38           H  
ATOM    466  CA  SER A  31       6.804  22.705  39.559  1.00 77.38           C  
ATOM    467  HA  SER A  31       5.791  23.031  39.792  1.00 77.38           H  
ATOM    468  C   SER A  31       6.974  22.923  38.050  1.00 77.38           C  
ATOM    469  CB  SER A  31       7.761  23.603  40.346  1.00 77.38           C  
ATOM    470  HB2 SER A  31       7.608  23.447  41.413  1.00 77.38           H  
ATOM    471  HB3 SER A  31       7.527  24.642  40.114  1.00 77.38           H  
ATOM    472  O   SER A  31       6.601  23.985  37.560  1.00 77.38           O  
ATOM    473  OG  SER A  31       9.115  23.370  40.030  1.00 77.38           O  
ATOM    474  HG  SER A  31       9.411  22.550  40.431  1.00 77.38           H  
ATOM    475  N   ALA A  32       7.479  21.927  37.313  1.00 72.15           N  
ATOM    476  H   ALA A  32       7.775  21.081  37.779  1.00 72.15           H  
ATOM    477  CA  ALA A  32       7.529  21.939  35.853  1.00 72.15           C  
ATOM    478  HA  ALA A  32       7.864  22.922  35.521  1.00 72.15           H  
ATOM    479  C   ALA A  32       6.163  21.679  35.189  1.00 72.15           C  
ATOM    480  CB  ALA A  32       8.559  20.896  35.407  1.00 72.15           C  
ATOM    481  HB1 ALA A  32       8.219  19.898  35.685  1.00 72.15           H  
ATOM    482  HB2 ALA A  32       9.522  21.098  35.875  1.00 72.15           H  
ATOM    483  HB3 ALA A  32       8.670  20.940  34.323  1.00 72.15           H  
ATOM    484  O   ALA A  32       5.984  22.030  34.027  1.00 72.15           O  
ATOM    485  N   LEU A  33       5.212  21.073  35.906  1.00 77.87           N  
ATOM    486  H   LEU A  33       5.399  20.864  36.877  1.00 77.87           H  
ATOM    487  CA  LEU A  33       3.857  20.833  35.420  1.00 77.87           C  
ATOM    488  HA  LEU A  33       3.887  20.600  34.356  1.00 77.87           H  
ATOM    489  C   LEU A  33       3.005  22.088  35.637  1.00 77.87           C  
ATOM    490  CB  LEU A  33       3.277  19.625  36.179  1.00 77.87           C  
ATOM    491  HB2 LEU A  33       3.983  18.797  36.117  1.00 77.87           H  
ATOM    492  HB3 LEU A  33       3.175  19.885  37.232  1.00 77.87           H  
ATOM    493  O   LEU A  33       2.805  22.493  36.785  1.00 77.87           O  
ATOM    494  CG  LEU A  33       1.911  19.193  35.617  1.00 77.87           C  
ATOM    495  HG  LEU A  33       1.533  19.944  34.923  1.00 77.87           H  
ATOM    496  CD1 LEU A  33       2.034  17.860  34.900  1.00 77.87           C  
ATOM    497 HD11 LEU A  33       2.811  17.937  34.139  1.00 77.87           H  
ATOM    498 HD12 LEU A  33       2.278  17.063  35.602  1.00 77.87           H  
ATOM    499 HD13 LEU A  33       1.091  17.656  34.393  1.00 77.87           H  
ATOM    500  CD2 LEU A  33       0.858  19.029  36.709  1.00 77.87           C  
ATOM    501 HD21 LEU A  33       1.219  18.358  37.488  1.00 77.87           H  
ATOM    502 HD22 LEU A  33      -0.060  18.640  36.269  1.00 77.87           H  
ATOM    503 HD23 LEU A  33       0.654  20.018  37.121  1.00 77.87           H  
ATOM    504  N   ASP A  34       2.437  22.664  34.579  1.00 72.23           N  
ATOM    505  H   ASP A  34       2.627  22.305  33.654  1.00 72.23           H  
ATOM    506  CA  ASP A  34       1.478  23.761  34.727  1.00 72.23           C  
ATOM    507  HA  ASP A  34       1.893  24.468  35.445  1.00 72.23           H  
ATOM    508  C   ASP A  34       0.130  23.209  35.244  1.00 72.23           C  
ATOM    509  CB  ASP A  34       1.312  24.542  33.416  1.00 72.23           C  
ATOM    510  HB2 ASP A  34       2.300  24.824  33.051  1.00 72.23           H  
ATOM    511  HB3 ASP A  34       0.843  23.904  32.667  1.00 72.23           H  
ATOM    512  O   ASP A  34      -0.529  22.436  34.544  1.00 72.23           O  
ATOM    513  CG  ASP A  34       0.472  25.817  33.603  1.00 72.23           C  
ATOM    514  OD1 ASP A  34      -0.326  25.878  34.573  1.00 72.23           O  
ATOM    515  OD2 ASP A  34       0.641  26.742  32.790  1.00 72.23           O  
ATOM    516  N   PRO A  35      -0.323  23.564  36.461  1.00 77.09           N  
ATOM    517  CA  PRO A  35      -1.591  23.072  36.997  1.00 77.09           C  
ATOM    518  HA  PRO A  35      -1.591  21.983  36.944  1.00 77.09           H  
ATOM    519  C   PRO A  35      -2.841  23.573  36.244  1.00 77.09           C  
ATOM    520  CB  PRO A  35      -1.590  23.508  38.467  1.00 77.09           C  
ATOM    521  HB2 PRO A  35      -1.157  22.718  39.080  1.00 77.09           H  
ATOM    522  HB3 PRO A  35      -2.589  23.748  38.831  1.00 77.09           H  
ATOM    523  O   PRO A  35      -3.929  23.027  36.473  1.00 77.09           O  
ATOM    524  CG  PRO A  35      -0.671  24.726  38.502  1.00 77.09           C  
ATOM    525  HG2 PRO A  35      -1.237  25.621  38.243  1.00 77.09           H  
ATOM    526  HG3 PRO A  35      -0.192  24.844  39.474  1.00 77.09           H  
ATOM    527  CD  PRO A  35       0.343  24.447  37.404  1.00 77.09           C  
ATOM    528  HD2 PRO A  35       0.643  25.384  36.933  1.00 77.09           H  
ATOM    529  HD3 PRO A  35       1.209  23.949  37.838  1.00 77.09           H  
ATOM    530  N   GLY A  36      -2.713  24.603  35.398  1.00 71.75           N  
ATOM    531  H   GLY A  36      -1.793  24.990  35.240  1.00 71.75           H  
ATOM    532  CA  GLY A  36      -3.798  25.165  34.589  1.00 71.75           C  
ATOM    533  HA2 GLY A  36      -4.752  25.022  35.095  1.00 71.75           H  
ATOM    534  HA3 GLY A  36      -3.618  26.232  34.457  1.00 71.75           H  
ATOM    535  C   GLY A  36      -3.967  24.550  33.205  1.00 71.75           C  
ATOM    536  O   GLY A  36      -5.055  24.648  32.641  1.00 71.75           O  
ATOM    537  N   MET A  37      -2.946  23.872  32.686  1.00 72.73           N  
ATOM    538  H   MET A  37      -2.089  23.810  33.218  1.00 72.73           H  
ATOM    539  CA  MET A  37      -2.955  23.308  31.336  1.00 72.73           C  
ATOM    540  HA  MET A  37      -3.473  24.006  30.679  1.00 72.73           H  
ATOM    541  C   MET A  37      -3.711  21.972  31.278  1.00 72.73           C  
ATOM    542  CB  MET A  37      -1.504  23.232  30.856  1.00 72.73           C  
ATOM    543  HB2 MET A  37      -0.950  22.522  31.469  1.00 72.73           H  
ATOM    544  HB3 MET A  37      -1.058  24.215  31.008  1.00 72.73           H  
ATOM    545  O   MET A  37      -3.717  21.201  32.247  1.00 72.73           O  
ATOM    546  CG  MET A  37      -1.331  22.865  29.382  1.00 72.73           C  
ATOM    547  HG2 MET A  37      -1.841  23.600  28.759  1.00 72.73           H  
ATOM    548  HG3 MET A  37      -1.783  21.890  29.199  1.00 72.73           H  
ATOM    549  SD  MET A  37       0.410  22.776  28.885  1.00 72.73           S  
ATOM    550  CE  MET A  37       0.905  24.519  29.041  1.00 72.73           C  
ATOM    551  HE1 MET A  37       0.882  24.833  30.084  1.00 72.73           H  
ATOM    552  HE2 MET A  37       1.917  24.643  28.656  1.00 72.73           H  
ATOM    553  HE3 MET A  37       0.230  25.146  28.457  1.00 72.73           H  
ATOM    554  N   GLY A  38      -4.364  21.699  30.142  1.00 74.28           N  
ATOM    555  H   GLY A  38      -4.230  22.299  29.341  1.00 74.28           H  
ATOM    556  CA  GLY A  38      -5.136  20.479  29.934  1.00 74.28           C  
ATOM    557  HA2 GLY A  38      -5.948  20.432  30.660  1.00 74.28           H  
ATOM    558  HA3 GLY A  38      -5.566  20.503  28.933  1.00 74.28           H  
ATOM    559  C   GLY A  38      -4.259  19.232  30.045  1.00 74.28           C  
ATOM    560  O   GLY A  38      -3.178  19.178  29.471  1.00 74.28           O  
ATOM    561  N   PHE A  39      -4.712  18.184  30.733  1.00 77.33           N  
ATOM    562  H   PHE A  39      -5.556  18.296  31.277  1.00 77.33           H  
ATOM    563  CA  PHE A  39      -3.922  16.961  30.883  1.00 77.33           C  
ATOM    564  HA  PHE A  39      -2.981  17.207  31.374  1.00 77.33           H  
ATOM    565  C   PHE A  39      -3.548  16.343  29.532  1.00 77.33           C  
ATOM    566  CB  PHE A  39      -4.687  15.933  31.719  1.00 77.33           C  
ATOM    567  HB2 PHE A  39      -4.053  15.047  31.754  1.00 77.33           H  
ATOM    568  HB3 PHE A  39      -5.614  15.674  31.207  1.00 77.33           H  
ATOM    569  O   PHE A  39      -2.417  15.908  29.355  1.00 77.33           O  
ATOM    570  CG  PHE A  39      -4.986  16.272  33.163  1.00 77.33           C  
ATOM    571  CD1 PHE A  39      -4.051  16.977  33.942  1.00 77.33           C  
ATOM    572  HD1 PHE A  39      -3.129  17.336  33.510  1.00 77.33           H  
ATOM    573  CD2 PHE A  39      -6.164  15.787  33.763  1.00 77.33           C  
ATOM    574  HD2 PHE A  39      -6.880  15.232  33.174  1.00 77.33           H  
ATOM    575  CE1 PHE A  39      -4.303  17.206  35.302  1.00 77.33           C  
ATOM    576  HE1 PHE A  39      -3.575  17.747  35.889  1.00 77.33           H  
ATOM    577  CE2 PHE A  39      -6.404  16.006  35.130  1.00 77.33           C  
ATOM    578  HE2 PHE A  39      -7.304  15.622  35.586  1.00 77.33           H  
ATOM    579  CZ  PHE A  39      -5.475  16.720  35.901  1.00 77.33           C  
ATOM    580  HZ  PHE A  39      -5.664  16.891  36.951  1.00 77.33           H  
ATOM    581  N   ASN A  40      -4.474  16.347  28.570  1.00 66.15           N  
ATOM    582  H   ASN A  40      -5.374  16.758  28.774  1.00 66.15           H  
ATOM    583  CA  ASN A  40      -4.225  15.817  27.228  1.00 66.15           C  
ATOM    584  HA  ASN A  40      -3.873  14.789  27.318  1.00 66.15           H  
ATOM    585  C   ASN A  40      -3.124  16.610  26.493  1.00 66.15           C  
ATOM    586  CB  ASN A  40      -5.564  15.829  26.466  1.00 66.15           C  
ATOM    587  HB2 ASN A  40      -5.776  16.839  26.118  1.00 66.15           H  
ATOM    588  HB3 ASN A  40      -6.364  15.511  27.134  1.00 66.15           H  
ATOM    589  O   ASN A  40      -2.285  16.028  25.818  1.00 66.15           O  
ATOM    590  CG  ASN A  40      -5.589  14.879  25.281  1.00 66.15           C  
ATOM    591  ND2 ASN A  40      -6.600  14.962  24.450  1.00 66.15           N  
ATOM    592 HD21 ASN A  40      -6.537  14.321  23.671  1.00 66.15           H  
ATOM    593 HD22 ASN A  40      -7.265  15.719  24.519  1.00 66.15           H  
ATOM    594  OD1 ASN A  40      -4.758  14.018  25.092  1.00 66.15           O  
ATOM    595  N   GLU A  41      -3.076  17.933  26.684  1.00 65.96           N  
ATOM    596  H   GLU A  41      -3.716  18.362  27.338  1.00 65.96           H  
ATOM    597  CA  GLU A  41      -2.022  18.803  26.133  1.00 65.96           C  
ATOM    598  HA  GLU A  41      -1.903  18.611  25.067  1.00 65.96           H  
ATOM    599  C   GLU A  41      -0.663  18.537  26.792  1.00 65.96           C  
ATOM    600  CB  GLU A  41      -2.410  20.277  26.328  1.00 65.96           C  
ATOM    601  HB2 GLU A  41      -2.587  20.445  27.391  1.00 65.96           H  
ATOM    602  HB3 GLU A  41      -1.581  20.914  26.019  1.00 65.96           H  
ATOM    603  O   GLU A  41       0.373  18.679  26.151  1.00 65.96           O  
ATOM    604  CG  GLU A  41      -3.655  20.668  25.515  1.00 65.96           C  
ATOM    605  HG2 GLU A  41      -4.410  19.888  25.612  1.00 65.96           H  
ATOM    606  HG3 GLU A  41      -3.379  20.727  24.462  1.00 65.96           H  
ATOM    607  CD  GLU A  41      -4.304  21.988  25.962  1.00 65.96           C  
ATOM    608  OE1 GLU A  41      -5.240  22.408  25.242  1.00 65.96           O  
ATOM    609  OE2 GLU A  41      -3.995  22.475  27.076  1.00 65.96           O  
ATOM    610  N   GLN A  42      -0.666  18.070  28.043  1.00 70.59           N  
ATOM    611  H   GLN A  42      -1.552  18.014  28.524  1.00 70.59           H  
ATOM    612  CA  GLN A  42       0.537  17.632  28.756  1.00 70.59           C  
ATOM    613  HA  GLN A  42       1.371  18.240  28.406  1.00 70.59           H  
ATOM    614  C   GLN A  42       0.944  16.181  28.451  1.00 70.59           C  
ATOM    615  CB  GLN A  42       0.380  17.896  30.259  1.00 70.59           C  
ATOM    616  HB2 GLN A  42       1.279  17.543  30.766  1.00 70.59           H  
ATOM    617  HB3 GLN A  42      -0.480  17.359  30.657  1.00 70.59           H  
ATOM    618  O   GLN A  42       1.849  15.651  29.094  1.00 70.59           O  
ATOM    619  CG  GLN A  42       0.230  19.400  30.518  1.00 70.59           C  
ATOM    620  HG2 GLN A  42       0.924  19.950  29.882  1.00 70.59           H  
ATOM    621  HG3 GLN A  42      -0.780  19.723  30.266  1.00 70.59           H  
ATOM    622  CD  GLN A  42       0.552  19.772  31.952  1.00 70.59           C  
ATOM    623  NE2 GLN A  42      -0.375  20.373  32.662  1.00 70.59           N  
ATOM    624 HE21 GLN A  42      -0.097  20.844  33.510  1.00 70.59           H  
ATOM    625 HE22 GLN A  42      -1.261  20.602  32.235  1.00 70.59           H  
ATOM    626  OE1 GLN A  42       1.636  19.531  32.452  1.00 70.59           O  
ATOM    627  N   GLY A  43       0.301  15.534  27.473  1.00 68.26           N  
ATOM    628  H   GLY A  43      -0.408  16.033  26.954  1.00 68.26           H  
ATOM    629  CA  GLY A  43       0.622  14.172  27.048  1.00 68.26           C  
ATOM    630  HA2 GLY A  43       0.312  14.055  26.010  1.00 68.26           H  
ATOM    631  HA3 GLY A  43       1.699  14.014  27.102  1.00 68.26           H  
ATOM    632  C   GLY A  43      -0.066  13.077  27.863  1.00 68.26           C  
ATOM    633  O   GLY A  43       0.388  11.935  27.840  1.00 68.26           O  
ATOM    634  N   LEU A  44      -1.146  13.398  28.587  1.00 69.63           N  
ATOM    635  H   LEU A  44      -1.455  14.360  28.596  1.00 69.63           H  
ATOM    636  CA  LEU A  44      -1.944  12.393  29.281  1.00 69.63           C  
ATOM    637  HA  LEU A  44      -1.268  11.796  29.893  1.00 69.63           H  
ATOM    638  C   LEU A  44      -2.641  11.469  28.284  1.00 69.63           C  
ATOM    639  CB  LEU A  44      -2.994  13.057  30.185  1.00 69.63           C  
ATOM    640  HB2 LEU A  44      -3.721  13.567  29.553  1.00 69.63           H  
ATOM    641  HB3 LEU A  44      -2.496  13.790  30.820  1.00 69.63           H  
ATOM    642  O   LEU A  44      -3.562  11.878  27.578  1.00 69.63           O  
ATOM    643  CG  LEU A  44      -3.725  12.026  31.058  1.00 69.63           C  
ATOM    644  HG  LEU A  44      -3.832  11.081  30.525  1.00 69.63           H  
ATOM    645  CD1 LEU A  44      -2.897  11.789  32.307  1.00 69.63           C  
ATOM    646 HD11 LEU A  44      -1.862  11.589  32.030  1.00 69.63           H  
ATOM    647 HD12 LEU A  44      -2.912  12.686  32.926  1.00 69.63           H  
ATOM    648 HD13 LEU A  44      -3.299  10.930  32.845  1.00 69.63           H  
ATOM    649  CD2 LEU A  44      -5.128  12.456  31.488  1.00 69.63           C  
ATOM    650 HD21 LEU A  44      -5.085  13.248  32.236  1.00 69.63           H  
ATOM    651 HD22 LEU A  44      -5.630  11.595  31.929  1.00 69.63           H  
ATOM    652 HD23 LEU A  44      -5.693  12.784  30.615  1.00 69.63           H  
ATOM    653  N   ASP A  45      -2.288  10.192  28.330  1.00 62.42           N  
ATOM    654  H   ASP A  45      -1.484   9.931  28.883  1.00 62.42           H  
ATOM    655  CA  ASP A  45      -3.014   9.145  27.628  1.00 62.42           C  
ATOM    656  HA  ASP A  45      -3.648   9.607  26.871  1.00 62.42           H  
ATOM    657  C   ASP A  45      -3.953   8.349  28.555  1.00 62.42           C  
ATOM    658  CB  ASP A  45      -2.013   8.277  26.863  1.00 62.42           C  
ATOM    659  HB2 ASP A  45      -2.563   7.649  26.163  1.00 62.42           H  
ATOM    660  HB3 ASP A  45      -1.362   8.924  26.274  1.00 62.42           H  
ATOM    661  O   ASP A  45      -4.154   8.652  29.734  1.00 62.42           O  
ATOM    662  CG  ASP A  45      -1.157   7.373  27.744  1.00 62.42           C  
ATOM    663  OD1 ASP A  45      -1.497   7.132  28.924  1.00 62.42           O  
ATOM    664  OD2 ASP A  45      -0.209   6.815  27.171  1.00 62.42           O  
ATOM    665  N   SER A  46      -4.563   7.296  28.009  1.00 57.05           N  
ATOM    666  H   SER A  46      -4.281   7.025  27.078  1.00 57.05           H  
ATOM    667  CA  SER A  46      -5.511   6.461  28.755  1.00 57.05           C  
ATOM    668  HA  SER A  46      -6.278   7.103  29.188  1.00 57.05           H  
ATOM    669  C   SER A  46      -4.864   5.683  29.908  1.00 57.05           C  
ATOM    670  CB  SER A  46      -6.189   5.476  27.804  1.00 57.05           C  
ATOM    671  HB2 SER A  46      -5.435   4.843  27.336  1.00 57.05           H  
ATOM    672  HB3 SER A  46      -6.880   4.846  28.364  1.00 57.05           H  
ATOM    673  O   SER A  46      -5.527   5.452  30.922  1.00 57.05           O  
ATOM    674  OG  SER A  46      -6.905   6.179  26.806  1.00 57.05           O  
ATOM    675  HG  SER A  46      -6.345   6.877  26.459  1.00 57.05           H  
ATOM    676  N   LEU A  47      -3.592   5.285  29.779  1.00 57.39           N  
ATOM    677  H   LEU A  47      -3.029   5.687  29.044  1.00 57.39           H  
ATOM    678  CA  LEU A  47      -2.876   4.563  30.832  1.00 57.39           C  
ATOM    679  HA  LEU A  47      -3.506   3.751  31.195  1.00 57.39           H  
ATOM    680  C   LEU A  47      -2.610   5.507  32.005  1.00 57.39           C  
ATOM    681  CB  LEU A  47      -1.574   3.971  30.256  1.00 57.39           C  
ATOM    682  HB2 LEU A  47      -0.981   4.777  29.824  1.00 57.39           H  
ATOM    683  HB3 LEU A  47      -1.826   3.278  29.453  1.00 57.39           H  
ATOM    684  O   LEU A  47      -2.997   5.220  33.140  1.00 57.39           O  
ATOM    685  CG  LEU A  47      -0.701   3.242  31.296  1.00 57.39           C  
ATOM    686  HG  LEU A  47      -0.448   3.928  32.105  1.00 57.39           H  
ATOM    687  CD1 LEU A  47      -1.414   2.020  31.881  1.00 57.39           C  
ATOM    688 HD11 LEU A  47      -0.736   1.511  32.566  1.00 57.39           H  
ATOM    689 HD12 LEU A  47      -2.286   2.337  32.453  1.00 57.39           H  
ATOM    690 HD13 LEU A  47      -1.708   1.333  31.088  1.00 57.39           H  
ATOM    691  CD2 LEU A  47       0.601   2.779  30.643  1.00 57.39           C  
ATOM    692 HD21 LEU A  47       1.231   2.309  31.398  1.00 57.39           H  
ATOM    693 HD22 LEU A  47       1.129   3.642  30.237  1.00 57.39           H  
ATOM    694 HD23 LEU A  47       0.392   2.069  29.843  1.00 57.39           H  
ATOM    695  N   MET A  48      -2.059   6.682  31.711  1.00 70.38           N  
ATOM    696  H   MET A  48      -1.796   6.862  30.752  1.00 70.38           H  
ATOM    697  CA  MET A  48      -1.791   7.711  32.708  1.00 70.38           C  
ATOM    698  HA  MET A  48      -1.136   7.301  33.476  1.00 70.38           H  
ATOM    699  C   MET A  48      -3.079   8.203  33.381  1.00 70.38           C  
ATOM    700  CB  MET A  48      -1.080   8.874  32.026  1.00 70.38           C  
ATOM    701  HB2 MET A  48      -0.974   9.688  32.743  1.00 70.38           H  
ATOM    702  HB3 MET A  48      -1.688   9.221  31.191  1.00 70.38           H  
ATOM    703  O   MET A  48      -3.101   8.426  34.591  1.00 70.38           O  
ATOM    704  CG  MET A  48       0.313   8.515  31.513  1.00 70.38           C  
ATOM    705  HG2 MET A  48       0.263   7.620  30.893  1.00 70.38           H  
ATOM    706  HG3 MET A  48       0.976   8.326  32.357  1.00 70.38           H  
ATOM    707  SD  MET A  48       0.969   9.858  30.508  1.00 70.38           S  
ATOM    708  CE  MET A  48       2.588   9.193  30.085  1.00 70.38           C  
ATOM    709  HE1 MET A  48       2.513   8.118  29.922  1.00 70.38           H  
ATOM    710  HE2 MET A  48       2.957   9.686  29.186  1.00 70.38           H  
ATOM    711  HE3 MET A  48       3.276   9.378  30.911  1.00 70.38           H  
ATOM    712  N   ALA A  49      -4.191   8.315  32.644  1.00 69.82           N  
ATOM    713  H   ALA A  49      -4.114   8.207  31.643  1.00 69.82           H  
ATOM    714  CA  ALA A  49      -5.490   8.674  33.219  1.00 69.82           C  
ATOM    715  HA  ALA A  49      -5.404   9.654  33.687  1.00 69.82           H  
ATOM    716  C   ALA A  49      -5.945   7.670  34.297  1.00 69.82           C  
ATOM    717  CB  ALA A  49      -6.521   8.755  32.086  1.00 69.82           C  
ATOM    718  HB1 ALA A  49      -6.190   9.463  31.326  1.00 69.82           H  
ATOM    719  HB2 ALA A  49      -7.484   9.078  32.482  1.00 69.82           H  
ATOM    720  HB3 ALA A  49      -6.640   7.777  31.619  1.00 69.82           H  
ATOM    721  O   ALA A  49      -6.461   8.059  35.352  1.00 69.82           O  
ATOM    722  N   VAL A  50      -5.735   6.372  34.052  1.00 68.31           N  
ATOM    723  H   VAL A  50      -5.276   6.126  33.186  1.00 68.31           H  
ATOM    724  CA  VAL A  50      -6.030   5.300  35.013  1.00 68.31           C  
ATOM    725  HA  VAL A  50      -7.035   5.458  35.407  1.00 68.31           H  
ATOM    726  C   VAL A  50      -5.079   5.356  36.209  1.00 68.31           C  
ATOM    727  CB  VAL A  50      -5.994   3.926  34.311  1.00 68.31           C  
ATOM    728  HB  VAL A  50      -5.092   3.840  33.705  1.00 68.31           H  
ATOM    729  O   VAL A  50      -5.539   5.231  37.349  1.00 68.31           O  
ATOM    730  CG1 VAL A  50      -6.015   2.752  35.299  1.00 68.31           C  
ATOM    731 HG11 VAL A  50      -6.822   2.886  36.019  1.00 68.31           H  
ATOM    732 HG12 VAL A  50      -5.061   2.709  35.824  1.00 68.31           H  
ATOM    733 HG13 VAL A  50      -6.135   1.814  34.756  1.00 68.31           H  
ATOM    734  CG2 VAL A  50      -7.215   3.777  33.392  1.00 68.31           C  
ATOM    735 HG21 VAL A  50      -8.138   3.807  33.972  1.00 68.31           H  
ATOM    736 HG22 VAL A  50      -7.229   4.586  32.663  1.00 68.31           H  
ATOM    737 HG23 VAL A  50      -7.148   2.838  32.843  1.00 68.31           H  
ATOM    738  N   GLU A  51      -3.786   5.580  35.973  1.00 73.42           N  
ATOM    739  H   GLU A  51      -3.471   5.640  35.015  1.00 73.42           H  
ATOM    740  CA  GLU A  51      -2.772   5.704  37.025  1.00 73.42           C  
ATOM    741  HA  GLU A  51      -2.786   4.805  37.641  1.00 73.42           H  
ATOM    742  C   GLU A  51      -3.056   6.888  37.962  1.00 73.42           C  
ATOM    743  CB  GLU A  51      -1.369   5.822  36.410  1.00 73.42           C  
ATOM    744  HB2 GLU A  51      -1.389   6.569  35.618  1.00 73.42           H  
ATOM    745  HB3 GLU A  51      -0.682   6.157  37.187  1.00 73.42           H  
ATOM    746  O   GLU A  51      -3.092   6.695  39.179  1.00 73.42           O  
ATOM    747  CG  GLU A  51      -0.852   4.483  35.854  1.00 73.42           C  
ATOM    748  HG2 GLU A  51      -1.566   4.100  35.125  1.00 73.42           H  
ATOM    749  HG3 GLU A  51      -0.802   3.768  36.675  1.00 73.42           H  
ATOM    750  CD  GLU A  51       0.536   4.597  35.194  1.00 73.42           C  
ATOM    751  OE1 GLU A  51       0.999   3.581  34.633  1.00 73.42           O  
ATOM    752  OE2 GLU A  51       1.138   5.692  35.241  1.00 73.42           O  
ATOM    753  N   ILE A  52      -3.364   8.078  37.427  1.00 81.92           N  
ATOM    754  H   ILE A  52      -3.293   8.171  36.424  1.00 81.92           H  
ATOM    755  CA  ILE A  52      -3.727   9.268  38.221  1.00 81.92           C  
ATOM    756  HA  ILE A  52      -2.894   9.520  38.877  1.00 81.92           H  
ATOM    757  C   ILE A  52      -4.929   8.972  39.114  1.00 81.92           C  
ATOM    758  CB  ILE A  52      -4.019  10.483  37.308  1.00 81.92           C  
ATOM    759  HB  ILE A  52      -4.679  10.157  36.504  1.00 81.92           H  
ATOM    760  O   ILE A  52      -4.891   9.227  40.319  1.00 81.92           O  
ATOM    761  CG1 ILE A  52      -2.699  10.990  36.700  1.00 81.92           C  
ATOM    762 HG12 ILE A  52      -2.151  10.143  36.288  1.00 81.92           H  
ATOM    763 HG13 ILE A  52      -2.079  11.446  37.472  1.00 81.92           H  
ATOM    764  CG2 ILE A  52      -4.713  11.639  38.062  1.00 81.92           C  
ATOM    765 HG21 ILE A  52      -4.102  11.953  38.908  1.00 81.92           H  
ATOM    766 HG22 ILE A  52      -5.699  11.337  38.415  1.00 81.92           H  
ATOM    767 HG23 ILE A  52      -4.864  12.490  37.398  1.00 81.92           H  
ATOM    768  CD1 ILE A  52      -2.911  11.982  35.559  1.00 81.92           C  
ATOM    769 HD11 ILE A  52      -1.971  12.113  35.023  1.00 81.92           H  
ATOM    770 HD12 ILE A  52      -3.678  11.588  34.891  1.00 81.92           H  
ATOM    771 HD13 ILE A  52      -3.246  12.953  35.923  1.00 81.92           H  
ATOM    772  N   ARG A  53      -5.995   8.393  38.550  1.00 76.70           N  
ATOM    773  H   ARG A  53      -5.960   8.198  37.560  1.00 76.70           H  
ATOM    774  CA  ARG A  53      -7.185   8.023  39.325  1.00 76.70           C  
ATOM    775  HA  ARG A  53      -7.600   8.919  39.786  1.00 76.70           H  
ATOM    776  C   ARG A  53      -6.821   7.065  40.460  1.00 76.70           C  
ATOM    777  CB  ARG A  53      -8.217   7.406  38.376  1.00 76.70           C  
ATOM    778  HB2 ARG A  53      -8.453   8.118  37.584  1.00 76.70           H  
ATOM    779  HB3 ARG A  53      -7.764   6.533  37.906  1.00 76.70           H  
ATOM    780  O   ARG A  53      -7.263   7.266  41.588  1.00 76.70           O  
ATOM    781  CG  ARG A  53      -9.523   7.010  39.089  1.00 76.70           C  
ATOM    782  HG2 ARG A  53      -9.335   6.616  40.088  1.00 76.70           H  
ATOM    783  HG3 ARG A  53     -10.157   7.892  39.183  1.00 76.70           H  
ATOM    784  CD  ARG A  53     -10.265   5.938  38.295  1.00 76.70           C  
ATOM    785  HD2 ARG A  53     -10.407   6.314  37.281  1.00 76.70           H  
ATOM    786  HD3 ARG A  53     -11.244   5.787  38.749  1.00 76.70           H  
ATOM    787  NE  ARG A  53      -9.525   4.658  38.289  1.00 76.70           N  
ATOM    788  HE  ARG A  53      -8.897   4.479  39.060  1.00 76.70           H  
ATOM    789  NH1 ARG A  53     -10.209   3.890  36.235  1.00 76.70           N  
ATOM    790 HH11 ARG A  53     -10.529   4.821  36.011  1.00 76.70           H  
ATOM    791 HH12 ARG A  53     -10.128   3.206  35.496  1.00 76.70           H  
ATOM    792  NH2 ARG A  53      -8.895   2.630  37.527  1.00 76.70           N  
ATOM    793 HH21 ARG A  53      -8.837   1.941  36.791  1.00 76.70           H  
ATOM    794 HH22 ARG A  53      -8.268   2.592  38.318  1.00 76.70           H  
ATOM    795  CZ  ARG A  53      -9.554   3.735  37.352  1.00 76.70           C  
ATOM    796  N   ASN A  54      -6.038   6.024  40.182  1.00 75.08           N  
ATOM    797  H   ASN A  54      -5.669   5.940  39.246  1.00 75.08           H  
ATOM    798  CA  ASN A  54      -5.680   5.016  41.181  1.00 75.08           C  
ATOM    799  HA  ASN A  54      -6.590   4.640  41.647  1.00 75.08           H  
ATOM    800  C   ASN A  54      -4.822   5.602  42.310  1.00 75.08           C  
ATOM    801  CB  ASN A  54      -4.966   3.850  40.486  1.00 75.08           C  
ATOM    802  HB2 ASN A  54      -4.140   4.235  39.889  1.00 75.08           H  
ATOM    803  HB3 ASN A  54      -4.546   3.185  41.241  1.00 75.08           H  
ATOM    804  O   ASN A  54      -5.112   5.345  43.480  1.00 75.08           O  
ATOM    805  CG  ASN A  54      -5.866   3.013  39.593  1.00 75.08           C  
ATOM    806  ND2 ASN A  54      -5.266   2.159  38.798  1.00 75.08           N  
ATOM    807 HD21 ASN A  54      -4.257   2.125  38.774  1.00 75.08           H  
ATOM    808 HD22 ASN A  54      -5.802   1.587  38.160  1.00 75.08           H  
ATOM    809  OD1 ASN A  54      -7.095   3.078  39.621  1.00 75.08           O  
ATOM    810  N   LEU A  55      -3.826   6.425  41.967  1.00 84.43           N  
ATOM    811  H   LEU A  55      -3.644   6.578  40.986  1.00 84.43           H  
ATOM    812  CA  LEU A  55      -2.992   7.145  42.932  1.00 84.43           C  
ATOM    813  HA  LEU A  55      -2.482   6.422  43.568  1.00 84.43           H  
ATOM    814  C   LEU A  55      -3.838   8.021  43.858  1.00 84.43           C  
ATOM    815  CB  LEU A  55      -1.950   7.986  42.167  1.00 84.43           C  
ATOM    816  HB2 LEU A  55      -2.335   8.230  41.177  1.00 84.43           H  
ATOM    817  HB3 LEU A  55      -1.789   8.934  42.681  1.00 84.43           H  
ATOM    818  O   LEU A  55      -3.689   7.950  45.076  1.00 84.43           O  
ATOM    819  CG  LEU A  55      -0.601   7.259  42.042  1.00 84.43           C  
ATOM    820  HG  LEU A  55      -0.769   6.190  41.910  1.00 84.43           H  
ATOM    821  CD1 LEU A  55       0.181   7.771  40.841  1.00 84.43           C  
ATOM    822 HD11 LEU A  55       0.346   8.846  40.920  1.00 84.43           H  
ATOM    823 HD12 LEU A  55      -0.387   7.561  39.934  1.00 84.43           H  
ATOM    824 HD13 LEU A  55       1.138   7.255  40.764  1.00 84.43           H  
ATOM    825  CD2 LEU A  55       0.248   7.487  43.298  1.00 84.43           C  
ATOM    826 HD21 LEU A  55       1.178   6.926  43.210  1.00 84.43           H  
ATOM    827 HD22 LEU A  55      -0.294   7.140  44.178  1.00 84.43           H  
ATOM    828 HD23 LEU A  55       0.470   8.549  43.410  1.00 84.43           H  
ATOM    829  N   LEU A  56      -4.775   8.791  43.300  1.00 85.54           N  
ATOM    830  H   LEU A  56      -4.836   8.820  42.293  1.00 85.54           H  
ATOM    831  CA  LEU A  56      -5.630   9.679  44.087  1.00 85.54           C  
ATOM    832  HA  LEU A  56      -5.002  10.244  44.776  1.00 85.54           H  
ATOM    833  C   LEU A  56      -6.626   8.926  44.969  1.00 85.54           C  
ATOM    834  CB  LEU A  56      -6.350  10.654  43.147  1.00 85.54           C  
ATOM    835  HB2 LEU A  56      -7.096  11.206  43.718  1.00 85.54           H  
ATOM    836  HB3 LEU A  56      -6.865  10.081  42.376  1.00 85.54           H  
ATOM    837  O   LEU A  56      -6.830   9.323  46.113  1.00 85.54           O  
ATOM    838  CG  LEU A  56      -5.405  11.662  42.480  1.00 85.54           C  
ATOM    839  HG  LEU A  56      -4.611  11.143  41.942  1.00 85.54           H  
ATOM    840  CD1 LEU A  56      -6.198  12.499  41.483  1.00 85.54           C  
ATOM    841 HD11 LEU A  56      -5.523  13.190  40.978  1.00 85.54           H  
ATOM    842 HD12 LEU A  56      -6.981  13.060  41.994  1.00 85.54           H  
ATOM    843 HD13 LEU A  56      -6.643  11.843  40.735  1.00 85.54           H  
ATOM    844  CD2 LEU A  56      -4.754  12.602  43.491  1.00 85.54           C  
ATOM    845 HD21 LEU A  56      -4.154  13.329  42.944  1.00 85.54           H  
ATOM    846 HD22 LEU A  56      -5.512  13.113  44.085  1.00 85.54           H  
ATOM    847 HD23 LEU A  56      -4.078  12.054  44.148  1.00 85.54           H  
ATOM    848  N   GLN A  57      -7.209   7.820  44.494  1.00 81.54           N  
ATOM    849  H   GLN A  57      -7.022   7.545  43.540  1.00 81.54           H  
ATOM    850  CA  GLN A  57      -8.063   6.981  45.342  1.00 81.54           C  
ATOM    851  HA  GLN A  57      -8.888   7.580  45.726  1.00 81.54           H  
ATOM    852  C   GLN A  57      -7.296   6.434  46.551  1.00 81.54           C  
ATOM    853  CB  GLN A  57      -8.633   5.790  44.562  1.00 81.54           C  
ATOM    854  HB2 GLN A  57      -7.819   5.276  44.050  1.00 81.54           H  
ATOM    855  HB3 GLN A  57      -9.069   5.098  45.282  1.00 81.54           H  
ATOM    856  O   GLN A  57      -7.843   6.397  47.650  1.00 81.54           O  
ATOM    857  CG  GLN A  57      -9.730   6.152  43.553  1.00 81.54           C  
ATOM    858  HG2 GLN A  57     -10.475   6.790  44.029  1.00 81.54           H  
ATOM    859  HG3 GLN A  57      -9.304   6.706  42.717  1.00 81.54           H  
ATOM    860  CD  GLN A  57     -10.429   4.914  43.010  1.00 81.54           C  
ATOM    861  NE2 GLN A  57      -9.705   3.877  42.650  1.00 81.54           N  
ATOM    862 HE21 GLN A  57     -10.199   3.090  42.254  1.00 81.54           H  
ATOM    863 HE22 GLN A  57      -8.700   3.910  42.743  1.00 81.54           H  
ATOM    864  OE1 GLN A  57     -11.642   4.848  42.883  1.00 81.54           O  
ATOM    865  N   ALA A  58      -6.039   6.022  46.361  1.00 82.74           N  
ATOM    866  H   ALA A  58      -5.637   6.084  45.437  1.00 82.74           H  
ATOM    867  CA  ALA A  58      -5.214   5.479  47.436  1.00 82.74           C  
ATOM    868  HA  ALA A  58      -5.800   4.746  47.990  1.00 82.74           H  
ATOM    869  C   ALA A  58      -4.772   6.556  48.444  1.00 82.74           C  
ATOM    870  CB  ALA A  58      -4.016   4.762  46.805  1.00 82.74           C  
ATOM    871  HB1 ALA A  58      -3.405   4.313  47.589  1.00 82.74           H  
ATOM    872  HB2 ALA A  58      -3.408   5.471  46.243  1.00 82.74           H  
ATOM    873  HB3 ALA A  58      -4.365   3.980  46.131  1.00 82.74           H  
ATOM    874  O   ALA A  58      -4.814   6.319  49.649  1.00 82.74           O  
ATOM    875  N   GLU A  59      -4.375   7.738  47.966  1.00 83.26           N  
ATOM    876  H   GLU A  59      -4.307   7.850  46.964  1.00 83.26           H  
ATOM    877  CA  GLU A  59      -3.964   8.874  48.808  1.00 83.26           C  
ATOM    878  HA  GLU A  59      -3.206   8.556  49.524  1.00 83.26           H  
ATOM    879  C   GLU A  59      -5.126   9.462  49.623  1.00 83.26           C  
ATOM    880  CB  GLU A  59      -3.368   9.970  47.903  1.00 83.26           C  
ATOM    881  HB2 GLU A  59      -3.552  10.948  48.347  1.00 83.26           H  
ATOM    882  HB3 GLU A  59      -3.917   9.974  46.961  1.00 83.26           H  
ATOM    883  O   GLU A  59      -4.949   9.873  50.773  1.00 83.26           O  
ATOM    884  CG  GLU A  59      -1.866   9.786  47.596  1.00 83.26           C  
ATOM    885  HG2 GLU A  59      -1.599   8.735  47.714  1.00 83.26           H  
ATOM    886  HG3 GLU A  59      -1.714  10.034  46.546  1.00 83.26           H  
ATOM    887  CD  GLU A  59      -0.906  10.668  48.424  1.00 83.26           C  
ATOM    888  OE1 GLU A  59       0.310  10.357  48.417  1.00 83.26           O  
ATOM    889  OE2 GLU A  59      -1.360  11.656  49.045  1.00 83.26           O  
ATOM    890  N   LEU A  60      -6.324   9.511  49.035  1.00 78.04           N  
ATOM    891  H   LEU A  60      -6.394   9.193  48.079  1.00 78.04           H  
ATOM    892  CA  LEU A  60      -7.481  10.188  49.622  1.00 78.04           C  
ATOM    893  HA  LEU A  60      -7.142  10.841  50.426  1.00 78.04           H  
ATOM    894  C   LEU A  60      -8.485   9.230  50.281  1.00 78.04           C  
ATOM    895  CB  LEU A  60      -8.123  11.071  48.540  1.00 78.04           C  
ATOM    896  HB2 LEU A  60      -8.408  10.419  47.715  1.00 78.04           H  
ATOM    897  HB3 LEU A  60      -9.024  11.535  48.941  1.00 78.04           H  
ATOM    898  O   LEU A  60      -9.383   9.702  50.974  1.00 78.04           O  
ATOM    899  CG  LEU A  60      -7.204  12.165  47.966  1.00 78.04           C  
ATOM    900  HG  LEU A  60      -6.290  11.721  47.573  1.00 78.04           H  
ATOM    901  CD1 LEU A  60      -7.912  12.870  46.813  1.00 78.04           C  
ATOM    902 HD11 LEU A  60      -8.175  12.141  46.047  1.00 78.04           H  
ATOM    903 HD12 LEU A  60      -8.813  13.367  47.172  1.00 78.04           H  
ATOM    904 HD13 LEU A  60      -7.230  13.601  46.379  1.00 78.04           H  
ATOM    905  CD2 LEU A  60      -6.829  13.220  49.010  1.00 78.04           C  
ATOM    906 HD21 LEU A  60      -7.729  13.645  49.456  1.00 78.04           H  
ATOM    907 HD22 LEU A  60      -6.246  14.010  48.537  1.00 78.04           H  
ATOM    908 HD23 LEU A  60      -6.211  12.762  49.783  1.00 78.04           H  
ATOM    909  N   ASP A  61      -8.330   7.915  50.093  1.00 77.98           N  
ATOM    910  H   ASP A  61      -7.559   7.614  49.514  1.00 77.98           H  
ATOM    911  CA  ASP A  61      -9.268   6.867  50.532  1.00 77.98           C  
ATOM    912  HA  ASP A  61      -8.972   5.961  50.003  1.00 77.98           H  
ATOM    913  C   ASP A  61     -10.718   7.147  50.082  1.00 77.98           C  
ATOM    914  CB  ASP A  61      -9.096   6.570  52.033  1.00 77.98           C  
ATOM    915  HB2 ASP A  61      -9.531   7.386  52.612  1.00 77.98           H  
ATOM    916  HB3 ASP A  61      -8.031   6.533  52.260  1.00 77.98           H  
ATOM    917  O   ASP A  61     -11.692   6.958  50.813  1.00 77.98           O  
ATOM    918  CG  ASP A  61      -9.712   5.234  52.481  1.00 77.98           C  
ATOM    919  OD1 ASP A  61      -9.718   4.269  51.679  1.00 77.98           O  
ATOM    920  OD2 ASP A  61     -10.095   5.143  53.674  1.00 77.98           O  
ATOM    921  N   VAL A  62     -10.860   7.643  48.850  1.00 77.46           N  
ATOM    922  H   VAL A  62     -10.019   7.730  48.299  1.00 77.46           H  
ATOM    923  CA  VAL A  62     -12.148   7.913  48.194  1.00 77.46           C  
ATOM    924  HA  VAL A  62     -12.948   7.592  48.862  1.00 77.46           H  
ATOM    925  C   VAL A  62     -12.271   7.083  46.925  1.00 77.46           C  
ATOM    926  CB  VAL A  62     -12.386   9.410  47.904  1.00 77.46           C  
ATOM    927  HB  VAL A  62     -13.362   9.506  47.429  1.00 77.46           H  
ATOM    928  O   VAL A  62     -11.276   6.710  46.309  1.00 77.46           O  
ATOM    929  CG1 VAL A  62     -12.428  10.244  49.186  1.00 77.46           C  
ATOM    930 HG11 VAL A  62     -12.750  11.259  48.952  1.00 77.46           H  
ATOM    931 HG12 VAL A  62     -13.129   9.801  49.894  1.00 77.46           H  
ATOM    932 HG13 VAL A  62     -11.439  10.279  49.643  1.00 77.46           H  
ATOM    933  CG2 VAL A  62     -11.345  10.000  46.952  1.00 77.46           C  
ATOM    934 HG21 VAL A  62     -11.435   9.526  45.975  1.00 77.46           H  
ATOM    935 HG22 VAL A  62     -11.498  11.073  46.841  1.00 77.46           H  
ATOM    936 HG23 VAL A  62     -10.346   9.804  47.341  1.00 77.46           H  
ATOM    937  N   ARG A  63     -13.505   6.798  46.505  1.00 75.19           N  
ATOM    938  H   ARG A  63     -14.275   7.216  47.006  1.00 75.19           H  
ATOM    939  CA  ARG A  63     -13.767   6.233  45.176  1.00 75.19           C  
ATOM    940  HA  ARG A  63     -12.906   5.645  44.860  1.00 75.19           H  
ATOM    941  C   ARG A  63     -13.919   7.354  44.163  1.00 75.19           C  
ATOM    942  CB  ARG A  63     -15.010   5.344  45.184  1.00 75.19           C  
ATOM    943  HB2 ARG A  63     -15.725   5.700  45.926  1.00 75.19           H  
ATOM    944  HB3 ARG A  63     -15.483   5.393  44.203  1.00 75.19           H  
ATOM    945  O   ARG A  63     -14.693   8.273  44.399  1.00 75.19           O  
ATOM    946  CG  ARG A  63     -14.629   3.889  45.453  1.00 75.19           C  
ATOM    947  HG2 ARG A  63     -13.920   3.559  44.694  1.00 75.19           H  
ATOM    948  HG3 ARG A  63     -14.172   3.799  46.439  1.00 75.19           H  
ATOM    949  CD  ARG A  63     -15.892   3.033  45.380  1.00 75.19           C  
ATOM    950  HD2 ARG A  63     -16.409   3.250  44.445  1.00 75.19           H  
ATOM    951  HD3 ARG A  63     -16.537   3.302  46.216  1.00 75.19           H  
ATOM    952  NE  ARG A  63     -15.564   1.601  45.425  1.00 75.19           N  
ATOM    953  HE  ARG A  63     -14.586   1.368  45.333  1.00 75.19           H  
ATOM    954  NH1 ARG A  63     -17.712   0.834  45.642  1.00 75.19           N  
ATOM    955 HH11 ARG A  63     -18.021   1.796  45.634  1.00 75.19           H  
ATOM    956 HH12 ARG A  63     -18.375   0.072  45.652  1.00 75.19           H  
ATOM    957  NH2 ARG A  63     -16.025  -0.624  45.472  1.00 75.19           N  
ATOM    958 HH21 ARG A  63     -16.688  -1.385  45.488  1.00 75.19           H  
ATOM    959 HH22 ARG A  63     -15.041  -0.812  45.341  1.00 75.19           H  
ATOM    960  CZ  ARG A  63     -16.432   0.613  45.516  1.00 75.19           C  
ATOM    961  N   LEU A  64     -13.235   7.228  43.034  1.00 73.00           N  
ATOM    962  H   LEU A  64     -12.692   6.388  42.894  1.00 73.00           H  
ATOM    963  CA  LEU A  64     -13.228   8.214  41.960  1.00 73.00           C  
ATOM    964  HA  LEU A  64     -13.900   9.033  42.218  1.00 73.00           H  
ATOM    965  C   LEU A  64     -13.775   7.612  40.668  1.00 73.00           C  
ATOM    966  CB  LEU A  64     -11.809   8.787  41.786  1.00 73.00           C  
ATOM    967  HB2 LEU A  64     -11.810   9.477  40.942  1.00 73.00           H  
ATOM    968  HB3 LEU A  64     -11.131   7.968  41.549  1.00 73.00           H  
ATOM    969  O   LEU A  64     -13.656   6.410  40.420  1.00 73.00           O  
ATOM    970  CG  LEU A  64     -11.288   9.527  43.031  1.00 73.00           C  
ATOM    971  HG  LEU A  64     -11.312   8.843  43.880  1.00 73.00           H  
ATOM    972  CD1 LEU A  64      -9.840   9.975  42.848  1.00 73.00           C  
ATOM    973 HD11 LEU A  64      -9.786  10.783  42.118  1.00 73.00           H  
ATOM    974 HD12 LEU A  64      -9.223   9.139  42.519  1.00 73.00           H  
ATOM    975 HD13 LEU A  64      -9.456  10.340  43.801  1.00 73.00           H  
ATOM    976  CD2 LEU A  64     -12.133  10.751  43.376  1.00 73.00           C  
ATOM    977 HD21 LEU A  64     -11.730  11.221  44.273  1.00 73.00           H  
ATOM    978 HD22 LEU A  64     -12.134  11.466  42.553  1.00 73.00           H  
ATOM    979 HD23 LEU A  64     -13.160  10.469  43.608  1.00 73.00           H  
ATOM    980  N   SER A  65     -14.381   8.474  39.850  1.00 62.83           N  
ATOM    981  H   SER A  65     -14.426   9.442  40.133  1.00 62.83           H  
ATOM    982  CA  SER A  65     -14.888   8.126  38.520  1.00 62.83           C  
ATOM    983  HA  SER A  65     -15.708   7.416  38.626  1.00 62.83           H  
ATOM    984  C   SER A  65     -13.795   7.490  37.656  1.00 62.83           C  
ATOM    985  CB  SER A  65     -15.424   9.388  37.830  1.00 62.83           C  
ATOM    986  HB2 SER A  65     -14.638  10.142  37.797  1.00 62.83           H  
ATOM    987  HB3 SER A  65     -16.272   9.785  38.388  1.00 62.83           H  
ATOM    988  O   SER A  65     -12.624   7.860  37.731  1.00 62.83           O  
ATOM    989  OG  SER A  65     -15.820   9.089  36.510  1.00 62.83           O  
ATOM    990  HG  SER A  65     -15.934   9.906  36.019  1.00 62.83           H  
ATOM    991  N   THR A  66     -14.160   6.545  36.790  1.00 58.46           N  
ATOM    992  H   THR A  66     -15.140   6.328  36.679  1.00 58.46           H  
ATOM    993  CA  THR A  66     -13.223   5.972  35.815  1.00 58.46           C  
ATOM    994  HA  THR A  66     -12.332   5.644  36.349  1.00 58.46           H  
ATOM    995  C   THR A  66     -12.764   6.993  34.775  1.00 58.46           C  
ATOM    996  CB  THR A  66     -13.827   4.756  35.102  1.00 58.46           C  
ATOM    997  HB  THR A  66     -13.257   4.533  34.200  1.00 58.46           H  
ATOM    998  O   THR A  66     -11.630   6.893  34.320  1.00 58.46           O  
ATOM    999  CG2 THR A  66     -13.820   3.525  36.007  1.00 58.46           C  
ATOM   1000 HG21 THR A  66     -14.402   3.721  36.907  1.00 58.46           H  
ATOM   1001 HG22 THR A  66     -12.799   3.266  36.288  1.00 58.46           H  
ATOM   1002 HG23 THR A  66     -14.261   2.684  35.473  1.00 58.46           H  
ATOM   1003  OG1 THR A  66     -15.174   5.000  34.769  1.00 58.46           O  
ATOM   1004  HG1 THR A  66     -15.268   4.960  33.815  1.00 58.46           H  
ATOM   1005  N   THR A  67     -13.600   7.979  34.447  1.00 57.41           N  
ATOM   1006  H   THR A  67     -14.520   7.995  34.864  1.00 57.41           H  
ATOM   1007  CA  THR A  67     -13.327   9.074  33.502  1.00 57.41           C  
ATOM   1008  HA  THR A  67     -12.532   8.762  32.824  1.00 57.41           H  
ATOM   1009  C   THR A  67     -12.823  10.342  34.188  1.00 57.41           C  
ATOM   1010  CB  THR A  67     -14.572   9.381  32.649  1.00 57.41           C  
ATOM   1011  HB  THR A  67     -14.432  10.292  32.067  1.00 57.41           H  
ATOM   1012  O   THR A  67     -12.803  11.395  33.564  1.00 57.41           O  
ATOM   1013  CG2 THR A  67     -14.853   8.230  31.682  1.00 57.41           C  
ATOM   1014 HG21 THR A  67     -13.994   8.077  31.029  1.00 57.41           H  
ATOM   1015 HG22 THR A  67     -15.068   7.313  32.231  1.00 57.41           H  
ATOM   1016 HG23 THR A  67     -15.718   8.487  31.069  1.00 57.41           H  
ATOM   1017  OG1 THR A  67     -15.705   9.508  33.476  1.00 57.41           O  
ATOM   1018  HG1 THR A  67     -15.759  10.418  33.778  1.00 57.41           H  
ATOM   1019  N   LEU A  68     -12.367  10.249  35.445  1.00 70.24           N  
ATOM   1020  H   LEU A  68     -12.417   9.342  35.887  1.00 70.24           H  
ATOM   1021  CA  LEU A  68     -11.949  11.379  36.285  1.00 70.24           C  
ATOM   1022  HA  LEU A  68     -12.842  11.874  36.667  1.00 70.24           H  
ATOM   1023  C   LEU A  68     -11.112  12.434  35.544  1.00 70.24           C  
ATOM   1024  CB  LEU A  68     -11.129  10.803  37.453  1.00 70.24           C  
ATOM   1025  HB2 LEU A  68     -11.732  10.061  37.978  1.00 70.24           H  
ATOM   1026  HB3 LEU A  68     -10.258  10.294  37.040  1.00 70.24           H  
ATOM   1027  O   LEU A  68     -11.390  13.624  35.655  1.00 70.24           O  
ATOM   1028  CG  LEU A  68     -10.661  11.830  38.495  1.00 70.24           C  
ATOM   1029  HG  LEU A  68     -10.228  12.703  38.007  1.00 70.24           H  
ATOM   1030  CD1 LEU A  68     -11.836  12.262  39.377  1.00 70.24           C  
ATOM   1031 HD11 LEU A  68     -11.496  12.939  40.161  1.00 70.24           H  
ATOM   1032 HD12 LEU A  68     -12.583  12.781  38.777  1.00 70.24           H  
ATOM   1033 HD13 LEU A  68     -12.307  11.397  39.844  1.00 70.24           H  
ATOM   1034  CD2 LEU A  68      -9.572  11.178  39.347  1.00 70.24           C  
ATOM   1035 HD21 LEU A  68      -9.255  11.855  40.141  1.00 70.24           H  
ATOM   1036 HD22 LEU A  68      -8.706  10.960  38.722  1.00 70.24           H  
ATOM   1037 HD23 LEU A  68      -9.942  10.251  39.786  1.00 70.24           H  
ATOM   1038  N   ALA A  69     -10.100  11.997  34.791  1.00 70.44           N  
ATOM   1039  H   ALA A  69      -9.934  11.002  34.730  1.00 70.44           H  
ATOM   1040  CA  ALA A  69      -9.187  12.892  34.083  1.00 70.44           C  
ATOM   1041  HA  ALA A  69      -8.883  13.689  34.762  1.00 70.44           H  
ATOM   1042  C   ALA A  69      -9.819  13.569  32.853  1.00 70.44           C  
ATOM   1043  CB  ALA A  69      -7.942  12.089  33.702  1.00 70.44           C  
ATOM   1044  HB1 ALA A  69      -7.205  12.773  33.282  1.00 70.44           H  
ATOM   1045  HB2 ALA A  69      -7.511  11.612  34.582  1.00 70.44           H  
ATOM   1046  HB3 ALA A  69      -8.193  11.335  32.956  1.00 70.44           H  
ATOM   1047  O   ALA A  69      -9.377  14.640  32.457  1.00 70.44           O  
ATOM   1048  N   PHE A  70     -10.862  12.981  32.266  1.00 63.20           N  
ATOM   1049  H   PHE A  70     -11.237  12.141  32.683  1.00 63.20           H  
ATOM   1050  CA  PHE A  70     -11.643  13.602  31.193  1.00 63.20           C  
ATOM   1051  HA  PHE A  70     -10.985  14.211  30.573  1.00 63.20           H  
ATOM   1052  C   PHE A  70     -12.723  14.534  31.758  1.00 63.20           C  
ATOM   1053  CB  PHE A  70     -12.258  12.507  30.309  1.00 63.20           C  
ATOM   1054  HB2 PHE A  70     -12.932  11.895  30.908  1.00 63.20           H  
ATOM   1055  HB3 PHE A  70     -12.860  12.988  29.538  1.00 63.20           H  
ATOM   1056  O   PHE A  70     -12.963  15.605  31.204  1.00 63.20           O  
ATOM   1057  CG  PHE A  70     -11.237  11.615  29.626  1.00 63.20           C  
ATOM   1058  CD1 PHE A  70     -10.534  12.090  28.503  1.00 63.20           C  
ATOM   1059  HD1 PHE A  70     -10.719  13.086  28.130  1.00 63.20           H  
ATOM   1060  CD2 PHE A  70     -10.974  10.321  30.117  1.00 63.20           C  
ATOM   1061  HD2 PHE A  70     -11.505   9.955  30.983  1.00 63.20           H  
ATOM   1062  CE1 PHE A  70      -9.575  11.277  27.873  1.00 63.20           C  
ATOM   1063  HE1 PHE A  70      -9.021  11.648  27.024  1.00 63.20           H  
ATOM   1064  CE2 PHE A  70     -10.015   9.508  29.487  1.00 63.20           C  
ATOM   1065  HE2 PHE A  70      -9.804   8.519  29.866  1.00 63.20           H  
ATOM   1066  CZ  PHE A  70      -9.315   9.986  28.365  1.00 63.20           C  
ATOM   1067  HZ  PHE A  70      -8.567   9.369  27.889  1.00 63.20           H  
ATOM   1068  N   ASP A  71     -13.329  14.157  32.889  1.00 67.88           N  
ATOM   1069  H   ASP A  71     -13.127  13.234  33.245  1.00 67.88           H  
ATOM   1070  CA  ASP A  71     -14.339  14.952  33.595  1.00 67.88           C  
ATOM   1071  HA  ASP A  71     -15.108  15.258  32.885  1.00 67.88           H  
ATOM   1072  C   ASP A  71     -13.721  16.232  34.205  1.00 67.88           C  
ATOM   1073  CB  ASP A  71     -15.001  14.083  34.688  1.00 67.88           C  
ATOM   1074  HB2 ASP A  71     -14.237  13.780  35.404  1.00 67.88           H  
ATOM   1075  HB3 ASP A  71     -15.729  14.695  35.221  1.00 67.88           H  
ATOM   1076  O   ASP A  71     -14.337  17.302  34.204  1.00 67.88           O  
ATOM   1077  CG  ASP A  71     -15.723  12.825  34.169  1.00 67.88           C  
ATOM   1078  OD1 ASP A  71     -16.295  12.873  33.061  1.00 67.88           O  
ATOM   1079  OD2 ASP A  71     -15.713  11.786  34.883  1.00 67.88           O  
ATOM   1080  N   HIS A  72     -12.473  16.141  34.687  1.00 78.51           N  
ATOM   1081  H   HIS A  72     -12.050  15.224  34.690  1.00 78.51           H  
ATOM   1082  CA  HIS A  72     -11.720  17.227  35.323  1.00 78.51           C  
ATOM   1083  HA  HIS A  72     -12.262  18.163  35.189  1.00 78.51           H  
ATOM   1084  C   HIS A  72     -10.325  17.388  34.687  1.00 78.51           C  
ATOM   1085  CB  HIS A  72     -11.630  16.970  36.833  1.00 78.51           C  
ATOM   1086  HB2 HIS A  72     -11.034  16.076  37.013  1.00 78.51           H  
ATOM   1087  HB3 HIS A  72     -11.128  17.817  37.301  1.00 78.51           H  
ATOM   1088  O   HIS A  72      -9.332  16.993  35.292  1.00 78.51           O  
ATOM   1089  CG  HIS A  72     -12.973  16.786  37.476  1.00 78.51           C  
ATOM   1090  CD2 HIS A  72     -13.545  15.589  37.804  1.00 78.51           C  
ATOM   1091  HD2 HIS A  72     -13.091  14.618  37.674  1.00 78.51           H  
ATOM   1092  ND1 HIS A  72     -13.917  17.762  37.685  1.00 78.51           N  
ATOM   1093  HD1 HIS A  72     -13.812  18.746  37.480  1.00 78.51           H  
ATOM   1094  CE1 HIS A  72     -15.036  17.163  38.121  1.00 78.51           C  
ATOM   1095  HE1 HIS A  72     -15.964  17.666  38.349  1.00 78.51           H  
ATOM   1096  NE2 HIS A  72     -14.854  15.841  38.220  1.00 78.51           N  
ATOM   1097  N   PRO A  73     -10.225  17.991  33.489  1.00 76.09           N  
ATOM   1098  CA  PRO A  73      -9.049  17.898  32.617  1.00 76.09           C  
ATOM   1099  HA  PRO A  73      -8.686  16.870  32.613  1.00 76.09           H  
ATOM   1100  C   PRO A  73      -7.842  18.754  33.019  1.00 76.09           C  
ATOM   1101  CB  PRO A  73      -9.576  18.231  31.214  1.00 76.09           C  
ATOM   1102  HB2 PRO A  73      -9.977  17.326  30.757  1.00 76.09           H  
ATOM   1103  HB3 PRO A  73      -8.823  18.674  30.562  1.00 76.09           H  
ATOM   1104  O   PRO A  73      -6.930  18.894  32.219  1.00 76.09           O  
ATOM   1105  CG  PRO A  73     -10.717  19.201  31.503  1.00 76.09           C  
ATOM   1106  HG2 PRO A  73     -10.314  20.192  31.709  1.00 76.09           H  
ATOM   1107  HG3 PRO A  73     -11.437  19.233  30.685  1.00 76.09           H  
ATOM   1108  CD  PRO A  73     -11.326  18.612  32.770  1.00 76.09           C  
ATOM   1109  HD2 PRO A  73     -12.055  17.849  32.495  1.00 76.09           H  
ATOM   1110  HD3 PRO A  73     -11.803  19.393  33.363  1.00 76.09           H  
ATOM   1111  N   THR A  74      -7.815  19.345  34.213  1.00 85.75           N  
ATOM   1112  H   THR A  74      -8.503  19.052  34.893  1.00 85.75           H  
ATOM   1113  CA  THR A  74      -6.666  20.110  34.731  1.00 85.75           C  
ATOM   1114  HA  THR A  74      -5.761  19.787  34.215  1.00 85.75           H  
ATOM   1115  C   THR A  74      -6.485  19.814  36.216  1.00 85.75           C  
ATOM   1116  CB  THR A  74      -6.796  21.634  34.528  1.00 85.75           C  
ATOM   1117  HB  THR A  74      -5.835  22.086  34.775  1.00 85.75           H  
ATOM   1118  O   THR A  74      -7.438  19.411  36.896  1.00 85.75           O  
ATOM   1119  CG2 THR A  74      -7.154  22.048  33.104  1.00 85.75           C  
ATOM   1120 HG21 THR A  74      -7.175  23.135  33.028  1.00 85.75           H  
ATOM   1121 HG22 THR A  74      -6.388  21.678  32.423  1.00 85.75           H  
ATOM   1122 HG23 THR A  74      -8.125  21.647  32.812  1.00 85.75           H  
ATOM   1123  OG1 THR A  74      -7.776  22.217  35.369  1.00 85.75           O  
ATOM   1124  HG1 THR A  74      -7.635  23.159  35.247  1.00 85.75           H  
ATOM   1125  N   VAL A  75      -5.290  20.062  36.763  1.00 87.36           N  
ATOM   1126  H   VAL A  75      -4.559  20.440  36.178  1.00 87.36           H  
ATOM   1127  CA  VAL A  75      -5.022  19.868  38.201  1.00 87.36           C  
ATOM   1128  HA  VAL A  75      -5.172  18.819  38.454  1.00 87.36           H  
ATOM   1129  C   VAL A  75      -6.001  20.685  39.043  1.00 87.36           C  
ATOM   1130  CB  VAL A  75      -3.573  20.255  38.552  1.00 87.36           C  
ATOM   1131  HB  VAL A  75      -3.392  21.275  38.212  1.00 87.36           H  
ATOM   1132  O   VAL A  75      -6.590  20.164  39.988  1.00 87.36           O  
ATOM   1133  CG1 VAL A  75      -3.278  20.231  40.056  1.00 87.36           C  
ATOM   1134 HG11 VAL A  75      -3.912  20.939  40.589  1.00 87.36           H  
ATOM   1135 HG12 VAL A  75      -2.245  20.539  40.219  1.00 87.36           H  
ATOM   1136 HG13 VAL A  75      -3.425  19.230  40.461  1.00 87.36           H  
ATOM   1137  CG2 VAL A  75      -2.581  19.322  37.852  1.00 87.36           C  
ATOM   1138 HG21 VAL A  75      -1.566  19.519  38.196  1.00 87.36           H  
ATOM   1139 HG22 VAL A  75      -2.824  18.282  38.067  1.00 87.36           H  
ATOM   1140 HG23 VAL A  75      -2.600  19.504  36.778  1.00 87.36           H  
ATOM   1141  N   GLN A  76      -6.233  21.949  38.683  1.00 81.43           N  
ATOM   1142  H   GLN A  76      -5.729  22.318  37.890  1.00 81.43           H  
ATOM   1143  CA  GLN A  76      -7.114  22.842  39.445  1.00 81.43           C  
ATOM   1144  HA  GLN A  76      -6.778  22.876  40.481  1.00 81.43           H  
ATOM   1145  C   GLN A  76      -8.570  22.366  39.451  1.00 81.43           C  
ATOM   1146  CB  GLN A  76      -7.024  24.246  38.851  1.00 81.43           C  
ATOM   1147  HB2 GLN A  76      -7.240  24.158  37.786  1.00 81.43           H  
ATOM   1148  HB3 GLN A  76      -7.785  24.887  39.297  1.00 81.43           H  
ATOM   1149  O   GLN A  76      -9.211  22.365  40.506  1.00 81.43           O  
ATOM   1150  CG  GLN A  76      -5.639  24.882  39.099  1.00 81.43           C  
ATOM   1151  HG2 GLN A  76      -4.890  24.109  39.276  1.00 81.43           H  
ATOM   1152  HG3 GLN A  76      -5.683  25.505  39.992  1.00 81.43           H  
ATOM   1153  CD  GLN A  76      -5.147  25.721  37.929  1.00 81.43           C  
ATOM   1154  NE2 GLN A  76      -3.969  26.295  38.009  1.00 81.43           N  
ATOM   1155 HE21 GLN A  76      -3.357  26.152  38.799  1.00 81.43           H  
ATOM   1156 HE22 GLN A  76      -3.666  26.777  37.174  1.00 81.43           H  
ATOM   1157  OE1 GLN A  76      -5.821  25.880  36.930  1.00 81.43           O  
ATOM   1158  N   ARG A  77      -9.091  21.907  38.303  1.00 83.50           N  
ATOM   1159  H   ARG A  77      -8.504  21.882  37.482  1.00 83.50           H  
ATOM   1160  CA  ARG A  77     -10.456  21.359  38.228  1.00 83.50           C  
ATOM   1161  HA  ARG A  77     -11.150  22.070  38.677  1.00 83.50           H  
ATOM   1162  C   ARG A  77     -10.601  20.089  39.051  1.00 83.50           C  
ATOM   1163  CB  ARG A  77     -10.855  21.094  36.772  1.00 83.50           C  
ATOM   1164  HB2 ARG A  77     -10.034  20.625  36.229  1.00 83.50           H  
ATOM   1165  HB3 ARG A  77     -11.707  20.414  36.763  1.00 83.50           H  
ATOM   1166  O   ARG A  77     -11.623  19.908  39.713  1.00 83.50           O  
ATOM   1167  CG  ARG A  77     -11.273  22.399  36.089  1.00 83.50           C  
ATOM   1168  HG2 ARG A  77     -12.020  22.894  36.710  1.00 83.50           H  
ATOM   1169  HG3 ARG A  77     -10.411  23.058  35.980  1.00 83.50           H  
ATOM   1170  CD  ARG A  77     -11.886  22.115  34.717  1.00 83.50           C  
ATOM   1171  HD2 ARG A  77     -12.606  21.302  34.807  1.00 83.50           H  
ATOM   1172  HD3 ARG A  77     -11.090  21.812  34.038  1.00 83.50           H  
ATOM   1173  NE  ARG A  77     -12.574  23.311  34.200  1.00 83.50           N  
ATOM   1174  HE  ARG A  77     -12.571  24.128  34.794  1.00 83.50           H  
ATOM   1175  NH1 ARG A  77     -13.102  22.478  32.128  1.00 83.50           N  
ATOM   1176 HH11 ARG A  77     -12.632  21.615  32.363  1.00 83.50           H  
ATOM   1177 HH12 ARG A  77     -13.455  22.617  31.192  1.00 83.50           H  
ATOM   1178  NH2 ARG A  77     -13.672  24.571  32.659  1.00 83.50           N  
ATOM   1179 HH21 ARG A  77     -13.610  25.373  33.270  1.00 83.50           H  
ATOM   1180 HH22 ARG A  77     -14.001  24.696  31.712  1.00 83.50           H  
ATOM   1181  CZ  ARG A  77     -13.114  23.445  33.003  1.00 83.50           C  
ATOM   1182  N   LEU A  78      -9.581  19.239  39.033  1.00 88.14           N  
ATOM   1183  H   LEU A  78      -8.792  19.435  38.433  1.00 88.14           H  
ATOM   1184  CA  LEU A  78      -9.579  18.004  39.800  1.00 88.14           C  
ATOM   1185  HA  LEU A  78     -10.518  17.489  39.599  1.00 88.14           H  
ATOM   1186  C   LEU A  78      -9.530  18.277  41.315  1.00 88.14           C  
ATOM   1187  CB  LEU A  78      -8.423  17.146  39.264  1.00 88.14           C  
ATOM   1188  HB2 LEU A  78      -8.568  17.028  38.191  1.00 88.14           H  
ATOM   1189  HB3 LEU A  78      -7.481  17.674  39.413  1.00 88.14           H  
ATOM   1190  O   LEU A  78     -10.257  17.649  42.080  1.00 88.14           O  
ATOM   1191  CG  LEU A  78      -8.308  15.752  39.892  1.00 88.14           C  
ATOM   1192  HG  LEU A  78      -7.953  15.844  40.919  1.00 88.14           H  
ATOM   1193  CD1 LEU A  78      -9.631  14.993  39.892  1.00 88.14           C  
ATOM   1194 HD11 LEU A  78     -10.370  15.497  40.515  1.00 88.14           H  
ATOM   1195 HD12 LEU A  78      -9.462  14.007  40.325  1.00 88.14           H  
ATOM   1196 HD13 LEU A  78     -10.011  14.899  38.874  1.00 88.14           H  
ATOM   1197  CD2 LEU A  78      -7.300  14.934  39.085  1.00 88.14           C  
ATOM   1198 HD21 LEU A  78      -7.625  14.866  38.046  1.00 88.14           H  
ATOM   1199 HD22 LEU A  78      -7.226  13.923  39.485  1.00 88.14           H  
ATOM   1200 HD23 LEU A  78      -6.320  15.410  39.112  1.00 88.14           H  
ATOM   1201  N   VAL A  79      -8.759  19.274  41.755  1.00 86.04           N  
ATOM   1202  H   VAL A  79      -8.161  19.733  41.083  1.00 86.04           H  
ATOM   1203  CA  VAL A  79      -8.699  19.711  43.162  1.00 86.04           C  
ATOM   1204  HA  VAL A  79      -8.453  18.851  43.784  1.00 86.04           H  
ATOM   1205  C   VAL A  79     -10.039  20.254  43.666  1.00 86.04           C  
ATOM   1206  CB  VAL A  79      -7.589  20.763  43.334  1.00 86.04           C  
ATOM   1207  HB  VAL A  79      -7.689  21.516  42.552  1.00 86.04           H  
ATOM   1208  O   VAL A  79     -10.476  19.861  44.748  1.00 86.04           O  
ATOM   1209  CG1 VAL A  79      -7.626  21.488  44.688  1.00 86.04           C  
ATOM   1210 HG11 VAL A  79      -7.687  20.764  45.501  1.00 86.04           H  
ATOM   1211 HG12 VAL A  79      -6.728  22.094  44.809  1.00 86.04           H  
ATOM   1212 HG13 VAL A  79      -8.493  22.148  44.730  1.00 86.04           H  
ATOM   1213  CG2 VAL A  79      -6.216  20.106  43.192  1.00 86.04           C  
ATOM   1214 HG21 VAL A  79      -6.188  19.443  42.327  1.00 86.04           H  
ATOM   1215 HG22 VAL A  79      -5.985  19.517  44.079  1.00 86.04           H  
ATOM   1216 HG23 VAL A  79      -5.469  20.884  43.035  1.00 86.04           H  
ATOM   1217  N   GLU A  80     -10.703  21.140  42.912  1.00 79.99           N  
ATOM   1218  H   GLU A  80     -10.286  21.439  42.042  1.00 79.99           H  
ATOM   1219  CA  GLU A  80     -12.024  21.687  43.283  1.00 79.99           C  
ATOM   1220  HA  GLU A  80     -11.960  22.198  44.244  1.00 79.99           H  
ATOM   1221  C   GLU A  80     -13.068  20.576  43.441  1.00 79.99           C  
ATOM   1222  CB  GLU A  80     -12.511  22.687  42.217  1.00 79.99           C  
ATOM   1223  HB2 GLU A  80     -12.319  22.262  41.232  1.00 79.99           H  
ATOM   1224  HB3 GLU A  80     -13.590  22.818  42.305  1.00 79.99           H  
ATOM   1225  O   GLU A  80     -13.839  20.575  44.402  1.00 79.99           O  
ATOM   1226  CG  GLU A  80     -11.847  24.073  42.289  1.00 79.99           C  
ATOM   1227  HG2 GLU A  80     -12.010  24.566  41.331  1.00 79.99           H  
ATOM   1228  HG3 GLU A  80     -10.771  23.947  42.415  1.00 79.99           H  
ATOM   1229  CD  GLU A  80     -12.384  24.996  43.399  1.00 79.99           C  
ATOM   1230  OE1 GLU A  80     -11.937  26.161  43.480  1.00 79.99           O  
ATOM   1231  OE2 GLU A  80     -13.155  24.568  44.288  1.00 79.99           O  
ATOM   1232  N   HIS A  81     -13.053  19.595  42.535  1.00 82.04           N  
ATOM   1233  H   HIS A  81     -12.394  19.645  41.772  1.00 82.04           H  
ATOM   1234  CA  HIS A  81     -13.944  18.443  42.609  1.00 82.04           C  
ATOM   1235  HA  HIS A  81     -14.975  18.797  42.624  1.00 82.04           H  
ATOM   1236  C   HIS A  81     -13.727  17.628  43.892  1.00 82.04           C  
ATOM   1237  CB  HIS A  81     -13.741  17.591  41.354  1.00 82.04           C  
ATOM   1238  HB2 HIS A  81     -12.687  17.335  41.246  1.00 82.04           H  
ATOM   1239  HB3 HIS A  81     -14.034  18.177  40.483  1.00 82.04           H  
ATOM   1240  O   HIS A  81     -14.664  17.404  44.662  1.00 82.04           O  
ATOM   1241  CG  HIS A  81     -14.542  16.319  41.384  1.00 82.04           C  
ATOM   1242  CD2 HIS A  81     -14.045  15.047  41.307  1.00 82.04           C  
ATOM   1243  HD2 HIS A  81     -13.006  14.778  41.187  1.00 82.04           H  
ATOM   1244  ND1 HIS A  81     -15.904  16.215  41.544  1.00 82.04           N  
ATOM   1245  HD1 HIS A  81     -16.550  16.971  41.718  1.00 82.04           H  
ATOM   1246  CE1 HIS A  81     -16.215  14.908  41.571  1.00 82.04           C  
ATOM   1247  HE1 HIS A  81     -17.199  14.502  41.753  1.00 82.04           H  
ATOM   1248  NE2 HIS A  81     -15.115  14.157  41.416  1.00 82.04           N  
ATOM   1249  N   LEU A  82     -12.477  17.263  44.175  1.00 82.38           N  
ATOM   1250  H   LEU A  82     -11.751  17.492  43.511  1.00 82.38           H  
ATOM   1251  CA  LEU A  82     -12.123  16.474  45.355  1.00 82.38           C  
ATOM   1252  HA  LEU A  82     -12.722  15.564  45.366  1.00 82.38           H  
ATOM   1253  C   LEU A  82     -12.410  17.213  46.672  1.00 82.38           C  
ATOM   1254  CB  LEU A  82     -10.638  16.113  45.245  1.00 82.38           C  
ATOM   1255  HB2 LEU A  82     -10.085  17.036  45.071  1.00 82.38           H  
ATOM   1256  HB3 LEU A  82     -10.310  15.683  46.191  1.00 82.38           H  
ATOM   1257  O   LEU A  82     -12.730  16.582  47.680  1.00 82.38           O  
ATOM   1258  CG  LEU A  82     -10.310  15.122  44.115  1.00 82.38           C  
ATOM   1259  HG  LEU A  82     -10.779  15.435  43.183  1.00 82.38           H  
ATOM   1260  CD1 LEU A  82      -8.801  15.074  43.901  1.00 82.38           C  
ATOM   1261 HD11 LEU A  82      -8.561  14.345  43.127  1.00 82.38           H  
ATOM   1262 HD12 LEU A  82      -8.465  16.055  43.565  1.00 82.38           H  
ATOM   1263 HD13 LEU A  82      -8.290  14.814  44.828  1.00 82.38           H  
ATOM   1264  CD2 LEU A  82     -10.804  13.717  44.435  1.00 82.38           C  
ATOM   1265 HD21 LEU A  82     -10.419  13.384  45.399  1.00 82.38           H  
ATOM   1266 HD22 LEU A  82     -11.893  13.702  44.451  1.00 82.38           H  
ATOM   1267 HD23 LEU A  82     -10.460  13.039  43.654  1.00 82.38           H  
ATOM   1268  N   LEU A  83     -12.350  18.549  46.681  1.00 75.97           N  
ATOM   1269  H   LEU A  83     -12.053  19.014  45.834  1.00 75.97           H  
ATOM   1270  CA  LEU A  83     -12.677  19.360  47.855  1.00 75.97           C  
ATOM   1271  HA  LEU A  83     -12.030  19.044  48.673  1.00 75.97           H  
ATOM   1272  C   LEU A  83     -14.138  19.177  48.300  1.00 75.97           C  
ATOM   1273  CB  LEU A  83     -12.419  20.840  47.528  1.00 75.97           C  
ATOM   1274  HB2 LEU A  83     -13.306  21.251  47.046  1.00 75.97           H  
ATOM   1275  HB3 LEU A  83     -11.603  20.930  46.811  1.00 75.97           H  
ATOM   1276  O   LEU A  83     -14.421  19.172  49.501  1.00 75.97           O  
ATOM   1277  CG  LEU A  83     -12.076  21.662  48.781  1.00 75.97           C  
ATOM   1278  HG  LEU A  83     -12.556  21.239  49.663  1.00 75.97           H  
ATOM   1279  CD1 LEU A  83     -10.567  21.687  48.993  1.00 75.97           C  
ATOM   1280 HD11 LEU A  83     -10.332  22.272  49.882  1.00 75.97           H  
ATOM   1281 HD12 LEU A  83     -10.204  20.669  49.134  1.00 75.97           H  
ATOM   1282 HD13 LEU A  83     -10.086  22.118  48.115  1.00 75.97           H  
ATOM   1283  CD2 LEU A  83     -12.541  23.108  48.632  1.00 75.97           C  
ATOM   1284 HD21 LEU A  83     -12.167  23.710  49.460  1.00 75.97           H  
ATOM   1285 HD22 LEU A  83     -13.630  23.137  48.620  1.00 75.97           H  
ATOM   1286 HD23 LEU A  83     -12.170  23.517  47.692  1.00 75.97           H  
ATOM   1287  N   VAL A  84     -15.062  19.032  47.345  1.00 68.12           N  
ATOM   1288  H   VAL A  84     -14.749  19.009  46.385  1.00 68.12           H  
ATOM   1289  CA  VAL A  84     -16.492  18.828  47.618  1.00 68.12           C  
ATOM   1290  HA  VAL A  84     -16.814  19.554  48.365  1.00 68.12           H  
ATOM   1291  C   VAL A  84     -16.728  17.442  48.209  1.00 68.12           C  
ATOM   1292  CB  VAL A  84     -17.337  19.041  46.344  1.00 68.12           C  
ATOM   1293  HB  VAL A  84     -16.983  18.380  45.553  1.00 68.12           H  
ATOM   1294  O   VAL A  84     -17.400  17.324  49.238  1.00 68.12           O  
ATOM   1295  CG1 VAL A  84     -18.826  18.752  46.584  1.00 68.12           C  
ATOM   1296 HG11 VAL A  84     -19.394  18.985  45.683  1.00 68.12           H  
ATOM   1297 HG12 VAL A  84     -18.967  17.692  46.799  1.00 68.12           H  
ATOM   1298 HG13 VAL A  84     -19.196  19.348  47.418  1.00 68.12           H  
ATOM   1299  CG2 VAL A  84     -17.225  20.494  45.860  1.00 68.12           C  
ATOM   1300 HG21 VAL A  84     -16.186  20.730  45.627  1.00 68.12           H  
ATOM   1301 HG22 VAL A  84     -17.806  20.623  44.947  1.00 68.12           H  
ATOM   1302 HG23 VAL A  84     -17.585  21.180  46.626  1.00 68.12           H  
ATOM   1303  N   ASP A  85     -16.133  16.412  47.610  1.00 63.37           N  
ATOM   1304  H   ASP A  85     -15.619  16.574  46.756  1.00 63.37           H  
ATOM   1305  CA  ASP A  85     -16.339  15.028  48.036  1.00 63.37           C  
ATOM   1306  HA  ASP A  85     -17.409  14.854  48.154  1.00 63.37           H  
ATOM   1307  C   ASP A  85     -15.723  14.757  49.410  1.00 63.37           C  
ATOM   1308  CB  ASP A  85     -15.812  14.066  46.959  1.00 63.37           C  
ATOM   1309  HB2 ASP A  85     -15.652  13.089  47.416  1.00 63.37           H  
ATOM   1310  HB3 ASP A  85     -14.852  14.422  46.585  1.00 63.37           H  
ATOM   1311  O   ASP A  85     -16.412  14.278  50.315  1.00 63.37           O  
ATOM   1312  CG  ASP A  85     -16.796  13.877  45.795  1.00 63.37           C  
ATOM   1313  OD1 ASP A  85     -17.985  14.249  45.948  1.00 63.37           O  
ATOM   1314  OD2 ASP A  85     -16.365  13.304  44.776  1.00 63.37           O  
ATOM   1315  N   VAL A  86     -14.472  15.169  49.632  1.00 56.64           N  
ATOM   1316  H   VAL A  86     -13.960  15.572  48.860  1.00 56.64           H  
ATOM   1317  CA  VAL A  86     -13.796  15.009  50.931  1.00 56.64           C  
ATOM   1318  HA  VAL A  86     -13.944  13.983  51.270  1.00 56.64           H  
ATOM   1319  C   VAL A  86     -14.409  15.936  51.996  1.00 56.64           C  
ATOM   1320  CB  VAL A  86     -12.278  15.246  50.773  1.00 56.64           C  
ATOM   1321  HB  VAL A  86     -12.109  16.281  50.473  1.00 56.64           H  
ATOM   1322  O   VAL A  86     -14.477  15.597  53.181  1.00 56.64           O  
ATOM   1323  CG1 VAL A  86     -11.520  14.988  52.084  1.00 56.64           C  
ATOM   1324 HG11 VAL A  86     -10.449  15.108  51.917  1.00 56.64           H  
ATOM   1325 HG12 VAL A  86     -11.716  13.973  52.430  1.00 56.64           H  
ATOM   1326 HG13 VAL A  86     -11.833  15.701  52.847  1.00 56.64           H  
ATOM   1327  CG2 VAL A  86     -11.645  14.320  49.723  1.00 56.64           C  
ATOM   1328 HG21 VAL A  86     -12.139  14.413  48.756  1.00 56.64           H  
ATOM   1329 HG22 VAL A  86     -10.593  14.574  49.587  1.00 56.64           H  
ATOM   1330 HG23 VAL A  86     -11.721  13.281  50.044  1.00 56.64           H  
ATOM   1331  N   GLY A  87     -14.894  17.114  51.591  1.00 45.84           N  
ATOM   1332  H   GLY A  87     -14.819  17.340  50.609  1.00 45.84           H  
ATOM   1333  CA  GLY A  87     -15.451  18.136  52.476  1.00 45.84           C  
ATOM   1334  HA2 GLY A  87     -14.733  18.354  53.266  1.00 45.84           H  
ATOM   1335  HA3 GLY A  87     -15.594  19.043  51.888  1.00 45.84           H  
ATOM   1336  C   GLY A  87     -16.797  17.782  53.115  1.00 45.84           C  
ATOM   1337  O   GLY A  87     -17.143  18.348  54.155  1.00 45.84           O  
ATOM   1338  N   THR A  88     -17.572  16.845  52.559  1.00 42.57           N  
ATOM   1339  H   THR A  88     -17.260  16.404  51.705  1.00 42.57           H  
ATOM   1340  CA  THR A  88     -18.885  16.493  53.134  1.00 42.57           C  
ATOM   1341  HA  THR A  88     -19.444  17.420  53.265  1.00 42.57           H  
ATOM   1342  C   THR A  88     -18.795  15.866  54.527  1.00 42.57           C  
ATOM   1343  CB  THR A  88     -19.724  15.588  52.226  1.00 42.57           C  
ATOM   1344  HB  THR A  88     -20.540  15.186  52.828  1.00 42.57           H  
ATOM   1345  O   THR A  88     -19.652  16.151  55.371  1.00 42.57           O  
ATOM   1346  CG2 THR A  88     -20.371  16.353  51.078  1.00 42.57           C  
ATOM   1347 HG21 THR A  88     -19.601  16.810  50.456  1.00 42.57           H  
ATOM   1348 HG22 THR A  88     -21.029  17.131  51.467  1.00 42.57           H  
ATOM   1349 HG23 THR A  88     -20.949  15.662  50.464  1.00 42.57           H  
ATOM   1350  OG1 THR A  88     -18.997  14.493  51.732  1.00 42.57           O  
ATOM   1351  HG1 THR A  88     -18.335  14.747  51.084  1.00 42.57           H  
ATOM   1352  N   GLU A  89     -17.741  15.102  54.830  1.00 39.11           N  
ATOM   1353  H   GLU A  89     -17.083  14.873  54.099  1.00 39.11           H  
ATOM   1354  CA  GLU A  89     -17.492  14.603  56.191  1.00 39.11           C  
ATOM   1355  HA  GLU A  89     -18.416  14.186  56.592  1.00 39.11           H  
ATOM   1356  C   GLU A  89     -17.056  15.699  57.174  1.00 39.11           C  
ATOM   1357  CB  GLU A  89     -16.426  13.502  56.200  1.00 39.11           C  
ATOM   1358  HB2 GLU A  89     -16.066  13.433  57.227  1.00 39.11           H  
ATOM   1359  HB3 GLU A  89     -15.582  13.789  55.573  1.00 39.11           H  
ATOM   1360  O   GLU A  89     -17.107  15.498  58.387  1.00 39.11           O  
ATOM   1361  CG  GLU A  89     -16.942  12.115  55.790  1.00 39.11           C  
ATOM   1362  HG2 GLU A  89     -16.905  12.023  54.704  1.00 39.11           H  
ATOM   1363  HG3 GLU A  89     -17.982  12.020  56.103  1.00 39.11           H  
ATOM   1364  CD  GLU A  89     -16.126  10.989  56.455  1.00 39.11           C  
ATOM   1365  OE1 GLU A  89     -16.680   9.879  56.603  1.00 39.11           O  
ATOM   1366  OE2 GLU A  89     -15.014  11.254  56.988  1.00 39.11           O  
ATOM   1367  N   VAL A  90     -16.662  16.881  56.690  1.00 33.61           N  
ATOM   1368  H   VAL A  90     -16.663  17.013  55.689  1.00 33.61           H  
ATOM   1369  CA  VAL A  90     -16.302  18.030  57.540  1.00 33.61           C  
ATOM   1370  HA  VAL A  90     -15.770  17.637  58.406  1.00 33.61           H  
ATOM   1371  C   VAL A  90     -17.557  18.728  58.094  1.00 33.61           C  
ATOM   1372  CB  VAL A  90     -15.333  18.997  56.813  1.00 33.61           C  
ATOM   1373  HB  VAL A  90     -15.872  19.544  56.039  1.00 33.61           H  
ATOM   1374  O   VAL A  90     -17.467  19.749  58.778  1.00 33.61           O  
ATOM   1375  CG1 VAL A  90     -14.677  20.018  57.758  1.00 33.61           C  
ATOM   1376 HG11 VAL A  90     -14.262  19.513  58.631  1.00 33.61           H  
ATOM   1377 HG12 VAL A  90     -15.401  20.768  58.077  1.00 33.61           H  
ATOM   1378 HG13 VAL A  90     -13.880  20.551  57.239  1.00 33.61           H  
ATOM   1379  CG2 VAL A  90     -14.168  18.234  56.158  1.00 33.61           C  
ATOM   1380 HG21 VAL A  90     -13.497  18.932  55.656  1.00 33.61           H  
ATOM   1381 HG22 VAL A  90     -13.613  17.674  56.911  1.00 33.61           H  
ATOM   1382 HG23 VAL A  90     -14.536  17.540  55.404  1.00 33.61           H  
ATOM   1383  N   ARG A  91     -18.762  18.193  57.846  1.00 30.72           N  
ATOM   1384  H   ARG A  91     -18.798  17.344  57.300  1.00 30.72           H  
ATOM   1385  CA  ARG A  91     -19.985  18.704  58.472  1.00 30.72           C  
ATOM   1386  HA  ARG A  91     -20.068  19.760  58.216  1.00 30.72           H  
ATOM   1387  C   ARG A  91     -19.885  18.622  59.994  1.00 30.72           C  
ATOM   1388  CB  ARG A  91     -21.228  17.967  57.958  1.00 30.72           C  
ATOM   1389  HB2 ARG A  91     -21.008  16.907  57.831  1.00 30.72           H  
ATOM   1390  HB3 ARG A  91     -22.028  18.069  58.692  1.00 30.72           H  
ATOM   1391  O   ARG A  91     -19.712  17.554  60.573  1.00 30.72           O  
ATOM   1392  CG  ARG A  91     -21.703  18.582  56.638  1.00 30.72           C  
ATOM   1393  HG2 ARG A  91     -20.928  18.473  55.879  1.00 30.72           H  
ATOM   1394  HG3 ARG A  91     -21.903  19.642  56.790  1.00 30.72           H  
ATOM   1395  CD  ARG A  91     -22.985  17.896  56.166  1.00 30.72           C  
ATOM   1396  HD2 ARG A  91     -23.718  17.927  56.971  1.00 30.72           H  
ATOM   1397  HD3 ARG A  91     -22.751  16.857  55.935  1.00 30.72           H  
ATOM   1398  NE  ARG A  91     -23.532  18.563  54.971  1.00 30.72           N  
ATOM   1399  HE  ARG A  91     -22.966  19.298  54.571  1.00 30.72           H  
ATOM   1400  NH1 ARG A  91     -25.371  17.220  54.703  1.00 30.72           N  
ATOM   1401 HH11 ARG A  91     -26.152  16.915  54.141  1.00 30.72           H  
ATOM   1402 HH12 ARG A  91     -25.042  16.661  55.478  1.00 30.72           H  
ATOM   1403  NH2 ARG A  91     -24.980  18.863  53.240  1.00 30.72           N  
ATOM   1404 HH21 ARG A  91     -25.765  18.547  52.689  1.00 30.72           H  
ATOM   1405 HH22 ARG A  91     -24.380  19.586  52.869  1.00 30.72           H  
ATOM   1406  CZ  ARG A  91     -24.624  18.217  54.315  1.00 30.72           C  
ATOM   1407  N   GLY A  92     -20.056  19.780  60.629  1.00 29.19           N  
ATOM   1408  H   GLY A  92     -20.114  20.619  60.070  1.00 29.19           H  
ATOM   1409  CA  GLY A  92     -20.172  19.889  62.076  1.00 29.19           C  
ATOM   1410  HA2 GLY A  92     -20.351  20.926  62.362  1.00 29.19           H  
ATOM   1411  HA3 GLY A  92     -19.238  19.557  62.530  1.00 29.19           H  
ATOM   1412  C   GLY A  92     -21.321  19.032  62.600  1.00 29.19           C  
ATOM   1413  O   GLY A  92     -22.411  19.019  62.022  1.00 29.19           O  
ATOM   1414  N   GLU A  93     -21.067  18.323  63.700  1.00 31.30           N  
ATOM   1415  H   GLU A  93     -20.132  18.327  64.081  1.00 31.30           H  
ATOM   1416  CA  GLU A  93     -22.085  17.574  64.430  1.00 31.30           C  
ATOM   1417  HA  GLU A  93     -22.462  16.769  63.798  1.00 31.30           H  
ATOM   1418  C   GLU A  93     -23.244  18.511  64.777  1.00 31.30           C  
ATOM   1419  CB  GLU A  93     -21.497  16.957  65.709  1.00 31.30           C  
ATOM   1420  HB2 GLU A  93     -22.319  16.662  66.362  1.00 31.30           H  
ATOM   1421  HB3 GLU A  93     -20.899  17.708  66.225  1.00 31.30           H  
ATOM   1422  O   GLU A  93     -23.106  19.446  65.571  1.00 31.30           O  
ATOM   1423  CG  GLU A  93     -20.649  15.708  65.427  1.00 31.30           C  
ATOM   1424  HG2 GLU A  93     -21.272  14.978  64.910  1.00 31.30           H  
ATOM   1425  HG3 GLU A  93     -19.827  15.981  64.765  1.00 31.30           H  
ATOM   1426  CD  GLU A  93     -20.072  15.082  66.709  1.00 31.30           C  
ATOM   1427  OE1 GLU A  93     -19.932  13.838  66.737  1.00 31.30           O  
ATOM   1428  OE2 GLU A  93     -19.770  15.843  67.657  1.00 31.30           O  
ATOM   1429  N   ALA A  94     -24.399  18.277  64.152  1.00 34.44           N  
ATOM   1430  H   ALA A  94     -24.435  17.553  63.449  1.00 34.44           H  
ATOM   1431  CA  ALA A  94     -25.610  19.001  64.489  1.00 34.44           C  
ATOM   1432  HA  ALA A  94     -25.413  20.060  64.320  1.00 34.44           H  
ATOM   1433  C   ALA A  94     -25.929  18.736  65.974  1.00 34.44           C  
ATOM   1434  CB  ALA A  94     -26.743  18.566  63.553  1.00 34.44           C  
ATOM   1435  HB1 ALA A  94     -26.934  17.500  63.670  1.00 34.44           H  
ATOM   1436  HB2 ALA A  94     -27.649  19.120  63.796  1.00 34.44           H  
ATOM   1437  HB3 ALA A  94     -26.465  18.772  62.519  1.00 34.44           H  
ATOM   1438  O   ALA A  94     -26.040  17.569  66.368  1.00 34.44           O  
ATOM   1439  N   PRO A  95     -26.065  19.778  66.814  1.00 36.12           N  
ATOM   1440  CA  PRO A  95     -26.286  19.596  68.240  1.00 36.12           C  
ATOM   1441  HA  PRO A  95     -25.451  19.034  68.657  1.00 36.12           H  
ATOM   1442  C   PRO A  95     -27.581  18.810  68.471  1.00 36.12           C  
ATOM   1443  CB  PRO A  95     -26.288  21.000  68.855  1.00 36.12           C  
ATOM   1444  HB2 PRO A  95     -27.041  21.108  69.635  1.00 36.12           H  
ATOM   1445  HB3 PRO A  95     -25.297  21.215  69.256  1.00 36.12           H  
ATOM   1446  O   PRO A  95     -28.655  19.184  68.001  1.00 36.12           O  
ATOM   1447  CG  PRO A  95     -26.563  21.930  67.673  1.00 36.12           C  
ATOM   1448  HG2 PRO A  95     -27.640  22.034  67.539  1.00 36.12           H  
ATOM   1449  HG3 PRO A  95     -26.099  22.907  67.808  1.00 36.12           H  
ATOM   1450  CD  PRO A  95     -25.978  21.187  66.478  1.00 36.12           C  
ATOM   1451  HD2 PRO A  95     -26.550  21.423  65.581  1.00 36.12           H  
ATOM   1452  HD3 PRO A  95     -24.931  21.461  66.345  1.00 36.12           H  
ATOM   1453  N   SER A  96     -27.460  17.685  69.175  1.00 39.25           N  
ATOM   1454  H   SER A  96     -26.526  17.416  69.450  1.00 39.25           H  
ATOM   1455  CA  SER A  96     -28.562  16.764  69.465  1.00 39.25           C  
ATOM   1456  HA  SER A  96     -28.917  16.343  68.525  1.00 39.25           H  
ATOM   1457  C   SER A  96     -29.729  17.479  70.157  1.00 39.25           C  
ATOM   1458  CB  SER A  96     -28.026  15.622  70.338  1.00 39.25           C  
ATOM   1459  HB2 SER A  96     -27.496  14.909  69.707  1.00 39.25           H  
ATOM   1460  HB3 SER A  96     -27.323  16.032  71.062  1.00 39.25           H  
ATOM   1461  O   SER A  96     -29.547  18.158  71.168  1.00 39.25           O  
ATOM   1462  OG  SER A  96     -29.051  14.960  71.058  1.00 39.25           O  
ATOM   1463  HG  SER A  96     -28.638  14.254  71.559  1.00 39.25           H  
ATOM   1464  N   ALA A  97     -30.951  17.270  69.658  1.00 44.40           N  
ATOM   1465  H   ALA A  97     -31.029  16.752  68.795  1.00 44.40           H  
ATOM   1466  CA  ALA A  97     -32.166  17.834  70.248  1.00 44.40           C  
ATOM   1467  HA  ALA A  97     -32.077  18.921  70.257  1.00 44.40           H  
ATOM   1468  C   ALA A  97     -32.399  17.376  71.703  1.00 44.40           C  
ATOM   1469  CB  ALA A  97     -33.350  17.441  69.354  1.00 44.40           C  
ATOM   1470  HB1 ALA A  97     -34.265  17.877  69.754  1.00 44.40           H  
ATOM   1471  HB2 ALA A  97     -33.456  16.357  69.322  1.00 44.40           H  
ATOM   1472  HB3 ALA A  97     -33.192  17.821  68.344  1.00 44.40           H  
ATOM   1473  O   ALA A  97     -32.879  18.152  72.528  1.00 44.40           O  
ATOM   1474  N   LEU A  98     -32.042  16.126  72.028  1.00 49.76           N  
ATOM   1475  H   LEU A  98     -31.568  15.577  71.324  1.00 49.76           H  
ATOM   1476  CA  LEU A  98     -32.218  15.536  73.362  1.00 49.76           C  
ATOM   1477  HA  LEU A  98     -33.226  15.751  73.717  1.00 49.76           H  
ATOM   1478  C   LEU A  98     -31.263  16.145  74.397  1.00 49.76           C  
ATOM   1479  CB  LEU A  98     -32.028  14.009  73.269  1.00 49.76           C  
ATOM   1480  HB2 LEU A  98     -31.882  13.610  74.273  1.00 49.76           H  
ATOM   1481  HB3 LEU A  98     -31.116  13.808  72.707  1.00 49.76           H  
ATOM   1482  O   LEU A  98     -31.659  16.351  75.539  1.00 49.76           O  
ATOM   1483  CG  LEU A  98     -33.209  13.266  72.619  1.00 49.76           C  
ATOM   1484  HG  LEU A  98     -33.522  13.793  71.717  1.00 49.76           H  
ATOM   1485  CD1 LEU A  98     -32.786  11.852  72.219  1.00 49.76           C  
ATOM   1486 HD11 LEU A  98     -31.965  11.902  71.504  1.00 49.76           H  
ATOM   1487 HD12 LEU A  98     -32.461  11.299  73.100  1.00 49.76           H  
ATOM   1488 HD13 LEU A  98     -33.624  11.332  71.753  1.00 49.76           H  
ATOM   1489  CD2 LEU A  98     -34.402  13.154  73.572  1.00 49.76           C  
ATOM   1490 HD21 LEU A  98     -34.767  14.146  73.836  1.00 49.76           H  
ATOM   1491 HD22 LEU A  98     -34.104  12.635  74.484  1.00 49.76           H  
ATOM   1492 HD23 LEU A  98     -35.210  12.602  73.092  1.00 49.76           H  
ATOM   1493  N   ALA A  99     -30.048  16.528  73.993  1.00 47.70           N  
ATOM   1494  H   ALA A  99     -29.794  16.407  73.023  1.00 47.70           H  
ATOM   1495  CA  ALA A  99     -29.075  17.154  74.892  1.00 47.70           C  
ATOM   1496  HA  ALA A  99     -28.943  16.510  75.762  1.00 47.70           H  
ATOM   1497  C   ALA A  99     -29.543  18.531  75.416  1.00 47.70           C  
ATOM   1498  CB  ALA A  99     -27.738  17.247  74.149  1.00 47.70           C  
ATOM   1499  HB1 ALA A  99     -27.417  16.253  73.837  1.00 47.70           H  
ATOM   1500  HB2 ALA A  99     -26.984  17.666  74.816  1.00 47.70           H  
ATOM   1501  HB3 ALA A  99     -27.836  17.891  73.276  1.00 47.70           H  
ATOM   1502  O   ALA A  99     -29.129  18.967  76.490  1.00 47.70           O  
ATOM   1503  N   GLY A 100     -30.450  19.204  74.695  1.00 49.15           N  
ATOM   1504  H   GLY A 100     -30.750  18.807  73.816  1.00 49.15           H  
ATOM   1505  CA  GLY A 100     -31.102  20.427  75.171  1.00 49.15           C  
ATOM   1506  HA2 GLY A 100     -31.664  20.865  74.346  1.00 49.15           H  
ATOM   1507  HA3 GLY A 100     -30.342  21.140  75.493  1.00 49.15           H  
ATOM   1508  C   GLY A 100     -32.075  20.201  76.339  1.00 49.15           C  
ATOM   1509  O   GLY A 100     -32.239  21.094  77.170  1.00 49.15           O  
ATOM   1510  N   LEU A 101     -32.696  19.017  76.429  1.00 55.17           N  
ATOM   1511  H   LEU A 101     -32.432  18.291  75.778  1.00 55.17           H  
ATOM   1512  CA  LEU A 101     -33.608  18.641  77.519  1.00 55.17           C  
ATOM   1513  HA  LEU A 101     -34.269  19.481  77.733  1.00 55.17           H  
ATOM   1514  C   LEU A 101     -32.847  18.360  78.824  1.00 55.17           C  
ATOM   1515  CB  LEU A 101     -34.463  17.430  77.082  1.00 55.17           C  
ATOM   1516  HB2 LEU A 101     -33.920  16.855  76.330  1.00 55.17           H  
ATOM   1517  HB3 LEU A 101     -34.607  16.761  77.930  1.00 55.17           H  
ATOM   1518  O   LEU A 101     -33.242  18.875  79.870  1.00 55.17           O  
ATOM   1519  CG  LEU A 101     -35.838  17.827  76.519  1.00 55.17           C  
ATOM   1520  HG  LEU A 101     -35.772  18.805  76.043  1.00 55.17           H  
ATOM   1521  CD1 LEU A 101     -36.315  16.826  75.466  1.00 55.17           C  
ATOM   1522 HD11 LEU A 101     -35.612  16.818  74.633  1.00 55.17           H  
ATOM   1523 HD12 LEU A 101     -36.365  15.828  75.901  1.00 55.17           H  
ATOM   1524 HD13 LEU A 101     -37.299  17.116  75.095  1.00 55.17           H  
ATOM   1525  CD2 LEU A 101     -36.882  17.882  77.638  1.00 55.17           C  
ATOM   1526 HD21 LEU A 101     -37.840  18.211  77.236  1.00 55.17           H  
ATOM   1527 HD22 LEU A 101     -36.994  16.897  78.091  1.00 55.17           H  
ATOM   1528 HD23 LEU A 101     -36.553  18.585  78.404  1.00 55.17           H  
ATOM   1529  N   ASP A 102     -31.730  17.630  78.756  1.00 55.71           N  
ATOM   1530  H   ASP A 102     -31.516  17.164  77.887  1.00 55.71           H  
ATOM   1531  CA  ASP A 102     -30.920  17.278  79.935  1.00 55.71           C  
ATOM   1532  HA  ASP A 102     -31.542  16.746  80.654  1.00 55.71           H  
ATOM   1533  C   ASP A 102     -30.341  18.521  80.634  1.00 55.71           C  
ATOM   1534  CB  ASP A 102     -29.762  16.355  79.514  1.00 55.71           C  
ATOM   1535  HB2 ASP A 102     -29.114  16.201  80.377  1.00 55.71           H  
ATOM   1536  HB3 ASP A 102     -29.174  16.856  78.745  1.00 55.71           H  
ATOM   1537  O   ASP A 102     -30.336  18.621  81.864  1.00 55.71           O  
ATOM   1538  CG  ASP A 102     -30.192  14.977  79.000  1.00 55.71           C  
ATOM   1539  OD1 ASP A 102     -31.309  14.531  79.336  1.00 55.71           O  
ATOM   1540  OD2 ASP A 102     -29.380  14.373  78.263  1.00 55.71           O  
ATOM   1541  N   ALA A 103     -29.894  19.514  79.854  1.00 56.41           N  
ATOM   1542  H   ALA A 103     -29.897  19.369  78.854  1.00 56.41           H  
ATOM   1543  CA  ALA A 103     -29.367  20.769  80.389  1.00 56.41           C  
ATOM   1544  HA  ALA A 103     -28.550  20.539  81.072  1.00 56.41           H  
ATOM   1545  C   ALA A 103     -30.427  21.553  81.183  1.00 56.41           C  
ATOM   1546  CB  ALA A 103     -28.817  21.599  79.224  1.00 56.41           C  
ATOM   1547  HB1 ALA A 103     -28.043  21.034  78.704  1.00 56.41           H  
ATOM   1548  HB2 ALA A 103     -29.617  21.834  78.522  1.00 56.41           H  
ATOM   1549  HB3 ALA A 103     -28.387  22.525  79.605  1.00 56.41           H  
ATOM   1550  O   ALA A 103     -30.111  22.159  82.210  1.00 56.41           O  
ATOM   1551  N   LEU A 104     -31.689  21.514  80.736  1.00 58.18           N  
ATOM   1552  H   LEU A 104     -31.891  20.950  79.924  1.00 58.18           H  
ATOM   1553  CA  LEU A 104     -32.802  22.110  81.468  1.00 58.18           C  
ATOM   1554  HA  LEU A 104     -32.550  23.148  81.686  1.00 58.18           H  
ATOM   1555  C   LEU A 104     -33.008  21.387  82.805  1.00 58.18           C  
ATOM   1556  CB  LEU A 104     -34.072  22.062  80.597  1.00 58.18           C  
ATOM   1557  HB2 LEU A 104     -33.834  22.382  79.583  1.00 58.18           H  
ATOM   1558  HB3 LEU A 104     -34.411  21.027  80.543  1.00 58.18           H  
ATOM   1559  O   LEU A 104     -33.118  22.046  83.835  1.00 58.18           O  
ATOM   1560  CG  LEU A 104     -35.220  22.929  81.146  1.00 58.18           C  
ATOM   1561  HG  LEU A 104     -35.279  22.831  82.230  1.00 58.18           H  
ATOM   1562  CD1 LEU A 104     -35.023  24.406  80.789  1.00 58.18           C  
ATOM   1563 HD11 LEU A 104     -34.100  24.769  81.240  1.00 58.18           H  
ATOM   1564 HD12 LEU A 104     -35.855  24.993  81.176  1.00 58.18           H  
ATOM   1565 HD13 LEU A 104     -34.962  24.523  79.707  1.00 58.18           H  
ATOM   1566  CD2 LEU A 104     -36.559  22.476  80.564  1.00 58.18           C  
ATOM   1567 HD21 LEU A 104     -36.536  22.555  79.477  1.00 58.18           H  
ATOM   1568 HD22 LEU A 104     -37.365  23.090  80.964  1.00 58.18           H  
ATOM   1569 HD23 LEU A 104     -36.737  21.436  80.840  1.00 58.18           H  
ATOM   1570  N   GLU A 105     -33.014  20.049  82.794  1.00 59.57           N  
ATOM   1571  H   GLU A 105     -32.875  19.578  81.912  1.00 59.57           H  
ATOM   1572  CA  GLU A 105     -33.243  19.212  83.978  1.00 59.57           C  
ATOM   1573  HA  GLU A 105     -34.201  19.506  84.404  1.00 59.57           H  
ATOM   1574  C   GLU A 105     -32.177  19.428  85.064  1.00 59.57           C  
ATOM   1575  CB  GLU A 105     -33.321  17.725  83.565  1.00 59.57           C  
ATOM   1576  HB2 GLU A 105     -32.440  17.198  83.932  1.00 59.57           H  
ATOM   1577  HB3 GLU A 105     -33.340  17.638  82.479  1.00 59.57           H  
ATOM   1578  O   GLU A 105     -32.508  19.585  86.241  1.00 59.57           O  
ATOM   1579  CG  GLU A 105     -34.591  17.064  84.123  1.00 59.57           C  
ATOM   1580  HG2 GLU A 105     -35.455  17.594  83.723  1.00 59.57           H  
ATOM   1581  HG3 GLU A 105     -34.600  17.189  85.206  1.00 59.57           H  
ATOM   1582  CD  GLU A 105     -34.719  15.566  83.795  1.00 59.57           C  
ATOM   1583  OE1 GLU A 105     -35.853  15.051  83.948  1.00 59.57           O  
ATOM   1584  OE2 GLU A 105     -33.695  14.928  83.473  1.00 59.57           O  
ATOM   1585  N   ALA A 106     -30.903  19.511  84.668  1.00 56.28           N  
ATOM   1586  H   ALA A 106     -30.700  19.332  83.695  1.00 56.28           H  
ATOM   1587  CA  ALA A 106     -29.785  19.725  85.586  1.00 56.28           C  
ATOM   1588  HA  ALA A 106     -29.883  19.026  86.417  1.00 56.28           H  
ATOM   1589  C   ALA A 106     -29.745  21.141  86.182  1.00 56.28           C  
ATOM   1590  CB  ALA A 106     -28.484  19.411  84.843  1.00 56.28           C  
ATOM   1591  HB1 ALA A 106     -28.357  20.102  84.009  1.00 56.28           H  
ATOM   1592  HB2 ALA A 106     -27.638  19.508  85.523  1.00 56.28           H  
ATOM   1593  HB3 ALA A 106     -28.518  18.393  84.455  1.00 56.28           H  
ATOM   1594  O   ALA A 106     -29.252  21.315  87.295  1.00 56.28           O  
ATOM   1595  N   ALA A 107     -30.264  22.148  85.472  1.00 59.14           N  
ATOM   1596  H   ALA A 107     -30.613  21.953  84.544  1.00 59.14           H  
ATOM   1597  CA  ALA A 107     -30.328  23.526  85.961  1.00 59.14           C  
ATOM   1598  HA  ALA A 107     -29.404  23.751  86.492  1.00 59.14           H  
ATOM   1599  C   ALA A 107     -31.487  23.760  86.950  1.00 59.14           C  
ATOM   1600  CB  ALA A 107     -30.414  24.460  84.749  1.00 59.14           C  
ATOM   1601  HB1 ALA A 107     -31.326  24.258  84.188  1.00 59.14           H  
ATOM   1602  HB2 ALA A 107     -29.554  24.300  84.099  1.00 59.14           H  
ATOM   1603  HB3 ALA A 107     -30.419  25.497  85.085  1.00 59.14           H  
ATOM   1604  O   ALA A 107     -31.422  24.685  87.763  1.00 59.14           O  
ATOM   1605  N   LEU A 108     -32.530  22.915  86.930  1.00 63.76           N  
ATOM   1606  H   LEU A 108     -32.523  22.184  86.233  1.00 63.76           H  
ATOM   1607  CA  LEU A 108     -33.705  23.027  87.811  1.00 63.76           C  
ATOM   1608  HA  LEU A 108     -34.242  23.934  87.533  1.00 63.76           H  
ATOM   1609  C   LEU A 108     -33.387  23.168  89.316  1.00 63.76           C  
ATOM   1610  CB  LEU A 108     -34.647  21.816  87.623  1.00 63.76           C  
ATOM   1611  HB2 LEU A 108     -34.060  20.900  87.686  1.00 63.76           H  
ATOM   1612  HB3 LEU A 108     -35.352  21.791  88.455  1.00 63.76           H  
ATOM   1613  O   LEU A 108     -34.047  23.982  89.970  1.00 63.76           O  
ATOM   1614  CG  LEU A 108     -35.466  21.798  86.324  1.00 63.76           C  
ATOM   1615  HG  LEU A 108     -34.808  21.968  85.472  1.00 63.76           H  
ATOM   1616  CD1 LEU A 108     -36.156  20.450  86.134  1.00 63.76           C  
ATOM   1617 HD11 LEU A 108     -36.919  20.303  86.898  1.00 63.76           H  
ATOM   1618 HD12 LEU A 108     -36.611  20.403  85.144  1.00 63.76           H  
ATOM   1619 HD13 LEU A 108     -35.423  19.647  86.215  1.00 63.76           H  
ATOM   1620  CD2 LEU A 108     -36.547  22.873  86.325  1.00 63.76           C  
ATOM   1621 HD21 LEU A 108     -37.174  22.746  85.442  1.00 63.76           H  
ATOM   1622 HD22 LEU A 108     -36.058  23.844  86.254  1.00 63.76           H  
ATOM   1623 HD23 LEU A 108     -37.154  22.809  87.228  1.00 63.76           H  
ATOM   1624  N   PRO A 109     -32.436  22.419  89.918  1.00 59.70           N  
ATOM   1625  CA  PRO A 109     -32.211  22.450  91.364  1.00 59.70           C  
ATOM   1626  HA  PRO A 109     -33.152  22.231  91.869  1.00 59.70           H  
ATOM   1627  C   PRO A 109     -31.677  23.797  91.862  1.00 59.70           C  
ATOM   1628  CB  PRO A 109     -31.201  21.330  91.661  1.00 59.70           C  
ATOM   1629  HB2 PRO A 109     -31.469  20.779  92.562  1.00 59.70           H  
ATOM   1630  HB3 PRO A 109     -30.197  21.743  91.761  1.00 59.70           H  
ATOM   1631  O   PRO A 109     -32.028  24.228  92.968  1.00 59.70           O  
ATOM   1632  CG  PRO A 109     -31.241  20.435  90.427  1.00 59.70           C  
ATOM   1633  HG2 PRO A 109     -32.053  19.713  90.515  1.00 59.70           H  
ATOM   1634  HG3 PRO A 109     -30.289  19.932  90.254  1.00 59.70           H  
ATOM   1635  CD  PRO A 109     -31.560  21.427  89.322  1.00 59.70           C  
ATOM   1636  HD2 PRO A 109     -32.004  20.908  88.472  1.00 59.70           H  
ATOM   1637  HD3 PRO A 109     -30.644  21.941  89.032  1.00 59.70           H  
ATOM   1638  N   GLU A 110     -30.840  24.454  91.054  1.00 57.43           N  
ATOM   1639  H   GLU A 110     -30.640  24.069  90.142  1.00 57.43           H  
ATOM   1640  CA  GLU A 110     -30.171  25.709  91.412  1.00 57.43           C  
ATOM   1641  HA  GLU A 110     -29.939  25.687  92.476  1.00 57.43           H  
ATOM   1642  C   GLU A 110     -31.057  26.942  91.210  1.00 57.43           C  
ATOM   1643  CB  GLU A 110     -28.834  25.864  90.669  1.00 57.43           C  
ATOM   1644  HB2 GLU A 110     -29.003  25.866  89.592  1.00 57.43           H  
ATOM   1645  HB3 GLU A 110     -28.429  26.835  90.953  1.00 57.43           H  
ATOM   1646  O   GLU A 110     -30.686  28.032  91.649  1.00 57.43           O  
ATOM   1647  CG  GLU A 110     -27.825  24.757  91.036  1.00 57.43           C  
ATOM   1648  HG2 GLU A 110     -28.125  24.314  91.986  1.00 57.43           H  
ATOM   1649  HG3 GLU A 110     -27.879  23.970  90.284  1.00 57.43           H  
ATOM   1650  CD  GLU A 110     -26.370  25.245  91.182  1.00 57.43           C  
ATOM   1651  OE1 GLU A 110     -25.598  24.511  91.843  1.00 57.43           O  
ATOM   1652  OE2 GLU A 110     -26.039  26.352  90.701  1.00 57.43           O  
ATOM   1653  N   VAL A 111     -32.254  26.784  90.623  1.00 60.50           N  
ATOM   1654  H   VAL A 111     -32.498  25.875  90.256  1.00 60.50           H  
ATOM   1655  CA  VAL A 111     -33.192  27.900  90.459  1.00 60.50           C  
ATOM   1656  HA  VAL A 111     -32.679  28.632  89.836  1.00 60.50           H  
ATOM   1657  C   VAL A 111     -33.512  28.503  91.839  1.00 60.50           C  
ATOM   1658  CB  VAL A 111     -34.468  27.519  89.687  1.00 60.50           C  
ATOM   1659  HB  VAL A 111     -35.006  26.733  90.217  1.00 60.50           H  
ATOM   1660  O   VAL A 111     -33.991  27.776  92.730  1.00 60.50           O  
ATOM   1661  CG1 VAL A 111     -35.386  28.746  89.544  1.00 60.50           C  
ATOM   1662 HG11 VAL A 111     -35.773  29.052  90.516  1.00 60.50           H  
ATOM   1663 HG12 VAL A 111     -34.837  29.576  89.100  1.00 60.50           H  
ATOM   1664 HG13 VAL A 111     -36.234  28.522  88.896  1.00 60.50           H  
ATOM   1665  CG2 VAL A 111     -34.107  27.030  88.279  1.00 60.50           C  
ATOM   1666 HG21 VAL A 111     -33.505  26.123  88.340  1.00 60.50           H  
ATOM   1667 HG22 VAL A 111     -33.537  27.793  87.749  1.00 60.50           H  
ATOM   1668 HG23 VAL A 111     -35.009  26.802  87.710  1.00 60.50           H  
ATOM   1669  N   PRO A 112     -33.247  29.812  92.048  1.00 67.91           N  
ATOM   1670  CA  PRO A 112     -33.413  30.476  93.336  1.00 67.91           C  
ATOM   1671  HA  PRO A 112     -32.687  30.051  94.030  1.00 67.91           H  
ATOM   1672  C   PRO A 112     -34.827  30.318  93.897  1.00 67.91           C  
ATOM   1673  CB  PRO A 112     -33.085  31.955  93.100  1.00 67.91           C  
ATOM   1674  HB2 PRO A 112     -33.991  32.506  92.848  1.00 67.91           H  
ATOM   1675  HB3 PRO A 112     -32.596  32.404  93.965  1.00 67.91           H  
ATOM   1676  O   PRO A 112     -35.813  30.340  93.162  1.00 67.91           O  
ATOM   1677  CG  PRO A 112     -32.168  31.937  91.883  1.00 67.91           C  
ATOM   1678  HG2 PRO A 112     -31.142  31.753  92.200  1.00 67.91           H  
ATOM   1679  HG3 PRO A 112     -32.235  32.862  91.310  1.00 67.91           H  
ATOM   1680  CD  PRO A 112     -32.671  30.743  91.083  1.00 67.91           C  
ATOM   1681  HD2 PRO A 112     -33.440  31.069  90.382  1.00 67.91           H  
ATOM   1682  HD3 PRO A 112     -31.826  30.311  90.547  1.00 67.91           H  
ATOM   1683  N   ALA A 113     -34.944  30.213  95.225  1.00 63.95           N  
ATOM   1684  H   ALA A 113     -34.094  30.225  95.770  1.00 63.95           H  
ATOM   1685  CA  ALA A 113     -36.203  29.895  95.908  1.00 63.95           C  
ATOM   1686  HA  ALA A 113     -36.486  28.878  95.638  1.00 63.95           H  
ATOM   1687  C   ALA A 113     -37.390  30.805  95.533  1.00 63.95           C  
ATOM   1688  CB  ALA A 113     -35.950  29.947  97.420  1.00 63.95           C  
ATOM   1689  HB1 ALA A 113     -35.160  29.246  97.690  1.00 63.95           H  
ATOM   1690  HB2 ALA A 113     -36.863  29.672  97.949  1.00 63.95           H  
ATOM   1691  HB3 ALA A 113     -35.659  30.955  97.716  1.00 63.95           H  
ATOM   1692  O   ALA A 113     -38.523  30.336  95.511  1.00 63.95           O  
ATOM   1693  N   THR A 114     -37.128  32.081  95.241  1.00 64.27           N  
ATOM   1694  H   THR A 114     -36.165  32.383  95.215  1.00 64.27           H  
ATOM   1695  CA  THR A 114     -38.128  33.099  94.876  1.00 64.27           C  
ATOM   1696  HA  THR A 114     -38.970  33.055  95.566  1.00 64.27           H  
ATOM   1697  C   THR A 114     -38.696  32.925  93.473  1.00 64.27           C  
ATOM   1698  CB  THR A 114     -37.491  34.496  94.944  1.00 64.27           C  
ATOM   1699  HB  THR A 114     -38.135  35.226  94.452  1.00 64.27           H  
ATOM   1700  O   THR A 114     -39.852  33.253  93.244  1.00 64.27           O  
ATOM   1701  CG2 THR A 114     -37.275  34.933  96.393  1.00 64.27           C  
ATOM   1702 HG21 THR A 114     -36.603  34.242  96.901  1.00 64.27           H  
ATOM   1703 HG22 THR A 114     -38.233  34.960  96.912  1.00 64.27           H  
ATOM   1704 HG23 THR A 114     -36.838  35.932  96.404  1.00 64.27           H  
ATOM   1705  OG1 THR A 114     -36.215  34.490  94.332  1.00 64.27           O  
ATOM   1706  HG1 THR A 114     -36.321  34.702  93.402  1.00 64.27           H  
ATOM   1707  N   GLU A 115     -37.893  32.418  92.539  1.00 66.70           N  
ATOM   1708  H   GLU A 115     -36.959  32.135  92.798  1.00 66.70           H  
ATOM   1709  CA  GLU A 115     -38.292  32.202  91.143  1.00 66.70           C  
ATOM   1710  HA  GLU A 115     -39.058  32.920  90.852  1.00 66.70           H  
ATOM   1711  C   GLU A 115     -38.878  30.807  90.940  1.00 66.70           C  
ATOM   1712  CB  GLU A 115     -37.079  32.397  90.229  1.00 66.70           C  
ATOM   1713  HB2 GLU A 115     -37.354  32.108  89.215  1.00 66.70           H  
ATOM   1714  HB3 GLU A 115     -36.268  31.753  90.571  1.00 66.70           H  
ATOM   1715  O   GLU A 115     -39.604  30.574  89.976  1.00 66.70           O  
ATOM   1716  CG  GLU A 115     -36.612  33.859  90.219  1.00 66.70           C  
ATOM   1717  HG2 GLU A 115     -36.401  34.174  91.241  1.00 66.70           H  
ATOM   1718  HG3 GLU A 115     -37.418  34.484  89.835  1.00 66.70           H  
ATOM   1719  CD  GLU A 115     -35.352  34.074  89.371  1.00 66.70           C  
ATOM   1720  OE1 GLU A 115     -34.749  35.157  89.542  1.00 66.70           O  
ATOM   1721  OE2 GLU A 115     -34.975  33.154  88.611  1.00 66.70           O  
ATOM   1722  N   ARG A 116     -38.613  29.881  91.876  1.00 62.82           N  
ATOM   1723  H   ARG A 116     -37.956  30.136  92.599  1.00 62.82           H  
ATOM   1724  CA  ARG A 116     -39.144  28.514  91.836  1.00 62.82           C  
ATOM   1725  HA  ARG A 116     -38.739  28.005  90.962  1.00 62.82           H  
ATOM   1726  C   ARG A 116     -40.649  28.475  91.683  1.00 62.82           C  
ATOM   1727  CB  ARG A 116     -38.787  27.728  93.100  1.00 62.82           C  
ATOM   1728  HB2 ARG A 116     -38.939  28.351  93.982  1.00 62.82           H  
ATOM   1729  HB3 ARG A 116     -39.449  26.866  93.177  1.00 62.82           H  
ATOM   1730  O   ARG A 116     -41.124  27.609  90.972  1.00 62.82           O  
ATOM   1731  CG  ARG A 116     -37.356  27.204  93.053  1.00 62.82           C  
ATOM   1732  HG2 ARG A 116     -37.217  26.577  92.172  1.00 62.82           H  
ATOM   1733  HG3 ARG A 116     -36.663  28.044  92.998  1.00 62.82           H  
ATOM   1734  CD  ARG A 116     -37.072  26.387  94.310  1.00 62.82           C  
ATOM   1735  HD2 ARG A 116     -37.366  26.964  95.187  1.00 62.82           H  
ATOM   1736  HD3 ARG A 116     -37.665  25.472  94.272  1.00 62.82           H  
ATOM   1737  NE  ARG A 116     -35.644  26.055  94.389  1.00 62.82           N  
ATOM   1738  HE  ARG A 116     -35.054  26.414  93.653  1.00 62.82           H  
ATOM   1739  NH1 ARG A 116     -35.691  24.955  96.394  1.00 62.82           N  
ATOM   1740 HH11 ARG A 116     -36.673  25.180  96.459  1.00 62.82           H  
ATOM   1741 HH12 ARG A 116     -35.222  24.375  97.075  1.00 62.82           H  
ATOM   1742  NH2 ARG A 116     -33.795  25.021  95.198  1.00 62.82           N  
ATOM   1743 HH21 ARG A 116     -33.326  25.188  94.319  1.00 62.82           H  
ATOM   1744 HH22 ARG A 116     -33.316  24.430  95.862  1.00 62.82           H  
ATOM   1745  CZ  ARG A 116     -35.048  25.350  95.325  1.00 62.82           C  
ATOM   1746  N   GLU A 117     -41.398  29.361  92.332  1.00 65.49           N  
ATOM   1747  H   GLU A 117     -40.945  30.071  92.889  1.00 65.49           H  
ATOM   1748  CA  GLU A 117     -42.862  29.333  92.258  1.00 65.49           C  
ATOM   1749  HA  GLU A 117     -43.199  28.318  92.468  1.00 65.49           H  
ATOM   1750  C   GLU A 117     -43.353  29.690  90.848  1.00 65.49           C  
ATOM   1751  CB  GLU A 117     -43.425  30.260  93.345  1.00 65.49           C  
ATOM   1752  HB2 GLU A 117     -42.807  30.140  94.235  1.00 65.49           H  
ATOM   1753  HB3 GLU A 117     -43.355  31.298  93.019  1.00 65.49           H  
ATOM   1754  O   GLU A 117     -44.238  29.027  90.313  1.00 65.49           O  
ATOM   1755  CG  GLU A 117     -44.870  29.924  93.739  1.00 65.49           C  
ATOM   1756  HG2 GLU A 117     -45.540  30.230  92.935  1.00 65.49           H  
ATOM   1757  HG3 GLU A 117     -44.956  28.844  93.858  1.00 65.49           H  
ATOM   1758  CD  GLU A 117     -45.289  30.604  95.057  1.00 65.49           C  
ATOM   1759  OE1 GLU A 117     -46.213  30.071  95.713  1.00 65.49           O  
ATOM   1760  OE2 GLU A 117     -44.695  31.647  95.412  1.00 65.49           O  
ATOM   1761  N   GLU A 118     -42.715  30.666  90.198  1.00 67.06           N  
ATOM   1762  H   GLU A 118     -41.943  31.131  90.654  1.00 67.06           H  
ATOM   1763  CA  GLU A 118     -43.029  31.056  88.822  1.00 67.06           C  
ATOM   1764  HA  GLU A 118     -44.112  31.119  88.724  1.00 67.06           H  
ATOM   1765  C   GLU A 118     -42.528  30.017  87.811  1.00 67.06           C  
ATOM   1766  CB  GLU A 118     -42.446  32.449  88.544  1.00 67.06           C  
ATOM   1767  HB2 GLU A 118     -41.360  32.388  88.475  1.00 67.06           H  
ATOM   1768  HB3 GLU A 118     -42.712  33.106  89.371  1.00 67.06           H  
ATOM   1769  O   GLU A 118     -43.246  29.679  86.868  1.00 67.06           O  
ATOM   1770  CG  GLU A 118     -43.026  33.035  87.249  1.00 67.06           C  
ATOM   1771  HG2 GLU A 118     -44.114  32.985  87.302  1.00 67.06           H  
ATOM   1772  HG3 GLU A 118     -42.709  32.419  86.407  1.00 67.06           H  
ATOM   1773  CD  GLU A 118     -42.609  34.488  86.982  1.00 67.06           C  
ATOM   1774  OE1 GLU A 118     -43.194  35.060  86.032  1.00 67.06           O  
ATOM   1775  OE2 GLU A 118     -41.724  35.007  87.694  1.00 67.06           O  
ATOM   1776  N   LEU A 119     -41.339  29.452  88.043  1.00 63.73           N  
ATOM   1777  H   LEU A 119     -40.792  29.816  88.810  1.00 63.73           H  
ATOM   1778  CA  LEU A 119     -40.785  28.340  87.276  1.00 63.73           C  
ATOM   1779  HA  LEU A 119     -40.705  28.638  86.231  1.00 63.73           H  
ATOM   1780  C   LEU A 119     -41.700  27.119  87.366  1.00 63.73           C  
ATOM   1781  CB  LEU A 119     -39.389  27.996  87.815  1.00 63.73           C  
ATOM   1782  HB2 LEU A 119     -38.797  28.905  87.918  1.00 63.73           H  
ATOM   1783  HB3 LEU A 119     -39.503  27.568  88.811  1.00 63.73           H  
ATOM   1784  O   LEU A 119     -42.049  26.556  86.336  1.00 63.73           O  
ATOM   1785  CG  LEU A 119     -38.642  26.999  86.910  1.00 63.73           C  
ATOM   1786  HG  LEU A 119     -39.350  26.387  86.351  1.00 63.73           H  
ATOM   1787  CD1 LEU A 119     -37.764  27.735  85.899  1.00 63.73           C  
ATOM   1788 HD11 LEU A 119     -38.375  28.409  85.299  1.00 63.73           H  
ATOM   1789 HD12 LEU A 119     -36.998  28.312  86.418  1.00 63.73           H  
ATOM   1790 HD13 LEU A 119     -37.279  27.014  85.241  1.00 63.73           H  
ATOM   1791  CD2 LEU A 119     -37.795  26.059  87.762  1.00 63.73           C  
ATOM   1792 HD21 LEU A 119     -37.216  26.618  88.498  1.00 63.73           H  
ATOM   1793 HD22 LEU A 119     -37.110  25.506  87.120  1.00 63.73           H  
ATOM   1794 HD23 LEU A 119     -38.442  25.354  88.284  1.00 63.73           H  
ATOM   1795  N   VAL A 120     -42.137  26.755  88.574  1.00 65.55           N  
ATOM   1796  H   VAL A 120     -41.804  27.277  89.371  1.00 65.55           H  
ATOM   1797  CA  VAL A 120     -43.108  25.688  88.823  1.00 65.55           C  
ATOM   1798  HA  VAL A 120     -42.741  24.773  88.358  1.00 65.55           H  
ATOM   1799  C   VAL A 120     -44.415  26.033  88.139  1.00 65.55           C  
ATOM   1800  CB  VAL A 120     -43.305  25.394  90.323  1.00 65.55           C  
ATOM   1801  HB  VAL A 120     -43.456  26.330  90.861  1.00 65.55           H  
ATOM   1802  O   VAL A 120     -44.889  25.190  87.413  1.00 65.55           O  
ATOM   1803  CG1 VAL A 120     -44.504  24.479  90.600  1.00 65.55           C  
ATOM   1804 HG11 VAL A 120     -44.428  23.559  90.021  1.00 65.55           H  
ATOM   1805 HG12 VAL A 120     -45.434  24.989  90.347  1.00 65.55           H  
ATOM   1806 HG13 VAL A 120     -44.550  24.231  91.660  1.00 65.55           H  
ATOM   1807  CG2 VAL A 120     -42.078  24.666  90.892  1.00 65.55           C  
ATOM   1808 HG21 VAL A 120     -42.157  24.615  91.978  1.00 65.55           H  
ATOM   1809 HG22 VAL A 120     -42.022  23.657  90.485  1.00 65.55           H  
ATOM   1810 HG23 VAL A 120     -41.158  25.188  90.628  1.00 65.55           H  
ATOM   1811  N   GLN A 121     -44.955  27.253  88.213  1.00 62.69           N  
ATOM   1812  H   GLN A 121     -44.556  27.925  88.853  1.00 62.69           H  
ATOM   1813  CA  GLN A 121     -46.170  27.615  87.463  1.00 62.69           C  
ATOM   1814  HA  GLN A 121     -46.978  26.939  87.745  1.00 62.69           H  
ATOM   1815  C   GLN A 121     -45.993  27.526  85.943  1.00 62.69           C  
ATOM   1816  CB  GLN A 121     -46.585  29.052  87.781  1.00 62.69           C  
ATOM   1817  HB2 GLN A 121     -47.262  29.403  87.002  1.00 62.69           H  
ATOM   1818  HB3 GLN A 121     -45.705  29.696  87.780  1.00 62.69           H  
ATOM   1819  O   GLN A 121     -46.951  27.278  85.206  1.00 62.69           O  
ATOM   1820  CG  GLN A 121     -47.319  29.184  89.114  1.00 62.69           C  
ATOM   1821  HG2 GLN A 121     -46.706  28.785  89.923  1.00 62.69           H  
ATOM   1822  HG3 GLN A 121     -48.243  28.608  89.079  1.00 62.69           H  
ATOM   1823  CD  GLN A 121     -47.657  30.639  89.415  1.00 62.69           C  
ATOM   1824  NE2 GLN A 121     -48.078  30.939  90.622  1.00 62.69           N  
ATOM   1825 HE21 GLN A 121     -48.030  30.241  91.350  1.00 62.69           H  
ATOM   1826 HE22 GLN A 121     -48.170  31.924  90.825  1.00 62.69           H  
ATOM   1827  OE1 GLN A 121     -47.580  31.526  88.576  1.00 62.69           O  
ATOM   1828  N   ARG A 122     -44.794  27.801  85.425  1.00 65.72           N  
ATOM   1829  H   ARG A 122     -44.061  28.076  86.063  1.00 65.72           H  
ATOM   1830  CA  ARG A 122     -44.490  27.700  83.993  1.00 65.72           C  
ATOM   1831  HA  ARG A 122     -45.342  28.074  83.425  1.00 65.72           H  
ATOM   1832  C   ARG A 122     -44.338  26.241  83.573  1.00 65.72           C  
ATOM   1833  CB  ARG A 122     -43.251  28.546  83.660  1.00 65.72           C  
ATOM   1834  HB2 ARG A 122     -42.954  29.147  84.520  1.00 65.72           H  
ATOM   1835  HB3 ARG A 122     -42.411  27.897  83.411  1.00 65.72           H  
ATOM   1836  O   ARG A 122     -44.962  25.841  82.595  1.00 65.72           O  
ATOM   1837  CG  ARG A 122     -43.528  29.497  82.493  1.00 65.72           C  
ATOM   1838  HG2 ARG A 122     -43.696  28.906  81.593  1.00 65.72           H  
ATOM   1839  HG3 ARG A 122     -44.412  30.099  82.701  1.00 65.72           H  
ATOM   1840  CD  ARG A 122     -42.328  30.425  82.291  1.00 65.72           C  
ATOM   1841  HD2 ARG A 122     -42.305  31.157  83.098  1.00 65.72           H  
ATOM   1842  HD3 ARG A 122     -41.415  29.831  82.336  1.00 65.72           H  
ATOM   1843  NE  ARG A 122     -42.388  31.103  80.984  1.00 65.72           N  
ATOM   1844  HE  ARG A 122     -43.143  30.846  80.365  1.00 65.72           H  
ATOM   1845  NH1 ARG A 122     -40.447  32.308  81.217  1.00 65.72           N  
ATOM   1846 HH11 ARG A 122     -39.746  32.933  80.844  1.00 65.72           H  
ATOM   1847 HH12 ARG A 122     -40.373  32.005  82.177  1.00 65.72           H  
ATOM   1848  NH2 ARG A 122     -41.561  32.369  79.283  1.00 65.72           N  
ATOM   1849 HH21 ARG A 122     -40.837  32.974  78.923  1.00 65.72           H  
ATOM   1850 HH22 ARG A 122     -42.303  32.056  78.674  1.00 65.72           H  
ATOM   1851  CZ  ARG A 122     -41.469  31.923  80.505  1.00 65.72           C  
ATOM   1852  N   LEU A 123     -43.612  25.451  84.359  1.00 63.59           N  
ATOM   1853  H   LEU A 123     -43.148  25.882  85.146  1.00 63.59           H  
ATOM   1854  CA  LEU A 123     -43.465  24.004  84.216  1.00 63.59           C  
ATOM   1855  HA  LEU A 123     -43.102  23.772  83.215  1.00 63.59           H  
ATOM   1856  C   LEU A 123     -44.807  23.297  84.390  1.00 63.59           C  
ATOM   1857  CB  LEU A 123     -42.464  23.482  85.262  1.00 63.59           C  
ATOM   1858  HB2 LEU A 123     -42.561  22.399  85.339  1.00 63.59           H  
ATOM   1859  HB3 LEU A 123     -42.732  23.898  86.233  1.00 63.59           H  
ATOM   1860  O   LEU A 123     -45.141  22.446  83.587  1.00 63.59           O  
ATOM   1861  CG  LEU A 123     -40.994  23.811  84.951  1.00 63.59           C  
ATOM   1862  HG  LEU A 123     -40.902  24.854  84.646  1.00 63.59           H  
ATOM   1863  CD1 LEU A 123     -40.148  23.596  86.204  1.00 63.59           C  
ATOM   1864 HD11 LEU A 123     -39.124  23.908  85.999  1.00 63.59           H  
ATOM   1865 HD12 LEU A 123     -40.156  22.544  86.492  1.00 63.59           H  
ATOM   1866 HD13 LEU A 123     -40.535  24.202  87.023  1.00 63.59           H  
ATOM   1867  CD2 LEU A 123     -40.445  22.919  83.836  1.00 63.59           C  
ATOM   1868 HD21 LEU A 123     -39.396  23.156  83.663  1.00 63.59           H  
ATOM   1869 HD22 LEU A 123     -40.991  23.090  82.908  1.00 63.59           H  
ATOM   1870 HD23 LEU A 123     -40.526  21.868  84.115  1.00 63.59           H  
ATOM   1871  N   GLU A 124     -45.615  23.688  85.369  1.00 60.35           N  
ATOM   1872  H   GLU A 124     -45.235  24.351  86.030  1.00 60.35           H  
ATOM   1873  CA  GLU A 124     -46.977  23.224  85.624  1.00 60.35           C  
ATOM   1874  HA  GLU A 124     -46.993  22.135  85.663  1.00 60.35           H  
ATOM   1875  C   GLU A 124     -47.918  23.668  84.523  1.00 60.35           C  
ATOM   1876  CB  GLU A 124     -47.552  23.751  86.945  1.00 60.35           C  
ATOM   1877  HB2 GLU A 124     -48.634  23.625  86.921  1.00 60.35           H  
ATOM   1878  HB3 GLU A 124     -47.353  24.821  87.021  1.00 60.35           H  
ATOM   1879  O   GLU A 124     -48.829  22.921  84.220  1.00 60.35           O  
ATOM   1880  CG  GLU A 124     -47.047  23.004  88.185  1.00 60.35           C  
ATOM   1881  HG2 GLU A 124     -45.960  23.060  88.243  1.00 60.35           H  
ATOM   1882  HG3 GLU A 124     -47.312  21.952  88.074  1.00 60.35           H  
ATOM   1883  CD  GLU A 124     -47.673  23.548  89.481  1.00 60.35           C  
ATOM   1884  OE1 GLU A 124     -47.662  22.791  90.478  1.00 60.35           O  
ATOM   1885  OE2 GLU A 124     -48.198  24.687  89.465  1.00 60.35           O  
ATOM   1886  N   ARG A 125     -47.731  24.825  83.878  1.00 58.21           N  
ATOM   1887  H   ARG A 125     -47.023  25.458  84.221  1.00 58.21           H  
ATOM   1888  CA  ARG A 125     -48.489  25.158  82.660  1.00 58.21           C  
ATOM   1889  HA  ARG A 125     -49.542  24.938  82.837  1.00 58.21           H  
ATOM   1890  C   ARG A 125     -48.097  24.251  81.501  1.00 58.21           C  
ATOM   1891  CB  ARG A 125     -48.347  26.640  82.293  1.00 58.21           C  
ATOM   1892  HB2 ARG A 125     -48.496  26.757  81.219  1.00 58.21           H  
ATOM   1893  HB3 ARG A 125     -47.346  26.995  82.538  1.00 58.21           H  
ATOM   1894  O   ARG A 125     -48.986  23.793  80.789  1.00 58.21           O  
ATOM   1895  CG  ARG A 125     -49.415  27.472  83.014  1.00 58.21           C  
ATOM   1896  HG2 ARG A 125     -50.399  27.129  82.693  1.00 58.21           H  
ATOM   1897  HG3 ARG A 125     -49.342  27.330  84.092  1.00 58.21           H  
ATOM   1898  CD  ARG A 125     -49.294  28.962  82.681  1.00 58.21           C  
ATOM   1899  HD2 ARG A 125     -49.229  29.087  81.600  1.00 58.21           H  
ATOM   1900  HD3 ARG A 125     -50.197  29.456  83.039  1.00 58.21           H  
ATOM   1901  NE  ARG A 125     -48.118  29.564  83.338  1.00 58.21           N  
ATOM   1902  HE  ARG A 125     -47.514  28.921  83.828  1.00 58.21           H  
ATOM   1903  NH1 ARG A 125     -48.711  31.764  83.056  1.00 58.21           N  
ATOM   1904 HH11 ARG A 125     -49.543  31.465  82.567  1.00 58.21           H  
ATOM   1905 HH12 ARG A 125     -48.520  32.742  83.220  1.00 58.21           H  
ATOM   1906  NH2 ARG A 125     -46.825  31.264  84.140  1.00 58.21           N  
ATOM   1907 HH21 ARG A 125     -46.692  32.239  84.366  1.00 58.21           H  
ATOM   1908 HH22 ARG A 125     -46.218  30.597  84.595  1.00 58.21           H  
ATOM   1909  CZ  ARG A 125     -47.888  30.856  83.505  1.00 58.21           C  
ATOM   1910  N   MET A 126     -46.809  23.936  81.357  1.00 58.79           N  
ATOM   1911  H   MET A 126     -46.134  24.372  81.969  1.00 58.79           H  
ATOM   1912  CA  MET A 126     -46.341  22.935  80.392  1.00 58.79           C  
ATOM   1913  HA  MET A 126     -46.722  23.195  79.404  1.00 58.79           H  
ATOM   1914  C   MET A 126     -46.895  21.535  80.722  1.00 58.79           C  
ATOM   1915  CB  MET A 126     -44.802  22.929  80.321  1.00 58.79           C  
ATOM   1916  HB2 MET A 126     -44.491  22.102  79.682  1.00 58.79           H  
ATOM   1917  HB3 MET A 126     -44.375  22.761  81.310  1.00 58.79           H  
ATOM   1918  O   MET A 126     -47.330  20.819  79.827  1.00 58.79           O  
ATOM   1919  CG  MET A 126     -44.219  24.227  79.747  1.00 58.79           C  
ATOM   1920  HG2 MET A 126     -44.657  25.077  80.269  1.00 58.79           H  
ATOM   1921  HG3 MET A 126     -44.501  24.304  78.697  1.00 58.79           H  
ATOM   1922  SD  MET A 126     -42.414  24.371  79.880  1.00 58.79           S  
ATOM   1923  CE  MET A 126     -41.884  23.055  78.747  1.00 58.79           C  
ATOM   1924  HE1 MET A 126     -42.310  23.222  77.758  1.00 58.79           H  
ATOM   1925  HE2 MET A 126     -40.796  23.058  78.674  1.00 58.79           H  
ATOM   1926  HE3 MET A 126     -42.206  22.084  79.125  1.00 58.79           H  
ATOM   1927  N   LEU A 127     -46.968  21.171  82.007  1.00 54.48           N  
ATOM   1928  H   LEU A 127     -46.520  21.785  82.672  1.00 54.48           H  
ATOM   1929  CA  LEU A 127     -47.471  19.888  82.515  1.00 54.48           C  
ATOM   1930  HA  LEU A 127     -47.092  19.095  81.869  1.00 54.48           H  
ATOM   1931  C   LEU A 127     -49.001  19.785  82.490  1.00 54.48           C  
ATOM   1932  CB  LEU A 127     -46.940  19.676  83.952  1.00 54.48           C  
ATOM   1933  HB2 LEU A 127     -46.451  20.586  84.297  1.00 54.48           H  
ATOM   1934  HB3 LEU A 127     -47.771  19.518  84.640  1.00 54.48           H  
ATOM   1935  O   LEU A 127     -49.555  18.750  82.145  1.00 54.48           O  
ATOM   1936  CG  LEU A 127     -45.941  18.514  84.086  1.00 54.48           C  
ATOM   1937  HG  LEU A 127     -45.438  18.341  83.135  1.00 54.48           H  
ATOM   1938  CD1 LEU A 127     -44.875  18.835  85.133  1.00 54.48           C  
ATOM   1939 HD11 LEU A 127     -44.182  17.999  85.222  1.00 54.48           H  
ATOM   1940 HD12 LEU A 127     -44.312  19.714  84.819  1.00 54.48           H  
ATOM   1941 HD13 LEU A 127     -45.336  19.031  86.101  1.00 54.48           H  
ATOM   1942  CD2 LEU A 127     -46.677  17.241  84.511  1.00 54.48           C  
ATOM   1943 HD21 LEU A 127     -45.967  16.415  84.551  1.00 54.48           H  
ATOM   1944 HD22 LEU A 127     -47.447  17.007  83.777  1.00 54.48           H  
ATOM   1945 HD23 LEU A 127     -47.129  17.377  85.494  1.00 54.48           H  
ATOM   1946  N   ALA A 128     -49.724  20.838  82.857  1.00 50.00           N  
ATOM   1947  H   ALA A 128     -49.225  21.664  83.156  1.00 50.00           H  
ATOM   1948  CA  ALA A 128     -51.183  20.880  82.883  1.00 50.00           C  
ATOM   1949  HA  ALA A 128     -51.548  20.005  83.421  1.00 50.00           H  
ATOM   1950  C   ALA A 128     -51.744  20.816  81.462  1.00 50.00           C  
ATOM   1951  CB  ALA A 128     -51.663  22.139  83.616  1.00 50.00           C  
ATOM   1952  HB1 ALA A 128     -52.752  22.165  83.627  1.00 50.00           H  
ATOM   1953  HB2 ALA A 128     -51.292  23.030  83.109  1.00 50.00           H  
ATOM   1954  HB3 ALA A 128     -51.299  22.131  84.643  1.00 50.00           H  
ATOM   1955  O   ALA A 128     -52.793  20.206  81.258  1.00 50.00           O  
ATOM   1956  N   ALA A 129     -51.004  21.357  80.488  1.00 45.05           N  
ATOM   1957  H   ALA A 129     -50.168  21.865  80.740  1.00 45.05           H  
ATOM   1958  CA  ALA A 129     -51.287  21.218  79.066  1.00 45.05           C  
ATOM   1959  HA  ALA A 129     -52.304  21.566  78.885  1.00 45.05           H  
ATOM   1960  C   ALA A 129     -51.223  19.761  78.559  1.00 45.05           C  
ATOM   1961  CB  ALA A 129     -50.332  22.135  78.293  1.00 45.05           C  
ATOM   1962  HB1 ALA A 129     -49.300  21.824  78.453  1.00 45.05           H  
ATOM   1963  HB2 ALA A 129     -50.455  23.167  78.622  1.00 45.05           H  
ATOM   1964  HB3 ALA A 129     -50.554  22.076  77.228  1.00 45.05           H  
ATOM   1965  O   ALA A 129     -51.819  19.473  77.526  1.00 45.05           O  
ATOM   1966  N   LEU A 130     -50.601  18.821  79.289  1.00 44.52           N  
ATOM   1967  H   LEU A 130     -50.080  19.100  80.107  1.00 44.52           H  
ATOM   1968  CA  LEU A 130     -50.673  17.386  78.962  1.00 44.52           C  
ATOM   1969  HA  LEU A 130     -50.586  17.263  77.882  1.00 44.52           H  
ATOM   1970  C   LEU A 130     -52.005  16.731  79.362  1.00 44.52           C  
ATOM   1971  CB  LEU A 130     -49.513  16.621  79.636  1.00 44.52           C  
ATOM   1972  HB2 LEU A 130     -49.334  17.013  80.637  1.00 44.52           H  
ATOM   1973  HB3 LEU A 130     -49.811  15.583  79.782  1.00 44.52           H  
ATOM   1974  O   LEU A 130     -52.444  15.789  78.713  1.00 44.52           O  
ATOM   1975  CG  LEU A 130     -48.203  16.632  78.835  1.00 44.52           C  
ATOM   1976  HG  LEU A 130     -48.133  17.547  78.247  1.00 44.52           H  
ATOM   1977  CD1 LEU A 130     -46.991  16.556  79.764  1.00 44.52           C  
ATOM   1978 HD11 LEU A 130     -47.045  15.662  80.387  1.00 44.52           H  
ATOM   1979 HD12 LEU A 130     -46.963  17.444  80.396  1.00 44.52           H  
ATOM   1980 HD13 LEU A 130     -46.078  16.528  79.171  1.00 44.52           H  
ATOM   1981  CD2 LEU A 130     -48.171  15.418  77.906  1.00 44.52           C  
ATOM   1982 HD21 LEU A 130     -49.037  15.436  77.244  1.00 44.52           H  
ATOM   1983 HD22 LEU A 130     -48.175  14.493  78.482  1.00 44.52           H  
ATOM   1984 HD23 LEU A 130     -47.269  15.452  77.295  1.00 44.52           H  
ATOM   1985  N   ARG A 131     -52.642  17.158  80.460  1.00 40.04           N  
ATOM   1986  H   ARG A 131     -52.292  17.998  80.899  1.00 40.04           H  
ATOM   1987  CA  ARG A 131     -53.673  16.345  81.145  1.00 40.04           C  
ATOM   1988  HA  ARG A 131     -53.280  15.331  81.218  1.00 40.04           H  
ATOM   1989  C   ARG A 131     -55.010  16.169  80.408  1.00 40.04           C  
ATOM   1990  CB  ARG A 131     -53.940  16.887  82.559  1.00 40.04           C  
ATOM   1991  HB2 ARG A 131     -53.509  17.882  82.665  1.00 40.04           H  
ATOM   1992  HB3 ARG A 131     -55.014  16.975  82.720  1.00 40.04           H  
ATOM   1993  O   ARG A 131     -55.429  15.033  80.207  1.00 40.04           O  
ATOM   1994  CG  ARG A 131     -53.384  15.982  83.655  1.00 40.04           C  
ATOM   1995  HG2 ARG A 131     -53.734  14.959  83.517  1.00 40.04           H  
ATOM   1996  HG3 ARG A 131     -52.295  16.008  83.620  1.00 40.04           H  
ATOM   1997  CD  ARG A 131     -53.890  16.524  84.993  1.00 40.04           C  
ATOM   1998  HD2 ARG A 131     -54.955  16.309  85.084  1.00 40.04           H  
ATOM   1999  HD3 ARG A 131     -53.746  17.605  85.002  1.00 40.04           H  
ATOM   2000  NE  ARG A 131     -53.160  15.941  86.127  1.00 40.04           N  
ATOM   2001  HE  ARG A 131     -52.493  15.214  85.911  1.00 40.04           H  
ATOM   2002  NH1 ARG A 131     -54.040  17.310  87.746  1.00 40.04           N  
ATOM   2003 HH11 ARG A 131     -54.634  17.732  87.048  1.00 40.04           H  
ATOM   2004 HH12 ARG A 131     -54.011  17.679  88.686  1.00 40.04           H  
ATOM   2005  NH2 ARG A 131     -52.415  15.872  88.274  1.00 40.04           N  
ATOM   2006 HH21 ARG A 131     -52.407  16.249  89.211  1.00 40.04           H  
ATOM   2007 HH22 ARG A 131     -51.717  15.192  88.008  1.00 40.04           H  
ATOM   2008  CZ  ARG A 131     -53.212  16.372  87.373  1.00 40.04           C  
ATOM   2009  N   PRO A 132     -55.766  17.251  80.138  1.00 32.83           N  
ATOM   2010  CA  PRO A 132     -57.210  17.170  79.851  1.00 32.83           C  
ATOM   2011  HA  PRO A 132     -57.708  16.551  80.597  1.00 32.83           H  
ATOM   2012  C   PRO A 132     -57.520  16.587  78.466  1.00 32.83           C  
ATOM   2013  CB  PRO A 132     -57.707  18.616  79.976  1.00 32.83           C  
ATOM   2014  HB2 PRO A 132     -58.055  18.785  80.995  1.00 32.83           H  
ATOM   2015  HB3 PRO A 132     -58.509  18.840  79.272  1.00 32.83           H  
ATOM   2016  O   PRO A 132     -58.634  16.161  78.169  1.00 32.83           O  
ATOM   2017  CG  PRO A 132     -56.478  19.487  79.723  1.00 32.83           C  
ATOM   2018  HG2 PRO A 132     -56.539  20.434  80.259  1.00 32.83           H  
ATOM   2019  HG3 PRO A 132     -56.376  19.670  78.653  1.00 32.83           H  
ATOM   2020  CD  PRO A 132     -55.325  18.634  80.230  1.00 32.83           C  
ATOM   2021  HD2 PRO A 132     -55.133  18.897  81.270  1.00 32.83           H  
ATOM   2022  HD3 PRO A 132     -54.436  18.820  79.627  1.00 32.83           H  
ATOM   2023  N   VAL A 133     -56.489  16.563  77.632  1.00 31.88           N  
ATOM   2024  H   VAL A 133     -55.597  16.793  78.046  1.00 31.88           H  
ATOM   2025  CA  VAL A 133     -56.461  16.517  76.169  1.00 31.88           C  
ATOM   2026  HA  VAL A 133     -57.299  17.107  75.796  1.00 31.88           H  
ATOM   2027  C   VAL A 133     -56.654  15.088  75.618  1.00 31.88           C  
ATOM   2028  CB  VAL A 133     -55.159  17.237  75.739  1.00 31.88           C  
ATOM   2029  HB  VAL A 133     -54.304  16.660  76.090  1.00 31.88           H  
ATOM   2030  O   VAL A 133     -56.472  14.817  74.441  1.00 31.88           O  
ATOM   2031  CG1 VAL A 133     -55.013  17.446  74.232  1.00 31.88           C  
ATOM   2032 HG11 VAL A 133     -54.841  16.492  73.734  1.00 31.88           H  
ATOM   2033 HG12 VAL A 133     -55.910  17.909  73.820  1.00 31.88           H  
ATOM   2034 HG13 VAL A 133     -54.147  18.071  74.014  1.00 31.88           H  
ATOM   2035  CG2 VAL A 133     -55.088  18.640  76.376  1.00 31.88           C  
ATOM   2036 HG21 VAL A 133     -54.854  18.558  77.438  1.00 31.88           H  
ATOM   2037 HG22 VAL A 133     -56.023  19.179  76.219  1.00 31.88           H  
ATOM   2038 HG23 VAL A 133     -54.273  19.212  75.933  1.00 31.88           H  
ATOM   2039  N   ALA A 134     -57.110  14.191  76.494  1.00 28.59           N  
ATOM   2040  H   ALA A 134     -57.176  14.524  77.446  1.00 28.59           H  
ATOM   2041  CA  ALA A 134     -57.715  12.889  76.242  1.00 28.59           C  
ATOM   2042  HA  ALA A 134     -57.200  12.384  75.424  1.00 28.59           H  
ATOM   2043  C   ALA A 134     -59.224  12.956  75.917  1.00 28.59           C  
ATOM   2044  CB  ALA A 134     -57.523  12.100  77.544  1.00 28.59           C  
ATOM   2045  HB1 ALA A 134     -58.060  12.574  78.366  1.00 28.59           H  
ATOM   2046  HB2 ALA A 134     -57.898  11.086  77.408  1.00 28.59           H  
ATOM   2047  HB3 ALA A 134     -56.463  12.050  77.791  1.00 28.59           H  
ATOM   2048  O   ALA A 134     -59.754  12.059  75.268  1.00 28.59           O  
ATOM   2049  N   GLN A 135     -59.936  13.958  76.460  1.00 24.46           N  
ATOM   2050  H   GLN A 135     -59.432  14.673  76.964  1.00 24.46           H  
ATOM   2051  CA  GLN A 135     -61.395  13.902  76.665  1.00 24.46           C  
ATOM   2052  HA  GLN A 135     -61.703  12.871  76.838  1.00 24.46           H  
ATOM   2053  C   GLN A 135     -62.249  14.435  75.510  1.00 24.46           C  
ATOM   2054  CB  GLN A 135     -61.759  14.753  77.900  1.00 24.46           C  
ATOM   2055  HB2 GLN A 135     -62.842  14.869  77.936  1.00 24.46           H  
ATOM   2056  HB3 GLN A 135     -61.325  15.747  77.789  1.00 24.46           H  
ATOM   2057  O   GLN A 135     -63.387  14.013  75.349  1.00 24.46           O  
ATOM   2058  CG  GLN A 135     -61.326  14.154  79.242  1.00 24.46           C  
ATOM   2059  HG2 GLN A 135     -60.247  14.006  79.254  1.00 24.46           H  
ATOM   2060  HG3 GLN A 135     -61.808  13.183  79.361  1.00 24.46           H  
ATOM   2061  CD  GLN A 135     -61.701  15.047  80.426  1.00 24.46           C  
ATOM   2062  NE2 GLN A 135     -61.903  14.485  81.598  1.00 24.46           N  
ATOM   2063 HE21 GLN A 135     -61.855  13.481  81.700  1.00 24.46           H  
ATOM   2064 HE22 GLN A 135     -62.187  15.119  82.331  1.00 24.46           H  
ATOM   2065  OE1 GLN A 135     -61.807  16.259  80.353  1.00 24.46           O  
ATOM   2066  N   ALA A 136     -61.777  15.494  74.856  1.00 20.81           N  
ATOM   2067  H   ALA A 136     -60.775  15.615  74.890  1.00 20.81           H  
ATOM   2068  CA  ALA A 136     -62.542  16.733  74.973  1.00 20.81           C  
ATOM   2069  HA  ALA A 136     -62.898  16.805  76.001  1.00 20.81           H  
ATOM   2070  C   ALA A 136     -63.804  16.868  74.109  1.00 20.81           C  
ATOM   2071  CB  ALA A 136     -61.585  17.916  74.762  1.00 20.81           C  
ATOM   2072  HB1 ALA A 136     -61.152  17.885  73.762  1.00 20.81           H  
ATOM   2073  HB2 ALA A 136     -60.784  17.879  75.501  1.00 20.81           H  
ATOM   2074  HB3 ALA A 136     -62.130  18.851  74.887  1.00 20.81           H  
ATOM   2075  O   ALA A 136     -64.887  17.072  74.645  1.00 20.81           O  
ATOM   2076  N   ALA A 137     -63.618  17.019  72.799  1.00 20.15           N  
ATOM   2077  H   ALA A 137     -62.744  16.708  72.399  1.00 20.15           H  
ATOM   2078  CA  ALA A 137     -64.326  18.097  72.110  1.00 20.15           C  
ATOM   2079  HA  ALA A 137     -64.350  18.941  72.799  1.00 20.15           H  
ATOM   2080  C   ALA A 137     -65.801  17.797  71.780  1.00 20.15           C  
ATOM   2081  CB  ALA A 137     -63.498  18.556  70.907  1.00 20.15           C  
ATOM   2082  HB1 ALA A 137     -63.973  19.418  70.439  1.00 20.15           H  
ATOM   2083  HB2 ALA A 137     -63.437  17.749  70.177  1.00 20.15           H  
ATOM   2084  HB3 ALA A 137     -62.494  18.834  71.227  1.00 20.15           H  
ATOM   2085  O   ALA A 137     -66.196  16.661  71.549  1.00 20.15           O  
ATOM   2086  N   ASP A 138     -66.586  18.875  71.749  1.00 21.48           N  
ATOM   2087  H   ASP A 138     -66.092  19.756  71.743  1.00 21.48           H  
ATOM   2088  CA  ASP A 138     -67.888  18.960  72.421  1.00 21.48           C  
ATOM   2089  HA  ASP A 138     -67.992  18.140  73.132  1.00 21.48           H  
ATOM   2090  C   ASP A 138     -69.118  18.931  71.490  1.00 21.48           C  
ATOM   2091  CB  ASP A 138     -67.782  20.287  73.210  1.00 21.48           C  
ATOM   2092  HB2 ASP A 138     -66.852  20.267  73.778  1.00 21.48           H  
ATOM   2093  HB3 ASP A 138     -67.695  21.117  72.510  1.00 21.48           H  
ATOM   2094  O   ASP A 138     -69.952  18.030  71.537  1.00 21.48           O  
ATOM   2095  CG  ASP A 138     -68.887  20.598  74.216  1.00 21.48           C  
ATOM   2096  OD1 ASP A 138     -69.415  19.651  74.832  1.00 21.48           O  
ATOM   2097  OD2 ASP A 138     -69.138  21.810  74.402  1.00 21.48           O  
ATOM   2098  N   ALA A 139     -69.271  19.994  70.700  1.00 19.66           N  
ATOM   2099  H   ALA A 139     -68.497  20.641  70.670  1.00 19.66           H  
ATOM   2100  CA  ALA A 139     -70.580  20.517  70.307  1.00 19.66           C  
ATOM   2101  HA  ALA A 139     -71.344  20.076  70.948  1.00 19.66           H  
ATOM   2102  C   ALA A 139     -70.922  20.139  68.853  1.00 19.66           C  
ATOM   2103  CB  ALA A 139     -70.524  22.025  70.597  1.00 19.66           C  
ATOM   2104  HB1 ALA A 139     -69.920  22.541  69.850  1.00 19.66           H  
ATOM   2105  HB2 ALA A 139     -70.093  22.194  71.584  1.00 19.66           H  
ATOM   2106  HB3 ALA A 139     -71.537  22.426  70.621  1.00 19.66           H  
ATOM   2107  O   ALA A 139     -70.598  19.061  68.381  1.00 19.66           O  
ATOM   2108  N   SER A 140     -71.413  21.028  67.994  1.00 19.91           N  
ATOM   2109  H   SER A 140     -71.127  20.724  67.075  1.00 19.91           H  
ATOM   2110  CA  SER A 140     -72.782  21.562  67.886  1.00 19.91           C  
ATOM   2111  HA  SER A 140     -73.446  21.101  68.618  1.00 19.91           H  
ATOM   2112  C   SER A 140     -73.237  21.179  66.460  1.00 19.91           C  
ATOM   2113  CB  SER A 140     -72.776  23.092  68.059  1.00 19.91           C  
ATOM   2114  HB2 SER A 140     -73.756  23.499  67.810  1.00 19.91           H  
ATOM   2115  HB3 SER A 140     -72.570  23.354  69.097  1.00 19.91           H  
ATOM   2116  O   SER A 140     -72.610  20.356  65.809  1.00 19.91           O  
ATOM   2117  OG  SER A 140     -71.795  23.687  67.233  1.00 19.91           O  
ATOM   2118  HG  SER A 140     -70.968  23.219  67.369  1.00 19.91           H  
ATOM   2119  N   GLY A 141     -74.200  21.822  65.821  1.00 17.84           N  
ATOM   2120  H   GLY A 141     -73.994  21.827  64.832  1.00 17.84           H  
ATOM   2121  CA  GLY A 141     -75.618  21.588  66.056  1.00 17.84           C  
ATOM   2122  HA2 GLY A 141     -75.954  22.167  66.916  1.00 17.84           H  
ATOM   2123  HA3 GLY A 141     -75.792  20.527  66.239  1.00 17.84           H  
ATOM   2124  C   GLY A 141     -76.434  22.003  64.831  1.00 17.84           C  
ATOM   2125  O   GLY A 141     -77.445  21.384  64.519  1.00 17.84           O  
ATOM   2126  N   THR A 142     -75.995  23.066  64.155  1.00 18.66           N  
ATOM   2127  H   THR A 142     -75.102  23.465  64.406  1.00 18.66           H  
ATOM   2128  CA  THR A 142     -76.687  23.692  63.026  1.00 18.66           C  
ATOM   2129  HA  THR A 142     -77.744  23.802  63.270  1.00 18.66           H  
ATOM   2130  C   THR A 142     -76.596  22.811  61.782  1.00 18.66           C  
ATOM   2131  CB  THR A 142     -76.088  25.085  62.766  1.00 18.66           C  
ATOM   2132  HB  THR A 142     -76.519  25.517  61.863  1.00 18.66           H  
ATOM   2133  O   THR A 142     -75.820  21.872  61.713  1.00 18.66           O  
ATOM   2134  CG2 THR A 142     -76.346  26.038  63.933  1.00 18.66           C  
ATOM   2135 HG21 THR A 142     -77.417  26.105  64.124  1.00 18.66           H  
ATOM   2136 HG22 THR A 142     -75.841  25.686  64.832  1.00 18.66           H  
ATOM   2137 HG23 THR A 142     -75.970  27.030  63.682  1.00 18.66           H  
ATOM   2138  OG1 THR A 142     -74.694  24.999  62.611  1.00 18.66           O  
ATOM   2139  HG1 THR A 142     -74.362  25.828  62.259  1.00 18.66           H  
ATOM   2140  N   GLY A 143     -77.339  23.028  60.718  1.00 17.88           N  
ATOM   2141  H   GLY A 143     -77.179  22.331  60.005  1.00 17.88           H  
ATOM   2142  CA  GLY A 143     -78.360  23.996  60.365  1.00 17.88           C  
ATOM   2143  HA2 GLY A 143     -79.294  23.792  60.888  1.00 17.88           H  
ATOM   2144  HA3 GLY A 143     -78.030  25.020  60.537  1.00 17.88           H  
ATOM   2145  C   GLY A 143     -78.547  23.762  58.871  1.00 17.88           C  
ATOM   2146  O   GLY A 143     -78.471  22.639  58.389  1.00 17.88           O  
ATOM   2147  N   ALA A 144     -78.640  24.820  58.091  1.00 17.41           N  
ATOM   2148  H   ALA A 144     -77.938  24.821  57.365  1.00 17.41           H  
ATOM   2149  CA  ALA A 144     -79.946  25.105  57.531  1.00 17.41           C  
ATOM   2150  HA  ALA A 144     -80.727  24.757  58.208  1.00 17.41           H  
ATOM   2151  C   ALA A 144     -80.137  24.356  56.203  1.00 17.41           C  
ATOM   2152  CB  ALA A 144     -80.068  26.626  57.399  1.00 17.41           C  
ATOM   2153  HB1 ALA A 144     -80.038  27.086  58.387  1.00 17.41           H  
ATOM   2154  HB2 ALA A 144     -81.016  26.878  56.923  1.00 17.41           H  
ATOM   2155  HB3 ALA A 144     -79.250  27.026  56.800  1.00 17.41           H  
ATOM   2156  O   ALA A 144     -81.193  23.786  55.967  1.00 17.41           O  
ATOM   2157  N   ASN A 145     -79.157  24.407  55.300  1.00 17.72           N  
ATOM   2158  H   ASN A 145     -79.029  23.518  54.839  1.00 17.72           H  
ATOM   2159  CA  ASN A 145     -79.363  25.439  54.288  1.00 17.72           C  
ATOM   2160  HA  ASN A 145     -80.076  26.145  54.713  1.00 17.72           H  
ATOM   2161  C   ASN A 145     -80.076  24.807  53.070  1.00 17.72           C  
ATOM   2162  CB  ASN A 145     -78.068  26.223  53.973  1.00 17.72           C  
ATOM   2163  HB2 ASN A 145     -77.354  26.092  54.786  1.00 17.72           H  
ATOM   2164  HB3 ASN A 145     -77.615  25.818  53.068  1.00 17.72           H  
ATOM   2165  O   ASN A 145     -79.971  23.600  52.866  1.00 17.72           O  
ATOM   2166  CG  ASN A 145     -78.287  27.730  53.817  1.00 17.72           C  
ATOM   2167  ND2 ASN A 145     -77.562  28.392  52.951  1.00 17.72           N  
ATOM   2168 HD21 ASN A 145     -77.750  29.381  52.868  1.00 17.72           H  
ATOM   2169 HD22 ASN A 145     -76.866  27.923  52.389  1.00 17.72           H  
ATOM   2170  OD1 ASN A 145     -79.125  28.342  54.456  1.00 17.72           O  
ATOM   2171  N   PRO A 146     -80.836  25.609  52.312  1.00 20.14           N  
ATOM   2172  CA  PRO A 146     -82.209  25.264  51.980  1.00 20.14           C  
ATOM   2173  HA  PRO A 146     -82.626  24.597  52.735  1.00 20.14           H  
ATOM   2174  C   PRO A 146     -82.404  24.611  50.623  1.00 20.14           C  
ATOM   2175  CB  PRO A 146     -82.961  26.606  52.015  1.00 20.14           C  
ATOM   2176  HB2 PRO A 146     -83.812  26.629  51.334  1.00 20.14           H  
ATOM   2177  HB3 PRO A 146     -83.307  26.791  53.032  1.00 20.14           H  
ATOM   2178  O   PRO A 146     -83.132  23.634  50.509  1.00 20.14           O  
ATOM   2179  CG  PRO A 146     -81.911  27.649  51.647  1.00 20.14           C  
ATOM   2180  HG2 PRO A 146     -82.152  28.628  52.061  1.00 20.14           H  
ATOM   2181  HG3 PRO A 146     -81.744  27.722  50.572  1.00 20.14           H  
ATOM   2182  CD  PRO A 146     -80.703  27.050  52.302  1.00 20.14           C  
ATOM   2183  HD2 PRO A 146     -79.798  27.377  51.792  1.00 20.14           H  
ATOM   2184  HD3 PRO A 146     -80.790  27.412  53.327  1.00 20.14           H  
ATOM   2185  N   SER A 147     -81.947  25.302  49.585  1.00 17.53           N  
ATOM   2186  H   SER A 147     -81.245  26.008  49.753  1.00 17.53           H  
ATOM   2187  CA  SER A 147     -82.938  25.679  48.573  1.00 17.53           C  
ATOM   2188  HA  SER A 147     -83.947  25.492  48.940  1.00 17.53           H  
ATOM   2189  C   SER A 147     -82.808  24.916  47.287  1.00 17.53           C  
ATOM   2190  CB  SER A 147     -82.838  27.170  48.221  1.00 17.53           C  
ATOM   2191  HB2 SER A 147     -83.268  27.766  49.026  1.00 17.53           H  
ATOM   2192  HB3 SER A 147     -83.422  27.366  47.321  1.00 17.53           H  
ATOM   2193  O   SER A 147     -83.834  24.646  46.683  1.00 17.53           O  
ATOM   2194  OG  SER A 147     -81.487  27.561  48.004  1.00 17.53           O  
ATOM   2195  HG  SER A 147     -81.486  28.119  47.222  1.00 17.53           H  
ATOM   2196  N   GLY A 148     -81.555  24.701  46.871  1.00 17.24           N  
ATOM   2197  H   GLY A 148     -80.838  24.857  47.565  1.00 17.24           H  
ATOM   2198  CA  GLY A 148     -81.140  24.879  45.481  1.00 17.24           C  
ATOM   2199  HA2 GLY A 148     -80.877  25.925  45.318  1.00 17.24           H  
ATOM   2200  HA3 GLY A 148     -80.256  24.271  45.292  1.00 17.24           H  
ATOM   2201  C   GLY A 148     -82.200  24.468  44.469  1.00 17.24           C  
ATOM   2202  O   GLY A 148     -82.471  23.281  44.335  1.00 17.24           O  
ATOM   2203  N   ASP A 149     -82.772  25.473  43.805  1.00 19.50           N  
ATOM   2204  H   ASP A 149     -82.463  26.413  44.007  1.00 19.50           H  
ATOM   2205  CA  ASP A 149     -84.062  25.392  43.119  1.00 19.50           C  
ATOM   2206  HA  ASP A 149     -84.824  25.047  43.818  1.00 19.50           H  
ATOM   2207  C   ASP A 149     -84.075  24.440  41.918  1.00 19.50           C  
ATOM   2208  CB  ASP A 149     -84.446  26.807  42.623  1.00 19.50           C  
ATOM   2209  HB2 ASP A 149     -83.594  27.240  42.097  1.00 19.50           H  
ATOM   2210  HB3 ASP A 149     -85.278  26.726  41.924  1.00 19.50           H  
ATOM   2211  O   ASP A 149     -84.845  23.486  41.855  1.00 19.50           O  
ATOM   2212  CG  ASP A 149     -84.872  27.785  43.709  1.00 19.50           C  
ATOM   2213  OD1 ASP A 149     -85.765  27.432  44.510  1.00 19.50           O  
ATOM   2214  OD2 ASP A 149     -84.269  28.881  43.771  1.00 19.50           O  
ATOM   2215  N   ASP A 150     -83.350  24.839  40.878  1.00 18.50           N  
ATOM   2216  H   ASP A 150     -82.648  25.530  41.100  1.00 18.50           H  
ATOM   2217  CA  ASP A 150     -84.165  25.211  39.714  1.00 18.50           C  
ATOM   2218  HA  ASP A 150     -85.207  25.318  40.015  1.00 18.50           H  
ATOM   2219  C   ASP A 150     -84.133  24.181  38.597  1.00 18.50           C  
ATOM   2220  CB  ASP A 150     -83.646  26.571  39.192  1.00 18.50           C  
ATOM   2221  HB2 ASP A 150     -82.891  26.409  38.423  1.00 18.50           H  
ATOM   2222  HB3 ASP A 150     -83.141  27.112  39.992  1.00 18.50           H  
ATOM   2223  O   ASP A 150     -85.134  23.885  37.948  1.00 18.50           O  
ATOM   2224  CG  ASP A 150     -84.726  27.500  38.631  1.00 18.50           C  
ATOM   2225  OD1 ASP A 150     -85.930  27.247  38.853  1.00 18.50           O  
ATOM   2226  OD2 ASP A 150     -84.312  28.508  38.016  1.00 18.50           O  
ATOM   2227  N   LEU A 151     -82.910  23.745  38.316  1.00 19.23           N  
ATOM   2228  H   LEU A 151     -82.212  23.929  39.023  1.00 19.23           H  
ATOM   2229  CA  LEU A 151     -82.450  23.630  36.937  1.00 19.23           C  
ATOM   2230  HA  LEU A 151     -82.756  24.521  36.389  1.00 19.23           H  
ATOM   2231  C   LEU A 151     -83.081  22.428  36.228  1.00 19.23           C  
ATOM   2232  CB  LEU A 151     -80.914  23.547  36.958  1.00 19.23           C  
ATOM   2233  HB2 LEU A 151     -80.629  22.735  37.627  1.00 19.23           H  
ATOM   2234  HB3 LEU A 151     -80.550  23.288  35.963  1.00 19.23           H  
ATOM   2235  O   LEU A 151     -83.394  21.420  36.850  1.00 19.23           O  
ATOM   2236  CG  LEU A 151     -80.230  24.851  37.414  1.00 19.23           C  
ATOM   2237  HG  LEU A 151     -80.726  25.247  38.300  1.00 19.23           H  
ATOM   2238  CD1 LEU A 151     -78.774  24.574  37.780  1.00 19.23           C  
ATOM   2239 HD11 LEU A 151     -78.295  25.499  38.100  1.00 19.23           H  
ATOM   2240 HD12 LEU A 151     -78.734  23.854  38.597  1.00 19.23           H  
ATOM   2241 HD13 LEU A 151     -78.247  24.170  36.915  1.00 19.23           H  
ATOM   2242  CD2 LEU A 151     -80.253  25.906  36.307  1.00 19.23           C  
ATOM   2243 HD21 LEU A 151     -79.745  26.808  36.650  1.00 19.23           H  
ATOM   2244 HD22 LEU A 151     -79.759  25.527  35.413  1.00 19.23           H  
ATOM   2245 HD23 LEU A 151     -81.283  26.171  36.069  1.00 19.23           H  
ATOM   2246  N   GLY A 152     -83.212  22.393  34.908  1.00 22.59           N  
ATOM   2247  H   GLY A 152     -83.556  21.502  34.581  1.00 22.59           H  
ATOM   2248  CA  GLY A 152     -82.969  23.357  33.835  1.00 22.59           C  
ATOM   2249  HA2 GLY A 152     -81.917  23.640  33.797  1.00 22.59           H  
ATOM   2250  HA3 GLY A 152     -83.589  24.241  33.982  1.00 22.59           H  
ATOM   2251  C   GLY A 152     -83.363  22.649  32.526  1.00 22.59           C  
ATOM   2252  O   GLY A 152     -83.276  21.428  32.450  1.00 22.59           O  
ATOM   2253  N   GLU A 153     -83.875  23.378  31.535  1.00 24.30           N  
ATOM   2254  H   GLU A 153     -83.818  24.383  31.620  1.00 24.30           H  
ATOM   2255  CA  GLU A 153     -84.971  22.886  30.676  1.00 24.30           C  
ATOM   2256  HA  GLU A 153     -85.837  22.677  31.304  1.00 24.30           H  
ATOM   2257  C   GLU A 153     -84.739  21.621  29.839  1.00 24.30           C  
ATOM   2258  CB  GLU A 153     -85.364  23.980  29.667  1.00 24.30           C  
ATOM   2259  HB2 GLU A 153     -84.481  24.270  29.098  1.00 24.30           H  
ATOM   2260  HB3 GLU A 153     -86.094  23.560  28.974  1.00 24.30           H  
ATOM   2261  O   GLU A 153     -85.595  20.733  29.819  1.00 24.30           O  
ATOM   2262  CG  GLU A 153     -85.986  25.235  30.280  1.00 24.30           C  
ATOM   2263  HG2 GLU A 153     -85.245  25.733  30.906  1.00 24.30           H  
ATOM   2264  HG3 GLU A 153     -86.822  24.935  30.912  1.00 24.30           H  
ATOM   2265  CD  GLU A 153     -86.482  26.210  29.196  1.00 24.30           C  
ATOM   2266  OE1 GLU A 153     -87.384  27.014  29.519  1.00 24.30           O  
ATOM   2267  OE2 GLU A 153     -85.973  26.147  28.053  1.00 24.30           O  
ATOM   2268  N   ALA A 154     -83.741  21.676  28.958  1.00 20.90           N  
ATOM   2269  H   ALA A 154     -83.015  22.359  29.118  1.00 20.90           H  
ATOM   2270  CA  ALA A 154     -84.076  21.411  27.562  1.00 20.90           C  
ATOM   2271  HA  ALA A 154     -85.046  21.871  27.376  1.00 20.90           H  
ATOM   2272  C   ALA A 154     -84.233  19.918  27.255  1.00 20.90           C  
ATOM   2273  CB  ALA A 154     -83.087  22.131  26.641  1.00 20.90           C  
ATOM   2274  HB1 ALA A 154     -82.084  21.730  26.788  1.00 20.90           H  
ATOM   2275  HB2 ALA A 154     -83.372  21.979  25.600  1.00 20.90           H  
ATOM   2276  HB3 ALA A 154     -83.085  23.200  26.854  1.00 20.90           H  
ATOM   2277  O   ALA A 154     -83.443  19.078  27.676  1.00 20.90           O  
ATOM   2278  N   GLY A 155     -85.264  19.594  26.471  1.00 28.60           N  
ATOM   2279  H   GLY A 155     -85.856  20.347  26.151  1.00 28.60           H  
ATOM   2280  CA  GLY A 155     -85.561  18.243  25.986  1.00 28.60           C  
ATOM   2281  HA2 GLY A 155     -86.601  18.193  25.662  1.00 28.60           H  
ATOM   2282  HA3 GLY A 155     -85.413  17.531  26.797  1.00 28.60           H  
ATOM   2283  C   GLY A 155     -84.667  17.826  24.817  1.00 28.60           C  
ATOM   2284  O   GLY A 155     -85.203  17.380  23.808  1.00 28.60           O  
ATOM   2285  N   VAL A 156     -83.360  18.055  24.988  1.00 25.81           N  
ATOM   2286  H   VAL A 156     -83.119  18.414  25.900  1.00 25.81           H  
ATOM   2287  CA  VAL A 156     -82.192  17.852  24.106  1.00 25.81           C  
ATOM   2288  HA  VAL A 156     -81.943  18.802  23.632  1.00 25.81           H  
ATOM   2289  C   VAL A 156     -82.395  16.802  23.005  1.00 25.81           C  
ATOM   2290  CB  VAL A 156     -81.027  17.416  25.034  1.00 25.81           C  
ATOM   2291  HB  VAL A 156     -81.441  16.665  25.707  1.00 25.81           H  
ATOM   2292  O   VAL A 156     -83.024  15.771  23.220  1.00 25.81           O  
ATOM   2293  CG1 VAL A 156     -79.783  16.744  24.439  1.00 25.81           C  
ATOM   2294 HG11 VAL A 156     -79.298  16.171  25.229  1.00 25.81           H  
ATOM   2295 HG12 VAL A 156     -79.040  17.472  24.112  1.00 25.81           H  
ATOM   2296 HG13 VAL A 156     -80.026  16.043  23.641  1.00 25.81           H  
ATOM   2297  CG2 VAL A 156     -80.530  18.572  25.915  1.00 25.81           C  
ATOM   2298 HG21 VAL A 156     -79.692  18.243  26.530  1.00 25.81           H  
ATOM   2299 HG22 VAL A 156     -80.203  19.406  25.294  1.00 25.81           H  
ATOM   2300 HG23 VAL A 156     -81.318  18.929  26.579  1.00 25.81           H  
ATOM   2301  N   ASP A 157     -81.777  16.872  21.829  1.00 25.60           N  
ATOM   2302  H   ASP A 157     -81.969  16.055  21.267  1.00 25.60           H  
ATOM   2303  CA  ASP A 157     -81.135  17.970  21.085  1.00 25.60           C  
ATOM   2304  HA  ASP A 157     -81.792  18.839  21.047  1.00 25.60           H  
ATOM   2305  C   ASP A 157     -80.966  17.453  19.642  1.00 25.60           C  
ATOM   2306  CB  ASP A 157     -79.729  18.398  21.603  1.00 25.60           C  
ATOM   2307  HB2 ASP A 157     -79.169  17.534  21.962  1.00 25.60           H  
ATOM   2308  HB3 ASP A 157     -79.165  18.796  20.760  1.00 25.60           H  
ATOM   2309  O   ASP A 157     -81.861  17.523  18.805  1.00 25.60           O  
ATOM   2310  CG  ASP A 157     -79.667  19.579  22.558  1.00 25.60           C  
ATOM   2311  OD1 ASP A 157     -80.601  20.408  22.500  1.00 25.60           O  
ATOM   2312  OD2 ASP A 157     -78.684  19.658  23.322  1.00 25.60           O  
ATOM   2313  N   GLU A 158     -79.795  16.884  19.368  1.00 25.73           N  
ATOM   2314  H   GLU A 158     -79.139  16.877  20.136  1.00 25.73           H  
ATOM   2315  CA  GLU A 158     -79.161  16.824  18.049  1.00 25.73           C  
ATOM   2316  HA  GLU A 158     -79.546  17.600  17.387  1.00 25.73           H  
ATOM   2317  C   GLU A 158     -79.357  15.471  17.371  1.00 25.73           C  
ATOM   2318  CB  GLU A 158     -77.657  17.043  18.289  1.00 25.73           C  
ATOM   2319  HB2 GLU A 158     -77.371  16.448  19.156  1.00 25.73           H  
ATOM   2320  HB3 GLU A 158     -77.093  16.670  17.434  1.00 25.73           H  
ATOM   2321  O   GLU A 158     -79.153  15.320  16.167  1.00 25.73           O  
ATOM   2322  CG  GLU A 158     -77.274  18.521  18.489  1.00 25.73           C  
ATOM   2323  HG2 GLU A 158     -78.054  19.045  19.042  1.00 25.73           H  
ATOM   2324  HG3 GLU A 158     -77.234  18.988  17.506  1.00 25.73           H  
ATOM   2325  CD  GLU A 158     -75.924  18.724  19.202  1.00 25.73           C  
ATOM   2326  OE1 GLU A 158     -75.491  19.896  19.267  1.00 25.73           O  
ATOM   2327  OE2 GLU A 158     -75.324  17.720  19.654  1.00 25.73           O  
ATOM   2328  N   LEU A 159     -79.736  14.478  18.180  1.00 22.66           N  
ATOM   2329  H   LEU A 159     -79.941  14.771  19.124  1.00 22.66           H  
ATOM   2330  CA  LEU A 159     -79.432  13.062  17.978  1.00 22.66           C  
ATOM   2331  HA  LEU A 159     -78.354  12.924  18.066  1.00 22.66           H  
ATOM   2332  C   LEU A 159     -79.825  12.506  16.611  1.00 22.66           C  
ATOM   2333  CB  LEU A 159     -80.161  12.266  19.082  1.00 22.66           C  
ATOM   2334  HB2 LEU A 159     -80.569  11.343  18.670  1.00 22.66           H  
ATOM   2335  HB3 LEU A 159     -81.009  12.847  19.445  1.00 22.66           H  
ATOM   2336  O   LEU A 159     -79.200  11.563  16.136  1.00 22.66           O  
ATOM   2337  CG  LEU A 159     -79.243  11.903  20.258  1.00 22.66           C  
ATOM   2338  HG  LEU A 159     -78.585  12.742  20.484  1.00 22.66           H  
ATOM   2339  CD1 LEU A 159     -80.078  11.597  21.501  1.00 22.66           C  
ATOM   2340 HD11 LEU A 159     -80.761  10.771  21.304  1.00 22.66           H  
ATOM   2341 HD12 LEU A 159     -79.417  11.337  22.328  1.00 22.66           H  
ATOM   2342 HD13 LEU A 159     -80.648  12.482  21.785  1.00 22.66           H  
ATOM   2343  CD2 LEU A 159     -78.404  10.666  19.927  1.00 22.66           C  
ATOM   2344 HD21 LEU A 159     -77.732  10.448  20.757  1.00 22.66           H  
ATOM   2345 HD22 LEU A 159     -77.802  10.859  19.038  1.00 22.66           H  
ATOM   2346 HD23 LEU A 159     -79.047   9.806  19.741  1.00 22.66           H  
ATOM   2347  N   LEU A 160     -80.905  13.023  16.028  1.00 23.18           N  
ATOM   2348  H   LEU A 160     -81.274  13.879  16.416  1.00 23.18           H  
ATOM   2349  CA  LEU A 160     -81.584  12.380  14.908  1.00 23.18           C  
ATOM   2350  HA  LEU A 160     -81.743  11.329  15.146  1.00 23.18           H  
ATOM   2351  C   LEU A 160     -80.780  12.403  13.605  1.00 23.18           C  
ATOM   2352  CB  LEU A 160     -82.939  13.084  14.688  1.00 23.18           C  
ATOM   2353  HB2 LEU A 160     -83.311  12.833  13.695  1.00 23.18           H  
ATOM   2354  HB3 LEU A 160     -82.775  14.161  14.708  1.00 23.18           H  
ATOM   2355  O   LEU A 160     -80.946  11.505  12.784  1.00 23.18           O  
ATOM   2356  CG  LEU A 160     -84.022  12.713  15.714  1.00 23.18           C  
ATOM   2357  HG  LEU A 160     -83.617  12.781  16.723  1.00 23.18           H  
ATOM   2358  CD1 LEU A 160     -85.201  13.681  15.598  1.00 23.18           C  
ATOM   2359 HD11 LEU A 160     -85.622  13.643  14.594  1.00 23.18           H  
ATOM   2360 HD12 LEU A 160     -84.854  14.694  15.803  1.00 23.18           H  
ATOM   2361 HD13 LEU A 160     -85.965  13.424  16.332  1.00 23.18           H  
ATOM   2362  CD2 LEU A 160     -84.558  11.296  15.479  1.00 23.18           C  
ATOM   2363 HD21 LEU A 160     -84.956  11.209  14.468  1.00 23.18           H  
ATOM   2364 HD22 LEU A 160     -85.343  11.077  16.203  1.00 23.18           H  
ATOM   2365 HD23 LEU A 160     -83.755  10.570  15.611  1.00 23.18           H  
ATOM   2366  N   GLU A 161     -80.046  13.486  13.353  1.00 23.68           N  
ATOM   2367  H   GLU A 161     -79.820  14.080  14.138  1.00 23.68           H  
ATOM   2368  CA  GLU A 161     -80.222  14.158  12.065  1.00 23.68           C  
ATOM   2369  HA  GLU A 161     -81.277  14.080  11.805  1.00 23.68           H  
ATOM   2370  C   GLU A 161     -79.460  13.549  10.883  1.00 23.68           C  
ATOM   2371  CB  GLU A 161     -79.917  15.655  12.233  1.00 23.68           C  
ATOM   2372  HB2 GLU A 161     -78.840  15.820  12.204  1.00 23.68           H  
ATOM   2373  HB3 GLU A 161     -80.289  15.991  13.201  1.00 23.68           H  
ATOM   2374  O   GLU A 161     -80.077  13.118   9.903  1.00 23.68           O  
ATOM   2375  CG  GLU A 161     -80.625  16.475  11.150  1.00 23.68           C  
ATOM   2376  HG2 GLU A 161     -81.701  16.343  11.263  1.00 23.68           H  
ATOM   2377  HG3 GLU A 161     -80.345  16.090  10.170  1.00 23.68           H  
ATOM   2378  CD  GLU A 161     -80.271  17.966  11.206  1.00 23.68           C  
ATOM   2379  OE1 GLU A 161     -81.210  18.780  11.038  1.00 23.68           O  
ATOM   2380  OE2 GLU A 161     -79.065  18.271  11.310  1.00 23.68           O  
ATOM   2381  N   ALA A 162     -78.126  13.589  10.919  1.00 23.31           N  
ATOM   2382  H   ALA A 162     -77.697  13.923  11.770  1.00 23.31           H  
ATOM   2383  CA  ALA A 162     -77.288  13.553   9.719  1.00 23.31           C  
ATOM   2384  HA  ALA A 162     -77.821  14.094   8.938  1.00 23.31           H  
ATOM   2385  C   ALA A 162     -77.064  12.130   9.170  1.00 23.31           C  
ATOM   2386  CB  ALA A 162     -75.999  14.338   9.987  1.00 23.31           C  
ATOM   2387  HB1 ALA A 162     -75.416  13.841  10.762  1.00 23.31           H  
ATOM   2388  HB2 ALA A 162     -76.240  15.350  10.312  1.00 23.31           H  
ATOM   2389  HB3 ALA A 162     -75.402  14.391   9.077  1.00 23.31           H  
ATOM   2390  O   ALA A 162     -75.948  11.700   8.912  1.00 23.31           O  
ATOM   2391  N   LEU A 163     -78.145  11.376   8.994  1.00 22.17           N  
ATOM   2392  H   LEU A 163     -79.020  11.765   9.316  1.00 22.17           H  
ATOM   2393  CA  LEU A 163     -78.144  10.019   8.452  1.00 22.17           C  
ATOM   2394  HA  LEU A 163     -77.300   9.476   8.879  1.00 22.17           H  
ATOM   2395  C   LEU A 163     -77.988  10.010   6.919  1.00 22.17           C  
ATOM   2396  CB  LEU A 163     -79.473   9.375   8.913  1.00 22.17           C  
ATOM   2397  HB2 LEU A 163     -80.246   9.525   8.160  1.00 22.17           H  
ATOM   2398  HB3 LEU A 163     -79.807   9.907   9.804  1.00 22.17           H  
ATOM   2399  O   LEU A 163     -77.492   9.051   6.344  1.00 22.17           O  
ATOM   2400  CG  LEU A 163     -79.382   7.886   9.294  1.00 22.17           C  
ATOM   2401  HG  LEU A 163     -78.390   7.663   9.688  1.00 22.17           H  
ATOM   2402  CD1 LEU A 163     -80.405   7.582  10.392  1.00 22.17           C  
ATOM   2403 HD11 LEU A 163     -80.343   6.530  10.672  1.00 22.17           H  
ATOM   2404 HD12 LEU A 163     -81.412   7.812  10.043  1.00 22.17           H  
ATOM   2405 HD13 LEU A 163     -80.186   8.185  11.272  1.00 22.17           H  
ATOM   2406  CD2 LEU A 163     -79.678   6.956   8.117  1.00 22.17           C  
ATOM   2407 HD21 LEU A 163     -78.945   7.127   7.329  1.00 22.17           H  
ATOM   2408 HD22 LEU A 163     -79.598   5.918   8.440  1.00 22.17           H  
ATOM   2409 HD23 LEU A 163     -80.678   7.145   7.725  1.00 22.17           H  
ATOM   2410  N   GLY A 164     -78.494  11.054   6.256  1.00 20.99           N  
ATOM   2411  H   GLY A 164     -78.803  11.825   6.831  1.00 20.99           H  
ATOM   2412  CA  GLY A 164     -79.060  10.929   4.912  1.00 20.99           C  
ATOM   2413  HA2 GLY A 164     -79.689  11.800   4.727  1.00 20.99           H  
ATOM   2414  HA3 GLY A 164     -79.710  10.054   4.902  1.00 20.99           H  
ATOM   2415  C   GLY A 164     -78.108  10.785   3.719  1.00 20.99           C  
ATOM   2416  O   GLY A 164     -78.152   9.771   3.032  1.00 20.99           O  
ATOM   2417  N   ARG A 165     -77.511  11.906   3.289  1.00 22.20           N  
ATOM   2418  H   ARG A 165     -77.306  12.611   3.981  1.00 22.20           H  
ATOM   2419  CA  ARG A 165     -77.748  12.361   1.902  1.00 22.20           C  
ATOM   2420  HA  ARG A 165     -78.582  11.779   1.509  1.00 22.20           H  
ATOM   2421  C   ARG A 165     -76.673  12.109   0.844  1.00 22.20           C  
ATOM   2422  CB  ARG A 165     -78.150  13.853   1.884  1.00 22.20           C  
ATOM   2423  HB2 ARG A 165     -77.648  14.351   1.054  1.00 22.20           H  
ATOM   2424  HB3 ARG A 165     -77.827  14.346   2.801  1.00 22.20           H  
ATOM   2425  O   ARG A 165     -77.053  11.696  -0.246  1.00 22.20           O  
ATOM   2426  CG  ARG A 165     -79.661  14.039   1.692  1.00 22.20           C  
ATOM   2427  HG2 ARG A 165     -79.962  13.479   0.807  1.00 22.20           H  
ATOM   2428  HG3 ARG A 165     -80.201  13.641   2.551  1.00 22.20           H  
ATOM   2429  CD  ARG A 165     -80.033  15.511   1.461  1.00 22.20           C  
ATOM   2430  HD2 ARG A 165     -79.303  15.957   0.785  1.00 22.20           H  
ATOM   2431  HD3 ARG A 165     -81.008  15.539   0.974  1.00 22.20           H  
ATOM   2432  NE  ARG A 165     -80.116  16.286   2.716  1.00 22.20           N  
ATOM   2433  HE  ARG A 165     -80.071  15.766   3.581  1.00 22.20           H  
ATOM   2434  NH1 ARG A 165     -80.195  18.376   1.767  1.00 22.20           N  
ATOM   2435 HH11 ARG A 165     -79.951  17.961   0.879  1.00 22.20           H  
ATOM   2436 HH12 ARG A 165     -80.164  19.379   1.880  1.00 22.20           H  
ATOM   2437  NH2 ARG A 165     -80.381  18.164   3.982  1.00 22.20           N  
ATOM   2438 HH21 ARG A 165     -80.338  17.610   4.826  1.00 22.20           H  
ATOM   2439 HH22 ARG A 165     -80.384  19.170   4.070  1.00 22.20           H  
ATOM   2440  CZ  ARG A 165     -80.232  17.600   2.816  1.00 22.20           C  
ATOM   2441  N   GLU A 166     -75.452  12.596   1.051  1.00 20.65           N  
ATOM   2442  H   GLU A 166     -75.152  12.836   1.985  1.00 20.65           H  
ATOM   2443  CA  GLU A 166     -74.695  13.161  -0.082  1.00 20.65           C  
ATOM   2444  HA  GLU A 166     -75.424  13.755  -0.632  1.00 20.65           H  
ATOM   2445  C   GLU A 166     -74.223  12.134  -1.132  1.00 20.65           C  
ATOM   2446  CB  GLU A 166     -73.614  14.152   0.392  1.00 20.65           C  
ATOM   2447  HB2 GLU A 166     -73.507  14.082   1.475  1.00 20.65           H  
ATOM   2448  HB3 GLU A 166     -72.658  13.911  -0.072  1.00 20.65           H  
ATOM   2449  O   GLU A 166     -73.894  10.996  -0.812  1.00 20.65           O  
ATOM   2450  CG  GLU A 166     -74.025  15.585  -0.000  1.00 20.65           C  
ATOM   2451  HG2 GLU A 166     -74.062  15.645  -1.088  1.00 20.65           H  
ATOM   2452  HG3 GLU A 166     -75.033  15.765   0.373  1.00 20.65           H  
ATOM   2453  CD  GLU A 166     -73.109  16.692   0.543  1.00 20.65           C  
ATOM   2454  OE1 GLU A 166     -73.335  17.848   0.119  1.00 20.65           O  
ATOM   2455  OE2 GLU A 166     -72.285  16.400   1.435  1.00 20.65           O  
ATOM   2456  N   LEU A 167     -74.313  12.567  -2.397  1.00 21.33           N  
ATOM   2457  H   LEU A 167     -74.325  13.570  -2.512  1.00 21.33           H  
ATOM   2458  CA  LEU A 167     -74.628  11.806  -3.620  1.00 21.33           C  
ATOM   2459  HA  LEU A 167     -75.136  10.881  -3.345  1.00 21.33           H  
ATOM   2460  C   LEU A 167     -73.408  11.414  -4.491  1.00 21.33           C  
ATOM   2461  CB  LEU A 167     -75.587  12.715  -4.448  1.00 21.33           C  
ATOM   2462  HB2 LEU A 167     -75.426  12.600  -5.520  1.00 21.33           H  
ATOM   2463  HB3 LEU A 167     -75.331  13.754  -4.241  1.00 21.33           H  
ATOM   2464  O   LEU A 167     -72.264  11.726  -4.190  1.00 21.33           O  
ATOM   2465  CG  LEU A 167     -77.089  12.519  -4.206  1.00 21.33           C  
ATOM   2466  HG  LEU A 167     -77.287  12.478  -3.135  1.00 21.33           H  
ATOM   2467  CD1 LEU A 167     -77.848  13.710  -4.800  1.00 21.33           C  
ATOM   2468 HD11 LEU A 167     -78.918  13.583  -4.633  1.00 21.33           H  
ATOM   2469 HD12 LEU A 167     -77.516  14.632  -4.322  1.00 21.33           H  
ATOM   2470 HD13 LEU A 167     -77.652  13.770  -5.871  1.00 21.33           H  
ATOM   2471  CD2 LEU A 167     -77.623  11.252  -4.878  1.00 21.33           C  
ATOM   2472 HD21 LEU A 167     -77.473  11.304  -5.956  1.00 21.33           H  
ATOM   2473 HD22 LEU A 167     -78.686  11.135  -4.666  1.00 21.33           H  
ATOM   2474 HD23 LEU A 167     -77.091  10.379  -4.500  1.00 21.33           H  
ATOM   2475  N   ASP A 168     -73.751  10.817  -5.636  1.00 20.39           N  
ATOM   2476  H   ASP A 168     -74.724  10.545  -5.661  1.00 20.39           H  
ATOM   2477  CA  ASP A 168     -73.092  10.471  -6.915  1.00 20.39           C  
ATOM   2478  HA  ASP A 168     -72.901   9.398  -6.913  1.00 20.39           H  
ATOM   2479  C   ASP A 168     -71.798  11.156  -7.419  1.00 20.39           C  
ATOM   2480  CB  ASP A 168     -74.140  10.776  -8.020  1.00 20.39           C  
ATOM   2481  HB2 ASP A 168     -74.276  11.856  -8.084  1.00 20.39           H  
ATOM   2482  HB3 ASP A 168     -73.750  10.437  -8.979  1.00 20.39           H  
ATOM   2483  O   ASP A 168     -71.233  10.656  -8.387  1.00 20.39           O  
ATOM   2484  CG  ASP A 168     -75.513  10.118  -7.839  1.00 20.39           C  
ATOM   2485  OD1 ASP A 168     -75.578   9.046  -7.198  1.00 20.39           O  
ATOM   2486  OD2 ASP A 168     -76.512  10.699  -8.324  1.00 20.39           O  
ATOM   2487  N   GLY A 169     -71.407  12.316  -6.890  1.00 20.40           N  
ATOM   2488  H   GLY A 169     -71.740  12.510  -5.957  1.00 20.40           H  
ATOM   2489  CA  GLY A 169     -71.004  13.477  -7.704  1.00 20.40           C  
ATOM   2490  HA2 GLY A 169     -70.963  14.347  -7.049  1.00 20.40           H  
ATOM   2491  HA3 GLY A 169     -71.801  13.671  -8.422  1.00 20.40           H  
ATOM   2492  C   GLY A 169     -69.701  13.450  -8.521  1.00 20.40           C  
ATOM   2493  O   GLY A 169     -69.679  12.999  -9.667  1.00 20.40           O  
ATOM   2494  N   ASP A 170     -68.719  14.194  -8.010  1.00 19.32           N  
ATOM   2495  H   ASP A 170     -68.754  14.425  -7.028  1.00 19.32           H  
ATOM   2496  CA  ASP A 170     -67.867  15.074  -8.833  1.00 19.32           C  
ATOM   2497  HA  ASP A 170     -68.420  15.325  -9.739  1.00 19.32           H  
ATOM   2498  C   ASP A 170     -66.562  14.449  -9.355  1.00 19.32           C  
ATOM   2499  CB  ASP A 170     -67.618  16.406  -8.080  1.00 19.32           C  
ATOM   2500  HB2 ASP A 170     -67.333  16.181  -7.052  1.00 19.32           H  
ATOM   2501  HB3 ASP A 170     -66.768  16.903  -8.546  1.00 19.32           H  
ATOM   2502  O   ASP A 170     -65.848  13.778  -8.572  1.00 19.32           O  
ATOM   2503  CG  ASP A 170     -68.785  17.421  -8.082  1.00 19.32           C  
ATOM   2504  OD1 ASP A 170     -69.651  17.388  -8.991  1.00 19.32           O  
ATOM   2505  OD2 ASP A 170     -68.793  18.292  -7.178  1.00 19.32           O  
ATOM   2506  OXT ASP A 170     -66.274  14.700 -10.550  1.00 19.32           O  
TER    2507      ASP A 170                                                       
ATOM   2507  N   MET B   1     -23.284   8.920 -52.919  1.00 75.65           N  
ATOM   2508  H   MET B   1     -23.017   7.955 -53.051  1.00 75.65           H  
ATOM   2509  H2  MET B   1     -22.577   9.534 -53.296  1.00 75.65           H  
ATOM   2510  H3  MET B   1     -24.160   9.085 -53.395  1.00 75.65           H  
ATOM   2511  CA  MET B   1     -23.456   9.192 -51.487  1.00 75.65           C  
ATOM   2512  HA  MET B   1     -24.279   8.580 -51.119  1.00 75.65           H  
ATOM   2513  C   MET B   1     -23.831  10.646 -51.308  1.00 75.65           C  
ATOM   2514  CB  MET B   1     -22.209   8.829 -50.676  1.00 75.65           C  
ATOM   2515  HB2 MET B   1     -21.899   9.678 -50.067  1.00 75.65           H  
ATOM   2516  HB3 MET B   1     -21.382   8.560 -51.333  1.00 75.65           H  
ATOM   2517  O   MET B   1     -23.046  11.515 -51.685  1.00 75.65           O  
ATOM   2518  CG  MET B   1     -22.518   7.655 -49.754  1.00 75.65           C  
ATOM   2519  HG2 MET B   1     -23.423   7.882 -49.189  1.00 75.65           H  
ATOM   2520  HG3 MET B   1     -22.705   6.759 -50.346  1.00 75.65           H  
ATOM   2521  SD  MET B   1     -21.183   7.347 -48.582  1.00 75.65           S  
ATOM   2522  CE  MET B   1     -20.715   5.654 -49.032  1.00 75.65           C  
ATOM   2523  HE1 MET B   1     -20.360   5.624 -50.062  1.00 75.65           H  
ATOM   2524  HE2 MET B   1     -19.921   5.318 -48.366  1.00 75.65           H  
ATOM   2525  HE3 MET B   1     -21.574   4.993 -48.915  1.00 75.65           H  
ATOM   2526  N   THR B   2     -25.039  10.900 -50.819  1.00 88.31           N  
ATOM   2527  H   THR B   2     -25.577  10.113 -50.485  1.00 88.31           H  
ATOM   2528  CA  THR B   2     -25.452  12.239 -50.377  1.00 88.31           C  
ATOM   2529  HA  THR B   2     -25.316  12.949 -51.192  1.00 88.31           H  
ATOM   2530  C   THR B   2     -24.572  12.698 -49.212  1.00 88.31           C  
ATOM   2531  CB  THR B   2     -26.931  12.254 -49.957  1.00 88.31           C  
ATOM   2532  HB  THR B   2     -27.145  13.202 -49.463  1.00 88.31           H  
ATOM   2533  O   THR B   2     -23.981  11.868 -48.519  1.00 88.31           O  
ATOM   2534  CG2 THR B   2     -27.872  12.118 -51.152  1.00 88.31           C  
ATOM   2535 HG21 THR B   2     -27.709  11.166 -51.658  1.00 88.31           H  
ATOM   2536 HG22 THR B   2     -27.703  12.937 -51.851  1.00 88.31           H  
ATOM   2537 HG23 THR B   2     -28.903  12.162 -50.801  1.00 88.31           H  
ATOM   2538  OG1 THR B   2     -27.204  11.208 -49.057  1.00 88.31           O  
ATOM   2539  HG1 THR B   2     -27.272  10.376 -49.532  1.00 88.31           H  
ATOM   2540  N   ASP B   3     -24.465  14.008 -48.974  1.00 84.92           N  
ATOM   2541  H   ASP B   3     -24.888  14.687 -49.590  1.00 84.92           H  
ATOM   2542  CA  ASP B   3     -23.714  14.499 -47.807  1.00 84.92           C  
ATOM   2543  HA  ASP B   3     -22.688  14.135 -47.866  1.00 84.92           H  
ATOM   2544  C   ASP B   3     -24.278  13.937 -46.499  1.00 84.92           C  
ATOM   2545  CB  ASP B   3     -23.695  16.034 -47.765  1.00 84.92           C  
ATOM   2546  HB2 ASP B   3     -23.494  16.353 -46.742  1.00 84.92           H  
ATOM   2547  HB3 ASP B   3     -24.676  16.418 -48.045  1.00 84.92           H  
ATOM   2548  O   ASP B   3     -23.511  13.573 -45.612  1.00 84.92           O  
ATOM   2549  CG  ASP B   3     -22.608  16.647 -48.654  1.00 84.92           C  
ATOM   2550  OD1 ASP B   3     -21.603  15.951 -48.945  1.00 84.92           O  
ATOM   2551  OD2 ASP B   3     -22.819  17.809 -49.054  1.00 84.92           O  
ATOM   2552  N   SER B   4     -25.600  13.760 -46.409  1.00 85.60           N  
ATOM   2553  H   SER B   4     -26.200  14.100 -47.148  1.00 85.60           H  
ATOM   2554  CA  SER B   4     -26.226  13.111 -45.257  1.00 85.60           C  
ATOM   2555  HA  SER B   4     -25.926  13.650 -44.358  1.00 85.60           H  
ATOM   2556  C   SER B   4     -25.763  11.661 -45.077  1.00 85.60           C  
ATOM   2557  CB  SER B   4     -27.751  13.181 -45.354  1.00 85.60           C  
ATOM   2558  HB2 SER B   4     -28.189  12.799 -44.432  1.00 85.60           H  
ATOM   2559  HB3 SER B   4     -28.099  12.572 -46.189  1.00 85.60           H  
ATOM   2560  O   SER B   4     -25.462  11.281 -43.951  1.00 85.60           O  
ATOM   2561  OG  SER B   4     -28.162  14.523 -45.550  1.00 85.60           O  
ATOM   2562  HG  SER B   4     -27.615  15.106 -45.019  1.00 85.60           H  
ATOM   2563  N   GLU B   5     -25.623  10.863 -46.145  1.00 88.42           N  
ATOM   2564  H   GLU B   5     -25.864  11.212 -47.062  1.00 88.42           H  
ATOM   2565  CA  GLU B   5     -25.082   9.495 -46.033  1.00 88.42           C  
ATOM   2566  HA  GLU B   5     -25.663   8.937 -45.299  1.00 88.42           H  
ATOM   2567  C   GLU B   5     -23.626   9.481 -45.551  1.00 88.42           C  
ATOM   2568  CB  GLU B   5     -25.153   8.751 -47.372  1.00 88.42           C  
ATOM   2569  HB2 GLU B   5     -24.482   7.894 -47.318  1.00 88.42           H  
ATOM   2570  HB3 GLU B   5     -24.795   9.419 -48.156  1.00 88.42           H  
ATOM   2571  O   GLU B   5     -23.293   8.691 -44.666  1.00 88.42           O  
ATOM   2572  CG  GLU B   5     -26.540   8.203 -47.725  1.00 88.42           C  
ATOM   2573  HG2 GLU B   5     -27.282   8.995 -47.623  1.00 88.42           H  
ATOM   2574  HG3 GLU B   5     -26.795   7.413 -47.018  1.00 88.42           H  
ATOM   2575  CD  GLU B   5     -26.571   7.664 -49.165  1.00 88.42           C  
ATOM   2576  OE1 GLU B   5     -27.143   6.581 -49.388  1.00 88.42           O  
ATOM   2577  OE2 GLU B   5     -26.036   8.365 -50.066  1.00 88.42           O  
ATOM   2578  N   LYS B   6     -22.774  10.374 -46.078  1.00 90.07           N  
ATOM   2579  H   LYS B   6     -23.131  11.014 -46.773  1.00 90.07           H  
ATOM   2580  CA  LYS B   6     -21.365  10.470 -45.655  1.00 90.07           C  
ATOM   2581  HA  LYS B   6     -20.888   9.496 -45.765  1.00 90.07           H  
ATOM   2582  C   LYS B   6     -21.258  10.840 -44.178  1.00 90.07           C  
ATOM   2583  CB  LYS B   6     -20.603  11.513 -46.482  1.00 90.07           C  
ATOM   2584  HB2 LYS B   6     -21.124  12.468 -46.417  1.00 90.07           H  
ATOM   2585  HB3 LYS B   6     -19.613  11.637 -46.044  1.00 90.07           H  
ATOM   2586  O   LYS B   6     -20.576  10.164 -43.412  1.00 90.07           O  
ATOM   2587  CG  LYS B   6     -20.433  11.131 -47.954  1.00 90.07           C  
ATOM   2588  HG2 LYS B   6     -21.418  11.030 -48.410  1.00 90.07           H  
ATOM   2589  HG3 LYS B   6     -19.886  10.192 -48.036  1.00 90.07           H  
ATOM   2590  CD  LYS B   6     -19.664  12.253 -48.654  1.00 90.07           C  
ATOM   2591  HD2 LYS B   6     -18.676  12.347 -48.204  1.00 90.07           H  
ATOM   2592  HD3 LYS B   6     -20.207  13.185 -48.502  1.00 90.07           H  
ATOM   2593  CE  LYS B   6     -19.523  12.001 -50.153  1.00 90.07           C  
ATOM   2594  HE2 LYS B   6     -18.879  11.136 -50.310  1.00 90.07           H  
ATOM   2595  HE3 LYS B   6     -20.513  11.785 -50.556  1.00 90.07           H  
ATOM   2596  NZ  LYS B   6     -18.968  13.213 -50.799  1.00 90.07           N  
ATOM   2597  HZ1 LYS B   6     -19.567  14.000 -50.594  1.00 90.07           H  
ATOM   2598  HZ2 LYS B   6     -18.058  13.430 -50.419  1.00 90.07           H  
ATOM   2599  HZ3 LYS B   6     -18.902  13.109 -51.802  1.00 90.07           H  
ATOM   2600  N   VAL B   7     -21.949  11.902 -43.760  1.00 89.10           N  
ATOM   2601  H   VAL B   7     -22.507  12.410 -44.431  1.00 89.10           H  
ATOM   2602  CA  VAL B   7     -21.915  12.365 -42.365  1.00 89.10           C  
ATOM   2603  HA  VAL B   7     -20.873  12.461 -42.060  1.00 89.10           H  
ATOM   2604  C   VAL B   7     -22.546  11.319 -41.434  1.00 89.10           C  
ATOM   2605  CB  VAL B   7     -22.567  13.756 -42.225  1.00 89.10           C  
ATOM   2606  HB  VAL B   7     -23.607  13.696 -42.546  1.00 89.10           H  
ATOM   2607  O   VAL B   7     -22.043  11.113 -40.332  1.00 89.10           O  
ATOM   2608  CG1 VAL B   7     -22.516  14.292 -40.790  1.00 89.10           C  
ATOM   2609 HG11 VAL B   7     -22.749  13.510 -40.067  1.00 89.10           H  
ATOM   2610 HG12 VAL B   7     -21.516  14.654 -40.554  1.00 89.10           H  
ATOM   2611 HG13 VAL B   7     -23.221  15.117 -40.681  1.00 89.10           H  
ATOM   2612  CG2 VAL B   7     -21.828  14.818 -43.054  1.00 89.10           C  
ATOM   2613 HG21 VAL B   7     -22.325  15.782 -42.946  1.00 89.10           H  
ATOM   2614 HG22 VAL B   7     -20.793  14.908 -42.725  1.00 89.10           H  
ATOM   2615 HG23 VAL B   7     -21.825  14.555 -44.112  1.00 89.10           H  
ATOM   2616  N   ALA B   8     -23.580  10.589 -41.870  1.00 89.28           N  
ATOM   2617  H   ALA B   8     -23.988  10.800 -42.770  1.00 89.28           H  
ATOM   2618  CA  ALA B   8     -24.180   9.508 -41.085  1.00 89.28           C  
ATOM   2619  HA  ALA B   8     -24.428   9.899 -40.098  1.00 89.28           H  
ATOM   2620  C   ALA B   8     -23.240   8.306 -40.875  1.00 89.28           C  
ATOM   2621  CB  ALA B   8     -25.482   9.064 -41.761  1.00 89.28           C  
ATOM   2622  HB1 ALA B   8     -25.946   8.267 -41.180  1.00 89.28           H  
ATOM   2623  HB2 ALA B   8     -25.279   8.704 -42.770  1.00 89.28           H  
ATOM   2624  HB3 ALA B   8     -26.175   9.904 -41.812  1.00 89.28           H  
ATOM   2625  O   ALA B   8     -23.340   7.621 -39.856  1.00 89.28           O  
ATOM   2626  N   GLU B   9     -22.335   8.011 -41.813  1.00 92.03           N  
ATOM   2627  H   GLU B   9     -22.311   8.559 -42.661  1.00 92.03           H  
ATOM   2628  CA  GLU B   9     -21.292   6.993 -41.623  1.00 92.03           C  
ATOM   2629  HA  GLU B   9     -21.746   6.085 -41.227  1.00 92.03           H  
ATOM   2630  C   GLU B   9     -20.245   7.440 -40.594  1.00 92.03           C  
ATOM   2631  CB  GLU B   9     -20.664   6.647 -42.978  1.00 92.03           C  
ATOM   2632  HB2 GLU B   9     -21.471   6.431 -43.679  1.00 92.03           H  
ATOM   2633  HB3 GLU B   9     -20.093   7.498 -43.348  1.00 92.03           H  
ATOM   2634  O   GLU B   9     -19.955   6.698 -39.652  1.00 92.03           O  
ATOM   2635  CG  GLU B   9     -19.753   5.416 -42.876  1.00 92.03           C  
ATOM   2636  HG2 GLU B   9     -18.934   5.638 -42.192  1.00 92.03           H  
ATOM   2637  HG3 GLU B   9     -20.332   4.594 -42.456  1.00 92.03           H  
ATOM   2638  CD  GLU B   9     -19.175   4.980 -44.231  1.00 92.03           C  
ATOM   2639  OE1 GLU B   9     -18.317   4.074 -44.206  1.00 92.03           O  
ATOM   2640  OE2 GLU B   9     -19.629   5.505 -45.273  1.00 92.03           O  
ATOM   2641  N   TYR B  10     -19.768   8.686 -40.694  1.00 91.95           N  
ATOM   2642  H   TYR B  10     -20.013   9.235 -41.505  1.00 91.95           H  
ATOM   2643  CA  TYR B  10     -18.872   9.263 -39.687  1.00 91.95           C  
ATOM   2644  HA  TYR B  10     -17.998   8.619 -39.596  1.00 91.95           H  
ATOM   2645  C   TYR B  10     -19.516   9.325 -38.297  1.00 91.95           C  
ATOM   2646  CB  TYR B  10     -18.403  10.657 -40.121  1.00 91.95           C  
ATOM   2647  HB2 TYR B  10     -17.985  11.168 -39.254  1.00 91.95           H  
ATOM   2648  HB3 TYR B  10     -19.259  11.242 -40.460  1.00 91.95           H  
ATOM   2649  O   TYR B  10     -18.853   9.006 -37.310  1.00 91.95           O  
ATOM   2650  CG  TYR B  10     -17.329  10.635 -41.189  1.00 91.95           C  
ATOM   2651  CD1 TYR B  10     -16.046  10.144 -40.874  1.00 91.95           C  
ATOM   2652  HD1 TYR B  10     -15.836   9.784 -39.878  1.00 91.95           H  
ATOM   2653  CD2 TYR B  10     -17.599  11.112 -42.485  1.00 91.95           C  
ATOM   2654  HD2 TYR B  10     -18.579  11.495 -42.728  1.00 91.95           H  
ATOM   2655  CE1 TYR B  10     -15.037  10.116 -41.856  1.00 91.95           C  
ATOM   2656  HE1 TYR B  10     -14.058   9.732 -41.614  1.00 91.95           H  
ATOM   2657  CE2 TYR B  10     -16.593  11.087 -43.470  1.00 91.95           C  
ATOM   2658  HE2 TYR B  10     -16.792  11.439 -44.471  1.00 91.95           H  
ATOM   2659  OH  TYR B  10     -14.346  10.571 -44.113  1.00 91.95           O  
ATOM   2660  HH  TYR B  10     -13.535  10.173 -43.789  1.00 91.95           H  
ATOM   2661  CZ  TYR B  10     -15.313  10.587 -43.158  1.00 91.95           C  
ATOM   2662  N   LEU B  11     -20.807   9.667 -38.201  1.00 88.89           N  
ATOM   2663  H   LEU B  11     -21.284   9.981 -39.034  1.00 88.89           H  
ATOM   2664  CA  LEU B  11     -21.529   9.671 -36.927  1.00 88.89           C  
ATOM   2665  HA  LEU B  11     -20.959  10.281 -36.227  1.00 88.89           H  
ATOM   2666  C   LEU B  11     -21.609   8.266 -36.331  1.00 88.89           C  
ATOM   2667  CB  LEU B  11     -22.928  10.285 -37.106  1.00 88.89           C  
ATOM   2668  HB2 LEU B  11     -22.826  11.261 -37.581  1.00 88.89           H  
ATOM   2669  HB3 LEU B  11     -23.510   9.645 -37.769  1.00 88.89           H  
ATOM   2670  O   LEU B  11     -21.312   8.097 -35.153  1.00 88.89           O  
ATOM   2671  CG  LEU B  11     -23.699  10.458 -35.777  1.00 88.89           C  
ATOM   2672  HG  LEU B  11     -23.751   9.508 -35.246  1.00 88.89           H  
ATOM   2673  CD1 LEU B  11     -23.032  11.489 -34.862  1.00 88.89           C  
ATOM   2674 HD11 LEU B  11     -23.622  11.610 -33.954  1.00 88.89           H  
ATOM   2675 HD12 LEU B  11     -22.962  12.447 -35.378  1.00 88.89           H  
ATOM   2676 HD13 LEU B  11     -22.040  11.149 -34.567  1.00 88.89           H  
ATOM   2677  CD2 LEU B  11     -25.130  10.914 -36.069  1.00 88.89           C  
ATOM   2678 HD21 LEU B  11     -25.738  10.045 -36.320  1.00 88.89           H  
ATOM   2679 HD22 LEU B  11     -25.136  11.617 -36.902  1.00 88.89           H  
ATOM   2680 HD23 LEU B  11     -25.565  11.398 -35.196  1.00 88.89           H  
ATOM   2681  N   ARG B  12     -21.934   7.248 -37.142  1.00 91.24           N  
ATOM   2682  H   ARG B  12     -22.143   7.456 -38.108  1.00 91.24           H  
ATOM   2683  CA  ARG B  12     -21.936   5.847 -36.692  1.00 91.24           C  
ATOM   2684  HA  ARG B  12     -22.631   5.745 -35.859  1.00 91.24           H  
ATOM   2685  C   ARG B  12     -20.576   5.434 -36.133  1.00 91.24           C  
ATOM   2686  CB  ARG B  12     -22.363   4.911 -37.835  1.00 91.24           C  
ATOM   2687  HB2 ARG B  12     -21.920   5.243 -38.774  1.00 91.24           H  
ATOM   2688  HB3 ARG B  12     -21.996   3.907 -37.624  1.00 91.24           H  
ATOM   2689  O   ARG B  12     -20.532   4.841 -35.056  1.00 91.24           O  
ATOM   2690  CG  ARG B  12     -23.890   4.837 -37.968  1.00 91.24           C  
ATOM   2691  HG2 ARG B  12     -24.296   4.425 -37.044  1.00 91.24           H  
ATOM   2692  HG3 ARG B  12     -24.308   5.834 -38.108  1.00 91.24           H  
ATOM   2693  CD  ARG B  12     -24.308   3.928 -39.130  1.00 91.24           C  
ATOM   2694  HD2 ARG B  12     -25.359   3.669 -39.001  1.00 91.24           H  
ATOM   2695  HD3 ARG B  12     -23.722   3.010 -39.087  1.00 91.24           H  
ATOM   2696  NE  ARG B  12     -24.150   4.603 -40.433  1.00 91.24           N  
ATOM   2697  HE  ARG B  12     -24.195   5.612 -40.415  1.00 91.24           H  
ATOM   2698  NH1 ARG B  12     -23.666   2.761 -41.730  1.00 91.24           N  
ATOM   2699 HH11 ARG B  12     -23.411   2.377 -42.629  1.00 91.24           H  
ATOM   2700 HH12 ARG B  12     -23.662   2.177 -40.906  1.00 91.24           H  
ATOM   2701  NH2 ARG B  12     -23.858   4.761 -42.688  1.00 91.24           N  
ATOM   2702 HH21 ARG B  12     -23.573   4.350 -43.566  1.00 91.24           H  
ATOM   2703 HH22 ARG B  12     -23.958   5.765 -42.642  1.00 91.24           H  
ATOM   2704  CZ  ARG B  12     -23.900   4.038 -41.605  1.00 91.24           C  
ATOM   2705  N   ARG B  13     -19.477   5.779 -36.816  1.00 89.88           N  
ATOM   2706  H   ARG B  13     -19.597   6.252 -37.701  1.00 89.88           H  
ATOM   2707  CA  ARG B  13     -18.119   5.487 -36.335  1.00 89.88           C  
ATOM   2708  HA  ARG B  13     -18.078   4.423 -36.103  1.00 89.88           H  
ATOM   2709  C   ARG B  13     -17.810   6.209 -35.023  1.00 89.88           C  
ATOM   2710  CB  ARG B  13     -17.084   5.815 -37.429  1.00 89.88           C  
ATOM   2711  HB2 ARG B  13     -17.143   6.876 -37.669  1.00 89.88           H  
ATOM   2712  HB3 ARG B  13     -17.324   5.253 -38.332  1.00 89.88           H  
ATOM   2713  O   ARG B  13     -17.378   5.562 -34.075  1.00 89.88           O  
ATOM   2714  CG  ARG B  13     -15.639   5.492 -37.008  1.00 89.88           C  
ATOM   2715  HG2 ARG B  13     -14.958   5.839 -37.784  1.00 89.88           H  
ATOM   2716  HG3 ARG B  13     -15.397   6.029 -36.091  1.00 89.88           H  
ATOM   2717  CD  ARG B  13     -15.418   3.989 -36.801  1.00 89.88           C  
ATOM   2718  HD2 ARG B  13     -16.237   3.563 -36.222  1.00 89.88           H  
ATOM   2719  HD3 ARG B  13     -15.391   3.502 -37.776  1.00 89.88           H  
ATOM   2720  NE  ARG B  13     -14.190   3.731 -36.046  1.00 89.88           N  
ATOM   2721  HE  ARG B  13     -14.004   4.351 -35.270  1.00 89.88           H  
ATOM   2722  NH1 ARG B  13     -13.618   1.689 -36.955  1.00 89.88           N  
ATOM   2723 HH11 ARG B  13     -14.308   1.811 -37.683  1.00 89.88           H  
ATOM   2724 HH12 ARG B  13     -13.040   0.862 -36.910  1.00 89.88           H  
ATOM   2725  NH2 ARG B  13     -12.574   2.471 -35.139  1.00 89.88           N  
ATOM   2726 HH21 ARG B  13     -12.028   1.625 -35.064  1.00 89.88           H  
ATOM   2727 HH22 ARG B  13     -12.736   3.023 -34.308  1.00 89.88           H  
ATOM   2728  CZ  ARG B  13     -13.462   2.635 -36.067  1.00 89.88           C  
ATOM   2729  N   ALA B  14     -18.096   7.508 -34.940  1.00 92.26           N  
ATOM   2730  H   ALA B  14     -18.447   7.979 -35.762  1.00 92.26           H  
ATOM   2731  CA  ALA B  14     -17.878   8.296 -33.729  1.00 92.26           C  
ATOM   2732  HA  ALA B  14     -16.823   8.233 -33.459  1.00 92.26           H  
ATOM   2733  C   ALA B  14     -18.691   7.763 -32.537  1.00 92.26           C  
ATOM   2734  CB  ALA B  14     -18.217   9.762 -34.028  1.00 92.26           C  
ATOM   2735  HB1 ALA B  14     -18.018  10.370 -33.146  1.00 92.26           H  
ATOM   2736  HB2 ALA B  14     -17.601  10.123 -34.852  1.00 92.26           H  
ATOM   2737  HB3 ALA B  14     -19.268   9.858 -34.300  1.00 92.26           H  
ATOM   2738  O   ALA B  14     -18.169   7.680 -31.430  1.00 92.26           O  
ATOM   2739  N   THR B  15     -19.946   7.352 -32.752  1.00 89.65           N  
ATOM   2740  H   THR B  15     -20.354   7.500 -33.664  1.00 89.65           H  
ATOM   2741  CA  THR B  15     -20.782   6.740 -31.708  1.00 89.65           C  
ATOM   2742  HA  THR B  15     -20.790   7.398 -30.839  1.00 89.65           H  
ATOM   2743  C   THR B  15     -20.229   5.393 -31.241  1.00 89.65           C  
ATOM   2744  CB  THR B  15     -22.229   6.562 -32.197  1.00 89.65           C  
ATOM   2745  HB  THR B  15     -22.243   5.894 -33.057  1.00 89.65           H  
ATOM   2746  O   THR B  15     -20.252   5.119 -30.041  1.00 89.65           O  
ATOM   2747  CG2 THR B  15     -23.160   6.003 -31.120  1.00 89.65           C  
ATOM   2748 HG21 THR B  15     -24.186   6.011 -31.489  1.00 89.65           H  
ATOM   2749 HG22 THR B  15     -23.097   6.611 -30.218  1.00 89.65           H  
ATOM   2750 HG23 THR B  15     -22.884   4.975 -30.883  1.00 89.65           H  
ATOM   2751  OG1 THR B  15     -22.785   7.798 -32.578  1.00 89.65           O  
ATOM   2752  HG1 THR B  15     -22.513   8.464 -31.943  1.00 89.65           H  
ATOM   2753  N   LEU B  16     -19.722   4.556 -32.156  1.00 93.38           N  
ATOM   2754  H   LEU B  16     -19.724   4.835 -33.126  1.00 93.38           H  
ATOM   2755  CA  LEU B  16     -19.072   3.289 -31.802  1.00 93.38           C  
ATOM   2756  HA  LEU B  16     -19.742   2.717 -31.160  1.00 93.38           H  
ATOM   2757  C   LEU B  16     -17.800   3.521 -30.978  1.00 93.38           C  
ATOM   2758  CB  LEU B  16     -18.765   2.477 -33.076  1.00 93.38           C  
ATOM   2759  HB2 LEU B  16     -18.346   3.148 -33.826  1.00 93.38           H  
ATOM   2760  HB3 LEU B  16     -18.001   1.734 -32.846  1.00 93.38           H  
ATOM   2761  O   LEU B  16     -17.671   2.949 -29.897  1.00 93.38           O  
ATOM   2762  CG  LEU B  16     -19.983   1.748 -33.667  1.00 93.38           C  
ATOM   2763  HG  LEU B  16     -20.831   2.431 -33.720  1.00 93.38           H  
ATOM   2764  CD1 LEU B  16     -19.665   1.257 -35.079  1.00 93.38           C  
ATOM   2765 HD11 LEU B  16     -19.431   2.110 -35.717  1.00 93.38           H  
ATOM   2766 HD12 LEU B  16     -20.526   0.733 -35.493  1.00 93.38           H  
ATOM   2767 HD13 LEU B  16     -18.810   0.581 -35.054  1.00 93.38           H  
ATOM   2768  CD2 LEU B  16     -20.378   0.533 -32.823  1.00 93.38           C  
ATOM   2769 HD21 LEU B  16     -19.552  -0.177 -32.789  1.00 93.38           H  
ATOM   2770 HD22 LEU B  16     -20.614   0.840 -31.804  1.00 93.38           H  
ATOM   2771 HD23 LEU B  16     -21.246   0.043 -33.264  1.00 93.38           H  
ATOM   2772  N   ASP B  17     -16.914   4.407 -31.438  1.00 94.49           N  
ATOM   2773  H   ASP B  17     -17.072   4.822 -32.345  1.00 94.49           H  
ATOM   2774  CA  ASP B  17     -15.663   4.723 -30.743  1.00 94.49           C  
ATOM   2775  HA  ASP B  17     -15.121   3.796 -30.554  1.00 94.49           H  
ATOM   2776  C   ASP B  17     -15.923   5.389 -29.374  1.00 94.49           C  
ATOM   2777  CB  ASP B  17     -14.780   5.624 -31.630  1.00 94.49           C  
ATOM   2778  HB2 ASP B  17     -13.930   5.958 -31.035  1.00 94.49           H  
ATOM   2779  HB3 ASP B  17     -15.351   6.509 -31.909  1.00 94.49           H  
ATOM   2780  O   ASP B  17     -15.215   5.113 -28.409  1.00 94.49           O  
ATOM   2781  CG  ASP B  17     -14.219   4.963 -32.905  1.00 94.49           C  
ATOM   2782  OD1 ASP B  17     -14.047   3.727 -32.976  1.00 94.49           O  
ATOM   2783  OD2 ASP B  17     -13.864   5.701 -33.850  1.00 94.49           O  
ATOM   2784  N   LEU B  18     -16.964   6.226 -29.252  1.00 92.23           N  
ATOM   2785  H   LEU B  18     -17.476   6.473 -30.087  1.00 92.23           H  
ATOM   2786  CA  LEU B  18     -17.368   6.835 -27.979  1.00 92.23           C  
ATOM   2787  HA  LEU B  18     -16.493   7.302 -27.527  1.00 92.23           H  
ATOM   2788  C   LEU B  18     -17.880   5.790 -26.985  1.00 92.23           C  
ATOM   2789  CB  LEU B  18     -18.433   7.916 -28.244  1.00 92.23           C  
ATOM   2790  HB2 LEU B  18     -17.992   8.687 -28.876  1.00 92.23           H  
ATOM   2791  HB3 LEU B  18     -19.257   7.462 -28.793  1.00 92.23           H  
ATOM   2792  O   LEU B  18     -17.544   5.853 -25.802  1.00 92.23           O  
ATOM   2793  CG  LEU B  18     -19.007   8.582 -26.976  1.00 92.23           C  
ATOM   2794  HG  LEU B  18     -19.485   7.831 -26.347  1.00 92.23           H  
ATOM   2795  CD1 LEU B  18     -17.936   9.304 -26.161  1.00 92.23           C  
ATOM   2796 HD11 LEU B  18     -17.205   8.593 -25.775  1.00 92.23           H  
ATOM   2797 HD12 LEU B  18     -17.430  10.035 -26.792  1.00 92.23           H  
ATOM   2798 HD13 LEU B  18     -18.390   9.824 -25.318  1.00 92.23           H  
ATOM   2799  CD2 LEU B  18     -20.073   9.605 -27.371  1.00 92.23           C  
ATOM   2800 HD21 LEU B  18     -20.506  10.054 -26.477  1.00 92.23           H  
ATOM   2801 HD22 LEU B  18     -19.626  10.391 -27.980  1.00 92.23           H  
ATOM   2802 HD23 LEU B  18     -20.864   9.114 -27.938  1.00 92.23           H  
ATOM   2803  N   ARG B  19     -18.685   4.826 -27.449  1.00 93.09           N  
ATOM   2804  H   ARG B  19     -18.913   4.823 -28.433  1.00 93.09           H  
ATOM   2805  CA  ARG B  19     -19.156   3.725 -26.600  1.00 93.09           C  
ATOM   2806  HA  ARG B  19     -19.626   4.148 -25.712  1.00 93.09           H  
ATOM   2807  C   ARG B  19     -17.979   2.893 -26.096  1.00 93.09           C  
ATOM   2808  CB  ARG B  19     -20.179   2.869 -27.357  1.00 93.09           C  
ATOM   2809  HB2 ARG B  19     -20.955   3.523 -27.753  1.00 93.09           H  
ATOM   2810  HB3 ARG B  19     -19.690   2.365 -28.190  1.00 93.09           H  
ATOM   2811  O   ARG B  19     -17.927   2.618 -24.903  1.00 93.09           O  
ATOM   2812  CG  ARG B  19     -20.820   1.821 -26.429  1.00 93.09           C  
ATOM   2813  HG2 ARG B  19     -20.045   1.193 -25.992  1.00 93.09           H  
ATOM   2814  HG3 ARG B  19     -21.346   2.327 -25.620  1.00 93.09           H  
ATOM   2815  CD  ARG B  19     -21.795   0.905 -27.176  1.00 93.09           C  
ATOM   2816  HD2 ARG B  19     -22.186   0.176 -26.467  1.00 93.09           H  
ATOM   2817  HD3 ARG B  19     -21.235   0.355 -27.932  1.00 93.09           H  
ATOM   2818  NE  ARG B  19     -22.923   1.660 -27.765  1.00 93.09           N  
ATOM   2819  HE  ARG B  19     -23.486   2.187 -27.113  1.00 93.09           H  
ATOM   2820  NH1 ARG B  19     -22.660   1.012 -29.955  1.00 93.09           N  
ATOM   2821 HH11 ARG B  19     -21.893   0.422 -29.668  1.00 93.09           H  
ATOM   2822 HH12 ARG B  19     -22.974   1.010 -30.915  1.00 93.09           H  
ATOM   2823  NH2 ARG B  19     -24.292   2.431 -29.413  1.00 93.09           N  
ATOM   2824 HH21 ARG B  19     -24.815   2.954 -28.725  1.00 93.09           H  
ATOM   2825 HH22 ARG B  19     -24.586   2.430 -30.379  1.00 93.09           H  
ATOM   2826  CZ  ARG B  19     -23.281   1.698 -29.037  1.00 93.09           C  
ATOM   2827  N   ALA B  20     -17.037   2.560 -26.979  1.00 95.89           N  
ATOM   2828  H   ALA B  20     -17.161   2.821 -27.947  1.00 95.89           H  
ATOM   2829  CA  ALA B  20     -15.831   1.821 -26.618  1.00 95.89           C  
ATOM   2830  HA  ALA B  20     -16.119   0.877 -26.155  1.00 95.89           H  
ATOM   2831  C   ALA B  20     -14.977   2.588 -25.594  1.00 95.89           C  
ATOM   2832  CB  ALA B  20     -15.050   1.510 -27.899  1.00 95.89           C  
ATOM   2833  HB1 ALA B  20     -14.167   0.922 -27.650  1.00 95.89           H  
ATOM   2834  HB2 ALA B  20     -15.673   0.933 -28.583  1.00 95.89           H  
ATOM   2835  HB3 ALA B  20     -14.736   2.432 -28.388  1.00 95.89           H  
ATOM   2836  O   ALA B  20     -14.591   2.019 -24.580  1.00 95.89           O  
ATOM   2837  N   ALA B  21     -14.760   3.894 -25.793  1.00 95.84           N  
ATOM   2838  H   ALA B  21     -15.060   4.311 -26.663  1.00 95.84           H  
ATOM   2839  CA  ALA B  21     -14.007   4.718 -24.848  1.00 95.84           C  
ATOM   2840  HA  ALA B  21     -13.025   4.265 -24.703  1.00 95.84           H  
ATOM   2841  C   ALA B  21     -14.678   4.783 -23.463  1.00 95.84           C  
ATOM   2842  CB  ALA B  21     -13.809   6.113 -25.453  1.00 95.84           C  
ATOM   2843  HB1 ALA B  21     -13.203   6.717 -24.778  1.00 95.84           H  
ATOM   2844  HB2 ALA B  21     -13.293   6.029 -26.410  1.00 95.84           H  
ATOM   2845  HB3 ALA B  21     -14.773   6.598 -25.604  1.00 95.84           H  
ATOM   2846  O   ALA B  21     -14.016   4.596 -22.450  1.00 95.84           O  
ATOM   2847  N   ARG B  22     -16.002   4.987 -23.394  1.00 93.44           N  
ATOM   2848  H   ARG B  22     -16.509   5.128 -24.255  1.00 93.44           H  
ATOM   2849  CA  ARG B  22     -16.729   4.999 -22.107  1.00 93.44           C  
ATOM   2850  HA  ARG B  22     -16.213   5.657 -21.408  1.00 93.44           H  
ATOM   2851  C   ARG B  22     -16.753   3.639 -21.417  1.00 93.44           C  
ATOM   2852  CB  ARG B  22     -18.166   5.486 -22.300  1.00 93.44           C  
ATOM   2853  HB2 ARG B  22     -18.634   4.937 -23.118  1.00 93.44           H  
ATOM   2854  HB3 ARG B  22     -18.723   5.282 -21.386  1.00 93.44           H  
ATOM   2855  O   ARG B  22     -16.761   3.579 -20.194  1.00 93.44           O  
ATOM   2856  CG  ARG B  22     -18.231   6.992 -22.571  1.00 93.44           C  
ATOM   2857  HG2 ARG B  22     -17.760   7.221 -23.527  1.00 93.44           H  
ATOM   2858  HG3 ARG B  22     -17.709   7.527 -21.778  1.00 93.44           H  
ATOM   2859  CD  ARG B  22     -19.699   7.425 -22.593  1.00 93.44           C  
ATOM   2860  HD2 ARG B  22     -20.135   7.221 -21.615  1.00 93.44           H  
ATOM   2861  HD3 ARG B  22     -20.224   6.841 -23.349  1.00 93.44           H  
ATOM   2862  NE  ARG B  22     -19.834   8.859 -22.900  1.00 93.44           N  
ATOM   2863  HE  ARG B  22     -18.977   9.389 -22.964  1.00 93.44           H  
ATOM   2864  NH1 ARG B  22     -22.127   8.942 -22.888  1.00 93.44           N  
ATOM   2865 HH11 ARG B  22     -22.973   9.494 -22.898  1.00 93.44           H  
ATOM   2866 HH12 ARG B  22     -22.140   7.999 -22.526  1.00 93.44           H  
ATOM   2867  NH2 ARG B  22     -20.954  10.785 -23.359  1.00 93.44           N  
ATOM   2868 HH21 ARG B  22     -20.077  11.279 -23.433  1.00 93.44           H  
ATOM   2869 HH22 ARG B  22     -21.814  11.306 -23.457  1.00 93.44           H  
ATOM   2870  CZ  ARG B  22     -20.968   9.520 -23.048  1.00 93.44           C  
ATOM   2871  N   GLN B  23     -16.799   2.556 -22.188  1.00 94.82           N  
ATOM   2872  H   GLN B  23     -16.822   2.663 -23.192  1.00 94.82           H  
ATOM   2873  CA  GLN B  23     -16.684   1.215 -21.630  1.00 94.82           C  
ATOM   2874  HA  GLN B  23     -17.384   1.122 -20.801  1.00 94.82           H  
ATOM   2875  C   GLN B  23     -15.288   0.985 -21.046  1.00 94.82           C  
ATOM   2876  CB  GLN B  23     -17.067   0.185 -22.695  1.00 94.82           C  
ATOM   2877  HB2 GLN B  23     -16.422   0.287 -23.567  1.00 94.82           H  
ATOM   2878  HB3 GLN B  23     -18.100   0.363 -22.995  1.00 94.82           H  
ATOM   2879  O   GLN B  23     -15.205   0.554 -19.903  1.00 94.82           O  
ATOM   2880  CG  GLN B  23     -16.933  -1.235 -22.136  1.00 94.82           C  
ATOM   2881  HG2 GLN B  23     -15.879  -1.443 -21.956  1.00 94.82           H  
ATOM   2882  HG3 GLN B  23     -17.460  -1.317 -21.185  1.00 94.82           H  
ATOM   2883  CD  GLN B  23     -17.463  -2.310 -23.069  1.00 94.82           C  
ATOM   2884  NE2 GLN B  23     -17.169  -3.548 -22.757  1.00 94.82           N  
ATOM   2885 HE21 GLN B  23     -16.474  -3.697 -22.040  1.00 94.82           H  
ATOM   2886 HE22 GLN B  23     -17.421  -4.295 -23.388  1.00 94.82           H  
ATOM   2887  OE1 GLN B  23     -18.160  -2.050 -24.046  1.00 94.82           O  
ATOM   2888  N   ARG B  24     -14.229   1.364 -21.775  1.00 94.99           N  
ATOM   2889  H   ARG B  24     -14.379   1.672 -22.725  1.00 94.99           H  
ATOM   2890  CA  ARG B  24     -12.847   1.278 -21.290  1.00 94.99           C  
ATOM   2891  HA  ARG B  24     -12.646   0.236 -21.039  1.00 94.99           H  
ATOM   2892  C   ARG B  24     -12.639   2.064 -19.999  1.00 94.99           C  
ATOM   2893  CB  ARG B  24     -11.874   1.734 -22.391  1.00 94.99           C  
ATOM   2894  HB2 ARG B  24     -11.989   1.076 -23.252  1.00 94.99           H  
ATOM   2895  HB3 ARG B  24     -12.134   2.745 -22.705  1.00 94.99           H  
ATOM   2896  O   ARG B  24     -11.993   1.546 -19.105  1.00 94.99           O  
ATOM   2897  CG  ARG B  24     -10.393   1.734 -21.965  1.00 94.99           C  
ATOM   2898  HG2 ARG B  24      -9.788   2.031 -22.821  1.00 94.99           H  
ATOM   2899  HG3 ARG B  24     -10.237   2.469 -21.176  1.00 94.99           H  
ATOM   2900  CD  ARG B  24      -9.918   0.360 -21.476  1.00 94.99           C  
ATOM   2901  HD2 ARG B  24     -10.479   0.084 -20.583  1.00 94.99           H  
ATOM   2902  HD3 ARG B  24     -10.105  -0.383 -22.250  1.00 94.99           H  
ATOM   2903  NE  ARG B  24      -8.484   0.368 -21.136  1.00 94.99           N  
ATOM   2904  HE  ARG B  24      -7.965   1.227 -21.246  1.00 94.99           H  
ATOM   2905  NH1 ARG B  24      -8.410  -1.722 -20.167  1.00 94.99           N  
ATOM   2906 HH11 ARG B  24      -7.902  -2.373 -19.586  1.00 94.99           H  
ATOM   2907 HH12 ARG B  24      -9.414  -1.805 -20.244  1.00 94.99           H  
ATOM   2908  NH2 ARG B  24      -6.567  -0.452 -20.252  1.00 94.99           N  
ATOM   2909 HH21 ARG B  24      -6.083  -1.127 -19.677  1.00 94.99           H  
ATOM   2910 HH22 ARG B  24      -6.129   0.448 -20.386  1.00 94.99           H  
ATOM   2911  CZ  ARG B  24      -7.831  -0.606 -20.525  1.00 94.99           C  
ATOM   2912  N   ILE B  25     -13.216   3.264 -19.887  1.00 95.76           N  
ATOM   2913  H   ILE B  25     -13.664   3.656 -20.704  1.00 95.76           H  
ATOM   2914  CA  ILE B  25     -13.196   4.041 -18.639  1.00 95.76           C  
ATOM   2915  HA  ILE B  25     -12.159   4.242 -18.370  1.00 95.76           H  
ATOM   2916  C   ILE B  25     -13.768   3.193 -17.497  1.00 95.76           C  
ATOM   2917  CB  ILE B  25     -13.908   5.400 -18.816  1.00 95.76           C  
ATOM   2918  HB  ILE B  25     -14.879   5.230 -19.281  1.00 95.76           H  
ATOM   2919  O   ILE B  25     -13.035   2.876 -16.579  1.00 95.76           O  
ATOM   2920  CG1 ILE B  25     -13.063   6.319 -19.725  1.00 95.76           C  
ATOM   2921 HG12 ILE B  25     -12.773   5.768 -20.620  1.00 95.76           H  
ATOM   2922 HG13 ILE B  25     -12.149   6.605 -19.206  1.00 95.76           H  
ATOM   2923  CG2 ILE B  25     -14.132   6.104 -17.476  1.00 95.76           C  
ATOM   2924 HG21 ILE B  25     -14.626   7.069 -17.597  1.00 95.76           H  
ATOM   2925 HG22 ILE B  25     -14.769   5.510 -16.821  1.00 95.76           H  
ATOM   2926 HG23 ILE B  25     -13.174   6.256 -16.980  1.00 95.76           H  
ATOM   2927  CD1 ILE B  25     -13.790   7.591 -20.179  1.00 95.76           C  
ATOM   2928 HD11 ILE B  25     -13.178   8.099 -20.925  1.00 95.76           H  
ATOM   2929 HD12 ILE B  25     -14.752   7.336 -20.623  1.00 95.76           H  
ATOM   2930 HD13 ILE B  25     -13.939   8.268 -19.338  1.00 95.76           H  
ATOM   2931  N   ARG B  26     -15.010   2.700 -17.595  1.00 95.22           N  
ATOM   2932  H   ARG B  26     -15.556   2.933 -18.412  1.00 95.22           H  
ATOM   2933  CA  ARG B  26     -15.613   1.885 -16.517  1.00 95.22           C  
ATOM   2934  HA  ARG B  26     -15.632   2.474 -15.601  1.00 95.22           H  
ATOM   2935  C   ARG B  26     -14.816   0.625 -16.160  1.00 95.22           C  
ATOM   2936  CB  ARG B  26     -17.037   1.477 -16.883  1.00 95.22           C  
ATOM   2937  HB2 ARG B  26     -17.391   0.754 -16.148  1.00 95.22           H  
ATOM   2938  HB3 ARG B  26     -17.023   0.996 -17.861  1.00 95.22           H  
ATOM   2939  O   ARG B  26     -14.803   0.245 -14.998  1.00 95.22           O  
ATOM   2940  CG  ARG B  26     -17.990   2.677 -16.872  1.00 95.22           C  
ATOM   2941  HG2 ARG B  26     -17.677   3.411 -17.615  1.00 95.22           H  
ATOM   2942  HG3 ARG B  26     -17.963   3.147 -15.889  1.00 95.22           H  
ATOM   2943  CD  ARG B  26     -19.424   2.233 -17.169  1.00 95.22           C  
ATOM   2944  HD2 ARG B  26     -20.058   3.119 -17.136  1.00 95.22           H  
ATOM   2945  HD3 ARG B  26     -19.744   1.545 -16.387  1.00 95.22           H  
ATOM   2946  NE  ARG B  26     -19.512   1.571 -18.486  1.00 95.22           N  
ATOM   2947  HE  ARG B  26     -18.655   1.142 -18.802  1.00 95.22           H  
ATOM   2948  NH1 ARG B  26     -21.731   1.954 -18.877  1.00 95.22           N  
ATOM   2949 HH11 ARG B  26     -21.762   2.400 -17.971  1.00 95.22           H  
ATOM   2950 HH12 ARG B  26     -22.588   1.727 -19.360  1.00 95.22           H  
ATOM   2951  NH2 ARG B  26     -20.534   0.744 -20.337  1.00 95.22           N  
ATOM   2952 HH21 ARG B  26     -21.383   0.525 -20.837  1.00 95.22           H  
ATOM   2953 HH22 ARG B  26     -19.681   0.246 -20.549  1.00 95.22           H  
ATOM   2954  CZ  ARG B  26     -20.588   1.432 -19.229  1.00 95.22           C  
ATOM   2955  N   GLU B  27     -14.186  -0.022 -17.138  1.00 95.26           N  
ATOM   2956  H   GLU B  27     -14.256   0.340 -18.079  1.00 95.26           H  
ATOM   2957  CA  GLU B  27     -13.312  -1.185 -16.909  1.00 95.26           C  
ATOM   2958  HA  GLU B  27     -13.811  -1.895 -16.250  1.00 95.26           H  
ATOM   2959  C   GLU B  27     -11.990  -0.812 -16.213  1.00 95.26           C  
ATOM   2960  CB  GLU B  27     -13.024  -1.886 -18.251  1.00 95.26           C  
ATOM   2961  HB2 GLU B  27     -12.685  -1.137 -18.967  1.00 95.26           H  
ATOM   2962  HB3 GLU B  27     -12.220  -2.608 -18.109  1.00 95.26           H  
ATOM   2963  O   GLU B  27     -11.392  -1.660 -15.569  1.00 95.26           O  
ATOM   2964  CG  GLU B  27     -14.242  -2.636 -18.825  1.00 95.26           C  
ATOM   2965  HG2 GLU B  27     -14.475  -3.475 -18.170  1.00 95.26           H  
ATOM   2966  HG3 GLU B  27     -15.104  -1.969 -18.825  1.00 95.26           H  
ATOM   2967  CD  GLU B  27     -14.031  -3.155 -20.261  1.00 95.26           C  
ATOM   2968  OE1 GLU B  27     -15.038  -3.614 -20.866  1.00 95.26           O  
ATOM   2969  OE2 GLU B  27     -12.906  -3.035 -20.800  1.00 95.26           O  
ATOM   2970  N   LEU B  28     -11.526   0.436 -16.311  1.00 95.73           N  
ATOM   2971  H   LEU B  28     -12.048   1.113 -16.848  1.00 95.73           H  
ATOM   2972  CA  LEU B  28     -10.340   0.910 -15.590  1.00 95.73           C  
ATOM   2973  HA  LEU B  28      -9.598   0.113 -15.539  1.00 95.73           H  
ATOM   2974  C   LEU B  28     -10.652   1.290 -14.133  1.00 95.73           C  
ATOM   2975  CB  LEU B  28      -9.739   2.109 -16.347  1.00 95.73           C  
ATOM   2976  HB2 LEU B  28     -10.535   2.815 -16.585  1.00 95.73           H  
ATOM   2977  HB3 LEU B  28      -9.047   2.628 -15.685  1.00 95.73           H  
ATOM   2978  O   LEU B  28      -9.836   1.050 -13.252  1.00 95.73           O  
ATOM   2979  CG  LEU B  28      -8.988   1.730 -17.634  1.00 95.73           C  
ATOM   2980  HG  LEU B  28      -9.580   1.040 -18.234  1.00 95.73           H  
ATOM   2981  CD1 LEU B  28      -8.733   2.990 -18.465  1.00 95.73           C  
ATOM   2982 HD11 LEU B  28      -8.127   3.690 -17.890  1.00 95.73           H  
ATOM   2983 HD12 LEU B  28      -8.191   2.734 -19.376  1.00 95.73           H  
ATOM   2984 HD13 LEU B  28      -9.683   3.458 -18.724  1.00 95.73           H  
ATOM   2985  CD2 LEU B  28      -7.648   1.071 -17.307  1.00 95.73           C  
ATOM   2986 HD21 LEU B  28      -7.804   0.066 -16.915  1.00 95.73           H  
ATOM   2987 HD22 LEU B  28      -7.013   1.032 -18.191  1.00 95.73           H  
ATOM   2988 HD23 LEU B  28      -7.121   1.656 -16.553  1.00 95.73           H  
ATOM   2989  N   GLU B  29     -11.820   1.881 -13.868  1.00 95.67           N  
ATOM   2990  H   GLU B  29     -12.411   2.112 -14.654  1.00 95.67           H  
ATOM   2991  CA  GLU B  29     -12.162   2.449 -12.545  1.00 95.67           C  
ATOM   2992  HA  GLU B  29     -11.241   2.568 -11.974  1.00 95.67           H  
ATOM   2993  C   GLU B  29     -13.033   1.520 -11.681  1.00 95.67           C  
ATOM   2994  CB  GLU B  29     -12.777   3.875 -12.660  1.00 95.67           C  
ATOM   2995  HB2 GLU B  29     -13.589   3.979 -11.941  1.00 95.67           H  
ATOM   2996  HB3 GLU B  29     -12.007   4.598 -12.390  1.00 95.67           H  
ATOM   2997  O   GLU B  29     -12.891   1.506 -10.459  1.00 95.67           O  
ATOM   2998  CG  GLU B  29     -13.296   4.248 -14.055  1.00 95.67           C  
ATOM   2999  HG2 GLU B  29     -12.433   4.255 -14.721  1.00 95.67           H  
ATOM   3000  HG3 GLU B  29     -14.003   3.477 -14.363  1.00 95.67           H  
ATOM   3001  CD  GLU B  29     -13.972   5.620 -14.199  1.00 95.67           C  
ATOM   3002  OE1 GLU B  29     -13.269   6.613 -14.521  1.00 95.67           O  
ATOM   3003  OE2 GLU B  29     -15.222   5.667 -14.160  1.00 95.67           O  
ATOM   3004  N   SER B  30     -13.923   0.726 -12.284  1.00 95.52           N  
ATOM   3005  H   SER B  30     -13.980   0.754 -13.292  1.00 95.52           H  
ATOM   3006  CA  SER B  30     -14.996   0.022 -11.559  1.00 95.52           C  
ATOM   3007  HA  SER B  30     -14.711  -0.063 -10.511  1.00 95.52           H  
ATOM   3008  C   SER B  30     -15.236  -1.417 -12.043  1.00 95.52           C  
ATOM   3009  CB  SER B  30     -16.304   0.828 -11.609  1.00 95.52           C  
ATOM   3010  HB2 SER B  30     -16.703   0.785 -12.622  1.00 95.52           H  
ATOM   3011  HB3 SER B  30     -17.028   0.376 -10.931  1.00 95.52           H  
ATOM   3012  O   SER B  30     -16.359  -1.925 -11.941  1.00 95.52           O  
ATOM   3013  OG  SER B  30     -16.138   2.187 -11.255  1.00 95.52           O  
ATOM   3014  HG  SER B  30     -15.781   2.255 -10.367  1.00 95.52           H  
ATOM   3015  N   ASP B  31     -14.209  -2.090 -12.576  1.00 96.51           N  
ATOM   3016  H   ASP B  31     -13.321  -1.621 -12.680  1.00 96.51           H  
ATOM   3017  CA  ASP B  31     -14.302  -3.513 -12.946  1.00 96.51           C  
ATOM   3018  HA  ASP B  31     -15.151  -3.608 -13.622  1.00 96.51           H  
ATOM   3019  C   ASP B  31     -14.528  -4.366 -11.679  1.00 96.51           C  
ATOM   3020  CB  ASP B  31     -13.044  -3.971 -13.719  1.00 96.51           C  
ATOM   3021  HB2 ASP B  31     -12.240  -4.196 -13.018  1.00 96.51           H  
ATOM   3022  HB3 ASP B  31     -12.730  -3.130 -14.337  1.00 96.51           H  
ATOM   3023  O   ASP B  31     -13.760  -4.228 -10.714  1.00 96.51           O  
ATOM   3024  CG  ASP B  31     -13.244  -5.166 -14.673  1.00 96.51           C  
ATOM   3025  OD1 ASP B  31     -14.368  -5.710 -14.732  1.00 96.51           O  
ATOM   3026  OD2 ASP B  31     -12.293  -5.518 -15.420  1.00 96.51           O  
ATOM   3027  N   PRO B  32     -15.586  -5.201 -11.615  1.00 98.34           N  
ATOM   3028  CA  PRO B  32     -15.780  -6.133 -10.509  1.00 98.34           C  
ATOM   3029  HA  PRO B  32     -15.689  -5.602  -9.561  1.00 98.34           H  
ATOM   3030  C   PRO B  32     -14.747  -7.267 -10.543  1.00 98.34           C  
ATOM   3031  CB  PRO B  32     -17.210  -6.659 -10.655  1.00 98.34           C  
ATOM   3032  HB2 PRO B  32     -17.889  -6.007 -10.106  1.00 98.34           H  
ATOM   3033  HB3 PRO B  32     -17.310  -7.688 -10.308  1.00 98.34           H  
ATOM   3034  O   PRO B  32     -14.515  -7.895 -11.581  1.00 98.34           O  
ATOM   3035  CG  PRO B  32     -17.481  -6.536 -12.153  1.00 98.34           C  
ATOM   3036  HG2 PRO B  32     -18.546  -6.441 -12.368  1.00 98.34           H  
ATOM   3037  HG3 PRO B  32     -17.058  -7.395 -12.674  1.00 98.34           H  
ATOM   3038  CD  PRO B  32     -16.709  -5.279 -12.541  1.00 98.34           C  
ATOM   3039  HD2 PRO B  32     -17.340  -4.400 -12.409  1.00 98.34           H  
ATOM   3040  HD3 PRO B  32     -16.392  -5.355 -13.581  1.00 98.34           H  
ATOM   3041  N   ILE B  33     -14.174  -7.576  -9.382  1.00 98.88           N  
ATOM   3042  H   ILE B  33     -14.453  -7.066  -8.556  1.00 98.88           H  
ATOM   3043  CA  ILE B  33     -13.146  -8.612  -9.229  1.00 98.88           C  
ATOM   3044  HA  ILE B  33     -12.756  -8.889 -10.208  1.00 98.88           H  
ATOM   3045  C   ILE B  33     -13.777  -9.866  -8.625  1.00 98.88           C  
ATOM   3046  CB  ILE B  33     -11.963  -8.064  -8.404  1.00 98.88           C  
ATOM   3047  HB  ILE B  33     -12.326  -7.815  -7.406  1.00 98.88           H  
ATOM   3048  O   ILE B  33     -14.413  -9.797  -7.578  1.00 98.88           O  
ATOM   3049  CG1 ILE B  33     -11.355  -6.773  -9.007  1.00 98.88           C  
ATOM   3050 HG12 ILE B  33     -12.075  -5.960  -8.911  1.00 98.88           H  
ATOM   3051 HG13 ILE B  33     -10.480  -6.494  -8.420  1.00 98.88           H  
ATOM   3052  CG2 ILE B  33     -10.875  -9.133  -8.241  1.00 98.88           C  
ATOM   3053 HG21 ILE B  33     -10.030  -8.716  -7.694  1.00 98.88           H  
ATOM   3054 HG22 ILE B  33     -10.530  -9.489  -9.212  1.00 98.88           H  
ATOM   3055 HG23 ILE B  33     -11.257  -9.982  -7.674  1.00 98.88           H  
ATOM   3056  CD1 ILE B  33     -10.919  -6.857 -10.477  1.00 98.88           C  
ATOM   3057 HD11 ILE B  33     -11.781  -7.022 -11.124  1.00 98.88           H  
ATOM   3058 HD12 ILE B  33     -10.196  -7.661 -10.615  1.00 98.88           H  
ATOM   3059 HD13 ILE B  33     -10.449  -5.917 -10.765  1.00 98.88           H  
ATOM   3060  N   ALA B  34     -13.642 -11.008  -9.293  1.00 98.90           N  
ATOM   3061  H   ALA B  34     -12.965 -11.040 -10.042  1.00 98.90           H  
ATOM   3062  CA  ALA B  34     -14.152 -12.293  -8.835  1.00 98.90           C  
ATOM   3063  HA  ALA B  34     -15.126 -12.148  -8.367  1.00 98.90           H  
ATOM   3064  C   ALA B  34     -13.230 -12.921  -7.784  1.00 98.90           C  
ATOM   3065  CB  ALA B  34     -14.332 -13.212 -10.051  1.00 98.90           C  
ATOM   3066  HB1 ALA B  34     -14.622 -14.208  -9.716  1.00 98.90           H  
ATOM   3067  HB2 ALA B  34     -13.390 -13.299 -10.592  1.00 98.90           H  
ATOM   3068  HB3 ALA B  34     -15.099 -12.809 -10.711  1.00 98.90           H  
ATOM   3069  O   ALA B  34     -12.009 -12.901  -7.929  1.00 98.90           O  
ATOM   3070  N   ILE B  35     -13.835 -13.522  -6.759  1.00 98.89           N  
ATOM   3071  H   ILE B  35     -14.842 -13.473  -6.707  1.00 98.89           H  
ATOM   3072  CA  ILE B  35     -13.161 -14.424  -5.820  1.00 98.89           C  
ATOM   3073  HA  ILE B  35     -12.099 -14.179  -5.778  1.00 98.89           H  
ATOM   3074  C   ILE B  35     -13.312 -15.846  -6.366  1.00 98.89           C  
ATOM   3075  CB  ILE B  35     -13.744 -14.288  -4.393  1.00 98.89           C  
ATOM   3076  HB  ILE B  35     -14.786 -14.606  -4.413  1.00 98.89           H  
ATOM   3077  O   ILE B  35     -14.441 -16.334  -6.488  1.00 98.89           O  
ATOM   3078  CG1 ILE B  35     -13.701 -12.821  -3.901  1.00 98.89           C  
ATOM   3079 HG12 ILE B  35     -14.226 -12.182  -4.612  1.00 98.89           H  
ATOM   3080 HG13 ILE B  35     -12.664 -12.490  -3.850  1.00 98.89           H  
ATOM   3081  CG2 ILE B  35     -12.971 -15.217  -3.436  1.00 98.89           C  
ATOM   3082 HG21 ILE B  35     -13.010 -16.251  -3.779  1.00 98.89           H  
ATOM   3083 HG22 ILE B  35     -11.926 -14.912  -3.380  1.00 98.89           H  
ATOM   3084 HG23 ILE B  35     -13.405 -15.191  -2.436  1.00 98.89           H  
ATOM   3085  CD1 ILE B  35     -14.346 -12.583  -2.532  1.00 98.89           C  
ATOM   3086 HD11 ILE B  35     -15.367 -12.965  -2.530  1.00 98.89           H  
ATOM   3087 HD12 ILE B  35     -13.772 -13.076  -1.747  1.00 98.89           H  
ATOM   3088 HD13 ILE B  35     -14.368 -11.513  -2.325  1.00 98.89           H  
ATOM   3089  N   VAL B  36     -12.194 -16.490  -6.704  1.00 98.79           N  
ATOM   3090  H   VAL B  36     -11.314 -16.016  -6.558  1.00 98.79           H  
ATOM   3091  CA  VAL B  36     -12.163 -17.814  -7.352  1.00 98.79           C  
ATOM   3092  HA  VAL B  36     -13.089 -17.960  -7.908  1.00 98.79           H  
ATOM   3093  C   VAL B  36     -12.085 -18.938  -6.320  1.00 98.79           C  
ATOM   3094  CB  VAL B  36     -10.995 -17.902  -8.357  1.00 98.79           C  
ATOM   3095  HB  VAL B  36     -10.055 -17.745  -7.827  1.00 98.79           H  
ATOM   3096  O   VAL B  36     -12.848 -19.900  -6.379  1.00 98.79           O  
ATOM   3097  CG1 VAL B  36     -10.947 -19.275  -9.036  1.00 98.79           C  
ATOM   3098 HG11 VAL B  36     -10.711 -20.048  -8.306  1.00 98.79           H  
ATOM   3099 HG12 VAL B  36     -10.176 -19.286  -9.807  1.00 98.79           H  
ATOM   3100 HG13 VAL B  36     -11.915 -19.499  -9.484  1.00 98.79           H  
ATOM   3101  CG2 VAL B  36     -11.115 -16.830  -9.450  1.00 98.79           C  
ATOM   3102 HG21 VAL B  36     -11.054 -15.832  -9.014  1.00 98.79           H  
ATOM   3103 HG22 VAL B  36     -10.298 -16.936 -10.163  1.00 98.79           H  
ATOM   3104 HG23 VAL B  36     -12.062 -16.941  -9.978  1.00 98.79           H  
ATOM   3105  N   SER B  37     -11.194 -18.800  -5.340  1.00 98.74           N  
ATOM   3106  H   SER B  37     -10.598 -17.985  -5.335  1.00 98.74           H  
ATOM   3107  CA  SER B  37     -11.002 -19.771  -4.261  1.00 98.74           C  
ATOM   3108  HA  SER B  37     -11.950 -20.273  -4.068  1.00 98.74           H  
ATOM   3109  C   SER B  37     -10.575 -19.083  -2.964  1.00 98.74           C  
ATOM   3110  CB  SER B  37      -9.990 -20.849  -4.678  1.00 98.74           C  
ATOM   3111  HB2 SER B  37      -9.966 -21.636  -3.925  1.00 98.74           H  
ATOM   3112  HB3 SER B  37     -10.300 -21.287  -5.627  1.00 98.74           H  
ATOM   3113  O   SER B  37     -10.274 -17.885  -2.933  1.00 98.74           O  
ATOM   3114  OG  SER B  37      -8.701 -20.292  -4.809  1.00 98.74           O  
ATOM   3115  HG  SER B  37      -8.047 -20.993  -4.849  1.00 98.74           H  
ATOM   3116  N   MET B  38     -10.588 -19.845  -1.871  1.00 98.82           N  
ATOM   3117  H   MET B  38     -10.796 -20.829  -1.970  1.00 98.82           H  
ATOM   3118  CA  MET B  38     -10.209 -19.399  -0.532  1.00 98.82           C  
ATOM   3119  HA  MET B  38      -9.441 -18.631  -0.617  1.00 98.82           H  
ATOM   3120  C   MET B  38      -9.608 -20.564   0.262  1.00 98.82           C  
ATOM   3121  CB  MET B  38     -11.424 -18.774   0.180  1.00 98.82           C  
ATOM   3122  HB2 MET B  38     -11.682 -17.848  -0.333  1.00 98.82           H  
ATOM   3123  HB3 MET B  38     -11.145 -18.529   1.205  1.00 98.82           H  
ATOM   3124  O   MET B  38     -10.043 -21.705   0.101  1.00 98.82           O  
ATOM   3125  CG  MET B  38     -12.677 -19.659   0.203  1.00 98.82           C  
ATOM   3126  HG2 MET B  38     -12.930 -19.952  -0.816  1.00 98.82           H  
ATOM   3127  HG3 MET B  38     -12.459 -20.560   0.775  1.00 98.82           H  
ATOM   3128  SD  MET B  38     -14.132 -18.847   0.919  1.00 98.82           S  
ATOM   3129  CE  MET B  38     -15.338 -20.184   0.762  1.00 98.82           C  
ATOM   3130  HE1 MET B  38     -15.011 -21.047   1.342  1.00 98.82           H  
ATOM   3131  HE2 MET B  38     -16.304 -19.838   1.132  1.00 98.82           H  
ATOM   3132  HE3 MET B  38     -15.434 -20.469  -0.285  1.00 98.82           H  
ATOM   3133  N   ALA B  39      -8.632 -20.278   1.121  1.00 98.88           N  
ATOM   3134  H   ALA B  39      -8.310 -19.323   1.188  1.00 98.88           H  
ATOM   3135  CA  ALA B  39      -7.990 -21.244   2.012  1.00 98.88           C  
ATOM   3136  HA  ALA B  39      -8.679 -22.066   2.207  1.00 98.88           H  
ATOM   3137  C   ALA B  39      -7.650 -20.582   3.355  1.00 98.88           C  
ATOM   3138  CB  ALA B  39      -6.741 -21.817   1.332  1.00 98.88           C  
ATOM   3139  HB1 ALA B  39      -6.022 -21.020   1.142  1.00 98.88           H  
ATOM   3140  HB2 ALA B  39      -6.274 -22.566   1.970  1.00 98.88           H  
ATOM   3141  HB3 ALA B  39      -7.013 -22.288   0.387  1.00 98.88           H  
ATOM   3142  O   ALA B  39      -7.391 -19.377   3.419  1.00 98.88           O  
ATOM   3143  N   CYS B  40      -7.672 -21.355   4.440  1.00 98.73           N  
ATOM   3144  H   CYS B  40      -7.830 -22.349   4.355  1.00 98.73           H  
ATOM   3145  CA  CYS B  40      -7.367 -20.838   5.768  1.00 98.73           C  
ATOM   3146  HA  CYS B  40      -6.585 -20.087   5.656  1.00 98.73           H  
ATOM   3147  C   CYS B  40      -6.796 -21.901   6.716  1.00 98.73           C  
ATOM   3148  CB  CYS B  40      -8.609 -20.144   6.362  1.00 98.73           C  
ATOM   3149  HB2 CYS B  40      -8.346 -19.725   7.334  1.00 98.73           H  
ATOM   3150  HB3 CYS B  40      -8.898 -19.318   5.712  1.00 98.73           H  
ATOM   3151  O   CYS B  40      -7.044 -23.101   6.586  1.00 98.73           O  
ATOM   3152  SG  CYS B  40     -10.017 -21.285   6.551  1.00 98.73           S  
ATOM   3153  HG  CYS B  40     -10.768 -20.472   7.300  1.00 98.73           H  
ATOM   3154  N   ARG B  41      -6.055 -21.413   7.708  1.00 98.76           N  
ATOM   3155  H   ARG B  41      -5.852 -20.424   7.674  1.00 98.76           H  
ATOM   3156  CA  ARG B  41      -5.636 -22.102   8.927  1.00 98.76           C  
ATOM   3157  HA  ARG B  41      -6.128 -23.071   9.015  1.00 98.76           H  
ATOM   3158  C   ARG B  41      -6.082 -21.239  10.097  1.00 98.76           C  
ATOM   3159  CB  ARG B  41      -4.107 -22.271   8.933  1.00 98.76           C  
ATOM   3160  HB2 ARG B  41      -3.790 -22.615   9.917  1.00 98.76           H  
ATOM   3161  HB3 ARG B  41      -3.641 -21.299   8.766  1.00 98.76           H  
ATOM   3162  O   ARG B  41      -5.553 -20.147  10.283  1.00 98.76           O  
ATOM   3163  CG  ARG B  41      -3.575 -23.245   7.877  1.00 98.76           C  
ATOM   3164  HG2 ARG B  41      -2.487 -23.184   7.871  1.00 98.76           H  
ATOM   3165  HG3 ARG B  41      -3.939 -22.971   6.887  1.00 98.76           H  
ATOM   3166  CD  ARG B  41      -3.988 -24.680   8.210  1.00 98.76           C  
ATOM   3167  HD2 ARG B  41      -3.702 -24.901   9.238  1.00 98.76           H  
ATOM   3168  HD3 ARG B  41      -5.070 -24.780   8.122  1.00 98.76           H  
ATOM   3169  NE  ARG B  41      -3.314 -25.633   7.323  1.00 98.76           N  
ATOM   3170  HE  ARG B  41      -2.386 -25.931   7.589  1.00 98.76           H  
ATOM   3171  NH1 ARG B  41      -4.882 -25.735   5.637  1.00 98.76           N  
ATOM   3172 HH11 ARG B  41      -5.481 -25.041   6.060  1.00 98.76           H  
ATOM   3173 HH12 ARG B  41      -5.003 -25.951   4.658  1.00 98.76           H  
ATOM   3174  NH2 ARG B  41      -2.962 -26.867   5.496  1.00 98.76           N  
ATOM   3175 HH21 ARG B  41      -3.262 -27.209   4.595  1.00 98.76           H  
ATOM   3176 HH22 ARG B  41      -2.007 -27.045   5.774  1.00 98.76           H  
ATOM   3177  CZ  ARG B  41      -3.733 -26.066   6.155  1.00 98.76           C  
ATOM   3178  N   LEU B  42      -7.085 -21.694  10.829  1.00 98.66           N  
ATOM   3179  H   LEU B  42      -7.456 -22.611  10.623  1.00 98.66           H  
ATOM   3180  CA  LEU B  42      -7.678 -21.015  11.977  1.00 98.66           C  
ATOM   3181  HA  LEU B  42      -7.089 -20.127  12.205  1.00 98.66           H  
ATOM   3182  C   LEU B  42      -7.619 -21.938  13.212  1.00 98.66           C  
ATOM   3183  CB  LEU B  42      -9.120 -20.593  11.624  1.00 98.66           C  
ATOM   3184  HB2 LEU B  42      -9.607 -20.188  12.511  1.00 98.66           H  
ATOM   3185  HB3 LEU B  42      -9.669 -21.487  11.328  1.00 98.66           H  
ATOM   3186  O   LEU B  42      -7.414 -23.147  13.053  1.00 98.66           O  
ATOM   3187  CG  LEU B  42      -9.248 -19.565  10.486  1.00 98.66           C  
ATOM   3188  HG  LEU B  42      -8.788 -19.963   9.582  1.00 98.66           H  
ATOM   3189  CD1 LEU B  42     -10.728 -19.319  10.190  1.00 98.66           C  
ATOM   3190 HD11 LEU B  42     -10.824 -18.613   9.365  1.00 98.66           H  
ATOM   3191 HD12 LEU B  42     -11.200 -20.262   9.913  1.00 98.66           H  
ATOM   3192 HD13 LEU B  42     -11.220 -18.914  11.074  1.00 98.66           H  
ATOM   3193  CD2 LEU B  42      -8.596 -18.223  10.819  1.00 98.66           C  
ATOM   3194 HD21 LEU B  42      -8.985 -17.839  11.762  1.00 98.66           H  
ATOM   3195 HD22 LEU B  42      -8.788 -17.503  10.023  1.00 98.66           H  
ATOM   3196 HD23 LEU B  42      -7.518 -18.351  10.909  1.00 98.66           H  
ATOM   3197  N   PRO B  43      -7.775 -21.392  14.432  1.00 98.02           N  
ATOM   3198  CA  PRO B  43      -7.706 -22.159  15.677  1.00 98.02           C  
ATOM   3199  HA  PRO B  43      -6.704 -22.575  15.781  1.00 98.02           H  
ATOM   3200  C   PRO B  43      -8.731 -23.303  15.741  1.00 98.02           C  
ATOM   3201  CB  PRO B  43      -7.944 -21.131  16.792  1.00 98.02           C  
ATOM   3202  HB2 PRO B  43      -7.390 -21.367  17.701  1.00 98.02           H  
ATOM   3203  HB3 PRO B  43      -9.008 -21.066  17.019  1.00 98.02           H  
ATOM   3204  O   PRO B  43      -9.669 -23.362  14.943  1.00 98.02           O  
ATOM   3205  CG  PRO B  43      -7.498 -19.810  16.174  1.00 98.02           C  
ATOM   3206  HG2 PRO B  43      -6.412 -19.726  16.215  1.00 98.02           H  
ATOM   3207  HG3 PRO B  43      -7.976 -18.955  16.653  1.00 98.02           H  
ATOM   3208  CD  PRO B  43      -7.955 -19.980  14.732  1.00 98.02           C  
ATOM   3209  HD2 PRO B  43      -7.366 -19.338  14.077  1.00 98.02           H  
ATOM   3210  HD3 PRO B  43      -9.012 -19.724  14.658  1.00 98.02           H  
ATOM   3211  N   GLY B  44      -8.577 -24.206  16.713  1.00 97.72           N  
ATOM   3212  H   GLY B  44      -7.737 -24.180  17.273  1.00 97.72           H  
ATOM   3213  CA  GLY B  44      -9.551 -25.272  16.995  1.00 97.72           C  
ATOM   3214  HA2 GLY B  44     -10.535 -24.851  17.202  1.00 97.72           H  
ATOM   3215  HA3 GLY B  44      -9.211 -25.816  17.876  1.00 97.72           H  
ATOM   3216  C   GLY B  44      -9.700 -26.285  15.861  1.00 97.72           C  
ATOM   3217  O   GLY B  44     -10.804 -26.752  15.574  1.00 97.72           O  
ATOM   3218  N   GLY B  45      -8.599 -26.594  15.175  1.00 97.38           N  
ATOM   3219  H   GLY B  45      -7.723 -26.281  15.570  1.00 97.38           H  
ATOM   3220  CA  GLY B  45      -8.577 -27.554  14.069  1.00 97.38           C  
ATOM   3221  HA2 GLY B  45      -8.991 -28.499  14.422  1.00 97.38           H  
ATOM   3222  HA3 GLY B  45      -7.537 -27.719  13.787  1.00 97.38           H  
ATOM   3223  C   GLY B  45      -9.348 -27.128  12.808  1.00 97.38           C  
ATOM   3224  O   GLY B  45      -9.729 -27.990  12.001  1.00 97.38           O  
ATOM   3225  N   VAL B  46      -9.598 -25.828  12.613  1.00 98.35           N  
ATOM   3226  H   VAL B  46      -9.291 -25.172  13.317  1.00 98.35           H  
ATOM   3227  CA  VAL B  46     -10.271 -25.288  11.420  1.00 98.35           C  
ATOM   3228  HA  VAL B  46     -10.948 -26.049  11.031  1.00 98.35           H  
ATOM   3229  C   VAL B  46      -9.244 -24.984  10.326  1.00 98.35           C  
ATOM   3230  CB  VAL B  46     -11.142 -24.066  11.768  1.00 98.35           C  
ATOM   3231  HB  VAL B  46     -10.523 -23.290  12.217  1.00 98.35           H  
ATOM   3232  O   VAL B  46      -8.717 -23.884  10.208  1.00 98.35           O  
ATOM   3233  CG1 VAL B  46     -11.846 -23.503  10.521  1.00 98.35           C  
ATOM   3234 HG11 VAL B  46     -12.507 -22.691  10.823  1.00 98.35           H  
ATOM   3235 HG12 VAL B  46     -11.119 -23.096   9.818  1.00 98.35           H  
ATOM   3236 HG13 VAL B  46     -12.428 -24.285  10.033  1.00 98.35           H  
ATOM   3237  CG2 VAL B  46     -12.243 -24.437  12.767  1.00 98.35           C  
ATOM   3238 HG21 VAL B  46     -11.799 -24.767  13.706  1.00 98.35           H  
ATOM   3239 HG22 VAL B  46     -12.877 -25.231  12.372  1.00 98.35           H  
ATOM   3240 HG23 VAL B  46     -12.851 -23.559  12.982  1.00 98.35           H  
ATOM   3241  N   ASN B  47      -8.977 -25.968   9.471  1.00 97.88           N  
ATOM   3242  H   ASN B  47      -9.355 -26.884   9.667  1.00 97.88           H  
ATOM   3243  CA  ASN B  47      -8.036 -25.868   8.348  1.00 97.88           C  
ATOM   3244  HA  ASN B  47      -7.508 -24.916   8.409  1.00 97.88           H  
ATOM   3245  C   ASN B  47      -8.717 -25.866   6.964  1.00 97.88           C  
ATOM   3246  CB  ASN B  47      -6.988 -26.980   8.500  1.00 97.88           C  
ATOM   3247  HB2 ASN B  47      -6.233 -26.857   7.723  1.00 97.88           H  
ATOM   3248  HB3 ASN B  47      -6.492 -26.887   9.466  1.00 97.88           H  
ATOM   3249  O   ASN B  47      -8.072 -26.083   5.944  1.00 97.88           O  
ATOM   3250  CG  ASN B  47      -7.554 -28.385   8.381  1.00 97.88           C  
ATOM   3251  ND2 ASN B  47      -6.695 -29.351   8.163  1.00 97.88           N  
ATOM   3252 HD21 ASN B  47      -7.059 -30.283   8.027  1.00 97.88           H  
ATOM   3253 HD22 ASN B  47      -5.718 -29.133   8.024  1.00 97.88           H  
ATOM   3254  OD1 ASN B  47      -8.747 -28.644   8.503  1.00 97.88           O  
ATOM   3255  N   THR B  48     -10.036 -25.665   6.918  1.00 97.74           N  
ATOM   3256  H   THR B  48     -10.509 -25.449   7.783  1.00 97.74           H  
ATOM   3257  CA  THR B  48     -10.815 -25.604   5.675  1.00 97.74           C  
ATOM   3258  HA  THR B  48     -10.154 -25.212   4.902  1.00 97.74           H  
ATOM   3259  C   THR B  48     -12.017 -24.666   5.834  1.00 97.74           C  
ATOM   3260  CB  THR B  48     -11.265 -27.005   5.215  1.00 97.74           C  
ATOM   3261  HB  THR B  48     -10.386 -27.564   4.896  1.00 97.74           H  
ATOM   3262  O   THR B  48     -12.637 -24.651   6.906  1.00 97.74           O  
ATOM   3263  CG2 THR B  48     -11.984 -27.824   6.286  1.00 97.74           C  
ATOM   3264 HG21 THR B  48     -12.287 -28.783   5.866  1.00 97.74           H  
ATOM   3265 HG22 THR B  48     -12.865 -27.287   6.635  1.00 97.74           H  
ATOM   3266 HG23 THR B  48     -11.310 -28.013   7.122  1.00 97.74           H  
ATOM   3267  OG1 THR B  48     -12.163 -26.915   4.127  1.00 97.74           O  
ATOM   3268  HG1 THR B  48     -11.680 -27.214   3.353  1.00 97.74           H  
ATOM   3269  N   PRO B  49     -12.424 -23.931   4.778  1.00 98.49           N  
ATOM   3270  CA  PRO B  49     -13.608 -23.071   4.820  1.00 98.49           C  
ATOM   3271  HA  PRO B  49     -13.426 -22.270   5.537  1.00 98.49           H  
ATOM   3272  C   PRO B  49     -14.907 -23.800   5.203  1.00 98.49           C  
ATOM   3273  CB  PRO B  49     -13.719 -22.467   3.418  1.00 98.49           C  
ATOM   3274  HB2 PRO B  49     -14.098 -21.446   3.461  1.00 98.49           H  
ATOM   3275  HB3 PRO B  49     -14.358 -23.088   2.790  1.00 98.49           H  
ATOM   3276  O   PRO B  49     -15.793 -23.191   5.799  1.00 98.49           O  
ATOM   3277  CG  PRO B  49     -12.292 -22.509   2.879  1.00 98.49           C  
ATOM   3278  HG2 PRO B  49     -12.272 -22.559   1.790  1.00 98.49           H  
ATOM   3279  HG3 PRO B  49     -11.737 -21.642   3.238  1.00 98.49           H  
ATOM   3280  CD  PRO B  49     -11.724 -23.774   3.507  1.00 98.49           C  
ATOM   3281  HD2 PRO B  49     -10.650 -23.650   3.644  1.00 98.49           H  
ATOM   3282  HD3 PRO B  49     -11.929 -24.629   2.863  1.00 98.49           H  
ATOM   3283  N   GLN B  50     -15.028 -25.100   4.904  1.00 97.58           N  
ATOM   3284  H   GLN B  50     -14.265 -25.564   4.432  1.00 97.58           H  
ATOM   3285  CA  GLN B  50     -16.213 -25.886   5.272  1.00 97.58           C  
ATOM   3286  HA  GLN B  50     -17.097 -25.357   4.917  1.00 97.58           H  
ATOM   3287  C   GLN B  50     -16.353 -26.028   6.796  1.00 97.58           C  
ATOM   3288  CB  GLN B  50     -16.154 -27.258   4.578  1.00 97.58           C  
ATOM   3289  HB2 GLN B  50     -16.119 -27.107   3.499  1.00 97.58           H  
ATOM   3290  HB3 GLN B  50     -15.239 -27.770   4.877  1.00 97.58           H  
ATOM   3291  O   GLN B  50     -17.434 -25.796   7.333  1.00 97.58           O  
ATOM   3292  CG  GLN B  50     -17.348 -28.167   4.915  1.00 97.58           C  
ATOM   3293  HG2 GLN B  50     -17.349 -28.385   5.983  1.00 97.58           H  
ATOM   3294  HG3 GLN B  50     -17.224 -29.118   4.397  1.00 97.58           H  
ATOM   3295  CD  GLN B  50     -18.702 -27.590   4.518  1.00 97.58           C  
ATOM   3296  NE2 GLN B  50     -19.749 -27.952   5.220  1.00 97.58           N  
ATOM   3297 HE21 GLN B  50     -20.641 -27.541   4.982  1.00 97.58           H  
ATOM   3298 HE22 GLN B  50     -19.614 -28.516   6.047  1.00 97.58           H  
ATOM   3299  OE1 GLN B  50     -18.845 -26.835   3.567  1.00 97.58           O  
ATOM   3300  N   ARG B  51     -15.254 -26.338   7.500  1.00 98.39           N  
ATOM   3301  H   ARG B  51     -14.379 -26.422   7.002  1.00 98.39           H  
ATOM   3302  CA  ARG B  51     -15.246 -26.417   8.970  1.00 98.39           C  
ATOM   3303  HA  ARG B  51     -16.065 -27.054   9.304  1.00 98.39           H  
ATOM   3304  C   ARG B  51     -15.496 -25.053   9.607  1.00 98.39           C  
ATOM   3305  CB  ARG B  51     -13.924 -26.992   9.494  1.00 98.39           C  
ATOM   3306  HB2 ARG B  51     -13.085 -26.496   9.007  1.00 98.39           H  
ATOM   3307  HB3 ARG B  51     -13.864 -26.782  10.562  1.00 98.39           H  
ATOM   3308  O   ARG B  51     -16.181 -24.980  10.620  1.00 98.39           O  
ATOM   3309  CG  ARG B  51     -13.817 -28.510   9.312  1.00 98.39           C  
ATOM   3310  HG2 ARG B  51     -13.796 -28.758   8.251  1.00 98.39           H  
ATOM   3311  HG3 ARG B  51     -14.676 -28.996   9.773  1.00 98.39           H  
ATOM   3312  CD  ARG B  51     -12.532 -28.989   9.997  1.00 98.39           C  
ATOM   3313  HD2 ARG B  51     -12.637 -28.848  11.073  1.00 98.39           H  
ATOM   3314  HD3 ARG B  51     -11.695 -28.382   9.653  1.00 98.39           H  
ATOM   3315  NE  ARG B  51     -12.243 -30.400   9.700  1.00 98.39           N  
ATOM   3316  HE  ARG B  51     -12.821 -30.847   9.002  1.00 98.39           H  
ATOM   3317  NH1 ARG B  51     -10.533 -30.654  11.223  1.00 98.39           N  
ATOM   3318 HH11 ARG B  51      -9.781 -31.196  11.623  1.00 98.39           H  
ATOM   3319 HH12 ARG B  51     -10.554 -29.669  11.446  1.00 98.39           H  
ATOM   3320  NH2 ARG B  51     -11.091 -32.351   9.892  1.00 98.39           N  
ATOM   3321 HH21 ARG B  51     -10.346 -32.878  10.325  1.00 98.39           H  
ATOM   3322 HH22 ARG B  51     -11.624 -32.735   9.125  1.00 98.39           H  
ATOM   3323  CZ  ARG B  51     -11.296 -31.121  10.274  1.00 98.39           C  
ATOM   3324  N   LEU B  52     -14.998 -23.973   8.995  1.00 98.54           N  
ATOM   3325  H   LEU B  52     -14.405 -24.105   8.188  1.00 98.54           H  
ATOM   3326  CA  LEU B  52     -15.311 -22.613   9.441  1.00 98.54           C  
ATOM   3327  HA  LEU B  52     -15.031 -22.527  10.491  1.00 98.54           H  
ATOM   3328  C   LEU B  52     -16.819 -22.340   9.349  1.00 98.54           C  
ATOM   3329  CB  LEU B  52     -14.494 -21.595   8.623  1.00 98.54           C  
ATOM   3330  HB2 LEU B  52     -13.432 -21.779   8.784  1.00 98.54           H  
ATOM   3331  HB3 LEU B  52     -14.700 -21.748   7.563  1.00 98.54           H  
ATOM   3332  O   LEU B  52     -17.404 -21.825  10.295  1.00 98.54           O  
ATOM   3333  CG  LEU B  52     -14.807 -20.123   8.957  1.00 98.54           C  
ATOM   3334  HG  LEU B  52     -15.857 -19.919   8.744  1.00 98.54           H  
ATOM   3335  CD1 LEU B  52     -14.527 -19.778  10.421  1.00 98.54           C  
ATOM   3336 HD11 LEU B  52     -13.505 -20.049  10.688  1.00 98.54           H  
ATOM   3337 HD12 LEU B  52     -14.669 -18.710  10.586  1.00 98.54           H  
ATOM   3338 HD13 LEU B  52     -15.217 -20.313  11.073  1.00 98.54           H  
ATOM   3339  CD2 LEU B  52     -13.974 -19.207   8.060  1.00 98.54           C  
ATOM   3340 HD21 LEU B  52     -14.213 -18.166   8.276  1.00 98.54           H  
ATOM   3341 HD22 LEU B  52     -14.201 -19.411   7.014  1.00 98.54           H  
ATOM   3342 HD23 LEU B  52     -12.912 -19.375   8.239  1.00 98.54           H  
ATOM   3343  N   TRP B  53     -17.466 -22.702   8.238  1.00 98.72           N  
ATOM   3344  H   TRP B  53     -16.943 -23.115   7.479  1.00 98.72           H  
ATOM   3345  CA  TRP B  53     -18.914 -22.531   8.095  1.00 98.72           C  
ATOM   3346  HA  TRP B  53     -19.160 -21.481   8.255  1.00 98.72           H  
ATOM   3347  C   TRP B  53     -19.712 -23.327   9.133  1.00 98.72           C  
ATOM   3348  CB  TRP B  53     -19.355 -22.928   6.686  1.00 98.72           C  
ATOM   3349  HB2 TRP B  53     -19.028 -23.947   6.474  1.00 98.72           H  
ATOM   3350  HB3 TRP B  53     -18.874 -22.266   5.966  1.00 98.72           H  
ATOM   3351  O   TRP B  53     -20.663 -22.801   9.709  1.00 98.72           O  
ATOM   3352  CG  TRP B  53     -20.834 -22.846   6.493  1.00 98.72           C  
ATOM   3353  CD1 TRP B  53     -21.663 -23.896   6.306  1.00 98.72           C  
ATOM   3354  HD1 TRP B  53     -21.337 -24.924   6.246  1.00 98.72           H  
ATOM   3355  CD2 TRP B  53     -21.685 -21.665   6.571  1.00 98.72           C  
ATOM   3356  CE2 TRP B  53     -23.042 -22.083   6.426  1.00 98.72           C  
ATOM   3357  CE3 TRP B  53     -21.445 -20.287   6.756  1.00 98.72           C  
ATOM   3358  HE3 TRP B  53     -20.433 -19.939   6.901  1.00 98.72           H  
ATOM   3359  NE1 TRP B  53     -22.969 -23.448   6.247  1.00 98.72           N  
ATOM   3360  HE1 TRP B  53     -23.759 -24.059   6.100  1.00 98.72           H  
ATOM   3361  CH2 TRP B  53     -23.834 -19.815   6.656  1.00 98.72           C  
ATOM   3362  HH2 TRP B  53     -24.647 -19.108   6.731  1.00 98.72           H  
ATOM   3363  CZ2 TRP B  53     -24.111 -21.179   6.473  1.00 98.72           C  
ATOM   3364  HZ2 TRP B  53     -25.132 -21.522   6.393  1.00 98.72           H  
ATOM   3365  CZ3 TRP B  53     -22.508 -19.368   6.786  1.00 98.72           C  
ATOM   3366  HZ3 TRP B  53     -22.310 -18.318   6.940  1.00 98.72           H  
ATOM   3367  N   GLU B  54     -19.320 -24.577   9.383  1.00 98.49           N  
ATOM   3368  H   GLU B  54     -18.543 -24.955   8.860  1.00 98.49           H  
ATOM   3369  CA  GLU B  54     -19.941 -25.430  10.403  1.00 98.49           C  
ATOM   3370  HA  GLU B  54     -21.007 -25.520  10.194  1.00 98.49           H  
ATOM   3371  C   GLU B  54     -19.834 -24.793  11.795  1.00 98.49           C  
ATOM   3372  CB  GLU B  54     -19.321 -26.837  10.342  1.00 98.49           C  
ATOM   3373  HB2 GLU B  54     -18.235 -26.746  10.327  1.00 98.49           H  
ATOM   3374  HB3 GLU B  54     -19.614 -27.405  11.225  1.00 98.49           H  
ATOM   3375  O   GLU B  54     -20.864 -24.584  12.437  1.00 98.49           O  
ATOM   3376  CG  GLU B  54     -19.809 -27.586   9.088  1.00 98.49           C  
ATOM   3377  HG2 GLU B  54     -20.851 -27.869   9.241  1.00 98.49           H  
ATOM   3378  HG3 GLU B  54     -19.790 -26.910   8.233  1.00 98.49           H  
ATOM   3379  CD  GLU B  54     -18.996 -28.836   8.711  1.00 98.49           C  
ATOM   3380  OE1 GLU B  54     -19.320 -29.389   7.629  1.00 98.49           O  
ATOM   3381  OE2 GLU B  54     -18.049 -29.216   9.434  1.00 98.49           O  
ATOM   3382  N   LEU B  55     -18.631 -24.354  12.190  1.00 98.44           N  
ATOM   3383  H   LEU B  55     -17.835 -24.557  11.603  1.00 98.44           H  
ATOM   3384  CA  LEU B  55     -18.385 -23.645  13.450  1.00 98.44           C  
ATOM   3385  HA  LEU B  55     -18.620 -24.319  14.275  1.00 98.44           H  
ATOM   3386  C   LEU B  55     -19.269 -22.395  13.600  1.00 98.44           C  
ATOM   3387  CB  LEU B  55     -16.889 -23.269  13.503  1.00 98.44           C  
ATOM   3388  HB2 LEU B  55     -16.287 -24.174  13.420  1.00 98.44           H  
ATOM   3389  HB3 LEU B  55     -16.662 -22.643  12.640  1.00 98.44           H  
ATOM   3390  O   LEU B  55     -19.894 -22.188  14.642  1.00 98.44           O  
ATOM   3391  CG  LEU B  55     -16.472 -22.504  14.775  1.00 98.44           C  
ATOM   3392  HG  LEU B  55     -17.163 -21.683  14.964  1.00 98.44           H  
ATOM   3393  CD1 LEU B  55     -16.444 -23.424  15.995  1.00 98.44           C  
ATOM   3394 HD11 LEU B  55     -15.714 -24.221  15.847  1.00 98.44           H  
ATOM   3395 HD12 LEU B  55     -17.427 -23.868  16.153  1.00 98.44           H  
ATOM   3396 HD13 LEU B  55     -16.165 -22.851  16.878  1.00 98.44           H  
ATOM   3397  CD2 LEU B  55     -15.083 -21.899  14.593  1.00 98.44           C  
ATOM   3398 HD21 LEU B  55     -14.828 -21.317  15.479  1.00 98.44           H  
ATOM   3399 HD22 LEU B  55     -14.342 -22.689  14.474  1.00 98.44           H  
ATOM   3400 HD23 LEU B  55     -15.068 -21.239  13.726  1.00 98.44           H  
ATOM   3401  N   LEU B  56     -19.345 -21.565  12.554  1.00 98.39           N  
ATOM   3402  H   LEU B  56     -18.795 -21.791  11.737  1.00 98.39           H  
ATOM   3403  CA  LEU B  56     -20.130 -20.327  12.564  1.00 98.39           C  
ATOM   3404  HA  LEU B  56     -19.829 -19.719  13.417  1.00 98.39           H  
ATOM   3405  C   LEU B  56     -21.627 -20.598  12.724  1.00 98.39           C  
ATOM   3406  CB  LEU B  56     -19.886 -19.555  11.256  1.00 98.39           C  
ATOM   3407  HB2 LEU B  56     -20.621 -18.754  11.182  1.00 98.39           H  
ATOM   3408  HB3 LEU B  56     -20.053 -20.235  10.420  1.00 98.39           H  
ATOM   3409  O   LEU B  56     -22.306 -19.921  13.493  1.00 98.39           O  
ATOM   3410  CG  LEU B  56     -18.486 -18.936  11.127  1.00 98.39           C  
ATOM   3411  HG  LEU B  56     -17.716 -19.672  11.358  1.00 98.39           H  
ATOM   3412  CD1 LEU B  56     -18.298 -18.449   9.689  1.00 98.39           C  
ATOM   3413 HD11 LEU B  56     -17.355 -17.911   9.600  1.00 98.39           H  
ATOM   3414 HD12 LEU B  56     -18.275 -19.311   9.022  1.00 98.39           H  
ATOM   3415 HD13 LEU B  56     -19.131 -17.802   9.410  1.00 98.39           H  
ATOM   3416  CD2 LEU B  56     -18.284 -17.759  12.075  1.00 98.39           C  
ATOM   3417 HD21 LEU B  56     -18.992 -16.960  11.858  1.00 98.39           H  
ATOM   3418 HD22 LEU B  56     -17.261 -17.397  11.977  1.00 98.39           H  
ATOM   3419 HD23 LEU B  56     -18.419 -18.082  13.108  1.00 98.39           H  
ATOM   3420  N   ARG B  57     -22.156 -21.591  12.004  1.00 97.95           N  
ATOM   3421  H   ARG B  57     -21.535 -22.127  11.415  1.00 97.95           H  
ATOM   3422  CA  ARG B  57     -23.590 -21.907  12.012  1.00 97.95           C  
ATOM   3423  HA  ARG B  57     -24.142 -20.973  11.912  1.00 97.95           H  
ATOM   3424  C   ARG B  57     -24.043 -22.544  13.326  1.00 97.95           C  
ATOM   3425  CB  ARG B  57     -23.881 -22.809  10.811  1.00 97.95           C  
ATOM   3426  HB2 ARG B  57     -23.595 -23.833  11.055  1.00 97.95           H  
ATOM   3427  HB3 ARG B  57     -23.280 -22.480   9.964  1.00 97.95           H  
ATOM   3428  O   ARG B  57     -25.201 -22.379  13.711  1.00 97.95           O  
ATOM   3429  CG  ARG B  57     -25.351 -22.736  10.385  1.00 97.95           C  
ATOM   3430  HG2 ARG B  57     -26.012 -22.957  11.223  1.00 97.95           H  
ATOM   3431  HG3 ARG B  57     -25.564 -21.729  10.026  1.00 97.95           H  
ATOM   3432  CD  ARG B  57     -25.599 -23.731   9.252  1.00 97.95           C  
ATOM   3433  HD2 ARG B  57     -26.519 -23.449   8.739  1.00 97.95           H  
ATOM   3434  HD3 ARG B  57     -24.790 -23.648   8.526  1.00 97.95           H  
ATOM   3435  NE  ARG B  57     -25.669 -25.112   9.769  1.00 97.95           N  
ATOM   3436  HE  ARG B  57     -24.800 -25.498  10.111  1.00 97.95           H  
ATOM   3437  NH1 ARG B  57     -27.936 -25.373   9.570  1.00 97.95           N  
ATOM   3438 HH11 ARG B  57     -27.971 -24.432   9.204  1.00 97.95           H  
ATOM   3439 HH12 ARG B  57     -28.789 -25.869   9.786  1.00 97.95           H  
ATOM   3440  NH2 ARG B  57     -26.697 -26.994  10.513  1.00 97.95           N  
ATOM   3441 HH21 ARG B  57     -27.534 -27.525  10.708  1.00 97.95           H  
ATOM   3442 HH22 ARG B  57     -25.803 -27.306  10.864  1.00 97.95           H  
ATOM   3443  CZ  ARG B  57     -26.766 -25.821   9.945  1.00 97.95           C  
ATOM   3444  N   GLU B  58     -23.144 -23.268  13.989  1.00 97.40           N  
ATOM   3445  H   GLU B  58     -22.241 -23.415  13.560  1.00 97.40           H  
ATOM   3446  CA  GLU B  58     -23.338 -23.817  15.334  1.00 97.40           C  
ATOM   3447  HA  GLU B  58     -24.325 -24.275  15.402  1.00 97.40           H  
ATOM   3448  C   GLU B  58     -23.284 -22.743  16.429  1.00 97.40           C  
ATOM   3449  CB  GLU B  58     -22.278 -24.902  15.595  1.00 97.40           C  
ATOM   3450  HB2 GLU B  58     -21.290 -24.513  15.348  1.00 97.40           H  
ATOM   3451  HB3 GLU B  58     -22.294 -25.169  16.652  1.00 97.40           H  
ATOM   3452  O   GLU B  58     -23.783 -22.979  17.528  1.00 97.40           O  
ATOM   3453  CG  GLU B  58     -22.568 -26.167  14.771  1.00 97.40           C  
ATOM   3454  HG2 GLU B  58     -22.691 -25.905  13.720  1.00 97.40           H  
ATOM   3455  HG3 GLU B  58     -23.522 -26.576  15.104  1.00 97.40           H  
ATOM   3456  CD  GLU B  58     -21.494 -27.258  14.894  1.00 97.40           C  
ATOM   3457  OE1 GLU B  58     -21.602 -28.223  14.099  1.00 97.40           O  
ATOM   3458  OE2 GLU B  58     -20.652 -27.186  15.817  1.00 97.40           O  
ATOM   3459  N   GLY B  59     -22.718 -21.567  16.133  1.00 97.81           N  
ATOM   3460  H   GLY B  59     -22.356 -21.423  15.201  1.00 97.81           H  
ATOM   3461  CA  GLY B  59     -22.415 -20.558  17.144  1.00 97.81           C  
ATOM   3462  HA2 GLY B  59     -23.307 -20.347  17.734  1.00 97.81           H  
ATOM   3463  HA3 GLY B  59     -22.091 -19.644  16.646  1.00 97.81           H  
ATOM   3464  C   GLY B  59     -21.299 -21.017  18.085  1.00 97.81           C  
ATOM   3465  O   GLY B  59     -21.369 -20.769  19.286  1.00 97.81           O  
ATOM   3466  N   GLY B  60     -20.308 -21.742  17.560  1.00 97.23           N  
ATOM   3467  H   GLY B  60     -20.300 -21.905  16.564  1.00 97.23           H  
ATOM   3468  CA  GLY B  60     -19.188 -22.252  18.345  1.00 97.23           C  
ATOM   3469  HA2 GLY B  60     -19.568 -22.652  19.285  1.00 97.23           H  
ATOM   3470  HA3 GLY B  60     -18.708 -23.068  17.805  1.00 97.23           H  
ATOM   3471  C   GLY B  60     -18.132 -21.189  18.662  1.00 97.23           C  
ATOM   3472  O   GLY B  60     -18.028 -20.163  17.981  1.00 97.23           O  
ATOM   3473  N   GLU B  61     -17.329 -21.478  19.687  1.00 94.89           N  
ATOM   3474  H   GLU B  61     -17.460 -22.360  20.160  1.00 94.89           H  
ATOM   3475  CA  GLU B  61     -16.136 -20.719  20.068  1.00 94.89           C  
ATOM   3476  HA  GLU B  61     -16.056 -19.834  19.437  1.00 94.89           H  
ATOM   3477  C   GLU B  61     -14.870 -21.551  19.864  1.00 94.89           C  
ATOM   3478  CB  GLU B  61     -16.188 -20.260  21.534  1.00 94.89           C  
ATOM   3479  HB2 GLU B  61     -16.654 -21.035  22.144  1.00 94.89           H  
ATOM   3480  HB3 GLU B  61     -15.167 -20.123  21.892  1.00 94.89           H  
ATOM   3481  O   GLU B  61     -14.876 -22.775  20.000  1.00 94.89           O  
ATOM   3482  CG  GLU B  61     -16.914 -18.927  21.728  1.00 94.89           C  
ATOM   3483  HG2 GLU B  61     -17.977 -19.069  21.531  1.00 94.89           H  
ATOM   3484  HG3 GLU B  61     -16.523 -18.209  21.007  1.00 94.89           H  
ATOM   3485  CD  GLU B  61     -16.715 -18.385  23.153  1.00 94.89           C  
ATOM   3486  OE1 GLU B  61     -16.505 -17.163  23.288  1.00 94.89           O  
ATOM   3487  OE2 GLU B  61     -16.732 -19.180  24.125  1.00 94.89           O  
ATOM   3488  N   THR B  62     -13.769 -20.851  19.603  1.00 97.06           N  
ATOM   3489  H   THR B  62     -13.871 -19.851  19.507  1.00 97.06           H  
ATOM   3490  CA  THR B  62     -12.456 -21.452  19.304  1.00 97.06           C  
ATOM   3491  HA  THR B  62     -12.567 -22.536  19.325  1.00 97.06           H  
ATOM   3492  C   THR B  62     -11.392 -21.141  20.360  1.00 97.06           C  
ATOM   3493  CB  THR B  62     -11.972 -21.053  17.899  1.00 97.06           C  
ATOM   3494  HB  THR B  62     -11.113 -20.386  17.969  1.00 97.06           H  
ATOM   3495  O   THR B  62     -10.208 -21.405  20.162  1.00 97.06           O  
ATOM   3496  CG2 THR B  62     -11.603 -22.289  17.105  1.00 97.06           C  
ATOM   3497 HG21 THR B  62     -12.442 -22.983  17.061  1.00 97.06           H  
ATOM   3498 HG22 THR B  62     -11.338 -21.985  16.092  1.00 97.06           H  
ATOM   3499 HG23 THR B  62     -10.750 -22.759  17.595  1.00 97.06           H  
ATOM   3500  OG1 THR B  62     -12.959 -20.414  17.124  1.00 97.06           O  
ATOM   3501  HG1 THR B  62     -13.415 -19.762  17.662  1.00 97.06           H  
ATOM   3502  N   LEU B  63     -11.809 -20.550  21.483  1.00 94.65           N  
ATOM   3503  H   LEU B  63     -12.803 -20.420  21.604  1.00 94.65           H  
ATOM   3504  CA  LEU B  63     -10.929 -20.104  22.557  1.00 94.65           C  
ATOM   3505  HA  LEU B  63     -10.074 -19.604  22.101  1.00 94.65           H  
ATOM   3506  C   LEU B  63     -10.408 -21.298  23.378  1.00 94.65           C  
ATOM   3507  CB  LEU B  63     -11.706 -19.093  23.425  1.00 94.65           C  
ATOM   3508  HB2 LEU B  63     -12.410 -18.537  22.806  1.00 94.65           H  
ATOM   3509  HB3 LEU B  63     -12.293 -19.648  24.157  1.00 94.65           H  
ATOM   3510  O   LEU B  63     -11.184 -22.132  23.849  1.00 94.65           O  
ATOM   3511  CG  LEU B  63     -10.803 -18.079  24.145  1.00 94.65           C  
ATOM   3512  HG  LEU B  63      -9.928 -18.588  24.550  1.00 94.65           H  
ATOM   3513  CD1 LEU B  63     -10.356 -16.967  23.194  1.00 94.65           C  
ATOM   3514 HD11 LEU B  63      -9.818 -17.384  22.343  1.00 94.65           H  
ATOM   3515 HD12 LEU B  63      -9.705 -16.271  23.723  1.00 94.65           H  
ATOM   3516 HD13 LEU B  63     -11.222 -16.415  22.828  1.00 94.65           H  
ATOM   3517  CD2 LEU B  63     -11.577 -17.433  25.293  1.00 94.65           C  
ATOM   3518 HD21 LEU B  63     -12.484 -16.974  24.900  1.00 94.65           H  
ATOM   3519 HD22 LEU B  63     -10.975 -16.657  25.765  1.00 94.65           H  
ATOM   3520 HD23 LEU B  63     -11.845 -18.184  26.036  1.00 94.65           H  
ATOM   3521  N   SER B  64      -9.098 -21.352  23.608  1.00 97.07           N  
ATOM   3522  H   SER B  64      -8.511 -20.642  23.196  1.00 97.07           H  
ATOM   3523  CA  SER B  64      -8.413 -22.377  24.401  1.00 97.07           C  
ATOM   3524  HA  SER B  64      -9.155 -22.988  24.915  1.00 97.07           H  
ATOM   3525  C   SER B  64      -7.518 -21.744  25.472  1.00 97.07           C  
ATOM   3526  CB  SER B  64      -7.616 -23.304  23.471  1.00 97.07           C  
ATOM   3527  HB2 SER B  64      -7.270 -24.175  24.028  1.00 97.07           H  
ATOM   3528  HB3 SER B  64      -8.271 -23.651  22.672  1.00 97.07           H  
ATOM   3529  O   SER B  64      -7.446 -20.523  25.607  1.00 97.07           O  
ATOM   3530  OG  SER B  64      -6.498 -22.653  22.898  1.00 97.07           O  
ATOM   3531  HG  SER B  64      -5.806 -22.510  23.548  1.00 97.07           H  
ATOM   3532  N   GLY B  65      -6.840 -22.580  26.264  1.00 97.01           N  
ATOM   3533  H   GLY B  65      -6.906 -23.570  26.076  1.00 97.01           H  
ATOM   3534  CA  GLY B  65      -5.688 -22.124  27.049  1.00 97.01           C  
ATOM   3535  HA2 GLY B  65      -5.426 -22.871  27.798  1.00 97.01           H  
ATOM   3536  HA3 GLY B  65      -5.932 -21.197  27.568  1.00 97.01           H  
ATOM   3537  C   GLY B  65      -4.465 -21.876  26.160  1.00 97.01           C  
ATOM   3538  O   GLY B  65      -4.471 -22.236  24.979  1.00 97.01           O  
ATOM   3539  N   PHE B  66      -3.417 -21.291  26.740  1.00 97.63           N  
ATOM   3540  H   PHE B  66      -3.524 -20.926  27.676  1.00 97.63           H  
ATOM   3541  CA  PHE B  66      -2.135 -21.080  26.062  1.00 97.63           C  
ATOM   3542  HA  PHE B  66      -2.338 -20.529  25.144  1.00 97.63           H  
ATOM   3543  C   PHE B  66      -1.446 -22.396  25.638  1.00 97.63           C  
ATOM   3544  CB  PHE B  66      -1.214 -20.232  26.961  1.00 97.63           C  
ATOM   3545  HB2 PHE B  66      -0.224 -20.204  26.507  1.00 97.63           H  
ATOM   3546  HB3 PHE B  66      -1.120 -20.741  27.921  1.00 97.63           H  
ATOM   3547  O   PHE B  66      -1.570 -23.412  26.332  1.00 97.63           O  
ATOM   3548  CG  PHE B  66      -1.630 -18.786  27.216  1.00 97.63           C  
ATOM   3549  CD1 PHE B  66      -2.584 -18.142  26.404  1.00 97.63           C  
ATOM   3550  HD1 PHE B  66      -3.091 -18.684  25.619  1.00 97.63           H  
ATOM   3551  CD2 PHE B  66      -1.040 -18.054  28.266  1.00 97.63           C  
ATOM   3552  HD2 PHE B  66      -0.321 -18.513  28.928  1.00 97.63           H  
ATOM   3553  CE1 PHE B  66      -2.917 -16.794  26.600  1.00 97.63           C  
ATOM   3554  HE1 PHE B  66      -3.642 -16.308  25.964  1.00 97.63           H  
ATOM   3555  CE2 PHE B  66      -1.392 -16.711  28.482  1.00 97.63           C  
ATOM   3556  HE2 PHE B  66      -0.971 -16.155  29.306  1.00 97.63           H  
ATOM   3557  CZ  PHE B  66      -2.312 -16.075  27.638  1.00 97.63           C  
ATOM   3558  HZ  PHE B  66      -2.566 -15.038  27.803  1.00 97.63           H  
ATOM   3559  N   PRO B  67      -0.703 -22.392  24.512  1.00 97.65           N  
ATOM   3560  CA  PRO B  67       0.032 -23.558  24.031  1.00 97.65           C  
ATOM   3561  HA  PRO B  67      -0.651 -24.400  23.929  1.00 97.65           H  
ATOM   3562  C   PRO B  67       1.156 -23.945  25.002  1.00 97.65           C  
ATOM   3563  CB  PRO B  67       0.557 -23.173  22.644  1.00 97.65           C  
ATOM   3564  HB2 PRO B  67       1.513 -23.645  22.419  1.00 97.65           H  
ATOM   3565  HB3 PRO B  67      -0.182 -23.446  21.890  1.00 97.65           H  
ATOM   3566  O   PRO B  67       1.799 -23.094  25.613  1.00 97.65           O  
ATOM   3567  CG  PRO B  67       0.670 -21.651  22.712  1.00 97.65           C  
ATOM   3568  HG2 PRO B  67       0.578 -21.190  21.728  1.00 97.65           H  
ATOM   3569  HG3 PRO B  67       1.613 -21.372  23.183  1.00 97.65           H  
ATOM   3570  CD  PRO B  67      -0.488 -21.260  23.621  1.00 97.65           C  
ATOM   3571  HD2 PRO B  67      -0.241 -20.350  24.167  1.00 97.65           H  
ATOM   3572  HD3 PRO B  67      -1.386 -21.107  23.022  1.00 97.65           H  
ATOM   3573  N   THR B  68       1.403 -25.249  25.146  1.00 96.60           N  
ATOM   3574  H   THR B  68       0.906 -25.896  24.550  1.00 96.60           H  
ATOM   3575  CA  THR B  68       2.360 -25.791  26.135  1.00 96.60           C  
ATOM   3576  HA  THR B  68       2.645 -24.994  26.822  1.00 96.60           H  
ATOM   3577  C   THR B  68       3.674 -26.283  25.523  1.00 96.60           C  
ATOM   3578  CB  THR B  68       1.724 -26.899  26.992  1.00 96.60           C  
ATOM   3579  HB  THR B  68       2.475 -27.292  27.678  1.00 96.60           H  
ATOM   3580  O   THR B  68       4.621 -26.577  26.248  1.00 96.60           O  
ATOM   3581  CG2 THR B  68       0.532 -26.408  27.815  1.00 96.60           C  
ATOM   3582 HG21 THR B  68       0.132 -27.231  28.406  1.00 96.60           H  
ATOM   3583 HG22 THR B  68       0.858 -25.616  28.489  1.00 96.60           H  
ATOM   3584 HG23 THR B  68      -0.249 -26.015  27.164  1.00 96.60           H  
ATOM   3585  OG1 THR B  68       1.224 -27.956  26.208  1.00 96.60           O  
ATOM   3586  HG1 THR B  68       0.367 -27.679  25.876  1.00 96.60           H  
ATOM   3587  N   ASP B  69       3.761 -26.345  24.198  1.00 94.88           N  
ATOM   3588  H   ASP B  69       2.964 -26.075  23.639  1.00 94.88           H  
ATOM   3589  CA  ASP B  69       4.865 -26.907  23.415  1.00 94.88           C  
ATOM   3590  HA  ASP B  69       5.532 -27.450  24.084  1.00 94.88           H  
ATOM   3591  C   ASP B  69       5.734 -25.848  22.709  1.00 94.88           C  
ATOM   3592  CB  ASP B  69       4.284 -27.928  22.425  1.00 94.88           C  
ATOM   3593  HB2 ASP B  69       3.794 -28.718  22.994  1.00 94.88           H  
ATOM   3594  HB3 ASP B  69       5.103 -28.386  21.869  1.00 94.88           H  
ATOM   3595  O   ASP B  69       6.723 -26.192  22.067  1.00 94.88           O  
ATOM   3596  CG  ASP B  69       3.268 -27.340  21.435  1.00 94.88           C  
ATOM   3597  OD1 ASP B  69       2.816 -26.185  21.647  1.00 94.88           O  
ATOM   3598  OD2 ASP B  69       2.909 -28.092  20.510  1.00 94.88           O  
ATOM   3599  N   ARG B  70       5.427 -24.554  22.883  1.00 94.87           N  
ATOM   3600  H   ARG B  70       4.555 -24.364  23.355  1.00 94.87           H  
ATOM   3601  CA  ARG B  70       6.180 -23.418  22.304  1.00 94.87           C  
ATOM   3602  HA  ARG B  70       6.691 -23.771  21.408  1.00 94.87           H  
ATOM   3603  C   ARG B  70       7.295 -22.866  23.196  1.00 94.87           C  
ATOM   3604  CB  ARG B  70       5.211 -22.307  21.879  1.00 94.87           C  
ATOM   3605  HB2 ARG B  70       4.666 -21.940  22.748  1.00 94.87           H  
ATOM   3606  HB3 ARG B  70       5.781 -21.480  21.455  1.00 94.87           H  
ATOM   3607  O   ARG B  70       7.872 -21.829  22.896  1.00 94.87           O  
ATOM   3608  CG  ARG B  70       4.224 -22.808  20.824  1.00 94.87           C  
ATOM   3609  HG2 ARG B  70       3.548 -23.538  21.267  1.00 94.87           H  
ATOM   3610  HG3 ARG B  70       4.763 -23.274  19.999  1.00 94.87           H  
ATOM   3611  CD  ARG B  70       3.422 -21.627  20.295  1.00 94.87           C  
ATOM   3612  HD2 ARG B  70       4.090 -20.966  19.743  1.00 94.87           H  
ATOM   3613  HD3 ARG B  70       3.002 -21.074  21.135  1.00 94.87           H  
ATOM   3614  NE  ARG B  70       2.334 -22.085  19.418  1.00 94.87           N  
ATOM   3615  HE  ARG B  70       2.188 -23.080  19.319  1.00 94.87           H  
ATOM   3616  NH1 ARG B  70       1.621 -19.996  18.897  1.00 94.87           N  
ATOM   3617 HH11 ARG B  70       1.028 -19.408  18.330  1.00 94.87           H  
ATOM   3618 HH12 ARG B  70       2.413 -19.543  19.330  1.00 94.87           H  
ATOM   3619  NH2 ARG B  70       0.511 -21.737  18.090  1.00 94.87           N  
ATOM   3620 HH21 ARG B  70      -0.116 -21.070  17.664  1.00 94.87           H  
ATOM   3621 HH22 ARG B  70       0.285 -22.720  18.035  1.00 94.87           H  
ATOM   3622  CZ  ARG B  70       1.498 -21.279  18.801  1.00 94.87           C  
ATOM   3623  N   GLY B  71       7.577 -23.525  24.321  1.00 94.21           N  
ATOM   3624  H   GLY B  71       7.082 -24.390  24.485  1.00 94.21           H  
ATOM   3625  CA  GLY B  71       8.610 -23.092  25.271  1.00 94.21           C  
ATOM   3626  HA2 GLY B  71       9.502 -22.796  24.719  1.00 94.21           H  
ATOM   3627  HA3 GLY B  71       8.870 -23.934  25.913  1.00 94.21           H  
ATOM   3628  C   GLY B  71       8.214 -21.919  26.177  1.00 94.21           C  
ATOM   3629  O   GLY B  71       9.072 -21.375  26.866  1.00 94.21           O  
ATOM   3630  N   TRP B  72       6.935 -21.533  26.213  1.00 94.16           N  
ATOM   3631  H   TRP B  72       6.269 -21.998  25.614  1.00 94.16           H  
ATOM   3632  CA  TRP B  72       6.445 -20.446  27.066  1.00 94.16           C  
ATOM   3633  HA  TRP B  72       7.107 -19.587  26.951  1.00 94.16           H  
ATOM   3634  C   TRP B  72       6.436 -20.849  28.547  1.00 94.16           C  
ATOM   3635  CB  TRP B  72       5.037 -20.030  26.621  1.00 94.16           C  
ATOM   3636  HB2 TRP B  72       4.678 -19.266  27.311  1.00 94.16           H  
ATOM   3637  HB3 TRP B  72       4.373 -20.889  26.717  1.00 94.16           H  
ATOM   3638  O   TRP B  72       5.939 -21.917  28.908  1.00 94.16           O  
ATOM   3639  CG  TRP B  72       4.884 -19.482  25.232  1.00 94.16           C  
ATOM   3640  CD1 TRP B  72       5.849 -19.358  24.288  1.00 94.16           C  
ATOM   3641  HD1 TRP B  72       6.885 -19.645  24.393  1.00 94.16           H  
ATOM   3642  CD2 TRP B  72       3.670 -18.940  24.624  1.00 94.16           C  
ATOM   3643  CE2 TRP B  72       3.991 -18.485  23.311  1.00 94.16           C  
ATOM   3644  CE3 TRP B  72       2.339 -18.756  25.064  1.00 94.16           C  
ATOM   3645  HE3 TRP B  72       2.058 -19.085  26.053  1.00 94.16           H  
ATOM   3646  NE1 TRP B  72       5.320 -18.793  23.149  1.00 94.16           N  
ATOM   3647  HE1 TRP B  72       5.867 -18.595  22.324  1.00 94.16           H  
ATOM   3648  CH2 TRP B  72       1.754 -17.646  22.969  1.00 94.16           C  
ATOM   3649  HH2 TRP B  72       1.046 -17.101  22.362  1.00 94.16           H  
ATOM   3650  CZ2 TRP B  72       3.057 -17.847  22.491  1.00 94.16           C  
ATOM   3651  HZ2 TRP B  72       3.350 -17.471  21.522  1.00 94.16           H  
ATOM   3652  CZ3 TRP B  72       1.390 -18.111  24.246  1.00 94.16           C  
ATOM   3653  HZ3 TRP B  72       0.387 -17.942  24.610  1.00 94.16           H  
ATOM   3654  N   ASP B  73       6.918 -19.975  29.435  1.00 94.43           N  
ATOM   3655  H   ASP B  73       7.329 -19.114  29.102  1.00 94.43           H  
ATOM   3656  CA  ASP B  73       6.851 -20.204  30.884  1.00 94.43           C  
ATOM   3657  HA  ASP B  73       6.938 -21.276  31.057  1.00 94.43           H  
ATOM   3658  C   ASP B  73       5.494 -19.775  31.457  1.00 94.43           C  
ATOM   3659  CB  ASP B  73       8.033 -19.562  31.614  1.00 94.43           C  
ATOM   3660  HB2 ASP B  73       8.947 -19.796  31.068  1.00 94.43           H  
ATOM   3661  HB3 ASP B  73       7.922 -18.478  31.638  1.00 94.43           H  
ATOM   3662  O   ASP B  73       5.361 -18.756  32.136  1.00 94.43           O  
ATOM   3663  CG  ASP B  73       8.167 -20.108  33.043  1.00 94.43           C  
ATOM   3664  OD1 ASP B  73       7.169 -20.487  33.698  1.00 94.43           O  
ATOM   3665  OD2 ASP B  73       9.318 -20.188  33.524  1.00 94.43           O  
ATOM   3666  N   LEU B  74       4.466 -20.581  31.186  1.00 96.32           N  
ATOM   3667  H   LEU B  74       4.644 -21.344  30.548  1.00 96.32           H  
ATOM   3668  CA  LEU B  74       3.085 -20.307  31.598  1.00 96.32           C  
ATOM   3669  HA  LEU B  74       2.754 -19.385  31.122  1.00 96.32           H  
ATOM   3670  C   LEU B  74       2.933 -20.103  33.119  1.00 96.32           C  
ATOM   3671  CB  LEU B  74       2.183 -21.467  31.132  1.00 96.32           C  
ATOM   3672  HB2 LEU B  74       2.465 -22.365  31.682  1.00 96.32           H  
ATOM   3673  HB3 LEU B  74       1.155 -21.222  31.401  1.00 96.32           H  
ATOM   3674  O   LEU B  74       2.037 -19.386  33.557  1.00 96.32           O  
ATOM   3675  CG  LEU B  74       2.231 -21.790  29.626  1.00 96.32           C  
ATOM   3676  HG  LEU B  74       3.235 -22.113  29.350  1.00 96.32           H  
ATOM   3677  CD1 LEU B  74       1.264 -22.933  29.326  1.00 96.32           C  
ATOM   3678 HD11 LEU B  74       1.541 -23.811  29.909  1.00 96.32           H  
ATOM   3679 HD12 LEU B  74       0.242 -22.637  29.565  1.00 96.32           H  
ATOM   3680 HD13 LEU B  74       1.315 -23.178  28.265  1.00 96.32           H  
ATOM   3681  CD2 LEU B  74       1.841 -20.595  28.766  1.00 96.32           C  
ATOM   3682 HD21 LEU B  74       0.853 -20.252  29.072  1.00 96.32           H  
ATOM   3683 HD22 LEU B  74       2.566 -19.789  28.879  1.00 96.32           H  
ATOM   3684 HD23 LEU B  74       1.818 -20.895  27.719  1.00 96.32           H  
ATOM   3685  N   ALA B  75       3.808 -20.714  33.927  1.00 95.20           N  
ATOM   3686  H   ALA B  75       4.608 -21.160  33.502  1.00 95.20           H  
ATOM   3687  CA  ALA B  75       3.757 -20.624  35.386  1.00 95.20           C  
ATOM   3688  HA  ALA B  75       2.720 -20.725  35.705  1.00 95.20           H  
ATOM   3689  C   ALA B  75       4.264 -19.278  35.923  1.00 95.20           C  
ATOM   3690  CB  ALA B  75       4.566 -21.788  35.972  1.00 95.20           C  
ATOM   3691  HB1 ALA B  75       5.608 -21.705  35.662  1.00 95.20           H  
ATOM   3692  HB2 ALA B  75       4.158 -22.735  35.618  1.00 95.20           H  
ATOM   3693  HB3 ALA B  75       4.511 -21.756  37.060  1.00 95.20           H  
ATOM   3694  O   ALA B  75       3.801 -18.837  36.974  1.00 95.20           O  
ATOM   3695  N   ARG B  76       5.218 -18.642  35.231  1.00 94.81           N  
ATOM   3696  H   ARG B  76       5.590 -19.097  34.409  1.00 94.81           H  
ATOM   3697  CA  ARG B  76       5.703 -17.290  35.557  1.00 94.81           C  
ATOM   3698  HA  ARG B  76       5.484 -17.068  36.601  1.00 94.81           H  
ATOM   3699  C   ARG B  76       4.972 -16.186  34.796  1.00 94.81           C  
ATOM   3700  CB  ARG B  76       7.223 -17.216  35.344  1.00 94.81           C  
ATOM   3701  HB2 ARG B  76       7.521 -16.172  35.252  1.00 94.81           H  
ATOM   3702  HB3 ARG B  76       7.500 -17.733  34.425  1.00 94.81           H  
ATOM   3703  O   ARG B  76       5.001 -15.051  35.252  1.00 94.81           O  
ATOM   3704  CG  ARG B  76       7.954 -17.821  36.550  1.00 94.81           C  
ATOM   3705  HG2 ARG B  76       7.631 -18.850  36.706  1.00 94.81           H  
ATOM   3706  HG3 ARG B  76       7.677 -17.243  37.432  1.00 94.81           H  
ATOM   3707  CD  ARG B  76       9.480 -17.769  36.410  1.00 94.81           C  
ATOM   3708  HD2 ARG B  76       9.906 -17.654  37.407  1.00 94.81           H  
ATOM   3709  HD3 ARG B  76       9.761 -16.904  35.809  1.00 94.81           H  
ATOM   3710  NE  ARG B  76      10.002 -19.001  35.810  1.00 94.81           N  
ATOM   3711  HE  ARG B  76       9.361 -19.521  35.229  1.00 94.81           H  
ATOM   3712  NH1 ARG B  76      12.250 -18.632  36.062  1.00 94.81           N  
ATOM   3713 HH11 ARG B  76      12.017 -17.704  36.386  1.00 94.81           H  
ATOM   3714 HH12 ARG B  76      13.193 -18.865  35.784  1.00 94.81           H  
ATOM   3715  NH2 ARG B  76      11.514 -20.481  35.040  1.00 94.81           N  
ATOM   3716 HH21 ARG B  76      10.731 -20.759  34.466  1.00 94.81           H  
ATOM   3717 HH22 ARG B  76      12.443 -20.679  34.695  1.00 94.81           H  
ATOM   3718  CZ  ARG B  76      11.255 -19.369  35.656  1.00 94.81           C  
ATOM   3719  N   LEU B  77       4.320 -16.515  33.682  1.00 94.41           N  
ATOM   3720  H   LEU B  77       4.444 -17.451  33.325  1.00 94.41           H  
ATOM   3721  CA  LEU B  77       3.652 -15.542  32.821  1.00 94.41           C  
ATOM   3722  HA  LEU B  77       4.303 -14.675  32.708  1.00 94.41           H  
ATOM   3723  C   LEU B  77       2.317 -15.040  33.384  1.00 94.41           C  
ATOM   3724  CB  LEU B  77       3.456 -16.188  31.443  1.00 94.41           C  
ATOM   3725  HB2 LEU B  77       2.735 -17.000  31.531  1.00 94.41           H  
ATOM   3726  HB3 LEU B  77       4.402 -16.623  31.123  1.00 94.41           H  
ATOM   3727  O   LEU B  77       2.036 -13.850  33.296  1.00 94.41           O  
ATOM   3728  CG  LEU B  77       2.988 -15.167  30.387  1.00 94.41           C  
ATOM   3729  HG  LEU B  77       2.827 -14.187  30.837  1.00 94.41           H  
ATOM   3730  CD1 LEU B  77       4.053 -15.013  29.312  1.00 94.41           C  
ATOM   3731 HD11 LEU B  77       3.749 -14.224  28.624  1.00 94.41           H  
ATOM   3732 HD12 LEU B  77       4.183 -15.957  28.784  1.00 94.41           H  
ATOM   3733 HD13 LEU B  77       4.994 -14.710  29.771  1.00 94.41           H  
ATOM   3734  CD2 LEU B  77       1.682 -15.618  29.740  1.00 94.41           C  
ATOM   3735 HD21 LEU B  77       0.913 -15.690  30.508  1.00 94.41           H  
ATOM   3736 HD22 LEU B  77       1.812 -16.584  29.251  1.00 94.41           H  
ATOM   3737 HD23 LEU B  77       1.368 -14.881  29.002  1.00 94.41           H  
ATOM   3738  N   HIS B  78       1.478 -15.918  33.937  1.00 96.11           N  
ATOM   3739  H   HIS B  78       1.744 -16.891  33.996  1.00 96.11           H  
ATOM   3740  CA  HIS B  78       0.147 -15.513  34.393  1.00 96.11           C  
ATOM   3741  HA  HIS B  78      -0.237 -14.777  33.686  1.00 96.11           H  
ATOM   3742  C   HIS B  78       0.190 -14.857  35.782  1.00 96.11           C  
ATOM   3743  CB  HIS B  78      -0.822 -16.698  34.340  1.00 96.11           C  
ATOM   3744  HB2 HIS B  78      -0.910 -17.040  33.309  1.00 96.11           H  
ATOM   3745  HB3 HIS B  78      -0.421 -17.517  34.937  1.00 96.11           H  
ATOM   3746  O   HIS B  78       0.600 -15.481  36.765  1.00 96.11           O  
ATOM   3747  CG  HIS B  78      -2.196 -16.347  34.856  1.00 96.11           C  
ATOM   3748  CD2 HIS B  78      -3.240 -15.809  34.149  1.00 96.11           C  
ATOM   3749  HD2 HIS B  78      -3.235 -15.560  33.098  1.00 96.11           H  
ATOM   3750  ND1 HIS B  78      -2.608 -16.465  36.162  1.00 96.11           N  
ATOM   3751  HD1 HIS B  78      -2.019 -16.763  36.927  1.00 96.11           H  
ATOM   3752  CE1 HIS B  78      -3.876 -16.029  36.240  1.00 96.11           C  
ATOM   3753  HE1 HIS B  78      -4.469 -15.983  37.141  1.00 96.11           H  
ATOM   3754  NE2 HIS B  78      -4.305 -15.625  35.040  1.00 96.11           N  
ATOM   3755  N   HIS B  79      -0.324 -13.634  35.892  1.00 94.81           N  
ATOM   3756  H   HIS B  79      -0.656 -13.179  35.054  1.00 94.81           H  
ATOM   3757  CA  HIS B  79      -0.531 -12.942  37.158  1.00 94.81           C  
ATOM   3758  HA  HIS B  79      -0.598 -13.691  37.947  1.00 94.81           H  
ATOM   3759  C   HIS B  79      -1.829 -12.118  37.099  1.00 94.81           C  
ATOM   3760  CB  HIS B  79       0.675 -12.048  37.459  1.00 94.81           C  
ATOM   3761  HB2 HIS B  79       1.594 -12.602  37.267  1.00 94.81           H  
ATOM   3762  HB3 HIS B  79       0.640 -11.189  36.790  1.00 94.81           H  
ATOM   3763  O   HIS B  79      -1.989 -11.303  36.199  1.00 94.81           O  
ATOM   3764  CG  HIS B  79       0.701 -11.550  38.876  1.00 94.81           C  
ATOM   3765  CD2 HIS B  79       1.371 -12.106  39.928  1.00 94.81           C  
ATOM   3766  HD2 HIS B  79       1.982 -12.996  39.884  1.00 94.81           H  
ATOM   3767  ND1 HIS B  79       0.073 -10.426  39.341  1.00 94.81           N  
ATOM   3768  HD1 HIS B  79      -0.294  -9.689  38.756  1.00 94.81           H  
ATOM   3769  CE1 HIS B  79       0.335 -10.314  40.655  1.00 94.81           C  
ATOM   3770  HE1 HIS B  79       0.041  -9.481  41.277  1.00 94.81           H  
ATOM   3771  NE2 HIS B  79       1.131 -11.317  41.059  1.00 94.81           N  
ATOM   3772  N   PRO B  80      -2.762 -12.273  38.056  1.00 92.52           N  
ATOM   3773  CA  PRO B  80      -4.077 -11.627  37.986  1.00 92.52           C  
ATOM   3774  HA  PRO B  80      -4.533 -11.830  37.017  1.00 92.52           H  
ATOM   3775  C   PRO B  80      -4.042 -10.102  38.172  1.00 92.52           C  
ATOM   3776  CB  PRO B  80      -4.899 -12.305  39.086  1.00 92.52           C  
ATOM   3777  HB2 PRO B  80      -5.642 -11.637  39.523  1.00 92.52           H  
ATOM   3778  HB3 PRO B  80      -5.385 -13.190  38.675  1.00 92.52           H  
ATOM   3779  O   PRO B  80      -5.044  -9.442  37.913  1.00 92.52           O  
ATOM   3780  CG  PRO B  80      -3.846 -12.731  40.109  1.00 92.52           C  
ATOM   3781  HG2 PRO B  80      -3.581 -11.881  40.738  1.00 92.52           H  
ATOM   3782  HG3 PRO B  80      -4.185 -13.569  40.717  1.00 92.52           H  
ATOM   3783  CD  PRO B  80      -2.655 -13.110  39.237  1.00 92.52           C  
ATOM   3784  HD2 PRO B  80      -2.726 -14.157  38.944  1.00 92.52           H  
ATOM   3785  HD3 PRO B  80      -1.724 -12.925  39.773  1.00 92.52           H  
ATOM   3786  N   ASP B  81      -2.927  -9.550  38.660  1.00 89.16           N  
ATOM   3787  H   ASP B  81      -2.127 -10.155  38.781  1.00 89.16           H  
ATOM   3788  CA  ASP B  81      -2.714  -8.102  38.749  1.00 89.16           C  
ATOM   3789  HA  ASP B  81      -3.660  -7.625  39.005  1.00 89.16           H  
ATOM   3790  C   ASP B  81      -2.175  -7.553  37.414  1.00 89.16           C  
ATOM   3791  CB  ASP B  81      -1.751  -7.767  39.895  1.00 89.16           C  
ATOM   3792  HB2 ASP B  81      -2.083  -8.268  40.804  1.00 89.16           H  
ATOM   3793  HB3 ASP B  81      -0.751  -8.113  39.634  1.00 89.16           H  
ATOM   3794  O   ASP B  81      -1.046  -7.906  37.050  1.00 89.16           O  
ATOM   3795  CG  ASP B  81      -1.617  -6.274  40.168  1.00 89.16           C  
ATOM   3796  OD1 ASP B  81      -2.365  -5.494  39.540  1.00 89.16           O  
ATOM   3797  OD2 ASP B  81      -0.769  -5.965  41.028  1.00 89.16           O  
ATOM   3798  N   PRO B  82      -2.929  -6.688  36.705  1.00 84.63           N  
ATOM   3799  CA  PRO B  82      -2.522  -6.107  35.433  1.00 84.63           C  
ATOM   3800  HA  PRO B  82      -2.272  -6.915  34.746  1.00 84.63           H  
ATOM   3801  C   PRO B  82      -1.332  -5.163  35.522  1.00 84.63           C  
ATOM   3802  CB  PRO B  82      -3.723  -5.323  34.893  1.00 84.63           C  
ATOM   3803  HB2 PRO B  82      -3.864  -5.489  33.825  1.00 84.63           H  
ATOM   3804  HB3 PRO B  82      -3.599  -4.258  35.089  1.00 84.63           H  
ATOM   3805  O   PRO B  82      -0.899  -4.729  34.466  1.00 84.63           O  
ATOM   3806  CG  PRO B  82      -4.900  -5.836  35.705  1.00 84.63           C  
ATOM   3807  HG2 PRO B  82      -5.672  -5.076  35.828  1.00 84.63           H  
ATOM   3808  HG3 PRO B  82      -5.311  -6.727  35.230  1.00 84.63           H  
ATOM   3809  CD  PRO B  82      -4.263  -6.218  37.033  1.00 84.63           C  
ATOM   3810  HD2 PRO B  82      -4.188  -5.341  37.676  1.00 84.63           H  
ATOM   3811  HD3 PRO B  82      -4.876  -6.984  37.507  1.00 84.63           H  
ATOM   3812  N   ASP B  83      -0.789  -4.849  36.701  1.00 75.60           N  
ATOM   3813  H   ASP B  83      -1.253  -5.148  37.547  1.00 75.60           H  
ATOM   3814  CA  ASP B  83       0.350  -3.929  36.852  1.00 75.60           C  
ATOM   3815  HA  ASP B  83       0.477  -3.354  35.935  1.00 75.60           H  
ATOM   3816  C   ASP B  83       1.702  -4.638  37.090  1.00 75.60           C  
ATOM   3817  CB  ASP B  83       0.035  -2.903  37.956  1.00 75.60           C  
ATOM   3818  HB2 ASP B  83      -0.150  -3.435  38.889  1.00 75.60           H  
ATOM   3819  HB3 ASP B  83       0.905  -2.261  38.101  1.00 75.60           H  
ATOM   3820  O   ASP B  83       2.739  -3.993  37.020  1.00 75.60           O  
ATOM   3821  CG  ASP B  83      -1.167  -2.003  37.628  1.00 75.60           C  
ATOM   3822  OD1 ASP B  83      -1.418  -1.667  36.445  1.00 75.60           O  
ATOM   3823  OD2 ASP B  83      -1.950  -1.650  38.539  1.00 75.60           O  
ATOM   3824  N   ASN B  84       1.739  -5.959  37.330  1.00 83.01           N  
ATOM   3825  H   ASN B  84       0.868  -6.470  37.339  1.00 83.01           H  
ATOM   3826  CA  ASN B  84       3.001  -6.676  37.577  1.00 83.01           C  
ATOM   3827  HA  ASN B  84       3.585  -6.057  38.259  1.00 83.01           H  
ATOM   3828  C   ASN B  84       3.819  -6.885  36.268  1.00 83.01           C  
ATOM   3829  CB  ASN B  84       2.679  -7.986  38.322  1.00 83.01           C  
ATOM   3830  HB2 ASN B  84       2.175  -8.680  37.649  1.00 83.01           H  
ATOM   3831  HB3 ASN B  84       2.000  -7.756  39.144  1.00 83.01           H  
ATOM   3832  O   ASN B  84       3.375  -7.668  35.415  1.00 83.01           O  
ATOM   3833  CG  ASN B  84       3.899  -8.673  38.916  1.00 83.01           C  
ATOM   3834  ND2 ASN B  84       3.695  -9.659  39.759  1.00 83.01           N  
ATOM   3835 HD21 ASN B  84       2.759  -9.978  39.964  1.00 83.01           H  
ATOM   3836 HD22 ASN B  84       4.535 -10.101  40.103  1.00 83.01           H  
ATOM   3837  OD1 ASN B  84       5.047  -8.350  38.681  1.00 83.01           O  
ATOM   3838  N   PRO B  85       4.980  -6.224  36.077  1.00 80.33           N  
ATOM   3839  CA  PRO B  85       5.728  -6.184  34.810  1.00 80.33           C  
ATOM   3840  HA  PRO B  85       5.151  -5.645  34.059  1.00 80.33           H  
ATOM   3841  C   PRO B  85       6.080  -7.572  34.259  1.00 80.33           C  
ATOM   3842  CB  PRO B  85       6.961  -5.314  35.053  1.00 80.33           C  
ATOM   3843  HB2 PRO B  85       6.752  -4.293  34.733  1.00 80.33           H  
ATOM   3844  HB3 PRO B  85       7.847  -5.691  34.542  1.00 80.33           H  
ATOM   3845  O   PRO B  85       6.285  -8.528  35.008  1.00 80.33           O  
ATOM   3846  CG  PRO B  85       7.125  -5.343  36.566  1.00 80.33           C  
ATOM   3847  HG2 PRO B  85       7.667  -6.242  36.857  1.00 80.33           H  
ATOM   3848  HG3 PRO B  85       7.632  -4.452  36.937  1.00 80.33           H  
ATOM   3849  CD  PRO B  85       5.690  -5.429  37.066  1.00 80.33           C  
ATOM   3850  HD2 PRO B  85       5.263  -4.427  37.111  1.00 80.33           H  
ATOM   3851  HD3 PRO B  85       5.679  -5.892  38.053  1.00 80.33           H  
ATOM   3852  N   GLY B  86       6.112  -7.709  32.931  1.00 85.59           N  
ATOM   3853  H   GLY B  86       6.126  -6.858  32.386  1.00 85.59           H  
ATOM   3854  CA  GLY B  86       6.423  -8.982  32.260  1.00 85.59           C  
ATOM   3855  HA2 GLY B  86       6.563  -8.782  31.198  1.00 85.59           H  
ATOM   3856  HA3 GLY B  86       7.369  -9.354  32.652  1.00 85.59           H  
ATOM   3857  C   GLY B  86       5.386 -10.115  32.407  1.00 85.59           C  
ATOM   3858  O   GLY B  86       5.639 -11.233  31.955  1.00 85.59           O  
ATOM   3859  N   THR B  87       4.231  -9.863  33.035  1.00 90.99           N  
ATOM   3860  H   THR B  87       4.114  -8.940  33.430  1.00 90.99           H  
ATOM   3861  CA  THR B  87       3.148 -10.847  33.235  1.00 90.99           C  
ATOM   3862  HA  THR B  87       3.458 -11.798  32.803  1.00 90.99           H  
ATOM   3863  C   THR B  87       1.849 -10.449  32.524  1.00 90.99           C  
ATOM   3864  CB  THR B  87       2.871 -11.108  34.725  1.00 90.99           C  
ATOM   3865  HB  THR B  87       2.189 -11.954  34.807  1.00 90.99           H  
ATOM   3866  O   THR B  87       1.680  -9.304  32.109  1.00 90.99           O  
ATOM   3867  CG2 THR B  87       4.116 -11.436  35.546  1.00 90.99           C  
ATOM   3868 HG21 THR B  87       4.647 -12.268  35.083  1.00 90.99           H  
ATOM   3869 HG22 THR B  87       3.822 -11.718  36.557  1.00 90.99           H  
ATOM   3870 HG23 THR B  87       4.778 -10.571  35.598  1.00 90.99           H  
ATOM   3871  OG1 THR B  87       2.234 -10.013  35.327  1.00 90.99           O  
ATOM   3872  HG1 THR B  87       2.838  -9.267  35.324  1.00 90.99           H  
ATOM   3873  N   SER B  88       0.911 -11.390  32.400  1.00 94.12           N  
ATOM   3874  H   SER B  88       1.115 -12.306  32.774  1.00 94.12           H  
ATOM   3875  CA  SER B  88      -0.423 -11.177  31.828  1.00 94.12           C  
ATOM   3876  HA  SER B  88      -0.579 -10.109  31.676  1.00 94.12           H  
ATOM   3877  C   SER B  88      -1.524 -11.687  32.762  1.00 94.12           C  
ATOM   3878  CB  SER B  88      -0.510 -11.866  30.466  1.00 94.12           C  
ATOM   3879  HB2 SER B  88       0.243 -11.449  29.796  1.00 94.12           H  
ATOM   3880  HB3 SER B  88      -0.329 -12.934  30.584  1.00 94.12           H  
ATOM   3881  O   SER B  88      -1.372 -12.736  33.388  1.00 94.12           O  
ATOM   3882  OG  SER B  88      -1.792 -11.670  29.914  1.00 94.12           O  
ATOM   3883  HG  SER B  88      -1.919 -10.728  29.780  1.00 94.12           H  
ATOM   3884  N   TYR B  89      -2.652 -10.972  32.833  1.00 94.53           N  
ATOM   3885  H   TYR B  89      -2.731 -10.136  32.272  1.00 94.53           H  
ATOM   3886  CA  TYR B  89      -3.818 -11.383  33.632  1.00 94.53           C  
ATOM   3887  HA  TYR B  89      -3.467 -11.973  34.479  1.00 94.53           H  
ATOM   3888  C   TYR B  89      -4.789 -12.305  32.888  1.00 94.53           C  
ATOM   3889  CB  TYR B  89      -4.541 -10.153  34.198  1.00 94.53           C  
ATOM   3890  HB2 TYR B  89      -5.308 -10.487  34.897  1.00 94.53           H  
ATOM   3891  HB3 TYR B  89      -3.828  -9.561  34.773  1.00 94.53           H  
ATOM   3892  O   TYR B  89      -5.765 -12.759  33.486  1.00 94.53           O  
ATOM   3893  CG  TYR B  89      -5.195  -9.274  33.148  1.00 94.53           C  
ATOM   3894  CD1 TYR B  89      -4.512  -8.139  32.684  1.00 94.53           C  
ATOM   3895  HD1 TYR B  89      -3.539  -7.892  33.082  1.00 94.53           H  
ATOM   3896  CD2 TYR B  89      -6.477  -9.577  32.636  1.00 94.53           C  
ATOM   3897  HD2 TYR B  89      -7.002 -10.454  32.985  1.00 94.53           H  
ATOM   3898  CE1 TYR B  89      -5.109  -7.305  31.726  1.00 94.53           C  
ATOM   3899  HE1 TYR B  89      -4.615  -6.401  31.401  1.00 94.53           H  
ATOM   3900  CE2 TYR B  89      -7.061  -8.753  31.649  1.00 94.53           C  
ATOM   3901  HE2 TYR B  89      -8.030  -8.985  31.231  1.00 94.53           H  
ATOM   3902  OH  TYR B  89      -6.899  -6.775  30.262  1.00 94.53           O  
ATOM   3903  HH  TYR B  89      -7.747  -7.066  29.919  1.00 94.53           H  
ATOM   3904  CZ  TYR B  89      -6.371  -7.612  31.192  1.00 94.53           C  
ATOM   3905  N   VAL B  90      -4.551 -12.575  31.601  1.00 96.77           N  
ATOM   3906  H   VAL B  90      -3.700 -12.228  31.183  1.00 96.77           H  
ATOM   3907  CA  VAL B  90      -5.363 -13.505  30.812  1.00 96.77           C  
ATOM   3908  HA  VAL B  90      -6.297 -13.683  31.344  1.00 96.77           H  
ATOM   3909  C   VAL B  90      -4.668 -14.861  30.690  1.00 96.77           C  
ATOM   3910  CB  VAL B  90      -5.762 -12.928  29.440  1.00 96.77           C  
ATOM   3911  HB  VAL B  90      -6.363 -13.683  28.932  1.00 96.77           H  
ATOM   3912  O   VAL B  90      -3.446 -14.943  30.605  1.00 96.77           O  
ATOM   3913  CG1 VAL B  90      -6.622 -11.668  29.587  1.00 96.77           C  
ATOM   3914 HG11 VAL B  90      -6.034 -10.854  30.012  1.00 96.77           H  
ATOM   3915 HG12 VAL B  90      -7.472 -11.874  30.238  1.00 96.77           H  
ATOM   3916 HG13 VAL B  90      -7.000 -11.364  28.611  1.00 96.77           H  
ATOM   3917  CG2 VAL B  90      -4.591 -12.571  28.528  1.00 96.77           C  
ATOM   3918 HG21 VAL B  90      -4.100 -11.664  28.881  1.00 96.77           H  
ATOM   3919 HG22 VAL B  90      -3.867 -13.385  28.491  1.00 96.77           H  
ATOM   3920 HG23 VAL B  90      -4.982 -12.396  27.525  1.00 96.77           H  
ATOM   3921  N   ASP B  91      -5.454 -15.940  30.670  1.00 95.76           N  
ATOM   3922  H   ASP B  91      -6.436 -15.812  30.868  1.00 95.76           H  
ATOM   3923  CA  ASP B  91      -4.969 -17.322  30.454  1.00 95.76           C  
ATOM   3924  HA  ASP B  91      -3.893 -17.271  30.287  1.00 95.76           H  
ATOM   3925  C   ASP B  91      -5.512 -17.949  29.152  1.00 95.76           C  
ATOM   3926  CB  ASP B  91      -5.152 -18.151  31.757  1.00 95.76           C  
ATOM   3927  HB2 ASP B  91      -5.488 -17.491  32.556  1.00 95.76           H  
ATOM   3928  HB3 ASP B  91      -4.160 -18.494  32.052  1.00 95.76           H  
ATOM   3929  O   ASP B  91      -5.172 -19.081  28.794  1.00 95.76           O  
ATOM   3930  CG  ASP B  91      -6.079 -19.387  31.758  1.00 95.76           C  
ATOM   3931  OD1 ASP B  91      -6.970 -19.534  30.895  1.00 95.76           O  
ATOM   3932  OD2 ASP B  91      -5.974 -20.189  32.713  1.00 95.76           O  
ATOM   3933  N   LYS B  92      -6.339 -17.185  28.424  1.00 97.23           N  
ATOM   3934  H   LYS B  92      -6.442 -16.223  28.712  1.00 97.23           H  
ATOM   3935  CA  LYS B  92      -7.101 -17.630  27.255  1.00 97.23           C  
ATOM   3936  HA  LYS B  92      -6.854 -18.675  27.067  1.00 97.23           H  
ATOM   3937  C   LYS B  92      -6.731 -16.880  25.980  1.00 97.23           C  
ATOM   3938  CB  LYS B  92      -8.609 -17.504  27.525  1.00 97.23           C  
ATOM   3939  HB2 LYS B  92      -8.849 -16.457  27.712  1.00 97.23           H  
ATOM   3940  HB3 LYS B  92      -9.140 -17.813  26.624  1.00 97.23           H  
ATOM   3941  O   LYS B  92      -6.405 -15.698  26.009  1.00 97.23           O  
ATOM   3942  CG  LYS B  92      -9.142 -18.340  28.694  1.00 97.23           C  
ATOM   3943  HG2 LYS B  92      -8.686 -18.000  29.623  1.00 97.23           H  
ATOM   3944  HG3 LYS B  92     -10.216 -18.169  28.763  1.00 97.23           H  
ATOM   3945  CD  LYS B  92      -8.871 -19.839  28.493  1.00 97.23           C  
ATOM   3946  HD2 LYS B  92      -7.794 -20.008  28.474  1.00 97.23           H  
ATOM   3947  HD3 LYS B  92      -9.288 -20.171  27.542  1.00 97.23           H  
ATOM   3948  CE  LYS B  92      -9.438 -20.665  29.642  1.00 97.23           C  
ATOM   3949  HE2 LYS B  92      -9.030 -21.674  29.571  1.00 97.23           H  
ATOM   3950  HE3 LYS B  92      -9.075 -20.232  30.574  1.00 97.23           H  
ATOM   3951  NZ  LYS B  92     -10.915 -20.678  29.586  1.00 97.23           N  
ATOM   3952  HZ1 LYS B  92     -11.291 -21.197  30.366  1.00 97.23           H  
ATOM   3953  HZ2 LYS B  92     -11.234 -19.721  29.629  1.00 97.23           H  
ATOM   3954  HZ3 LYS B  92     -11.219 -21.068  28.705  1.00 97.23           H  
ATOM   3955  N   GLY B  93      -6.864 -17.575  24.853  1.00 97.87           N  
ATOM   3956  H   GLY B  93      -7.122 -18.548  24.929  1.00 97.87           H  
ATOM   3957  CA  GLY B  93      -6.694 -17.047  23.497  1.00 97.87           C  
ATOM   3958  HA2 GLY B  93      -7.333 -16.176  23.354  1.00 97.87           H  
ATOM   3959  HA3 GLY B  93      -5.659 -16.740  23.348  1.00 97.87           H  
ATOM   3960  C   GLY B  93      -7.051 -18.104  22.449  1.00 97.87           C  
ATOM   3961  O   GLY B  93      -7.374 -19.238  22.801  1.00 97.87           O  
ATOM   3962  N   GLY B  94      -7.020 -17.750  21.166  1.00 98.54           N  
ATOM   3963  H   GLY B  94      -6.765 -16.801  20.932  1.00 98.54           H  
ATOM   3964  CA  GLY B  94      -7.196 -18.711  20.068  1.00 98.54           C  
ATOM   3965  HA2 GLY B  94      -7.837 -18.283  19.298  1.00 98.54           H  
ATOM   3966  HA3 GLY B  94      -7.682 -19.620  20.422  1.00 98.54           H  
ATOM   3967  C   GLY B  94      -5.857 -19.074  19.429  1.00 98.54           C  
ATOM   3968  O   GLY B  94      -5.199 -18.210  18.857  1.00 98.54           O  
ATOM   3969  N   PHE B  95      -5.457 -20.343  19.489  1.00 98.50           N  
ATOM   3970  H   PHE B  95      -6.048 -21.027  19.939  1.00 98.50           H  
ATOM   3971  CA  PHE B  95      -4.165 -20.809  18.969  1.00 98.50           C  
ATOM   3972  HA  PHE B  95      -3.652 -19.990  18.465  1.00 98.50           H  
ATOM   3973  C   PHE B  95      -4.339 -21.919  17.938  1.00 98.50           C  
ATOM   3974  CB  PHE B  95      -3.266 -21.264  20.124  1.00 98.50           C  
ATOM   3975  HB2 PHE B  95      -2.327 -21.638  19.716  1.00 98.50           H  
ATOM   3976  HB3 PHE B  95      -3.748 -22.086  20.653  1.00 98.50           H  
ATOM   3977  O   PHE B  95      -5.272 -22.717  18.026  1.00 98.50           O  
ATOM   3978  CG  PHE B  95      -2.960 -20.149  21.097  1.00 98.50           C  
ATOM   3979  CD1 PHE B  95      -1.897 -19.263  20.843  1.00 98.50           C  
ATOM   3980  HD1 PHE B  95      -1.279 -19.394  19.967  1.00 98.50           H  
ATOM   3981  CD2 PHE B  95      -3.786 -19.951  22.217  1.00 98.50           C  
ATOM   3982  HD2 PHE B  95      -4.625 -20.607  22.396  1.00 98.50           H  
ATOM   3983  CE1 PHE B  95      -1.653 -18.193  21.718  1.00 98.50           C  
ATOM   3984  HE1 PHE B  95      -0.856 -17.497  21.498  1.00 98.50           H  
ATOM   3985  CE2 PHE B  95      -3.550 -18.872  23.079  1.00 98.50           C  
ATOM   3986  HE2 PHE B  95      -4.232 -18.701  23.900  1.00 98.50           H  
ATOM   3987  CZ  PHE B  95      -2.467 -18.006  22.849  1.00 98.50           C  
ATOM   3988  HZ  PHE B  95      -2.280 -17.182  23.522  1.00 98.50           H  
ATOM   3989  N   LEU B  96      -3.431 -21.977  16.964  1.00 98.49           N  
ATOM   3990  H   LEU B  96      -2.679 -21.303  16.963  1.00 98.49           H  
ATOM   3991  CA  LEU B  96      -3.376 -23.083  16.013  1.00 98.49           C  
ATOM   3992  HA  LEU B  96      -4.380 -23.279  15.636  1.00 98.49           H  
ATOM   3993  C   LEU B  96      -2.886 -24.359  16.709  1.00 98.49           C  
ATOM   3994  CB  LEU B  96      -2.454 -22.725  14.834  1.00 98.49           C  
ATOM   3995  HB2 LEU B  96      -1.465 -22.509  15.237  1.00 98.49           H  
ATOM   3996  HB3 LEU B  96      -2.365 -23.596  14.185  1.00 98.49           H  
ATOM   3997  O   LEU B  96      -1.849 -24.343  17.375  1.00 98.49           O  
ATOM   3998  CG  LEU B  96      -2.894 -21.521  13.985  1.00 98.49           C  
ATOM   3999  HG  LEU B  96      -2.957 -20.635  14.616  1.00 98.49           H  
ATOM   4000  CD1 LEU B  96      -1.863 -21.252  12.890  1.00 98.49           C  
ATOM   4001 HD11 LEU B  96      -0.896 -21.047  13.348  1.00 98.49           H  
ATOM   4002 HD12 LEU B  96      -1.771 -22.120  12.237  1.00 98.49           H  
ATOM   4003 HD13 LEU B  96      -2.162 -20.381  12.305  1.00 98.49           H  
ATOM   4004  CD2 LEU B  96      -4.251 -21.745  13.322  1.00 98.49           C  
ATOM   4005 HD21 LEU B  96      -5.013 -21.834  14.096  1.00 98.49           H  
ATOM   4006 HD22 LEU B  96      -4.497 -20.885  12.698  1.00 98.49           H  
ATOM   4007 HD23 LEU B  96      -4.234 -22.651  12.717  1.00 98.49           H  
ATOM   4008  N   ASP B  97      -3.604 -25.462  16.490  1.00 96.19           N  
ATOM   4009  H   ASP B  97      -4.545 -25.353  16.139  1.00 96.19           H  
ATOM   4010  CA  ASP B  97      -3.266 -26.795  17.007  1.00 96.19           C  
ATOM   4011  HA  ASP B  97      -3.201 -26.750  18.094  1.00 96.19           H  
ATOM   4012  C   ASP B  97      -1.917 -27.320  16.477  1.00 96.19           C  
ATOM   4013  CB  ASP B  97      -4.373 -27.795  16.614  1.00 96.19           C  
ATOM   4014  HB2 ASP B  97      -4.464 -27.809  15.528  1.00 96.19           H  
ATOM   4015  HB3 ASP B  97      -4.054 -28.790  16.925  1.00 96.19           H  
ATOM   4016  O   ASP B  97      -1.240 -28.070  17.174  1.00 96.19           O  
ATOM   4017  CG  ASP B  97      -5.762 -27.527  17.212  1.00 96.19           C  
ATOM   4018  OD1 ASP B  97      -6.247 -26.375  17.106  1.00 96.19           O  
ATOM   4019  OD2 ASP B  97      -6.403 -28.507  17.655  1.00 96.19           O  
ATOM   4020  N   ASP B  98      -1.523 -26.928  15.259  1.00 95.67           N  
ATOM   4021  H   ASP B  98      -2.131 -26.306  14.747  1.00 95.67           H  
ATOM   4022  CA  ASP B  98      -0.246 -27.299  14.635  1.00 95.67           C  
ATOM   4023  HA  ASP B  98       0.442 -27.629  15.413  1.00 95.67           H  
ATOM   4024  C   ASP B  98       0.398 -26.087  13.944  1.00 95.67           C  
ATOM   4025  CB  ASP B  98      -0.435 -28.483  13.671  1.00 95.67           C  
ATOM   4026  HB2 ASP B  98      -1.101 -28.190  12.859  1.00 95.67           H  
ATOM   4027  HB3 ASP B  98      -0.903 -29.305  14.211  1.00 95.67           H  
ATOM   4028  O   ASP B  98       0.255 -25.871  12.743  1.00 95.67           O  
ATOM   4029  CG  ASP B  98       0.900 -28.978  13.093  1.00 95.67           C  
ATOM   4030  OD1 ASP B  98       1.966 -28.640  13.670  1.00 95.67           O  
ATOM   4031  OD2 ASP B  98       0.847 -29.737  12.100  1.00 95.67           O  
ATOM   4032  N   ALA B  99       1.073 -25.248  14.733  1.00 97.61           N  
ATOM   4033  H   ALA B  99       1.081 -25.440  15.724  1.00 97.61           H  
ATOM   4034  CA  ALA B  99       1.826 -24.101  14.217  1.00 97.61           C  
ATOM   4035  HA  ALA B  99       1.352 -23.746  13.302  1.00 97.61           H  
ATOM   4036  C   ALA B  99       3.286 -24.437  13.864  1.00 97.61           C  
ATOM   4037  CB  ALA B  99       1.765 -22.973  15.253  1.00 97.61           C  
ATOM   4038  HB1 ALA B  99       2.252 -23.286  16.176  1.00 97.61           H  
ATOM   4039  HB2 ALA B  99       2.274 -22.092  14.862  1.00 97.61           H  
ATOM   4040  HB3 ALA B  99       0.726 -22.714  15.457  1.00 97.61           H  
ATOM   4041  O   ALA B  99       3.968 -23.628  13.238  1.00 97.61           O  
ATOM   4042  N   ALA B 100       3.795 -25.587  14.317  1.00 96.04           N  
ATOM   4043  H   ALA B 100       3.162 -26.256  14.732  1.00 96.04           H  
ATOM   4044  CA  ALA B 100       5.204 -25.954  14.190  1.00 96.04           C  
ATOM   4045  HA  ALA B 100       5.784 -25.056  13.981  1.00 96.04           H  
ATOM   4046  C   ALA B 100       5.477 -26.927  13.031  1.00 96.04           C  
ATOM   4047  CB  ALA B 100       5.685 -26.507  15.537  1.00 96.04           C  
ATOM   4048  HB1 ALA B 100       6.747 -26.744  15.480  1.00 96.04           H  
ATOM   4049  HB2 ALA B 100       5.527 -25.766  16.321  1.00 96.04           H  
ATOM   4050  HB3 ALA B 100       5.131 -27.413  15.784  1.00 96.04           H  
ATOM   4051  O   ALA B 100       6.630 -27.007  12.591  1.00 96.04           O  
ATOM   4052  N   GLY B 101       4.458 -27.645  12.545  1.00 96.28           N  
ATOM   4053  H   GLY B 101       3.553 -27.597  12.991  1.00 96.28           H  
ATOM   4054  CA  GLY B 101       4.538 -28.543  11.396  1.00 96.28           C  
ATOM   4055  HA2 GLY B 101       3.576 -29.040  11.272  1.00 96.28           H  
ATOM   4056  HA3 GLY B 101       5.291 -29.306  11.594  1.00 96.28           H  
ATOM   4057  C   GLY B 101       4.875 -27.831  10.083  1.00 96.28           C  
ATOM   4058  O   GLY B 101       4.572 -26.652   9.904  1.00 96.28           O  
ATOM   4059  N   PHE B 102       5.569 -28.545   9.188  1.00 96.30           N  
ATOM   4060  H   PHE B 102       5.798 -29.502   9.415  1.00 96.30           H  
ATOM   4061  CA  PHE B 102       5.854 -28.115   7.815  1.00 96.30           C  
ATOM   4062  HA  PHE B 102       4.928 -27.759   7.363  1.00 96.30           H  
ATOM   4063  C   PHE B 102       6.418 -29.266   6.971  1.00 96.30           C  
ATOM   4064  CB  PHE B 102       6.882 -26.976   7.838  1.00 96.30           C  
ATOM   4065  HB2 PHE B 102       7.789 -27.333   8.327  1.00 96.30           H  
ATOM   4066  HB3 PHE B 102       6.481 -26.159   8.438  1.00 96.30           H  
ATOM   4067  O   PHE B 102       7.328 -29.967   7.425  1.00 96.30           O  
ATOM   4068  CG  PHE B 102       7.233 -26.395   6.483  1.00 96.30           C  
ATOM   4069  CD1 PHE B 102       8.577 -26.325   6.068  1.00 96.30           C  
ATOM   4070  HD1 PHE B 102       9.357 -26.737   6.692  1.00 96.30           H  
ATOM   4071  CD2 PHE B 102       6.221 -25.880   5.653  1.00 96.30           C  
ATOM   4072  HD2 PHE B 102       5.185 -25.937   5.955  1.00 96.30           H  
ATOM   4073  CE1 PHE B 102       8.907 -25.728   4.839  1.00 96.30           C  
ATOM   4074  HE1 PHE B 102       9.938 -25.677   4.521  1.00 96.30           H  
ATOM   4075  CE2 PHE B 102       6.549 -25.289   4.422  1.00 96.30           C  
ATOM   4076  HE2 PHE B 102       5.763 -24.912   3.785  1.00 96.30           H  
ATOM   4077  CZ  PHE B 102       7.892 -25.214   4.014  1.00 96.30           C  
ATOM   4078  HZ  PHE B 102       8.140 -24.776   3.058  1.00 96.30           H  
ATOM   4079  N   ASP B 103       5.954 -29.420   5.730  1.00 95.06           N  
ATOM   4080  H   ASP B 103       5.167 -28.857   5.440  1.00 95.06           H  
ATOM   4081  CA  ASP B 103       6.539 -30.362   4.761  1.00 95.06           C  
ATOM   4082  HA  ASP B 103       6.932 -31.216   5.314  1.00 95.06           H  
ATOM   4083  C   ASP B 103       7.731 -29.740   4.002  1.00 95.06           C  
ATOM   4084  CB  ASP B 103       5.458 -30.933   3.832  1.00 95.06           C  
ATOM   4085  HB2 ASP B 103       4.612 -31.254   4.440  1.00 95.06           H  
ATOM   4086  HB3 ASP B 103       5.110 -30.158   3.149  1.00 95.06           H  
ATOM   4087  O   ASP B 103       7.619 -29.240   2.880  1.00 95.06           O  
ATOM   4088  CG  ASP B 103       5.961 -32.143   3.029  1.00 95.06           C  
ATOM   4089  OD1 ASP B 103       7.200 -32.319   2.927  1.00 95.06           O  
ATOM   4090  OD2 ASP B 103       5.100 -32.888   2.510  1.00 95.06           O  
ATOM   4091  N   ALA B 104       8.903 -29.749   4.642  1.00 92.85           N  
ATOM   4092  H   ALA B 104       8.917 -30.124   5.579  1.00 92.85           H  
ATOM   4093  CA  ALA B 104      10.107 -29.122   4.095  1.00 92.85           C  
ATOM   4094  HA  ALA B 104       9.881 -28.073   3.901  1.00 92.85           H  
ATOM   4095  C   ALA B 104      10.556 -29.734   2.749  1.00 92.85           C  
ATOM   4096  CB  ALA B 104      11.207 -29.195   5.162  1.00 92.85           C  
ATOM   4097  HB1 ALA B 104      11.512 -30.231   5.314  1.00 92.85           H  
ATOM   4098  HB2 ALA B 104      12.068 -28.609   4.840  1.00 92.85           H  
ATOM   4099  HB3 ALA B 104      10.839 -28.784   6.102  1.00 92.85           H  
ATOM   4100  O   ALA B 104      10.941 -29.000   1.835  1.00 92.85           O  
ATOM   4101  N   GLU B 105      10.478 -31.063   2.599  1.00 88.79           N  
ATOM   4102  H   GLU B 105       9.975 -31.595   3.294  1.00 88.79           H  
ATOM   4103  CA  GLU B 105      10.930 -31.767   1.390  1.00 88.79           C  
ATOM   4104  HA  GLU B 105      11.921 -31.391   1.135  1.00 88.79           H  
ATOM   4105  C   GLU B 105      10.043 -31.470   0.173  1.00 88.79           C  
ATOM   4106  CB  GLU B 105      11.075 -33.282   1.643  1.00 88.79           C  
ATOM   4107  HB2 GLU B 105      11.393 -33.742   0.707  1.00 88.79           H  
ATOM   4108  HB3 GLU B 105      11.871 -33.428   2.374  1.00 88.79           H  
ATOM   4109  O   GLU B 105      10.557 -31.293  -0.939  1.00 88.79           O  
ATOM   4110  CG  GLU B 105       9.808 -34.003   2.151  1.00 88.79           C  
ATOM   4111  HG2 GLU B 105       8.986 -33.777   1.472  1.00 88.79           H  
ATOM   4112  HG3 GLU B 105       9.567 -33.618   3.142  1.00 88.79           H  
ATOM   4113  CD  GLU B 105       9.949 -35.537   2.232  1.00 88.79           C  
ATOM   4114  OE1 GLU B 105       8.956 -36.219   2.582  1.00 88.79           O  
ATOM   4115  OE2 GLU B 105      11.053 -36.054   1.943  1.00 88.79           O  
ATOM   4116  N   PHE B 106       8.732 -31.312   0.376  1.00 94.63           N  
ATOM   4117  H   PHE B 106       8.352 -31.505   1.292  1.00 94.63           H  
ATOM   4118  CA  PHE B 106       7.800 -30.949  -0.687  1.00 94.63           C  
ATOM   4119  HA  PHE B 106       7.830 -31.724  -1.453  1.00 94.63           H  
ATOM   4120  C   PHE B 106       8.170 -29.615  -1.354  1.00 94.63           C  
ATOM   4121  CB  PHE B 106       6.387 -30.911  -0.101  1.00 94.63           C  
ATOM   4122  HB2 PHE B 106       6.339 -30.173   0.700  1.00 94.63           H  
ATOM   4123  HB3 PHE B 106       6.171 -31.889   0.329  1.00 94.63           H  
ATOM   4124  O   PHE B 106       8.232 -29.532  -2.586  1.00 94.63           O  
ATOM   4125  CG  PHE B 106       5.320 -30.603  -1.124  1.00 94.63           C  
ATOM   4126  CD1 PHE B 106       4.895 -29.279  -1.332  1.00 94.63           C  
ATOM   4127  HD1 PHE B 106       5.313 -28.476  -0.743  1.00 94.63           H  
ATOM   4128  CD2 PHE B 106       4.760 -31.651  -1.875  1.00 94.63           C  
ATOM   4129  HD2 PHE B 106       5.068 -32.668  -1.683  1.00 94.63           H  
ATOM   4130  CE1 PHE B 106       3.909 -29.003  -2.293  1.00 94.63           C  
ATOM   4131  HE1 PHE B 106       3.565 -27.990  -2.440  1.00 94.63           H  
ATOM   4132  CE2 PHE B 106       3.778 -31.376  -2.842  1.00 94.63           C  
ATOM   4133  HE2 PHE B 106       3.325 -32.176  -3.407  1.00 94.63           H  
ATOM   4134  CZ  PHE B 106       3.354 -30.053  -3.045  1.00 94.63           C  
ATOM   4135  HZ  PHE B 106       2.575 -29.850  -3.766  1.00 94.63           H  
ATOM   4136  N   PHE B 107       8.508 -28.594  -0.563  1.00 93.38           N  
ATOM   4137  H   PHE B 107       8.438 -28.732   0.435  1.00 93.38           H  
ATOM   4138  CA  PHE B 107       8.903 -27.270  -1.067  1.00 93.38           C  
ATOM   4139  HA  PHE B 107       8.364 -27.087  -1.997  1.00 93.38           H  
ATOM   4140  C   PHE B 107      10.393 -27.150  -1.422  1.00 93.38           C  
ATOM   4141  CB  PHE B 107       8.462 -26.188  -0.073  1.00 93.38           C  
ATOM   4142  HB2 PHE B 107       8.831 -25.219  -0.409  1.00 93.38           H  
ATOM   4143  HB3 PHE B 107       8.910 -26.392   0.899  1.00 93.38           H  
ATOM   4144  O   PHE B 107      10.828 -26.088  -1.867  1.00 93.38           O  
ATOM   4145  CG  PHE B 107       6.957 -26.085   0.070  1.00 93.38           C  
ATOM   4146  CD1 PHE B 107       6.190 -25.473  -0.941  1.00 93.38           C  
ATOM   4147  HD1 PHE B 107       6.674 -25.057  -1.812  1.00 93.38           H  
ATOM   4148  CD2 PHE B 107       6.317 -26.624   1.200  1.00 93.38           C  
ATOM   4149  HD2 PHE B 107       6.894 -27.095   1.982  1.00 93.38           H  
ATOM   4150  CE1 PHE B 107       4.789 -25.409  -0.821  1.00 93.38           C  
ATOM   4151  HE1 PHE B 107       4.198 -24.943  -1.595  1.00 93.38           H  
ATOM   4152  CE2 PHE B 107       4.920 -26.563   1.318  1.00 93.38           C  
ATOM   4153  HE2 PHE B 107       4.439 -26.997   2.182  1.00 93.38           H  
ATOM   4154  CZ  PHE B 107       4.155 -25.958   0.306  1.00 93.38           C  
ATOM   4155  HZ  PHE B 107       3.079 -25.921   0.392  1.00 93.38           H  
ATOM   4156  N   GLY B 108      11.185 -28.214  -1.244  1.00 89.22           N  
ATOM   4157  H   GLY B 108      10.782 -29.053  -0.854  1.00 89.22           H  
ATOM   4158  CA  GLY B 108      12.629 -28.186  -1.496  1.00 89.22           C  
ATOM   4159  HA2 GLY B 108      12.817 -27.791  -2.494  1.00 89.22           H  
ATOM   4160  HA3 GLY B 108      13.010 -29.206  -1.443  1.00 89.22           H  
ATOM   4161  C   GLY B 108      13.415 -27.337  -0.488  1.00 89.22           C  
ATOM   4162  O   GLY B 108      14.470 -26.806  -0.828  1.00 89.22           O  
ATOM   4163  N   VAL B 109      12.906 -27.194   0.740  1.00 89.86           N  
ATOM   4164  H   VAL B 109      12.079 -27.728   0.968  1.00 89.86           H  
ATOM   4165  CA  VAL B 109      13.543 -26.455   1.838  1.00 89.86           C  
ATOM   4166  HA  VAL B 109      14.236 -25.724   1.421  1.00 89.86           H  
ATOM   4167  C   VAL B 109      14.338 -27.432   2.704  1.00 89.86           C  
ATOM   4168  CB  VAL B 109      12.491 -25.683   2.662  1.00 89.86           C  
ATOM   4169  HB  VAL B 109      11.780 -26.390   3.088  1.00 89.86           H  
ATOM   4170  O   VAL B 109      13.851 -28.501   3.069  1.00 89.86           O  
ATOM   4171  CG1 VAL B 109      13.127 -24.884   3.803  1.00 89.86           C  
ATOM   4172 HG11 VAL B 109      12.359 -24.329   4.341  1.00 89.86           H  
ATOM   4173 HG12 VAL B 109      13.860 -24.183   3.403  1.00 89.86           H  
ATOM   4174 HG13 VAL B 109      13.610 -25.557   4.512  1.00 89.86           H  
ATOM   4175  CG2 VAL B 109      11.723 -24.678   1.790  1.00 89.86           C  
ATOM   4176 HG21 VAL B 109      12.418 -23.967   1.343  1.00 89.86           H  
ATOM   4177 HG22 VAL B 109      10.993 -24.142   2.397  1.00 89.86           H  
ATOM   4178 HG23 VAL B 109      11.190 -25.200   0.996  1.00 89.86           H  
ATOM   4179  N   SER B 110      15.579 -27.090   3.056  1.00 84.43           N  
ATOM   4180  H   SER B 110      15.929 -26.186   2.774  1.00 84.43           H  
ATOM   4181  CA  SER B 110      16.372 -27.956   3.941  1.00 84.43           C  
ATOM   4182  HA  SER B 110      16.320 -28.961   3.524  1.00 84.43           H  
ATOM   4183  C   SER B 110      15.786 -27.981   5.365  1.00 84.43           C  
ATOM   4184  CB  SER B 110      17.847 -27.544   3.953  1.00 84.43           C  
ATOM   4185  HB2 SER B 110      18.429 -28.347   4.406  1.00 84.43           H  
ATOM   4186  HB3 SER B 110      18.197 -27.403   2.930  1.00 84.43           H  
ATOM   4187  O   SER B 110      15.253 -26.967   5.812  1.00 84.43           O  
ATOM   4188  OG  SER B 110      18.060 -26.362   4.700  1.00 84.43           O  
ATOM   4189  HG  SER B 110      17.757 -25.612   4.184  1.00 84.43           H  
ATOM   4190  N   PRO B 111      15.938 -29.070   6.148  1.00 86.59           N  
ATOM   4191  CA  PRO B 111      15.451 -29.110   7.534  1.00 86.59           C  
ATOM   4192  HA  PRO B 111      14.364 -29.035   7.530  1.00 86.59           H  
ATOM   4193  C   PRO B 111      16.031 -27.987   8.408  1.00 86.59           C  
ATOM   4194  CB  PRO B 111      15.870 -30.484   8.071  1.00 86.59           C  
ATOM   4195  HB2 PRO B 111      16.836 -30.417   8.573  1.00 86.59           H  
ATOM   4196  HB3 PRO B 111      15.121 -30.893   8.749  1.00 86.59           H  
ATOM   4197  O   PRO B 111      15.354 -27.450   9.280  1.00 86.59           O  
ATOM   4198  CG  PRO B 111      16.021 -31.341   6.815  1.00 86.59           C  
ATOM   4199  HG2 PRO B 111      16.733 -32.153   6.960  1.00 86.59           H  
ATOM   4200  HG3 PRO B 111      15.046 -31.735   6.528  1.00 86.59           H  
ATOM   4201  CD  PRO B 111      16.496 -30.352   5.755  1.00 86.59           C  
ATOM   4202  HD2 PRO B 111      17.585 -30.295   5.760  1.00 86.59           H  
ATOM   4203  HD3 PRO B 111      16.134 -30.668   4.777  1.00 86.59           H  
ATOM   4204  N   ARG B 112      17.289 -27.617   8.135  1.00 82.27           N  
ATOM   4205  H   ARG B 112      17.740 -28.090   7.364  1.00 82.27           H  
ATOM   4206  CA  ARG B 112      18.015 -26.513   8.771  1.00 82.27           C  
ATOM   4207  HA  ARG B 112      17.996 -26.633   9.855  1.00 82.27           H  
ATOM   4208  C   ARG B 112      17.355 -25.163   8.487  1.00 82.27           C  
ATOM   4209  CB  ARG B 112      19.471 -26.571   8.273  1.00 82.27           C  
ATOM   4210  HB2 ARG B 112      19.934 -27.479   8.657  1.00 82.27           H  
ATOM   4211  HB3 ARG B 112      19.467 -26.625   7.184  1.00 82.27           H  
ATOM   4212  O   ARG B 112      17.128 -24.393   9.411  1.00 82.27           O  
ATOM   4213  CG  ARG B 112      20.327 -25.367   8.682  1.00 82.27           C  
ATOM   4214  HG2 ARG B 112      19.896 -24.458   8.264  1.00 82.27           H  
ATOM   4215  HG3 ARG B 112      20.322 -25.302   9.770  1.00 82.27           H  
ATOM   4216  CD  ARG B 112      21.772 -25.525   8.157  1.00 82.27           C  
ATOM   4217  HD2 ARG B 112      22.311 -26.173   8.848  1.00 82.27           H  
ATOM   4218  HD3 ARG B 112      21.743 -26.008   7.180  1.00 82.27           H  
ATOM   4219  NE  ARG B 112      22.467 -24.225   7.998  1.00 82.27           N  
ATOM   4220  HE  ARG B 112      21.861 -23.421   7.922  1.00 82.27           H  
ATOM   4221  NH1 ARG B 112      24.583 -24.863   8.636  1.00 82.27           N  
ATOM   4222 HH11 ARG B 112      24.258 -25.817   8.705  1.00 82.27           H  
ATOM   4223 HH12 ARG B 112      25.413 -24.635   9.164  1.00 82.27           H  
ATOM   4224  NH2 ARG B 112      24.086 -22.695   8.508  1.00 82.27           N  
ATOM   4225 HH21 ARG B 112      23.393 -21.962   8.468  1.00 82.27           H  
ATOM   4226 HH22 ARG B 112      24.973 -22.495   8.948  1.00 82.27           H  
ATOM   4227  CZ  ARG B 112      23.709 -23.936   8.360  1.00 82.27           C  
ATOM   4228  N   GLU B 113      17.034 -24.888   7.225  1.00 84.98           N  
ATOM   4229  H   GLU B 113      17.214 -25.581   6.513  1.00 84.98           H  
ATOM   4230  CA  GLU B 113      16.331 -23.661   6.836  1.00 84.98           C  
ATOM   4231  HA  GLU B 113      16.840 -22.802   7.275  1.00 84.98           H  
ATOM   4232  C   GLU B 113      14.895 -23.654   7.371  1.00 84.98           C  
ATOM   4233  CB  GLU B 113      16.377 -23.513   5.310  1.00 84.98           C  
ATOM   4234  HB2 GLU B 113      15.884 -24.371   4.855  1.00 84.98           H  
ATOM   4235  HB3 GLU B 113      17.422 -23.510   4.999  1.00 84.98           H  
ATOM   4236  O   GLU B 113      14.467 -22.653   7.930  1.00 84.98           O  
ATOM   4237  CG  GLU B 113      15.710 -22.217   4.818  1.00 84.98           C  
ATOM   4238  HG2 GLU B 113      16.196 -21.368   5.298  1.00 84.98           H  
ATOM   4239  HG3 GLU B 113      14.662 -22.219   5.118  1.00 84.98           H  
ATOM   4240  CD  GLU B 113      15.774 -22.045   3.294  1.00 84.98           C  
ATOM   4241  OE1 GLU B 113      15.259 -21.003   2.814  1.00 84.98           O  
ATOM   4242  OE2 GLU B 113      16.305 -22.955   2.612  1.00 84.98           O  
ATOM   4243  N   ALA B 114      14.176 -24.779   7.304  1.00 91.64           N  
ATOM   4244  H   ALA B 114      14.571 -25.576   6.826  1.00 91.64           H  
ATOM   4245  CA  ALA B 114      12.813 -24.891   7.823  1.00 91.64           C  
ATOM   4246  HA  ALA B 114      12.184 -24.166   7.307  1.00 91.64           H  
ATOM   4247  C   ALA B 114      12.722 -24.585   9.330  1.00 91.64           C  
ATOM   4248  CB  ALA B 114      12.292 -26.299   7.516  1.00 91.64           C  
ATOM   4249  HB1 ALA B 114      12.273 -26.460   6.438  1.00 91.64           H  
ATOM   4250  HB2 ALA B 114      11.283 -26.404   7.913  1.00 91.64           H  
ATOM   4251  HB3 ALA B 114      12.934 -27.046   7.982  1.00 91.64           H  
ATOM   4252  O   ALA B 114      11.755 -23.964   9.764  1.00 91.64           O  
ATOM   4253  N   ALA B 115      13.732 -24.974  10.116  1.00 88.54           N  
ATOM   4254  H   ALA B 115      14.475 -25.526   9.711  1.00 88.54           H  
ATOM   4255  CA  ALA B 115      13.826 -24.633  11.536  1.00 88.54           C  
ATOM   4256  HA  ALA B 115      12.867 -24.837  12.011  1.00 88.54           H  
ATOM   4257  C   ALA B 115      14.143 -23.144  11.788  1.00 88.54           C  
ATOM   4258  CB  ALA B 115      14.887 -25.540  12.172  1.00 88.54           C  
ATOM   4259  HB1 ALA B 115      15.860 -25.345  11.722  1.00 88.54           H  
ATOM   4260  HB2 ALA B 115      14.620 -26.585  12.019  1.00 88.54           H  
ATOM   4261  HB3 ALA B 115      14.942 -25.337  13.242  1.00 88.54           H  
ATOM   4262  O   ALA B 115      13.810 -22.623  12.847  1.00 88.54           O  
ATOM   4263  N   ALA B 116      14.772 -22.464  10.824  1.00 88.81           N  
ATOM   4264  H   ALA B 116      15.008 -22.954   9.974  1.00 88.81           H  
ATOM   4265  CA  ALA B 116      15.070 -21.029  10.859  1.00 88.81           C  
ATOM   4266  HA  ALA B 116      15.399 -20.748  11.859  1.00 88.81           H  
ATOM   4267  C   ALA B 116      13.873 -20.150  10.467  1.00 88.81           C  
ATOM   4268  CB  ALA B 116      16.192 -20.761   9.849  1.00 88.81           C  
ATOM   4269  HB1 ALA B 116      15.766 -20.596   8.859  1.00 88.81           H  
ATOM   4270  HB2 ALA B 116      16.856 -21.622   9.773  1.00 88.81           H  
ATOM   4271  HB3 ALA B 116      16.737 -19.861  10.134  1.00 88.81           H  
ATOM   4272  O   ALA B 116      13.873 -18.945  10.709  1.00 88.81           O  
ATOM   4273  N   MET B 117      12.898 -20.734   9.769  1.00 92.93           N  
ATOM   4274  H   MET B 117      12.967 -21.725   9.589  1.00 92.93           H  
ATOM   4275  CA  MET B 117      11.775 -20.004   9.203  1.00 92.93           C  
ATOM   4276  HA  MET B 117      12.135 -19.054   8.808  1.00 92.93           H  
ATOM   4277  C   MET B 117      10.728 -19.695  10.265  1.00 92.93           C  
ATOM   4278  CB  MET B 117      11.141 -20.791   8.051  1.00 92.93           C  
ATOM   4279  HB2 MET B 117      10.981 -21.825   8.356  1.00 92.93           H  
ATOM   4280  HB3 MET B 117      10.173 -20.346   7.819  1.00 92.93           H  
ATOM   4281  O   MET B 117      10.220 -20.601  10.935  1.00 92.93           O  
ATOM   4282  CG  MET B 117      12.002 -20.753   6.786  1.00 92.93           C  
ATOM   4283  HG2 MET B 117      12.070 -19.721   6.442  1.00 92.93           H  
ATOM   4284  HG3 MET B 117      13.015 -21.076   7.028  1.00 92.93           H  
ATOM   4285  SD  MET B 117      11.385 -21.776   5.423  1.00 92.93           S  
ATOM   4286  CE  MET B 117       9.927 -20.807   4.982  1.00 92.93           C  
ATOM   4287  HE1 MET B 117      10.199 -19.757   4.869  1.00 92.93           H  
ATOM   4288  HE2 MET B 117       9.182 -20.888   5.774  1.00 92.93           H  
ATOM   4289  HE3 MET B 117       9.496 -21.196   4.060  1.00 92.93           H  
ATOM   4290  N   ASP B 118      10.315 -18.429  10.307  1.00 95.78           N  
ATOM   4291  H   ASP B 118      10.772 -17.744   9.721  1.00 95.78           H  
ATOM   4292  CA  ASP B 118       9.097 -18.015  10.985  1.00 95.78           C  
ATOM   4293  HA  ASP B 118       9.270 -18.113  12.057  1.00 95.78           H  
ATOM   4294  C   ASP B 118       7.943 -18.935  10.526  1.00 95.78           C  
ATOM   4295  CB  ASP B 118       8.823 -16.529  10.683  1.00 95.78           C  
ATOM   4296  HB2 ASP B 118       8.750 -16.395   9.604  1.00 95.78           H  
ATOM   4297  HB3 ASP B 118       9.671 -15.945  11.041  1.00 95.78           H  
ATOM   4298  O   ASP B 118       7.708 -19.070   9.313  1.00 95.78           O  
ATOM   4299  CG  ASP B 118       7.547 -15.969  11.325  1.00 95.78           C  
ATOM   4300  OD1 ASP B 118       6.738 -16.754  11.861  1.00 95.78           O  
ATOM   4301  OD2 ASP B 118       7.319 -14.747  11.204  1.00 95.78           O  
ATOM   4302  N   PRO B 119       7.230 -19.607  11.453  1.00 97.58           N  
ATOM   4303  CA  PRO B 119       6.094 -20.463  11.119  1.00 97.58           C  
ATOM   4304  HA  PRO B 119       6.445 -21.334  10.566  1.00 97.58           H  
ATOM   4305  C   PRO B 119       5.035 -19.762  10.258  1.00 97.58           C  
ATOM   4306  CB  PRO B 119       5.520 -20.925  12.462  1.00 97.58           C  
ATOM   4307  HB2 PRO B 119       5.933 -21.903  12.710  1.00 97.58           H  
ATOM   4308  HB3 PRO B 119       4.431 -20.971  12.453  1.00 97.58           H  
ATOM   4309  O   PRO B 119       4.372 -20.434   9.469  1.00 97.58           O  
ATOM   4310  CG  PRO B 119       6.030 -19.897  13.470  1.00 97.58           C  
ATOM   4311  HG2 PRO B 119       6.107 -20.313  14.475  1.00 97.58           H  
ATOM   4312  HG3 PRO B 119       5.384 -19.019  13.461  1.00 97.58           H  
ATOM   4313  CD  PRO B 119       7.393 -19.535  12.900  1.00 97.58           C  
ATOM   4314  HD2 PRO B 119       8.139 -20.264  13.215  1.00 97.58           H  
ATOM   4315  HD3 PRO B 119       7.671 -18.542  13.253  1.00 97.58           H  
ATOM   4316  N   GLN B 120       4.923 -18.428  10.312  1.00 98.19           N  
ATOM   4317  H   GLN B 120       5.511 -17.915  10.954  1.00 98.19           H  
ATOM   4318  CA  GLN B 120       4.064 -17.668   9.400  1.00 98.19           C  
ATOM   4319  HA  GLN B 120       3.030 -17.972   9.562  1.00 98.19           H  
ATOM   4320  C   GLN B 120       4.397 -17.950   7.927  1.00 98.19           C  
ATOM   4321  CB  GLN B 120       4.179 -16.159   9.677  1.00 98.19           C  
ATOM   4322  HB2 GLN B 120       3.575 -15.623   8.945  1.00 98.19           H  
ATOM   4323  HB3 GLN B 120       5.216 -15.846   9.558  1.00 98.19           H  
ATOM   4324  O   GLN B 120       3.486 -18.210   7.144  1.00 98.19           O  
ATOM   4325  CG  GLN B 120       3.685 -15.782  11.080  1.00 98.19           C  
ATOM   4326  HG2 GLN B 120       2.664 -16.149  11.189  1.00 98.19           H  
ATOM   4327  HG3 GLN B 120       4.309 -16.248  11.843  1.00 98.19           H  
ATOM   4328  CD  GLN B 120       3.669 -14.282  11.328  1.00 98.19           C  
ATOM   4329  NE2 GLN B 120       4.781 -13.588  11.228  1.00 98.19           N  
ATOM   4330 HE21 GLN B 120       5.672 -14.059  11.159  1.00 98.19           H  
ATOM   4331 HE22 GLN B 120       4.735 -12.595  11.406  1.00 98.19           H  
ATOM   4332  OE1 GLN B 120       2.625 -13.717  11.614  1.00 98.19           O  
ATOM   4333  N   GLN B 121       5.680 -17.965   7.538  1.00 98.23           N  
ATOM   4334  H   GLN B 121       6.396 -17.871   8.244  1.00 98.23           H  
ATOM   4335  CA  GLN B 121       6.086 -18.241   6.151  1.00 98.23           C  
ATOM   4336  HA  GLN B 121       5.535 -17.576   5.486  1.00 98.23           H  
ATOM   4337  C   GLN B 121       5.752 -19.682   5.735  1.00 98.23           C  
ATOM   4338  CB  GLN B 121       7.593 -17.997   5.943  1.00 98.23           C  
ATOM   4339  HB2 GLN B 121       8.162 -18.674   6.579  1.00 98.23           H  
ATOM   4340  HB3 GLN B 121       7.815 -18.245   4.905  1.00 98.23           H  
ATOM   4341  O   GLN B 121       5.301 -19.915   4.615  1.00 98.23           O  
ATOM   4342  CG  GLN B 121       8.065 -16.555   6.209  1.00 98.23           C  
ATOM   4343  HG2 GLN B 121       8.042 -16.365   7.282  1.00 98.23           H  
ATOM   4344  HG3 GLN B 121       7.381 -15.855   5.730  1.00 98.23           H  
ATOM   4345  CD  GLN B 121       9.484 -16.277   5.692  1.00 98.23           C  
ATOM   4346  NE2 GLN B 121      10.051 -15.129   5.985  1.00 98.23           N  
ATOM   4347 HE21 GLN B 121      11.015 -15.006   5.711  1.00 98.23           H  
ATOM   4348 HE22 GLN B 121       9.607 -14.469   6.608  1.00 98.23           H  
ATOM   4349  OE1 GLN B 121      10.099 -17.059   4.972  1.00 98.23           O  
ATOM   4350  N   ARG B 122       5.952 -20.648   6.640  1.00 98.51           N  
ATOM   4351  H   ARG B 122       6.271 -20.363   7.555  1.00 98.51           H  
ATOM   4352  CA  ARG B 122       5.684 -22.078   6.402  1.00 98.51           C  
ATOM   4353  HA  ARG B 122       6.165 -22.393   5.477  1.00 98.51           H  
ATOM   4354  C   ARG B 122       4.190 -22.338   6.190  1.00 98.51           C  
ATOM   4355  CB  ARG B 122       6.266 -22.904   7.566  1.00 98.51           C  
ATOM   4356  HB2 ARG B 122       5.962 -23.944   7.452  1.00 98.51           H  
ATOM   4357  HB3 ARG B 122       5.873 -22.543   8.516  1.00 98.51           H  
ATOM   4358  O   ARG B 122       3.801 -22.909   5.174  1.00 98.51           O  
ATOM   4359  CG  ARG B 122       7.804 -22.816   7.573  1.00 98.51           C  
ATOM   4360  HG2 ARG B 122       8.164 -23.089   6.581  1.00 98.51           H  
ATOM   4361  HG3 ARG B 122       8.114 -21.792   7.778  1.00 98.51           H  
ATOM   4362  CD  ARG B 122       8.490 -23.745   8.579  1.00 98.51           C  
ATOM   4363  HD2 ARG B 122       8.094 -24.752   8.450  1.00 98.51           H  
ATOM   4364  HD3 ARG B 122       9.552 -23.779   8.333  1.00 98.51           H  
ATOM   4365  NE  ARG B 122       8.360 -23.299   9.979  1.00 98.51           N  
ATOM   4366  HE  ARG B 122       8.546 -22.324  10.166  1.00 98.51           H  
ATOM   4367  NH1 ARG B 122       8.201 -25.376  10.943  1.00 98.51           N  
ATOM   4368 HH11 ARG B 122       8.119 -25.768  10.016  1.00 98.51           H  
ATOM   4369 HH12 ARG B 122       7.843 -25.926  11.711  1.00 98.51           H  
ATOM   4370  NH2 ARG B 122       8.259 -23.564  12.233  1.00 98.51           N  
ATOM   4371 HH21 ARG B 122       8.230 -24.184  13.030  1.00 98.51           H  
ATOM   4372 HH22 ARG B 122       8.505 -22.590  12.338  1.00 98.51           H  
ATOM   4373  CZ  ARG B 122       8.272 -24.080  11.040  1.00 98.51           C  
ATOM   4374  N   LEU B 123       3.352 -21.806   7.079  1.00 98.74           N  
ATOM   4375  H   LEU B 123       3.746 -21.346   7.887  1.00 98.74           H  
ATOM   4376  CA  LEU B 123       1.894 -21.903   6.975  1.00 98.74           C  
ATOM   4377  HA  LEU B 123       1.620 -22.949   6.840  1.00 98.74           H  
ATOM   4378  C   LEU B 123       1.346 -21.142   5.759  1.00 98.74           C  
ATOM   4379  CB  LEU B 123       1.272 -21.374   8.276  1.00 98.74           C  
ATOM   4380  HB2 LEU B 123       0.196 -21.271   8.136  1.00 98.74           H  
ATOM   4381  HB3 LEU B 123       1.683 -20.385   8.476  1.00 98.74           H  
ATOM   4382  O   LEU B 123       0.390 -21.599   5.132  1.00 98.74           O  
ATOM   4383  CG  LEU B 123       1.516 -22.281   9.497  1.00 98.74           C  
ATOM   4384  HG  LEU B 123       2.569 -22.558   9.558  1.00 98.74           H  
ATOM   4385  CD1 LEU B 123       1.150 -21.513  10.762  1.00 98.74           C  
ATOM   4386 HD11 LEU B 123       0.141 -21.106  10.689  1.00 98.74           H  
ATOM   4387 HD12 LEU B 123       1.880 -20.713  10.885  1.00 98.74           H  
ATOM   4388 HD13 LEU B 123       1.222 -22.173  11.626  1.00 98.74           H  
ATOM   4389  CD2 LEU B 123       0.673 -23.554   9.441  1.00 98.74           C  
ATOM   4390 HD21 LEU B 123       0.955 -24.158   8.578  1.00 98.74           H  
ATOM   4391 HD22 LEU B 123      -0.388 -23.309   9.390  1.00 98.74           H  
ATOM   4392 HD23 LEU B 123       0.859 -24.155  10.331  1.00 98.74           H  
ATOM   4393  N   LEU B 124       1.948 -20.006   5.391  1.00 98.80           N  
ATOM   4394  H   LEU B 124       2.686 -19.640   5.977  1.00 98.80           H  
ATOM   4395  CA  LEU B 124       1.603 -19.272   4.171  1.00 98.80           C  
ATOM   4396  HA  LEU B 124       0.531 -19.078   4.170  1.00 98.80           H  
ATOM   4397  C   LEU B 124       1.893 -20.083   2.899  1.00 98.80           C  
ATOM   4398  CB  LEU B 124       2.360 -17.933   4.141  1.00 98.80           C  
ATOM   4399  HB2 LEU B 124       3.376 -18.093   4.501  1.00 98.80           H  
ATOM   4400  HB3 LEU B 124       2.443 -17.610   3.103  1.00 98.80           H  
ATOM   4401  O   LEU B 124       1.056 -20.079   1.998  1.00 98.80           O  
ATOM   4402  CG  LEU B 124       1.702 -16.794   4.939  1.00 98.80           C  
ATOM   4403  HG  LEU B 124       1.395 -17.149   5.923  1.00 98.80           H  
ATOM   4404  CD1 LEU B 124       2.699 -15.646   5.106  1.00 98.80           C  
ATOM   4405 HD11 LEU B 124       3.078 -15.340   4.131  1.00 98.80           H  
ATOM   4406 HD12 LEU B 124       2.221 -14.800   5.601  1.00 98.80           H  
ATOM   4407 HD13 LEU B 124       3.535 -15.978   5.722  1.00 98.80           H  
ATOM   4408  CD2 LEU B 124       0.476 -16.241   4.207  1.00 98.80           C  
ATOM   4409 HD21 LEU B 124       0.768 -15.871   3.224  1.00 98.80           H  
ATOM   4410 HD22 LEU B 124      -0.273 -17.023   4.084  1.00 98.80           H  
ATOM   4411 HD23 LEU B 124       0.037 -15.424   4.780  1.00 98.80           H  
ATOM   4412  N   LEU B 125       3.022 -20.799   2.823  1.00 98.62           N  
ATOM   4413  H   LEU B 125       3.674 -20.750   3.594  1.00 98.62           H  
ATOM   4414  CA  LEU B 125       3.357 -21.660   1.680  1.00 98.62           C  
ATOM   4415  HA  LEU B 125       3.325 -21.064   0.768  1.00 98.62           H  
ATOM   4416  C   LEU B 125       2.332 -22.783   1.492  1.00 98.62           C  
ATOM   4417  CB  LEU B 125       4.764 -22.263   1.856  1.00 98.62           C  
ATOM   4418  HB2 LEU B 125       4.859 -22.642   2.874  1.00 98.62           H  
ATOM   4419  HB3 LEU B 125       4.863 -23.117   1.187  1.00 98.62           H  
ATOM   4420  O   LEU B 125       1.774 -22.929   0.403  1.00 98.62           O  
ATOM   4421  CG  LEU B 125       5.926 -21.302   1.569  1.00 98.62           C  
ATOM   4422  HG  LEU B 125       5.805 -20.379   2.136  1.00 98.62           H  
ATOM   4423  CD1 LEU B 125       7.238 -21.972   1.983  1.00 98.62           C  
ATOM   4424 HD11 LEU B 125       7.353 -22.916   1.450  1.00 98.62           H  
ATOM   4425 HD12 LEU B 125       8.078 -21.320   1.748  1.00 98.62           H  
ATOM   4426 HD13 LEU B 125       7.221 -22.166   3.055  1.00 98.62           H  
ATOM   4427  CD2 LEU B 125       6.024 -20.953   0.083  1.00 98.62           C  
ATOM   4428 HD21 LEU B 125       5.122 -20.437  -0.246  1.00 98.62           H  
ATOM   4429 HD22 LEU B 125       6.143 -21.863  -0.506  1.00 98.62           H  
ATOM   4430 HD23 LEU B 125       6.876 -20.297  -0.091  1.00 98.62           H  
ATOM   4431  N   GLU B 126       2.038 -23.533   2.555  1.00 98.73           N  
ATOM   4432  H   GLU B 126       2.547 -23.379   3.414  1.00 98.73           H  
ATOM   4433  CA  GLU B 126       1.046 -24.615   2.515  1.00 98.73           C  
ATOM   4434  HA  GLU B 126       1.322 -25.343   1.753  1.00 98.73           H  
ATOM   4435  C   GLU B 126      -0.347 -24.088   2.152  1.00 98.73           C  
ATOM   4436  CB  GLU B 126       0.990 -25.326   3.871  1.00 98.73           C  
ATOM   4437  HB2 GLU B 126       0.825 -24.588   4.657  1.00 98.73           H  
ATOM   4438  HB3 GLU B 126       0.147 -26.016   3.859  1.00 98.73           H  
ATOM   4439  O   GLU B 126      -0.991 -24.594   1.232  1.00 98.73           O  
ATOM   4440  CG  GLU B 126       2.269 -26.121   4.169  1.00 98.73           C  
ATOM   4441  HG2 GLU B 126       3.121 -25.441   4.196  1.00 98.73           H  
ATOM   4442  HG3 GLU B 126       2.426 -26.829   3.355  1.00 98.73           H  
ATOM   4443  CD  GLU B 126       2.194 -26.891   5.495  1.00 98.73           C  
ATOM   4444  OE1 GLU B 126       3.168 -27.635   5.762  1.00 98.73           O  
ATOM   4445  OE2 GLU B 126       1.176 -26.736   6.214  1.00 98.73           O  
ATOM   4446  N   THR B 127      -0.786 -23.010   2.811  1.00 98.77           N  
ATOM   4447  H   THR B 127      -0.200 -22.631   3.541  1.00 98.77           H  
ATOM   4448  CA  THR B 127      -2.101 -22.403   2.555  1.00 98.77           C  
ATOM   4449  HA  THR B 127      -2.863 -23.175   2.667  1.00 98.77           H  
ATOM   4450  C   THR B 127      -2.198 -21.864   1.125  1.00 98.77           C  
ATOM   4451  CB  THR B 127      -2.404 -21.273   3.556  1.00 98.77           C  
ATOM   4452  HB  THR B 127      -1.722 -20.440   3.383  1.00 98.77           H  
ATOM   4453  O   THR B 127      -3.259 -21.943   0.505  1.00 98.77           O  
ATOM   4454  CG2 THR B 127      -3.846 -20.769   3.464  1.00 98.77           C  
ATOM   4455 HG21 THR B 127      -4.532 -21.604   3.601  1.00 98.77           H  
ATOM   4456 HG22 THR B 127      -4.023 -20.026   4.242  1.00 98.77           H  
ATOM   4457 HG23 THR B 127      -4.025 -20.305   2.494  1.00 98.77           H  
ATOM   4458  OG1 THR B 127      -2.256 -21.712   4.886  1.00 98.77           O  
ATOM   4459  HG1 THR B 127      -1.312 -21.785   5.047  1.00 98.77           H  
ATOM   4460  N   SER B 128      -1.104 -21.331   0.571  1.00 98.74           N  
ATOM   4461  H   SER B 128      -0.259 -21.274   1.122  1.00 98.74           H  
ATOM   4462  CA  SER B 128      -1.063 -20.846  -0.809  1.00 98.74           C  
ATOM   4463  HA  SER B 128      -1.923 -20.198  -0.976  1.00 98.74           H  
ATOM   4464  C   SER B 128      -1.128 -21.983  -1.829  1.00 98.74           C  
ATOM   4465  CB  SER B 128       0.199 -20.021  -1.044  1.00 98.74           C  
ATOM   4466  HB2 SER B 128       0.252 -19.211  -0.317  1.00 98.74           H  
ATOM   4467  HB3 SER B 128       1.084 -20.650  -0.947  1.00 98.74           H  
ATOM   4468  O   SER B 128      -1.788 -21.824  -2.855  1.00 98.74           O  
ATOM   4469  OG  SER B 128       0.136 -19.473  -2.341  1.00 98.74           O  
ATOM   4470  HG  SER B 128      -0.045 -20.177  -2.968  1.00 98.74           H  
ATOM   4471  N   TRP B 129      -0.475 -23.120  -1.572  1.00 98.72           N  
ATOM   4472  H   TRP B 129       0.072 -23.196  -0.726  1.00 98.72           H  
ATOM   4473  CA  TRP B 129      -0.570 -24.289  -2.450  1.00 98.72           C  
ATOM   4474  HA  TRP B 129      -0.300 -23.998  -3.465  1.00 98.72           H  
ATOM   4475  C   TRP B 129      -2.007 -24.823  -2.497  1.00 98.72           C  
ATOM   4476  CB  TRP B 129       0.408 -25.374  -1.985  1.00 98.72           C  
ATOM   4477  HB2 TRP B 129       0.118 -25.734  -0.998  1.00 98.72           H  
ATOM   4478  HB3 TRP B 129       1.403 -24.937  -1.896  1.00 98.72           H  
ATOM   4479  O   TRP B 129      -2.588 -24.989  -3.571  1.00 98.72           O  
ATOM   4480  CG  TRP B 129       0.489 -26.538  -2.924  1.00 98.72           C  
ATOM   4481  CD1 TRP B 129      -0.330 -27.616  -2.929  1.00 98.72           C  
ATOM   4482  HD1 TRP B 129      -1.144 -27.782  -2.238  1.00 98.72           H  
ATOM   4483  CD2 TRP B 129       1.387 -26.718  -4.059  1.00 98.72           C  
ATOM   4484  CE2 TRP B 129       1.049 -27.940  -4.713  1.00 98.72           C  
ATOM   4485  CE3 TRP B 129       2.444 -25.960  -4.612  1.00 98.72           C  
ATOM   4486  HE3 TRP B 129       2.715 -25.023  -4.147  1.00 98.72           H  
ATOM   4487  NE1 TRP B 129      -0.020 -28.435  -3.998  1.00 98.72           N  
ATOM   4488  HE1 TRP B 129      -0.594 -29.217  -4.282  1.00 98.72           H  
ATOM   4489  CH2 TRP B 129       2.801 -27.635  -6.357  1.00 98.72           C  
ATOM   4490  HH2 TRP B 129       3.343 -27.977  -7.227  1.00 98.72           H  
ATOM   4491  CZ2 TRP B 129       1.739 -28.401  -5.844  1.00 98.72           C  
ATOM   4492  HZ2 TRP B 129       1.448 -29.332  -6.306  1.00 98.72           H  
ATOM   4493  CZ3 TRP B 129       3.145 -26.414  -5.747  1.00 98.72           C  
ATOM   4494  HZ3 TRP B 129       3.955 -25.824  -6.147  1.00 98.72           H  
ATOM   4495  N   GLU B 130      -2.624 -24.995  -1.325  1.00 98.70           N  
ATOM   4496  H   GLU B 130      -2.091 -24.856  -0.478  1.00 98.70           H  
ATOM   4497  CA  GLU B 130      -4.019 -25.427  -1.209  1.00 98.70           C  
ATOM   4498  HA  GLU B 130      -4.143 -26.396  -1.691  1.00 98.70           H  
ATOM   4499  C   GLU B 130      -4.991 -24.448  -1.870  1.00 98.70           C  
ATOM   4500  CB  GLU B 130      -4.400 -25.544   0.265  1.00 98.70           C  
ATOM   4501  HB2 GLU B 130      -5.478 -25.695   0.334  1.00 98.70           H  
ATOM   4502  HB3 GLU B 130      -4.148 -24.614   0.773  1.00 98.70           H  
ATOM   4503  O   GLU B 130      -5.938 -24.871  -2.531  1.00 98.70           O  
ATOM   4504  CG  GLU B 130      -3.705 -26.718   0.955  1.00 98.70           C  
ATOM   4505  HG2 GLU B 130      -4.002 -27.640   0.455  1.00 98.70           H  
ATOM   4506  HG3 GLU B 130      -2.623 -26.617   0.866  1.00 98.70           H  
ATOM   4507  CD  GLU B 130      -4.086 -26.801   2.432  1.00 98.70           C  
ATOM   4508  OE1 GLU B 130      -3.683 -27.778   3.093  1.00 98.70           O  
ATOM   4509  OE2 GLU B 130      -4.812 -25.919   2.950  1.00 98.70           O  
ATOM   4510  N   LEU B 131      -4.768 -23.137  -1.725  1.00 98.71           N  
ATOM   4511  H   LEU B 131      -4.000 -22.849  -1.135  1.00 98.71           H  
ATOM   4512  CA  LEU B 131      -5.583 -22.106  -2.368  1.00 98.71           C  
ATOM   4513  HA  LEU B 131      -6.598 -22.179  -1.978  1.00 98.71           H  
ATOM   4514  C   LEU B 131      -5.648 -22.295  -3.891  1.00 98.71           C  
ATOM   4515  CB  LEU B 131      -4.998 -20.725  -2.020  1.00 98.71           C  
ATOM   4516  HB2 LEU B 131      -3.954 -20.705  -2.333  1.00 98.71           H  
ATOM   4517  HB3 LEU B 131      -5.023 -20.577  -0.941  1.00 98.71           H  
ATOM   4518  O   LEU B 131      -6.733 -22.191  -4.475  1.00 98.71           O  
ATOM   4519  CG  LEU B 131      -5.719 -19.555  -2.708  1.00 98.71           C  
ATOM   4520  HG  LEU B 131      -5.791 -19.728  -3.782  1.00 98.71           H  
ATOM   4521  CD1 LEU B 131      -7.120 -19.371  -2.131  1.00 98.71           C  
ATOM   4522 HD11 LEU B 131      -7.700 -20.284  -2.260  1.00 98.71           H  
ATOM   4523 HD12 LEU B 131      -7.624 -18.568  -2.668  1.00 98.71           H  
ATOM   4524 HD13 LEU B 131      -7.051 -19.125  -1.071  1.00 98.71           H  
ATOM   4525  CD2 LEU B 131      -4.928 -18.271  -2.504  1.00 98.71           C  
ATOM   4526 HD21 LEU B 131      -5.409 -17.444  -3.025  1.00 98.71           H  
ATOM   4527 HD22 LEU B 131      -4.864 -18.053  -1.438  1.00 98.71           H  
ATOM   4528 HD23 LEU B 131      -3.922 -18.398  -2.906  1.00 98.71           H  
ATOM   4529  N   VAL B 132      -4.503 -22.568  -4.521  1.00 98.71           N  
ATOM   4530  H   VAL B 132      -3.665 -22.663  -3.965  1.00 98.71           H  
ATOM   4531  CA  VAL B 132      -4.397 -22.767  -5.973  1.00 98.71           C  
ATOM   4532  HA  VAL B 132      -4.935 -21.963  -6.476  1.00 98.71           H  
ATOM   4533  C   VAL B 132      -5.068 -24.076  -6.393  1.00 98.71           C  
ATOM   4534  CB  VAL B 132      -2.926 -22.702  -6.428  1.00 98.71           C  
ATOM   4535  HB  VAL B 132      -2.335 -23.423  -5.862  1.00 98.71           H  
ATOM   4536  O   VAL B 132      -5.894 -24.072  -7.307  1.00 98.71           O  
ATOM   4537  CG1 VAL B 132      -2.782 -23.017  -7.921  1.00 98.71           C  
ATOM   4538 HG11 VAL B 132      -3.436 -22.372  -8.508  1.00 98.71           H  
ATOM   4539 HG12 VAL B 132      -3.037 -24.057  -8.119  1.00 98.71           H  
ATOM   4540 HG13 VAL B 132      -1.747 -22.855  -8.222  1.00 98.71           H  
ATOM   4541  CG2 VAL B 132      -2.344 -21.297  -6.204  1.00 98.71           C  
ATOM   4542 HG21 VAL B 132      -2.433 -21.008  -5.157  1.00 98.71           H  
ATOM   4543 HG22 VAL B 132      -2.873 -20.568  -6.818  1.00 98.71           H  
ATOM   4544 HG23 VAL B 132      -1.287 -21.292  -6.468  1.00 98.71           H  
ATOM   4545  N   GLU B 133      -4.817 -25.182  -5.685  1.00 98.26           N  
ATOM   4546  H   GLU B 133      -4.134 -25.147  -4.942  1.00 98.26           H  
ATOM   4547  CA  GLU B 133      -5.477 -26.462  -5.985  1.00 98.26           C  
ATOM   4548  HA  GLU B 133      -5.294 -26.712  -7.030  1.00 98.26           H  
ATOM   4549  C   GLU B 133      -7.002 -26.411  -5.791  1.00 98.26           C  
ATOM   4550  CB  GLU B 133      -4.913 -27.584  -5.107  1.00 98.26           C  
ATOM   4551  HB2 GLU B 133      -4.928 -27.276  -4.062  1.00 98.26           H  
ATOM   4552  HB3 GLU B 133      -5.571 -28.446  -5.220  1.00 98.26           H  
ATOM   4553  O   GLU B 133      -7.745 -27.061  -6.541  1.00 98.26           O  
ATOM   4554  CG  GLU B 133      -3.497 -28.015  -5.507  1.00 98.26           C  
ATOM   4555  HG2 GLU B 133      -3.468 -28.141  -6.589  1.00 98.26           H  
ATOM   4556  HG3 GLU B 133      -2.788 -27.233  -5.236  1.00 98.26           H  
ATOM   4557  CD  GLU B 133      -3.091 -29.343  -4.847  1.00 98.26           C  
ATOM   4558  OE1 GLU B 133      -2.150 -29.981  -5.370  1.00 98.26           O  
ATOM   4559  OE2 GLU B 133      -3.764 -29.771  -3.882  1.00 98.26           O  
ATOM   4560  N   ASN B 134      -7.481 -25.622  -4.821  1.00 98.18           N  
ATOM   4561  H   ASN B 134      -6.808 -25.192  -4.202  1.00 98.18           H  
ATOM   4562  CA  ASN B 134      -8.903 -25.388  -4.558  1.00 98.18           C  
ATOM   4563  HA  ASN B 134      -9.414 -26.350  -4.514  1.00 98.18           H  
ATOM   4564  C   ASN B 134      -9.595 -24.584  -5.670  1.00 98.18           C  
ATOM   4565  CB  ASN B 134      -9.065 -24.677  -3.199  1.00 98.18           C  
ATOM   4566  HB2 ASN B 134      -8.351 -23.857  -3.128  1.00 98.18           H  
ATOM   4567  HB3 ASN B 134     -10.068 -24.258  -3.129  1.00 98.18           H  
ATOM   4568  O   ASN B 134     -10.812 -24.680  -5.812  1.00 98.18           O  
ATOM   4569  CG  ASN B 134      -8.898 -25.604  -2.006  1.00 98.18           C  
ATOM   4570  ND2 ASN B 134      -8.477 -25.085  -0.877  1.00 98.18           N  
ATOM   4571 HD21 ASN B 134      -8.228 -25.753  -0.162  1.00 98.18           H  
ATOM   4572 HD22 ASN B 134      -8.087 -24.153  -0.881  1.00 98.18           H  
ATOM   4573  OD1 ASN B 134      -9.210 -26.784  -2.049  1.00 98.18           O  
ATOM   4574  N   ALA B 135      -8.850 -23.819  -6.476  1.00 98.55           N  
ATOM   4575  H   ALA B 135      -7.853 -23.778  -6.320  1.00 98.55           H  
ATOM   4576  CA  ALA B 135      -9.385 -23.136  -7.656  1.00 98.55           C  
ATOM   4577  HA  ALA B 135     -10.356 -22.707  -7.406  1.00 98.55           H  
ATOM   4578  C   ALA B 135      -9.613 -24.082  -8.851  1.00 98.55           C  
ATOM   4579  CB  ALA B 135      -8.440 -21.988  -8.032  1.00 98.55           C  
ATOM   4580  HB1 ALA B 135      -7.470 -22.381  -8.334  1.00 98.55           H  
ATOM   4581  HB2 ALA B 135      -8.855 -21.429  -8.871  1.00 98.55           H  
ATOM   4582  HB3 ALA B 135      -8.304 -21.313  -7.187  1.00 98.55           H  
ATOM   4583  O   ALA B 135     -10.192 -23.671  -9.856  1.00 98.55           O  
ATOM   4584  N   GLY B 136      -9.154 -25.338  -8.764  1.00 98.31           N  
ATOM   4585  H   GLY B 136      -8.698 -25.624  -7.910  1.00 98.31           H  
ATOM   4586  CA  GLY B 136      -9.147 -26.266  -9.896  1.00 98.31           C  
ATOM   4587  HA2 GLY B 136      -8.978 -27.273  -9.516  1.00 98.31           H  
ATOM   4588  HA3 GLY B 136     -10.112 -26.236 -10.402  1.00 98.31           H  
ATOM   4589  C   GLY B 136      -8.054 -25.952 -10.924  1.00 98.31           C  
ATOM   4590  O   GLY B 136      -8.203 -26.303 -12.091  1.00 98.31           O  
ATOM   4591  N   ILE B 137      -6.969 -25.296 -10.503  1.00 98.23           N  
ATOM   4592  H   ILE B 137      -6.890 -25.076  -9.520  1.00 98.23           H  
ATOM   4593  CA  ILE B 137      -5.834 -24.913 -11.350  1.00 98.23           C  
ATOM   4594  HA  ILE B 137      -6.085 -25.080 -12.397  1.00 98.23           H  
ATOM   4595  C   ILE B 137      -4.635 -25.807 -11.002  1.00 98.23           C  
ATOM   4596  CB  ILE B 137      -5.534 -23.404 -11.167  1.00 98.23           C  
ATOM   4597  HB  ILE B 137      -5.332 -23.226 -10.110  1.00 98.23           H  
ATOM   4598  O   ILE B 137      -4.361 -26.030  -9.825  1.00 98.23           O  
ATOM   4599  CG1 ILE B 137      -6.754 -22.543 -11.583  1.00 98.23           C  
ATOM   4600 HG12 ILE B 137      -6.934 -22.660 -12.652  1.00 98.23           H  
ATOM   4601 HG13 ILE B 137      -7.644 -22.890 -11.058  1.00 98.23           H  
ATOM   4602  CG2 ILE B 137      -4.287 -22.982 -11.966  1.00 98.23           C  
ATOM   4603 HG21 ILE B 137      -4.066 -21.929 -11.792  1.00 98.23           H  
ATOM   4604 HG22 ILE B 137      -4.442 -23.144 -13.033  1.00 98.23           H  
ATOM   4605 HG23 ILE B 137      -3.412 -23.541 -11.635  1.00 98.23           H  
ATOM   4606  CD1 ILE B 137      -6.610 -21.050 -11.263  1.00 98.23           C  
ATOM   4607 HD11 ILE B 137      -5.861 -20.593 -11.909  1.00 98.23           H  
ATOM   4608 HD12 ILE B 137      -7.565 -20.551 -11.433  1.00 98.23           H  
ATOM   4609 HD13 ILE B 137      -6.322 -20.918 -10.220  1.00 98.23           H  
ATOM   4610  N   ASP B 138      -3.912 -26.314 -12.009  1.00 97.75           N  
ATOM   4611  H   ASP B 138      -4.172 -26.085 -12.957  1.00 97.75           H  
ATOM   4612  CA  ASP B 138      -2.615 -26.973 -11.795  1.00 97.75           C  
ATOM   4613  HA  ASP B 138      -2.736 -27.743 -11.033  1.00 97.75           H  
ATOM   4614  C   ASP B 138      -1.586 -25.921 -11.331  1.00 97.75           C  
ATOM   4615  CB  ASP B 138      -2.149 -27.687 -13.080  1.00 97.75           C  
ATOM   4616  HB2 ASP B 138      -2.062 -26.956 -13.884  1.00 97.75           H  
ATOM   4617  HB3 ASP B 138      -2.917 -28.406 -13.366  1.00 97.75           H  
ATOM   4618  O   ASP B 138      -1.288 -25.001 -12.103  1.00 97.75           O  
ATOM   4619  CG  ASP B 138      -0.805 -28.430 -12.941  1.00 97.75           C  
ATOM   4620  OD1 ASP B 138       0.025 -28.042 -12.088  1.00 97.75           O  
ATOM   4621  OD2 ASP B 138      -0.587 -29.394 -13.701  1.00 97.75           O  
ATOM   4622  N   PRO B 139      -1.008 -26.032 -10.121  1.00 98.06           N  
ATOM   4623  CA  PRO B 139      -0.042 -25.059  -9.615  1.00 98.06           C  
ATOM   4624  HA  PRO B 139      -0.550 -24.103  -9.487  1.00 98.06           H  
ATOM   4625  C   PRO B 139       1.166 -24.841 -10.534  1.00 98.06           C  
ATOM   4626  CB  PRO B 139       0.394 -25.596  -8.247  1.00 98.06           C  
ATOM   4627  HB2 PRO B 139       0.588 -24.789  -7.540  1.00 98.06           H  
ATOM   4628  HB3 PRO B 139       1.279 -26.223  -8.356  1.00 98.06           H  
ATOM   4629  O   PRO B 139       1.653 -23.718 -10.659  1.00 98.06           O  
ATOM   4630  CG  PRO B 139      -0.779 -26.465  -7.802  1.00 98.06           C  
ATOM   4631  HG2 PRO B 139      -0.473 -27.250  -7.110  1.00 98.06           H  
ATOM   4632  HG3 PRO B 139      -1.549 -25.840  -7.349  1.00 98.06           H  
ATOM   4633  CD  PRO B 139      -1.296 -27.041  -9.112  1.00 98.06           C  
ATOM   4634  HD2 PRO B 139      -0.762 -27.960  -9.353  1.00 98.06           H  
ATOM   4635  HD3 PRO B 139      -2.363 -27.241  -9.016  1.00 98.06           H  
ATOM   4636  N   HIS B 140       1.628 -25.876 -11.242  1.00 95.76           N  
ATOM   4637  H   HIS B 140       1.117 -26.747 -11.228  1.00 95.76           H  
ATOM   4638  CA  HIS B 140       2.742 -25.747 -12.181  1.00 95.76           C  
ATOM   4639  HA  HIS B 140       3.560 -25.229 -11.681  1.00 95.76           H  
ATOM   4640  C   HIS B 140       2.388 -24.899 -13.409  1.00 95.76           C  
ATOM   4641  CB  HIS B 140       3.233 -27.133 -12.617  1.00 95.76           C  
ATOM   4642  HB2 HIS B 140       2.404 -27.687 -13.056  1.00 95.76           H  
ATOM   4643  HB3 HIS B 140       3.983 -27.000 -13.397  1.00 95.76           H  
ATOM   4644  O   HIS B 140       3.289 -24.320 -14.019  1.00 95.76           O  
ATOM   4645  CG  HIS B 140       3.863 -27.970 -11.531  1.00 95.76           C  
ATOM   4646  CD2 HIS B 140       4.492 -27.538 -10.393  1.00 95.76           C  
ATOM   4647  HD2 HIS B 140       4.586 -26.512 -10.068  1.00 95.76           H  
ATOM   4648  ND1 HIS B 140       3.994 -29.337 -11.564  1.00 95.76           N  
ATOM   4649  HD1 HIS B 140       3.655 -29.943 -12.298  1.00 95.76           H  
ATOM   4650  CE1 HIS B 140       4.682 -29.724 -10.478  1.00 95.76           C  
ATOM   4651  HE1 HIS B 140       4.946 -30.745 -10.248  1.00 95.76           H  
ATOM   4652  NE2 HIS B 140       5.021 -28.656  -9.737  1.00 95.76           N  
ATOM   4653  N   SER B 141       1.102 -24.771 -13.755  1.00 97.18           N  
ATOM   4654  H   SER B 141       0.407 -25.233 -13.186  1.00 97.18           H  
ATOM   4655  CA  SER B 141       0.651 -23.932 -14.873  1.00 97.18           C  
ATOM   4656  HA  SER B 141       1.310 -24.128 -15.719  1.00 97.18           H  
ATOM   4657  C   SER B 141       0.740 -22.426 -14.591  1.00 97.18           C  
ATOM   4658  CB  SER B 141      -0.768 -24.316 -15.303  1.00 97.18           C  
ATOM   4659  HB2 SER B 141      -0.964 -23.873 -16.280  1.00 97.18           H  
ATOM   4660  HB3 SER B 141      -0.840 -25.400 -15.395  1.00 97.18           H  
ATOM   4661  O   SER B 141       0.718 -21.632 -15.530  1.00 97.18           O  
ATOM   4662  OG  SER B 141      -1.747 -23.844 -14.400  1.00 97.18           O  
ATOM   4663  HG  SER B 141      -1.601 -24.246 -13.540  1.00 97.18           H  
ATOM   4664  N   LEU B 142       0.889 -22.023 -13.322  1.00 98.12           N  
ATOM   4665  H   LEU B 142       0.892 -22.721 -12.591  1.00 98.12           H  
ATOM   4666  CA  LEU B 142       1.052 -20.618 -12.933  1.00 98.12           C  
ATOM   4667  HA  LEU B 142       0.468 -20.002 -13.616  1.00 98.12           H  
ATOM   4668  C   LEU B 142       2.498 -20.114 -13.058  1.00 98.12           C  
ATOM   4669  CB  LEU B 142       0.515 -20.400 -11.508  1.00 98.12           C  
ATOM   4670  HB2 LEU B 142       0.710 -19.364 -11.231  1.00 98.12           H  
ATOM   4671  HB3 LEU B 142       1.072 -21.035 -10.820  1.00 98.12           H  
ATOM   4672  O   LEU B 142       2.727 -18.902 -12.969  1.00 98.12           O  
ATOM   4673  CG  LEU B 142      -0.991 -20.661 -11.326  1.00 98.12           C  
ATOM   4674  HG  LEU B 142      -1.206 -21.716 -11.501  1.00 98.12           H  
ATOM   4675  CD1 LEU B 142      -1.383 -20.316  -9.890  1.00 98.12           C  
ATOM   4676 HD11 LEU B 142      -2.436 -20.548  -9.732  1.00 98.12           H  
ATOM   4677 HD12 LEU B 142      -0.781 -20.901  -9.195  1.00 98.12           H  
ATOM   4678 HD13 LEU B 142      -1.219 -19.255  -9.699  1.00 98.12           H  
ATOM   4679  CD2 LEU B 142      -1.849 -19.810 -12.268  1.00 98.12           C  
ATOM   4680 HD21 LEU B 142      -2.901 -19.899 -11.996  1.00 98.12           H  
ATOM   4681 HD22 LEU B 142      -1.732 -20.161 -13.294  1.00 98.12           H  
ATOM   4682 HD23 LEU B 142      -1.557 -18.763 -12.200  1.00 98.12           H  
ATOM   4683  N   ARG B 143       3.472 -21.002 -13.299  1.00 96.19           N  
ATOM   4684  H   ARG B 143       3.213 -21.972 -13.406  1.00 96.19           H  
ATOM   4685  CA  ARG B 143       4.876 -20.615 -13.495  1.00 96.19           C  
ATOM   4686  HA  ARG B 143       5.207 -20.089 -12.599  1.00 96.19           H  
ATOM   4687  C   ARG B 143       5.020 -19.657 -14.677  1.00 96.19           C  
ATOM   4688  CB  ARG B 143       5.761 -21.850 -13.701  1.00 96.19           C  
ATOM   4689  HB2 ARG B 143       6.720 -21.528 -14.106  1.00 96.19           H  
ATOM   4690  HB3 ARG B 143       5.294 -22.521 -14.423  1.00 96.19           H  
ATOM   4691  O   ARG B 143       4.556 -19.937 -15.779  1.00 96.19           O  
ATOM   4692  CG  ARG B 143       6.024 -22.587 -12.384  1.00 96.19           C  
ATOM   4693  HG2 ARG B 143       5.083 -22.928 -11.951  1.00 96.19           H  
ATOM   4694  HG3 ARG B 143       6.513 -21.901 -11.694  1.00 96.19           H  
ATOM   4695  CD  ARG B 143       6.948 -23.783 -12.617  1.00 96.19           C  
ATOM   4696  HD2 ARG B 143       6.426 -24.500 -13.251  1.00 96.19           H  
ATOM   4697  HD3 ARG B 143       7.847 -23.441 -13.131  1.00 96.19           H  
ATOM   4698  NE  ARG B 143       7.330 -24.417 -11.343  1.00 96.19           N  
ATOM   4699  HE  ARG B 143       7.090 -23.916 -10.500  1.00 96.19           H  
ATOM   4700  NH1 ARG B 143       8.275 -26.318 -12.222  1.00 96.19           N  
ATOM   4701 HH11 ARG B 143       8.048 -25.993 -13.150  1.00 96.19           H  
ATOM   4702 HH12 ARG B 143       8.676 -27.234 -12.080  1.00 96.19           H  
ATOM   4703  NH2 ARG B 143       8.174 -26.054 -10.007  1.00 96.19           N  
ATOM   4704 HH21 ARG B 143       8.559 -26.980  -9.888  1.00 96.19           H  
ATOM   4705 HH22 ARG B 143       7.930 -25.514  -9.189  1.00 96.19           H  
ATOM   4706  CZ  ARG B 143       7.925 -25.588 -11.198  1.00 96.19           C  
ATOM   4707  N   GLY B 144       5.696 -18.533 -14.455  1.00 96.50           N  
ATOM   4708  H   GLY B 144       6.013 -18.349 -13.514  1.00 96.50           H  
ATOM   4709  CA  GLY B 144       5.914 -17.507 -15.477  1.00 96.50           C  
ATOM   4710  HA2 GLY B 144       6.762 -16.889 -15.180  1.00 96.50           H  
ATOM   4711  HA3 GLY B 144       6.169 -17.989 -16.420  1.00 96.50           H  
ATOM   4712  C   GLY B 144       4.708 -16.594 -15.730  1.00 96.50           C  
ATOM   4713  O   GLY B 144       4.746 -15.784 -16.654  1.00 96.50           O  
ATOM   4714  N   THR B 145       3.627 -16.712 -14.950  1.00 98.20           N  
ATOM   4715  H   THR B 145       3.638 -17.393 -14.204  1.00 98.20           H  
ATOM   4716  CA  THR B 145       2.453 -15.833 -15.076  1.00 98.20           C  
ATOM   4717  HA  THR B 145       2.393 -15.493 -16.110  1.00 98.20           H  
ATOM   4718  C   THR B 145       2.591 -14.589 -14.200  1.00 98.20           C  
ATOM   4719  CB  THR B 145       1.126 -16.551 -14.778  1.00 98.20           C  
ATOM   4720  HB  THR B 145       0.318 -15.856 -15.004  1.00 98.20           H  
ATOM   4721  O   THR B 145       3.185 -14.634 -13.122  1.00 98.20           O  
ATOM   4722  CG2 THR B 145       0.920 -17.796 -15.642  1.00 98.20           C  
ATOM   4723 HG21 THR B 145       1.705 -18.531 -15.461  1.00 98.20           H  
ATOM   4724 HG22 THR B 145       0.932 -17.520 -16.696  1.00 98.20           H  
ATOM   4725 HG23 THR B 145      -0.043 -18.248 -15.405  1.00 98.20           H  
ATOM   4726  OG1 THR B 145       1.015 -16.897 -13.417  1.00 98.20           O  
ATOM   4727  HG1 THR B 145       1.638 -17.606 -13.243  1.00 98.20           H  
ATOM   4728  N   ALA B 146       2.001 -13.469 -14.630  1.00 98.54           N  
ATOM   4729  H   ALA B 146       1.529 -13.482 -15.523  1.00 98.54           H  
ATOM   4730  CA  ALA B 146       1.956 -12.226 -13.858  1.00 98.54           C  
ATOM   4731  HA  ALA B 146       2.926 -12.078 -13.384  1.00 98.54           H  
ATOM   4732  C   ALA B 146       0.911 -12.310 -12.729  1.00 98.54           C  
ATOM   4733  CB  ALA B 146       1.734 -11.049 -14.818  1.00 98.54           C  
ATOM   4734  HB1 ALA B 146       0.780 -11.152 -15.336  1.00 98.54           H  
ATOM   4735  HB2 ALA B 146       1.731 -10.116 -14.255  1.00 98.54           H  
ATOM   4736  HB3 ALA B 146       2.542 -11.010 -15.549  1.00 98.54           H  
ATOM   4737  O   ALA B 146      -0.089 -11.598 -12.737  1.00 98.54           O  
ATOM   4738  N   THR B 147       1.102 -13.232 -11.790  1.00 98.88           N  
ATOM   4739  H   THR B 147       1.917 -13.823 -11.869  1.00 98.88           H  
ATOM   4740  CA  THR B 147       0.253 -13.388 -10.603  1.00 98.88           C  
ATOM   4741  HA  THR B 147      -0.732 -12.964 -10.800  1.00 98.88           H  
ATOM   4742  C   THR B 147       0.883 -12.632  -9.438  1.00 98.88           C  
ATOM   4743  CB  THR B 147       0.049 -14.871 -10.275  1.00 98.88           C  
ATOM   4744  HB  THR B 147       1.020 -15.342 -10.120  1.00 98.88           H  
ATOM   4745  O   THR B 147       2.015 -12.932  -9.065  1.00 98.88           O  
ATOM   4746  CG2 THR B 147      -0.823 -15.083  -9.036  1.00 98.88           C  
ATOM   4747 HG21 THR B 147      -1.770 -14.556  -9.144  1.00 98.88           H  
ATOM   4748 HG22 THR B 147      -1.015 -16.148  -8.907  1.00 98.88           H  
ATOM   4749 HG23 THR B 147      -0.310 -14.714  -8.148  1.00 98.88           H  
ATOM   4750  OG1 THR B 147      -0.605 -15.494 -11.362  1.00 98.88           O  
ATOM   4751  HG1 THR B 147       0.044 -15.959 -11.896  1.00 98.88           H  
ATOM   4752  N   GLY B 148       0.181 -11.635  -8.897  1.00 98.89           N  
ATOM   4753  H   GLY B 148      -0.756 -11.466  -9.234  1.00 98.89           H  
ATOM   4754  CA  GLY B 148       0.652 -10.846  -7.755  1.00 98.89           C  
ATOM   4755  HA2 GLY B 148       0.152  -9.877  -7.741  1.00 98.89           H  
ATOM   4756  HA3 GLY B 148       1.722 -10.665  -7.862  1.00 98.89           H  
ATOM   4757  C   GLY B 148       0.411 -11.545  -6.414  1.00 98.89           C  
ATOM   4758  O   GLY B 148      -0.509 -12.356  -6.288  1.00 98.89           O  
ATOM   4759  N   VAL B 149       1.214 -11.212  -5.404  1.00 98.92           N  
ATOM   4760  H   VAL B 149       1.921 -10.512  -5.580  1.00 98.92           H  
ATOM   4761  CA  VAL B 149       1.095 -11.732  -4.031  1.00 98.92           C  
ATOM   4762  HA  VAL B 149       0.151 -12.267  -3.927  1.00 98.92           H  
ATOM   4763  C   VAL B 149       1.082 -10.558  -3.051  1.00 98.92           C  
ATOM   4764  CB  VAL B 149       2.228 -12.728  -3.697  1.00 98.92           C  
ATOM   4765  HB  VAL B 149       3.189 -12.216  -3.750  1.00 98.92           H  
ATOM   4766  O   VAL B 149       2.103  -9.904  -2.853  1.00 98.92           O  
ATOM   4767  CG1 VAL B 149       2.059 -13.307  -2.285  1.00 98.92           C  
ATOM   4768 HG11 VAL B 149       2.118 -12.510  -1.544  1.00 98.92           H  
ATOM   4769 HG12 VAL B 149       2.864 -14.014  -2.085  1.00 98.92           H  
ATOM   4770 HG13 VAL B 149       1.100 -13.816  -2.197  1.00 98.92           H  
ATOM   4771  CG2 VAL B 149       2.260 -13.909  -4.676  1.00 98.92           C  
ATOM   4772 HG21 VAL B 149       1.299 -14.423  -4.684  1.00 98.92           H  
ATOM   4773 HG22 VAL B 149       2.489 -13.557  -5.682  1.00 98.92           H  
ATOM   4774 HG23 VAL B 149       3.042 -14.609  -4.380  1.00 98.92           H  
ATOM   4775  N   PHE B 150      -0.065 -10.297  -2.425  1.00 98.86           N  
ATOM   4776  H   PHE B 150      -0.851 -10.907  -2.594  1.00 98.86           H  
ATOM   4777  CA  PHE B 150      -0.268  -9.164  -1.517  1.00 98.86           C  
ATOM   4778  HA  PHE B 150       0.654  -8.589  -1.432  1.00 98.86           H  
ATOM   4779  C   PHE B 150      -0.646  -9.671  -0.121  1.00 98.86           C  
ATOM   4780  CB  PHE B 150      -1.339  -8.219  -2.083  1.00 98.86           C  
ATOM   4781  HB2 PHE B 150      -1.465  -7.388  -1.388  1.00 98.86           H  
ATOM   4782  HB3 PHE B 150      -2.292  -8.747  -2.130  1.00 98.86           H  
ATOM   4783  O   PHE B 150      -1.716 -10.259   0.061  1.00 98.86           O  
ATOM   4784  CG  PHE B 150      -1.034  -7.645  -3.455  1.00 98.86           C  
ATOM   4785  CD1 PHE B 150      -0.434  -6.377  -3.578  1.00 98.86           C  
ATOM   4786  HD1 PHE B 150      -0.174  -5.811  -2.696  1.00 98.86           H  
ATOM   4787  CD2 PHE B 150      -1.381  -8.367  -4.614  1.00 98.86           C  
ATOM   4788  HD2 PHE B 150      -1.839  -9.341  -4.523  1.00 98.86           H  
ATOM   4789  CE1 PHE B 150      -0.193  -5.835  -4.854  1.00 98.86           C  
ATOM   4790  HE1 PHE B 150       0.235  -4.849  -4.958  1.00 98.86           H  
ATOM   4791  CE2 PHE B 150      -1.130  -7.827  -5.888  1.00 98.86           C  
ATOM   4792  HE2 PHE B 150      -1.397  -8.378  -6.777  1.00 98.86           H  
ATOM   4793  CZ  PHE B 150      -0.531  -6.561  -6.007  1.00 98.86           C  
ATOM   4794  HZ  PHE B 150      -0.336  -6.141  -6.982  1.00 98.86           H  
ATOM   4795  N   LEU B 151       0.222  -9.456   0.871  1.00 98.77           N  
ATOM   4796  H   LEU B 151       1.058  -8.925   0.675  1.00 98.77           H  
ATOM   4797  CA  LEU B 151       0.059 -10.019   2.216  1.00 98.77           C  
ATOM   4798  HA  LEU B 151      -0.910 -10.511   2.294  1.00 98.77           H  
ATOM   4799  C   LEU B 151       0.093  -8.956   3.310  1.00 98.77           C  
ATOM   4800  CB  LEU B 151       1.153 -11.066   2.486  1.00 98.77           C  
ATOM   4801  HB2 LEU B 151       1.087 -11.362   3.533  1.00 98.77           H  
ATOM   4802  HB3 LEU B 151       2.125 -10.596   2.340  1.00 98.77           H  
ATOM   4803  O   LEU B 151       0.995  -8.128   3.343  1.00 98.77           O  
ATOM   4804  CG  LEU B 151       1.081 -12.335   1.624  1.00 98.77           C  
ATOM   4805  HG  LEU B 151       1.216 -12.076   0.574  1.00 98.77           H  
ATOM   4806  CD1 LEU B 151       2.212 -13.263   2.056  1.00 98.77           C  
ATOM   4807 HD11 LEU B 151       2.198 -14.167   1.448  1.00 98.77           H  
ATOM   4808 HD12 LEU B 151       2.084 -13.533   3.105  1.00 98.77           H  
ATOM   4809 HD13 LEU B 151       3.173 -12.763   1.938  1.00 98.77           H  
ATOM   4810  CD2 LEU B 151      -0.235 -13.099   1.791  1.00 98.77           C  
ATOM   4811 HD21 LEU B 151      -1.062 -12.513   1.390  1.00 98.77           H  
ATOM   4812 HD22 LEU B 151      -0.414 -13.318   2.843  1.00 98.77           H  
ATOM   4813 HD23 LEU B 151      -0.182 -14.031   1.228  1.00 98.77           H  
ATOM   4814  N   GLY B 152      -0.841  -9.040   4.257  1.00 98.70           N  
ATOM   4815  H   GLY B 152      -1.589  -9.706   4.126  1.00 98.70           H  
ATOM   4816  CA  GLY B 152      -0.716  -8.396   5.563  1.00 98.70           C  
ATOM   4817  HA2 GLY B 152      -0.185  -7.450   5.466  1.00 98.70           H  
ATOM   4818  HA3 GLY B 152      -1.711  -8.198   5.962  1.00 98.70           H  
ATOM   4819  C   GLY B 152       0.024  -9.300   6.550  1.00 98.70           C  
ATOM   4820  O   GLY B 152      -0.503 -10.353   6.917  1.00 98.70           O  
ATOM   4821  N   VAL B 153       1.225  -8.912   6.979  1.00 97.27           N  
ATOM   4822  H   VAL B 153       1.590  -8.020   6.678  1.00 97.27           H  
ATOM   4823  CA  VAL B 153       2.051  -9.692   7.919  1.00 97.27           C  
ATOM   4824  HA  VAL B 153       1.386 -10.190   8.626  1.00 97.27           H  
ATOM   4825  C   VAL B 153       2.973  -8.776   8.723  1.00 97.27           C  
ATOM   4826  CB  VAL B 153       2.848 -10.789   7.176  1.00 97.27           C  
ATOM   4827  HB  VAL B 153       2.137 -11.372   6.590  1.00 97.27           H  
ATOM   4828  O   VAL B 153       3.452  -7.771   8.207  1.00 97.27           O  
ATOM   4829  CG1 VAL B 153       3.896 -10.235   6.201  1.00 97.27           C  
ATOM   4830 HG11 VAL B 153       4.667  -9.682   6.738  1.00 97.27           H  
ATOM   4831 HG12 VAL B 153       3.418  -9.570   5.481  1.00 97.27           H  
ATOM   4832 HG13 VAL B 153       4.364 -11.056   5.658  1.00 97.27           H  
ATOM   4833  CG2 VAL B 153       3.529 -11.771   8.139  1.00 97.27           C  
ATOM   4834 HG21 VAL B 153       4.346 -11.288   8.676  1.00 97.27           H  
ATOM   4835 HG22 VAL B 153       2.804 -12.154   8.857  1.00 97.27           H  
ATOM   4836 HG23 VAL B 153       3.936 -12.612   7.577  1.00 97.27           H  
ATOM   4837  N   ALA B 154       3.249  -9.148   9.972  1.00 94.86           N  
ATOM   4838  H   ALA B 154       2.863 -10.015  10.317  1.00 94.86           H  
ATOM   4839  CA  ALA B 154       4.174  -8.448  10.860  1.00 94.86           C  
ATOM   4840  HA  ALA B 154       4.794  -7.770  10.274  1.00 94.86           H  
ATOM   4841  C   ALA B 154       5.110  -9.444  11.569  1.00 94.86           C  
ATOM   4842  CB  ALA B 154       3.361  -7.604  11.850  1.00 94.86           C  
ATOM   4843  HB1 ALA B 154       2.726  -8.247  12.460  1.00 94.86           H  
ATOM   4844  HB2 ALA B 154       4.031  -7.042  12.501  1.00 94.86           H  
ATOM   4845  HB3 ALA B 154       2.740  -6.893  11.305  1.00 94.86           H  
ATOM   4846  O   ALA B 154       4.822 -10.642  11.645  1.00 94.86           O  
ATOM   4847  N   LYS B 155       6.239  -8.952  12.095  1.00 92.83           N  
ATOM   4848  H   LYS B 155       6.385  -7.954  12.041  1.00 92.83           H  
ATOM   4849  CA  LYS B 155       7.158  -9.754  12.921  1.00 92.83           C  
ATOM   4850  HA  LYS B 155       7.221 -10.761  12.509  1.00 92.83           H  
ATOM   4851  C   LYS B 155       6.628  -9.864  14.353  1.00 92.83           C  
ATOM   4852  CB  LYS B 155       8.574  -9.148  12.947  1.00 92.83           C  
ATOM   4853  HB2 LYS B 155       8.510  -8.098  13.231  1.00 92.83           H  
ATOM   4854  HB3 LYS B 155       9.154  -9.669  13.708  1.00 92.83           H  
ATOM   4855  O   LYS B 155       6.464  -8.839  15.011  1.00 92.83           O  
ATOM   4856  CG  LYS B 155       9.310  -9.272  11.608  1.00 92.83           C  
ATOM   4857  HG2 LYS B 155       9.377 -10.322  11.324  1.00 92.83           H  
ATOM   4858  HG3 LYS B 155       8.721  -8.747  10.855  1.00 92.83           H  
ATOM   4859  CD  LYS B 155      10.722  -8.658  11.647  1.00 92.83           C  
ATOM   4860  HD2 LYS B 155      10.663  -7.643  12.040  1.00 92.83           H  
ATOM   4861  HD3 LYS B 155      11.116  -8.608  10.631  1.00 92.83           H  
ATOM   4862  CE  LYS B 155      11.688  -9.491  12.499  1.00 92.83           C  
ATOM   4863  HE2 LYS B 155      11.730 -10.506  12.102  1.00 92.83           H  
ATOM   4864  HE3 LYS B 155      11.316  -9.564  13.521  1.00 92.83           H  
ATOM   4865  NZ  LYS B 155      13.054  -8.920  12.535  1.00 92.83           N  
ATOM   4866  HZ1 LYS B 155      13.599  -9.508  13.149  1.00 92.83           H  
ATOM   4867  HZ2 LYS B 155      13.085  -8.003  12.958  1.00 92.83           H  
ATOM   4868  HZ3 LYS B 155      13.517  -8.937  11.637  1.00 92.83           H  
ATOM   4869  N   PHE B 156       6.471 -11.094  14.846  1.00 90.34           N  
ATOM   4870  H   PHE B 156       6.558 -11.871  14.206  1.00 90.34           H  
ATOM   4871  CA  PHE B 156       6.123 -11.407  16.246  1.00 90.34           C  
ATOM   4872  HA  PHE B 156       5.772 -10.497  16.733  1.00 90.34           H  
ATOM   4873  C   PHE B 156       7.316 -11.892  17.097  1.00 90.34           C  
ATOM   4874  CB  PHE B 156       4.961 -12.415  16.271  1.00 90.34           C  
ATOM   4875  HB2 PHE B 156       5.213 -13.279  15.656  1.00 90.34           H  
ATOM   4876  HB3 PHE B 156       4.815 -12.775  17.289  1.00 90.34           H  
ATOM   4877  O   PHE B 156       7.123 -12.304  18.241  1.00 90.34           O  
ATOM   4878  CG  PHE B 156       3.649 -11.819  15.814  1.00 90.34           C  
ATOM   4879  CD1 PHE B 156       2.912 -11.006  16.694  1.00 90.34           C  
ATOM   4880  HD1 PHE B 156       3.274 -10.822  17.695  1.00 90.34           H  
ATOM   4881  CD2 PHE B 156       3.190 -12.036  14.504  1.00 90.34           C  
ATOM   4882  HD2 PHE B 156       3.758 -12.656  13.826  1.00 90.34           H  
ATOM   4883  CE1 PHE B 156       1.724 -10.399  16.254  1.00 90.34           C  
ATOM   4884  HE1 PHE B 156       1.171  -9.747  16.915  1.00 90.34           H  
ATOM   4885  CE2 PHE B 156       2.005 -11.427  14.063  1.00 90.34           C  
ATOM   4886  HE2 PHE B 156       1.679 -11.571  13.043  1.00 90.34           H  
ATOM   4887  CZ  PHE B 156       1.279 -10.602  14.935  1.00 90.34           C  
ATOM   4888  HZ  PHE B 156       0.394 -10.101  14.574  1.00 90.34           H  
ATOM   4889  N   GLY B 157       8.532 -11.857  16.538  1.00 89.10           N  
ATOM   4890  H   GLY B 157       8.613 -11.472  15.608  1.00 89.10           H  
ATOM   4891  CA  GLY B 157       9.763 -12.352  17.161  1.00 89.10           C  
ATOM   4892  HA2 GLY B 157       9.807 -12.023  18.200  1.00 89.10           H  
ATOM   4893  HA3 GLY B 157      10.628 -11.935  16.645  1.00 89.10           H  
ATOM   4894  C   GLY B 157       9.849 -13.880  17.141  1.00 89.10           C  
ATOM   4895  O   GLY B 157       9.183 -14.549  17.923  1.00 89.10           O  
ATOM   4896  N   TYR B 158      10.665 -14.452  16.251  1.00 90.75           N  
ATOM   4897  H   TYR B 158      11.229 -13.857  15.661  1.00 90.75           H  
ATOM   4898  CA  TYR B 158      10.893 -15.901  16.173  1.00 90.75           C  
ATOM   4899  HA  TYR B 158      10.417 -16.392  17.022  1.00 90.75           H  
ATOM   4900  C   TYR B 158      12.389 -16.200  16.249  1.00 90.75           C  
ATOM   4901  CB  TYR B 158      10.274 -16.492  14.896  1.00 90.75           C  
ATOM   4902  HB2 TYR B 158      10.727 -16.021  14.023  1.00 90.75           H  
ATOM   4903  HB3 TYR B 158       9.210 -16.258  14.879  1.00 90.75           H  
ATOM   4904  O   TYR B 158      13.123 -15.918  15.307  1.00 90.75           O  
ATOM   4905  CG  TYR B 158      10.437 -18.002  14.794  1.00 90.75           C  
ATOM   4906  CD1 TYR B 158      11.373 -18.578  13.912  1.00 90.75           C  
ATOM   4907  HD1 TYR B 158      11.996 -17.949  13.294  1.00 90.75           H  
ATOM   4908  CD2 TYR B 158       9.659 -18.838  15.615  1.00 90.75           C  
ATOM   4909  HD2 TYR B 158       8.957 -18.396  16.306  1.00 90.75           H  
ATOM   4910  CE1 TYR B 158      11.505 -19.981  13.839  1.00 90.75           C  
ATOM   4911  HE1 TYR B 158      12.214 -20.431  13.160  1.00 90.75           H  
ATOM   4912  CE2 TYR B 158       9.794 -20.236  15.559  1.00 90.75           C  
ATOM   4913  HE2 TYR B 158       9.191 -20.860  16.202  1.00 90.75           H  
ATOM   4914  OH  TYR B 158      10.827 -22.165  14.605  1.00 90.75           O  
ATOM   4915  HH  TYR B 158      10.356 -22.581  15.330  1.00 90.75           H  
ATOM   4916  CZ  TYR B 158      10.715 -20.812  14.661  1.00 90.75           C  
ATOM   4917  N   GLY B 159      12.839 -16.749  17.379  1.00 85.23           N  
ATOM   4918  H   GLY B 159      12.195 -16.898  18.143  1.00 85.23           H  
ATOM   4919  CA  GLY B 159      14.246 -17.094  17.603  1.00 85.23           C  
ATOM   4920  HA2 GLY B 159      14.319 -17.662  18.531  1.00 85.23           H  
ATOM   4921  HA3 GLY B 159      14.598 -17.718  16.782  1.00 85.23           H  
ATOM   4922  C   GLY B 159      15.200 -15.898  17.723  1.00 85.23           C  
ATOM   4923  O   GLY B 159      16.406 -16.106  17.730  1.00 85.23           O  
ATOM   4924  N   GLU B 160      14.686 -14.668  17.811  1.00 79.19           N  
ATOM   4925  H   GLU B 160      13.682 -14.568  17.769  1.00 79.19           H  
ATOM   4926  CA  GLU B 160      15.490 -13.439  17.940  1.00 79.19           C  
ATOM   4927  HA  GLU B 160      16.402 -13.543  17.352  1.00 79.19           H  
ATOM   4928  C   GLU B 160      15.941 -13.170  19.387  1.00 79.19           C  
ATOM   4929  CB  GLU B 160      14.695 -12.237  17.388  1.00 79.19           C  
ATOM   4930  HB2 GLU B 160      15.256 -11.322  17.577  1.00 79.19           H  
ATOM   4931  HB3 GLU B 160      13.738 -12.170  17.906  1.00 79.19           H  
ATOM   4932  O   GLU B 160      16.886 -12.422  19.615  1.00 79.19           O  
ATOM   4933  CG  GLU B 160      14.455 -12.352  15.874  1.00 79.19           C  
ATOM   4934  HG2 GLU B 160      15.418 -12.467  15.377  1.00 79.19           H  
ATOM   4935  HG3 GLU B 160      13.868 -13.249  15.675  1.00 79.19           H  
ATOM   4936  CD  GLU B 160      13.706 -11.155  15.272  1.00 79.19           C  
ATOM   4937  OE1 GLU B 160      14.132 -10.665  14.200  1.00 79.19           O
[truncated: 1,854,667 more chars]
