# Supplementary material for: Module-Based Polyketide Synthase Engineering for de Novo Polyketide Biosynthesis
Source: ACS Synth Biol. 2023 Oct 23;12(11):3148–55. doi: 10.1021/acssynbio.3c00282 (PMC10661043; doi:10.1021/acssynbio.3c00282)
Supplement: Supplementary file 2 — sb3c00282_si_002.zip [file sb3c00282_si_002.zip › Final_PKS_Structures/menzella_pdbs/eryM1_ACP_eryM3_KSAT_dimer.pdb]

ATOM      1  N   LEU A   1      -1.743   9.889  59.011  1.00 73.43           N  
ATOM      2  H   LEU A   1      -0.734   9.841  58.994  1.00 73.43           H  
ATOM      3  H2  LEU A   1      -2.108   8.972  58.797  1.00 73.43           H  
ATOM      4  H3  LEU A   1      -2.047  10.168  59.933  1.00 73.43           H  
ATOM      5  CA  LEU A   1      -2.208  10.869  58.004  1.00 73.43           C  
ATOM      6  HA  LEU A   1      -1.776  11.839  58.249  1.00 73.43           H  
ATOM      7  C   LEU A   1      -3.721  11.092  58.091  1.00 73.43           C  
ATOM      8  CB  LEU A   1      -1.700  10.509  56.596  1.00 73.43           C  
ATOM      9  HB2 LEU A   1      -2.313  11.007  55.845  1.00 73.43           H  
ATOM     10  HB3 LEU A   1      -1.795   9.434  56.444  1.00 73.43           H  
ATOM     11  O   LEU A   1      -4.100  12.215  58.382  1.00 73.43           O  
ATOM     12  CG  LEU A   1      -0.230  10.951  56.412  1.00 73.43           C  
ATOM     13  HG  LEU A   1       0.295  10.832  57.360  1.00 73.43           H  
ATOM     14  CD1 LEU A   1       0.484  10.088  55.381  1.00 73.43           C  
ATOM     15 HD11 LEU A   1       1.525  10.398  55.285  1.00 73.43           H  
ATOM     16 HD12 LEU A   1       0.469   9.037  55.670  1.00 73.43           H  
ATOM     17 HD13 LEU A   1       0.007  10.185  54.406  1.00 73.43           H  
ATOM     18  CD2 LEU A   1      -0.145  12.416  55.985  1.00 73.43           C  
ATOM     19 HD21 LEU A   1       0.900  12.711  55.883  1.00 73.43           H  
ATOM     20 HD22 LEU A   1      -0.626  12.550  55.016  1.00 73.43           H  
ATOM     21 HD23 LEU A   1      -0.624  13.070  56.713  1.00 73.43           H  
ATOM     22  N   ALA A   2      -4.575  10.067  57.958  1.00 68.21           N  
ATOM     23  H   ALA A   2      -4.252   9.184  57.589  1.00 68.21           H  
ATOM     24  CA  ALA A   2      -6.046  10.214  58.026  1.00 68.21           C  
ATOM     25  HA  ALA A   2      -6.379  10.837  57.196  1.00 68.21           H  
ATOM     26  C   ALA A   2      -6.590  10.850  59.325  1.00 68.21           C  
ATOM     27  CB  ALA A   2      -6.670   8.824  57.848  1.00 68.21           C  
ATOM     28  HB1 ALA A   2      -7.757   8.915  57.842  1.00 68.21           H  
ATOM     29  HB2 ALA A   2      -6.376   8.384  56.895  1.00 68.21           H  
ATOM     30  HB3 ALA A   2      -6.378   8.157  58.659  1.00 68.21           H  
ATOM     31  O   ALA A   2      -7.510  11.660  59.286  1.00 68.21           O  
ATOM     32  N   SER A   3      -5.998  10.517  60.478  1.00 73.91           N  
ATOM     33  H   SER A   3      -5.274   9.813  60.465  1.00 73.91           H  
ATOM     34  CA  SER A   3      -6.409  11.033  61.793  1.00 73.91           C  
ATOM     35  HA  SER A   3      -7.493  10.950  61.875  1.00 73.91           H  
ATOM     36  C   SER A   3      -6.057  12.501  62.041  1.00 73.91           C  
ATOM     37  CB  SER A   3      -5.776  10.183  62.897  1.00 73.91           C  
ATOM     38  HB2 SER A   3      -6.040  10.598  63.870  1.00 73.91           H  
ATOM     39  HB3 SER A   3      -6.169   9.168  62.836  1.00 73.91           H  
ATOM     40  O   SER A   3      -6.507  13.068  63.038  1.00 73.91           O  
ATOM     41  OG  SER A   3      -4.362  10.145  62.756  1.00 73.91           O  
ATOM     42  HG  SER A   3      -3.995   9.927  63.616  1.00 73.91           H  
ATOM     43  N   LEU A   4      -5.238  13.111  61.177  1.00 78.87           N  
ATOM     44  H   LEU A   4      -5.006  12.644  60.312  1.00 78.87           H  
ATOM     45  CA  LEU A   4      -4.925  14.528  61.293  1.00 78.87           C  
ATOM     46  HA  LEU A   4      -4.633  14.718  62.326  1.00 78.87           H  
ATOM     47  C   LEU A   4      -6.184  15.350  60.963  1.00 78.87           C  
ATOM     48  CB  LEU A   4      -3.746  14.913  60.383  1.00 78.87           C  
ATOM     49  HB2 LEU A   4      -3.663  16.000  60.359  1.00 78.87           H  
ATOM     50  HB3 LEU A   4      -3.970  14.583  59.368  1.00 78.87           H  
ATOM     51  O   LEU A   4      -6.868  15.047  59.975  1.00 78.87           O  
ATOM     52  CG  LEU A   4      -2.388  14.334  60.814  1.00 78.87           C  
ATOM     53  HG  LEU A   4      -2.478  13.257  60.955  1.00 78.87           H  
ATOM     54  CD1 LEU A   4      -1.353  14.575  59.715  1.00 78.87           C  
ATOM     55 HD11 LEU A   4      -1.224  15.646  59.564  1.00 78.87           H  
ATOM     56 HD12 LEU A   4      -1.695  14.136  58.777  1.00 78.87           H  
ATOM     57 HD13 LEU A   4      -0.393  14.141  59.994  1.00 78.87           H  
ATOM     58  CD2 LEU A   4      -1.875  14.964  62.111  1.00 78.87           C  
ATOM     59 HD21 LEU A   4      -0.872  14.601  62.335  1.00 78.87           H  
ATOM     60 HD22 LEU A   4      -2.531  14.712  62.944  1.00 78.87           H  
ATOM     61 HD23 LEU A   4      -1.843  16.049  62.011  1.00 78.87           H  
ATOM     62  N   PRO A   5      -6.490  16.399  61.751  1.00 73.32           N  
ATOM     63  CA  PRO A   5      -7.482  17.400  61.376  1.00 73.32           C  
ATOM     64  HA  PRO A   5      -8.475  16.955  61.442  1.00 73.32           H  
ATOM     65  C   PRO A   5      -7.219  17.905  59.953  1.00 73.32           C  
ATOM     66  CB  PRO A   5      -7.343  18.531  62.403  1.00 73.32           C  
ATOM     67  HB2 PRO A   5      -8.308  18.973  62.650  1.00 73.32           H  
ATOM     68  HB3 PRO A   5      -6.662  19.295  62.029  1.00 73.32           H  
ATOM     69  O   PRO A   5      -6.066  18.056  59.555  1.00 73.32           O  
ATOM     70  CG  PRO A   5      -6.704  17.855  63.614  1.00 73.32           C  
ATOM     71  HG2 PRO A   5      -7.476  17.381  64.220  1.00 73.32           H  
ATOM     72  HG3 PRO A   5      -6.120  18.557  64.210  1.00 73.32           H  
ATOM     73  CD  PRO A   5      -5.821  16.784  62.985  1.00 73.32           C  
ATOM     74  HD2 PRO A   5      -5.722  15.942  63.671  1.00 73.32           H  
ATOM     75  HD3 PRO A   5      -4.842  17.202  62.753  1.00 73.32           H  
ATOM     76  N   ALA A   6      -8.275  18.177  59.184  1.00 70.86           N  
ATOM     77  H   ALA A   6      -9.199  18.062  59.577  1.00 70.86           H  
ATOM     78  CA  ALA A   6      -8.173  18.380  57.734  1.00 70.86           C  
ATOM     79  HA  ALA A   6      -7.904  17.417  57.299  1.00 70.86           H  
ATOM     80  C   ALA A   6      -7.068  19.358  57.262  1.00 70.86           C  
ATOM     81  CB  ALA A   6      -9.557  18.748  57.181  1.00 70.86           C  
ATOM     82  HB1 ALA A   6     -10.277  17.968  57.427  1.00 70.86           H  
ATOM     83  HB2 ALA A   6      -9.906  19.700  57.582  1.00 70.86           H  
ATOM     84  HB3 ALA A   6      -9.494  18.835  56.096  1.00 70.86           H  
ATOM     85  O   ALA A   6      -6.312  18.966  56.378  1.00 70.86           O  
ATOM     86  N   PRO A   7      -6.875  20.552  57.857  1.00 70.75           N  
ATOM     87  CA  PRO A   7      -5.843  21.487  57.393  1.00 70.75           C  
ATOM     88  HA  PRO A   7      -5.976  21.671  56.327  1.00 70.75           H  
ATOM     89  C   PRO A   7      -4.417  20.974  57.638  1.00 70.75           C  
ATOM     90  CB  PRO A   7      -6.083  22.787  58.173  1.00 70.75           C  
ATOM     91  HB2 PRO A   7      -5.380  22.870  59.003  1.00 70.75           H  
ATOM     92  HB3 PRO A   7      -5.996  23.658  57.524  1.00 70.75           H  
ATOM     93  O   PRO A   7      -3.519  21.159  56.819  1.00 70.75           O  
ATOM     94  CG  PRO A   7      -7.497  22.649  58.733  1.00 70.75           C  
ATOM     95  HG2 PRO A   7      -7.618  23.194  59.670  1.00 70.75           H  
ATOM     96  HG3 PRO A   7      -8.216  22.995  57.991  1.00 70.75           H  
ATOM     97  CD  PRO A   7      -7.653  21.149  58.926  1.00 70.75           C  
ATOM     98  HD2 PRO A   7      -8.709  20.882  58.884  1.00 70.75           H  
ATOM     99  HD3 PRO A   7      -7.228  20.858  59.887  1.00 70.75           H  
ATOM    100  N   GLU A   8      -4.200  20.309  58.776  1.00 79.17           N  
ATOM    101  H   GLU A   8      -4.984  20.103  59.378  1.00 79.17           H  
ATOM    102  CA  GLU A   8      -2.914  19.678  59.081  1.00 79.17           C  
ATOM    103  HA  GLU A   8      -2.107  20.386  58.896  1.00 79.17           H  
ATOM    104  C   GLU A   8      -2.669  18.476  58.165  1.00 79.17           C  
ATOM    105  CB  GLU A   8      -2.860  19.244  60.554  1.00 79.17           C  
ATOM    106  HB2 GLU A   8      -3.727  18.622  60.777  1.00 79.17           H  
ATOM    107  HB3 GLU A   8      -1.960  18.646  60.702  1.00 79.17           H  
ATOM    108  O   GLU A   8      -1.532  18.253  57.751  1.00 79.17           O  
ATOM    109  CG  GLU A   8      -2.814  20.437  61.522  1.00 79.17           C  
ATOM    110  HG2 GLU A   8      -3.700  21.052  61.364  1.00 79.17           H  
ATOM    111  HG3 GLU A   8      -1.938  21.041  61.288  1.00 79.17           H  
ATOM    112  CD  GLU A   8      -2.763  20.016  63.002  1.00 79.17           C  
ATOM    113  OE1 GLU A   8      -2.682  20.933  63.851  1.00 79.17           O  
ATOM    114  OE2 GLU A   8      -2.830  18.798  63.290  1.00 79.17           O  
ATOM    115  N   ARG A   9      -3.729  17.736  57.799  1.00 81.12           N  
ATOM    116  H   ARG A   9      -4.629  17.985  58.183  1.00 81.12           H  
ATOM    117  CA  ARG A   9      -3.655  16.638  56.827  1.00 81.12           C  
ATOM    118  HA  ARG A   9      -2.871  15.952  57.148  1.00 81.12           H  
ATOM    119  C   ARG A   9      -3.235  17.135  55.446  1.00 81.12           C  
ATOM    120  CB  ARG A   9      -4.992  15.879  56.773  1.00 81.12           C  
ATOM    121  HB2 ARG A   9      -5.781  16.538  56.410  1.00 81.12           H  
ATOM    122  HB3 ARG A   9      -5.259  15.549  57.776  1.00 81.12           H  
ATOM    123  O   ARG A   9      -2.319  16.565  54.868  1.00 81.12           O  
ATOM    124  CG  ARG A   9      -4.905  14.658  55.845  1.00 81.12           C  
ATOM    125  HG2 ARG A   9      -4.769  14.989  54.815  1.00 81.12           H  
ATOM    126  HG3 ARG A   9      -4.044  14.054  56.132  1.00 81.12           H  
ATOM    127  CD  ARG A   9      -6.158  13.781  55.914  1.00 81.12           C  
ATOM    128  HD2 ARG A   9      -5.970  12.880  55.330  1.00 81.12           H  
ATOM    129  HD3 ARG A   9      -6.323  13.475  56.947  1.00 81.12           H  
ATOM    130  NE  ARG A   9      -7.344  14.454  55.352  1.00 81.12           N  
ATOM    131  HE  ARG A   9      -7.402  14.494  54.344  1.00 81.12           H  
ATOM    132  NH1 ARG A   9      -8.555  14.739  57.300  1.00 81.12           N  
ATOM    133 HH11 ARG A   9      -7.781  14.406  57.857  1.00 81.12           H  
ATOM    134 HH12 ARG A   9      -9.470  14.812  57.722  1.00 81.12           H  
ATOM    135  NH2 ARG A   9      -9.406  15.358  55.323  1.00 81.12           N  
ATOM    136 HH21 ARG A   9      -9.324  15.375  54.316  1.00 81.12           H  
ATOM    137 HH22 ARG A   9     -10.245  15.702  55.768  1.00 81.12           H  
ATOM    138  CZ  ARG A   9      -8.420  14.847  56.002  1.00 81.12           C  
ATOM    139  N   GLU A  10      -3.866  18.189  54.944  1.00 77.96           N  
ATOM    140  H   GLU A  10      -4.632  18.587  55.469  1.00 77.96           H  
ATOM    141  CA  GLU A  10      -3.570  18.773  53.630  1.00 77.96           C  
ATOM    142  HA  GLU A  10      -3.702  18.016  52.857  1.00 77.96           H  
ATOM    143  C   GLU A  10      -2.128  19.271  53.548  1.00 77.96           C  
ATOM    144  CB  GLU A  10      -4.540  19.937  53.378  1.00 77.96           C  
ATOM    145  HB2 GLU A  10      -5.304  19.949  54.156  1.00 77.96           H  
ATOM    146  HB3 GLU A  10      -4.007  20.887  53.427  1.00 77.96           H  
ATOM    147  O   GLU A  10      -1.388  18.914  52.636  1.00 77.96           O  
ATOM    148  CG  GLU A  10      -5.245  19.825  52.026  1.00 77.96           C  
ATOM    149  HG2 GLU A  10      -4.509  19.914  51.227  1.00 77.96           H  
ATOM    150  HG3 GLU A  10      -5.709  18.840  51.965  1.00 77.96           H  
ATOM    151  CD  GLU A  10      -6.335  20.893  51.868  1.00 77.96           C  
ATOM    152  OE1 GLU A  10      -7.198  20.695  50.989  1.00 77.96           O  
ATOM    153  OE2 GLU A  10      -6.341  21.861  52.667  1.00 77.96           O  
ATOM    154  N   LYS A  11      -1.685  20.026  54.559  1.00 81.96           N  
ATOM    155  H   LYS A  11      -2.347  20.306  55.268  1.00 81.96           H  
ATOM    156  CA  LYS A  11      -0.312  20.533  54.608  1.00 81.96           C  
ATOM    157  HA  LYS A  11      -0.117  21.052  53.670  1.00 81.96           H  
ATOM    158  C   LYS A  11       0.714  19.401  54.703  1.00 81.96           C  
ATOM    159  CB  LYS A  11      -0.198  21.523  55.770  1.00 81.96           C  
ATOM    160  HB2 LYS A  11      -1.066  22.183  55.759  1.00 81.96           H  
ATOM    161  HB3 LYS A  11      -0.182  20.984  56.717  1.00 81.96           H  
ATOM    162  O   LYS A  11       1.747  19.461  54.042  1.00 81.96           O  
ATOM    163  CG  LYS A  11       1.063  22.378  55.621  1.00 81.96           C  
ATOM    164  HG2 LYS A  11       1.026  22.903  54.667  1.00 81.96           H  
ATOM    165  HG3 LYS A  11       1.947  21.741  55.640  1.00 81.96           H  
ATOM    166  CD  LYS A  11       1.157  23.398  56.756  1.00 81.96           C  
ATOM    167  HD2 LYS A  11       0.251  24.003  56.774  1.00 81.96           H  
ATOM    168  HD3 LYS A  11       1.269  22.872  57.705  1.00 81.96           H  
ATOM    169  CE  LYS A  11       2.374  24.287  56.493  1.00 81.96           C  
ATOM    170  HE2 LYS A  11       2.249  24.763  55.520  1.00 81.96           H  
ATOM    171  HE3 LYS A  11       3.260  23.655  56.430  1.00 81.96           H  
ATOM    172  NZ  LYS A  11       2.539  25.311  57.550  1.00 81.96           N  
ATOM    173  HZ1 LYS A  11       2.679  24.864  58.444  1.00 81.96           H  
ATOM    174  HZ2 LYS A  11       1.719  25.900  57.586  1.00 81.96           H  
ATOM    175  HZ3 LYS A  11       3.343  25.883  57.335  1.00 81.96           H  
ATOM    176  N   ALA A  12       0.423  18.366  55.495  1.00 86.36           N  
ATOM    177  H   ALA A  12      -0.440  18.379  56.020  1.00 86.36           H  
ATOM    178  CA  ALA A  12       1.272  17.182  55.581  1.00 86.36           C  
ATOM    179  HA  ALA A  12       2.285  17.497  55.829  1.00 86.36           H  
ATOM    180  C   ALA A  12       1.349  16.436  54.241  1.00 86.36           C  
ATOM    181  CB  ALA A  12       0.757  16.270  56.702  1.00 86.36           C  
ATOM    182  HB1 ALA A  12      -0.261  15.947  56.483  1.00 86.36           H  
ATOM    183  HB2 ALA A  12       0.769  16.808  57.650  1.00 86.36           H  
ATOM    184  HB3 ALA A  12       1.402  15.395  56.780  1.00 86.36           H  
ATOM    185  O   ALA A  12       2.418  15.946  53.895  1.00 86.36           O  
ATOM    186  N   LEU A  13       0.252  16.371  53.480  1.00 89.05           N  
ATOM    187  H   LEU A  13      -0.605  16.781  53.823  1.00 89.05           H  
ATOM    188  CA  LEU A  13       0.220  15.724  52.167  1.00 89.05           C  
ATOM    189  HA  LEU A  13       0.793  14.799  52.226  1.00 89.05           H  
ATOM    190  C   LEU A  13       0.880  16.555  51.071  1.00 89.05           C  
ATOM    191  CB  LEU A  13      -1.223  15.381  51.794  1.00 89.05           C  
ATOM    192  HB2 LEU A  13      -1.282  15.157  50.729  1.00 89.05           H  
ATOM    193  HB3 LEU A  13      -1.855  16.249  51.983  1.00 89.05           H  
ATOM    194  O   LEU A  13       1.548  15.984  50.222  1.00 89.05           O  
ATOM    195  CG  LEU A  13      -1.731  14.168  52.584  1.00 89.05           C  
ATOM    196  HG  LEU A  13      -1.522  14.292  53.647  1.00 89.05           H  
ATOM    197  CD1 LEU A  13      -3.227  14.065  52.413  1.00 89.05           C  
ATOM    198 HD11 LEU A  13      -3.431  13.911  51.353  1.00 89.05           H  
ATOM    199 HD12 LEU A  13      -3.626  13.232  52.991  1.00 89.05           H  
ATOM    200 HD13 LEU A  13      -3.683  14.995  52.752  1.00 89.05           H  
ATOM    201  CD2 LEU A  13      -1.117  12.853  52.103  1.00 89.05           C  
ATOM    202 HD21 LEU A  13      -1.616  12.010  52.581  1.00 89.05           H  
ATOM    203 HD22 LEU A  13      -1.229  12.766  51.022  1.00 89.05           H  
ATOM    204 HD23 LEU A  13      -0.057  12.819  52.352  1.00 89.05           H  
ATOM    205  N   PHE A  14       0.770  17.879  51.110  1.00 84.46           N  
ATOM    206  H   PHE A  14       0.131  18.293  51.773  1.00 84.46           H  
ATOM    207  CA  PHE A  14       1.506  18.757  50.203  1.00 84.46           C  
ATOM    208  HA  PHE A  14       1.272  18.510  49.168  1.00 84.46           H  
ATOM    209  C   PHE A  14       3.018  18.582  50.347  1.00 84.46           C  
ATOM    210  CB  PHE A  14       1.076  20.196  50.467  1.00 84.46           C  
ATOM    211  HB2 PHE A  14       1.208  20.429  51.523  1.00 84.46           H  
ATOM    212  HB3 PHE A  14       0.016  20.296  50.236  1.00 84.46           H  
ATOM    213  O   PHE A  14       3.712  18.328  49.365  1.00 84.46           O  
ATOM    214  CG  PHE A  14       1.856  21.189  49.643  1.00 84.46           C  
ATOM    215  CD1 PHE A  14       2.972  21.843  50.196  1.00 84.46           C  
ATOM    216  HD1 PHE A  14       3.288  21.621  51.205  1.00 84.46           H  
ATOM    217  CD2 PHE A  14       1.471  21.443  48.317  1.00 84.46           C  
ATOM    218  HD2 PHE A  14       0.632  20.920  47.882  1.00 84.46           H  
ATOM    219  CE1 PHE A  14       3.672  22.796  49.442  1.00 84.46           C  
ATOM    220  HE1 PHE A  14       4.509  23.318  49.881  1.00 84.46           H  
ATOM    221  CE2 PHE A  14       2.161  22.405  47.567  1.00 84.46           C  
ATOM    222  HE2 PHE A  14       1.822  22.627  46.565  1.00 84.46           H  
ATOM    223  CZ  PHE A  14       3.247  23.096  48.137  1.00 84.46           C  
ATOM    224  HZ  PHE A  14       3.737  23.886  47.587  1.00 84.46           H  
ATOM    225  N   GLU A  15       3.523  18.634  51.580  1.00 85.47           N  
ATOM    226  H   GLU A  15       2.904  18.850  52.349  1.00 85.47           H  
ATOM    227  CA  GLU A  15       4.927  18.330  51.875  1.00 85.47           C  
ATOM    228  HA  GLU A  15       5.582  19.005  51.324  1.00 85.47           H  
ATOM    229  C   GLU A  15       5.297  16.902  51.446  1.00 85.47           C  
ATOM    230  CB  GLU A  15       5.166  18.514  53.381  1.00 85.47           C  
ATOM    231  HB2 GLU A  15       6.050  17.955  53.687  1.00 85.47           H  
ATOM    232  HB3 GLU A  15       4.323  18.092  53.928  1.00 85.47           H  
ATOM    233  O   GLU A  15       6.377  16.671  50.901  1.00 85.47           O  
ATOM    234  CG  GLU A  15       5.329  19.989  53.785  1.00 85.47           C  
ATOM    235  HG2 GLU A  15       5.258  20.048  54.871  1.00 85.47           H  
ATOM    236  HG3 GLU A  15       4.501  20.568  53.375  1.00 85.47           H  
ATOM    237  CD  GLU A  15       6.670  20.607  53.353  1.00 85.47           C  
ATOM    238  OE1 GLU A  15       6.718  21.857  53.296  1.00 85.47           O  
ATOM    239  OE2 GLU A  15       7.636  19.845  53.130  1.00 85.47           O  
ATOM    240  N   LEU A  16       4.392  15.937  51.625  1.00 89.47           N  
ATOM    241  H   LEU A  16       3.527  16.171  52.091  1.00 89.47           H  
ATOM    242  CA  LEU A  16       4.604  14.549  51.220  1.00 89.47           C  
ATOM    243  HA  LEU A  16       5.546  14.210  51.651  1.00 89.47           H  
ATOM    244  C   LEU A  16       4.717  14.394  49.694  1.00 89.47           C  
ATOM    245  CB  LEU A  16       3.477  13.693  51.810  1.00 89.47           C  
ATOM    246  HB2 LEU A  16       2.541  13.941  51.310  1.00 89.47           H  
ATOM    247  HB3 LEU A  16       3.370  13.944  52.866  1.00 89.47           H  
ATOM    248  O   LEU A  16       5.663  13.774  49.217  1.00 89.47           O  
ATOM    249  CG  LEU A  16       3.752  12.189  51.684  1.00 89.47           C  
ATOM    250  HG  LEU A  16       4.725  12.031  51.219  1.00 89.47           H  
ATOM    251  CD1 LEU A  16       3.797  11.550  53.071  1.00 89.47           C  
ATOM    252 HD11 LEU A  16       2.807  11.571  53.527  1.00 89.47           H  
ATOM    253 HD12 LEU A  16       4.506  12.093  53.696  1.00 89.47           H  
ATOM    254 HD13 LEU A  16       4.152  10.523  52.984  1.00 89.47           H  
ATOM    255  CD2 LEU A  16       2.668  11.527  50.835  1.00 89.47           C  
ATOM    256 HD21 LEU A  16       1.707  11.550  51.349  1.00 89.47           H  
ATOM    257 HD22 LEU A  16       2.576  12.058  49.887  1.00 89.47           H  
ATOM    258 HD23 LEU A  16       2.950  10.495  50.626  1.00 89.47           H  
ATOM    259  N   VAL A  17       3.812  14.990  48.916  1.00 90.98           N  
ATOM    260  H   VAL A  17       3.054  15.495  49.353  1.00 90.98           H  
ATOM    261  CA  VAL A  17       3.878  14.956  47.447  1.00 90.98           C  
ATOM    262  HA  VAL A  17       4.012  13.926  47.118  1.00 90.98           H  
ATOM    263  C   VAL A  17       5.108  15.670  46.944  1.00 90.98           C  
ATOM    264  CB  VAL A  17       2.609  15.505  46.779  1.00 90.98           C  
ATOM    265  HB  VAL A  17       2.423  16.520  47.132  1.00 90.98           H  
ATOM    266  O   VAL A  17       5.855  15.102  46.153  1.00 90.98           O  
ATOM    267  CG1 VAL A  17       2.731  15.511  45.251  1.00 90.98           C  
ATOM    268 HG11 VAL A  17       3.554  16.142  44.917  1.00 90.98           H  
ATOM    269 HG12 VAL A  17       2.891  14.500  44.875  1.00 90.98           H  
ATOM    270 HG13 VAL A  17       1.812  15.914  44.825  1.00 90.98           H  
ATOM    271  CG2 VAL A  17       1.407  14.620  47.101  1.00 90.98           C  
ATOM    272 HG21 VAL A  17       1.576  13.615  46.714  1.00 90.98           H  
ATOM    273 HG22 VAL A  17       0.526  15.020  46.598  1.00 90.98           H  
ATOM    274 HG23 VAL A  17       1.220  14.575  48.174  1.00 90.98           H  
ATOM    275  N   ARG A  18       5.375  16.874  47.445  1.00 88.64           N  
ATOM    276  H   ARG A  18       4.721  17.278  48.101  1.00 88.64           H  
ATOM    277  CA  ARG A  18       6.526  17.664  47.016  1.00 88.64           C  
ATOM    278  HA  ARG A  18       6.470  17.794  45.935  1.00 88.64           H  
ATOM    279  C   ARG A  18       7.842  16.958  47.320  1.00 88.64           C  
ATOM    280  CB  ARG A  18       6.451  19.026  47.707  1.00 88.64           C  
ATOM    281  HB2 ARG A  18       6.818  18.945  48.730  1.00 88.64           H  
ATOM    282  HB3 ARG A  18       5.418  19.367  47.759  1.00 88.64           H  
ATOM    283  O   ARG A  18       8.738  16.938  46.481  1.00 88.64           O  
ATOM    284  CG  ARG A  18       7.272  20.057  46.938  1.00 88.64           C  
ATOM    285  HG2 ARG A  18       6.971  20.090  45.891  1.00 88.64           H  
ATOM    286  HG3 ARG A  18       8.326  19.786  46.999  1.00 88.64           H  
ATOM    287  CD  ARG A  18       7.049  21.428  47.570  1.00 88.64           C  
ATOM    288  HD2 ARG A  18       6.047  21.777  47.318  1.00 88.64           H  
ATOM    289  HD3 ARG A  18       7.141  21.342  48.653  1.00 88.64           H  
ATOM    290  NE  ARG A  18       8.058  22.365  47.077  1.00 88.64           N  
ATOM    291  HE  ARG A  18       8.670  22.019  46.353  1.00 88.64           H  
ATOM    292  NH1 ARG A  18       7.361  24.253  48.146  1.00 88.64           N  
ATOM    293 HH11 ARG A  18       7.474  25.239  48.338  1.00 88.64           H  
ATOM    294 HH12 ARG A  18       6.630  23.700  48.571  1.00 88.64           H  
ATOM    295  NH2 ARG A  18       9.160  24.320  46.815  1.00 88.64           N  
ATOM    296 HH21 ARG A  18       9.280  25.311  46.972  1.00 88.64           H  
ATOM    297 HH22 ARG A  18       9.730  23.866  46.115  1.00 88.64           H  
ATOM    298  CZ  ARG A  18       8.189  23.640  47.349  1.00 88.64           C  
ATOM    299  N   SER A  19       7.953  16.347  48.500  1.00 87.75           N  
ATOM    300  H   SER A  19       7.183  16.418  49.150  1.00 87.75           H  
ATOM    301  CA  SER A  19       9.138  15.577  48.884  1.00 87.75           C  
ATOM    302  HA  SER A  19      10.016  16.180  48.652  1.00 87.75           H  
ATOM    303  C   SER A  19       9.290  14.287  48.080  1.00 87.75           C  
ATOM    304  CB  SER A  19       9.172  15.295  50.388  1.00 87.75           C  
ATOM    305  HB2 SER A  19       9.186  16.239  50.933  1.00 87.75           H  
ATOM    306  HB3 SER A  19      10.083  14.745  50.625  1.00 87.75           H  
ATOM    307  O   SER A  19      10.410  13.964  47.690  1.00 87.75           O  
ATOM    308  OG  SER A  19       8.061  14.540  50.809  1.00 87.75           O  
ATOM    309  HG  SER A  19       7.322  15.151  50.850  1.00 87.75           H  
ATOM    310  N   HIS A  20       8.205  13.574  47.762  1.00 90.97           N  
ATOM    311  H   HIS A  20       7.311  13.832  48.155  1.00 90.97           H  
ATOM    312  CA  HIS A  20       8.281  12.397  46.896  1.00 90.97           C  
ATOM    313  HA  HIS A  20       9.120  11.790  47.235  1.00 90.97           H  
ATOM    314  C   HIS A  20       8.589  12.750  45.443  1.00 90.97           C  
ATOM    315  CB  HIS A  20       7.016  11.542  47.009  1.00 90.97           C  
ATOM    316  HB2 HIS A  20       6.133  12.179  46.957  1.00 90.97           H  
ATOM    317  HB3 HIS A  20       6.979  10.851  46.167  1.00 90.97           H  
ATOM    318  O   HIS A  20       9.430  12.071  44.860  1.00 90.97           O  
ATOM    319  CG  HIS A  20       6.995  10.719  48.269  1.00 90.97           C  
ATOM    320  CD2 HIS A  20       6.014  10.701  49.217  1.00 90.97           C  
ATOM    321  HD2 HIS A  20       5.111  11.292  49.192  1.00 90.97           H  
ATOM    322  ND1 HIS A  20       7.964   9.830  48.677  1.00 90.97           N  
ATOM    323  HD1 HIS A  20       8.840   9.650  48.207  1.00 90.97           H  
ATOM    324  CE1 HIS A  20       7.564   9.281  49.834  1.00 90.97           C  
ATOM    325  HE1 HIS A  20       8.119   8.546  50.399  1.00 90.97           H  
ATOM    326  NE2 HIS A  20       6.382   9.785  50.210  1.00 90.97           N  
ATOM    327  N   ALA A  21       7.992  13.814  44.900  1.00 88.03           N  
ATOM    328  H   ALA A  21       7.282  14.292  45.435  1.00 88.03           H  
ATOM    329  CA  ALA A  21       8.294  14.348  43.573  1.00 88.03           C  
ATOM    330  HA  ALA A  21       8.108  13.589  42.813  1.00 88.03           H  
ATOM    331  C   ALA A  21       9.767  14.752  43.480  1.00 88.03           C  
ATOM    332  CB  ALA A  21       7.359  15.528  43.288  1.00 88.03           C  
ATOM    333  HB1 ALA A  21       7.573  15.927  42.297  1.00 88.03           H  
ATOM    334  HB2 ALA A  21       6.323  15.189  43.315  1.00 88.03           H  
ATOM    335  HB3 ALA A  21       7.499  16.316  44.029  1.00 88.03           H  
ATOM    336  O   ALA A  21      10.478  14.313  42.584  1.00 88.03           O  
ATOM    337  N   ALA A  22      10.269  15.483  44.478  1.00 85.05           N  
ATOM    338  H   ALA A  22       9.640  15.851  45.177  1.00 85.05           H  
ATOM    339  CA  ALA A  22      11.684  15.824  44.563  1.00 85.05           C  
ATOM    340  HA  ALA A  22      11.969  16.396  43.680  1.00 85.05           H  
ATOM    341  C   ALA A  22      12.558  14.571  44.585  1.00 85.05           C  
ATOM    342  CB  ALA A  22      11.891  16.678  45.817  1.00 85.05           C  
ATOM    343  HB1 ALA A  22      12.940  16.955  45.927  1.00 85.05           H  
ATOM    344  HB2 ALA A  22      11.585  16.122  46.703  1.00 85.05           H  
ATOM    345  HB3 ALA A  22      11.286  17.581  45.739  1.00 85.05           H  
ATOM    346  O   ALA A  22      13.546  14.490  43.865  1.00 85.05           O  
ATOM    347  N   ALA A  23      12.172  13.571  45.374  1.00 86.04           N  
ATOM    348  H   ALA A  23      11.356  13.698  45.956  1.00 86.04           H  
ATOM    349  CA  ALA A  23      12.952  12.358  45.517  1.00 86.04           C  
ATOM    350  HA  ALA A  23      13.988  12.651  45.689  1.00 86.04           H  
ATOM    351  C   ALA A  23      12.955  11.464  44.263  1.00 86.04           C  
ATOM    352  CB  ALA A  23      12.461  11.627  46.768  1.00 86.04           C  
ATOM    353  HB1 ALA A  23      11.430  11.300  46.628  1.00 86.04           H  
ATOM    354  HB2 ALA A  23      13.115  10.780  46.974  1.00 86.04           H  
ATOM    355  HB3 ALA A  23      12.505  12.302  47.623  1.00 86.04           H  
ATOM    356  O   ALA A  23      13.916  10.713  44.109  1.00 86.04           O  
ATOM    357  N   VAL A  24      11.932  11.501  43.398  1.00 83.60           N  
ATOM    358  H   VAL A  24      11.145  12.105  43.589  1.00 83.60           H  
ATOM    359  CA  VAL A  24      11.965  10.795  42.096  1.00 83.60           C  
ATOM    360  HA  VAL A  24      12.552   9.883  42.204  1.00 83.60           H  
ATOM    361  C   VAL A  24      12.689  11.599  41.019  1.00 83.60           C  
ATOM    362  CB  VAL A  24      10.583  10.352  41.594  1.00 83.60           C  
ATOM    363  HB  VAL A  24      10.706   9.913  40.604  1.00 83.60           H  
ATOM    364  O   VAL A  24      13.409  11.021  40.221  1.00 83.60           O  
ATOM    365  CG1 VAL A  24      10.029   9.270  42.519  1.00 83.60           C  
ATOM    366 HG11 VAL A  24       9.047   8.967  42.154  1.00 83.60           H  
ATOM    367 HG12 VAL A  24       9.934   9.663  43.531  1.00 83.60           H  
ATOM    368 HG13 VAL A  24      10.696   8.409  42.502  1.00 83.60           H  
ATOM    369  CG2 VAL A  24       9.557  11.477  41.488  1.00 83.60           C  
ATOM    370 HG21 VAL A  24       8.740  11.128  40.857  1.00 83.60           H  
ATOM    371 HG22 VAL A  24       9.174  11.754  42.470  1.00 83.60           H  
ATOM    372 HG23 VAL A  24       9.988  12.342  40.983  1.00 83.60           H  
ATOM    373  N   LEU A  25      12.630  12.930  41.082  1.00 77.50           N  
ATOM    374  H   LEU A  25      11.977  13.349  41.729  1.00 77.50           H  
ATOM    375  CA  LEU A  25      13.391  13.839  40.216  1.00 77.50           C  
ATOM    376  HA  LEU A  25      13.382  13.449  39.198  1.00 77.50           H  
ATOM    377  C   LEU A  25      14.877  13.970  40.609  1.00 77.50           C  
ATOM    378  CB  LEU A  25      12.687  15.204  40.241  1.00 77.50           C  
ATOM    379  HB2 LEU A  25      13.316  15.945  39.749  1.00 77.50           H  
ATOM    380  HB3 LEU A  25      12.568  15.517  41.279  1.00 77.50           H  
ATOM    381  O   LEU A  25      15.613  14.794  40.067  1.00 77.50           O  
ATOM    382  CG  LEU A  25      11.317  15.199  39.542  1.00 77.50           C  
ATOM    383  HG  LEU A  25      10.686  14.405  39.942  1.00 77.50           H  
ATOM    384  CD1 LEU A  25      10.628  16.528  39.834  1.00 77.50           C  
ATOM    385 HD11 LEU A  25      10.482  16.641  40.908  1.00 77.50           H  
ATOM    386 HD12 LEU A  25       9.654  16.543  39.345  1.00 77.50           H  
ATOM    387 HD13 LEU A  25      11.245  17.344  39.457  1.00 77.50           H  
ATOM    388  CD2 LEU A  25      11.486  14.976  38.041  1.00 77.50           C  
ATOM    389 HD21 LEU A  25      11.615  13.916  37.823  1.00 77.50           H  
ATOM    390 HD22 LEU A  25      10.619  15.345  37.494  1.00 77.50           H  
ATOM    391 HD23 LEU A  25      12.358  15.516  37.672  1.00 77.50           H  
ATOM    392  N   GLY A  26      15.340  13.204  41.602  1.00 76.90           N  
ATOM    393  H   GLY A  26      14.712  12.504  41.970  1.00 76.90           H  
ATOM    394  CA  GLY A  26      16.732  13.232  42.065  1.00 76.90           C  
ATOM    395  HA2 GLY A  26      17.391  13.154  41.200  1.00 76.90           H  
ATOM    396  HA3 GLY A  26      16.899  12.365  42.704  1.00 76.90           H  
ATOM    397  C   GLY A  26      17.123  14.490  42.854  1.00 76.90           C  
ATOM    398  O   GLY A  26      18.307  14.790  43.023  1.00 76.90           O  
ATOM    399  N   HIS A  27      16.158  15.248  43.369  1.00 79.47           N  
ATOM    400  H   HIS A  27      15.202  14.958  43.220  1.00 79.47           H  
ATOM    401  CA  HIS A  27      16.402  16.417  44.206  1.00 79.47           C  
ATOM    402  HA  HIS A  27      17.330  16.884  43.875  1.00 79.47           H  
ATOM    403  C   HIS A  27      16.574  16.043  45.689  1.00 79.47           C  
ATOM    404  CB  HIS A  27      15.283  17.438  43.998  1.00 79.47           C  
ATOM    405  HB2 HIS A  27      15.434  18.268  44.689  1.00 79.47           H  
ATOM    406  HB3 HIS A  27      14.330  16.967  44.243  1.00 79.47           H  
ATOM    407  O   HIS A  27      15.737  15.382  46.296  1.00 79.47           O  
ATOM    408  CG  HIS A  27      15.184  17.993  42.600  1.00 79.47           C  
ATOM    409  CD2 HIS A  27      14.025  18.298  41.944  1.00 79.47           C  
ATOM    410  HD2 HIS A  27      13.022  18.161  42.321  1.00 79.47           H  
ATOM    411  ND1 HIS A  27      16.221  18.246  41.724  1.00 79.47           N  
ATOM    412  HD1 HIS A  27      17.116  17.778  41.742  1.00 79.47           H  
ATOM    413  CE1 HIS A  27      15.683  18.712  40.581  1.00 79.47           C  
ATOM    414  HE1 HIS A  27      16.213  18.879  39.655  1.00 79.47           H  
ATOM    415  NE2 HIS A  27      14.356  18.788  40.688  1.00 79.47           N  
ATOM    416  N   ALA A  28      17.652  16.535  46.315  1.00 77.35           N  
ATOM    417  H   ALA A  28      18.349  16.996  45.747  1.00 77.35           H  
ATOM    418  CA  ALA A  28      17.969  16.278  47.729  1.00 77.35           C  
ATOM    419  HA  ALA A  28      17.834  15.214  47.924  1.00 77.35           H  
ATOM    420  C   ALA A  28      17.080  17.037  48.737  1.00 77.35           C  
ATOM    421  CB  ALA A  28      19.446  16.632  47.952  1.00 77.35           C  
ATOM    422  HB1 ALA A  28      20.071  16.045  47.279  1.00 77.35           H  
ATOM    423  HB2 ALA A  28      19.610  17.694  47.769  1.00 77.35           H  
ATOM    424  HB3 ALA A  28      19.724  16.399  48.980  1.00 77.35           H  
ATOM    425  O   ALA A  28      17.077  16.719  49.924  1.00 77.35           O  
ATOM    426  N   SER A  29      16.367  18.067  48.279  1.00 77.15           N  
ATOM    427  H   SER A  29      16.330  18.203  47.279  1.00 77.15           H  
ATOM    428  CA  SER A  29      15.443  18.868  49.083  1.00 77.15           C  
ATOM    429  HA  SER A  29      15.233  18.360  50.024  1.00 77.15           H  
ATOM    430  C   SER A  29      14.136  19.034  48.322  1.00 77.15           C  
ATOM    431  CB  SER A  29      16.041  20.245  49.405  1.00 77.15           C  
ATOM    432  HB2 SER A  29      16.895  20.125  50.072  1.00 77.15           H  
ATOM    433  HB3 SER A  29      16.369  20.723  48.482  1.00 77.15           H  
ATOM    434  O   SER A  29      14.157  19.355  47.133  1.00 77.15           O  
ATOM    435  OG  SER A  29      15.059  21.058  50.022  1.00 77.15           O  
ATOM    436  HG  SER A  29      15.413  21.925  50.233  1.00 77.15           H  
ATOM    437  N   ALA A  30      13.013  18.881  49.026  1.00 79.10           N  
ATOM    438  H   ALA A  30      13.088  18.646  50.005  1.00 79.10           H  
ATOM    439  CA  ALA A  30      11.675  19.147  48.501  1.00 79.10           C  
ATOM    440  HA  ALA A  30      11.472  18.471  47.669  1.00 79.10           H  
ATOM    441  C   ALA A  30      11.516  20.588  47.980  1.00 79.10           C  
ATOM    442  CB  ALA A  30      10.668  18.851  49.617  1.00 79.10           C  
ATOM    443  HB1 ALA A  30      10.782  19.569  50.429  1.00 79.10           H  
ATOM    444  HB2 ALA A  30      10.821  17.845  50.006  1.00 79.10           H  
ATOM    445  HB3 ALA A  30       9.654  18.929  49.223  1.00 79.10           H  
ATOM    446  O   ALA A  30      10.737  20.839  47.063  1.00 79.10           O  
ATOM    447  N   GLU A  31      12.294  21.538  48.515  1.00 76.00           N  
ATOM    448  H   GLU A  31      12.931  21.280  49.255  1.00 76.00           H  
ATOM    449  CA  GLU A  31      12.247  22.949  48.113  1.00 76.00           C  
ATOM    450  HA  GLU A  31      11.234  23.327  48.256  1.00 76.00           H  
ATOM    451  C   GLU A  31      12.608  23.159  46.638  1.00 76.00           C  
ATOM    452  CB  GLU A  31      13.198  23.780  48.984  1.00 76.00           C  
ATOM    453  HB2 GLU A  31      13.231  24.799  48.598  1.00 76.00           H  
ATOM    454  HB3 GLU A  31      14.198  23.353  48.903  1.00 76.00           H  
ATOM    455  O   GLU A  31      12.148  24.128  46.039  1.00 76.00           O  
ATOM    456  CG  GLU A  31      12.760  23.839  50.457  1.00 76.00           C  
ATOM    457  HG2 GLU A  31      12.658  22.825  50.841  1.00 76.00           H  
ATOM    458  HG3 GLU A  31      11.783  24.321  50.508  1.00 76.00           H  
ATOM    459  CD  GLU A  31      13.762  24.596  51.345  1.00 76.00           C  
ATOM    460  OE1 GLU A  31      13.354  25.027  52.446  1.00 76.00           O  
ATOM    461  OE2 GLU A  31      14.950  24.684  50.950  1.00 76.00           O  
ATOM    462  N   ARG A  32      13.378  22.240  46.036  1.00 73.52           N  
ATOM    463  H   ARG A  32      13.633  21.418  46.567  1.00 73.52           H  
ATOM    464  CA  ARG A  32      13.770  22.310  44.622  1.00 73.52           C  
ATOM    465  HA  ARG A  32      14.018  23.342  44.372  1.00 73.52           H  
ATOM    466  C   ARG A  32      12.670  21.960  43.634  1.00 73.52           C  
ATOM    467  CB  ARG A  32      14.973  21.408  44.340  1.00 73.52           C  
ATOM    468  HB2 ARG A  32      15.036  21.235  43.266  1.00 73.52           H  
ATOM    469  HB3 ARG A  32      14.838  20.439  44.821  1.00 73.52           H  
ATOM    470  O   ARG A  32      12.876  22.204  42.457  1.00 73.52           O  
ATOM    471  CG  ARG A  32      16.276  22.057  44.802  1.00 73.52           C  
ATOM    472  HG2 ARG A  32      16.231  23.133  44.636  1.00 73.52           H  
ATOM    473  HG3 ARG A  32      16.433  21.861  45.863  1.00 73.52           H  
ATOM    474  CD  ARG A  32      17.424  21.489  43.969  1.00 73.52           C  
ATOM    475  HD2 ARG A  32      17.511  20.419  44.161  1.00 73.52           H  
ATOM    476  HD3 ARG A  32      17.182  21.635  42.917  1.00 73.52           H  
ATOM    477  NE  ARG A  32      18.692  22.169  44.282  1.00 73.52           N  
ATOM    478  HE  ARG A  32      18.709  22.722  45.127  1.00 73.52           H  
ATOM    479  NH1 ARG A  32      19.794  21.569  42.360  1.00 73.52           N  
ATOM    480 HH11 ARG A  32      20.586  21.635  41.737  1.00 73.52           H  
ATOM    481 HH12 ARG A  32      18.953  21.118  42.030  1.00 73.52           H  
ATOM    482  NH2 ARG A  32      20.818  22.855  43.872  1.00 73.52           N  
ATOM    483 HH21 ARG A  32      20.799  23.404  44.720  1.00 73.52           H  
ATOM    484 HH22 ARG A  32      21.603  22.913  43.239  1.00 73.52           H  
ATOM    485  CZ  ARG A  32      19.758  22.192  43.505  1.00 73.52           C  
ATOM    486  N   VAL A  33      11.553  21.405  44.088  1.00 83.07           N  
ATOM    487  H   VAL A  33      11.457  21.236  45.079  1.00 83.07           H  
ATOM    488  CA  VAL A  33      10.385  21.185  43.233  1.00 83.07           C  
ATOM    489  HA  VAL A  33      10.684  21.130  42.187  1.00 83.07           H  
ATOM    490  C   VAL A  33       9.447  22.366  43.416  1.00 83.07           C  
ATOM    491  CB  VAL A  33       9.700  19.855  43.575  1.00 83.07           C  
ATOM    492  HB  VAL A  33       9.483  19.801  44.642  1.00 83.07           H  
ATOM    493  O   VAL A  33       8.875  22.491  44.502  1.00 83.07           O  
ATOM    494  CG1 VAL A  33       8.407  19.650  42.790  1.00 83.07           C  
ATOM    495 HG11 VAL A  33       8.012  18.647  42.952  1.00 83.07           H  
ATOM    496 HG12 VAL A  33       7.654  20.374  43.102  1.00 83.07           H  
ATOM    497 HG13 VAL A  33       8.598  19.793  41.727  1.00 83.07           H  
ATOM    498  CG2 VAL A  33      10.639  18.719  43.198  1.00 83.07           C  
ATOM    499 HG21 VAL A  33      10.121  17.771  43.345  1.00 83.07           H  
ATOM    500 HG22 VAL A  33      11.538  18.761  43.813  1.00 83.07           H  
ATOM    501 HG23 VAL A  33      10.904  18.802  42.144  1.00 83.07           H  
ATOM    502  N   PRO A  34       9.295  23.263  42.432  1.00 76.44           N  
ATOM    503  CA  PRO A  34       8.216  24.237  42.431  1.00 76.44           C  
ATOM    504  HA  PRO A  34       8.341  24.907  43.281  1.00 76.44           H  
ATOM    505  C   PRO A  34       6.873  23.515  42.514  1.00 76.44           C  
ATOM    506  CB  PRO A  34       8.361  25.032  41.133  1.00 76.44           C  
ATOM    507  HB2 PRO A  34       7.749  24.579  40.354  1.00 76.44           H  
ATOM    508  HB3 PRO A  34       8.097  26.082  41.264  1.00 76.44           H  
ATOM    509  O   PRO A  34       6.630  22.532  41.824  1.00 76.44           O  
ATOM    510  CG  PRO A  34       9.832  24.856  40.775  1.00 76.44           C  
ATOM    511  HG2 PRO A  34      10.434  25.561  41.347  1.00 76.44           H  
ATOM    512  HG3 PRO A  34      10.017  24.981  39.709  1.00 76.44           H  
ATOM    513  CD  PRO A  34      10.119  23.440  41.250  1.00 76.44           C  
ATOM    514  HD2 PRO A  34      11.185  23.360  41.463  1.00 76.44           H  
ATOM    515  HD3 PRO A  34       9.829  22.716  40.488  1.00 76.44           H  
ATOM    516  N   ALA A  35       6.011  23.974  43.413  1.00 71.88           N  
ATOM    517  H   ALA A  35       6.225  24.825  43.913  1.00 71.88           H  
ATOM    518  CA  ALA A  35       4.777  23.264  43.726  1.00 71.88           C  
ATOM    519  HA  ALA A  35       5.003  22.207  43.866  1.00 71.88           H  
ATOM    520  C   ALA A  35       3.700  23.362  42.635  1.00 71.88           C  
ATOM    521  CB  ALA A  35       4.262  23.842  45.032  1.00 71.88           C  
ATOM    522  HB1 ALA A  35       3.330  23.332  45.273  1.00 71.88           H  
ATOM    523  HB2 ALA A  35       4.057  24.907  44.916  1.00 71.88           H  
ATOM    524  HB3 ALA A  35       5.006  23.680  45.812  1.00 71.88           H  
ATOM    525  O   ALA A  35       2.809  22.518  42.590  1.00 71.88           O  
ATOM    526  N   ASP A  36       3.795  24.401  41.810  1.00 69.06           N  
ATOM    527  H   ASP A  36       4.566  25.043  41.931  1.00 69.06           H  
ATOM    528  CA  ASP A  36       2.812  24.764  40.788  1.00 69.06           C  
ATOM    529  HA  ASP A  36       1.910  24.165  40.914  1.00 69.06           H  
ATOM    530  C   ASP A  36       3.335  24.484  39.371  1.00 69.06           C  
ATOM    531  CB  ASP A  36       2.432  26.244  40.990  1.00 69.06           C  
ATOM    532  HB2 ASP A  36       3.300  26.867  40.776  1.00 69.06           H  
ATOM    533  HB3 ASP A  36       1.635  26.512  40.296  1.00 69.06           H  
ATOM    534  O   ASP A  36       2.669  24.795  38.392  1.00 69.06           O  
ATOM    535  CG  ASP A  36       1.953  26.514  42.420  1.00 69.06           C  
ATOM    536  OD1 ASP A  36       1.155  25.726  42.968  1.00 69.06           O  
ATOM    537  OD2 ASP A  36       2.451  27.435  43.107  1.00 69.06           O  
ATOM    538  N   GLN A  37       4.539  23.914  39.257  1.00 74.56           N  
ATOM    539  H   GLN A  37       4.983  23.555  40.091  1.00 74.56           H  
ATOM    540  CA  GLN A  37       5.100  23.517  37.975  1.00 74.56           C  
ATOM    541  HA  GLN A  37       4.715  24.192  37.209  1.00 74.56           H  
ATOM    542  C   GLN A  37       4.640  22.104  37.630  1.00 74.56           C  
ATOM    543  CB  GLN A  37       6.621  23.673  38.001  1.00 74.56           C  
ATOM    544  HB2 GLN A  37       7.062  22.929  38.664  1.00 74.56           H  
ATOM    545  HB3 GLN A  37       6.847  24.674  38.367  1.00 74.56           H  
ATOM    546  O   GLN A  37       4.635  21.216  38.491  1.00 74.56           O  
ATOM    547  CG  GLN A  37       7.209  23.560  36.594  1.00 74.56           C  
ATOM    548  HG2 GLN A  37       7.126  22.534  36.235  1.00 74.56           H  
ATOM    549  HG3 GLN A  37       6.627  24.199  35.929  1.00 74.56           H  
ATOM    550  CD  GLN A  37       8.663  23.995  36.501  1.00 74.56           C  
ATOM    551  NE2 GLN A  37       9.095  24.317  35.305  1.00 74.56           N  
ATOM    552 HE21 GLN A  37       8.432  24.294  34.544  1.00 74.56           H  
ATOM    553 HE22 GLN A  37      10.056  24.603  35.182  1.00 74.56           H  
ATOM    554  OE1 GLN A  37       9.409  24.060  37.473  1.00 74.56           O  
ATOM    555  N   ALA A  38       4.261  21.905  36.370  1.00 75.94           N  
ATOM    556  H   ALA A  38       4.307  22.663  35.705  1.00 75.94           H  
ATOM    557  CA  ALA A  38       3.782  20.615  35.922  1.00 75.94           C  
ATOM    558  HA  ALA A  38       2.976  20.333  36.599  1.00 75.94           H  
ATOM    559  C   ALA A  38       4.901  19.565  36.004  1.00 75.94           C  
ATOM    560  CB  ALA A  38       3.197  20.733  34.512  1.00 75.94           C  
ATOM    561  HB1 ALA A  38       2.794  19.769  34.199  1.00 75.94           H  
ATOM    562  HB2 ALA A  38       2.392  21.468  34.508  1.00 75.94           H  
ATOM    563  HB3 ALA A  38       3.970  21.047  33.811  1.00 75.94           H  
ATOM    564  O   ALA A  38       6.045  19.802  35.626  1.00 75.94           O  
ATOM    565  N   PHE A  39       4.558  18.363  36.436  1.00 79.18           N  
ATOM    566  H   PHE A  39       3.609  18.255  36.764  1.00 79.18           H  
ATOM    567  CA  PHE A  39       5.398  17.186  36.477  1.00 79.18           C  
ATOM    568  HA  PHE A  39       6.193  17.338  37.208  1.00 79.18           H  
ATOM    569  C   PHE A  39       6.090  16.941  35.132  1.00 79.18           C  
ATOM    570  CB  PHE A  39       4.496  16.024  36.916  1.00 79.18           C  
ATOM    571  HB2 PHE A  39       3.610  16.025  36.281  1.00 79.18           H  
ATOM    572  HB3 PHE A  39       5.004  15.075  36.744  1.00 79.18           H  
ATOM    573  O   PHE A  39       7.294  16.704  35.121  1.00 79.18           O  
ATOM    574  CG  PHE A  39       4.064  16.016  38.374  1.00 79.18           C  
ATOM    575  CD1 PHE A  39       4.983  16.296  39.406  1.00 79.18           C  
ATOM    576  HD1 PHE A  39       6.000  16.576  39.175  1.00 79.18           H  
ATOM    577  CD2 PHE A  39       2.740  15.682  38.712  1.00 79.18           C  
ATOM    578  HD2 PHE A  39       2.014  15.487  37.936  1.00 79.18           H  
ATOM    579  CE1 PHE A  39       4.584  16.245  40.750  1.00 79.18           C  
ATOM    580  HE1 PHE A  39       5.293  16.487  41.527  1.00 79.18           H  
ATOM    581  CE2 PHE A  39       2.346  15.625  40.058  1.00 79.18           C  
ATOM    582  HE2 PHE A  39       1.318  15.407  40.308  1.00 79.18           H  
ATOM    583  CZ  PHE A  39       3.262  15.910  41.078  1.00 79.18           C  
ATOM    584  HZ  PHE A  39       2.939  15.894  42.108  1.00 79.18           H  
ATOM    585  N   ALA A  40       5.394  17.108  34.004  1.00 65.76           N  
ATOM    586  H   ALA A  40       4.413  17.340  34.068  1.00 65.76           H  
ATOM    587  CA  ALA A  40       6.004  16.984  32.678  1.00 65.76           C  
ATOM    588  HA  ALA A  40       6.396  15.972  32.573  1.00 65.76           H  
ATOM    589  C   ALA A  40       7.188  17.954  32.462  1.00 65.76           C  
ATOM    590  CB  ALA A  40       4.906  17.188  31.627  1.00 65.76           C  
ATOM    591  HB1 ALA A  40       4.115  16.451  31.767  1.00 65.76           H  
ATOM    592  HB2 ALA A  40       5.331  17.061  30.632  1.00 65.76           H  
ATOM    593  HB3 ALA A  40       4.488  18.192  31.706  1.00 65.76           H  
ATOM    594  O   ALA A  40       8.230  17.543  31.958  1.00 65.76           O  
ATOM    595  N   GLU A  41       7.073  19.212  32.898  1.00 67.20           N  
ATOM    596  H   GLU A  41       6.231  19.489  33.383  1.00 67.20           H  
ATOM    597  CA  GLU A  41       8.150  20.211  32.791  1.00 67.20           C  
ATOM    598  HA  GLU A  41       8.588  20.187  31.794  1.00 67.20           H  
ATOM    599  C   GLU A  41       9.274  19.988  33.800  1.00 67.20           C  
ATOM    600  CB  GLU A  41       7.605  21.610  33.063  1.00 67.20           C  
ATOM    601  HB2 GLU A  41       7.120  21.619  34.039  1.00 67.20           H  
ATOM    602  HB3 GLU A  41       8.451  22.296  33.092  1.00 67.20           H  
ATOM    603  O   GLU A  41      10.434  20.300  33.538  1.00 67.20           O  
ATOM    604  CG  GLU A  41       6.621  22.113  32.008  1.00 67.20           C  
ATOM    605  HG2 GLU A  41       5.748  21.461  31.992  1.00 67.20           H  
ATOM    606  HG3 GLU A  41       7.102  22.075  31.030  1.00 67.20           H  
ATOM    607  CD  GLU A  41       6.182  23.551  32.314  1.00 67.20           C  
ATOM    608  OE1 GLU A  41       5.402  24.081  31.498  1.00 67.20           O  
ATOM    609  OE2 GLU A  41       6.615  24.097  33.363  1.00 67.20           O  
ATOM    610  N   LEU A  42       8.941  19.419  34.958  1.00 70.12           N  
ATOM    611  H   LEU A  42       7.962  19.237  35.128  1.00 70.12           H  
ATOM    612  CA  LEU A  42       9.920  19.055  35.976  1.00 70.12           C  
ATOM    613  HA  LEU A  42      10.595  19.898  36.122  1.00 70.12           H  
ATOM    614  C   LEU A  42      10.811  17.877  35.547  1.00 70.12           C  
ATOM    615  CB  LEU A  42       9.176  18.758  37.285  1.00 70.12           C  
ATOM    616  HB2 LEU A  42       9.897  18.356  37.996  1.00 70.12           H  
ATOM    617  HB3 LEU A  42       8.422  17.995  37.091  1.00 70.12           H  
ATOM    618  O   LEU A  42      11.741  17.534  36.274  1.00 70.12           O  
ATOM    619  CG  LEU A  42       8.503  19.974  37.934  1.00 70.12           C  
ATOM    620  HG  LEU A  42       7.891  20.508  37.207  1.00 70.12           H  
ATOM    621  CD1 LEU A  42       7.605  19.510  39.082  1.00 70.12           C  
ATOM    622 HD11 LEU A  42       8.152  18.837  39.743  1.00 70.12           H  
ATOM    623 HD12 LEU A  42       6.741  18.992  38.666  1.00 70.12           H  
ATOM    624 HD13 LEU A  42       7.231  20.373  39.633  1.00 70.12           H  
ATOM    625  CD2 LEU A  42       9.537  20.941  38.496  1.00 70.12           C  
ATOM    626 HD21 LEU A  42      10.184  21.308  37.699  1.00 70.12           H  
ATOM    627 HD22 LEU A  42       8.998  21.801  38.894  1.00 70.12           H  
ATOM    628 HD23 LEU A  42      10.136  20.463  39.271  1.00 70.12           H  
ATOM    629  N   GLY A  43      10.541  17.260  34.392  1.00 68.37           N  
ATOM    630  H   GLY A  43       9.801  17.636  33.817  1.00 68.37           H  
ATOM    631  CA  GLY A  43      11.216  16.049  33.931  1.00 68.37           C  
ATOM    632  HA2 GLY A  43      11.114  15.984  32.848  1.00 68.37           H  
ATOM    633  HA3 GLY A  43      12.275  16.094  34.182  1.00 68.37           H  
ATOM    634  C   GLY A  43      10.627  14.778  34.538  1.00 68.37           C  
ATOM    635  O   GLY A  43      11.298  13.751  34.572  1.00 68.37           O  
ATOM    636  N   VAL A  44       9.383  14.827  35.031  1.00 74.85           N  
ATOM    637  H   VAL A  44       8.866  15.691  34.953  1.00 74.85           H  
ATOM    638  CA  VAL A  44       8.660  13.632  35.473  1.00 74.85           C  
ATOM    639  HA  VAL A  44       9.384  13.004  35.991  1.00 74.85           H  
ATOM    640  C   VAL A  44       8.163  12.883  34.238  1.00 74.85           C  
ATOM    641  CB  VAL A  44       7.526  13.925  36.460  1.00 74.85           C  
ATOM    642  HB  VAL A  44       6.734  14.436  35.913  1.00 74.85           H  
ATOM    643  O   VAL A  44       7.007  12.965  33.826  1.00 74.85           O  
ATOM    644  CG1 VAL A  44       6.949  12.647  37.063  1.00 74.85           C  
ATOM    645 HG11 VAL A  44       6.578  12.010  36.260  1.00 74.85           H  
ATOM    646 HG12 VAL A  44       6.129  12.890  37.738  1.00 74.85           H  
ATOM    647 HG13 VAL A  44       7.718  12.121  37.629  1.00 74.85           H  
ATOM    648  CG2 VAL A  44       7.962  14.759  37.667  1.00 74.85           C  
ATOM    649 HG21 VAL A  44       8.321  15.734  37.336  1.00 74.85           H  
ATOM    650 HG22 VAL A  44       7.117  14.900  38.340  1.00 74.85           H  
ATOM    651 HG23 VAL A  44       8.753  14.238  38.206  1.00 74.85           H  
ATOM    652  N   ASP A  45       9.096  12.163  33.638  1.00 55.95           N  
ATOM    653  H   ASP A  45      10.037  12.241  33.996  1.00 55.95           H  
ATOM    654  CA  ASP A  45       8.856  11.183  32.591  1.00 55.95           C  
ATOM    655  HA  ASP A  45       8.223  11.635  31.827  1.00 55.95           H  
ATOM    656  C   ASP A  45       8.129   9.937  33.127  1.00 55.95           C  
ATOM    657  CB  ASP A  45      10.208  10.838  31.951  1.00 55.95           C  
ATOM    658  HB2 ASP A  45      10.043  10.150  31.121  1.00 55.95           H  
ATOM    659  HB3 ASP A  45      10.630  11.752  31.531  1.00 55.95           H  
ATOM    660  O   ASP A  45       7.756   9.860  34.296  1.00 55.95           O  
ATOM    661  CG  ASP A  45      11.235  10.215  32.912  1.00 55.95           C  
ATOM    662  OD1 ASP A  45      10.848   9.685  33.988  1.00 55.95           O  
ATOM    663  OD2 ASP A  45      12.421  10.230  32.537  1.00 55.95           O  
ATOM    664  N   SER A  46       7.915   8.927  32.280  1.00 56.33           N  
ATOM    665  H   SER A  46       8.233   9.016  31.326  1.00 56.33           H  
ATOM    666  CA  SER A  46       7.157   7.723  32.645  1.00 56.33           C  
ATOM    667  HA  SER A  46       6.129   8.013  32.861  1.00 56.33           H  
ATOM    668  C   SER A  46       7.698   6.996  33.883  1.00 56.33           C  
ATOM    669  CB  SER A  46       7.151   6.741  31.471  1.00 56.33           C  
ATOM    670  HB2 SER A  46       8.164   6.380  31.293  1.00 56.33           H  
ATOM    671  HB3 SER A  46       6.512   5.891  31.709  1.00 56.33           H  
ATOM    672  O   SER A  46       6.903   6.502  34.686  1.00 56.33           O  
ATOM    673  OG  SER A  46       6.679   7.374  30.297  1.00 56.33           O  
ATOM    674  HG  SER A  46       5.778   7.675  30.440  1.00 56.33           H  
ATOM    675  N   LEU A  47       9.023   6.936  34.061  1.00 56.23           N  
ATOM    676  H   LEU A  47       9.619   7.496  33.469  1.00 56.23           H  
ATOM    677  CA  LEU A  47       9.628   6.257  35.208  1.00 56.23           C  
ATOM    678  HA  LEU A  47       9.143   5.289  35.333  1.00 56.23           H  
ATOM    679  C   LEU A  47       9.387   7.068  36.479  1.00 56.23           C  
ATOM    680  CB  LEU A  47      11.132   6.048  34.954  1.00 56.23           C  
ATOM    681  HB2 LEU A  47      11.274   5.577  33.981  1.00 56.23           H  
ATOM    682  HB3 LEU A  47      11.620   7.022  34.921  1.00 56.23           H  
ATOM    683  O   LEU A  47       8.842   6.555  37.456  1.00 56.23           O  
ATOM    684  CG  LEU A  47      11.807   5.181  36.035  1.00 56.23           C  
ATOM    685  HG  LEU A  47      11.517   5.527  37.027  1.00 56.23           H  
ATOM    686  CD1 LEU A  47      11.418   3.706  35.888  1.00 56.23           C  
ATOM    687 HD11 LEU A  47      11.690   3.343  34.897  1.00 56.23           H  
ATOM    688 HD12 LEU A  47      10.346   3.582  36.040  1.00 56.23           H  
ATOM    689 HD13 LEU A  47      11.940   3.116  36.642  1.00 56.23           H  
ATOM    690  CD2 LEU A  47      13.327   5.287  35.927  1.00 56.23           C  
ATOM    691 HD21 LEU A  47      13.625   6.327  36.059  1.00 56.23           H  
ATOM    692 HD22 LEU A  47      13.795   4.689  36.709  1.00 56.23           H  
ATOM    693 HD23 LEU A  47      13.659   4.942  34.948  1.00 56.23           H  
ATOM    694  N   SER A  48       9.723   8.353  36.425  1.00 70.03           N  
ATOM    695  H   SER A  48      10.132   8.709  35.573  1.00 70.03           H  
ATOM    696  CA  SER A  48       9.536   9.290  37.528  1.00 70.03           C  
ATOM    697  HA  SER A  48      10.121   8.964  38.388  1.00 70.03           H  
ATOM    698  C   SER A  48       8.062   9.382  37.927  1.00 70.03           C  
ATOM    699  CB  SER A  48      10.027  10.661  37.074  1.00 70.03           C  
ATOM    700  HB2 SER A  48       9.988  11.360  37.910  1.00 70.03           H  
ATOM    701  HB3 SER A  48       9.373  11.004  36.273  1.00 70.03           H  
ATOM    702  O   SER A  48       7.730   9.424  39.112  1.00 70.03           O  
ATOM    703  OG  SER A  48      11.345  10.600  36.576  1.00 70.03           O  
ATOM    704  HG  SER A  48      11.316  10.342  35.652  1.00 70.03           H  
ATOM    705  N   ALA A  49       7.165   9.354  36.940  1.00 71.34           N  
ATOM    706  H   ALA A  49       7.511   9.358  35.991  1.00 71.34           H  
ATOM    707  CA  ALA A  49       5.727   9.427  37.122  1.00 71.34           C  
ATOM    708  HA  ALA A  49       5.524  10.322  37.710  1.00 71.34           H  
ATOM    709  C   ALA A  49       5.195   8.212  37.882  1.00 71.34           C  
ATOM    710  CB  ALA A  49       5.058   9.534  35.739  1.00 71.34           C  
ATOM    711  HB1 ALA A  49       3.974   9.463  35.824  1.00 71.34           H  
ATOM    712  HB2 ALA A  49       5.313  10.479  35.259  1.00 71.34           H  
ATOM    713  HB3 ALA A  49       5.395   8.719  35.098  1.00 71.34           H  
ATOM    714  O   ALA A  49       4.469   8.331  38.875  1.00 71.34           O  
ATOM    715  N   LEU A  50       5.592   7.023  37.439  1.00 69.08           N  
ATOM    716  H   LEU A  50       6.191   6.979  36.627  1.00 69.08           H  
ATOM    717  CA  LEU A  50       5.181   5.788  38.074  1.00 69.08           C  
ATOM    718  HA  LEU A  50       4.093   5.780  38.148  1.00 69.08           H  
ATOM    719  C   LEU A  50       5.770   5.641  39.476  1.00 69.08           C  
ATOM    720  CB  LEU A  50       5.642   4.643  37.188  1.00 69.08           C  
ATOM    721  HB2 LEU A  50       5.345   4.846  36.160  1.00 69.08           H  
ATOM    722  HB3 LEU A  50       6.730   4.582  37.205  1.00 69.08           H  
ATOM    723  O   LEU A  50       5.091   5.204  40.408  1.00 69.08           O  
ATOM    724  CG  LEU A  50       5.000   3.347  37.696  1.00 69.08           C  
ATOM    725  HG  LEU A  50       4.410   3.522  38.595  1.00 69.08           H  
ATOM    726  CD1 LEU A  50       4.006   2.874  36.655  1.00 69.08           C  
ATOM    727 HD11 LEU A  50       4.488   2.812  35.680  1.00 69.08           H  
ATOM    728 HD12 LEU A  50       3.187   3.590  36.584  1.00 69.08           H  
ATOM    729 HD13 LEU A  50       3.614   1.904  36.962  1.00 69.08           H  
ATOM    730  CD2 LEU A  50       6.071   2.337  38.089  1.00 69.08           C  
ATOM    731 HD21 LEU A  50       5.640   1.350  38.257  1.00 69.08           H  
ATOM    732 HD22 LEU A  50       6.570   2.687  38.992  1.00 69.08           H  
ATOM    733 HD23 LEU A  50       6.842   2.300  37.319  1.00 69.08           H  
ATOM    734  N   GLU A  51       7.032   6.016  39.639  1.00 71.03           N  
ATOM    735  H   GLU A  51       7.558   6.328  38.836  1.00 71.03           H  
ATOM    736  CA  GLU A  51       7.705   5.945  40.922  1.00 71.03           C  
ATOM    737  HA  GLU A  51       7.535   4.946  41.325  1.00 71.03           H  
ATOM    738  C   GLU A  51       7.099   6.950  41.914  1.00 71.03           C  
ATOM    739  CB  GLU A  51       9.212   6.120  40.701  1.00 71.03           C  
ATOM    740  HB2 GLU A  51       9.492   5.699  39.735  1.00 71.03           H  
ATOM    741  HB3 GLU A  51       9.472   7.178  40.715  1.00 71.03           H  
ATOM    742  O   GLU A  51       6.904   6.611  43.085  1.00 71.03           O  
ATOM    743  CG  GLU A  51       9.988   5.338  41.759  1.00 71.03           C  
ATOM    744  HG2 GLU A  51       9.629   5.641  42.742  1.00 71.03           H  
ATOM    745  HG3 GLU A  51       9.774   4.275  41.644  1.00 71.03           H  
ATOM    746  CD  GLU A  51      11.502   5.560  41.707  1.00 71.03           C  
ATOM    747  OE1 GLU A  51      12.127   5.195  42.734  1.00 71.03           O  
ATOM    748  OE2 GLU A  51      12.008   6.211  40.776  1.00 71.03           O  
ATOM    749  N   LEU A  52       6.691   8.137  41.445  1.00 81.14           N  
ATOM    750  H   LEU A  52       6.911   8.374  40.488  1.00 81.14           H  
ATOM    751  CA  LEU A  52       5.942   9.114  42.235  1.00 81.14           C  
ATOM    752  HA  LEU A  52       6.530   9.353  43.122  1.00 81.14           H  
ATOM    753  C   LEU A  52       4.610   8.526  42.695  1.00 81.14           C  
ATOM    754  CB  LEU A  52       5.722  10.399  41.417  1.00 81.14           C  
ATOM    755  HB2 LEU A  52       5.198  10.158  40.492  1.00 81.14           H  
ATOM    756  HB3 LEU A  52       6.694  10.808  41.139  1.00 81.14           H  
ATOM    757  O   LEU A  52       4.339   8.488  43.896  1.00 81.14           O  
ATOM    758  CG  LEU A  52       4.930  11.494  42.148  1.00 81.14           C  
ATOM    759  HG  LEU A  52       3.912  11.150  42.332  1.00 81.14           H  
ATOM    760  CD1 LEU A  52       5.580  11.864  43.483  1.00 81.14           C  
ATOM    761 HD11 LEU A  52       6.650  12.001  43.330  1.00 81.14           H  
ATOM    762 HD12 LEU A  52       5.140  12.784  43.871  1.00 81.14           H  
ATOM    763 HD13 LEU A  52       5.415  11.065  44.206  1.00 81.14           H  
ATOM    764  CD2 LEU A  52       4.862  12.740  41.274  1.00 81.14           C  
ATOM    765 HD21 LEU A  52       4.265  13.504  41.772  1.00 81.14           H  
ATOM    766 HD22 LEU A  52       4.386  12.502  40.323  1.00 81.14           H  
ATOM    767 HD23 LEU A  52       5.861  13.130  41.080  1.00 81.14           H  
ATOM    768  N   ARG A  53       3.811   8.003  41.759  1.00 76.40           N  
ATOM    769  H   ARG A  53       4.107   8.079  40.796  1.00 76.40           H  
ATOM    770  CA  ARG A  53       2.536   7.332  42.052  1.00 76.40           C  
ATOM    771  HA  ARG A  53       1.832   8.055  42.463  1.00 76.40           H  
ATOM    772  C   ARG A  53       2.718   6.225  43.091  1.00 76.40           C  
ATOM    773  CB  ARG A  53       1.970   6.771  40.739  1.00 76.40           C  
ATOM    774  HB2 ARG A  53       1.834   7.584  40.025  1.00 76.40           H  
ATOM    775  HB3 ARG A  53       2.701   6.084  40.312  1.00 76.40           H  
ATOM    776  O   ARG A  53       1.978   6.175  44.070  1.00 76.40           O  
ATOM    777  CG  ARG A  53       0.624   6.043  40.915  1.00 76.40           C  
ATOM    778  HG2 ARG A  53       0.568   5.518  41.868  1.00 76.40           H  
ATOM    779  HG3 ARG A  53      -0.174   6.784  40.885  1.00 76.40           H  
ATOM    780  CD  ARG A  53       0.393   5.017  39.802  1.00 76.40           C  
ATOM    781  HD2 ARG A  53      -0.640   4.674  39.862  1.00 76.40           H  
ATOM    782  HD3 ARG A  53       0.542   5.514  38.844  1.00 76.40           H  
ATOM    783  NE  ARG A  53       1.296   3.850  39.909  1.00 76.40           N  
ATOM    784  HE  ARG A  53       2.017   3.869  40.615  1.00 76.40           H  
ATOM    785  NH1 ARG A  53       0.449   2.570  38.175  1.00 76.40           N  
ATOM    786 HH11 ARG A  53      -0.373   3.147  38.067  1.00 76.40           H  
ATOM    787 HH12 ARG A  53       0.529   1.745  37.598  1.00 76.40           H  
ATOM    788  NH2 ARG A  53       2.194   1.860  39.281  1.00 76.40           N  
ATOM    789 HH21 ARG A  53       2.820   1.936  40.071  1.00 76.40           H  
ATOM    790 HH22 ARG A  53       2.215   1.082  38.638  1.00 76.40           H  
ATOM    791  CZ  ARG A  53       1.306   2.788  39.122  1.00 76.40           C  
ATOM    792  N   ASN A  54       3.713   5.357  42.917  1.00 74.42           N  
ATOM    793  H   ASN A  54       4.275   5.452  42.083  1.00 74.42           H  
ATOM    794  CA  ASN A  54       3.967   4.233  43.822  1.00 74.42           C  
ATOM    795  HA  ASN A  54       3.052   3.650  43.931  1.00 74.42           H  
ATOM    796  C   ASN A  54       4.368   4.704  45.221  1.00 74.42           C  
ATOM    797  CB  ASN A  54       5.065   3.338  43.226  1.00 74.42           C  
ATOM    798  HB2 ASN A  54       5.929   3.947  42.963  1.00 74.42           H  
ATOM    799  HB3 ASN A  54       5.375   2.607  43.972  1.00 74.42           H  
ATOM    800  O   ASN A  54       3.869   4.182  46.220  1.00 74.42           O  
ATOM    801  CG  ASN A  54       4.617   2.569  42.001  1.00 74.42           C  
ATOM    802  ND2 ASN A  54       5.537   1.915  41.335  1.00 74.42           N  
ATOM    803 HD21 ASN A  54       5.274   1.460  40.473  1.00 74.42           H  
ATOM    804 HD22 ASN A  54       6.510   2.001  41.591  1.00 74.42           H  
ATOM    805  OD1 ASN A  54       3.450   2.519  41.643  1.00 74.42           O  
ATOM    806  N   ARG A  55       5.246   5.709  45.306  1.00 81.71           N  
ATOM    807  H   ARG A  55       5.617   6.094  44.449  1.00 81.71           H  
ATOM    808  CA  ARG A  55       5.665   6.297  46.583  1.00 81.71           C  
ATOM    809  HA  ARG A  55       6.046   5.513  47.237  1.00 81.71           H  
ATOM    810  C   ARG A  55       4.486   6.920  47.315  1.00 81.71           C  
ATOM    811  CB  ARG A  55       6.762   7.335  46.330  1.00 81.71           C  
ATOM    812  HB2 ARG A  55       6.874   7.948  47.224  1.00 81.71           H  
ATOM    813  HB3 ARG A  55       6.472   7.983  45.502  1.00 81.71           H  
ATOM    814  O   ARG A  55       4.333   6.700  48.514  1.00 81.71           O  
ATOM    815  CG  ARG A  55       8.106   6.659  46.029  1.00 81.71           C  
ATOM    816  HG2 ARG A  55       7.986   5.905  45.251  1.00 81.71           H  
ATOM    817  HG3 ARG A  55       8.471   6.167  46.931  1.00 81.71           H  
ATOM    818  CD  ARG A  55       9.125   7.697  45.567  1.00 81.71           C  
ATOM    819  HD2 ARG A  55       9.266   8.433  46.359  1.00 81.71           H  
ATOM    820  HD3 ARG A  55       8.714   8.200  44.691  1.00 81.71           H  
ATOM    821  NE  ARG A  55      10.406   7.062  45.195  1.00 81.71           N  
ATOM    822  HE  ARG A  55      10.357   6.266  44.575  1.00 81.71           H  
ATOM    823  NH1 ARG A  55      11.851   8.632  46.029  1.00 81.71           N  
ATOM    824 HH11 ARG A  55      11.056   9.243  46.151  1.00 81.71           H  
ATOM    825 HH12 ARG A  55      12.776   9.028  45.938  1.00 81.71           H  
ATOM    826  NH2 ARG A  55      12.645   6.908  44.865  1.00 81.71           N  
ATOM    827 HH21 ARG A  55      13.541   7.366  44.782  1.00 81.71           H  
ATOM    828 HH22 ARG A  55      12.478   6.195  44.170  1.00 81.71           H  
ATOM    829  CZ  ARG A  55      11.625   7.526  45.379  1.00 81.71           C  
ATOM    830  N   LEU A  56       3.623   7.627  46.596  1.00 84.07           N  
ATOM    831  H   LEU A  56       3.817   7.771  45.615  1.00 84.07           H  
ATOM    832  CA  LEU A  56       2.429   8.232  47.169  1.00 84.07           C  
ATOM    833  HA  LEU A  56       2.704   8.752  48.087  1.00 84.07           H  
ATOM    834  C   LEU A  56       1.401   7.200  47.599  1.00 84.07           C  
ATOM    835  CB  LEU A  56       1.843   9.218  46.162  1.00 84.07           C  
ATOM    836  HB2 LEU A  56       1.708   8.708  45.207  1.00 84.07           H  
ATOM    837  HB3 LEU A  56       0.871   9.550  46.526  1.00 84.07           H  
ATOM    838  O   LEU A  56       0.874   7.312  48.705  1.00 84.07           O  
ATOM    839  CG  LEU A  56       2.740  10.435  45.946  1.00 84.07           C  
ATOM    840  HG  LEU A  56       3.740  10.121  45.646  1.00 84.07           H  
ATOM    841  CD1 LEU A  56       2.158  11.300  44.844  1.00 84.07           C  
ATOM    842 HD11 LEU A  56       2.811  12.152  44.656  1.00 84.07           H  
ATOM    843 HD12 LEU A  56       2.091  10.704  43.934  1.00 84.07           H  
ATOM    844 HD13 LEU A  56       1.163  11.655  45.113  1.00 84.07           H  
ATOM    845  CD2 LEU A  56       2.886  11.246  47.220  1.00 84.07           C  
ATOM    846 HD21 LEU A  56       3.375  10.661  48.000  1.00 84.07           H  
ATOM    847 HD22 LEU A  56       3.551  12.078  46.988  1.00 84.07           H  
ATOM    848 HD23 LEU A  56       1.914  11.593  47.569  1.00 84.07           H  
ATOM    849  N   GLY A  57       1.181   6.160  46.799  1.00 82.15           N  
ATOM    850  H   GLY A  57       1.601   6.149  45.881  1.00 82.15           H  
ATOM    851  CA  GLY A  57       0.301   5.063  47.183  1.00 82.15           C  
ATOM    852  HA2 GLY A  57       0.223   4.349  46.364  1.00 82.15           H  
ATOM    853  HA3 GLY A  57      -0.683   5.481  47.398  1.00 82.15           H  
ATOM    854  C   GLY A  57       0.790   4.341  48.438  1.00 82.15           C  
ATOM    855  O   GLY A  57       0.009   4.092  49.352  1.00 82.15           O  
ATOM    856  N   ALA A  58       2.098   4.099  48.561  1.00 81.04           N  
ATOM    857  H   ALA A  58       2.704   4.303  47.779  1.00 81.04           H  
ATOM    858  CA  ALA A  58       2.679   3.487  49.757  1.00 81.04           C  
ATOM    859  HA  ALA A  58       2.126   2.576  49.986  1.00 81.04           H  
ATOM    860  C   ALA A  58       2.598   4.398  50.993  1.00 81.04           C  
ATOM    861  CB  ALA A  58       4.131   3.110  49.445  1.00 81.04           C  
ATOM    862  HB1 ALA A  58       4.159   2.426  48.597  1.00 81.04           H  
ATOM    863  HB2 ALA A  58       4.575   2.620  50.311  1.00 81.04           H  
ATOM    864  HB3 ALA A  58       4.707   4.002  49.201  1.00 81.04           H  
ATOM    865  O   ALA A  58       2.309   3.936  52.097  1.00 81.04           O  
ATOM    866  N   ALA A  59       2.851   5.695  50.821  1.00 85.04           N  
ATOM    867  H   ALA A  59       3.133   6.015  49.905  1.00 85.04           H  
ATOM    868  CA  ALA A  59       2.875   6.652  51.920  1.00 85.04           C  
ATOM    869  HA  ALA A  59       3.435   6.223  52.751  1.00 85.04           H  
ATOM    870  C   ALA A  59       1.477   7.012  52.443  1.00 85.04           C  
ATOM    871  CB  ALA A  59       3.617   7.886  51.420  1.00 85.04           C  
ATOM    872  HB1 ALA A  59       4.642   7.627  51.156  1.00 85.04           H  
ATOM    873  HB2 ALA A  59       3.114   8.285  50.539  1.00 85.04           H  
ATOM    874  HB3 ALA A  59       3.629   8.634  52.213  1.00 85.04           H  
ATOM    875  O   ALA A  59       1.318   7.336  53.623  1.00 85.04           O  
ATOM    876  N   THR A  60       0.464   6.962  51.579  1.00 81.13           N  
ATOM    877  H   THR A  60       0.672   6.738  50.616  1.00 81.13           H  
ATOM    878  CA  THR A  60      -0.911   7.350  51.918  1.00 81.13           C  
ATOM    879  HA  THR A  60      -0.913   7.871  52.875  1.00 81.13           H  
ATOM    880  C   THR A  60      -1.849   6.161  52.092  1.00 81.13           C  
ATOM    881  CB  THR A  60      -1.474   8.329  50.885  1.00 81.13           C  
ATOM    882  HB  THR A  60      -2.473   8.631  51.201  1.00 81.13           H  
ATOM    883  O   THR A  60      -2.869   6.306  52.756  1.00 81.13           O  
ATOM    884  CG2 THR A  60      -0.603   9.582  50.767  1.00 81.13           C  
ATOM    885 HG21 THR A  60       0.327   9.362  50.243  1.00 81.13           H  
ATOM    886 HG22 THR A  60      -0.370   9.964  51.761  1.00 81.13           H  
ATOM    887 HG23 THR A  60      -1.146  10.352  50.218  1.00 81.13           H  
ATOM    888  OG1 THR A  60      -1.574   7.697  49.637  1.00 81.13           O  
ATOM    889  HG1 THR A  60      -0.701   7.653  49.241  1.00 81.13           H  
ATOM    890  N   GLY A  61      -1.514   4.989  51.548  1.00 75.21           N  
ATOM    891  H   GLY A  61      -0.673   4.934  50.992  1.00 75.21           H  
ATOM    892  CA  GLY A  61      -2.429   3.851  51.439  1.00 75.21           C  
ATOM    893  HA2 GLY A  61      -1.855   2.962  51.175  1.00 75.21           H  
ATOM    894  HA3 GLY A  61      -2.921   3.682  52.397  1.00 75.21           H  
ATOM    895  C   GLY A  61      -3.515   4.040  50.374  1.00 75.21           C  
ATOM    896  O   GLY A  61      -4.340   3.148  50.195  1.00 75.21           O  
ATOM    897  N   VAL A  62      -3.521   5.177  49.669  1.00 76.75           N  
ATOM    898  H   VAL A  62      -2.778   5.845  49.818  1.00 76.75           H  
ATOM    899  CA  VAL A  62      -4.485   5.489  48.611  1.00 76.75           C  
ATOM    900  HA  VAL A  62      -5.459   5.090  48.894  1.00 76.75           H  
ATOM    901  C   VAL A  62      -4.040   4.816  47.321  1.00 76.75           C  
ATOM    902  CB  VAL A  62      -4.636   7.008  48.413  1.00 76.75           C  
ATOM    903  HB  VAL A  62      -3.672   7.425  48.126  1.00 76.75           H  
ATOM    904  O   VAL A  62      -2.871   4.873  46.937  1.00 76.75           O  
ATOM    905  CG1 VAL A  62      -5.641   7.347  47.309  1.00 76.75           C  
ATOM    906 HG11 VAL A  62      -6.624   6.933  47.535  1.00 76.75           H  
ATOM    907 HG12 VAL A  62      -5.304   6.972  46.342  1.00 76.75           H  
ATOM    908 HG13 VAL A  62      -5.726   8.430  47.218  1.00 76.75           H  
ATOM    909  CG2 VAL A  62      -5.107   7.688  49.707  1.00 76.75           C  
ATOM    910 HG21 VAL A  62      -5.174   8.765  49.549  1.00 76.75           H  
ATOM    911 HG22 VAL A  62      -6.089   7.308  49.990  1.00 76.75           H  
ATOM    912 HG23 VAL A  62      -4.404   7.500  50.519  1.00 76.75           H  
ATOM    913  N   ARG A  63      -4.975   4.177  46.624  1.00 70.83           N  
ATOM    914  H   ARG A  63      -5.933   4.229  46.938  1.00 70.83           H  
ATOM    915  CA  ARG A  63      -4.691   3.575  45.324  1.00 70.83           C  
ATOM    916  HA  ARG A  63      -3.661   3.217  45.331  1.00 70.83           H  
ATOM    917  C   ARG A  63      -4.804   4.652  44.246  1.00 70.83           C  
ATOM    918  CB  ARG A  63      -5.620   2.376  45.112  1.00 70.83           C  
ATOM    919  HB2 ARG A  63      -5.866   1.935  46.078  1.00 70.83           H  
ATOM    920  HB3 ARG A  63      -6.549   2.693  44.637  1.00 70.83           H  
ATOM    921  O   ARG A  63      -5.899   5.097  43.933  1.00 70.83           O  
ATOM    922  CG  ARG A  63      -4.930   1.303  44.268  1.00 70.83           C  
ATOM    923  HG2 ARG A  63      -4.657   1.711  43.294  1.00 70.83           H  
ATOM    924  HG3 ARG A  63      -4.032   0.964  44.784  1.00 70.83           H  
ATOM    925  CD  ARG A  63      -5.885   0.124  44.080  1.00 70.83           C  
ATOM    926  HD2 ARG A  63      -6.304  -0.151  45.048  1.00 70.83           H  
ATOM    927  HD3 ARG A  63      -6.696   0.443  43.424  1.00 70.83           H  
ATOM    928  NE  ARG A  63      -5.198  -1.046  43.507  1.00 70.83           N  
ATOM    929  HE  ARG A  63      -4.210  -0.950  43.323  1.00 70.83           H  
ATOM    930  NH1 ARG A  63      -7.069  -2.341  43.221  1.00 70.83           N  
ATOM    931 HH11 ARG A  63      -7.631  -1.544  43.482  1.00 70.83           H  
ATOM    932 HH12 ARG A  63      -7.514  -3.134  42.782  1.00 70.83           H  
ATOM    933  NH2 ARG A  63      -5.069  -3.153  42.654  1.00 70.83           N  
ATOM    934 HH21 ARG A  63      -4.088  -3.012  42.461  1.00 70.83           H  
ATOM    935 HH22 ARG A  63      -5.524  -3.995  42.332  1.00 70.83           H  
ATOM    936  CZ  ARG A  63      -5.779  -2.171  43.134  1.00 70.83           C  
ATOM    937  N   LEU A  64      -3.662   5.076  43.717  1.00 72.41           N  
ATOM    938  H   LEU A  64      -2.800   4.676  44.060  1.00 72.41           H  
ATOM    939  CA  LEU A  64      -3.563   6.138  42.719  1.00 72.41           C  
ATOM    940  HA  LEU A  64      -4.412   6.810  42.844  1.00 72.41           H  
ATOM    941  C   LEU A  64      -3.583   5.560  41.287  1.00 72.41           C  
ATOM    942  CB  LEU A  64      -2.278   6.925  43.005  1.00 72.41           C  
ATOM    943  HB2 LEU A  64      -2.014   7.504  42.121  1.00 72.41           H  
ATOM    944  HB3 LEU A  64      -1.467   6.217  43.177  1.00 72.41           H  
ATOM    945  O   LEU A  64      -2.886   4.568  41.045  1.00 72.41           O  
ATOM    946  CG  LEU A  64      -2.356   7.904  44.186  1.00 72.41           C  
ATOM    947  HG  LEU A  64      -2.644   7.373  45.093  1.00 72.41           H  
ATOM    948  CD1 LEU A  64      -0.960   8.488  44.383  1.00 72.41           C  
ATOM    949 HD11 LEU A  64      -0.985   9.258  45.154  1.00 72.41           H  
ATOM    950 HD12 LEU A  64      -0.606   8.938  43.455  1.00 72.41           H  
ATOM    951 HD13 LEU A  64      -0.282   7.689  44.680  1.00 72.41           H  
ATOM    952  CD2 LEU A  64      -3.333   9.055  43.946  1.00 72.41           C  
ATOM    953 HD21 LEU A  64      -3.254   9.791  44.747  1.00 72.41           H  
ATOM    954 HD22 LEU A  64      -4.360   8.690  43.929  1.00 72.41           H  
ATOM    955 HD23 LEU A  64      -3.118   9.539  42.994  1.00 72.41           H  
ATOM    956  N   PRO A  65      -4.327   6.157  40.335  1.00 61.72           N  
ATOM    957  CA  PRO A  65      -4.355   5.716  38.937  1.00 61.72           C  
ATOM    958  HA  PRO A  65      -4.783   4.715  38.895  1.00 61.72           H  
ATOM    959  C   PRO A  65      -2.970   5.709  38.276  1.00 61.72           C  
ATOM    960  CB  PRO A  65      -5.287   6.694  38.213  1.00 61.72           C  
ATOM    961  HB2 PRO A  65      -4.713   7.523  37.800  1.00 61.72           H  
ATOM    962  HB3 PRO A  65      -5.859   6.203  37.426  1.00 61.72           H  
ATOM    963  O   PRO A  65      -2.084   6.481  38.635  1.00 61.72           O  
ATOM    964  CG  PRO A  65      -6.192   7.227  39.320  1.00 61.72           C  
ATOM    965  HG2 PRO A  65      -6.574   8.221  39.085  1.00 61.72           H  
ATOM    966  HG3 PRO A  65      -7.012   6.530  39.492  1.00 61.72           H  
ATOM    967  CD  PRO A  65      -5.273   7.249  40.536  1.00 61.72           C  
ATOM    968  HD2 PRO A  65      -5.875   7.111  41.434  1.00 61.72           H  
ATOM    969  HD3 PRO A  65      -4.741   8.199  40.580  1.00 61.72           H  
ATOM    970  N   THR A  66      -2.744   4.882  37.259  1.00 54.34           N  
ATOM    971  H   THR A  66      -3.462   4.227  36.983  1.00 54.34           H  
ATOM    972  CA  THR A  66      -1.443   4.857  36.556  1.00 54.34           C  
ATOM    973  HA  THR A  66      -0.654   4.694  37.290  1.00 54.34           H  
ATOM    974  C   THR A  66      -1.097   6.182  35.884  1.00 54.34           C  
ATOM    975  CB  THR A  66      -1.398   3.708  35.549  1.00 54.34           C  
ATOM    976  HB  THR A  66      -2.114   3.883  34.745  1.00 54.34           H  
ATOM    977  O   THR A  66       0.063   6.583  35.865  1.00 54.34           O  
ATOM    978  CG2 THR A  66      -0.006   3.480  34.973  1.00 54.34           C  
ATOM    979 HG21 THR A  66       0.762   3.555  35.743  1.00 54.34           H  
ATOM    980 HG22 THR A  66       0.030   2.492  34.514  1.00 54.34           H  
ATOM    981 HG23 THR A  66       0.199   4.226  34.205  1.00 54.34           H  
ATOM    982  OG1 THR A  66      -1.750   2.529  36.232  1.00 54.34           O  
ATOM    983  HG1 THR A  66      -2.158   1.935  35.597  1.00 54.34           H  
ATOM    984  N   THR A  67      -2.113   6.905  35.429  1.00 56.27           N  
ATOM    985  H   THR A  67      -3.051   6.535  35.486  1.00 56.27           H  
ATOM    986  CA  THR A  67      -2.015   8.230  34.819  1.00 56.27           C  
ATOM    987  HA  THR A  67      -1.071   8.304  34.279  1.00 56.27           H  
ATOM    988  C   THR A  67      -2.025   9.368  35.831  1.00 56.27           C  
ATOM    989  CB  THR A  67      -3.157   8.419  33.813  1.00 56.27           C  
ATOM    990  HB  THR A  67      -3.207   9.450  33.461  1.00 56.27           H  
ATOM    991  O   THR A  67      -2.127  10.511  35.412  1.00 56.27           O  
ATOM    992  CG2 THR A  67      -2.950   7.498  32.609  1.00 56.27           C  
ATOM    993 HG21 THR A  67      -1.996   7.719  32.131  1.00 56.27           H  
ATOM    994 HG22 THR A  67      -3.751   7.674  31.891  1.00 56.27           H  
ATOM    995 HG23 THR A  67      -2.977   6.451  32.913  1.00 56.27           H  
ATOM    996  OG1 THR A  67      -4.373   8.053  34.426  1.00 56.27           O  
ATOM    997  HG1 THR A  67      -4.694   8.797  34.942  1.00 56.27           H  
ATOM    998  N   THR A  68      -1.859   9.099  37.133  1.00 70.27           N  
ATOM    999  H   THR A  68      -1.820   8.125  37.397  1.00 70.27           H  
ATOM   1000  CA  THR A  68      -1.952  10.100  38.222  1.00 70.27           C  
ATOM   1001  HA  THR A  68      -3.001  10.321  38.422  1.00 70.27           H  
ATOM   1002  C   THR A  68      -1.245  11.414  37.920  1.00 70.27           C  
ATOM   1003  CB  THR A  68      -1.305   9.535  39.492  1.00 70.27           C  
ATOM   1004  HB  THR A  68      -0.348   9.075  39.248  1.00 70.27           H  
ATOM   1005  O   THR A  68      -1.697  12.475  38.320  1.00 70.27           O  
ATOM   1006  CG2 THR A  68      -1.105  10.513  40.639  1.00 70.27           C  
ATOM   1007 HG21 THR A  68      -2.067  10.959  40.892  1.00 70.27           H  
ATOM   1008 HG22 THR A  68      -0.710   9.979  41.503  1.00 70.27           H  
ATOM   1009 HG23 THR A  68      -0.390  11.291  40.369  1.00 70.27           H  
ATOM   1010  OG1 THR A  68      -2.156   8.584  40.046  1.00 70.27           O  
ATOM   1011  HG1 THR A  68      -2.185   7.829  39.454  1.00 70.27           H  
ATOM   1012  N   VAL A  69      -0.111  11.339  37.241  1.00 72.88           N  
ATOM   1013  H   VAL A  69       0.172  10.428  36.908  1.00 72.88           H  
ATOM   1014  CA  VAL A  69       0.786  12.467  36.978  1.00 72.88           C  
ATOM   1015  HA  VAL A  69       0.811  13.113  37.856  1.00 72.88           H  
ATOM   1016  C   VAL A  69       0.302  13.317  35.803  1.00 72.88           C  
ATOM   1017  CB  VAL A  69       2.192  11.905  36.731  1.00 72.88           C  
ATOM   1018  HB  VAL A  69       2.271  11.551  35.703  1.00 72.88           H  
ATOM   1019  O   VAL A  69       0.653  14.483  35.689  1.00 72.88           O  
ATOM   1020  CG1 VAL A  69       3.268  12.941  36.983  1.00 72.88           C  
ATOM   1021 HG11 VAL A  69       3.034  13.832  36.400  1.00 72.88           H  
ATOM   1022 HG12 VAL A  69       3.332  13.181  38.045  1.00 72.88           H  
ATOM   1023 HG13 VAL A  69       4.221  12.552  36.624  1.00 72.88           H  
ATOM   1024  CG2 VAL A  69       2.471  10.728  37.677  1.00 72.88           C  
ATOM   1025 HG21 VAL A  69       2.055   9.803  37.279  1.00 72.88           H  
ATOM   1026 HG22 VAL A  69       3.544  10.608  37.822  1.00 72.88           H  
ATOM   1027 HG23 VAL A  69       2.057  10.930  38.665  1.00 72.88           H  
ATOM   1028  N   PHE A  70      -0.539  12.736  34.952  1.00 65.01           N  
ATOM   1029  H   PHE A  70      -0.813  11.783  35.142  1.00 65.01           H  
ATOM   1030  CA  PHE A  70      -1.328  13.437  33.948  1.00 65.01           C  
ATOM   1031  HA  PHE A  70      -0.795  14.333  33.629  1.00 65.01           H  
ATOM   1032  C   PHE A  70      -2.680  13.897  34.523  1.00 65.01           C  
ATOM   1033  CB  PHE A  70      -1.506  12.515  32.732  1.00 65.01           C  
ATOM   1034  HB2 PHE A  70      -2.058  13.061  31.968  1.00 65.01           H  
ATOM   1035  HB3 PHE A  70      -2.118  11.659  33.018  1.00 65.01           H  
ATOM   1036  O   PHE A  70      -3.154  14.967  34.159  1.00 65.01           O  
ATOM   1037  CG  PHE A  70      -0.204  12.023  32.116  1.00 65.01           C  
ATOM   1038  CD1 PHE A  70       0.671  12.944  31.511  1.00 65.01           C  
ATOM   1039  HD1 PHE A  70       0.420  13.994  31.489  1.00 65.01           H  
ATOM   1040  CD2 PHE A  70       0.137  10.657  32.146  1.00 65.01           C  
ATOM   1041  HD2 PHE A  70      -0.533   9.946  32.607  1.00 65.01           H  
ATOM   1042  CE1 PHE A  70       1.877  12.504  30.937  1.00 65.01           C  
ATOM   1043  HE1 PHE A  70       2.548  13.217  30.481  1.00 65.01           H  
ATOM   1044  CE2 PHE A  70       1.344  10.215  31.571  1.00 65.01           C  
ATOM   1045  HE2 PHE A  70       1.604   9.167  31.596  1.00 65.01           H  
ATOM   1046  CZ  PHE A  70       2.214  11.140  30.966  1.00 65.01           C  
ATOM   1047  HZ  PHE A  70       3.145  10.808  30.530  1.00 65.01           H  
ATOM   1048  N   ASP A  71      -3.271  13.131  35.450  1.00 64.94           N  
ATOM   1049  H   ASP A  71      -2.878  12.216  35.621  1.00 64.94           H  
ATOM   1050  CA  ASP A  71      -4.546  13.457  36.115  1.00 64.94           C  
ATOM   1051  HA  ASP A  71      -5.274  13.752  35.359  1.00 64.94           H  
ATOM   1052  C   ASP A  71      -4.401  14.624  37.113  1.00 64.94           C  
ATOM   1053  CB  ASP A  71      -5.084  12.214  36.853  1.00 64.94           C  
ATOM   1054  HB2 ASP A  71      -4.389  11.952  37.651  1.00 64.94           H  
ATOM   1055  HB3 ASP A  71      -6.035  12.473  37.319  1.00 64.94           H  
ATOM   1056  O   ASP A  71      -5.307  15.441  37.293  1.00 64.94           O  
ATOM   1057  CG  ASP A  71      -5.307  10.987  35.958  1.00 64.94           C  
ATOM   1058  OD1 ASP A  71      -5.716  11.155  34.791  1.00 64.94           O  
ATOM   1059  OD2 ASP A  71      -5.050   9.853  36.428  1.00 64.94           O  
ATOM   1060  N   HIS A  72      -3.240  14.709  37.759  1.00 75.35           N  
ATOM   1061  H   HIS A  72      -2.576  13.964  37.602  1.00 75.35           H  
ATOM   1062  CA  HIS A  72      -2.840  15.742  38.703  1.00 75.35           C  
ATOM   1063  HA  HIS A  72      -3.552  16.567  38.690  1.00 75.35           H  
ATOM   1064  C   HIS A  72      -1.466  16.257  38.281  1.00 75.35           C  
ATOM   1065  CB  HIS A  72      -2.827  15.167  40.115  1.00 75.35           C  
ATOM   1066  HB2 HIS A  72      -2.075  14.381  40.185  1.00 75.35           H  
ATOM   1067  HB3 HIS A  72      -2.558  15.979  40.791  1.00 75.35           H  
ATOM   1068  O   HIS A  72      -0.454  15.736  38.750  1.00 75.35           O  
ATOM   1069  CG  HIS A  72      -4.153  14.608  40.531  1.00 75.35           C  
ATOM   1070  CD2 HIS A  72      -4.413  13.308  40.858  1.00 75.35           C  
ATOM   1071  HD2 HIS A  72      -3.689  12.508  40.912  1.00 75.35           H  
ATOM   1072  ND1 HIS A  72      -5.358  15.263  40.449  1.00 75.35           N  
ATOM   1073  HD1 HIS A  72      -5.505  16.124  39.943  1.00 75.35           H  
ATOM   1074  CE1 HIS A  72      -6.321  14.373  40.726  1.00 75.35           C  
ATOM   1075  HE1 HIS A  72      -7.381  14.564  40.642  1.00 75.35           H  
ATOM   1076  NE2 HIS A  72      -5.793  13.175  41.002  1.00 75.35           N  
ATOM   1077  N   PRO A  73      -1.421  17.228  37.354  1.00 71.43           N  
ATOM   1078  CA  PRO A  73      -0.201  17.602  36.658  1.00 71.43           C  
ATOM   1079  HA  PRO A  73       0.220  16.715  36.185  1.00 71.43           H  
ATOM   1080  C   PRO A  73       0.859  18.221  37.544  1.00 71.43           C  
ATOM   1081  CB  PRO A  73      -0.605  18.591  35.562  1.00 71.43           C  
ATOM   1082  HB2 PRO A  73      -0.489  19.615  35.917  1.00 71.43           H  
ATOM   1083  HB3 PRO A  73      -0.027  18.437  34.651  1.00 71.43           H  
ATOM   1084  O   PRO A  73       1.981  18.316  37.094  1.00 71.43           O  
ATOM   1085  CG  PRO A  73      -2.083  18.302  35.347  1.00 71.43           C  
ATOM   1086  HG2 PRO A  73      -2.190  17.463  34.660  1.00 71.43           H  
ATOM   1087  HG3 PRO A  73      -2.620  19.177  34.981  1.00 71.43           H  
ATOM   1088  CD  PRO A  73      -2.556  17.890  36.735  1.00 71.43           C  
ATOM   1089  HD2 PRO A  73      -3.422  17.237  36.630  1.00 71.43           H  
ATOM   1090  HD3 PRO A  73      -2.819  18.774  37.316  1.00 71.43           H  
ATOM   1091  N   ASP A  74       0.550  18.654  38.760  1.00 79.68           N  
ATOM   1092  H   ASP A  74      -0.381  18.486  39.113  1.00 79.68           H  
ATOM   1093  CA  ASP A  74       1.498  19.317  39.646  1.00 79.68           C  
ATOM   1094  HA  ASP A  74       2.513  19.107  39.308  1.00 79.68           H  
ATOM   1095  C   ASP A  74       1.400  18.772  41.078  1.00 79.68           C  
ATOM   1096  CB  ASP A  74       1.304  20.844  39.555  1.00 79.68           C  
ATOM   1097  HB2 ASP A  74       2.053  21.341  40.172  1.00 79.68           H  
ATOM   1098  HB3 ASP A  74       1.472  21.160  38.526  1.00 79.68           H  
ATOM   1099  O   ASP A  74       0.515  17.995  41.458  1.00 79.68           O  
ATOM   1100  CG  ASP A  74      -0.088  21.288  40.006  1.00 79.68           C  
ATOM   1101  OD1 ASP A  74      -0.493  20.888  41.122  1.00 79.68           O  
ATOM   1102  OD2 ASP A  74      -0.798  21.970  39.246  1.00 79.68           O  
ATOM   1103  N   VAL A  75       2.338  19.196  41.920  1.00 84.84           N  
ATOM   1104  H   VAL A  75       2.999  19.878  41.576  1.00 84.84           H  
ATOM   1105  CA  VAL A  75       2.393  18.771  43.320  1.00 84.84           C  
ATOM   1106  HA  VAL A  75       2.460  17.684  43.357  1.00 84.84           H  
ATOM   1107  C   VAL A  75       1.135  19.173  44.088  1.00 84.84           C  
ATOM   1108  CB  VAL A  75       3.641  19.379  43.971  1.00 84.84           C  
ATOM   1109  HB  VAL A  75       3.678  20.441  43.726  1.00 84.84           H  
ATOM   1110  O   VAL A  75       0.673  18.418  44.949  1.00 84.84           O  
ATOM   1111  CG1 VAL A  75       3.665  19.281  45.496  1.00 84.84           C  
ATOM   1112 HG11 VAL A  75       4.564  19.787  45.845  1.00 84.84           H  
ATOM   1113 HG12 VAL A  75       2.814  19.805  45.933  1.00 84.84           H  
ATOM   1114 HG13 VAL A  75       3.652  18.239  45.816  1.00 84.84           H  
ATOM   1115  CG2 VAL A  75       4.916  18.723  43.431  1.00 84.84           C  
ATOM   1116 HG21 VAL A  75       4.987  18.881  42.355  1.00 84.84           H  
ATOM   1117 HG22 VAL A  75       4.909  17.652  43.637  1.00 84.84           H  
ATOM   1118 HG23 VAL A  75       5.788  19.179  43.899  1.00 84.84           H  
ATOM   1119  N   ARG A  76       0.596  20.368  43.832  1.00 79.71           N  
ATOM   1120  H   ARG A  76       0.910  20.866  43.012  1.00 79.71           H  
ATOM   1121  CA  ARG A  76      -0.500  20.937  44.621  1.00 79.71           C  
ATOM   1122  HA  ARG A  76      -0.273  20.772  45.675  1.00 79.71           H  
ATOM   1123  C   ARG A  76      -1.818  20.211  44.345  1.00 79.71           C  
ATOM   1124  CB  ARG A  76      -0.564  22.450  44.348  1.00 79.71           C  
ATOM   1125  HB2 ARG A  76      -1.077  22.636  43.404  1.00 79.71           H  
ATOM   1126  HB3 ARG A  76       0.449  22.843  44.265  1.00 79.71           H  
ATOM   1127  O   ARG A  76      -2.524  19.860  45.293  1.00 79.71           O  
ATOM   1128  CG  ARG A  76      -1.276  23.179  45.495  1.00 79.71           C  
ATOM   1129  HG2 ARG A  76      -2.284  22.776  45.593  1.00 79.71           H  
ATOM   1130  HG3 ARG A  76      -0.743  23.004  46.430  1.00 79.71           H  
ATOM   1131  CD  ARG A  76      -1.389  24.688  45.257  1.00 79.71           C  
ATOM   1132  HD2 ARG A  76      -2.061  25.107  46.006  1.00 79.71           H  
ATOM   1133  HD3 ARG A  76      -1.840  24.851  44.278  1.00 79.71           H  
ATOM   1134  NE  ARG A  76      -0.081  25.365  45.287  1.00 79.71           N  
ATOM   1135  HE  ARG A  76       0.476  25.218  44.457  1.00 79.71           H  
ATOM   1136  NH1 ARG A  76      -0.438  26.912  46.938  1.00 79.71           N  
ATOM   1137 HH11 ARG A  76      -1.334  26.475  47.097  1.00 79.71           H  
ATOM   1138 HH12 ARG A  76      -0.180  27.801  47.343  1.00 79.71           H  
ATOM   1139  NH2 ARG A  76       1.381  27.053  45.649  1.00 79.71           N  
ATOM   1140 HH21 ARG A  76       1.729  26.857  44.721  1.00 79.71           H  
ATOM   1141 HH22 ARG A  76       1.571  27.997  45.953  1.00 79.71           H  
ATOM   1142  CZ  ARG A  76       0.287  26.429  45.963  1.00 79.71           C  
ATOM   1143  N   THR A  77      -2.107  19.923  43.081  1.00 81.78           N  
ATOM   1144  H   THR A  77      -1.456  20.250  42.382  1.00 81.78           H  
ATOM   1145  CA  THR A  77      -3.260  19.142  42.616  1.00 81.78           C  
ATOM   1146  HA  THR A  77      -4.170  19.578  43.029  1.00 81.78           H  
ATOM   1147  C   THR A  77      -3.189  17.706  43.116  1.00 81.78           C  
ATOM   1148  CB  THR A  77      -3.384  19.159  41.081  1.00 81.78           C  
ATOM   1149  HB  THR A  77      -4.135  18.427  40.784  1.00 81.78           H  
ATOM   1150  O   THR A  77      -4.161  17.213  43.695  1.00 81.78           O  
ATOM   1151  CG2 THR A  77      -3.821  20.525  40.559  1.00 81.78           C  
ATOM   1152 HG21 THR A  77      -4.805  20.778  40.953  1.00 81.78           H  
ATOM   1153 HG22 THR A  77      -3.105  21.294  40.848  1.00 81.78           H  
ATOM   1154 HG23 THR A  77      -3.871  20.495  39.470  1.00 81.78           H  
ATOM   1155  OG1 THR A  77      -2.174  18.832  40.449  1.00 81.78           O  
ATOM   1156  HG1 THR A  77      -1.591  19.587  40.558  1.00 81.78           H  
ATOM   1157  N   LEU A  78      -2.024  17.064  43.017  1.00 86.86           N  
ATOM   1158  H   LEU A  78      -1.288  17.488  42.469  1.00 86.86           H  
ATOM   1159  CA  LEU A  78      -1.852  15.689  43.483  1.00 86.86           C  
ATOM   1160  HA  LEU A  78      -2.655  15.091  43.053  1.00 86.86           H  
ATOM   1161  C   LEU A  78      -1.980  15.583  45.012  1.00 86.86           C  
ATOM   1162  CB  LEU A  78      -0.512  15.177  42.932  1.00 86.86           C  
ATOM   1163  HB2 LEU A  78      -0.549  15.261  41.846  1.00 86.86           H  
ATOM   1164  HB3 LEU A  78       0.289  15.834  43.270  1.00 86.86           H  
ATOM   1165  O   LEU A  78      -2.584  14.644  45.536  1.00 86.86           O  
ATOM   1166  CG  LEU A  78      -0.164  13.725  43.296  1.00 86.86           C  
ATOM   1167  HG  LEU A  78       0.099  13.666  44.352  1.00 86.86           H  
ATOM   1168  CD1 LEU A  78      -1.309  12.754  43.020  1.00 86.86           C  
ATOM   1169 HD11 LEU A  78      -0.982  11.729  43.197  1.00 86.86           H  
ATOM   1170 HD12 LEU A  78      -1.628  12.875  41.985  1.00 86.86           H  
ATOM   1171 HD13 LEU A  78      -2.157  12.951  43.676  1.00 86.86           H  
ATOM   1172  CD2 LEU A  78       1.032  13.282  42.452  1.00 86.86           C  
ATOM   1173 HD21 LEU A  78       1.921  13.845  42.735  1.00 86.86           H  
ATOM   1174 HD22 LEU A  78       0.819  13.458  41.398  1.00 86.86           H  
ATOM   1175 HD23 LEU A  78       1.214  12.213  42.563  1.00 86.86           H  
ATOM   1176  N   ALA A  79      -1.482  16.573  45.755  1.00 85.05           N  
ATOM   1177  H   ALA A  79      -0.970  17.309  45.291  1.00 85.05           H  
ATOM   1178  CA  ALA A  79      -1.624  16.621  47.209  1.00 85.05           C  
ATOM   1179  HA  ALA A  79      -1.293  15.673  47.633  1.00 85.05           H  
ATOM   1180  C   ALA A  79      -3.070  16.832  47.671  1.00 85.05           C  
ATOM   1181  CB  ALA A  79      -0.726  17.732  47.741  1.00 85.05           C  
ATOM   1182  HB1 ALA A  79      -1.007  18.687  47.298  1.00 85.05           H  
ATOM   1183  HB2 ALA A  79       0.311  17.511  47.486  1.00 85.05           H  
ATOM   1184  HB3 ALA A  79      -0.842  17.792  48.823  1.00 85.05           H  
ATOM   1185  O   ALA A  79      -3.514  16.171  48.615  1.00 85.05           O  
ATOM   1186  N   ALA A  80      -3.804  17.734  47.014  1.00 79.19           N  
ATOM   1187  H   ALA A  80      -3.377  18.256  46.262  1.00 79.19           H  
ATOM   1188  CA  ALA A  80      -5.211  17.984  47.311  1.00 79.19           C  
ATOM   1189  HA  ALA A  80      -5.312  18.250  48.363  1.00 79.19           H  
ATOM   1190  C   ALA A  80      -6.060  16.729  47.062  1.00 79.19           C  
ATOM   1191  CB  ALA A  80      -5.684  19.168  46.463  1.00 79.19           C  
ATOM   1192  HB1 ALA A  80      -5.082  20.048  46.688  1.00 79.19           H  
ATOM   1193  HB2 ALA A  80      -5.589  18.935  45.402  1.00 79.19           H  
ATOM   1194  HB3 ALA A  80      -6.728  19.387  46.690  1.00 79.19           H  
ATOM   1195  O   ALA A  80      -6.895  16.370  47.896  1.00 79.19           O  
ATOM   1196  N   HIS A  81      -5.787  16.013  45.967  1.00 82.10           N  
ATOM   1197  H   HIS A  81      -5.116  16.369  45.301  1.00 82.10           H  
ATOM   1198  CA  HIS A  81      -6.448  14.747  45.668  1.00 82.10           C  
ATOM   1199  HA  HIS A  81      -7.522  14.922  45.602  1.00 82.10           H  
ATOM   1200  C   HIS A  81      -6.228  13.707  46.778  1.00 82.10           C  
ATOM   1201  CB  HIS A  81      -5.965  14.238  44.309  1.00 82.10           C  
ATOM   1202  HB2 HIS A  81      -6.243  14.954  43.535  1.00 82.10           H  
ATOM   1203  HB3 HIS A  81      -4.879  14.144  44.307  1.00 82.10           H  
ATOM   1204  O   HIS A  81      -7.187  13.186  47.351  1.00 82.10           O  
ATOM   1205  CG  HIS A  81      -6.572  12.903  43.982  1.00 82.10           C  
ATOM   1206  CD2 HIS A  81      -5.911  11.709  43.898  1.00 82.10           C  
ATOM   1207  HD2 HIS A  81      -4.846  11.566  44.012  1.00 82.10           H  
ATOM   1208  ND1 HIS A  81      -7.907  12.643  43.773  1.00 82.10           N  
ATOM   1209  HD1 HIS A  81      -8.658  13.319  43.737  1.00 82.10           H  
ATOM   1210  CE1 HIS A  81      -8.044  11.321  43.578  1.00 82.10           C  
ATOM   1211  HE1 HIS A  81      -8.979  10.809  43.404  1.00 82.10           H  
ATOM   1212  NE2 HIS A  81      -6.854  10.708  43.660  1.00 82.10           N  
ATOM   1213  N   LEU A  82      -4.976  13.484  47.185  1.00 85.75           N  
ATOM   1214  H   LEU A  82      -4.224  13.931  46.679  1.00 85.75           H  
ATOM   1215  CA  LEU A  82      -4.655  12.557  48.275  1.00 85.75           C  
ATOM   1216  HA  LEU A  82      -5.030  11.568  48.013  1.00 85.75           H  
ATOM   1217  C   LEU A  82      -5.319  12.934  49.613  1.00 85.75           C  
ATOM   1218  CB  LEU A  82      -3.129  12.514  48.428  1.00 85.75           C  
ATOM   1219  HB2 LEU A  82      -2.879  12.109  49.409  1.00 85.75           H  
ATOM   1220  HB3 LEU A  82      -2.741  13.532  48.382  1.00 85.75           H  
ATOM   1221  O   LEU A  82      -5.651  12.059  50.417  1.00 85.75           O  
ATOM   1222  CG  LEU A  82      -2.448  11.651  47.355  1.00 85.75           C  
ATOM   1223  HG  LEU A  82      -2.815  11.920  46.364  1.00 85.75           H  
ATOM   1224  CD1 LEU A  82      -0.948  11.911  47.386  1.00 85.75           C  
ATOM   1225 HD11 LEU A  82      -0.482  11.333  46.588  1.00 85.75           H  
ATOM   1226 HD12 LEU A  82      -0.775  12.968  47.186  1.00 85.75           H  
ATOM   1227 HD13 LEU A  82      -0.524  11.636  48.351  1.00 85.75           H  
ATOM   1228  CD2 LEU A  82      -2.723  10.167  47.607  1.00 85.75           C  
ATOM   1229 HD21 LEU A  82      -2.005   9.541  47.077  1.00 85.75           H  
ATOM   1230 HD22 LEU A  82      -3.719   9.920  47.237  1.00 85.75           H  
ATOM   1231 HD23 LEU A  82      -2.684   9.931  48.670  1.00 85.75           H  
ATOM   1232  N   ALA A  83      -5.517  14.228  49.882  1.00 77.54           N  
ATOM   1233  H   ALA A  83      -5.216  14.909  49.200  1.00 77.54           H  
ATOM   1234  CA  ALA A  83      -6.131  14.700  51.124  1.00 77.54           C  
ATOM   1235  HA  ALA A  83      -5.707  14.142  51.959  1.00 77.54           H  
ATOM   1236  C   ALA A  83      -7.639  14.452  51.189  1.00 77.54           C  
ATOM   1237  CB  ALA A  83      -5.803  16.185  51.300  1.00 77.54           C  
ATOM   1238  HB1 ALA A  83      -6.249  16.762  50.490  1.00 77.54           H  
ATOM   1239  HB2 ALA A  83      -4.725  16.341  51.271  1.00 77.54           H  
ATOM   1240  HB3 ALA A  83      -6.199  16.540  52.251  1.00 77.54           H  
ATOM   1241  O   ALA A  83      -8.172  14.258  52.296  1.00 77.54           O  
ATOM   1242  N   ALA A  84      -8.292  14.451  50.026  1.00 74.04           N  
ATOM   1243  H   ALA A  84      -7.768  14.643  49.184  1.00 74.04           H  
ATOM   1244  CA  ALA A  84      -9.690  14.090  49.864  1.00 74.04           C  
ATOM   1245  HA  ALA A  84     -10.278  14.608  50.622  1.00 74.04           H  
ATOM   1246  C   ALA A  84      -9.894  12.583  50.069  1.00 74.04           C  
ATOM   1247  CB  ALA A  84     -10.162  14.569  48.486  1.00 74.04           C  
ATOM   1248  HB1 ALA A  84      -9.994  15.641  48.385  1.00 74.04           H  
ATOM   1249  HB2 ALA A  84     -11.225  14.358  48.369  1.00 74.04           H  
ATOM   1250  HB3 ALA A  84      -9.617  14.050  47.698  1.00 74.04           H  
ATOM   1251  O   ALA A  84     -10.716  12.201  50.904  1.00 74.04           O  
ATOM   1252  N   GLU A  85      -9.080  11.751  49.412  1.00 76.75           N  
ATOM   1253  H   GLU A  85      -8.463  12.138  48.712  1.00 76.75           H  
ATOM   1254  CA  GLU A  85      -9.160  10.283  49.494  1.00 76.75           C  
ATOM   1255  HA  GLU A  85     -10.143   9.952  49.157  1.00 76.75           H  
ATOM   1256  C   GLU A  85      -8.994   9.755  50.929  1.00 76.75           C  
ATOM   1257  CB  GLU A  85      -8.092   9.679  48.565  1.00 76.75           C  
ATOM   1258  HB2 GLU A  85      -7.950   8.629  48.825  1.00 76.75           H  
ATOM   1259  HB3 GLU A  85      -7.143  10.190  48.726  1.00 76.75           H  
ATOM   1260  O   GLU A  85      -9.717   8.868  51.373  1.00 76.75           O  
ATOM   1261  CG  GLU A  85      -8.475   9.778  47.078  1.00 76.75           C  
ATOM   1262  HG2 GLU A  85      -7.656   9.392  46.472  1.00 76.75           H  
ATOM   1263  HG3 GLU A  85      -8.613  10.827  46.816  1.00 76.75           H  
ATOM   1264  CD  GLU A  85      -9.751   8.982  46.773  1.00 76.75           C  
ATOM   1265  OE1 GLU A  85     -10.705   9.596  46.244  1.00 76.75           O  
ATOM   1266  OE2 GLU A  85      -9.800   7.794  47.165  1.00 76.75           O  
ATOM   1267  N   LEU A  86      -8.110  10.358  51.728  1.00 70.12           N  
ATOM   1268  H   LEU A  86      -7.503  11.046  51.305  1.00 70.12           H  
ATOM   1269  CA  LEU A  86      -7.900   9.955  53.126  1.00 70.12           C  
ATOM   1270  HA  LEU A  86      -7.898   8.866  53.165  1.00 70.12           H  
ATOM   1271  C   LEU A  86      -9.001  10.405  54.108  1.00 70.12           C  
ATOM   1272  CB  LEU A  86      -6.525  10.486  53.567  1.00 70.12           C  
ATOM   1273  HB2 LEU A  86      -6.361  11.460  53.106  1.00 70.12           H  
ATOM   1274  HB3 LEU A  86      -6.513  10.626  54.648  1.00 70.12           H  
ATOM   1275  O   LEU A  86      -9.009   9.968  55.261  1.00 70.12           O  
ATOM   1276  CG  LEU A  86      -5.383   9.532  53.188  1.00 70.12           C  
ATOM   1277  HG  LEU A  86      -5.537   9.131  52.186  1.00 70.12           H  
ATOM   1278  CD1 LEU A  86      -4.055  10.287  53.227  1.00 70.12           C  
ATOM   1279 HD11 LEU A  86      -3.231   9.583  53.110  1.00 70.12           H  
ATOM   1280 HD12 LEU A  86      -4.031  10.980  52.386  1.00 70.12           H  
ATOM   1281 HD13 LEU A  86      -3.954  10.838  54.163  1.00 70.12           H  
ATOM   1282  CD2 LEU A  86      -5.294   8.388  54.200  1.00 70.12           C  
ATOM   1283 HD21 LEU A  86      -4.993   8.767  55.176  1.00 70.12           H  
ATOM   1284 HD22 LEU A  86      -6.253   7.875  54.272  1.00 70.12           H  
ATOM   1285 HD23 LEU A  86      -4.564   7.658  53.850  1.00 70.12           H  
ATOM   1286  N   GLY A  87      -9.878  11.335  53.724  1.00 57.06           N  
ATOM   1287  H   GLY A  87      -9.892  11.589  52.747  1.00 57.06           H  
ATOM   1288  CA  GLY A  87     -10.867  11.932  54.629  1.00 57.06           C  
ATOM   1289  HA2 GLY A  87     -11.109  12.925  54.249  1.00 57.06           H  
ATOM   1290  HA3 GLY A  87     -10.436  12.035  55.626  1.00 57.06           H  
ATOM   1291  C   GLY A  87     -12.182  11.157  54.753  1.00 57.06           C  
ATOM   1292  O   GLY A  87     -12.898  11.327  55.743  1.00 57.06           O  
ATOM   1293  N   THR A  88     -12.525  10.333  53.765  1.00 48.27           N  
ATOM   1294  H   THR A  88     -11.898  10.210  52.982  1.00 48.27           H  
ATOM   1295  CA  THR A  88     -13.848   9.704  53.618  1.00 48.27           C  
ATOM   1296  HA  THR A  88     -14.602  10.429  53.926  1.00 48.27           H  
ATOM   1297  C   THR A  88     -14.065   8.481  54.510  1.00 48.27           C  
ATOM   1298  CB  THR A  88     -14.121   9.345  52.141  1.00 48.27           C  
ATOM   1299  HB  THR A  88     -14.723   8.438  52.079  1.00 48.27           H  
ATOM   1300  O   THR A  88     -15.167   8.327  55.039  1.00 48.27           O  
ATOM   1301  CG2 THR A  88     -14.856  10.478  51.426  1.00 48.27           C  
ATOM   1302 HG21 THR A  88     -15.018  10.201  50.384  1.00 48.27           H  
ATOM   1303 HG22 THR A  88     -15.822  10.652  51.901  1.00 48.27           H  
ATOM   1304 HG23 THR A  88     -14.255  11.386  51.461  1.00 48.27           H  
ATOM   1305  OG1 THR A  88     -12.899   9.155  51.471  1.00 48.27           O  
ATOM   1306  HG1 THR A  88     -13.034   8.843  50.573  1.00 48.27           H  
ATOM   1307  N   GLU A  89     -13.051   7.646  54.759  1.00 40.63           N  
ATOM   1308  H   GLU A  89     -12.184   7.790  54.262  1.00 40.63           H  
ATOM   1309  CA  GLU A  89     -13.232   6.361  55.468  1.00 40.63           C  
ATOM   1310  HA  GLU A  89     -13.972   5.765  54.935  1.00 40.63           H  
ATOM   1311  C   GLU A  89     -13.742   6.474  56.917  1.00 40.63           C  
ATOM   1312  CB  GLU A  89     -11.915   5.570  55.493  1.00 40.63           C  
ATOM   1313  HB2 GLU A  89     -11.972   4.846  56.306  1.00 40.63           H  
ATOM   1314  HB3 GLU A  89     -11.089   6.248  55.707  1.00 40.63           H  
ATOM   1315  O   GLU A  89     -14.344   5.538  57.438  1.00 40.63           O  
ATOM   1316  CG  GLU A  89     -11.639   4.784  54.205  1.00 40.63           C  
ATOM   1317  HG2 GLU A  89     -12.548   4.256  53.917  1.00 40.63           H  
ATOM   1318  HG3 GLU A  89     -11.380   5.483  53.410  1.00 40.63           H  
ATOM   1319  CD  GLU A  89     -10.500   3.769  54.412  1.00 40.63           C  
ATOM   1320  OE1 GLU A  89     -10.559   2.694  53.775  1.00 40.63           O  
ATOM   1321  OE2 GLU A  89      -9.612   4.045  55.255  1.00 40.63           O  
ATOM   1322  N   VAL A  90     -13.545   7.604  57.608  1.00 36.57           N  
ATOM   1323  H   VAL A  90     -13.062   8.360  57.143  1.00 36.57           H  
ATOM   1324  CA  VAL A  90     -13.903   7.709  59.040  1.00 36.57           C  
ATOM   1325  HA  VAL A  90     -13.576   6.784  59.515  1.00 36.57           H  
ATOM   1326  C   VAL A  90     -15.420   7.780  59.272  1.00 36.57           C  
ATOM   1327  CB  VAL A  90     -13.158   8.863  59.745  1.00 36.57           C  
ATOM   1328  HB  VAL A  90     -13.524   9.814  59.360  1.00 36.57           H  
ATOM   1329  O   VAL A  90     -15.875   7.627  60.408  1.00 36.57           O  
ATOM   1330  CG1 VAL A  90     -13.335   8.849  61.275  1.00 36.57           C  
ATOM   1331 HG11 VAL A  90     -14.348   9.148  61.544  1.00 36.57           H  
ATOM   1332 HG12 VAL A  90     -13.131   7.852  61.665  1.00 36.57           H  
ATOM   1333 HG13 VAL A  90     -12.653   9.563  61.738  1.00 36.57           H  
ATOM   1334  CG2 VAL A  90     -11.646   8.788  59.488  1.00 36.57           C  
ATOM   1335 HG21 VAL A  90     -11.258   7.824  59.816  1.00 36.57           H  
ATOM   1336 HG22 VAL A  90     -11.130   9.589  60.018  1.00 36.57           H  
ATOM   1337 HG23 VAL A  90     -11.434   8.909  58.426  1.00 36.57           H  
ATOM   1338  N   ARG A  91     -16.246   7.970  58.232  1.00 31.93           N  
ATOM   1339  H   ARG A  91     -15.835   7.987  57.309  1.00 31.93           H  
ATOM   1340  CA  ARG A  91     -17.706   7.804  58.350  1.00 31.93           C  
ATOM   1341  HA  ARG A  91     -18.036   8.215  59.305  1.00 31.93           H  
ATOM   1342  C   ARG A  91     -18.061   6.314  58.426  1.00 31.93           C  
ATOM   1343  CB  ARG A  91     -18.454   8.543  57.228  1.00 31.93           C  
ATOM   1344  HB2 ARG A  91     -19.466   8.143  57.160  1.00 31.93           H  
ATOM   1345  HB3 ARG A  91     -17.955   8.368  56.275  1.00 31.93           H  
ATOM   1346  O   ARG A  91     -18.711   5.775  57.540  1.00 31.93           O  
ATOM   1347  CG  ARG A  91     -18.575  10.048  57.499  1.00 31.93           C  
ATOM   1348  HG2 ARG A  91     -17.585  10.503  57.495  1.00 31.93           H  
ATOM   1349  HG3 ARG A  91     -19.043  10.203  58.471  1.00 31.93           H  
ATOM   1350  CD  ARG A  91     -19.445  10.685  56.409  1.00 31.93           C  
ATOM   1351  HD2 ARG A  91     -18.930  10.572  55.454  1.00 31.93           H  
ATOM   1352  HD3 ARG A  91     -20.391  10.147  56.358  1.00 31.93           H  
ATOM   1353  NE  ARG A  91     -19.709  12.114  56.672  1.00 31.93           N  
ATOM   1354  HE  ARG A  91     -19.324  12.493  57.525  1.00 31.93           H  
ATOM   1355  NH1 ARG A  91     -20.837  12.535  54.718  1.00 31.93           N  
ATOM   1356 HH11 ARG A  91     -21.275  13.174  54.071  1.00 31.93           H  
ATOM   1357 HH12 ARG A  91     -20.676  11.578  54.437  1.00 31.93           H  
ATOM   1358  NH2 ARG A  91     -20.515  14.189  56.180  1.00 31.93           N  
ATOM   1359 HH21 ARG A  91     -20.105  14.550  57.029  1.00 31.93           H  
ATOM   1360 HH22 ARG A  91     -20.963  14.812  55.524  1.00 31.93           H  
ATOM   1361  CZ  ARG A  91     -20.352  12.935  55.861  1.00 31.93           C  
ATOM   1362  N   GLY A  92     -17.645   5.663  59.512  1.00 30.78           N  
ATOM   1363  H   GLY A  92     -17.056   6.167  60.159  1.00 30.78           H  
ATOM   1364  CA  GLY A  92     -18.102   4.326  59.864  1.00 30.78           C  
ATOM   1365  HA2 GLY A  92     -17.774   3.624  59.098  1.00 30.78           H  
ATOM   1366  HA3 GLY A  92     -17.684   4.024  60.825  1.00 30.78           H  
ATOM   1367  C   GLY A  92     -19.626   4.307  59.959  1.00 30.78           C  
ATOM   1368  O   GLY A  92     -20.229   5.206  60.555  1.00 30.78           O  
ATOM   1369  N   GLU A  93     -20.239   3.308  59.328  1.00 32.87           N  
ATOM   1370  H   GLU A  93     -19.684   2.639  58.812  1.00 32.87           H  
ATOM   1371  CA  GLU A  93     -21.690   3.178  59.245  1.00 32.87           C  
ATOM   1372  HA  GLU A  93     -22.077   4.042  58.705  1.00 32.87           H  
ATOM   1373  C   GLU A  93     -22.329   3.163  60.635  1.00 32.87           C  
ATOM   1374  CB  GLU A  93     -22.087   1.917  58.466  1.00 32.87           C  
ATOM   1375  HB2 GLU A  93     -23.142   1.713  58.652  1.00 32.87           H  
ATOM   1376  HB3 GLU A  93     -21.502   1.072  58.829  1.00 32.87           H  
ATOM   1377  O   GLU A  93     -21.898   2.456  61.551  1.00 32.87           O  
ATOM   1378  CG  GLU A  93     -21.900   2.090  56.952  1.00 32.87           C  
ATOM   1379  HG2 GLU A  93     -20.845   2.267  56.743  1.00 32.87           H  
ATOM   1380  HG3 GLU A  93     -22.461   2.968  56.633  1.00 32.87           H  
ATOM   1381  CD  GLU A  93     -22.373   0.857  56.168  1.00 32.87           C  
ATOM   1382  OE1 GLU A  93     -22.930   1.060  55.067  1.00 32.87           O  
ATOM   1383  OE2 GLU A  93     -22.205  -0.268  56.691  1.00 32.87           O  
ATOM   1384  N   ALA A  94     -23.388   3.958  60.788  1.00 37.82           N  
ATOM   1385  H   ALA A  94     -23.714   4.486  59.991  1.00 37.82           H  
ATOM   1386  CA  ALA A  94     -24.212   3.917  61.982  1.00 37.82           C  
ATOM   1387  HA  ALA A  94     -23.568   4.160  62.828  1.00 37.82           H  
ATOM   1388  C   ALA A  94     -24.780   2.491  62.143  1.00 37.82           C  
ATOM   1389  CB  ALA A  94     -25.311   4.980  61.872  1.00 37.82           C  
ATOM   1390  HB1 ALA A  94     -25.924   4.964  62.773  1.00 37.82           H  
ATOM   1391  HB2 ALA A  94     -24.861   5.966  61.759  1.00 37.82           H  
ATOM   1392  HB3 ALA A  94     -25.943   4.767  61.010  1.00 37.82           H  
ATOM   1393  O   ALA A  94     -25.295   1.938  61.168  1.00 37.82           O  
ATOM   1394  N   PRO A  95     -24.697   1.883  63.342  1.00 40.04           N  
ATOM   1395  CA  PRO A  95     -25.115   0.501  63.551  1.00 40.04           C  
ATOM   1396  HA  PRO A  95     -24.475  -0.152  62.958  1.00 40.04           H  
ATOM   1397  C   PRO A  95     -26.567   0.303  63.108  1.00 40.04           C  
ATOM   1398  CB  PRO A  95     -24.889   0.209  65.039  1.00 40.04           C  
ATOM   1399  HB2 PRO A  95     -23.931  -0.296  65.162  1.00 40.04           H  
ATOM   1400  HB3 PRO A  95     -25.691  -0.393  65.466  1.00 40.04           H  
ATOM   1401  O   PRO A  95     -27.426   1.149  63.367  1.00 40.04           O  
ATOM   1402  CG  PRO A  95     -24.817   1.593  65.685  1.00 40.04           C  
ATOM   1403  HG2 PRO A  95     -24.186   1.593  66.574  1.00 40.04           H  
ATOM   1404  HG3 PRO A  95     -25.824   1.930  65.929  1.00 40.04           H  
ATOM   1405  CD  PRO A  95     -24.243   2.477  64.584  1.00 40.04           C  
ATOM   1406  HD2 PRO A  95     -23.154   2.454  64.615  1.00 40.04           H  
ATOM   1407  HD3 PRO A  95     -24.607   3.497  64.700  1.00 40.04           H  
ATOM   1408  N   SER A  96     -26.826  -0.804  62.407  1.00 47.32           N  
ATOM   1409  H   SER A  96     -26.064  -1.437  62.210  1.00 47.32           H  
ATOM   1410  CA  SER A  96     -28.112  -1.025  61.743  1.00 47.32           C  
ATOM   1411  HA  SER A  96     -28.252  -0.187  61.060  1.00 47.32           H  
ATOM   1412  C   SER A  96     -29.280  -1.011  62.736  1.00 47.32           C  
ATOM   1413  CB  SER A  96     -28.095  -2.305  60.890  1.00 47.32           C  
ATOM   1414  HB2 SER A  96     -28.694  -2.134  59.996  1.00 47.32           H  
ATOM   1415  HB3 SER A  96     -27.075  -2.522  60.574  1.00 47.32           H  
ATOM   1416  O   SER A  96     -29.151  -1.400  63.901  1.00 47.32           O  
ATOM   1417  OG  SER A  96     -28.639  -3.421  61.576  1.00 47.32           O  
ATOM   1418  HG  SER A  96     -28.279  -4.216  61.177  1.00 47.32           H  
ATOM   1419  N   ALA A  97     -30.458  -0.604  62.259  1.00 57.24           N  
ATOM   1420  H   ALA A  97     -30.500  -0.265  61.309  1.00 57.24           H  
ATOM   1421  CA  ALA A  97     -31.671  -0.554  63.073  1.00 57.24           C  
ATOM   1422  HA  ALA A  97     -31.513   0.158  63.883  1.00 57.24           H  
ATOM   1423  C   ALA A  97     -32.033  -1.911  63.722  1.00 57.24           C  
ATOM   1424  CB  ALA A  97     -32.807  -0.039  62.180  1.00 57.24           C  
ATOM   1425  HB1 ALA A  97     -32.550   0.942  61.780  1.00 57.24           H  
ATOM   1426  HB2 ALA A  97     -32.982  -0.733  61.358  1.00 57.24           H  
ATOM   1427  HB3 ALA A  97     -33.719   0.049  62.771  1.00 57.24           H  
ATOM   1428  O   ALA A  97     -32.633  -1.929  64.795  1.00 57.24           O  
ATOM   1429  N   LEU A  98     -31.642  -3.036  63.105  1.00 62.35           N  
ATOM   1430  H   LEU A  98     -31.067  -2.946  62.280  1.00 62.35           H  
ATOM   1431  CA  LEU A  98     -31.882  -4.390  63.622  1.00 62.35           C  
ATOM   1432  HA  LEU A  98     -32.925  -4.475  63.926  1.00 62.35           H  
ATOM   1433  C   LEU A  98     -31.046  -4.697  64.873  1.00 62.35           C  
ATOM   1434  CB  LEU A  98     -31.598  -5.420  62.512  1.00 62.35           C  
ATOM   1435  HB2 LEU A  98     -30.638  -5.184  62.054  1.00 62.35           H  
ATOM   1436  HB3 LEU A  98     -31.505  -6.408  62.963  1.00 62.35           H  
ATOM   1437  O   LEU A  98     -31.575  -5.248  65.831  1.00 62.35           O  
ATOM   1438  CG  LEU A  98     -32.685  -5.487  61.425  1.00 62.35           C  
ATOM   1439  HG  LEU A  98     -32.959  -4.478  61.117  1.00 62.35           H  
ATOM   1440  CD1 LEU A  98     -32.157  -6.231  60.198  1.00 62.35           C  
ATOM   1441 HD11 LEU A  98     -31.288  -5.710  59.795  1.00 62.35           H  
ATOM   1442 HD12 LEU A  98     -31.870  -7.245  60.473  1.00 62.35           H  
ATOM   1443 HD13 LEU A  98     -32.927  -6.272  59.428  1.00 62.35           H  
ATOM   1444  CD2 LEU A  98     -33.937  -6.215  61.923  1.00 62.35           C  
ATOM   1445 HD21 LEU A  98     -34.675  -6.271  61.123  1.00 62.35           H  
ATOM   1446 HD22 LEU A  98     -33.678  -7.225  62.242  1.00 62.35           H  
ATOM   1447 HD23 LEU A  98     -34.375  -5.681  62.766  1.00 62.35           H  
ATOM   1448  N   ALA A  99     -29.785  -4.260  64.926  1.00 59.49           N  
ATOM   1449  H   ALA A  99     -29.405  -3.746  64.143  1.00 59.49           H  
ATOM   1450  CA  ALA A  99     -28.940  -4.464  66.107  1.00 59.49           C  
ATOM   1451  HA  ALA A  99     -28.942  -5.524  66.360  1.00 59.49           H  
ATOM   1452  C   ALA A  99     -29.465  -3.695  67.339  1.00 59.49           C  
ATOM   1453  CB  ALA A  99     -27.509  -4.049  65.745  1.00 59.49           C  
ATOM   1454  HB1 ALA A  99     -27.479  -2.992  65.482  1.00 59.49           H  
ATOM   1455  HB2 ALA A  99     -26.854  -4.227  66.597  1.00 59.49           H  
ATOM   1456  HB3 ALA A  99     -27.157  -4.642  64.901  1.00 59.49           H  
ATOM   1457  O   ALA A  99     -29.314  -4.139  68.478  1.00 59.49           O  
ATOM   1458  N   GLY A 100     -30.134  -2.556  67.117  1.00 58.17           N  
ATOM   1459  H   GLY A 100     -30.209  -2.233  66.163  1.00 58.17           H  
ATOM   1460  CA  GLY A 100     -30.852  -1.835  68.171  1.00 58.17           C  
ATOM   1461  HA2 GLY A 100     -30.176  -1.645  69.005  1.00 58.17           H  
ATOM   1462  HA3 GLY A 100     -31.195  -0.881  67.771  1.00 58.17           H  
ATOM   1463  C   GLY A 100     -32.076  -2.593  68.705  1.00 58.17           C  
ATOM   1464  O   GLY A 100     -32.407  -2.466  69.885  1.00 58.17           O  
ATOM   1465  N   LEU A 101     -32.725  -3.401  67.861  1.00 67.27           N  
ATOM   1466  H   LEU A 101     -32.348  -3.519  66.932  1.00 67.27           H  
ATOM   1467  CA  LEU A 101     -33.859  -4.253  68.230  1.00 67.27           C  
ATOM   1468  HA  LEU A 101     -34.542  -3.671  68.848  1.00 67.27           H  
ATOM   1469  C   LEU A 101     -33.420  -5.441  69.103  1.00 67.27           C  
ATOM   1470  CB  LEU A 101     -34.596  -4.689  66.944  1.00 67.27           C  
ATOM   1471  HB2 LEU A 101     -34.790  -5.761  66.975  1.00 67.27           H  
ATOM   1472  HB3 LEU A 101     -33.949  -4.519  66.083  1.00 67.27           H  
ATOM   1473  O   LEU A 101     -34.057  -5.680  70.128  1.00 67.27           O  
ATOM   1474  CG  LEU A 101     -35.918  -3.934  66.721  1.00 67.27           C  
ATOM   1475  HG  LEU A 101     -35.859  -2.945  67.176  1.00 67.27           H  
ATOM   1476  CD1 LEU A 101     -36.198  -3.737  65.230  1.00 67.27           C  
ATOM   1477 HD11 LEU A 101     -35.395  -3.146  64.789  1.00 67.27           H  
ATOM   1478 HD12 LEU A 101     -37.143  -3.212  65.095  1.00 67.27           H  
ATOM   1479 HD13 LEU A 101     -36.242  -4.707  64.734  1.00 67.27           H  
ATOM   1480  CD2 LEU A 101     -37.091  -4.698  67.339  1.00 67.27           C  
ATOM   1481 HD21 LEU A 101     -38.013  -4.128  67.219  1.00 67.27           H  
ATOM   1482 HD22 LEU A 101     -36.900  -4.855  68.400  1.00 67.27           H  
ATOM   1483 HD23 LEU A 101     -37.196  -5.671  66.859  1.00 67.27           H  
ATOM   1484  N   ASP A 102     -32.302  -6.100  68.787  1.00 63.97           N  
ATOM   1485  H   ASP A 102     -31.886  -5.931  67.882  1.00 63.97           H  
ATOM   1486  CA  ASP A 102     -31.764  -7.214  69.591  1.00 63.97           C  
ATOM   1487  HA  ASP A 102     -32.517  -7.998  69.669  1.00 63.97           H  
ATOM   1488  C   ASP A 102     -31.383  -6.774  71.017  1.00 63.97           C  
ATOM   1489  CB  ASP A 102     -30.515  -7.804  68.912  1.00 63.97           C  
ATOM   1490  HB2 ASP A 102     -29.795  -7.004  68.741  1.00 63.97           H  
ATOM   1491  HB3 ASP A 102     -30.057  -8.517  69.597  1.00 63.97           H  
ATOM   1492  O   ASP A 102     -31.679  -7.454  72.003  1.00 63.97           O  
ATOM   1493  CG  ASP A 102     -30.779  -8.535  67.592  1.00 63.97           C  
ATOM   1494  OD1 ASP A 102     -31.928  -8.968  67.365  1.00 63.97           O  
ATOM   1495  OD2 ASP A 102     -29.802  -8.663  66.821  1.00 63.97           O  
ATOM   1496  N   ALA A 103     -30.761  -5.596  71.157  1.00 64.88           N  
ATOM   1497  H   ALA A 103     -30.509  -5.091  70.319  1.00 64.88           H  
ATOM   1498  CA  ALA A 103     -30.413  -5.040  72.466  1.00 64.88           C  
ATOM   1499  HA  ALA A 103     -29.824  -5.777  73.010  1.00 64.88           H  
ATOM   1500  C   ALA A 103     -31.662  -4.731  73.311  1.00 64.88           C  
ATOM   1501  CB  ALA A 103     -29.558  -3.786  72.253  1.00 64.88           C  
ATOM   1502  HB1 ALA A 103     -30.131  -3.032  71.713  1.00 64.88           H  
ATOM   1503  HB2 ALA A 103     -29.249  -3.384  73.218  1.00 64.88           H  
ATOM   1504  HB3 ALA A 103     -28.672  -4.042  71.671  1.00 64.88           H  
ATOM   1505  O   ALA A 103     -31.664  -4.939  74.528  1.00 64.88           O  
ATOM   1506  N   LEU A 104     -32.738  -4.268  72.667  1.00 69.55           N  
ATOM   1507  H   LEU A 104     -32.685  -4.155  71.665  1.00 69.55           H  
ATOM   1508  CA  LEU A 104     -34.026  -4.063  73.322  1.00 69.55           C  
ATOM   1509  HA  LEU A 104     -33.849  -3.482  74.226  1.00 69.55           H  
ATOM   1510  C   LEU A 104     -34.650  -5.401  73.753  1.00 69.55           C  
ATOM   1511  CB  LEU A 104     -34.934  -3.257  72.377  1.00 69.55           C  
ATOM   1512  HB2 LEU A 104     -35.123  -3.849  71.482  1.00 69.55           H  
ATOM   1513  HB3 LEU A 104     -34.405  -2.354  72.072  1.00 69.55           H  
ATOM   1514  O   LEU A 104     -35.151  -5.492  74.873  1.00 69.55           O  
ATOM   1515  CG  LEU A 104     -36.291  -2.859  72.981  1.00 69.55           C  
ATOM   1516  HG  LEU A 104     -36.839  -3.748  73.290  1.00 69.55           H  
ATOM   1517  CD1 LEU A 104     -36.147  -1.920  74.183  1.00 69.55           C  
ATOM   1518 HD11 LEU A 104     -37.132  -1.606  74.527  1.00 69.55           H  
ATOM   1519 HD12 LEU A 104     -35.557  -1.047  73.906  1.00 69.55           H  
ATOM   1520 HD13 LEU A 104     -35.655  -2.446  75.001  1.00 69.55           H  
ATOM   1521  CD2 LEU A 104     -37.114  -2.132  71.918  1.00 69.55           C  
ATOM   1522 HD21 LEU A 104     -37.337  -2.821  71.103  1.00 69.55           H  
ATOM   1523 HD22 LEU A 104     -36.549  -1.287  71.525  1.00 69.55           H  
ATOM   1524 HD23 LEU A 104     -38.043  -1.769  72.356  1.00 69.55           H  
ATOM   1525  N   GLU A 105     -34.573  -6.444  72.921  1.00 70.73           N  
ATOM   1526  H   GLU A 105     -34.165  -6.301  72.008  1.00 70.73           H  
ATOM   1527  CA  GLU A 105     -35.030  -7.806  73.247  1.00 70.73           C  
ATOM   1528  HA  GLU A 105     -36.072  -7.767  73.563  1.00 70.73           H  
ATOM   1529  C   GLU A 105     -34.286  -8.421  74.436  1.00 70.73           C  
ATOM   1530  CB  GLU A 105     -34.951  -8.720  72.008  1.00 70.73           C  
ATOM   1531  HB2 GLU A 105     -34.353  -9.600  72.247  1.00 70.73           H  
ATOM   1532  HB3 GLU A 105     -34.476  -8.198  71.177  1.00 70.73           H  
ATOM   1533  O   GLU A 105     -34.911  -9.045  75.296  1.00 70.73           O  
ATOM   1534  CG  GLU A 105     -36.360  -9.169  71.587  1.00 70.73           C  
ATOM   1535  HG2 GLU A 105     -36.849  -9.621  72.450  1.00 70.73           H  
ATOM   1536  HG3 GLU A 105     -36.935  -8.287  71.307  1.00 70.73           H  
ATOM   1537  CD  GLU A 105     -36.384 -10.182  70.430  1.00 70.73           C  
ATOM   1538  OE1 GLU A 105     -37.516 -10.561  70.044  1.00 70.73           O  
ATOM   1539  OE2 GLU A 105     -35.303 -10.616  69.984  1.00 70.73           O  
ATOM   1540  N   ALA A 106     -32.976  -8.195  74.548  1.00 68.92           N  
ATOM   1541  H   ALA A 106     -32.505  -7.756  73.769  1.00 68.92           H  
ATOM   1542  CA  ALA A 106     -32.180  -8.671  75.678  1.00 68.92           C  
ATOM   1543  HA  ALA A 106     -32.446  -9.711  75.870  1.00 68.92           H  
ATOM   1544  C   ALA A 106     -32.437  -7.887  76.979  1.00 68.92           C  
ATOM   1545  CB  ALA A 106     -30.703  -8.623  75.278  1.00 68.92           C  
ATOM   1546  HB1 ALA A 106     -30.091  -9.030  76.083  1.00 68.92           H  
ATOM   1547  HB2 ALA A 106     -30.548  -9.215  74.376  1.00 68.92           H  
ATOM   1548  HB3 ALA A 106     -30.405  -7.593  75.082  1.00 68.92           H  
ATOM   1549  O   ALA A 106     -32.335  -8.459  78.064  1.00 68.92           O  
ATOM   1550  N   ALA A 107     -32.777  -6.596  76.891  1.00 70.10           N  
ATOM   1551  H   ALA A 107     -32.772  -6.168  75.976  1.00 70.10           H  
ATOM   1552  CA  ALA A 107     -33.090  -5.755  78.051  1.00 70.10           C  
ATOM   1553  HA  ALA A 107     -32.435  -6.034  78.875  1.00 70.10           H  
ATOM   1554  C   ALA A 107     -34.540  -5.922  78.544  1.00 70.10           C  
ATOM   1555  CB  ALA A 107     -32.791  -4.299  77.678  1.00 70.10           C  
ATOM   1556  HB1 ALA A 107     -33.430  -3.988  76.851  1.00 70.10           H  
ATOM   1557  HB2 ALA A 107     -32.975  -3.656  78.538  1.00 70.10           H  
ATOM   1558  HB3 ALA A 107     -31.748  -4.203  77.376  1.00 70.10           H  
ATOM   1559  O   ALA A 107     -34.824  -5.731  79.728  1.00 70.10           O  
ATOM   1560  N   LEU A 108     -35.457  -6.317  77.655  1.00 72.66           N  
ATOM   1561  H   LEU A 108     -35.153  -6.406  76.695  1.00 72.66           H  
ATOM   1562  CA  LEU A 108     -36.882  -6.534  77.926  1.00 72.66           C  
ATOM   1563  HA  LEU A 108     -37.330  -5.557  78.108  1.00 72.66           H  
ATOM   1564  C   LEU A 108     -37.190  -7.384  79.185  1.00 72.66           C  
ATOM   1565  CB  LEU A 108     -37.524  -7.135  76.653  1.00 72.66           C  
ATOM   1566  HB2 LEU A 108     -38.253  -7.896  76.930  1.00 72.66           H  
ATOM   1567  HB3 LEU A 108     -36.756  -7.639  76.066  1.00 72.66           H  
ATOM   1568  O   LEU A 108     -38.098  -7.001  79.932  1.00 72.66           O  
ATOM   1569  CG  LEU A 108     -38.209  -6.094  75.747  1.00 72.66           C  
ATOM   1570  HG  LEU A 108     -37.628  -5.173  75.710  1.00 72.66           H  
ATOM   1571  CD1 LEU A 108     -38.430  -6.607  74.322  1.00 72.66           C  
ATOM   1572 HD11 LEU A 108     -39.253  -6.083  73.837  1.00 72.66           H  
ATOM   1573 HD12 LEU A 108     -38.631  -7.678  74.320  1.00 72.66           H  
ATOM   1574 HD13 LEU A 108     -37.540  -6.392  73.731  1.00 72.66           H  
ATOM   1575  CD2 LEU A 108     -39.586  -5.775  76.312  1.00 72.66           C  
ATOM   1576 HD21 LEU A 108     -40.196  -6.678  76.333  1.00 72.66           H  
ATOM   1577 HD22 LEU A 108     -39.488  -5.384  77.325  1.00 72.66           H  
ATOM   1578 HD23 LEU A 108     -40.074  -5.042  75.670  1.00 72.66           H  
ATOM   1579  N   PRO A 109     -36.478  -8.494  79.489  1.00 71.50           N  
ATOM   1580  CA  PRO A 109     -36.736  -9.313  80.675  1.00 71.50           C  
ATOM   1581  HA  PRO A 109     -37.772  -9.649  80.648  1.00 71.50           H  
ATOM   1582  C   PRO A 109     -36.484  -8.579  81.998  1.00 71.50           C  
ATOM   1583  CB  PRO A 109     -35.804 -10.529  80.560  1.00 71.50           C  
ATOM   1584  HB2 PRO A 109     -36.296 -11.444  80.891  1.00 71.50           H  
ATOM   1585  HB3 PRO A 109     -34.894 -10.364  81.136  1.00 71.50           H  
ATOM   1586  O   PRO A 109     -37.185  -8.842  82.981  1.00 71.50           O  
ATOM   1587  CG  PRO A 109     -35.442 -10.591  79.080  1.00 71.50           C  
ATOM   1588  HG2 PRO A 109     -34.465 -11.046  78.915  1.00 71.50           H  
ATOM   1589  HG3 PRO A 109     -36.217 -11.124  78.529  1.00 71.50           H  
ATOM   1590  CD  PRO A 109     -35.452  -9.124  78.681  1.00 71.50           C  
ATOM   1591  HD2 PRO A 109     -34.494  -8.674  78.942  1.00 71.50           H  
ATOM   1592  HD3 PRO A 109     -35.652  -9.029  77.614  1.00 71.50           H  
ATOM   1593  N   GLU A 110     -35.512  -7.663  82.023  1.00 68.18           N  
ATOM   1594  H   GLU A 110     -35.014  -7.454  81.169  1.00 68.18           H  
ATOM   1595  CA  GLU A 110     -35.134  -6.897  83.217  1.00 68.18           C  
ATOM   1596  HA  GLU A 110     -35.278  -7.527  84.095  1.00 68.18           H  
ATOM   1597  C   GLU A 110     -36.016  -5.664  83.439  1.00 68.18           C  
ATOM   1598  CB  GLU A 110     -33.647  -6.505  83.184  1.00 68.18           C  
ATOM   1599  HB2 GLU A 110     -33.465  -5.898  84.071  1.00 68.18           H  
ATOM   1600  HB3 GLU A 110     -33.442  -5.894  82.306  1.00 68.18           H  
ATOM   1601  O   GLU A 110     -35.954  -5.049  84.505  1.00 68.18           O  
ATOM   1602  CG  GLU A 110     -32.708  -7.729  83.196  1.00 68.18           C  
ATOM   1603  HG2 GLU A 110     -33.272  -8.599  83.534  1.00 68.18           H  
ATOM   1604  HG3 GLU A 110     -32.384  -7.932  82.175  1.00 68.18           H  
ATOM   1605  CD  GLU A 110     -31.479  -7.575  84.114  1.00 68.18           C  
ATOM   1606  OE1 GLU A 110     -30.941  -8.633  84.518  1.00 68.18           O  
ATOM   1607  OE2 GLU A 110     -31.101  -6.431  84.454  1.00 68.18           O  
ATOM   1608  N   VAL A 111     -36.890  -5.323  82.481  1.00 70.71           N  
ATOM   1609  H   VAL A 111     -36.886  -5.847  81.618  1.00 70.71           H  
ATOM   1610  CA  VAL A 111     -37.798  -4.180  82.622  1.00 70.71           C  
ATOM   1611  HA  VAL A 111     -37.162  -3.317  82.821  1.00 70.71           H  
ATOM   1612  C   VAL A 111     -38.745  -4.425  83.808  1.00 70.71           C  
ATOM   1613  CB  VAL A 111     -38.570  -3.862  81.329  1.00 70.71           C  
ATOM   1614  HB  VAL A 111     -39.156  -4.731  81.029  1.00 70.71           H  
ATOM   1615  O   VAL A 111     -39.505  -5.415  83.802  1.00 70.71           O  
ATOM   1616  CG1 VAL A 111     -39.524  -2.672  81.519  1.00 70.71           C  
ATOM   1617 HG11 VAL A 111     -40.296  -2.909  82.251  1.00 70.71           H  
ATOM   1618 HG12 VAL A 111     -40.016  -2.435  80.575  1.00 70.71           H  
ATOM   1619 HG13 VAL A 111     -38.972  -1.793  81.852  1.00 70.71           H  
ATOM   1620  CG2 VAL A 111     -37.593  -3.497  80.206  1.00 70.71           C  
ATOM   1621 HG21 VAL A 111     -38.133  -3.304  79.279  1.00 70.71           H  
ATOM   1622 HG22 VAL A 111     -37.018  -2.612  80.478  1.00 70.71           H  
ATOM   1623 HG23 VAL A 111     -36.902  -4.321  80.027  1.00 70.71           H  
ATOM   1624  N   PRO A 112     -38.724  -3.545  84.833  1.00 76.20           N  
ATOM   1625  CA  PRO A 112     -39.548  -3.696  86.021  1.00 76.20           C  
ATOM   1626  HA  PRO A 112     -39.297  -4.645  86.495  1.00 76.20           H  
ATOM   1627  C   PRO A 112     -41.035  -3.708  85.658  1.00 76.20           C  
ATOM   1628  CB  PRO A 112     -39.160  -2.555  86.970  1.00 76.20           C  
ATOM   1629  HB2 PRO A 112     -38.426  -2.921  87.688  1.00 76.20           H  
ATOM   1630  HB3 PRO A 112     -40.022  -2.138  87.492  1.00 76.20           H  
ATOM   1631  O   PRO A 112     -41.490  -3.034  84.733  1.00 76.20           O  
ATOM   1632  CG  PRO A 112     -38.498  -1.516  86.068  1.00 76.20           C  
ATOM   1633  HG2 PRO A 112     -39.260  -0.853  85.658  1.00 76.20           H  
ATOM   1634  HG3 PRO A 112     -37.737  -0.941  86.595  1.00 76.20           H  
ATOM   1635  CD  PRO A 112     -37.899  -2.346  84.941  1.00 76.20           C  
ATOM   1636  HD2 PRO A 112     -36.877  -2.629  85.192  1.00 76.20           H  
ATOM   1637  HD3 PRO A 112     -37.912  -1.759  84.022  1.00 76.20           H  
ATOM   1638  N   ALA A 113     -41.812  -4.493  86.407  1.00 74.00           N  
ATOM   1639  H   ALA A 113     -41.373  -5.022  87.147  1.00 74.00           H  
ATOM   1640  CA  ALA A 113     -43.216  -4.771  86.100  1.00 74.00           C  
ATOM   1641  HA  ALA A 113     -43.263  -5.317  85.157  1.00 74.00           H  
ATOM   1642  C   ALA A 113     -44.080  -3.507  85.932  1.00 74.00           C  
ATOM   1643  CB  ALA A 113     -43.772  -5.665  87.215  1.00 74.00           C  
ATOM   1644  HB1 ALA A 113     -43.734  -5.141  88.170  1.00 74.00           H  
ATOM   1645  HB2 ALA A 113     -43.192  -6.585  87.280  1.00 74.00           H  
ATOM   1646  HB3 ALA A 113     -44.809  -5.917  86.992  1.00 74.00           H  
ATOM   1647  O   ALA A 113     -45.020  -3.520  85.145  1.00 74.00           O  
ATOM   1648  N   THR A 114     -43.744  -2.425  86.642  1.00 70.36           N  
ATOM   1649  H   THR A 114     -42.909  -2.456  87.210  1.00 70.36           H  
ATOM   1650  CA  THR A 114     -44.454  -1.138  86.606  1.00 70.36           C  
ATOM   1651  HA  THR A 114     -45.520  -1.313  86.757  1.00 70.36           H  
ATOM   1652  C   THR A 114     -44.330  -0.391  85.279  1.00 70.36           C  
ATOM   1653  CB  THR A 114     -43.943  -0.219  87.729  1.00 70.36           C  
ATOM   1654  HB  THR A 114     -44.283   0.802  87.558  1.00 70.36           H  
ATOM   1655  O   THR A 114     -45.240   0.350  84.939  1.00 70.36           O  
ATOM   1656  CG2 THR A 114     -44.450  -0.679  89.097  1.00 70.36           C  
ATOM   1657 HG21 THR A 114     -44.081   0.003  89.863  1.00 70.36           H  
ATOM   1658 HG22 THR A 114     -45.540  -0.666  89.104  1.00 70.36           H  
ATOM   1659 HG23 THR A 114     -44.096  -1.687  89.312  1.00 70.36           H  
ATOM   1660  OG1 THR A 114     -42.530  -0.247  87.794  1.00 70.36           O  
ATOM   1661  HG1 THR A 114     -42.193   0.403  87.173  1.00 70.36           H  
ATOM   1662  N   GLU A 115     -43.238  -0.577  84.532  1.00 75.01           N  
ATOM   1663  H   GLU A 115     -42.525  -1.214  84.856  1.00 75.01           H  
ATOM   1664  CA  GLU A 115     -43.004   0.096  83.238  1.00 75.01           C  
ATOM   1665  HA  GLU A 115     -43.628   0.985  83.152  1.00 75.01           H  
ATOM   1666  C   GLU A 115     -43.342  -0.802  82.044  1.00 75.01           C  
ATOM   1667  CB  GLU A 115     -41.537   0.534  83.147  1.00 75.01           C  
ATOM   1668  HB2 GLU A 115     -41.335   0.871  82.130  1.00 75.01           H  
ATOM   1669  HB3 GLU A 115     -40.896  -0.320  83.365  1.00 75.01           H  
ATOM   1670  O   GLU A 115     -43.546  -0.327  80.927  1.00 75.01           O  
ATOM   1671  CG  GLU A 115     -41.220   1.685  84.113  1.00 75.01           C  
ATOM   1672  HG2 GLU A 115     -41.861   2.532  83.871  1.00 75.01           H  
ATOM   1673  HG3 GLU A 115     -41.453   1.366  85.129  1.00 75.01           H  
ATOM   1674  CD  GLU A 115     -39.750   2.128  84.061  1.00 75.01           C  
ATOM   1675  OE1 GLU A 115     -39.398   2.991  84.895  1.00 75.01           O  
ATOM   1676  OE2 GLU A 115     -38.982   1.572  83.243  1.00 75.01           O  
ATOM   1677  N   ARG A 116     -43.431  -2.116  82.275  1.00 74.74           N  
ATOM   1678  H   ARG A 116     -43.235  -2.423  83.217  1.00 74.74           H  
ATOM   1679  CA  ARG A 116     -43.635  -3.127  81.232  1.00 74.74           C  
ATOM   1680  HA  ARG A 116     -42.807  -3.052  80.528  1.00 74.74           H  
ATOM   1681  C   ARG A 116     -44.916  -2.890  80.427  1.00 74.74           C  
ATOM   1682  CB  ARG A 116     -43.610  -4.503  81.913  1.00 74.74           C  
ATOM   1683  HB2 ARG A 116     -42.844  -4.493  82.688  1.00 74.74           H  
ATOM   1684  HB3 ARG A 116     -44.572  -4.696  82.387  1.00 74.74           H  
ATOM   1685  O   ARG A 116     -44.918  -3.085  79.218  1.00 74.74           O  
ATOM   1686  CG  ARG A 116     -43.272  -5.630  80.931  1.00 74.74           C  
ATOM   1687  HG2 ARG A 116     -44.039  -5.670  80.157  1.00 74.74           H  
ATOM   1688  HG3 ARG A 116     -42.311  -5.432  80.456  1.00 74.74           H  
ATOM   1689  CD  ARG A 116     -43.220  -6.988  81.642  1.00 74.74           C  
ATOM   1690  HD2 ARG A 116     -44.149  -7.134  82.194  1.00 74.74           H  
ATOM   1691  HD3 ARG A 116     -43.143  -7.760  80.877  1.00 74.74           H  
ATOM   1692  NE  ARG A 116     -42.065  -7.100  82.557  1.00 74.74           N  
ATOM   1693  HE  ARG A 116     -41.432  -6.314  82.602  1.00 74.74           H  
ATOM   1694  NH1 ARG A 116     -42.379  -9.283  83.191  1.00 74.74           N  
ATOM   1695 HH11 ARG A 116     -43.215  -9.305  82.625  1.00 74.74           H  
ATOM   1696 HH12 ARG A 116     -42.013 -10.109  83.643  1.00 74.74           H  
ATOM   1697  NH2 ARG A 116     -40.550  -8.158  83.854  1.00 74.74           N  
ATOM   1698 HH21 ARG A 116     -39.990  -7.319  83.797  1.00 74.74           H  
ATOM   1699 HH22 ARG A 116     -40.071  -9.002  84.135  1.00 74.74           H  
ATOM   1700  CZ  ARG A 116     -41.674  -8.181  83.201  1.00 74.74           C  
ATOM   1701  N   GLU A 117     -45.981  -2.436  81.083  1.00 75.45           N  
ATOM   1702  H   GLU A 117     -45.887  -2.267  82.074  1.00 75.45           H  
ATOM   1703  CA  GLU A 117     -47.268  -2.132  80.447  1.00 75.45           C  
ATOM   1704  HA  GLU A 117     -47.578  -2.995  79.858  1.00 75.45           H  
ATOM   1705  C   GLU A 117     -47.159  -0.935  79.483  1.00 75.45           C  
ATOM   1706  CB  GLU A 117     -48.302  -1.893  81.566  1.00 75.45           C  
ATOM   1707  HB2 GLU A 117     -48.333  -0.833  81.819  1.00 75.45           H  
ATOM   1708  HB3 GLU A 117     -47.984  -2.439  82.454  1.00 75.45           H  
ATOM   1709  O   GLU A 117     -47.658  -0.980  78.357  1.00 75.45           O  
ATOM   1710  CG  GLU A 117     -49.710  -2.392  81.213  1.00 75.45           C  
ATOM   1711  HG2 GLU A 117     -50.117  -1.771  80.415  1.00 75.45           H  
ATOM   1712  HG3 GLU A 117     -49.628  -3.413  80.838  1.00 75.45           H  
ATOM   1713  CD  GLU A 117     -50.663  -2.380  82.424  1.00 75.45           C  
ATOM   1714  OE1 GLU A 117     -51.631  -3.175  82.403  1.00 75.45           O  
ATOM   1715  OE2 GLU A 117     -50.436  -1.584  83.363  1.00 75.45           O  
ATOM   1716  N   GLU A 118     -46.425   0.106  79.884  1.00 75.46           N  
ATOM   1717  H   GLU A 118     -45.974   0.064  80.787  1.00 75.46           H  
ATOM   1718  CA  GLU A 118     -46.174   1.290  79.058  1.00 75.46           C  
ATOM   1719  HA  GLU A 118     -47.122   1.612  78.627  1.00 75.46           H  
ATOM   1720  C   GLU A 118     -45.221   0.972  77.894  1.00 75.46           C  
ATOM   1721  CB  GLU A 118     -45.645   2.419  79.961  1.00 75.46           C  
ATOM   1722  HB2 GLU A 118     -44.606   2.222  80.226  1.00 75.46           H  
ATOM   1723  HB3 GLU A 118     -46.241   2.438  80.873  1.00 75.46           H  
ATOM   1724  O   GLU A 118     -45.427   1.440  76.771  1.00 75.46           O  
ATOM   1725  CG  GLU A 118     -45.764   3.792  79.284  1.00 75.46           C  
ATOM   1726  HG2 GLU A 118     -45.114   3.810  78.410  1.00 75.46           H  
ATOM   1727  HG3 GLU A 118     -46.789   3.918  78.936  1.00 75.46           H  
ATOM   1728  CD  GLU A 118     -45.404   4.975  80.200  1.00 75.46           C  
ATOM   1729  OE1 GLU A 118     -45.638   6.120  79.744  1.00 75.46           O  
ATOM   1730  OE2 GLU A 118     -44.888   4.749  81.315  1.00 75.46           O  
ATOM   1731  N   LEU A 119     -44.226   0.108  78.127  1.00 72.02           N  
ATOM   1732  H   LEU A 119     -44.087  -0.195  79.080  1.00 72.02           H  
ATOM   1733  CA  LEU A 119     -43.308  -0.386  77.101  1.00 72.02           C  
ATOM   1734  HA  LEU A 119     -42.855   0.475  76.609  1.00 72.02           H  
ATOM   1735  C   LEU A 119     -44.038  -1.213  76.032  1.00 72.02           C  
ATOM   1736  CB  LEU A 119     -42.204  -1.209  77.780  1.00 72.02           C  
ATOM   1737  HB2 LEU A 119     -42.629  -2.167  78.079  1.00 72.02           H  
ATOM   1738  HB3 LEU A 119     -41.868  -0.705  78.686  1.00 72.02           H  
ATOM   1739  O   LEU A 119     -43.829  -0.976  74.843  1.00 72.02           O  
ATOM   1740  CG  LEU A 119     -40.997  -1.433  76.852  1.00 72.02           C  
ATOM   1741  HG  LEU A 119     -41.314  -1.465  75.810  1.00 72.02           H  
ATOM   1742  CD1 LEU A 119     -39.949  -0.334  77.023  1.00 72.02           C  
ATOM   1743 HD11 LEU A 119     -39.116  -0.513  76.342  1.00 72.02           H  
ATOM   1744 HD12 LEU A 119     -40.391   0.636  76.795  1.00 72.02           H  
ATOM   1745 HD13 LEU A 119     -39.574  -0.326  78.046  1.00 72.02           H  
ATOM   1746  CD2 LEU A 119     -40.353  -2.763  77.187  1.00 72.02           C  
ATOM   1747 HD21 LEU A 119     -41.082  -3.557  77.022  1.00 72.02           H  
ATOM   1748 HD22 LEU A 119     -39.482  -2.920  76.550  1.00 72.02           H  
ATOM   1749 HD23 LEU A 119     -40.045  -2.773  78.233  1.00 72.02           H  
ATOM   1750  N   VAL A 120     -44.936  -2.124  76.433  1.00 75.51           N  
ATOM   1751  H   VAL A 120     -45.048  -2.275  77.425  1.00 75.51           H  
ATOM   1752  CA  VAL A 120     -45.784  -2.899  75.507  1.00 75.51           C  
ATOM   1753  HA  VAL A 120     -45.141  -3.446  74.817  1.00 75.51           H  
ATOM   1754  C   VAL A 120     -46.638  -1.957  74.657  1.00 75.51           C  
ATOM   1755  CB  VAL A 120     -46.653  -3.927  76.262  1.00 75.51           C  
ATOM   1756  HB  VAL A 120     -47.140  -3.437  77.105  1.00 75.51           H  
ATOM   1757  O   VAL A 120     -46.596  -2.050  73.433  1.00 75.51           O  
ATOM   1758  CG1 VAL A 120     -47.735  -4.562  75.377  1.00 75.51           C  
ATOM   1759 HG11 VAL A 120     -48.258  -5.344  75.926  1.00 75.51           H  
ATOM   1760 HG12 VAL A 120     -48.474  -3.819  75.080  1.00 75.51           H  
ATOM   1761 HG13 VAL A 120     -47.290  -4.992  74.479  1.00 75.51           H  
ATOM   1762  CG2 VAL A 120     -45.785  -5.079  76.791  1.00 75.51           C  
ATOM   1763 HG21 VAL A 120     -44.935  -4.696  77.355  1.00 75.51           H  
ATOM   1764 HG22 VAL A 120     -45.404  -5.669  75.957  1.00 75.51           H  
ATOM   1765 HG23 VAL A 120     -46.382  -5.718  77.442  1.00 75.51           H  
ATOM   1766  N   GLN A 121     -47.309  -0.972  75.266  1.00 74.83           N  
ATOM   1767  H   GLN A 121     -47.309  -0.935  76.275  1.00 74.83           H  
ATOM   1768  CA  GLN A 121     -48.095   0.022  74.517  1.00 74.83           C  
ATOM   1769  HA  GLN A 121     -48.865  -0.492  73.942  1.00 74.83           H  
ATOM   1770  C   GLN A 121     -47.254   0.849  73.533  1.00 74.83           C  
ATOM   1771  CB  GLN A 121     -48.753   1.009  75.489  1.00 74.83           C  
ATOM   1772  HB2 GLN A 121     -49.087   1.878  74.923  1.00 74.83           H  
ATOM   1773  HB3 GLN A 121     -48.020   1.346  76.223  1.00 74.83           H  
ATOM   1774  O   GLN A 121     -47.762   1.355  72.524  1.00 74.83           O  
ATOM   1775  CG  GLN A 121     -49.974   0.437  76.212  1.00 74.83           C  
ATOM   1776  HG2 GLN A 121     -50.708   0.107  75.477  1.00 74.83           H  
ATOM   1777  HG3 GLN A 121     -49.677  -0.426  76.808  1.00 74.83           H  
ATOM   1778  CD  GLN A 121     -50.624   1.471  77.125  1.00 74.83           C  
ATOM   1779  NE2 GLN A 121     -51.640   1.090  77.866  1.00 74.83           N  
ATOM   1780 HE21 GLN A 121     -51.879   0.110  77.911  1.00 74.83           H  
ATOM   1781 HE22 GLN A 121     -51.971   1.765  78.541  1.00 74.83           H  
ATOM   1782  OE1 GLN A 121     -50.264   2.639  77.176  1.00 74.83           O  
ATOM   1783  N   ARG A 122     -45.973   1.077  73.837  1.00 73.89           N  
ATOM   1784  H   ARG A 122     -45.620   0.696  74.703  1.00 73.89           H  
ATOM   1785  CA  ARG A 122     -45.059   1.810  72.953  1.00 73.89           C  
ATOM   1786  HA  ARG A 122     -45.612   2.619  72.477  1.00 73.89           H  
ATOM   1787  C   ARG A 122     -44.573   0.931  71.800  1.00 73.89           C  
ATOM   1788  CB  ARG A 122     -43.911   2.410  73.782  1.00 73.89           C  
ATOM   1789  HB2 ARG A 122     -44.123   2.306  74.846  1.00 73.89           H  
ATOM   1790  HB3 ARG A 122     -42.983   1.876  73.579  1.00 73.89           H  
ATOM   1791  O   ARG A 122     -44.614   1.387  70.659  1.00 73.89           O  
ATOM   1792  CG  ARG A 122     -43.729   3.901  73.479  1.00 73.89           C  
ATOM   1793  HG2 ARG A 122     -43.363   4.016  72.459  1.00 73.89           H  
ATOM   1794  HG3 ARG A 122     -44.681   4.419  73.585  1.00 73.89           H  
ATOM   1795  CD  ARG A 122     -42.726   4.506  74.465  1.00 73.89           C  
ATOM   1796  HD2 ARG A 122     -43.156   4.471  75.466  1.00 73.89           H  
ATOM   1797  HD3 ARG A 122     -41.819   3.901  74.456  1.00 73.89           H  
ATOM   1798  NE  ARG A 122     -42.383   5.896  74.108  1.00 73.89           N  
ATOM   1799  HE  ARG A 122     -42.705   6.231  73.211  1.00 73.89           H  
ATOM   1800  NH1 ARG A 122     -41.108   6.339  75.965  1.00 73.89           N  
ATOM   1801 HH11 ARG A 122     -40.532   6.960  76.515  1.00 73.89           H  
ATOM   1802 HH12 ARG A 122     -41.356   5.438  76.347  1.00 73.89           H  
ATOM   1803  NH2 ARG A 122     -41.296   7.880  74.362  1.00 73.89           N  
ATOM   1804 HH21 ARG A 122     -40.672   8.466  74.898  1.00 73.89           H  
ATOM   1805 HH22 ARG A 122     -41.614   8.179  73.451  1.00 73.89           H  
ATOM   1806  CZ  ARG A 122     -41.602   6.696  74.813  1.00 73.89           C  
ATOM   1807  N   LEU A 123     -44.210  -0.321  72.079  1.00 72.60           N  
ATOM   1808  H   LEU A 123     -44.222  -0.610  73.046  1.00 72.60           H  
ATOM   1809  CA  LEU A 123     -43.817  -1.320  71.080  1.00 72.60           C  
ATOM   1810  HA  LEU A 123     -43.001  -0.919  70.479  1.00 72.60           H  
ATOM   1811  C   LEU A 123     -44.960  -1.636  70.106  1.00 72.60           C  
ATOM   1812  CB  LEU A 123     -43.340  -2.592  71.808  1.00 72.60           C  
ATOM   1813  HB2 LEU A 123     -44.013  -2.793  72.642  1.00 72.60           H  
ATOM   1814  HB3 LEU A 123     -43.409  -3.441  71.129  1.00 72.60           H  
ATOM   1815  O   LEU A 123     -44.746  -1.636  68.895  1.00 72.60           O  
ATOM   1816  CG  LEU A 123     -41.893  -2.499  72.324  1.00 72.60           C  
ATOM   1817  HG  LEU A 123     -41.737  -1.541  72.820  1.00 72.60           H  
ATOM   1818  CD1 LEU A 123     -41.614  -3.612  73.334  1.00 72.60           C  
ATOM   1819 HD11 LEU A 123     -42.293  -3.518  74.181  1.00 72.60           H  
ATOM   1820 HD12 LEU A 123     -40.589  -3.530  73.696  1.00 72.60           H  
ATOM   1821 HD13 LEU A 123     -41.749  -4.587  72.865  1.00 72.60           H  
ATOM   1822  CD2 LEU A 123     -40.900  -2.637  71.168  1.00 72.60           C  
ATOM   1823 HD21 LEU A 123     -40.965  -1.779  70.499  1.00 72.60           H  
ATOM   1824 HD22 LEU A 123     -39.885  -2.694  71.560  1.00 72.60           H  
ATOM   1825 HD23 LEU A 123     -41.096  -3.550  70.606  1.00 72.60           H  
ATOM   1826  N   GLU A 124     -46.189  -1.804  70.602  1.00 75.59           N  
ATOM   1827  H   GLU A 124     -46.300  -1.857  71.605  1.00 75.59           H  
ATOM   1828  CA  GLU A 124     -47.380  -2.017  69.767  1.00 75.59           C  
ATOM   1829  HA  GLU A 124     -47.239  -2.907  69.154  1.00 75.59           H  
ATOM   1830  C   GLU A 124     -47.633  -0.843  68.812  1.00 75.59           C  
ATOM   1831  CB  GLU A 124     -48.615  -2.221  70.658  1.00 75.59           C  
ATOM   1832  HB2 GLU A 124     -49.508  -2.107  70.044  1.00 75.59           H  
ATOM   1833  HB3 GLU A 124     -48.626  -1.448  71.426  1.00 75.59           H  
ATOM   1834  O   GLU A 124     -47.936  -1.052  67.634  1.00 75.59           O  
ATOM   1835  CG  GLU A 124     -48.661  -3.615  71.303  1.00 75.59           C  
ATOM   1836  HG2 GLU A 124     -47.760  -3.779  71.895  1.00 75.59           H  
ATOM   1837  HG3 GLU A 124     -48.668  -4.357  70.504  1.00 75.59           H  
ATOM   1838  CD  GLU A 124     -49.900  -3.809  72.192  1.00 75.59           C  
ATOM   1839  OE1 GLU A 124     -50.313  -4.980  72.349  1.00 75.59           O  
ATOM   1840  OE2 GLU A 124     -50.441  -2.795  72.694  1.00 75.59           O  
ATOM   1841  N   ARG A 125     -47.447   0.401  69.283  1.00 72.72           N  
ATOM   1842  H   ARG A 125     -47.192   0.499  70.255  1.00 72.72           H  
ATOM   1843  CA  ARG A 125     -47.557   1.598  68.432  1.00 72.72           C  
ATOM   1844  HA  ARG A 125     -48.506   1.554  67.897  1.00 72.72           H  
ATOM   1845  C   ARG A 125     -46.499   1.638  67.332  1.00 72.72           C  
ATOM   1846  CB  ARG A 125     -47.508   2.879  69.280  1.00 72.72           C  
ATOM   1847  HB2 ARG A 125     -46.833   2.746  70.126  1.00 72.72           H  
ATOM   1848  HB3 ARG A 125     -47.129   3.697  68.667  1.00 72.72           H  
ATOM   1849  O   ARG A 125     -46.821   2.040  66.217  1.00 72.72           O  
ATOM   1850  CG  ARG A 125     -48.909   3.265  69.767  1.00 72.72           C  
ATOM   1851  HG2 ARG A 125     -49.323   2.466  70.382  1.00 72.72           H  
ATOM   1852  HG3 ARG A 125     -49.554   3.400  68.899  1.00 72.72           H  
ATOM   1853  CD  ARG A 125     -48.894   4.576  70.561  1.00 72.72           C  
ATOM   1854  HD2 ARG A 125     -48.322   5.325  70.013  1.00 72.72           H  
ATOM   1855  HD3 ARG A 125     -49.926   4.917  70.649  1.00 72.72           H  
ATOM   1856  NE  ARG A 125     -48.329   4.383  71.909  1.00 72.72           N  
ATOM   1857  HE  ARG A 125     -47.943   3.469  72.098  1.00 72.72           H  
ATOM   1858  NH1 ARG A 125     -49.091   6.341  72.837  1.00 72.72           N  
ATOM   1859 HH11 ARG A 125     -49.195   6.930  73.651  1.00 72.72           H  
ATOM   1860 HH12 ARG A 125     -49.500   6.590  71.948  1.00 72.72           H  
ATOM   1861  NH2 ARG A 125     -47.950   4.890  74.094  1.00 72.72           N  
ATOM   1862 HH21 ARG A 125     -48.117   5.456  74.914  1.00 72.72           H  
ATOM   1863 HH22 ARG A 125     -47.543   3.976  74.231  1.00 72.72           H  
ATOM   1864  CZ  ARG A 125     -48.454   5.204  72.935  1.00 72.72           C  
ATOM   1865  N   MET A 126     -45.268   1.212  67.617  1.00 68.03           N  
ATOM   1866  H   MET A 126     -45.076   0.888  68.554  1.00 68.03           H  
ATOM   1867  CA  MET A 126     -44.196   1.154  66.613  1.00 68.03           C  
ATOM   1868  HA  MET A 126     -44.147   2.109  66.090  1.00 68.03           H  
ATOM   1869  C   MET A 126     -44.472   0.084  65.548  1.00 68.03           C  
ATOM   1870  CB  MET A 126     -42.843   0.911  67.298  1.00 68.03           C  
ATOM   1871  HB2 MET A 126     -42.099   0.703  66.530  1.00 68.03           H  
ATOM   1872  HB3 MET A 126     -42.908   0.046  67.957  1.00 68.03           H  
ATOM   1873  O   MET A 126     -44.348   0.353  64.355  1.00 68.03           O  
ATOM   1874  CG  MET A 126     -42.386   2.134  68.103  1.00 68.03           C  
ATOM   1875  HG2 MET A 126     -43.164   2.393  68.821  1.00 68.03           H  
ATOM   1876  HG3 MET A 126     -42.264   2.977  67.423  1.00 68.03           H  
ATOM   1877  SD  MET A 126     -40.841   1.910  69.026  1.00 68.03           S  
ATOM   1878  CE  MET A 126     -39.651   1.733  67.664  1.00 68.03           C  
ATOM   1879  HE1 MET A 126     -38.643   1.665  68.072  1.00 68.03           H  
ATOM   1880  HE2 MET A 126     -39.712   2.596  67.001  1.00 68.03           H  
ATOM   1881  HE3 MET A 126     -39.861   0.824  67.101  1.00 68.03           H  
ATOM   1882  N   LEU A 127     -44.927  -1.102  65.963  1.00 71.05           N  
ATOM   1883  H   LEU A 127     -44.985  -1.262  66.959  1.00 71.05           H  
ATOM   1884  CA  LEU A 127     -45.286  -2.209  65.068  1.00 71.05           C  
ATOM   1885  HA  LEU A 127     -44.430  -2.420  64.427  1.00 71.05           H  
ATOM   1886  C   LEU A 127     -46.457  -1.861  64.135  1.00 71.05           C  
ATOM   1887  CB  LEU A 127     -45.603  -3.444  65.939  1.00 71.05           C  
ATOM   1888  HB2 LEU A 127     -45.581  -3.161  66.991  1.00 71.05           H  
ATOM   1889  HB3 LEU A 127     -46.618  -3.793  65.746  1.00 71.05           H  
ATOM   1890  O   LEU A 127     -46.452  -2.239  62.962  1.00 71.05           O  
ATOM   1891  CG  LEU A 127     -44.613  -4.602  65.721  1.00 71.05           C  
ATOM   1892  HG  LEU A 127     -43.632  -4.208  65.456  1.00 71.05           H  
ATOM   1893  CD1 LEU A 127     -44.458  -5.418  67.003  1.00 71.05           C  
ATOM   1894 HD11 LEU A 127     -43.759  -6.237  66.835  1.00 71.05           H  
ATOM   1895 HD12 LEU A 127     -44.055  -4.784  67.793  1.00 71.05           H  
ATOM   1896 HD13 LEU A 127     -45.420  -5.820  67.319  1.00 71.05           H  
ATOM   1897  CD2 LEU A 127     -45.106  -5.527  64.605  1.00 71.05           C  
ATOM   1898 HD21 LEU A 127     -44.369  -6.312  64.439  1.00 71.05           H  
ATOM   1899 HD22 LEU A 127     -46.059  -5.977  64.884  1.00 71.05           H  
ATOM   1900 HD23 LEU A 127     -45.220  -4.953  63.685  1.00 71.05           H  
ATOM   1901  N   ALA A 128     -47.448  -1.114  64.633  1.00 67.59           N  
ATOM   1902  H   ALA A 128     -47.427  -0.882  65.616  1.00 67.59           H  
ATOM   1903  CA  ALA A 128     -48.594  -0.675  63.838  1.00 67.59           C  
ATOM   1904  HA  ALA A 128     -49.066  -1.554  63.400  1.00 67.59           H  
ATOM   1905  C   ALA A 128     -48.199   0.256  62.675  1.00 67.59           C  
ATOM   1906  CB  ALA A 128     -49.603  -0.003  64.777  1.00 67.59           C  
ATOM   1907  HB1 ALA A 128     -49.896  -0.698  65.565  1.00 67.59           H  
ATOM   1908  HB2 ALA A 128     -49.157   0.882  65.231  1.00 67.59           H  
ATOM   1909  HB3 ALA A 128     -50.488   0.292  64.213  1.00 67.59           H  
ATOM   1910  O   ALA A 128     -48.827   0.203  61.618  1.00 67.59           O  
ATOM   1911  N   ALA A 129     -47.153   1.072  62.846  1.00 63.20           N  
ATOM   1912  H   ALA A 129     -46.662   1.052  63.728  1.00 63.20           H  
ATOM   1913  CA  ALA A 129     -46.709   2.035  61.839  1.00 63.20           C  
ATOM   1914  HA  ALA A 129     -47.587   2.522  61.414  1.00 63.20           H  
ATOM   1915  C   ALA A 129     -45.941   1.399  60.660  1.00 63.20           C  
ATOM   1916  CB  ALA A 129     -45.875   3.106  62.553  1.00 63.20           C  
ATOM   1917  HB1 ALA A 129     -46.458   3.562  63.353  1.00 63.20           H  
ATOM   1918  HB2 ALA A 129     -44.975   2.658  62.974  1.00 63.20           H  
ATOM   1919  HB3 ALA A 129     -45.585   3.877  61.839  1.00 63.20           H  
ATOM   1920  O   ALA A 129     -45.977   1.936  59.557  1.00 63.20           O  
ATOM   1921  N   LEU A 130     -45.273   0.255  60.864  1.00 57.73           N  
ATOM   1922  H   LEU A 130     -45.277  -0.124  61.800  1.00 57.73           H  
ATOM   1923  CA  LEU A 130     -44.369  -0.364  59.876  1.00 57.73           C  
ATOM   1924  HA  LEU A 130     -43.852   0.430  59.337  1.00 57.73           H  
ATOM   1925  C   LEU A 130     -45.067  -1.205  58.788  1.00 57.73           C  
ATOM   1926  CB  LEU A 130     -43.322  -1.199  60.647  1.00 57.73           C  
ATOM   1927  HB2 LEU A 130     -43.716  -1.452  61.632  1.00 57.73           H  
ATOM   1928  HB3 LEU A 130     -43.145  -2.143  60.131  1.00 57.73           H  
ATOM   1929  O   LEU A 130     -44.532  -1.362  57.694  1.00 57.73           O  
ATOM   1930  CG  LEU A 130     -41.976  -0.465  60.802  1.00 57.73           C  
ATOM   1931  HG  LEU A 130     -42.155   0.604  60.920  1.00 57.73           H  
ATOM   1932  CD1 LEU A 130     -41.232  -0.955  62.043  1.00 57.73           C  
ATOM   1933 HD11 LEU A 130     -40.280  -0.431  62.130  1.00 57.73           H  
ATOM   1934 HD12 LEU A 130     -41.044  -2.026  61.969  1.00 57.73           H  
ATOM   1935 HD13 LEU A 130     -41.827  -0.750  62.934  1.00 57.73           H  
ATOM   1936  CD2 LEU A 130     -41.089  -0.699  59.578  1.00 57.73           C  
ATOM   1937 HD21 LEU A 130     -41.603  -0.363  58.677  1.00 57.73           H  
ATOM   1938 HD22 LEU A 130     -40.162  -0.134  59.681  1.00 57.73           H  
ATOM   1939 HD23 LEU A 130     -40.850  -1.757  59.476  1.00 57.73           H  
ATOM   1940  N   ARG A 131     -46.258  -1.755  59.054  1.00 60.87           N  
ATOM   1941  H   ARG A 131     -46.657  -1.558  59.960  1.00 60.87           H  
ATOM   1942  CA  ARG A 131     -46.931  -2.719  58.152  1.00 60.87           C  
ATOM   1943  HA  ARG A 131     -46.243  -3.548  57.987  1.00 60.87           H  
ATOM   1944  C   ARG A 131     -47.264  -2.241  56.727  1.00 60.87           C  
ATOM   1945  CB  ARG A 131     -48.213  -3.254  58.804  1.00 60.87           C  
ATOM   1946  HB2 ARG A 131     -48.904  -3.573  58.024  1.00 60.87           H  
ATOM   1947  HB3 ARG A 131     -48.697  -2.468  59.385  1.00 60.87           H  
ATOM   1948  O   ARG A 131     -47.138  -3.065  55.824  1.00 60.87           O  
ATOM   1949  CG  ARG A 131     -47.924  -4.463  59.692  1.00 60.87           C  
ATOM   1950  HG2 ARG A 131     -47.430  -5.238  59.106  1.00 60.87           H  
ATOM   1951  HG3 ARG A 131     -47.276  -4.164  60.516  1.00 60.87           H  
ATOM   1952  CD  ARG A 131     -49.243  -5.007  60.243  1.00 60.87           C  
ATOM   1953  HD2 ARG A 131     -49.733  -4.211  60.805  1.00 60.87           H  
ATOM   1954  HD3 ARG A 131     -49.881  -5.302  59.410  1.00 60.87           H  
ATOM   1955  NE  ARG A 131     -49.010  -6.167  61.120  1.00 60.87           N  
ATOM   1956  HE  ARG A 131     -48.076  -6.550  61.115  1.00 60.87           H  
ATOM   1957  NH1 ARG A 131     -51.117  -6.282  62.019  1.00 60.87           N  
ATOM   1958 HH11 ARG A 131     -51.770  -6.698  62.668  1.00 60.87           H  
ATOM   1959 HH12 ARG A 131     -51.387  -5.501  61.438  1.00 60.87           H  
ATOM   1960  NH2 ARG A 131     -49.541  -7.715  62.695  1.00 60.87           N  
ATOM   1961 HH21 ARG A 131     -50.199  -8.124  63.344  1.00 60.87           H  
ATOM   1962 HH22 ARG A 131     -48.592  -8.058  62.668  1.00 60.87           H  
ATOM   1963  CZ  ARG A 131     -49.888  -6.715  61.936  1.00 60.87           C  
ATOM   1964  N   PRO A 132     -47.739  -1.006  56.481  1.00 52.35           N  
ATOM   1965  CA  PRO A 132     -48.311  -0.654  55.177  1.00 52.35           C  
ATOM   1966  HA  PRO A 132     -49.128  -1.343  54.961  1.00 52.35           H  
ATOM   1967  C   PRO A 132     -47.333  -0.695  53.990  1.00 52.35           C  
ATOM   1968  CB  PRO A 132     -48.891   0.754  55.353  1.00 52.35           C  
ATOM   1969  HB2 PRO A 132     -48.150   1.501  55.066  1.00 52.35           H  
ATOM   1970  HB3 PRO A 132     -49.804   0.888  54.774  1.00 52.35           H  
ATOM   1971  O   PRO A 132     -47.773  -0.816  52.853  1.00 52.35           O  
ATOM   1972  CG  PRO A 132     -49.151   0.865  56.853  1.00 52.35           C  
ATOM   1973  HG2 PRO A 132     -49.120   1.899  57.196  1.00 52.35           H  
ATOM   1974  HG3 PRO A 132     -50.110   0.407  57.093  1.00 52.35           H  
ATOM   1975  CD  PRO A 132     -48.024   0.037  57.455  1.00 52.35           C  
ATOM   1976  HD2 PRO A 132     -47.139   0.661  57.581  1.00 52.35           H  
ATOM   1977  HD3 PRO A 132     -48.347  -0.361  58.417  1.00 52.35           H  
ATOM   1978  N   VAL A 133     -46.023  -0.587  54.227  1.00 47.10           N  
ATOM   1979  H   VAL A 133     -45.712  -0.549  55.187  1.00 47.10           H  
ATOM   1980  CA  VAL A 133     -45.026  -0.295  53.178  1.00 47.10           C  
ATOM   1981  HA  VAL A 133     -45.433   0.484  52.532  1.00 47.10           H  
ATOM   1982  C   VAL A 133     -44.726  -1.491  52.249  1.00 47.10           C  
ATOM   1983  CB  VAL A 133     -43.748   0.279  53.839  1.00 47.10           C  
ATOM   1984  HB  VAL A 133     -43.325  -0.478  54.499  1.00 47.10           H  
ATOM   1985  O   VAL A 133     -44.337  -1.287  51.106  1.00 47.10           O  
ATOM   1986  CG1 VAL A 133     -42.672   0.691  52.828  1.00 47.10           C  
ATOM   1987 HG11 VAL A 133     -43.080   1.401  52.109  1.00 47.10           H  
ATOM   1988 HG12 VAL A 133     -41.825   1.146  53.342  1.00 47.10           H  
ATOM   1989 HG13 VAL A 133     -42.302  -0.183  52.292  1.00 47.10           H  
ATOM   1990  CG2 VAL A 133     -44.072   1.528  54.680  1.00 47.10           C  
ATOM   1991 HG21 VAL A 133     -43.153   1.940  55.096  1.00 47.10           H  
ATOM   1992 HG22 VAL A 133     -44.550   2.285  54.057  1.00 47.10           H  
ATOM   1993 HG23 VAL A 133     -44.726   1.275  55.515  1.00 47.10           H  
ATOM   1994  N   ALA A 134     -44.933  -2.740  52.682  1.00 40.85           N  
ATOM   1995  H   ALA A 134     -45.318  -2.862  53.608  1.00 40.85           H  
ATOM   1996  CA  ALA A 134     -44.379  -3.921  51.999  1.00 40.85           C  
ATOM   1997  HA  ALA A 134     -43.384  -3.663  51.639  1.00 40.85           H  
ATOM   1998  C   ALA A 134     -45.149  -4.455  50.761  1.00 40.85           C  
ATOM   1999  CB  ALA A 134     -44.211  -5.020  53.059  1.00 40.85           C  
ATOM   2000  HB1 ALA A 134     -45.185  -5.318  53.448  1.00 40.85           H  
ATOM   2001  HB2 ALA A 134     -43.586  -4.658  53.875  1.00 40.85           H  
ATOM   2002  HB3 ALA A 134     -43.728  -5.887  52.609  1.00 40.85           H  
ATOM   2003  O   ALA A 134     -44.592  -5.248  50.012  1.00 40.85           O  
ATOM   2004  N   GLN A 135     -46.421  -4.099  50.534  1.00 40.26           N  
ATOM   2005  H   GLN A 135     -46.825  -3.380  51.117  1.00 40.26           H  
ATOM   2006  CA  GLN A 135     -47.309  -4.875  49.636  1.00 40.26           C  
ATOM   2007  HA  GLN A 135     -47.028  -5.925  49.716  1.00 40.26           H  
ATOM   2008  C   GLN A 135     -47.234  -4.580  48.119  1.00 40.26           C  
ATOM   2009  CB  GLN A 135     -48.767  -4.747  50.126  1.00 40.26           C  
ATOM   2010  HB2 GLN A 135     -48.966  -3.717  50.423  1.00 40.26           H  
ATOM   2011  HB3 GLN A 135     -49.448  -4.998  49.313  1.00 40.26           H  
ATOM   2012  O   GLN A 135     -47.806  -5.339  47.344  1.00 40.26           O  
ATOM   2013  CG  GLN A 135     -49.076  -5.702  51.289  1.00 40.26           C  
ATOM   2014  HG2 GLN A 135     -48.866  -6.722  50.968  1.00 40.26           H  
ATOM   2015  HG3 GLN A 135     -48.427  -5.468  52.133  1.00 40.26           H  
ATOM   2016  CD  GLN A 135     -50.528  -5.629  51.760  1.00 40.26           C  
ATOM   2017  NE2 GLN A 135     -51.003  -6.632  52.466  1.00 40.26           N  
ATOM   2018 HE21 GLN A 135     -50.437  -7.456  52.612  1.00 40.26           H  
ATOM   2019 HE22 GLN A 135     -51.982  -6.566  52.703  1.00 40.26           H  
ATOM   2020  OE1 GLN A 135     -51.268  -4.687  51.538  1.00 40.26           O  
ATOM   2021  N   ALA A 136     -46.600  -3.503  47.653  1.00 33.55           N  
ATOM   2022  H   ALA A 136     -46.064  -2.939  48.297  1.00 33.55           H  
ATOM   2023  CA  ALA A 136     -46.846  -2.971  46.299  1.00 33.55           C  
ATOM   2024  HA  ALA A 136     -47.906  -3.106  46.088  1.00 33.55           H  
ATOM   2025  C   ALA A 136     -46.113  -3.656  45.105  1.00 33.55           C  
ATOM   2026  CB  ALA A 136     -46.599  -1.454  46.347  1.00 33.55           C  
ATOM   2027  HB1 ALA A 136     -47.189  -1.002  47.144  1.00 33.55           H  
ATOM   2028  HB2 ALA A 136     -45.541  -1.257  46.519  1.00 33.55           H  
ATOM   2029  HB3 ALA A 136     -46.889  -1.004  45.398  1.00 33.55           H  
ATOM   2030  O   ALA A 136     -46.206  -3.142  43.995  1.00 33.55           O  
ATOM   2031  N   ALA A 137     -45.383  -4.767  45.282  1.00 30.11           N  
ATOM   2032  H   ALA A 137     -45.400  -5.208  46.190  1.00 30.11           H  
ATOM   2033  CA  ALA A 137     -44.330  -5.197  44.336  1.00 30.11           C  
ATOM   2034  HA  ALA A 137     -43.873  -4.299  43.921  1.00 30.11           H  
ATOM   2035  C   ALA A 137     -44.730  -6.063  43.100  1.00 30.11           C  
ATOM   2036  CB  ALA A 137     -43.246  -5.903  45.165  1.00 30.11           C  
ATOM   2037  HB1 ALA A 137     -42.403  -6.152  44.519  1.00 30.11           H  
ATOM   2038  HB2 ALA A 137     -43.641  -6.826  45.590  1.00 30.11           H  
ATOM   2039  HB3 ALA A 137     -42.895  -5.251  45.964  1.00 30.11           H  
ATOM   2040  O   ALA A 137     -44.112  -5.919  42.052  1.00 30.11           O  
ATOM   2041  N   ASP A 138     -45.713  -6.969  43.182  1.00 28.75           N  
ATOM   2042  H   ASP A 138     -46.217  -7.003  44.057  1.00 28.75           H  
ATOM   2043  CA  ASP A 138     -45.703  -8.243  42.405  1.00 28.75           C  
ATOM   2044  HA  ASP A 138     -44.664  -8.558  42.311  1.00 28.75           H  
ATOM   2045  C   ASP A 138     -46.238  -8.274  40.937  1.00 28.75           C  
ATOM   2046  CB  ASP A 138     -46.461  -9.308  43.245  1.00 28.75           C  
ATOM   2047  HB2 ASP A 138     -47.171  -8.807  43.903  1.00 28.75           H  
ATOM   2048  HB3 ASP A 138     -47.063  -9.939  42.591  1.00 28.75           H  
ATOM   2049  O   ASP A 138     -46.230  -9.332  40.310  1.00 28.75           O  
ATOM   2050  CG  ASP A 138     -45.589 -10.253  44.085  1.00 28.75           C  
ATOM   2051  OD1 ASP A 138     -44.355 -10.279  43.893  1.00 28.75           O  
ATOM   2052  OD2 ASP A 138     -46.190 -10.944  44.940  1.00 28.75           O  
ATOM   2053  N   ALA A 139     -46.787  -7.204  40.350  1.00 27.28           N  
ATOM   2054  H   ALA A 139     -46.701  -6.317  40.825  1.00 27.28           H  
ATOM   2055  CA  ALA A 139     -47.799  -7.361  39.276  1.00 27.28           C  
ATOM   2056  HA  ALA A 139     -48.353  -8.271  39.505  1.00 27.28           H  
ATOM   2057  C   ALA A 139     -47.340  -7.554  37.794  1.00 27.28           C  
ATOM   2058  CB  ALA A 139     -48.804  -6.206  39.410  1.00 27.28           C  
ATOM   2059  HB1 ALA A 139     -48.316  -5.264  39.162  1.00 27.28           H  
ATOM   2060  HB2 ALA A 139     -49.642  -6.364  38.732  1.00 27.28           H  
ATOM   2061  HB3 ALA A 139     -49.182  -6.160  40.432  1.00 27.28           H  
ATOM   2062  O   ALA A 139     -48.201  -7.650  36.917  1.00 27.28           O  
ATOM   2063  N   SER A 140     -46.051  -7.589  37.441  1.00 27.39           N  
ATOM   2064  H   SER A 140     -45.356  -7.652  38.172  1.00 27.39           H  
ATOM   2065  CA  SER A 140     -45.543  -7.292  36.071  1.00 27.39           C  
ATOM   2066  HA  SER A 140     -46.180  -6.505  35.667  1.00 27.39           H  
ATOM   2067  C   SER A 140     -45.578  -8.410  34.985  1.00 27.39           C  
ATOM   2068  CB  SER A 140     -44.139  -6.677  36.189  1.00 27.39           C  
ATOM   2069  HB2 SER A 140     -43.715  -6.499  35.201  1.00 27.39           H  
ATOM   2070  HB3 SER A 140     -44.211  -5.721  36.708  1.00 27.39           H  
ATOM   2071  O   SER A 140     -44.799  -8.365  34.043  1.00 27.39           O  
ATOM   2072  OG  SER A 140     -43.299  -7.535  36.934  1.00 27.39           O  
ATOM   2073  HG  SER A 140     -42.396  -7.432  36.625  1.00 27.39           H  
ATOM   2074  N   GLY A 141     -46.486  -9.391  35.058  1.00 23.11           N  
ATOM   2075  H   GLY A 141     -47.157  -9.285  35.806  1.00 23.11           H  
ATOM   2076  CA  GLY A 141     -46.427 -10.716  34.386  1.00 23.11           C  
ATOM   2077  HA2 GLY A 141     -45.636 -11.280  34.881  1.00 23.11           H  
ATOM   2078  HA3 GLY A 141     -47.358 -11.233  34.618  1.00 23.11           H  
ATOM   2079  C   GLY A 141     -46.175 -10.899  32.856  1.00 23.11           C  
ATOM   2080  O   GLY A 141     -45.043 -11.087  32.434  1.00 23.11           O  
ATOM   2081  N   THR A 142     -47.224 -11.167  32.052  1.00 23.42           N  
ATOM   2082  H   THR A 142     -48.135 -10.914  32.410  1.00 23.42           H  
ATOM   2083  CA  THR A 142     -47.261 -12.390  31.187  1.00 23.42           C  
ATOM   2084  HA  THR A 142     -46.319 -12.921  31.321  1.00 23.42           H  
ATOM   2085  C   THR A 142     -47.402 -12.266  29.644  1.00 23.42           C  
ATOM   2086  CB  THR A 142     -48.389 -13.322  31.699  1.00 23.42           C  
ATOM   2087  HB  THR A 142     -48.664 -14.065  30.950  1.00 23.42           H  
ATOM   2088  O   THR A 142     -47.742 -13.260  29.004  1.00 23.42           O  
ATOM   2089  CG2 THR A 142     -47.997 -14.104  32.948  1.00 23.42           C  
ATOM   2090 HG21 THR A 142     -47.117 -14.710  32.734  1.00 23.42           H  
ATOM   2091 HG22 THR A 142     -47.768 -13.422  33.767  1.00 23.42           H  
ATOM   2092 HG23 THR A 142     -48.814 -14.763  33.244  1.00 23.42           H  
ATOM   2093  OG1 THR A 142     -49.542 -12.570  32.029  1.00 23.42           O  
ATOM   2094  HG1 THR A 142     -50.276 -13.188  32.069  1.00 23.42           H  
ATOM   2095  N   GLY A 143     -47.217 -11.111  28.995  1.00 23.11           N  
ATOM   2096  H   GLY A 143     -46.836 -10.326  29.505  1.00 23.11           H  
ATOM   2097  CA  GLY A 143     -47.601 -10.933  27.569  1.00 23.11           C  
ATOM   2098  HA2 GLY A 143     -47.373  -9.910  27.270  1.00 23.11           H  
ATOM   2099  HA3 GLY A 143     -48.679 -11.070  27.483  1.00 23.11           H  
ATOM   2100  C   GLY A 143     -46.908 -11.873  26.549  1.00 23.11           C  
ATOM   2101  O   GLY A 143     -45.685 -11.940  26.519  1.00 23.11           O  
ATOM   2102  N   ALA A 144     -47.675 -12.576  25.693  1.00 23.70           N  
ATOM   2103  H   ALA A 144     -48.673 -12.425  25.720  1.00 23.70           H  
ATOM   2104  CA  ALA A 144     -47.191 -13.602  24.744  1.00 23.70           C  
ATOM   2105  HA  ALA A 144     -46.216 -13.950  25.087  1.00 23.70           H  
ATOM   2106  C   ALA A 144     -47.018 -13.075  23.296  1.00 23.70           C  
ATOM   2107  CB  ALA A 144     -48.156 -14.798  24.794  1.00 23.70           C  
ATOM   2108  HB1 ALA A 144     -49.142 -14.493  24.444  1.00 23.70           H  
ATOM   2109  HB2 ALA A 144     -47.782 -15.595  24.151  1.00 23.70           H  
ATOM   2110  HB3 ALA A 144     -48.229 -15.170  25.816  1.00 23.70           H  
ATOM   2111  O   ALA A 144     -47.918 -12.416  22.780  1.00 23.70           O  
ATOM   2112  N   ASN A 145     -45.890 -13.390  22.638  1.00 24.78           N  
ATOM   2113  H   ASN A 145     -45.236 -14.007  23.097  1.00 24.78           H  
ATOM   2114  CA  ASN A 145     -45.387 -12.725  21.419  1.00 24.78           C  
ATOM   2115  HA  ASN A 145     -45.971 -11.820  21.251  1.00 24.78           H  
ATOM   2116  C   ASN A 145     -45.489 -13.646  20.158  1.00 24.78           C  
ATOM   2117  CB  ASN A 145     -43.928 -12.299  21.748  1.00 24.78           C  
ATOM   2118  HB2 ASN A 145     -43.832 -12.118  22.818  1.00 24.78           H  
ATOM   2119  HB3 ASN A 145     -43.236 -13.098  21.483  1.00 24.78           H  
ATOM   2120  O   ASN A 145     -44.770 -14.645  20.114  1.00 24.78           O  
ATOM   2121  CG  ASN A 145     -43.470 -11.017  21.076  1.00 24.78           C  
ATOM   2122  ND2 ASN A 145     -42.227 -10.637  21.266  1.00 24.78           N  
ATOM   2123 HD21 ASN A 145     -41.947  -9.797  20.780  1.00 24.78           H  
ATOM   2124 HD22 ASN A 145     -41.572 -11.215  21.772  1.00 24.78           H  
ATOM   2125  OD1 ASN A 145     -44.222 -10.316  20.428  1.00 24.78           O  
ATOM   2126  N   PRO A 146     -46.394 -13.410  19.178  1.00 26.09           N  
ATOM   2127  CA  PRO A 146     -46.659 -14.334  18.050  1.00 26.09           C  
ATOM   2128  HA  PRO A 146     -46.501 -15.357  18.390  1.00 26.09           H  
ATOM   2129  C   PRO A 146     -45.763 -14.144  16.788  1.00 26.09           C  
ATOM   2130  CB  PRO A 146     -48.156 -14.164  17.764  1.00 26.09           C  
ATOM   2131  HB2 PRO A 146     -48.403 -14.354  16.719  1.00 26.09           H  
ATOM   2132  HB3 PRO A 146     -48.722 -14.834  18.411  1.00 26.09           H  
ATOM   2133  O   PRO A 146     -45.194 -13.079  16.586  1.00 26.09           O  
ATOM   2134  CG  PRO A 146     -48.448 -12.716  18.159  1.00 26.09           C  
ATOM   2135  HG2 PRO A 146     -48.275 -12.067  17.301  1.00 26.09           H  
ATOM   2136  HG3 PRO A 146     -49.470 -12.599  18.519  1.00 26.09           H  
ATOM   2137  CD  PRO A 146     -47.430 -12.391  19.252  1.00 26.09           C  
ATOM   2138  HD2 PRO A 146     -47.006 -11.401  19.088  1.00 26.09           H  
ATOM   2139  HD3 PRO A 146     -47.923 -12.435  20.223  1.00 26.09           H  
ATOM   2140  N   SER A 147     -45.641 -15.191  15.943  1.00 26.49           N  
ATOM   2141  H   SER A 147     -46.207 -16.004  16.139  1.00 26.49           H  
ATOM   2142  CA  SER A 147     -44.670 -15.392  14.826  1.00 26.49           C  
ATOM   2143  HA  SER A 147     -43.745 -14.866  15.064  1.00 26.49           H  
ATOM   2144  C   SER A 147     -45.141 -14.927  13.424  1.00 26.49           C  
ATOM   2145  CB  SER A 147     -44.369 -16.898  14.740  1.00 26.49           C  
ATOM   2146  HB2 SER A 147     -43.689 -17.093  13.911  1.00 26.49           H  
ATOM   2147  HB3 SER A 147     -43.894 -17.225  15.665  1.00 26.49           H  
ATOM   2148  O   SER A 147     -46.328 -15.059  13.137  1.00 26.49           O  
ATOM   2149  OG  SER A 147     -45.577 -17.623  14.553  1.00 26.49           O  
ATOM   2150  HG  SER A 147     -45.987 -17.305  13.746  1.00 26.49           H  
ATOM   2151  N   GLY A 148     -44.250 -14.468  12.518  1.00 28.81           N  
ATOM   2152  H   GLY A 148     -43.269 -14.486  12.755  1.00 28.81           H  
ATOM   2153  CA  GLY A 148     -44.630 -13.699  11.305  1.00 28.81           C  
ATOM   2154  HA2 GLY A 148     -44.375 -12.655  11.489  1.00 28.81           H  
ATOM   2155  HA3 GLY A 148     -45.714 -13.736  11.191  1.00 28.81           H  
ATOM   2156  C   GLY A 148     -44.046 -14.071   9.916  1.00 28.81           C  
ATOM   2157  O   GLY A 148     -43.670 -13.138   9.210  1.00 28.81           O  
ATOM   2158  N   ASP A 149     -43.994 -15.349   9.507  1.00 30.13           N  
ATOM   2159  H   ASP A 149     -44.344 -16.054  10.140  1.00 30.13           H  
ATOM   2160  CA  ASP A 149     -43.193 -15.862   8.358  1.00 30.13           C  
ATOM   2161  HA  ASP A 149     -42.193 -15.440   8.457  1.00 30.13           H  
ATOM   2162  C   ASP A 149     -43.602 -15.529   6.887  1.00 30.13           C  
ATOM   2163  CB  ASP A 149     -43.043 -17.397   8.475  1.00 30.13           C  
ATOM   2164  HB2 ASP A 149     -44.022 -17.834   8.669  1.00 30.13           H  
ATOM   2165  HB3 ASP A 149     -42.695 -17.789   7.519  1.00 30.13           H  
ATOM   2166  O   ASP A 149     -42.824 -14.897   6.177  1.00 30.13           O  
ATOM   2167  CG  ASP A 149     -42.044 -17.876   9.534  1.00 30.13           C  
ATOM   2168  OD1 ASP A 149     -41.067 -17.145   9.806  1.00 30.13           O  
ATOM   2169  OD2 ASP A 149     -42.281 -18.975  10.083  1.00 30.13           O  
ATOM   2170  N   ASP A 150     -44.705 -16.072   6.341  1.00 35.18           N  
ATOM   2171  H   ASP A 150     -45.354 -16.546   6.953  1.00 35.18           H  
ATOM   2172  CA  ASP A 150     -44.779 -16.431   4.897  1.00 35.18           C  
ATOM   2173  HA  ASP A 150     -43.762 -16.659   4.577  1.00 35.18           H  
ATOM   2174  C   ASP A 150     -45.305 -15.316   3.953  1.00 35.18           C  
ATOM   2175  CB  ASP A 150     -45.577 -17.745   4.752  1.00 35.18           C  
ATOM   2176  HB2 ASP A 150     -46.644 -17.532   4.816  1.00 35.18           H  
ATOM   2177  HB3 ASP A 150     -45.322 -18.397   5.587  1.00 35.18           H  
ATOM   2178  O   ASP A 150     -46.464 -14.915   4.030  1.00 35.18           O  
ATOM   2179  CG  ASP A 150     -45.287 -18.524   3.459  1.00 35.18           C  
ATOM   2180  OD1 ASP A 150     -44.583 -17.980   2.571  1.00 35.18           O  
ATOM   2181  OD2 ASP A 150     -45.743 -19.688   3.386  1.00 35.18           O  
ATOM   2182  N   LEU A 151     -44.459 -14.809   3.041  1.00 35.77           N  
ATOM   2183  H   LEU A 151     -43.533 -15.213   3.026  1.00 35.77           H  
ATOM   2184  CA  LEU A 151     -44.717 -13.607   2.218  1.00 35.77           C  
ATOM   2185  HA  LEU A 151     -45.477 -13.004   2.715  1.00 35.77           H  
ATOM   2186  C   LEU A 151     -45.257 -13.850   0.794  1.00 35.77           C  
ATOM   2187  CB  LEU A 151     -43.402 -12.799   2.103  1.00 35.77           C  
ATOM   2188  HB2 LEU A 151     -42.604 -13.470   1.783  1.00 35.77           H  
ATOM   2189  HB3 LEU A 151     -43.523 -12.049   1.322  1.00 35.77           H  
ATOM   2190  O   LEU A 151     -45.703 -12.906   0.143  1.00 35.77           O  
ATOM   2191  CG  LEU A 151     -42.953 -12.069   3.379  1.00 35.77           C  
ATOM   2192  HG  LEU A 151     -42.725 -12.790   4.165  1.00 35.77           H  
ATOM   2193  CD1 LEU A 151     -41.699 -11.239   3.096  1.00 35.77           C  
ATOM   2194 HD11 LEU A 151     -41.365 -10.760   4.017  1.00 35.77           H  
ATOM   2195 HD12 LEU A 151     -40.901 -11.889   2.736  1.00 35.77           H  
ATOM   2196 HD13 LEU A 151     -41.912 -10.470   2.354  1.00 35.77           H  
ATOM   2197  CD2 LEU A 151     -44.058 -11.142   3.843  1.00 35.77           C  
ATOM   2198 HD21 LEU A 151     -44.774 -11.714   4.434  1.00 35.77           H  
ATOM   2199 HD22 LEU A 151     -44.567 -10.767   2.956  1.00 35.77           H  
ATOM   2200 HD23 LEU A 151     -43.659 -10.344   4.470  1.00 35.77           H  
ATOM   2201  N   GLY A 152     -45.125 -15.053   0.229  1.00 42.53           N  
ATOM   2202  H   GLY A 152     -44.827 -15.818   0.816  1.00 42.53           H  
ATOM   2203  CA  GLY A 152     -45.253 -15.254  -1.227  1.00 42.53           C  
ATOM   2204  HA2 GLY A 152     -44.762 -14.433  -1.749  1.00 42.53           H  
ATOM   2205  HA3 GLY A 152     -44.742 -16.181  -1.487  1.00 42.53           H  
ATOM   2206  C   GLY A 152     -46.690 -15.358  -1.744  1.00 42.53           C  
ATOM   2207  O   GLY A 152     -47.024 -14.786  -2.785  1.00 42.53           O  
ATOM   2208  N   GLU A 153     -47.531 -16.090  -1.011  1.00 41.97           N  
ATOM   2209  H   GLU A 153     -47.179 -16.525  -0.171  1.00 41.97           H  
ATOM   2210  CA  GLU A 153     -48.972 -16.236  -1.282  1.00 41.97           C  
ATOM   2211  HA  GLU A 153     -49.129 -16.235  -2.360  1.00 41.97           H  
ATOM   2212  C   GLU A 153     -49.793 -15.064  -0.736  1.00 41.97           C  
ATOM   2213  CB  GLU A 153     -49.501 -17.570  -0.729  1.00 41.97           C  
ATOM   2214  HB2 GLU A 153     -50.576 -17.610  -0.903  1.00 41.97           H  
ATOM   2215  HB3 GLU A 153     -49.317 -17.624   0.344  1.00 41.97           H  
ATOM   2216  O   GLU A 153     -51.022 -15.077  -0.822  1.00 41.97           O  
ATOM   2217  CG  GLU A 153     -48.867 -18.781  -1.427  1.00 41.97           C  
ATOM   2218  HG2 GLU A 153     -47.834 -18.887  -1.094  1.00 41.97           H  
ATOM   2219  HG3 GLU A 153     -48.851 -18.588  -2.500  1.00 41.97           H  
ATOM   2220  CD  GLU A 153     -49.626 -20.098  -1.179  1.00 41.97           C  
ATOM   2221  OE1 GLU A 153     -49.438 -21.022  -2.008  1.00 41.97           O  
ATOM   2222  OE2 GLU A 153     -50.431 -20.182  -0.224  1.00 41.97           O  
ATOM   2223  N   ALA A 154     -49.094 -14.057  -0.206  1.00 36.81           N  
ATOM   2224  H   ALA A 154     -48.087 -14.128  -0.197  1.00 36.81           H  
ATOM   2225  CA  ALA A 154     -49.667 -12.924   0.473  1.00 36.81           C  
ATOM   2226  HA  ALA A 154     -50.080 -13.285   1.415  1.00 36.81           H  
ATOM   2227  C   ALA A 154     -50.779 -12.286  -0.366  1.00 36.81           C  
ATOM   2228  CB  ALA A 154     -48.540 -11.947   0.803  1.00 36.81           C  
ATOM   2229  HB1 ALA A 154     -48.954 -11.019   1.197  1.00 36.81           H  
ATOM   2230  HB2 ALA A 154     -47.877 -12.386   1.549  1.00 36.81           H  
ATOM   2231  HB3 ALA A 154     -47.981 -11.705  -0.101  1.00 36.81           H  
ATOM   2232  O   ALA A 154     -50.552 -11.779  -1.475  1.00 36.81           O  
ATOM   2233  N   GLY A 155     -51.994 -12.287   0.183  1.00 46.96           N  
ATOM   2234  H   GLY A 155     -52.083 -12.736   1.083  1.00 46.96           H  
ATOM   2235  CA  GLY A 155     -53.076 -11.456  -0.324  1.00 46.96           C  
ATOM   2236  HA2 GLY A 155     -53.945 -11.557   0.327  1.00 46.96           H  
ATOM   2237  HA3 GLY A 155     -53.333 -11.782  -1.331  1.00 46.96           H  
ATOM   2238  C   GLY A 155     -52.641  -9.991  -0.360  1.00 46.96           C  
ATOM   2239  O   GLY A 155     -51.638  -9.610   0.235  1.00 46.96           O  
ATOM   2240  N   VAL A 156     -53.391  -9.128  -1.046  1.00 47.05           N  
ATOM   2241  H   VAL A 156     -54.211  -9.462  -1.531  1.00 47.05           H  
ATOM   2242  CA  VAL A 156     -52.982  -7.718  -1.180  1.00 47.05           C  
ATOM   2243  HA  VAL A 156     -52.037  -7.697  -1.723  1.00 47.05           H  
ATOM   2244  C   VAL A 156     -52.714  -7.062   0.179  1.00 47.05           C  
ATOM   2245  CB  VAL A 156     -54.012  -6.897  -1.967  1.00 47.05           C  
ATOM   2246  HB  VAL A 156     -54.958  -6.864  -1.425  1.00 47.05           H  
ATOM   2247  O   VAL A 156     -51.733  -6.339   0.315  1.00 47.05           O  
ATOM   2248  CG1 VAL A 156     -53.484  -5.476  -2.158  1.00 47.05           C  
ATOM   2249 HG11 VAL A 156     -52.406  -5.483  -2.322  1.00 47.05           H  
ATOM   2250 HG12 VAL A 156     -53.955  -5.032  -3.035  1.00 47.05           H  
ATOM   2251 HG13 VAL A 156     -53.711  -4.877  -1.276  1.00 47.05           H  
ATOM   2252  CG2 VAL A 156     -54.270  -7.498  -3.358  1.00 47.05           C  
ATOM   2253 HG21 VAL A 156     -53.336  -7.550  -3.917  1.00 47.05           H  
ATOM   2254 HG22 VAL A 156     -54.694  -8.498  -3.268  1.00 47.05           H  
ATOM   2255 HG23 VAL A 156     -54.986  -6.875  -3.896  1.00 47.05           H  
ATOM   2256  N   ASP A 157     -53.527  -7.373   1.191  1.00 48.04           N  
ATOM   2257  H   ASP A 157     -54.312  -7.986   1.023  1.00 48.04           H  
ATOM   2258  CA  ASP A 157     -53.317  -6.895   2.559  1.00 48.04           C  
ATOM   2259  HA  ASP A 157     -53.224  -5.809   2.544  1.00 48.04           H  
ATOM   2260  C   ASP A 157     -52.025  -7.435   3.186  1.00 48.04           C  
ATOM   2261  CB  ASP A 157     -54.529  -7.257   3.430  1.00 48.04           C  
ATOM   2262  HB2 ASP A 157     -54.275  -7.076   4.474  1.00 48.04           H  
ATOM   2263  HB3 ASP A 157     -54.750  -8.318   3.317  1.00 48.04           H  
ATOM   2264  O   ASP A 157     -51.279  -6.661   3.772  1.00 48.04           O  
ATOM   2265  CG  ASP A 157     -55.775  -6.424   3.103  1.00 48.04           C  
ATOM   2266  OD1 ASP A 157     -55.631  -5.206   2.833  1.00 48.04           O  
ATOM   2267  OD2 ASP A 157     -56.884  -7.004   3.132  1.00 48.04           O  
ATOM   2268  N   GLU A 158     -51.710  -8.720   3.013  1.00 49.42           N  
ATOM   2269  H   GLU A 158     -52.312  -9.302   2.449  1.00 49.42           H  
ATOM   2270  CA  GLU A 158     -50.467  -9.321   3.516  1.00 49.42           C  
ATOM   2271  HA  GLU A 158     -50.340  -9.083   4.572  1.00 49.42           H  
ATOM   2272  C   GLU A 158     -49.243  -8.775   2.773  1.00 49.42           C  
ATOM   2273  CB  GLU A 158     -50.531 -10.846   3.368  1.00 49.42           C  
ATOM   2274  HB2 GLU A 158     -49.534 -11.265   3.507  1.00 49.42           H  
ATOM   2275  HB3 GLU A 158     -50.874 -11.062   2.357  1.00 49.42           H  
ATOM   2276  O   GLU A 158     -48.213  -8.530   3.389  1.00 49.42           O  
ATOM   2277  CG  GLU A 158     -51.470 -11.513   4.380  1.00 49.42           C  
ATOM   2278  HG2 GLU A 158     -52.419 -10.977   4.389  1.00 49.42           H  
ATOM   2279  HG3 GLU A 158     -51.029 -11.430   5.374  1.00 49.42           H  
ATOM   2280  CD  GLU A 158     -51.759 -12.986   4.049  1.00 49.42           C  
ATOM   2281  OE1 GLU A 158     -52.040 -13.755   4.994  1.00 49.42           O  
ATOM   2282  OE2 GLU A 158     -51.836 -13.308   2.841  1.00 49.42           O  
ATOM   2283  N   LEU A 159     -49.351  -8.505   1.469  1.00 50.12           N  
ATOM   2284  H   LEU A 159     -50.213  -8.760   1.010  1.00 50.12           H  
ATOM   2285  CA  LEU A 159     -48.283  -7.889   0.683  1.00 50.12           C  
ATOM   2286  HA  LEU A 159     -47.371  -8.465   0.838  1.00 50.12           H  
ATOM   2287  C   LEU A 159     -48.036  -6.454   1.155  1.00 50.12           C  
ATOM   2288  CB  LEU A 159     -48.668  -7.929  -0.805  1.00 50.12           C  
ATOM   2289  HB2 LEU A 159     -49.100  -8.905  -1.026  1.00 50.12           H  
ATOM   2290  HB3 LEU A 159     -49.444  -7.187  -0.988  1.00 50.12           H  
ATOM   2291  O   LEU A 159     -46.899  -6.002   1.198  1.00 50.12           O  
ATOM   2292  CG  LEU A 159     -47.457  -7.684  -1.733  1.00 50.12           C  
ATOM   2293  HG  LEU A 159     -46.581  -7.401  -1.150  1.00 50.12           H  
ATOM   2294  CD1 LEU A 159     -47.124  -8.951  -2.523  1.00 50.12           C  
ATOM   2295 HD11 LEU A 159     -47.975  -9.251  -3.134  1.00 50.12           H  
ATOM   2296 HD12 LEU A 159     -46.898  -9.754  -1.822  1.00 50.12           H  
ATOM   2297 HD13 LEU A 159     -46.249  -8.777  -3.150  1.00 50.12           H  
ATOM   2298  CD2 LEU A 159     -47.736  -6.565  -2.741  1.00 50.12           C  
ATOM   2299 HD21 LEU A 159     -48.580  -6.840  -3.374  1.00 50.12           H  
ATOM   2300 HD22 LEU A 159     -47.977  -5.650  -2.198  1.00 50.12           H  
ATOM   2301 HD23 LEU A 159     -46.850  -6.394  -3.352  1.00 50.12           H  
ATOM   2302  N   LEU A 160     -49.098  -5.739   1.527  1.00 53.49           N  
ATOM   2303  H   LEU A 160     -50.005  -6.180   1.468  1.00 53.49           H  
ATOM   2304  CA  LEU A 160     -49.007  -4.413   2.128  1.00 53.49           C  
ATOM   2305  HA  LEU A 160     -48.308  -3.806   1.554  1.00 53.49           H  
ATOM   2306  C   LEU A 160     -48.462  -4.455   3.552  1.00 53.49           C  
ATOM   2307  CB  LEU A 160     -50.393  -3.764   2.121  1.00 53.49           C  
ATOM   2308  HB2 LEU A 160     -51.112  -4.468   2.541  1.00 53.49           H  
ATOM   2309  HB3 LEU A 160     -50.375  -2.889   2.770  1.00 53.49           H  
ATOM   2310  O   LEU A 160     -47.740  -3.545   3.926  1.00 53.49           O  
ATOM   2311  CG  LEU A 160     -50.854  -3.341   0.723  1.00 53.49           C  
ATOM   2312  HG  LEU A 160     -50.714  -4.144  -0.002  1.00 53.49           H  
ATOM   2313  CD1 LEU A 160     -52.339  -2.996   0.797  1.00 53.49           C  
ATOM   2314 HD11 LEU A 160     -52.695  -2.649  -0.173  1.00 53.49           H  
ATOM   2315 HD12 LEU A 160     -52.492  -2.259   1.586  1.00 53.49           H  
ATOM   2316 HD13 LEU A 160     -52.896  -3.899   1.048  1.00 53.49           H  
ATOM   2317  CD2 LEU A 160     -50.058  -2.137   0.225  1.00 53.49           C  
ATOM   2318 HD21 LEU A 160     -50.026  -1.357   0.986  1.00 53.49           H  
ATOM   2319 HD22 LEU A 160     -49.035  -2.447   0.013  1.00 53.49           H  
ATOM   2320 HD23 LEU A 160     -50.496  -1.783  -0.708  1.00 53.49           H  
ATOM   2321  N   GLU A 161     -48.774  -5.483   4.335  1.00 51.83           N  
ATOM   2322  H   GLU A 161     -49.458  -6.152   4.009  1.00 51.83           H  
ATOM   2323  CA  GLU A 161     -48.199  -5.690   5.667  1.00 51.83           C  
ATOM   2324  HA  GLU A 161     -48.274  -4.764   6.237  1.00 51.83           H  
ATOM   2325  C   GLU A 161     -46.716  -6.058   5.592  1.00 51.83           C  
ATOM   2326  CB  GLU A 161     -48.961  -6.810   6.394  1.00 51.83           C  
ATOM   2327  HB2 GLU A 161     -49.750  -7.216   5.761  1.00 51.83           H  
ATOM   2328  HB3 GLU A 161     -48.271  -7.622   6.624  1.00 51.83           H  
ATOM   2329  O   GLU A 161     -45.918  -5.614   6.411  1.00 51.83           O  
ATOM   2330  CG  GLU A 161     -49.588  -6.303   7.695  1.00 51.83           C  
ATOM   2331  HG2 GLU A 161     -48.805  -5.860   8.311  1.00 51.83           H  
ATOM   2332  HG3 GLU A 161     -50.312  -5.525   7.455  1.00 51.83           H  
ATOM   2333  CD  GLU A 161     -50.274  -7.420   8.495  1.00 51.83           C  
ATOM   2334  OE1 GLU A 161     -51.076  -7.070   9.391  1.00 51.83           O  
ATOM   2335  OE2 GLU A 161     -49.946  -8.606   8.265  1.00 51.83           O  
ATOM   2336  N   ALA A 162     -46.350  -6.860   4.598  1.00 45.52           N  
ATOM   2337  H   ALA A 162     -47.084  -7.262   4.032  1.00 45.52           H  
ATOM   2338  CA  ALA A 162     -44.990  -7.257   4.291  1.00 45.52           C  
ATOM   2339  HA  ALA A 162     -44.520  -7.701   5.168  1.00 45.52           H  
ATOM   2340  C   ALA A 162     -44.155  -6.081   3.820  1.00 45.52           C  
ATOM   2341  CB  ALA A 162     -45.070  -8.280   3.173  1.00 45.52           C  
ATOM   2342  HB1 ALA A 162     -45.520  -7.849   2.279  1.00 45.52           H  
ATOM   2343  HB2 ALA A 162     -45.706  -9.101   3.504  1.00 45.52           H  
ATOM   2344  HB3 ALA A 162     -44.063  -8.611   2.918  1.00 45.52           H  
ATOM   2345  O   ALA A 162     -43.090  -5.831   4.365  1.00 45.52           O  
ATOM   2346  N   LEU A 163     -44.666  -5.338   2.837  1.00 47.68           N  
ATOM   2347  H   LEU A 163     -45.539  -5.629   2.422  1.00 47.68           H  
ATOM   2348  CA  LEU A 163     -44.056  -4.101   2.377  1.00 47.68           C  
ATOM   2349  HA  LEU A 163     -43.018  -4.294   2.105  1.00 47.68           H  
ATOM   2350  C   LEU A 163     -44.030  -3.076   3.502  1.00 47.68           C  
ATOM   2351  CB  LEU A 163     -44.826  -3.557   1.168  1.00 47.68           C  
ATOM   2352  HB2 LEU A 163     -45.892  -3.575   1.395  1.00 47.68           H  
ATOM   2353  HB3 LEU A 163     -44.539  -2.517   1.013  1.00 47.68           H  
ATOM   2354  O   LEU A 163     -43.024  -2.409   3.649  1.00 47.68           O  
ATOM   2355  CG  LEU A 163     -44.539  -4.334  -0.123  1.00 47.68           C  
ATOM   2356  HG  LEU A 163     -44.526  -5.405   0.079  1.00 47.68           H  
ATOM   2357  CD1 LEU A 163     -45.623  -4.055  -1.165  1.00 47.68           C  
ATOM   2358 HD11 LEU A 163     -45.596  -3.006  -1.460  1.00 47.68           H  
ATOM   2359 HD12 LEU A 163     -46.599  -4.284  -0.736  1.00 47.68           H  
ATOM   2360 HD13 LEU A 163     -45.461  -4.697  -2.031  1.00 47.68           H  
ATOM   2361  CD2 LEU A 163     -43.196  -3.927  -0.727  1.00 47.68           C  
ATOM   2362 HD21 LEU A 163     -43.229  -2.885  -1.045  1.00 47.68           H  
ATOM   2363 HD22 LEU A 163     -42.965  -4.577  -1.571  1.00 47.68           H  
ATOM   2364 HD23 LEU A 163     -42.405  -4.058   0.011  1.00 47.68           H  
ATOM   2365  N   GLY A 164     -45.070  -3.002   4.331  1.00 45.05           N  
ATOM   2366  H   GLY A 164     -45.909  -3.522   4.116  1.00 45.05           H  
ATOM   2367  CA  GLY A 164     -45.058  -2.227   5.567  1.00 45.05           C  
ATOM   2368  HA2 GLY A 164     -44.957  -1.163   5.354  1.00 45.05           H  
ATOM   2369  HA3 GLY A 164     -45.985  -2.393   6.116  1.00 45.05           H  
ATOM   2370  C   GLY A 164     -43.887  -2.632   6.449  1.00 45.05           C  
ATOM   2371  O   GLY A 164     -43.063  -1.805   6.784  1.00 45.05           O  
ATOM   2372  N   ARG A 165     -43.706  -3.919   6.743  1.00 40.72           N  
ATOM   2373  H   ARG A 165     -44.392  -4.587   6.423  1.00 40.72           H  
ATOM   2374  CA  ARG A 165     -42.561  -4.380   7.543  1.00 40.72           C  
ATOM   2375  HA  ARG A 165     -42.510  -3.778   8.451  1.00 40.72           H  
ATOM   2376  C   ARG A 165     -41.201  -4.161   6.880  1.00 40.72           C  
ATOM   2377  CB  ARG A 165     -42.740  -5.856   7.917  1.00 40.72           C  
ATOM   2378  HB2 ARG A 165     -41.764  -6.266   8.175  1.00 40.72           H  
ATOM   2379  HB3 ARG A 165     -43.135  -6.419   7.071  1.00 40.72           H  
ATOM   2380  O   ARG A 165     -40.255  -3.841   7.581  1.00 40.72           O  
ATOM   2381  CG  ARG A 165     -43.657  -6.009   9.136  1.00 40.72           C  
ATOM   2382  HG2 ARG A 165     -43.258  -5.391   9.940  1.00 40.72           H  
ATOM   2383  HG3 ARG A 165     -44.662  -5.657   8.903  1.00 40.72           H  
ATOM   2384  CD  ARG A 165     -43.692  -7.462   9.631  1.00 40.72           C  
ATOM   2385  HD2 ARG A 165     -43.671  -7.445  10.720  1.00 40.72           H  
ATOM   2386  HD3 ARG A 165     -42.797  -7.981   9.286  1.00 40.72           H  
ATOM   2387  NE  ARG A 165     -44.910  -8.181   9.207  1.00 40.72           N  
ATOM   2388  HE  ARG A 165     -45.681  -7.617   8.879  1.00 40.72           H  
ATOM   2389  NH1 ARG A 165     -44.116 -10.314   9.497  1.00 40.72           N  
ATOM   2390 HH11 ARG A 165     -44.189 -11.302   9.303  1.00 40.72           H  
ATOM   2391 HH12 ARG A 165     -43.194  -9.932   9.657  1.00 40.72           H  
ATOM   2392  NH2 ARG A 165     -46.256 -10.001   8.920  1.00 40.72           N  
ATOM   2393 HH21 ARG A 165     -47.044  -9.413   8.689  1.00 40.72           H  
ATOM   2394 HH22 ARG A 165     -46.363 -11.002   8.839  1.00 40.72           H  
ATOM   2395  CZ  ARG A 165     -45.091  -9.491   9.212  1.00 40.72           C  
ATOM   2396  N   GLU A 166     -41.074  -4.376   5.576  1.00 37.27           N  
ATOM   2397  H   GLU A 166     -41.889  -4.693   5.070  1.00 37.27           H  
ATOM   2398  CA  GLU A 166     -39.789  -4.320   4.864  1.00 37.27           C  
ATOM   2399  HA  GLU A 166     -39.011  -4.700   5.527  1.00 37.27           H  
ATOM   2400  C   GLU A 166     -39.391  -2.878   4.506  1.00 37.27           C  
ATOM   2401  CB  GLU A 166     -39.854  -5.239   3.618  1.00 37.27           C  
ATOM   2402  HB2 GLU A 166     -40.563  -6.044   3.812  1.00 37.27           H  
ATOM   2403  HB3 GLU A 166     -40.223  -4.665   2.769  1.00 37.27           H  
ATOM   2404  O   GLU A 166     -38.205  -2.580   4.422  1.00 37.27           O  
ATOM   2405  CG  GLU A 166     -38.517  -5.921   3.254  1.00 37.27           C  
ATOM   2406  HG2 GLU A 166     -37.775  -5.149   3.053  1.00 37.27           H  
ATOM   2407  HG3 GLU A 166     -38.178  -6.492   4.119  1.00 37.27           H  
ATOM   2408  CD  GLU A 166     -38.591  -6.870   2.029  1.00 37.27           C  
ATOM   2409  OE1 GLU A 166     -37.626  -7.652   1.806  1.00 37.27           O  
ATOM   2410  OE2 GLU A 166     -39.570  -6.799   1.250  1.00 37.27           O  
ATOM   2411  N   LEU A 167     -40.365  -1.984   4.293  1.00 41.19           N  
ATOM   2412  H   LEU A 167     -41.322  -2.297   4.373  1.00 41.19           H  
ATOM   2413  CA  LEU A 167     -40.146  -0.585   3.900  1.00 41.19           C  
ATOM   2414  HA  LEU A 167     -39.091  -0.452   3.664  1.00 41.19           H  
ATOM   2415  C   LEU A 167     -40.424   0.425   5.019  1.00 41.19           C  
ATOM   2416  CB  LEU A 167     -40.963  -0.243   2.638  1.00 41.19           C  
ATOM   2417  HB2 LEU A 167     -40.890   0.827   2.444  1.00 41.19           H  
ATOM   2418  HB3 LEU A 167     -42.015  -0.454   2.831  1.00 41.19           H  
ATOM   2419  O   LEU A 167     -39.859   1.509   4.941  1.00 41.19           O  
ATOM   2420  CG  LEU A 167     -40.478  -1.017   1.401  1.00 41.19           C  
ATOM   2421  HG  LEU A 167     -40.160  -2.020   1.686  1.00 41.19           H  
ATOM   2422  CD1 LEU A 167     -41.517  -1.176   0.306  1.00 41.19           C  
ATOM   2423 HD11 LEU A 167     -42.455  -1.502   0.756  1.00 41.19           H  
ATOM   2424 HD12 LEU A 167     -41.166  -1.947  -0.380  1.00 41.19           H  
ATOM   2425 HD13 LEU A 167     -41.615  -0.247  -0.257  1.00 41.19           H  
ATOM   2426  CD2 LEU A 167     -39.306  -0.289   0.740  1.00 41.19           C  
ATOM   2427 HD21 LEU A 167     -38.953  -0.856  -0.121  1.00 41.19           H  
ATOM   2428 HD22 LEU A 167     -39.600   0.716   0.437  1.00 41.19           H  
ATOM   2429 HD23 LEU A 167     -38.487  -0.214   1.456  1.00 41.19           H  
ATOM   2430  N   ASP A 168     -41.242   0.098   6.027  1.00 36.52           N  
ATOM   2431  H   ASP A 168     -41.759  -0.769   5.991  1.00 36.52           H  
ATOM   2432  CA  ASP A 168     -41.315   0.848   7.300  1.00 36.52           C  
ATOM   2433  HA  ASP A 168     -40.990   1.873   7.118  1.00 36.52           H  
ATOM   2434  C   ASP A 168     -40.363   0.264   8.363  1.00 36.52           C  
ATOM   2435  CB  ASP A 168     -42.734   0.914   7.923  1.00 36.52           C  
ATOM   2436  HB2 ASP A 168     -42.968  -0.034   8.409  1.00 36.52           H  
ATOM   2437  HB3 ASP A 168     -42.699   1.648   8.727  1.00 36.52           H  
ATOM   2438  O   ASP A 168     -40.279   0.787   9.474  1.00 36.52           O  
ATOM   2439  CG  ASP A 168     -43.900   1.326   7.016  1.00 36.52           C  
ATOM   2440  OD1 ASP A 168     -43.717   2.191   6.129  1.00 36.52           O  
ATOM   2441  OD2 ASP A 168     -45.033   0.834   7.250  1.00 36.52           O  
ATOM   2442  N   GLY A 169     -39.711  -0.869   8.074  1.00 29.19           N  
ATOM   2443  H   GLY A 169     -39.868  -1.294   7.172  1.00 29.19           H  
ATOM   2444  CA  GLY A 169     -38.657  -1.426   8.925  1.00 29.19           C  
ATOM   2445  HA2 GLY A 169     -38.952  -1.348   9.971  1.00 29.19           H  
ATOM   2446  HA3 GLY A 169     -38.515  -2.479   8.679  1.00 29.19           H  
ATOM   2447  C   GLY A 169     -37.301  -0.734   8.762  1.00 29.19           C  
ATOM   2448  O   GLY A 169     -36.440  -0.931   9.618  1.00 29.19           O  
ATOM   2449  N   ASP A 170     -37.124   0.055   7.696  1.00 28.92           N  
ATOM   2450  H   ASP A 170     -37.944   0.240   7.137  1.00 28.92           H  
ATOM   2451  CA  ASP A 170     -36.086   1.098   7.604  1.00 28.92           C  
ATOM   2452  HA  ASP A 170     -35.235   0.835   8.232  1.00 28.92           H  
ATOM   2453  C   ASP A 170     -36.650   2.423   8.163  1.00 28.92           C  
ATOM   2454  CB  ASP A 170     -35.585   1.262   6.136  1.00 28.92           C  
ATOM   2455  HB2 ASP A 170     -36.434   1.149   5.461  1.00 28.92           H  
ATOM   2456  HB3 ASP A 170     -35.238   2.289   6.020  1.00 28.92           H  
ATOM   2457  O   ASP A 170     -35.863   3.201   8.752  1.00 28.92           O  
ATOM   2458  CG  ASP A 170     -34.423   0.355   5.638  1.00 28.92           C  
ATOM   2459  OD1 ASP A 170     -33.800  -0.389   6.427  1.00 28.92           O  
ATOM   2460  OD2 ASP A 170     -34.080   0.434   4.418  1.00 28.92           O  
ATOM   2461  OXT ASP A 170     -37.855   2.681   7.940  1.00 28.92           O  
TER    2462      ASP A 170                                                       
ATOM   2462  N   MET B   1     -54.321  -8.197 -16.697  1.00 73.08           N  
ATOM   2463  H   MET B   1     -54.245  -7.431 -17.350  1.00 73.08           H  
ATOM   2464  H2  MET B   1     -55.293  -8.434 -16.561  1.00 73.08           H  
ATOM   2465  H3  MET B   1     -53.825  -9.008 -17.040  1.00 73.08           H  
ATOM   2466  CA  MET B   1     -53.747  -7.791 -15.412  1.00 73.08           C  
ATOM   2467  HA  MET B   1     -53.936  -8.603 -14.710  1.00 73.08           H  
ATOM   2468  C   MET B   1     -54.429  -6.545 -14.911  1.00 73.08           C  
ATOM   2469  CB  MET B   1     -52.244  -7.528 -15.476  1.00 73.08           C  
ATOM   2470  HB2 MET B   1     -52.007  -6.977 -16.386  1.00 73.08           H  
ATOM   2471  HB3 MET B   1     -51.953  -6.916 -14.623  1.00 73.08           H  
ATOM   2472  O   MET B   1     -54.536  -5.587 -15.679  1.00 73.08           O  
ATOM   2473  CG  MET B   1     -51.419  -8.804 -15.416  1.00 73.08           C  
ATOM   2474  HG2 MET B   1     -51.573  -9.310 -14.463  1.00 73.08           H  
ATOM   2475  HG3 MET B   1     -51.720  -9.468 -16.226  1.00 73.08           H  
ATOM   2476  SD  MET B   1     -49.674  -8.405 -15.607  1.00 73.08           S  
ATOM   2477  CE  MET B   1     -49.047  -9.978 -16.245  1.00 73.08           C  
ATOM   2478  HE1 MET B   1     -49.500 -10.199 -17.212  1.00 73.08           H  
ATOM   2479  HE2 MET B   1     -49.268 -10.776 -15.537  1.00 73.08           H  
ATOM   2480  HE3 MET B   1     -47.966  -9.903 -16.365  1.00 73.08           H  
ATOM   2481  N   THR B   2     -54.878  -6.559 -13.663  1.00 86.64           N  
ATOM   2482  H   THR B   2     -54.740  -7.395 -13.113  1.00 86.64           H  
ATOM   2483  CA  THR B   2     -55.205  -5.334 -12.918  1.00 86.64           C  
ATOM   2484  HA  THR B   2     -55.968  -4.778 -13.462  1.00 86.64           H  
ATOM   2485  C   THR B   2     -53.975  -4.433 -12.814  1.00 86.64           C  
ATOM   2486  CB  THR B   2     -55.737  -5.667 -11.508  1.00 86.64           C  
ATOM   2487  HB  THR B   2     -55.401  -4.921 -10.788  1.00 86.64           H  
ATOM   2488  O   THR B   2     -52.849  -4.925 -12.870  1.00 86.64           O  
ATOM   2489  CG2 THR B   2     -57.263  -5.689 -11.516  1.00 86.64           C  
ATOM   2490 HG21 THR B   2     -57.624  -5.944 -10.520  1.00 86.64           H  
ATOM   2491 HG22 THR B   2     -57.648  -4.706 -11.786  1.00 86.64           H  
ATOM   2492 HG23 THR B   2     -57.621  -6.435 -12.225  1.00 86.64           H  
ATOM   2493  OG1 THR B   2     -55.356  -6.952 -11.074  1.00 86.64           O  
ATOM   2494  HG1 THR B   2     -54.423  -6.992 -10.850  1.00 86.64           H  
ATOM   2495  N   ASP B   3     -54.158  -3.121 -12.650  1.00 83.04           N  
ATOM   2496  H   ASP B   3     -55.084  -2.716 -12.655  1.00 83.04           H  
ATOM   2497  CA  ASP B   3     -53.011  -2.217 -12.472  1.00 83.04           C  
ATOM   2498  HA  ASP B   3     -52.349  -2.317 -13.333  1.00 83.04           H  
ATOM   2499  C   ASP B   3     -52.162  -2.619 -11.260  1.00 83.04           C  
ATOM   2500  CB  ASP B   3     -53.467  -0.753 -12.382  1.00 83.04           C  
ATOM   2501  HB2 ASP B   3     -52.669  -0.167 -11.925  1.00 83.04           H  
ATOM   2502  HB3 ASP B   3     -54.344  -0.683 -11.740  1.00 83.04           H  
ATOM   2503  O   ASP B   3     -50.938  -2.620 -11.358  1.00 83.04           O  
ATOM   2504  CG  ASP B   3     -53.763  -0.134 -13.757  1.00 83.04           C  
ATOM   2505  OD1 ASP B   3     -53.198  -0.616 -14.776  1.00 83.04           O  
ATOM   2506  OD2 ASP B   3     -54.590   0.801 -13.791  1.00 83.04           O  
ATOM   2507  N   SER B   4     -52.786  -3.105 -10.180  1.00 84.08           N  
ATOM   2508  H   SER B   4     -53.787  -3.003 -10.103  1.00 84.08           H  
ATOM   2509  CA  SER B   4     -52.060  -3.682  -9.043  1.00 84.08           C  
ATOM   2510  HA  SER B   4     -51.407  -2.915  -8.627  1.00 84.08           H  
ATOM   2511  C   SER B   4     -51.163  -4.867  -9.431  1.00 84.08           C  
ATOM   2512  CB  SER B   4     -53.029  -4.117  -7.939  1.00 84.08           C  
ATOM   2513  HB2 SER B   4     -52.456  -4.468  -7.081  1.00 84.08           H  
ATOM   2514  HB3 SER B   4     -53.659  -4.930  -8.298  1.00 84.08           H  
ATOM   2515  O   SER B   4     -50.044  -4.939  -8.942  1.00 84.08           O  
ATOM   2516  OG  SER B   4     -53.845  -3.027  -7.544  1.00 84.08           O  
ATOM   2517  HG  SER B   4     -54.286  -3.283  -6.731  1.00 84.08           H  
ATOM   2518  N   GLU B   5     -51.584  -5.757 -10.342  1.00 85.47           N  
ATOM   2519  H   GLU B   5     -52.433  -5.564 -10.854  1.00 85.47           H  
ATOM   2520  CA  GLU B   5     -50.741  -6.888 -10.784  1.00 85.47           C  
ATOM   2521  HA  GLU B   5     -50.351  -7.417  -9.915  1.00 85.47           H  
ATOM   2522  C   GLU B   5     -49.529  -6.408 -11.590  1.00 85.47           C  
ATOM   2523  CB  GLU B   5     -51.535  -7.883 -11.646  1.00 85.47           C  
ATOM   2524  HB2 GLU B   5     -52.126  -7.315 -12.365  1.00 85.47           H  
ATOM   2525  HB3 GLU B   5     -50.832  -8.501 -12.204  1.00 85.47           H  
ATOM   2526  O   GLU B   5     -48.423  -6.901 -11.386  1.00 85.47           O  
ATOM   2527  CG  GLU B   5     -52.450  -8.828 -10.855  1.00 85.47           C  
ATOM   2528  HG2 GLU B   5     -51.837  -9.449 -10.202  1.00 85.47           H  
ATOM   2529  HG3 GLU B   5     -53.119  -8.232 -10.235  1.00 85.47           H  
ATOM   2530  CD  GLU B   5     -53.284  -9.708 -11.803  1.00 85.47           C  
ATOM   2531  OE1 GLU B   5     -53.468 -10.908 -11.531  1.00 85.47           O  
ATOM   2532  OE2 GLU B   5     -53.759  -9.156 -12.828  1.00 85.47           O  
ATOM   2533  N   LYS B   6     -49.713  -5.412 -12.469  1.00 85.33           N  
ATOM   2534  H   LYS B   6     -50.636  -5.010 -12.545  1.00 85.33           H  
ATOM   2535  CA  LYS B   6     -48.600  -4.843 -13.246  1.00 85.33           C  
ATOM   2536  HA  LYS B   6     -48.066  -5.647 -13.753  1.00 85.33           H  
ATOM   2537  C   LYS B   6     -47.582  -4.156 -12.342  1.00 85.33           C  
ATOM   2538  CB  LYS B   6     -49.105  -3.828 -14.273  1.00 85.33           C  
ATOM   2539  HB2 LYS B   6     -48.238  -3.355 -14.734  1.00 85.33           H  
ATOM   2540  HB3 LYS B   6     -49.673  -3.057 -13.754  1.00 85.33           H  
ATOM   2541  O   LYS B   6     -46.383  -4.375 -12.484  1.00 85.33           O  
ATOM   2542  CG  LYS B   6     -49.967  -4.438 -15.379  1.00 85.33           C  
ATOM   2543  HG2 LYS B   6     -50.852  -4.901 -14.941  1.00 85.33           H  
ATOM   2544  HG3 LYS B   6     -49.396  -5.179 -15.939  1.00 85.33           H  
ATOM   2545  CD  LYS B   6     -50.396  -3.294 -16.297  1.00 85.33           C  
ATOM   2546  HD2 LYS B   6     -50.873  -2.530 -15.683  1.00 85.33           H  
ATOM   2547  HD3 LYS B   6     -49.517  -2.860 -16.773  1.00 85.33           H  
ATOM   2548  CE  LYS B   6     -51.384  -3.756 -17.361  1.00 85.33           C  
ATOM   2549  HE2 LYS B   6     -50.857  -4.348 -18.109  1.00 85.33           H  
ATOM   2550  HE3 LYS B   6     -52.137  -4.378 -16.876  1.00 85.33           H  
ATOM   2551  NZ  LYS B   6     -52.027  -2.561 -17.956  1.00 85.33           N  
ATOM   2552  HZ1 LYS B   6     -51.334  -1.957 -18.374  1.00 85.33           H  
ATOM   2553  HZ2 LYS B   6     -52.735  -2.809 -18.632  1.00 85.33           H  
ATOM   2554  HZ3 LYS B   6     -52.464  -2.028 -17.218  1.00 85.33           H  
ATOM   2555  N   VAL B   7     -48.048  -3.310 -11.419  1.00 85.88           N  
ATOM   2556  H   VAL B   7     -49.046  -3.174 -11.347  1.00 85.88           H  
ATOM   2557  CA  VAL B   7     -47.157  -2.584 -10.501  1.00 85.88           C  
ATOM   2558  HA  VAL B   7     -46.365  -2.118 -11.088  1.00 85.88           H  
ATOM   2559  C   VAL B   7     -46.466  -3.561  -9.541  1.00 85.88           C  
ATOM   2560  CB  VAL B   7     -47.904  -1.456  -9.759  1.00 85.88           C  
ATOM   2561  HB  VAL B   7     -48.696  -1.891  -9.150  1.00 85.88           H  
ATOM   2562  O   VAL B   7     -45.282  -3.383  -9.263  1.00 85.88           O  
ATOM   2563  CG1 VAL B   7     -46.972  -0.631  -8.863  1.00 85.88           C  
ATOM   2564 HG11 VAL B   7     -47.561  -0.005  -8.194  1.00 85.88           H  
ATOM   2565 HG12 VAL B   7     -46.327   0.005  -9.469  1.00 85.88           H  
ATOM   2566 HG13 VAL B   7     -46.323  -1.276  -8.271  1.00 85.88           H  
ATOM   2567  CG2 VAL B   7     -48.509  -0.430 -10.733  1.00 85.88           C  
ATOM   2568 HG21 VAL B   7     -47.722   0.042 -11.321  1.00 85.88           H  
ATOM   2569 HG22 VAL B   7     -49.209  -0.906 -11.420  1.00 85.88           H  
ATOM   2570 HG23 VAL B   7     -49.047   0.333 -10.172  1.00 85.88           H  
ATOM   2571  N   ALA B   8     -47.142  -4.632  -9.107  1.00 85.48           N  
ATOM   2572  H   ALA B   8     -48.122  -4.729  -9.330  1.00 85.48           H  
ATOM   2573  CA  ALA B   8     -46.536  -5.674  -8.275  1.00 85.48           C  
ATOM   2574  HA  ALA B   8     -46.114  -5.203  -7.388  1.00 85.48           H  
ATOM   2575  C   ALA B   8     -45.387  -6.419  -8.983  1.00 85.48           C  
ATOM   2576  CB  ALA B   8     -47.630  -6.647  -7.818  1.00 85.48           C  
ATOM   2577  HB1 ALA B   8     -47.189  -7.417  -7.185  1.00 85.48           H  
ATOM   2578  HB2 ALA B   8     -48.382  -6.113  -7.238  1.00 85.48           H  
ATOM   2579  HB3 ALA B   8     -48.100  -7.120  -8.680  1.00 85.48           H  
ATOM   2580  O   ALA B   8     -44.380  -6.724  -8.346  1.00 85.48           O  
ATOM   2581  N   GLU B   9     -45.483  -6.678 -10.294  1.00 87.49           N  
ATOM   2582  H   GLU B   9     -46.346  -6.465 -10.773  1.00 87.49           H  
ATOM   2583  CA  GLU B   9     -44.381  -7.275 -11.067  1.00 87.49           C  
ATOM   2584  HA  GLU B   9     -44.067  -8.193 -10.571  1.00 87.49           H  
ATOM   2585  C   GLU B   9     -43.154  -6.350 -11.120  1.00 87.49           C  
ATOM   2586  CB  GLU B   9     -44.873  -7.637 -12.478  1.00 87.49           C  
ATOM   2587  HB2 GLU B   9     -45.771  -8.248 -12.385  1.00 87.49           H  
ATOM   2588  HB3 GLU B   9     -45.125  -6.724 -13.018  1.00 87.49           H  
ATOM   2589  O   GLU B   9     -42.030  -6.791 -10.858  1.00 87.49           O  
ATOM   2590  CG  GLU B   9     -43.818  -8.425 -13.275  1.00 87.49           C  
ATOM   2591  HG2 GLU B   9     -42.906  -7.831 -13.339  1.00 87.49           H  
ATOM   2592  HG3 GLU B   9     -43.585  -9.338 -12.728  1.00 87.49           H  
ATOM   2593  CD  GLU B   9     -44.262  -8.790 -14.702  1.00 87.49           C  
ATOM   2594  OE1 GLU B   9     -43.386  -9.262 -15.461  1.00 87.49           O  
ATOM   2595  OE2 GLU B   9     -45.459  -8.621 -15.032  1.00 87.49           O  
ATOM   2596  N   TYR B  10     -43.366  -5.054 -11.381  1.00 88.18           N  
ATOM   2597  H   TYR B  10     -44.306  -4.756 -11.600  1.00 88.18           H  
ATOM   2598  CA  TYR B  10     -42.290  -4.058 -11.347  1.00 88.18           C  
ATOM   2599  HA  TYR B  10     -41.500  -4.383 -12.025  1.00 88.18           H  
ATOM   2600  C   TYR B  10     -41.654  -3.934  -9.961  1.00 88.18           C  
ATOM   2601  CB  TYR B  10     -42.804  -2.689 -11.811  1.00 88.18           C  
ATOM   2602  HB2 TYR B  10     -42.093  -1.926 -11.493  1.00 88.18           H  
ATOM   2603  HB3 TYR B  10     -43.752  -2.468 -11.320  1.00 88.18           H  
ATOM   2604  O   TYR B  10     -40.429  -3.855  -9.864  1.00 88.18           O  
ATOM   2605  CG  TYR B  10     -42.952  -2.561 -13.313  1.00 88.18           C  
ATOM   2606  CD1 TYR B  10     -41.804  -2.590 -14.128  1.00 88.18           C  
ATOM   2607  HD1 TYR B  10     -40.829  -2.710 -13.677  1.00 88.18           H  
ATOM   2608  CD2 TYR B  10     -44.223  -2.401 -13.895  1.00 88.18           C  
ATOM   2609  HD2 TYR B  10     -45.102  -2.381 -13.268  1.00 88.18           H  
ATOM   2610  CE1 TYR B  10     -41.924  -2.476 -15.526  1.00 88.18           C  
ATOM   2611  HE1 TYR B  10     -41.041  -2.512 -16.146  1.00 88.18           H  
ATOM   2612  CE2 TYR B  10     -44.349  -2.283 -15.292  1.00 88.18           C  
ATOM   2613  HE2 TYR B  10     -45.322  -2.176 -15.748  1.00 88.18           H  
ATOM   2614  OH  TYR B  10     -43.325  -2.211 -17.457  1.00 88.18           O  
ATOM   2615  HH  TYR B  10     -42.474  -2.319 -17.888  1.00 88.18           H  
ATOM   2616  CZ  TYR B  10     -43.201  -2.324 -16.108  1.00 88.18           C  
ATOM   2617  N   LEU B  11     -42.459  -3.957  -8.895  1.00 85.89           N  
ATOM   2618  H   LEU B  11     -43.457  -3.990  -9.044  1.00 85.89           H  
ATOM   2619  CA  LEU B  11     -41.965  -3.913  -7.520  1.00 85.89           C  
ATOM   2620  HA  LEU B  11     -41.321  -3.040  -7.413  1.00 85.89           H  
ATOM   2621  C   LEU B  11     -41.107  -5.137  -7.203  1.00 85.89           C  
ATOM   2622  CB  LEU B  11     -43.161  -3.768  -6.568  1.00 85.89           C  
ATOM   2623  HB2 LEU B  11     -43.815  -4.632  -6.688  1.00 85.89           H  
ATOM   2624  HB3 LEU B  11     -43.723  -2.880  -6.859  1.00 85.89           H  
ATOM   2625  O   LEU B  11     -39.989  -4.983  -6.723  1.00 85.89           O  
ATOM   2626  CG  LEU B  11     -42.784  -3.647  -5.081  1.00 85.89           C  
ATOM   2627  HG  LEU B  11     -42.304  -4.564  -4.741  1.00 85.89           H  
ATOM   2628  CD1 LEU B  11     -41.871  -2.455  -4.796  1.00 85.89           C  
ATOM   2629 HD11 LEU B  11     -41.709  -2.370  -3.721  1.00 85.89           H  
ATOM   2630 HD12 LEU B  11     -40.896  -2.604  -5.261  1.00 85.89           H  
ATOM   2631 HD13 LEU B  11     -42.335  -1.539  -5.161  1.00 85.89           H  
ATOM   2632  CD2 LEU B  11     -44.075  -3.439  -4.299  1.00 85.89           C  
ATOM   2633 HD21 LEU B  11     -44.584  -2.539  -4.645  1.00 85.89           H  
ATOM   2634 HD22 LEU B  11     -43.839  -3.307  -3.243  1.00 85.89           H  
ATOM   2635 HD23 LEU B  11     -44.726  -4.306  -4.411  1.00 85.89           H  
ATOM   2636  N   ARG B  12     -41.562  -6.339  -7.577  1.00 85.73           N  
ATOM   2637  H   ARG B  12     -42.492  -6.395  -7.968  1.00 85.73           H  
ATOM   2638  CA  ARG B  12     -40.783  -7.572  -7.402  1.00 85.73           C  
ATOM   2639  HA  ARG B  12     -40.575  -7.688  -6.339  1.00 85.73           H  
ATOM   2640  C   ARG B  12     -39.424  -7.487  -8.103  1.00 85.73           C  
ATOM   2641  CB  ARG B  12     -41.617  -8.765  -7.891  1.00 85.73           C  
ATOM   2642  HB2 ARG B  12     -42.618  -8.685  -7.468  1.00 85.73           H  
ATOM   2643  HB3 ARG B  12     -41.698  -8.735  -8.977  1.00 85.73           H  
ATOM   2644  O   ARG B  12     -38.416  -7.881  -7.520  1.00 85.73           O  
ATOM   2645  CG  ARG B  12     -41.006 -10.106  -7.453  1.00 85.73           C  
ATOM   2646  HG2 ARG B  12     -39.988 -10.184  -7.835  1.00 85.73           H  
ATOM   2647  HG3 ARG B  12     -40.971 -10.153  -6.365  1.00 85.73           H  
ATOM   2648  CD  ARG B  12     -41.808 -11.300  -7.989  1.00 85.73           C  
ATOM   2649  HD2 ARG B  12     -41.283 -12.214  -7.715  1.00 85.73           H  
ATOM   2650  HD3 ARG B  12     -41.827 -11.237  -9.077  1.00 85.73           H  
ATOM   2651  NE  ARG B  12     -43.176 -11.354  -7.430  1.00 85.73           N  
ATOM   2652  HE  ARG B  12     -43.253 -11.242  -6.429  1.00 85.73           H  
ATOM   2653  NH1 ARG B  12     -44.348 -11.717  -9.379  1.00 85.73           N  
ATOM   2654 HH11 ARG B  12     -45.233 -11.845  -9.849  1.00 85.73           H  
ATOM   2655 HH12 ARG B  12     -43.489 -11.660  -9.905  1.00 85.73           H  
ATOM   2656  NH2 ARG B  12     -45.435 -11.617  -7.433  1.00 85.73           N  
ATOM   2657 HH21 ARG B  12     -45.447 -11.542  -6.426  1.00 85.73           H  
ATOM   2658 HH22 ARG B  12     -46.306 -11.799  -7.912  1.00 85.73           H  
ATOM   2659  CZ  ARG B  12     -44.307 -11.560  -8.083  1.00 85.73           C  
ATOM   2660  N   ARG B  13     -39.373  -6.948  -9.329  1.00 87.04           N  
ATOM   2661  H   ARG B  13     -40.243  -6.657  -9.751  1.00 87.04           H  
ATOM   2662  CA  ARG B  13     -38.108  -6.749 -10.057  1.00 87.04           C  
ATOM   2663  HA  ARG B  13     -37.567  -7.694 -10.029  1.00 87.04           H  
ATOM   2664  C   ARG B  13     -37.200  -5.732  -9.365  1.00 87.04           C  
ATOM   2665  CB  ARG B  13     -38.390  -6.351 -11.519  1.00 87.04           C  
ATOM   2666  HB2 ARG B  13     -39.001  -7.122 -11.990  1.00 87.04           H  
ATOM   2667  HB3 ARG B  13     -38.959  -5.421 -11.532  1.00 87.04           H  
ATOM   2668  O   ARG B  13     -36.014  -6.008  -9.209  1.00 87.04           O  
ATOM   2669  CG  ARG B  13     -37.110  -6.145 -12.350  1.00 87.04           C  
ATOM   2670  HG2 ARG B  13     -36.484  -5.385 -11.882  1.00 87.04           H  
ATOM   2671  HG3 ARG B  13     -37.385  -5.782 -13.341  1.00 87.04           H  
ATOM   2672  CD  ARG B  13     -36.315  -7.445 -12.510  1.00 87.04           C  
ATOM   2673  HD2 ARG B  13     -36.229  -7.951 -11.548  1.00 87.04           H  
ATOM   2674  HD3 ARG B  13     -36.851  -8.096 -13.201  1.00 87.04           H  
ATOM   2675  NE  ARG B  13     -34.949  -7.185 -12.975  1.00 87.04           N  
ATOM   2676  HE  ARG B  13     -34.480  -6.394 -12.557  1.00 87.04           H  
ATOM   2677  NH1 ARG B  13     -34.597  -9.144 -14.136  1.00 87.04           N  
ATOM   2678 HH11 ARG B  13     -35.577  -9.370 -14.039  1.00 87.04           H  
ATOM   2679 HH12 ARG B  13     -33.945  -9.777 -14.577  1.00 87.04           H  
ATOM   2680  NH2 ARG B  13     -32.903  -7.752 -13.687  1.00 87.04           N  
ATOM   2681 HH21 ARG B  13     -32.237  -8.411 -14.065  1.00 87.04           H  
ATOM   2682 HH22 ARG B  13     -32.587  -7.110 -12.975  1.00 87.04           H  
ATOM   2683  CZ  ARG B  13     -34.165  -8.026 -13.612  1.00 87.04           C  
ATOM   2684  N   ALA B  14     -37.748  -4.595  -8.938  1.00 90.35           N  
ATOM   2685  H   ALA B  14     -38.734  -4.443  -9.094  1.00 90.35           H  
ATOM   2686  CA  ALA B  14     -36.994  -3.558  -8.238  1.00 90.35           C  
ATOM   2687  HA  ALA B  14     -36.160  -3.250  -8.868  1.00 90.35           H  
ATOM   2688  C   ALA B  14     -36.401  -4.076  -6.919  1.00 90.35           C  
ATOM   2689  CB  ALA B  14     -37.907  -2.345  -8.016  1.00 90.35           C  
ATOM   2690  HB1 ALA B  14     -37.341  -1.547  -7.535  1.00 90.35           H  
ATOM   2691  HB2 ALA B  14     -38.746  -2.618  -7.377  1.00 90.35           H  
ATOM   2692  HB3 ALA B  14     -38.288  -1.985  -8.972  1.00 90.35           H  
ATOM   2693  O   ALA B  14     -35.222  -3.848  -6.662  1.00 90.35           O  
ATOM   2694  N   THR B  15     -37.172  -4.832  -6.129  1.00 85.68           N  
ATOM   2695  H   THR B  15     -38.158  -4.909  -6.335  1.00 85.68           H  
ATOM   2696  CA  THR B  15     -36.698  -5.452  -4.881  1.00 85.68           C  
ATOM   2697  HA  THR B  15     -36.295  -4.671  -4.237  1.00 85.68           H  
ATOM   2698  C   THR B  15     -35.579  -6.464  -5.138  1.00 85.68           C  
ATOM   2699  CB  THR B  15     -37.862  -6.123  -4.131  1.00 85.68           C  
ATOM   2700  HB  THR B  15     -38.275  -6.927  -4.740  1.00 85.68           H  
ATOM   2701  O   THR B  15     -34.581  -6.466  -4.418  1.00 85.68           O  
ATOM   2702  CG2 THR B  15     -37.453  -6.688  -2.772  1.00 85.68           C  
ATOM   2703 HG21 THR B  15     -37.000  -5.907  -2.161  1.00 85.68           H  
ATOM   2704 HG22 THR B  15     -38.328  -7.077  -2.250  1.00 85.68           H  
ATOM   2705 HG23 THR B  15     -36.739  -7.502  -2.897  1.00 85.68           H  
ATOM   2706  OG1 THR B  15     -38.873  -5.178  -3.879  1.00 85.68           O  
ATOM   2707  HG1 THR B  15     -39.153  -5.292  -2.967  1.00 85.68           H  
ATOM   2708  N   LEU B  16     -35.690  -7.293  -6.187  1.00 88.43           N  
ATOM   2709  H   LEU B  16     -36.531  -7.257  -6.744  1.00 88.43           H  
ATOM   2710  CA  LEU B  16     -34.624  -8.228  -6.574  1.00 88.43           C  
ATOM   2711  HA  LEU B  16     -34.357  -8.830  -5.705  1.00 88.43           H  
ATOM   2712  C   LEU B  16     -33.337  -7.498  -6.989  1.00 88.43           C  
ATOM   2713  CB  LEU B  16     -35.113  -9.151  -7.707  1.00 88.43           C  
ATOM   2714  HB2 LEU B  16     -35.619  -8.543  -8.456  1.00 88.43           H  
ATOM   2715  HB3 LEU B  16     -34.246  -9.604  -8.188  1.00 88.43           H  
ATOM   2716  O   LEU B  16     -32.260  -7.838  -6.499  1.00 88.43           O  
ATOM   2717  CG  LEU B  16     -36.052 -10.282  -7.250  1.00 88.43           C  
ATOM   2718  HG  LEU B  16     -36.855  -9.872  -6.638  1.00 88.43           H  
ATOM   2719  CD1 LEU B  16     -36.669 -10.960  -8.476  1.00 88.43           C  
ATOM   2720 HD11 LEU B  16     -37.338 -11.758  -8.154  1.00 88.43           H  
ATOM   2721 HD12 LEU B  16     -35.884 -11.376  -9.106  1.00 88.43           H  
ATOM   2722 HD13 LEU B  16     -37.244 -10.226  -9.041  1.00 88.43           H  
ATOM   2723  CD2 LEU B  16     -35.312 -11.351  -6.440  1.00 88.43           C  
ATOM   2724 HD21 LEU B  16     -34.482 -11.755  -7.021  1.00 88.43           H  
ATOM   2725 HD22 LEU B  16     -35.997 -12.159  -6.184  1.00 88.43           H  
ATOM   2726 HD23 LEU B  16     -34.927 -10.922  -5.515  1.00 88.43           H  
ATOM   2727  N   ASP B  17     -33.443  -6.475  -7.842  1.00 91.77           N  
ATOM   2728  H   ASP B  17     -34.354  -6.249  -8.215  1.00 91.77           H  
ATOM   2729  CA  ASP B  17     -32.288  -5.690  -8.290  1.00 91.77           C  
ATOM   2730  HA  ASP B  17     -31.522  -6.374  -8.656  1.00 91.77           H  
ATOM   2731  C   ASP B  17     -31.657  -4.887  -7.127  1.00 91.77           C  
ATOM   2732  CB  ASP B  17     -32.694  -4.758  -9.453  1.00 91.77           C  
ATOM   2733  HB2 ASP B  17     -33.558  -4.168  -9.146  1.00 91.77           H  
ATOM   2734  HB3 ASP B  17     -31.874  -4.063  -9.629  1.00 91.77           H  
ATOM   2735  O   ASP B  17     -30.435  -4.739  -7.077  1.00 91.77           O  
ATOM   2736  CG  ASP B  17     -33.005  -5.444 -10.802  1.00 91.77           C  
ATOM   2737  OD1 ASP B  17     -32.533  -6.565 -11.094  1.00 91.77           O  
ATOM   2738  OD2 ASP B  17     -33.656  -4.809 -11.662  1.00 91.77           O  
ATOM   2739  N   LEU B  18     -32.459  -4.399  -6.168  1.00 90.40           N  
ATOM   2740  H   LEU B  18     -33.457  -4.500  -6.288  1.00 90.40           H  
ATOM   2741  CA  LEU B  18     -31.980  -3.710  -4.961  1.00 90.40           C  
ATOM   2742  HA  LEU B  18     -31.291  -2.921  -5.260  1.00 90.40           H  
ATOM   2743  C   LEU B  18     -31.206  -4.657  -4.044  1.00 90.40           C  
ATOM   2744  CB  LEU B  18     -33.174  -3.071  -4.222  1.00 90.40           C  
ATOM   2745  HB2 LEU B  18     -33.923  -3.842  -4.039  1.00 90.40           H  
ATOM   2746  HB3 LEU B  18     -33.624  -2.320  -4.872  1.00 90.40           H  
ATOM   2747  O   LEU B  18     -30.119  -4.308  -3.583  1.00 90.40           O  
ATOM   2748  CG  LEU B  18     -32.824  -2.416  -2.868  1.00 90.40           C  
ATOM   2749  HG  LEU B  18     -32.418  -3.167  -2.190  1.00 90.40           H  
ATOM   2750  CD1 LEU B  18     -31.808  -1.283  -3.014  1.00 90.40           C  
ATOM   2751 HD11 LEU B  18     -30.857  -1.663  -3.388  1.00 90.40           H  
ATOM   2752 HD12 LEU B  18     -32.201  -0.530  -3.697  1.00 90.40           H  
ATOM   2753 HD13 LEU B  18     -31.637  -0.818  -2.043  1.00 90.40           H  
ATOM   2754  CD2 LEU B  18     -34.088  -1.842  -2.232  1.00 90.40           C  
ATOM   2755 HD21 LEU B  18     -34.823  -2.634  -2.082  1.00 90.40           H  
ATOM   2756 HD22 LEU B  18     -33.854  -1.408  -1.260  1.00 90.40           H  
ATOM   2757 HD23 LEU B  18     -34.518  -1.069  -2.869  1.00 90.40           H  
ATOM   2758  N   ARG B  19     -31.732  -5.864  -3.806  1.00 90.43           N  
ATOM   2759  H   ARG B  19     -32.639  -6.075  -4.197  1.00 90.43           H  
ATOM   2760  CA  ARG B  19     -31.046  -6.884  -3.004  1.00 90.43           C  
ATOM   2761  HA  ARG B  19     -30.819  -6.457  -2.027  1.00 90.43           H  
ATOM   2762  C   ARG B  19     -29.705  -7.263  -3.632  1.00 90.43           C  
ATOM   2763  CB  ARG B  19     -31.972  -8.093  -2.816  1.00 90.43           C  
ATOM   2764  HB2 ARG B  19     -32.935  -7.734  -2.451  1.00 90.43           H  
ATOM   2765  HB3 ARG B  19     -32.132  -8.585  -3.776  1.00 90.43           H  
ATOM   2766  O   ARG B  19     -28.709  -7.318  -2.917  1.00 90.43           O  
ATOM   2767  CG  ARG B  19     -31.398  -9.103  -1.808  1.00 90.43           C  
ATOM   2768  HG2 ARG B  19     -30.450  -9.490  -2.182  1.00 90.43           H  
ATOM   2769  HG3 ARG B  19     -31.218  -8.606  -0.855  1.00 90.43           H  
ATOM   2770  CD  ARG B  19     -32.349 -10.287  -1.591  1.00 90.43           C  
ATOM   2771  HD2 ARG B  19     -32.529 -10.759  -2.557  1.00 90.43           H  
ATOM   2772  HD3 ARG B  19     -31.853 -11.013  -0.946  1.00 90.43           H  
ATOM   2773  NE  ARG B  19     -33.623  -9.873  -0.956  1.00 90.43           N  
ATOM   2774  HE  ARG B  19     -33.567  -9.172  -0.232  1.00 90.43           H  
ATOM   2775  NH1 ARG B  19     -35.053 -11.254  -2.103  1.00 90.43           N  
ATOM   2776 HH11 ARG B  19     -34.257 -11.678  -2.558  1.00 90.43           H  
ATOM   2777 HH12 ARG B  19     -35.989 -11.616  -2.219  1.00 90.43           H  
ATOM   2778  NH2 ARG B  19     -35.874  -9.856  -0.562  1.00 90.43           N  
ATOM   2779 HH21 ARG B  19     -36.812 -10.203  -0.703  1.00 90.43           H  
ATOM   2780 HH22 ARG B  19     -35.798  -9.144   0.149  1.00 90.43           H  
ATOM   2781  CZ  ARG B  19     -34.840 -10.325  -1.209  1.00 90.43           C  
ATOM   2782  N   ALA B  20     -29.667  -7.443  -4.954  1.00 94.23           N  
ATOM   2783  H   ALA B  20     -30.533  -7.395  -5.472  1.00 94.23           H  
ATOM   2784  CA  ALA B  20     -28.432  -7.714  -5.687  1.00 94.23           C  
ATOM   2785  HA  ALA B  20     -27.959  -8.599  -5.260  1.00 94.23           H  
ATOM   2786  C   ALA B  20     -27.422  -6.557  -5.574  1.00 94.23           C  
ATOM   2787  CB  ALA B  20     -28.789  -8.015  -7.147  1.00 94.23           C  
ATOM   2788  HB1 ALA B  20     -29.262  -7.148  -7.607  1.00 94.23           H  
ATOM   2789  HB2 ALA B  20     -29.471  -8.864  -7.193  1.00 94.23           H  
ATOM   2790  HB3 ALA B  20     -27.881  -8.262  -7.698  1.00 94.23           H  
ATOM   2791  O   ALA B  20     -26.246  -6.797  -5.315  1.00 94.23           O  
ATOM   2792  N   ALA B  21     -27.872  -5.302  -5.694  1.00 94.66           N  
ATOM   2793  H   ALA B  21     -28.840  -5.151  -5.940  1.00 94.66           H  
ATOM   2794  CA  ALA B  21     -27.001  -4.137  -5.534  1.00 94.66           C  
ATOM   2795  HA  ALA B  21     -26.145  -4.257  -6.198  1.00 94.66           H  
ATOM   2796  C   ALA B  21     -26.442  -4.016  -4.102  1.00 94.66           C  
ATOM   2797  CB  ALA B  21     -27.766  -2.879  -5.965  1.00 94.66           C  
ATOM   2798  HB1 ALA B  21     -28.624  -2.718  -5.313  1.00 94.66           H  
ATOM   2799  HB2 ALA B  21     -27.103  -2.015  -5.905  1.00 94.66           H  
ATOM   2800  HB3 ALA B  21     -28.112  -2.991  -6.993  1.00 94.66           H  
ATOM   2801  O   ALA B  21     -25.239  -3.844  -3.935  1.00 94.66           O  
ATOM   2802  N   ARG B  22     -27.278  -4.167  -3.063  1.00 92.80           N  
ATOM   2803  H   ARG B  22     -28.259  -4.309  -3.261  1.00 92.80           H  
ATOM   2804  CA  ARG B  22     -26.829  -4.150  -1.654  1.00 92.80           C  
ATOM   2805  HA  ARG B  22     -26.251  -3.244  -1.472  1.00 92.80           H  
ATOM   2806  C   ARG B  22     -25.868  -5.304  -1.342  1.00 92.80           C  
ATOM   2807  CB  ARG B  22     -28.035  -4.175  -0.691  1.00 92.80           C  
ATOM   2808  HB2 ARG B  22     -27.663  -4.420   0.304  1.00 92.80           H  
ATOM   2809  HB3 ARG B  22     -28.722  -4.966  -0.993  1.00 92.80           H  
ATOM   2810  O   ARG B  22     -24.920  -5.123  -0.586  1.00 92.80           O  
ATOM   2811  CG  ARG B  22     -28.804  -2.840  -0.582  1.00 92.80           C  
ATOM   2812  HG2 ARG B  22     -28.105  -2.053  -0.299  1.00 92.80           H  
ATOM   2813  HG3 ARG B  22     -29.244  -2.590  -1.547  1.00 92.80           H  
ATOM   2814  CD  ARG B  22     -29.920  -2.930   0.485  1.00 92.80           C  
ATOM   2815  HD2 ARG B  22     -29.471  -3.255   1.424  1.00 92.80           H  
ATOM   2816  HD3 ARG B  22     -30.640  -3.684   0.169  1.00 92.80           H  
ATOM   2817  NE  ARG B  22     -30.632  -1.647   0.725  1.00 92.80           N  
ATOM   2818  HE  ARG B  22     -30.280  -0.824   0.258  1.00 92.80           H  
ATOM   2819  NH1 ARG B  22     -32.160  -2.381   2.308  1.00 92.80           N  
ATOM   2820 HH11 ARG B  22     -31.772  -3.313   2.321  1.00 92.80           H  
ATOM   2821 HH12 ARG B  22     -32.846  -2.114   2.999  1.00 92.80           H  
ATOM   2822  NH2 ARG B  22     -32.152  -0.253   1.776  1.00 92.80           N  
ATOM   2823 HH21 ARG B  22     -31.813   0.580   1.317  1.00 92.80           H  
ATOM   2824 HH22 ARG B  22     -32.823  -0.122   2.519  1.00 92.80           H  
ATOM   2825  CZ  ARG B  22     -31.634  -1.435   1.585  1.00 92.80           C  
ATOM   2826  N   GLN B  23     -26.088  -6.484  -1.923  1.00 93.78           N  
ATOM   2827  H   GLN B  23     -26.906  -6.601  -2.504  1.00 93.78           H  
ATOM   2828  CA  GLN B  23     -25.158  -7.604  -1.785  1.00 93.78           C  
ATOM   2829  HA  GLN B  23     -24.954  -7.751  -0.724  1.00 93.78           H  
ATOM   2830  C   GLN B  23     -23.810  -7.301  -2.447  1.00 93.78           C  
ATOM   2831  CB  GLN B  23     -25.803  -8.885  -2.323  1.00 93.78           C  
ATOM   2832  HB2 GLN B  23     -26.067  -8.758  -3.373  1.00 93.78           H  
ATOM   2833  HB3 GLN B  23     -26.710  -9.086  -1.753  1.00 93.78           H  
ATOM   2834  O   GLN B  23     -22.784  -7.493  -1.801  1.00 93.78           O  
ATOM   2835  CG  GLN B  23     -24.842 -10.073  -2.184  1.00 93.78           C  
ATOM   2836  HG2 GLN B  23     -24.474 -10.137  -1.160  1.00 93.78           H  
ATOM   2837  HG3 GLN B  23     -23.987  -9.912  -2.841  1.00 93.78           H  
ATOM   2838  CD  GLN B  23     -25.459 -11.413  -2.552  1.00 93.78           C  
ATOM   2839  NE2 GLN B  23     -24.639 -12.427  -2.678  1.00 93.78           N  
ATOM   2840 HE21 GLN B  23     -23.651 -12.222  -2.732  1.00 93.78           H  
ATOM   2841 HE22 GLN B  23     -25.005 -13.310  -3.005  1.00 93.78           H  
ATOM   2842  OE1 GLN B  23     -26.666 -11.568  -2.701  1.00 93.78           O  
ATOM   2843  N   ARG B  24     -23.812  -6.761  -3.673  1.00 95.28           N  
ATOM   2844  H   ARG B  24     -24.693  -6.666  -4.158  1.00 95.28           H  
ATOM   2845  CA  ARG B  24     -22.585  -6.365  -4.376  1.00 95.28           C  
ATOM   2846  HA  ARG B  24     -21.951  -7.248  -4.458  1.00 95.28           H  
ATOM   2847  C   ARG B  24     -21.774  -5.335  -3.590  1.00 95.28           C  
ATOM   2848  CB  ARG B  24     -22.936  -5.854  -5.784  1.00 95.28           C  
ATOM   2849  HB2 ARG B  24     -23.425  -6.658  -6.335  1.00 95.28           H  
ATOM   2850  HB3 ARG B  24     -23.642  -5.028  -5.701  1.00 95.28           H  
ATOM   2851  O   ARG B  24     -20.563  -5.468  -3.534  1.00 95.28           O  
ATOM   2852  CG  ARG B  24     -21.726  -5.366  -6.601  1.00 95.28           C  
ATOM   2853  HG2 ARG B  24     -21.288  -4.490  -6.122  1.00 95.28           H  
ATOM   2854  HG3 ARG B  24     -22.075  -5.067  -7.589  1.00 95.28           H  
ATOM   2855  CD  ARG B  24     -20.649  -6.446  -6.763  1.00 95.28           C  
ATOM   2856  HD2 ARG B  24     -21.092  -7.331  -7.220  1.00 95.28           H  
ATOM   2857  HD3 ARG B  24     -20.265  -6.718  -5.780  1.00 95.28           H  
ATOM   2858  NE  ARG B  24     -19.527  -5.972  -7.591  1.00 95.28           N  
ATOM   2859  HE  ARG B  24     -19.571  -5.035  -7.963  1.00 95.28           H  
ATOM   2860  NH1 ARG B  24     -18.134  -7.763  -7.209  1.00 95.28           N  
ATOM   2861 HH11 ARG B  24     -18.802  -8.152  -6.560  1.00 95.28           H  
ATOM   2862 HH12 ARG B  24     -17.197  -8.140  -7.236  1.00 95.28           H  
ATOM   2863  NH2 ARG B  24     -17.447  -6.057  -8.486  1.00 95.28           N  
ATOM   2864 HH21 ARG B  24     -17.561  -5.108  -8.811  1.00 95.28           H  
ATOM   2865 HH22 ARG B  24     -16.523  -6.463  -8.523  1.00 95.28           H  
ATOM   2866  CZ  ARG B  24     -18.379  -6.603  -7.759  1.00 95.28           C  
ATOM   2867  N   ILE B  25     -22.432  -4.355  -2.964  1.00 95.46           N  
ATOM   2868  H   ILE B  25     -23.429  -4.285  -3.110  1.00 95.46           H  
ATOM   2869  CA  ILE B  25     -21.772  -3.378  -2.082  1.00 95.46           C  
ATOM   2870  HA  ILE B  25     -21.018  -2.837  -2.654  1.00 95.46           H  
ATOM   2871  C   ILE B  25     -21.014  -4.106  -0.965  1.00 95.46           C  
ATOM   2872  CB  ILE B  25     -22.799  -2.350  -1.552  1.00 95.46           C  
ATOM   2873  HB  ILE B  25     -23.665  -2.889  -1.167  1.00 95.46           H  
ATOM   2874  O   ILE B  25     -19.804  -3.953  -0.870  1.00 95.46           O  
ATOM   2875  CG1 ILE B  25     -23.252  -1.422  -2.697  1.00 95.46           C  
ATOM   2876 HG12 ILE B  25     -23.540  -2.029  -3.556  1.00 95.46           H  
ATOM   2877 HG13 ILE B  25     -22.418  -0.791  -3.004  1.00 95.46           H  
ATOM   2878  CG2 ILE B  25     -22.234  -1.492  -0.418  1.00 95.46           C  
ATOM   2879 HG21 ILE B  25     -21.933  -2.114   0.425  1.00 95.46           H  
ATOM   2880 HG22 ILE B  25     -21.363  -0.939  -0.771  1.00 95.46           H  
ATOM   2881 HG23 ILE B  25     -22.972  -0.789  -0.033  1.00 95.46           H  
ATOM   2882  CD1 ILE B  25     -24.448  -0.529  -2.344  1.00 95.46           C  
ATOM   2883 HD11 ILE B  25     -24.796  -0.029  -3.248  1.00 95.46           H  
ATOM   2884 HD12 ILE B  25     -24.161   0.232  -1.619  1.00 95.46           H  
ATOM   2885 HD13 ILE B  25     -25.260  -1.134  -1.942  1.00 95.46           H  
ATOM   2886  N   ARG B  26     -21.679  -4.992  -0.207  1.00 95.02           N  
ATOM   2887  H   ARG B  26     -22.670  -5.103  -0.367  1.00 95.02           H  
ATOM   2888  CA  ARG B  26     -21.029  -5.761   0.875  1.00 95.02           C  
ATOM   2889  HA  ARG B  26     -20.585  -5.059   1.580  1.00 95.02           H  
ATOM   2890  C   ARG B  26     -19.866  -6.634   0.394  1.00 95.02           C  
ATOM   2891  CB  ARG B  26     -22.047  -6.636   1.613  1.00 95.02           C  
ATOM   2892  HB2 ARG B  26     -22.575  -7.259   0.890  1.00 95.02           H  
ATOM   2893  HB3 ARG B  26     -21.505  -7.288   2.297  1.00 95.02           H  
ATOM   2894  O   ARG B  26     -18.881  -6.763   1.109  1.00 95.02           O  
ATOM   2895  CG  ARG B  26     -23.043  -5.805   2.432  1.00 95.02           C  
ATOM   2896  HG2 ARG B  26     -23.657  -5.196   1.768  1.00 95.02           H  
ATOM   2897  HG3 ARG B  26     -22.490  -5.138   3.093  1.00 95.02           H  
ATOM   2898  CD  ARG B  26     -23.949  -6.698   3.289  1.00 95.02           C  
ATOM   2899  HD2 ARG B  26     -23.325  -7.265   3.980  1.00 95.02           H  
ATOM   2900  HD3 ARG B  26     -24.603  -6.047   3.868  1.00 95.02           H  
ATOM   2901  NE  ARG B  26     -24.752  -7.625   2.463  1.00 95.02           N  
ATOM   2902  HE  ARG B  26     -24.434  -7.741   1.511  1.00 95.02           H  
ATOM   2903  NH1 ARG B  26     -26.264  -8.225   4.077  1.00 95.02           N  
ATOM   2904 HH11 ARG B  26     -25.786  -7.611   4.721  1.00 95.02           H  
ATOM   2905 HH12 ARG B  26     -27.051  -8.772   4.396  1.00 95.02           H  
ATOM   2906  NH2 ARG B  26     -26.400  -9.137   2.041  1.00 95.02           N  
ATOM   2907 HH21 ARG B  26     -27.165  -9.706   2.374  1.00 95.02           H  
ATOM   2908 HH22 ARG B  26     -26.014  -9.287   1.120  1.00 95.02           H  
ATOM   2909  CZ  ARG B  26     -25.799  -8.321   2.862  1.00 95.02           C  
ATOM   2910  N   GLU B  27     -19.979  -7.235  -0.790  1.00 94.91           N  
ATOM   2911  H   GLU B  27     -20.835  -7.111  -1.311  1.00 94.91           H  
ATOM   2912  CA  GLU B  27     -18.898  -8.024  -1.405  1.00 94.91           C  
ATOM   2913  HA  GLU B  27     -18.493  -8.724  -0.675  1.00 94.91           H  
ATOM   2914  C   GLU B  27     -17.718  -7.152  -1.872  1.00 94.91           C  
ATOM   2915  CB  GLU B  27     -19.454  -8.829  -2.594  1.00 94.91           C  
ATOM   2916  HB2 GLU B  27     -18.621  -9.243  -3.162  1.00 94.91           H  
ATOM   2917  HB3 GLU B  27     -20.006  -8.151  -3.246  1.00 94.91           H  
ATOM   2918  O   GLU B  27     -16.592  -7.628  -1.921  1.00 94.91           O  
ATOM   2919  CG  GLU B  27     -20.369  -9.995  -2.173  1.00 94.91           C  
ATOM   2920  HG2 GLU B  27     -21.126  -9.625  -1.481  1.00 94.91           H  
ATOM   2921  HG3 GLU B  27     -19.770 -10.733  -1.640  1.00 94.91           H  
ATOM   2922  CD  GLU B  27     -21.083 -10.679  -3.357  1.00 94.91           C  
ATOM   2923  OE1 GLU B  27     -21.975 -11.525  -3.082  1.00 94.91           O  
ATOM   2924  OE2 GLU B  27     -20.804 -10.328  -4.529  1.00 94.91           O  
ATOM   2925  N   LEU B  28     -17.937  -5.878  -2.199  1.00 95.39           N  
ATOM   2926  H   LEU B  28     -18.878  -5.512  -2.156  1.00 95.39           H  
ATOM   2927  CA  LEU B  28     -16.854  -4.957  -2.558  1.00 95.39           C  
ATOM   2928  HA  LEU B  28     -16.120  -5.480  -3.172  1.00 95.39           H  
ATOM   2929  C   LEU B  28     -16.090  -4.449  -1.329  1.00 95.39           C  
ATOM   2930  CB  LEU B  28     -17.440  -3.781  -3.359  1.00 95.39           C  
ATOM   2931  HB2 LEU B  28     -18.330  -3.412  -2.850  1.00 95.39           H  
ATOM   2932  HB3 LEU B  28     -16.716  -2.966  -3.365  1.00 95.39           H  
ATOM   2933  O   LEU B  28     -14.880  -4.257  -1.398  1.00 95.39           O  
ATOM   2934  CG  LEU B  28     -17.789  -4.130  -4.814  1.00 95.39           C  
ATOM   2935  HG  LEU B  28     -18.369  -5.051  -4.860  1.00 95.39           H  
ATOM   2936  CD1 LEU B  28     -18.629  -3.003  -5.419  1.00 95.39           C  
ATOM   2937 HD11 LEU B  28     -19.544  -2.877  -4.840  1.00 95.39           H  
ATOM   2938 HD12 LEU B  28     -18.882  -3.237  -6.453  1.00 95.39           H  
ATOM   2939 HD13 LEU B  28     -18.061  -2.073  -5.404  1.00 95.39           H  
ATOM   2940  CD2 LEU B  28     -16.523  -4.308  -5.655  1.00 95.39           C  
ATOM   2941 HD21 LEU B  28     -15.830  -3.490  -5.457  1.00 95.39           H  
ATOM   2942 HD22 LEU B  28     -16.763  -4.284  -6.718  1.00 95.39           H  
ATOM   2943 HD23 LEU B  28     -16.030  -5.247  -5.404  1.00 95.39           H  
ATOM   2944  N   GLU B  29     -16.777  -4.223  -0.208  1.00 95.48           N  
ATOM   2945  H   GLU B  29     -17.781  -4.317  -0.251  1.00 95.48           H  
ATOM   2946  CA  GLU B  29     -16.196  -3.517   0.945  1.00 95.48           C  
ATOM   2947  HA  GLU B  29     -15.238  -3.092   0.645  1.00 95.48           H  
ATOM   2948  C   GLU B  29     -15.859  -4.424   2.145  1.00 95.48           C  
ATOM   2949  CB  GLU B  29     -17.087  -2.303   1.279  1.00 95.48           C  
ATOM   2950  HB2 GLU B  29     -16.592  -1.693   2.034  1.00 95.48           H  
ATOM   2951  HB3 GLU B  29     -17.165  -1.704   0.371  1.00 95.48           H  
ATOM   2952  O   GLU B  29     -14.907  -4.145   2.876  1.00 95.48           O  
ATOM   2953  CG  GLU B  29     -18.498  -2.655   1.773  1.00 95.48           C  
ATOM   2954  HG2 GLU B  29     -18.406  -2.937   2.822  1.00 95.48           H  
ATOM   2955  HG3 GLU B  29     -18.868  -3.546   1.266  1.00 95.48           H  
ATOM   2956  CD  GLU B  29     -19.537  -1.518   1.662  1.00 95.48           C  
ATOM   2957  OE1 GLU B  29     -19.457  -0.640   0.767  1.00 95.48           O  
ATOM   2958  OE2 GLU B  29     -20.481  -1.546   2.483  1.00 95.48           O  
ATOM   2959  N   SER B  30     -16.564  -5.547   2.328  1.00 95.45           N  
ATOM   2960  H   SER B  30     -17.322  -5.739   1.688  1.00 95.45           H  
ATOM   2961  CA  SER B  30     -16.460  -6.393   3.532  1.00 95.45           C  
ATOM   2962  HA  SER B  30     -15.510  -6.181   4.023  1.00 95.45           H  
ATOM   2963  C   SER B  30     -16.449  -7.905   3.247  1.00 95.45           C  
ATOM   2964  CB  SER B  30     -17.573  -6.051   4.534  1.00 95.45           C  
ATOM   2965  HB2 SER B  30     -17.403  -6.599   5.460  1.00 95.45           H  
ATOM   2966  HB3 SER B  30     -18.530  -6.362   4.116  1.00 95.45           H  
ATOM   2967  O   SER B  30     -16.831  -8.700   4.112  1.00 95.45           O  
ATOM   2968  OG  SER B  30     -17.640  -4.672   4.834  1.00 95.45           O  
ATOM   2969  HG  SER B  30     -16.789  -4.356   5.147  1.00 95.45           H  
ATOM   2970  N   ASP B  31     -16.014  -8.333   2.055  1.00 96.35           N  
ATOM   2971  H   ASP B  31     -15.769  -7.651   1.352  1.00 96.35           H  
ATOM   2972  CA  ASP B  31     -15.868  -9.763   1.732  1.00 96.35           C  
ATOM   2973  HA  ASP B  31     -16.839 -10.226   1.908  1.00 96.35           H  
ATOM   2974  C   ASP B  31     -14.798 -10.409   2.640  1.00 96.35           C  
ATOM   2975  CB  ASP B  31     -15.538  -9.954   0.239  1.00 96.35           C  
ATOM   2976  HB2 ASP B  31     -14.489  -9.721   0.057  1.00 96.35           H  
ATOM   2977  HB3 ASP B  31     -16.154  -9.239  -0.307  1.00 96.35           H  
ATOM   2978  O   ASP B  31     -13.678  -9.879   2.727  1.00 96.35           O  
ATOM   2979  CG  ASP B  31     -15.869 -11.338  -0.347  1.00 96.35           C  
ATOM   2980  OD1 ASP B  31     -16.382 -12.201   0.396  1.00 96.35           O  
ATOM   2981  OD2 ASP B  31     -15.662 -11.538  -1.571  1.00 96.35           O  
ATOM   2982  N   PRO B  32     -15.110 -11.501   3.369  1.00 98.28           N  
ATOM   2983  CA  PRO B  32     -14.118 -12.230   4.152  1.00 98.28           C  
ATOM   2984  HA  PRO B  32     -13.567 -11.532   4.783  1.00 98.28           H  
ATOM   2985  C   PRO B  32     -13.124 -12.979   3.255  1.00 98.28           C  
ATOM   2986  CB  PRO B  32     -14.912 -13.189   5.042  1.00 98.28           C  
ATOM   2987  HB2 PRO B  32     -15.149 -12.693   5.982  1.00 98.28           H  
ATOM   2988  HB3 PRO B  32     -14.377 -14.120   5.228  1.00 98.28           H  
ATOM   2989  O   PRO B  32     -13.504 -13.705   2.332  1.00 98.28           O  
ATOM   2990  CG  PRO B  32     -16.197 -13.424   4.250  1.00 98.28           C  
ATOM   2991  HG2 PRO B  32     -17.028 -13.710   4.895  1.00 98.28           H  
ATOM   2992  HG3 PRO B  32     -16.025 -14.181   3.484  1.00 98.28           H  
ATOM   2993  CD  PRO B  32     -16.434 -12.074   3.581  1.00 98.28           C  
ATOM   2994  HD2 PRO B  32     -16.999 -11.424   4.248  1.00 98.28           H  
ATOM   2995  HD3 PRO B  32     -16.990 -12.220   2.654  1.00 98.28           H  
ATOM   2996  N   ILE B  33     -11.837 -12.866   3.580  1.00 98.87           N  
ATOM   2997  H   ILE B  33     -11.592 -12.302   4.382  1.00 98.87           H  
ATOM   2998  CA  ILE B  33     -10.748 -13.497   2.825  1.00 98.87           C  
ATOM   2999  HA  ILE B  33     -11.120 -13.819   1.852  1.00 98.87           H  
ATOM   3000  C   ILE B  33     -10.274 -14.751   3.562  1.00 98.87           C  
ATOM   3001  CB  ILE B  33      -9.622 -12.476   2.566  1.00 98.87           C  
ATOM   3002  HB  ILE B  33      -9.212 -12.165   3.528  1.00 98.87           H  
ATOM   3003  O   ILE B  33      -9.903 -14.684   4.730  1.00 98.87           O  
ATOM   3004  CG1 ILE B  33     -10.119 -11.199   1.844  1.00 98.87           C  
ATOM   3005 HG12 ILE B  33     -10.768 -10.637   2.516  1.00 98.87           H  
ATOM   3006 HG13 ILE B  33      -9.259 -10.565   1.627  1.00 98.87           H  
ATOM   3007  CG2 ILE B  33      -8.480 -13.121   1.769  1.00 98.87           C  
ATOM   3008 HG21 ILE B  33      -8.849 -13.537   0.832  1.00 98.87           H  
ATOM   3009 HG22 ILE B  33      -8.018 -13.920   2.349  1.00 98.87           H  
ATOM   3010 HG23 ILE B  33      -7.717 -12.374   1.552  1.00 98.87           H  
ATOM   3011  CD1 ILE B  33     -10.873 -11.424   0.525  1.00 98.87           C  
ATOM   3012 HD11 ILE B  33     -11.110 -10.457   0.080  1.00 98.87           H  
ATOM   3013 HD12 ILE B  33     -10.257 -11.986  -0.177  1.00 98.87           H  
ATOM   3014 HD13 ILE B  33     -11.807 -11.957   0.703  1.00 98.87           H  
ATOM   3015  N   ALA B  34     -10.307 -15.904   2.901  1.00 98.90           N  
ATOM   3016  H   ALA B  34     -10.451 -15.871   1.902  1.00 98.90           H  
ATOM   3017  CA  ALA B  34      -9.859 -17.178   3.447  1.00 98.90           C  
ATOM   3018  HA  ALA B  34     -10.172 -17.248   4.489  1.00 98.90           H  
ATOM   3019  C   ALA B  34      -8.330 -17.299   3.415  1.00 98.90           C  
ATOM   3020  CB  ALA B  34     -10.531 -18.312   2.663  1.00 98.90           C  
ATOM   3021  HB1 ALA B  34     -10.322 -18.201   1.599  1.00 98.90           H  
ATOM   3022  HB2 ALA B  34     -11.608 -18.291   2.828  1.00 98.90           H  
ATOM   3023  HB3 ALA B  34     -10.127 -19.271   2.987  1.00 98.90           H  
ATOM   3024  O   ALA B  34      -7.692 -16.950   2.424  1.00 98.90           O  
ATOM   3025  N   ILE B  35      -7.761 -17.851   4.488  1.00 98.88           N  
ATOM   3026  H   ILE B  35      -8.356 -18.090   5.269  1.00 98.88           H  
ATOM   3027  CA  ILE B  35      -6.372 -18.318   4.533  1.00 98.88           C  
ATOM   3028  HA  ILE B  35      -5.780 -17.761   3.807  1.00 98.88           H  
ATOM   3029  C   ILE B  35      -6.372 -19.795   4.131  1.00 98.88           C  
ATOM   3030  CB  ILE B  35      -5.746 -18.101   5.931  1.00 98.88           C  
ATOM   3031  HB  ILE B  35      -6.276 -18.726   6.650  1.00 98.88           H  
ATOM   3032  O   ILE B  35      -6.965 -20.618   4.837  1.00 98.88           O  
ATOM   3033  CG1 ILE B  35      -5.881 -16.628   6.388  1.00 98.88           C  
ATOM   3034 HG12 ILE B  35      -6.934 -16.346   6.395  1.00 98.88           H  
ATOM   3035 HG13 ILE B  35      -5.362 -15.982   5.680  1.00 98.88           H  
ATOM   3036  CG2 ILE B  35      -4.269 -18.543   5.902  1.00 98.88           C  
ATOM   3037 HG21 ILE B  35      -4.180 -19.583   5.586  1.00 98.88           H  
ATOM   3038 HG22 ILE B  35      -3.708 -17.921   5.204  1.00 98.88           H  
ATOM   3039 HG23 ILE B  35      -3.821 -18.465   6.892  1.00 98.88           H  
ATOM   3040  CD1 ILE B  35      -5.337 -16.339   7.791  1.00 98.88           C  
ATOM   3041 HD11 ILE B  35      -5.588 -15.316   8.071  1.00 98.88           H  
ATOM   3042 HD12 ILE B  35      -5.783 -17.023   8.512  1.00 98.88           H  
ATOM   3043 HD13 ILE B  35      -4.252 -16.447   7.810  1.00 98.88           H  
ATOM   3044  N   VAL B  36      -5.728 -20.123   3.010  1.00 98.76           N  
ATOM   3045  H   VAL B  36      -5.264 -19.385   2.501  1.00 98.76           H  
ATOM   3046  CA  VAL B  36      -5.729 -21.473   2.418  1.00 98.76           C  
ATOM   3047  HA  VAL B  36      -6.642 -21.990   2.714  1.00 98.76           H  
ATOM   3048  C   VAL B  36      -4.560 -22.312   2.933  1.00 98.76           C  
ATOM   3049  CB  VAL B  36      -5.717 -21.393   0.877  1.00 98.76           C  
ATOM   3050  HB  VAL B  36      -4.823 -20.859   0.554  1.00 98.76           H  
ATOM   3051  O   VAL B  36      -4.738 -23.454   3.352  1.00 98.76           O  
ATOM   3052  CG1 VAL B  36      -5.704 -22.788   0.244  1.00 98.76           C  
ATOM   3053 HG11 VAL B  36      -4.769 -23.299   0.475  1.00 98.76           H  
ATOM   3054 HG12 VAL B  36      -6.532 -23.378   0.638  1.00 98.76           H  
ATOM   3055 HG13 VAL B  36      -5.794 -22.710  -0.839  1.00 98.76           H  
ATOM   3056  CG2 VAL B  36      -6.946 -20.639   0.348  1.00 98.76           C  
ATOM   3057 HG21 VAL B  36      -6.931 -20.624  -0.742  1.00 98.76           H  
ATOM   3058 HG22 VAL B  36      -6.941 -19.606   0.697  1.00 98.76           H  
ATOM   3059 HG23 VAL B  36      -7.858 -21.134   0.681  1.00 98.76           H  
ATOM   3060  N   SER B  37      -3.360 -21.735   2.948  1.00 98.71           N  
ATOM   3061  H   SER B  37      -3.271 -20.789   2.604  1.00 98.71           H  
ATOM   3062  CA  SER B  37      -2.141 -22.390   3.424  1.00 98.71           C  
ATOM   3063  HA  SER B  37      -2.410 -23.108   4.198  1.00 98.71           H  
ATOM   3064  C   SER B  37      -1.175 -21.383   4.051  1.00 98.71           C  
ATOM   3065  CB  SER B  37      -1.467 -23.174   2.289  1.00 98.71           C  
ATOM   3066  HB2 SER B  37      -2.197 -23.839   1.826  1.00 98.71           H  
ATOM   3067  HB3 SER B  37      -0.656 -23.778   2.694  1.00 98.71           H  
ATOM   3068  O   SER B  37      -1.366 -20.166   3.977  1.00 98.71           O  
ATOM   3069  OG  SER B  37      -0.945 -22.292   1.320  1.00 98.71           O  
ATOM   3070  HG  SER B  37      -0.348 -22.770   0.740  1.00 98.71           H  
ATOM   3071  N   MET B  38      -0.145 -21.906   4.713  1.00 98.81           N  
ATOM   3072  H   MET B  38      -0.018 -22.908   4.698  1.00 98.81           H  
ATOM   3073  CA  MET B  38       0.897 -21.131   5.384  1.00 98.81           C  
ATOM   3074  HA  MET B  38       1.053 -20.200   4.838  1.00 98.81           H  
ATOM   3075  C   MET B  38       2.223 -21.898   5.364  1.00 98.81           C  
ATOM   3076  CB  MET B  38       0.445 -20.767   6.810  1.00 98.81           C  
ATOM   3077  HB2 MET B  38      -0.366 -20.043   6.734  1.00 98.81           H  
ATOM   3078  HB3 MET B  38       1.275 -20.293   7.336  1.00 98.81           H  
ATOM   3079  O   MET B  38       2.227 -23.126   5.465  1.00 98.81           O  
ATOM   3080  CG  MET B  38      -0.069 -21.947   7.646  1.00 98.81           C  
ATOM   3081  HG2 MET B  38       0.748 -22.655   7.789  1.00 98.81           H  
ATOM   3082  HG3 MET B  38      -0.870 -22.451   7.105  1.00 98.81           H  
ATOM   3083  SD  MET B  38      -0.719 -21.464   9.268  1.00 98.81           S  
ATOM   3084  CE  MET B  38      -1.145 -23.095   9.924  1.00 98.81           C  
ATOM   3085  HE1 MET B  38      -0.246 -23.708   9.994  1.00 98.81           H  
ATOM   3086  HE2 MET B  38      -1.584 -22.979  10.915  1.00 98.81           H  
ATOM   3087  HE3 MET B  38      -1.862 -23.581   9.263  1.00 98.81           H  
ATOM   3088  N   ALA B  39       3.339 -21.181   5.246  1.00 98.88           N  
ATOM   3089  H   ALA B  39       3.260 -20.178   5.150  1.00 98.88           H  
ATOM   3090  CA  ALA B  39       4.694 -21.727   5.269  1.00 98.88           C  
ATOM   3091  HA  ALA B  39       4.693 -22.667   5.821  1.00 98.88           H  
ATOM   3092  C   ALA B  39       5.644 -20.758   5.986  1.00 98.88           C  
ATOM   3093  CB  ALA B  39       5.155 -22.013   3.834  1.00 98.88           C  
ATOM   3094  HB1 ALA B  39       6.151 -22.455   3.839  1.00 98.88           H  
ATOM   3095  HB2 ALA B  39       4.469 -22.710   3.354  1.00 98.88           H  
ATOM   3096  HB3 ALA B  39       5.184 -21.086   3.262  1.00 98.88           H  
ATOM   3097  O   ALA B  39       5.444 -19.540   5.959  1.00 98.88           O  
ATOM   3098  N   CYS B  40       6.668 -21.289   6.654  1.00 98.75           N  
ATOM   3099  H   CYS B  40       6.844 -22.282   6.606  1.00 98.75           H  
ATOM   3100  CA  CYS B  40       7.620 -20.466   7.393  1.00 98.75           C  
ATOM   3101  HA  CYS B  40       7.757 -19.541   6.834  1.00 98.75           H  
ATOM   3102  C   CYS B  40       9.006 -21.111   7.520  1.00 98.75           C  
ATOM   3103  CB  CYS B  40       7.037 -20.107   8.773  1.00 98.75           C  
ATOM   3104  HB2 CYS B  40       7.715 -19.420   9.279  1.00 98.75           H  
ATOM   3105  HB3 CYS B  40       6.088 -19.589   8.636  1.00 98.75           H  
ATOM   3106  O   CYS B  40       9.153 -22.335   7.561  1.00 98.75           O  
ATOM   3107  SG  CYS B  40       6.778 -21.589   9.802  1.00 98.75           S  
ATOM   3108  HG  CYS B  40       8.022 -22.063   9.687  1.00 98.75           H  
ATOM   3109  N   ARG B  41      10.013 -20.256   7.667  1.00 98.76           N  
ATOM   3110  H   ARG B  41       9.787 -19.278   7.555  1.00 98.76           H  
ATOM   3111  CA  ARG B  41      11.378 -20.546   8.102  1.00 98.76           C  
ATOM   3112  HA  ARG B  41      11.473 -21.585   8.418  1.00 98.76           H  
ATOM   3113  C   ARG B  41      11.665 -19.658   9.304  1.00 98.76           C  
ATOM   3114  CB  ARG B  41      12.362 -20.241   6.959  1.00 98.76           C  
ATOM   3115  HB2 ARG B  41      13.382 -20.296   7.341  1.00 98.76           H  
ATOM   3116  HB3 ARG B  41      12.201 -19.219   6.615  1.00 98.76           H  
ATOM   3117  O   ARG B  41      11.781 -18.446   9.156  1.00 98.76           O  
ATOM   3118  CG  ARG B  41      12.238 -21.177   5.753  1.00 98.76           C  
ATOM   3119  HG2 ARG B  41      11.210 -21.200   5.392  1.00 98.76           H  
ATOM   3120  HG3 ARG B  41      12.872 -20.793   4.954  1.00 98.76           H  
ATOM   3121  CD  ARG B  41      12.699 -22.589   6.117  1.00 98.76           C  
ATOM   3122  HD2 ARG B  41      13.690 -22.534   6.567  1.00 98.76           H  
ATOM   3123  HD3 ARG B  41      12.013 -23.024   6.843  1.00 98.76           H  
ATOM   3124  NE  ARG B  41      12.778 -23.430   4.921  1.00 98.76           N  
ATOM   3125  HE  ARG B  41      13.623 -23.376   4.371  1.00 98.76           H  
ATOM   3126  NH1 ARG B  41      10.647 -24.305   4.956  1.00 98.76           N  
ATOM   3127 HH11 ARG B  41      10.359 -23.758   5.755  1.00 98.76           H  
ATOM   3128 HH12 ARG B  41       9.940 -24.735   4.377  1.00 98.76           H  
ATOM   3129  NH2 ARG B  41      12.071 -24.799   3.306  1.00 98.76           N  
ATOM   3130 HH21 ARG B  41      12.909 -24.634   2.767  1.00 98.76           H  
ATOM   3131 HH22 ARG B  41      11.354 -25.383   2.899  1.00 98.76           H  
ATOM   3132  CZ  ARG B  41      11.820 -24.170   4.406  1.00 98.76           C  
ATOM   3133  N   LEU B  42      11.729 -20.256  10.484  1.00 98.65           N  
ATOM   3134  H   LEU B  42      11.637 -21.261  10.518  1.00 98.65           H  
ATOM   3135  CA  LEU B  42      11.948 -19.597  11.768  1.00 98.65           C  
ATOM   3136  HA  LEU B  42      12.180 -18.546  11.599  1.00 98.65           H  
ATOM   3137  C   LEU B  42      13.164 -20.228  12.476  1.00 98.65           C  
ATOM   3138  CB  LEU B  42      10.658 -19.706  12.610  1.00 98.65           C  
ATOM   3139  HB2 LEU B  42      10.381 -20.759  12.664  1.00 98.65           H  
ATOM   3140  HB3 LEU B  42      10.855 -19.372  13.628  1.00 98.65           H  
ATOM   3141  O   LEU B  42      13.529 -21.369  12.167  1.00 98.65           O  
ATOM   3142  CG  LEU B  42       9.444 -18.934  12.064  1.00 98.65           C  
ATOM   3143  HG  LEU B  42       9.202 -19.297  11.065  1.00 98.65           H  
ATOM   3144  CD1 LEU B  42       8.239 -19.191  12.968  1.00 98.65           C  
ATOM   3145 HD11 LEU B  42       7.367 -18.675  12.567  1.00 98.65           H  
ATOM   3146 HD12 LEU B  42       8.444 -18.830  13.976  1.00 98.65           H  
ATOM   3147 HD13 LEU B  42       8.033 -20.261  12.996  1.00 98.65           H  
ATOM   3148  CD2 LEU B  42       9.675 -17.424  11.996  1.00 98.65           C  
ATOM   3149 HD21 LEU B  42       9.999 -17.047  12.966  1.00 98.65           H  
ATOM   3150 HD22 LEU B  42       8.758 -16.921  11.692  1.00 98.65           H  
ATOM   3151 HD23 LEU B  42      10.441 -17.204  11.252  1.00 98.65           H  
ATOM   3152  N   PRO B  43      13.815 -19.497  13.397  1.00 98.00           N  
ATOM   3153  CA  PRO B  43      15.016 -19.953  14.096  1.00 98.00           C  
ATOM   3154  HA  PRO B  43      15.802 -20.158  13.369  1.00 98.00           H  
ATOM   3155  C   PRO B  43      14.790 -21.233  14.913  1.00 98.00           C  
ATOM   3156  CB  PRO B  43      15.451 -18.765  14.966  1.00 98.00           C  
ATOM   3157  HB2 PRO B  43      15.868 -19.072  15.925  1.00 98.00           H  
ATOM   3158  HB3 PRO B  43      16.173 -18.166  14.411  1.00 98.00           H  
ATOM   3159  O   PRO B  43      13.657 -21.605  15.223  1.00 98.00           O  
ATOM   3160  CG  PRO B  43      14.190 -17.928  15.132  1.00 98.00           C  
ATOM   3161  HG2 PRO B  43      14.418 -16.878  15.316  1.00 98.00           H  
ATOM   3162  HG3 PRO B  43      13.572 -18.339  15.930  1.00 98.00           H  
ATOM   3163  CD  PRO B  43      13.505 -18.133  13.790  1.00 98.00           C  
ATOM   3164  HD2 PRO B  43      13.948 -17.463  13.054  1.00 98.00           H  
ATOM   3165  HD3 PRO B  43      12.436 -17.941  13.886  1.00 98.00           H  
ATOM   3166  N   GLY B  44      15.883 -21.919  15.259  1.00 97.74           N  
ATOM   3167  H   GLY B  44      16.780 -21.609  14.915  1.00 97.74           H  
ATOM   3168  CA  GLY B  44      15.859 -23.159  16.043  1.00 97.74           C  
ATOM   3169  HA2 GLY B  44      15.297 -23.009  16.965  1.00 97.74           H  
ATOM   3170  HA3 GLY B  44      16.886 -23.415  16.301  1.00 97.74           H  
ATOM   3171  C   GLY B  44      15.264 -24.352  15.293  1.00 97.74           C  
ATOM   3172  O   GLY B  44      14.532 -25.158  15.871  1.00 97.74           O  
ATOM   3173  N   GLY B  45      15.541 -24.453  13.992  1.00 97.38           N  
ATOM   3174  H   GLY B  45      16.261 -23.838  13.640  1.00 97.38           H  
ATOM   3175  CA  GLY B  45      15.089 -25.566  13.148  1.00 97.38           C  
ATOM   3176  HA2 GLY B  45      15.395 -26.501  13.616  1.00 97.38           H  
ATOM   3177  HA3 GLY B  45      15.593 -25.485  12.185  1.00 97.38           H  
ATOM   3178  C   GLY B  45      13.574 -25.630  12.888  1.00 97.38           C  
ATOM   3179  O   GLY B  45      13.056 -26.696  12.522  1.00 97.38           O  
ATOM   3180  N   VAL B  46      12.845 -24.523  13.069  1.00 98.31           N  
ATOM   3181  H   VAL B  46      13.321 -23.684  13.369  1.00 98.31           H  
ATOM   3182  CA  VAL B  46      11.396 -24.439  12.831  1.00 98.31           C  
ATOM   3183  HA  VAL B  46      10.960 -25.423  12.999  1.00 98.31           H  
ATOM   3184  C   VAL B  46      11.120 -24.057  11.374  1.00 98.31           C  
ATOM   3185  CB  VAL B  46      10.717 -23.484  13.833  1.00 98.31           C  
ATOM   3186  HB  VAL B  46      11.156 -22.490  13.746  1.00 98.31           H  
ATOM   3187  O   VAL B  46      10.960 -22.896  11.017  1.00 98.31           O  
ATOM   3188  CG1 VAL B  46       9.201 -23.403  13.591  1.00 98.31           C  
ATOM   3189 HG11 VAL B  46       8.749 -22.778  14.361  1.00 98.31           H  
ATOM   3190 HG12 VAL B  46       8.985 -22.944  12.626  1.00 98.31           H  
ATOM   3191 HG13 VAL B  46       8.760 -24.399  13.626  1.00 98.31           H  
ATOM   3192  CG2 VAL B  46      10.910 -23.965  15.275  1.00 98.31           C  
ATOM   3193 HG21 VAL B  46      10.404 -23.282  15.957  1.00 98.31           H  
ATOM   3194 HG22 VAL B  46      11.970 -23.961  15.531  1.00 98.31           H  
ATOM   3195 HG23 VAL B  46      10.512 -24.972  15.405  1.00 98.31           H  
ATOM   3196  N   ASN B  47      11.023 -25.059  10.505  1.00 98.00           N  
ATOM   3197  H   ASN B  47      11.258 -25.989  10.822  1.00 98.00           H  
ATOM   3198  CA  ASN B  47      10.755 -24.896   9.070  1.00 98.00           C  
ATOM   3199  HA  ASN B  47      10.808 -23.837   8.818  1.00 98.00           H  
ATOM   3200  C   ASN B  47       9.343 -25.345   8.643  1.00 98.00           C  
ATOM   3201  CB  ASN B  47      11.873 -25.601   8.289  1.00 98.00           C  
ATOM   3202  HB2 ASN B  47      12.840 -25.196   8.586  1.00 98.00           H  
ATOM   3203  HB3 ASN B  47      11.739 -25.399   7.226  1.00 98.00           H  
ATOM   3204  O   ASN B  47       9.073 -25.524   7.461  1.00 98.00           O  
ATOM   3205  CG  ASN B  47      11.901 -27.107   8.480  1.00 98.00           C  
ATOM   3206  ND2 ASN B  47      12.574 -27.802   7.596  1.00 98.00           N  
ATOM   3207 HD21 ASN B  47      12.978 -27.335   6.797  1.00 98.00           H  
ATOM   3208 HD22 ASN B  47      12.541 -28.809   7.663  1.00 98.00           H  
ATOM   3209  OD1 ASN B  47      11.359 -27.678   9.421  1.00 98.00           O  
ATOM   3210  N   THR B  48       8.439 -25.567   9.600  1.00 97.86           N  
ATOM   3211  H   THR B  48       8.703 -25.367  10.555  1.00 97.86           H  
ATOM   3212  CA  THR B  48       7.048 -25.965   9.345  1.00 97.86           C  
ATOM   3213  HA  THR B  48       6.761 -25.540   8.383  1.00 97.86           H  
ATOM   3214  C   THR B  48       6.120 -25.416  10.435  1.00 97.86           C  
ATOM   3215  CB  THR B  48       6.907 -27.496   9.221  1.00 97.86           C  
ATOM   3216  HB  THR B  48       7.389 -27.816   8.297  1.00 97.86           H  
ATOM   3217  O   THR B  48       6.517 -25.391  11.607  1.00 97.86           O  
ATOM   3218  CG2 THR B  48       7.523 -28.284  10.376  1.00 97.86           C  
ATOM   3219 HG21 THR B  48       7.069 -27.976  11.317  1.00 97.86           H  
ATOM   3220 HG22 THR B  48       8.599 -28.113  10.408  1.00 97.86           H  
ATOM   3221 HG23 THR B  48       7.346 -29.349  10.222  1.00 97.86           H  
ATOM   3222  OG1 THR B  48       5.547 -27.877   9.178  1.00 97.86           O  
ATOM   3223  HG1 THR B  48       5.360 -28.124   8.269  1.00 97.86           H  
ATOM   3224  N   PRO B  49       4.866 -25.039  10.107  1.00 98.47           N  
ATOM   3225  CA  PRO B  49       3.889 -24.580  11.096  1.00 98.47           C  
ATOM   3226  HA  PRO B  49       4.248 -23.645  11.526  1.00 98.47           H  
ATOM   3227  C   PRO B  49       3.624 -25.581  12.233  1.00 98.47           C  
ATOM   3228  CB  PRO B  49       2.608 -24.305  10.301  1.00 98.47           C  
ATOM   3229  HB2 PRO B  49       1.981 -25.196  10.274  1.00 98.47           H  
ATOM   3230  HB3 PRO B  49       2.055 -23.462  10.716  1.00 98.47           H  
ATOM   3231  O   PRO B  49       3.325 -25.170  13.352  1.00 98.47           O  
ATOM   3232  CG  PRO B  49       3.105 -24.003   8.890  1.00 98.47           C  
ATOM   3233  HG2 PRO B  49       2.355 -24.235   8.134  1.00 98.47           H  
ATOM   3234  HG3 PRO B  49       3.412 -22.959   8.823  1.00 98.47           H  
ATOM   3235  CD  PRO B  49       4.325 -24.905   8.757  1.00 98.47           C  
ATOM   3236  HD2 PRO B  49       4.019 -25.880   8.379  1.00 98.47           H  
ATOM   3237  HD3 PRO B  49       5.037 -24.439   8.076  1.00 98.47           H  
ATOM   3238  N   GLN B  50       3.766 -26.889  11.983  1.00 97.59           N  
ATOM   3239  H   GLN B  50       4.034 -27.179  11.053  1.00 97.59           H  
ATOM   3240  CA  GLN B  50       3.578 -27.914  13.017  1.00 97.59           C  
ATOM   3241  HA  GLN B  50       2.606 -27.753  13.485  1.00 97.59           H  
ATOM   3242  C   GLN B  50       4.638 -27.810  14.125  1.00 97.59           C  
ATOM   3243  CB  GLN B  50       3.578 -29.304  12.360  1.00 97.59           C  
ATOM   3244  HB2 GLN B  50       2.775 -29.349  11.623  1.00 97.59           H  
ATOM   3245  HB3 GLN B  50       4.523 -29.451  11.837  1.00 97.59           H  
ATOM   3246  O   GLN B  50       4.293 -27.819  15.304  1.00 97.59           O  
ATOM   3247  CG  GLN B  50       3.397 -30.454  13.366  1.00 97.59           C  
ATOM   3248  HG2 GLN B  50       3.422 -31.401  12.826  1.00 97.59           H  
ATOM   3249  HG3 GLN B  50       4.236 -30.460  14.062  1.00 97.59           H  
ATOM   3250  CD  GLN B  50       2.091 -30.398  14.154  1.00 97.59           C  
ATOM   3251  NE2 GLN B  50       2.077 -30.923  15.356  1.00 97.59           N  
ATOM   3252 HE21 GLN B  50       2.945 -31.256  15.752  1.00 97.59           H  
ATOM   3253 HE22 GLN B  50       1.222 -30.855  15.890  1.00 97.59           H  
ATOM   3254  OE1 GLN B  50       1.066 -29.910  13.699  1.00 97.59           O  
ATOM   3255  N   ARG B  51       5.915 -27.638  13.754  1.00 98.40           N  
ATOM   3256  H   ARG B  51       6.113 -27.541  12.768  1.00 98.40           H  
ATOM   3257  CA  ARG B  51       7.006 -27.438  14.723  1.00 98.40           C  
ATOM   3258  HA  ARG B  51       6.963 -28.218  15.483  1.00 98.40           H  
ATOM   3259  C   ARG B  51       6.855 -26.119  15.475  1.00 98.40           C  
ATOM   3260  CB  ARG B  51       8.379 -27.486  14.040  1.00 98.40           C  
ATOM   3261  HB2 ARG B  51       8.371 -26.861  13.147  1.00 98.40           H  
ATOM   3262  HB3 ARG B  51       9.117 -27.076  14.730  1.00 98.40           H  
ATOM   3263  O   ARG B  51       7.161 -26.064  16.660  1.00 98.40           O  
ATOM   3264  CG  ARG B  51       8.818 -28.910  13.682  1.00 98.40           C  
ATOM   3265  HG2 ARG B  51       8.136 -29.337  12.946  1.00 98.40           H  
ATOM   3266  HG3 ARG B  51       8.808 -29.532  14.577  1.00 98.40           H  
ATOM   3267  CD  ARG B  51      10.242 -28.852  13.117  1.00 98.40           C  
ATOM   3268  HD2 ARG B  51      10.277 -28.115  12.315  1.00 98.40           H  
ATOM   3269  HD3 ARG B  51      10.920 -28.532  13.908  1.00 98.40           H  
ATOM   3270  NE  ARG B  51      10.674 -30.155  12.584  1.00 98.40           N  
ATOM   3271  HE  ARG B  51       9.987 -30.896  12.587  1.00 98.40           H  
ATOM   3272  NH1 ARG B  51      12.840 -29.541  12.090  1.00 98.40           N  
ATOM   3273 HH11 ARG B  51      13.740 -29.732  11.673  1.00 98.40           H  
ATOM   3274 HH12 ARG B  51      12.663 -28.589  12.379  1.00 98.40           H  
ATOM   3275  NH2 ARG B  51      12.124 -31.590  11.586  1.00 98.40           N  
ATOM   3276 HH21 ARG B  51      11.395 -32.288  11.549  1.00 98.40           H  
ATOM   3277 HH22 ARG B  51      13.026 -31.756  11.164  1.00 98.40           H  
ATOM   3278  CZ  ARG B  51      11.872 -30.415  12.094  1.00 98.40           C  
ATOM   3279  N   LEU B  52       6.342 -25.075  14.815  1.00 98.57           N  
ATOM   3280  H   LEU B  52       6.148 -25.173  13.829  1.00 98.57           H  
ATOM   3281  CA  LEU B  52       6.019 -23.813  15.484  1.00 98.57           C  
ATOM   3282  HA  LEU B  52       6.916 -23.456  15.990  1.00 98.57           H  
ATOM   3283  C   LEU B  52       4.945 -24.025  16.560  1.00 98.57           C  
ATOM   3284  CB  LEU B  52       5.586 -22.764  14.442  1.00 98.57           C  
ATOM   3285  HB2 LEU B  52       4.747 -23.159  13.870  1.00 98.57           H  
ATOM   3286  HB3 LEU B  52       6.408 -22.591  13.747  1.00 98.57           H  
ATOM   3287  O   LEU B  52       5.103 -23.551  17.680  1.00 98.57           O  
ATOM   3288  CG  LEU B  52       5.149 -21.416  15.049  1.00 98.57           C  
ATOM   3289  HG  LEU B  52       4.290 -21.576  15.700  1.00 98.57           H  
ATOM   3290  CD1 LEU B  52       6.260 -20.745  15.859  1.00 98.57           C  
ATOM   3291 HD11 LEU B  52       5.939 -19.755  16.180  1.00 98.57           H  
ATOM   3292 HD12 LEU B  52       6.484 -21.333  16.749  1.00 98.57           H  
ATOM   3293 HD13 LEU B  52       7.163 -20.651  15.256  1.00 98.57           H  
ATOM   3294  CD2 LEU B  52       4.705 -20.471  13.932  1.00 98.57           C  
ATOM   3295 HD21 LEU B  52       4.375 -19.524  14.358  1.00 98.57           H  
ATOM   3296 HD22 LEU B  52       5.531 -20.287  13.246  1.00 98.57           H  
ATOM   3297 HD23 LEU B  52       3.877 -20.916  13.381  1.00 98.57           H  
ATOM   3298  N   TRP B  53       3.871 -24.758  16.253  1.00 98.71           N  
ATOM   3299  H   TRP B  53       3.778 -25.117  15.313  1.00 98.71           H  
ATOM   3300  CA  TRP B  53       2.830 -25.062  17.237  1.00 98.71           C  
ATOM   3301  HA  TRP B  53       2.438 -24.125  17.633  1.00 98.71           H  
ATOM   3302  C   TRP B  53       3.364 -25.852  18.437  1.00 98.71           C  
ATOM   3303  CB  TRP B  53       1.687 -25.831  16.573  1.00 98.71           C  
ATOM   3304  HB2 TRP B  53       2.080 -26.722  16.085  1.00 98.71           H  
ATOM   3305  HB3 TRP B  53       1.234 -25.201  15.808  1.00 98.71           H  
ATOM   3306  O   TRP B  53       3.037 -25.528  19.578  1.00 98.71           O  
ATOM   3307  CG  TRP B  53       0.624 -26.240  17.539  1.00 98.71           C  
ATOM   3308  CD1 TRP B  53       0.336 -27.509  17.904  1.00 98.71           C  
ATOM   3309  HD1 TRP B  53       0.831 -28.382  17.505  1.00 98.71           H  
ATOM   3310  CD2 TRP B  53      -0.236 -25.381  18.345  1.00 98.71           C  
ATOM   3311  CE2 TRP B  53      -1.023 -26.212  19.198  1.00 98.71           C  
ATOM   3312  CE3 TRP B  53      -0.422 -23.986  18.443  1.00 98.71           C  
ATOM   3313  HE3 TRP B  53       0.174 -23.326  17.830  1.00 98.71           H  
ATOM   3314  NE1 TRP B  53      -0.652 -27.499  18.870  1.00 98.71           N  
ATOM   3315  HE1 TRP B  53      -1.047 -28.339  19.267  1.00 98.71           H  
ATOM   3316  CH2 TRP B  53      -2.097 -24.291  20.187  1.00 98.71           C  
ATOM   3317  HH2 TRP B  53      -2.774 -23.865  20.912  1.00 98.71           H  
ATOM   3318  CZ2 TRP B  53      -1.939 -25.684  20.116  1.00 98.71           C  
ATOM   3319  HZ2 TRP B  53      -2.503 -26.331  20.772  1.00 98.71           H  
ATOM   3320  CZ3 TRP B  53      -1.353 -23.446  19.347  1.00 98.71           C  
ATOM   3321  HZ3 TRP B  53      -1.480 -22.376  19.416  1.00 98.71           H  
ATOM   3322  N   GLU B  54       4.198 -26.863  18.186  1.00 98.49           N  
ATOM   3323  H   GLU B  54       4.408 -27.088  17.225  1.00 98.49           H  
ATOM   3324  CA  GLU B  54       4.843 -27.660  19.236  1.00 98.49           C  
ATOM   3325  HA  GLU B  54       4.077 -28.105  19.870  1.00 98.49           H  
ATOM   3326  C   GLU B  54       5.698 -26.776  20.154  1.00 98.49           C  
ATOM   3327  CB  GLU B  54       5.652 -28.798  18.588  1.00 98.49           C  
ATOM   3328  HB2 GLU B  54       6.271 -28.383  17.792  1.00 98.49           H  
ATOM   3329  HB3 GLU B  54       6.300 -29.257  19.334  1.00 98.49           H  
ATOM   3330  O   GLU B  54       5.472 -26.773  21.365  1.00 98.49           O  
ATOM   3331  CG  GLU B  54       4.710 -29.876  18.019  1.00 98.49           C  
ATOM   3332  HG2 GLU B  54       3.879 -29.395  17.504  1.00 98.49           H  
ATOM   3333  HG3 GLU B  54       4.282 -30.432  18.854  1.00 98.49           H  
ATOM   3334  CD  GLU B  54       5.362 -30.863  17.036  1.00 98.49           C  
ATOM   3335  OE1 GLU B  54       4.579 -31.678  16.483  1.00 98.49           O  
ATOM   3336  OE2 GLU B  54       6.588 -30.797  16.794  1.00 98.49           O  
ATOM   3337  N   LEU B  55       6.563 -25.932  19.578  1.00 98.48           N  
ATOM   3338  H   LEU B  55       6.688 -25.987  18.577  1.00 98.48           H  
ATOM   3339  CA  LEU B  55       7.382 -24.964  20.316  1.00 98.48           C  
ATOM   3340  HA  LEU B  55       8.058 -25.515  20.970  1.00 98.48           H  
ATOM   3341  C   LEU B  55       6.533 -24.031  21.197  1.00 98.48           C  
ATOM   3342  CB  LEU B  55       8.202 -24.152  19.292  1.00 98.48           C  
ATOM   3343  HB2 LEU B  55       8.821 -24.831  18.706  1.00 98.48           H  
ATOM   3344  HB3 LEU B  55       7.508 -23.665  18.606  1.00 98.48           H  
ATOM   3345  O   LEU B  55       6.844 -23.822  22.371  1.00 98.48           O  
ATOM   3346  CG  LEU B  55       9.099 -23.067  19.920  1.00 98.48           C  
ATOM   3347  HG  LEU B  55       8.529 -22.474  20.635  1.00 98.48           H  
ATOM   3348  CD1 LEU B  55      10.304 -23.681  20.631  1.00 98.48           C  
ATOM   3349 HD11 LEU B  55      10.903 -22.893  21.086  1.00 98.48           H  
ATOM   3350 HD12 LEU B  55      10.921 -24.229  19.918  1.00 98.48           H  
ATOM   3351 HD13 LEU B  55       9.969 -24.367  21.409  1.00 98.48           H  
ATOM   3352  CD2 LEU B  55       9.605 -22.111  18.842  1.00 98.48           C  
ATOM   3353 HD21 LEU B  55      10.169 -21.306  19.312  1.00 98.48           H  
ATOM   3354 HD22 LEU B  55      10.252 -22.644  18.146  1.00 98.48           H  
ATOM   3355 HD23 LEU B  55       8.763 -21.676  18.303  1.00 98.48           H  
ATOM   3356  N   LEU B  56       5.453 -23.472  20.640  1.00 98.38           N  
ATOM   3357  H   LEU B  56       5.266 -23.679  19.669  1.00 98.38           H  
ATOM   3358  CA  LEU B  56       4.570 -22.541  21.351  1.00 98.38           C  
ATOM   3359  HA  LEU B  56       5.167 -21.728  21.764  1.00 98.38           H  
ATOM   3360  C   LEU B  56       3.866 -23.213  22.531  1.00 98.38           C  
ATOM   3361  CB  LEU B  56       3.521 -21.982  20.374  1.00 98.38           C  
ATOM   3362  HB2 LEU B  56       3.047 -22.819  19.861  1.00 98.38           H  
ATOM   3363  HB3 LEU B  56       2.750 -21.467  20.947  1.00 98.38           H  
ATOM   3364  O   LEU B  56       3.794 -22.644  23.618  1.00 98.38           O  
ATOM   3365  CG  LEU B  56       4.077 -21.002  19.328  1.00 98.38           C  
ATOM   3366  HG  LEU B  56       4.955 -21.421  18.837  1.00 98.38           H  
ATOM   3367  CD1 LEU B  56       2.994 -20.739  18.279  1.00 98.38           C  
ATOM   3368 HD11 LEU B  56       2.797 -21.660  17.731  1.00 98.38           H  
ATOM   3369 HD12 LEU B  56       3.337 -19.981  17.574  1.00 98.38           H  
ATOM   3370 HD13 LEU B  56       2.078 -20.409  18.770  1.00 98.38           H  
ATOM   3371  CD2 LEU B  56       4.494 -19.672  19.948  1.00 98.38           C  
ATOM   3372 HD21 LEU B  56       5.266 -19.833  20.700  1.00 98.38           H  
ATOM   3373 HD22 LEU B  56       3.640 -19.179  20.414  1.00 98.38           H  
ATOM   3374 HD23 LEU B  56       4.918 -19.038  19.170  1.00 98.38           H  
ATOM   3375  N   ARG B  57       3.352 -24.429  22.332  1.00 97.94           N  
ATOM   3376  H   ARG B  57       3.475 -24.847  21.421  1.00 97.94           H  
ATOM   3377  CA  ARG B  57       2.589 -25.155  23.355  1.00 97.94           C  
ATOM   3378  HA  ARG B  57       1.865 -24.465  23.788  1.00 97.94           H  
ATOM   3379  C   ARG B  57       3.470 -25.647  24.503  1.00 97.94           C  
ATOM   3380  CB  ARG B  57       1.858 -26.308  22.666  1.00 97.94           C  
ATOM   3381  HB2 ARG B  57       2.545 -27.145  22.538  1.00 97.94           H  
ATOM   3382  HB3 ARG B  57       1.528 -25.983  21.679  1.00 97.94           H  
ATOM   3383  O   ARG B  57       2.987 -25.762  25.631  1.00 97.94           O  
ATOM   3384  CG  ARG B  57       0.611 -26.736  23.443  1.00 97.94           C  
ATOM   3385  HG2 ARG B  57      -0.106 -25.914  23.439  1.00 97.94           H  
ATOM   3386  HG3 ARG B  57       0.857 -26.985  24.475  1.00 97.94           H  
ATOM   3387  CD  ARG B  57      -0.017 -27.943  22.748  1.00 97.94           C  
ATOM   3388  HD2 ARG B  57      -1.068 -27.997  23.034  1.00 97.94           H  
ATOM   3389  HD3 ARG B  57       0.010 -27.788  21.670  1.00 97.94           H  
ATOM   3390  NE  ARG B  57       0.702 -29.187  23.093  1.00 97.94           N  
ATOM   3391  HE  ARG B  57       1.653 -29.250  22.759  1.00 97.94           H  
ATOM   3392  NH1 ARG B  57      -0.965 -30.127  24.351  1.00 97.94           N  
ATOM   3393 HH11 ARG B  57      -1.300 -30.830  24.995  1.00 97.94           H  
ATOM   3394 HH12 ARG B  57      -1.504 -29.286  24.203  1.00 97.94           H  
ATOM   3395  NH2 ARG B  57       1.009 -31.179  24.130  1.00 97.94           N  
ATOM   3396 HH21 ARG B  57       1.955 -31.175  23.779  1.00 97.94           H  
ATOM   3397 HH22 ARG B  57       0.684 -31.919  24.736  1.00 97.94           H  
ATOM   3398  CZ  ARG B  57       0.243 -30.158  23.853  1.00 97.94           C  
ATOM   3399  N   GLU B  58       4.735 -25.941  24.211  1.00 97.35           N  
ATOM   3400  H   GLU B  58       5.022 -25.896  23.244  1.00 97.35           H  
ATOM   3401  CA  GLU B  58       5.769 -26.275  25.197  1.00 97.35           C  
ATOM   3402  HA  GLU B  58       5.366 -26.980  25.924  1.00 97.35           H  
ATOM   3403  C   GLU B  58       6.245 -25.054  25.996  1.00 97.35           C  
ATOM   3404  CB  GLU B  58       6.958 -26.938  24.480  1.00 97.35           C  
ATOM   3405  HB2 GLU B  58       7.257 -26.326  23.629  1.00 97.35           H  
ATOM   3406  HB3 GLU B  58       7.796 -27.006  25.173  1.00 97.35           H  
ATOM   3407  O   GLU B  58       6.821 -25.223  27.070  1.00 97.35           O  
ATOM   3408  CG  GLU B  58       6.603 -28.358  24.010  1.00 97.35           C  
ATOM   3409  HG2 GLU B  58       6.387 -28.962  24.892  1.00 97.35           H  
ATOM   3410  HG3 GLU B  58       5.690 -28.334  23.415  1.00 97.35           H  
ATOM   3411  CD  GLU B  58       7.714 -29.047  23.203  1.00 97.35           C  
ATOM   3412  OE1 GLU B  58       7.403 -30.133  22.658  1.00 97.35           O  
ATOM   3413  OE2 GLU B  58       8.868 -28.562  23.215  1.00 97.35           O  
ATOM   3414  N   GLY B  59       5.993 -23.837  25.500  1.00 97.81           N  
ATOM   3415  H   GLY B  59       5.485 -23.761  24.631  1.00 97.81           H  
ATOM   3416  CA  GLY B  59       6.568 -22.618  26.062  1.00 97.81           C  
ATOM   3417  HA2 GLY B  59       6.375 -22.580  27.134  1.00 97.81           H  
ATOM   3418  HA3 GLY B  59       6.104 -21.755  25.585  1.00 97.81           H  
ATOM   3419  C   GLY B  59       8.080 -22.541  25.834  1.00 97.81           C  
ATOM   3420  O   GLY B  59       8.812 -22.100  26.716  1.00 97.81           O  
ATOM   3421  N   GLY B  60       8.561 -23.023  24.684  1.00 97.30           N  
ATOM   3422  H   GLY B  60       7.909 -23.367  23.993  1.00 97.30           H  
ATOM   3423  CA  GLY B  60       9.982 -23.014  24.343  1.00 97.30           C  
ATOM   3424  HA2 GLY B  60      10.173 -23.755  23.567  1.00 97.30           H  
ATOM   3425  HA3 GLY B  60      10.558 -23.299  25.223  1.00 97.30           H  
ATOM   3426  C   GLY B  60      10.487 -21.652  23.853  1.00 97.30           C  
ATOM   3427  O   GLY B  60       9.710 -20.808  23.398  1.00 97.30           O  
ATOM   3428  N   GLU B  61      11.809 -21.478  23.912  1.00 95.21           N  
ATOM   3429  H   GLU B  61      12.373 -22.236  24.268  1.00 95.21           H  
ATOM   3430  CA  GLU B  61      12.549 -20.353  23.327  1.00 95.21           C  
ATOM   3431  HA  GLU B  61      11.842 -19.627  22.925  1.00 95.21           H  
ATOM   3432  C   GLU B  61      13.449 -20.829  22.179  1.00 95.21           C  
ATOM   3433  CB  GLU B  61      13.424 -19.635  24.370  1.00 95.21           C  
ATOM   3434  HB2 GLU B  61      13.944 -20.377  24.976  1.00 95.21           H  
ATOM   3435  HB3 GLU B  61      14.176 -19.051  23.839  1.00 95.21           H  
ATOM   3436  O   GLU B  61      13.989 -21.934  22.217  1.00 95.21           O  
ATOM   3437  CG  GLU B  61      12.657 -18.665  25.274  1.00 95.21           C  
ATOM   3438  HG2 GLU B  61      12.053 -18.007  24.649  1.00 95.21           H  
ATOM   3439  HG3 GLU B  61      11.987 -19.234  25.919  1.00 95.21           H  
ATOM   3440  CD  GLU B  61      13.617 -17.824  26.137  1.00 95.21           C  
ATOM   3441  OE1 GLU B  61      13.412 -16.595  26.222  1.00 95.21           O  
ATOM   3442  OE2 GLU B  61      14.586 -18.387  26.703  1.00 95.21           O  
ATOM   3443  N   THR B  62      13.660 -19.964  21.184  1.00 97.18           N  
ATOM   3444  H   THR B  62      13.162 -19.086  21.210  1.00 97.18           H  
ATOM   3445  CA  THR B  62      14.567 -20.205  20.035  1.00 97.18           C  
ATOM   3446  HA  THR B  62      14.989 -21.205  20.135  1.00 97.18           H  
ATOM   3447  C   THR B  62      15.797 -19.291  20.022  1.00 97.18           C  
ATOM   3448  CB  THR B  62      13.808 -20.181  18.695  1.00 97.18           C  
ATOM   3449  HB  THR B  62      14.475 -19.950  17.865  1.00 97.18           H  
ATOM   3450  O   THR B  62      16.502 -19.196  19.020  1.00 97.18           O  
ATOM   3451  CG2 THR B  62      13.159 -21.531  18.431  1.00 97.18           C  
ATOM   3452 HG21 THR B  62      12.573 -21.488  17.513  1.00 97.18           H  
ATOM   3453 HG22 THR B  62      13.925 -22.301  18.339  1.00 97.18           H  
ATOM   3454 HG23 THR B  62      12.507 -21.801  19.262  1.00 97.18           H  
ATOM   3455  OG1 THR B  62      12.753 -19.255  18.734  1.00 97.18           O  
ATOM   3456  HG1 THR B  62      12.185 -19.497  19.469  1.00 97.18           H  
ATOM   3457  N   LEU B  63      16.087 -18.632  21.148  1.00 94.91           N  
ATOM   3458  H   LEU B  63      15.501 -18.788  21.955  1.00 94.91           H  
ATOM   3459  CA  LEU B  63      17.244 -17.751  21.295  1.00 94.91           C  
ATOM   3460  HA  LEU B  63      17.282 -17.114  20.411  1.00 94.91           H  
ATOM   3461  C   LEU B  63      18.557 -18.558  21.358  1.00 94.91           C  
ATOM   3462  CB  LEU B  63      17.041 -16.870  22.544  1.00 94.91           C  
ATOM   3463  HB2 LEU B  63      15.977 -16.718  22.724  1.00 94.91           H  
ATOM   3464  HB3 LEU B  63      17.440 -17.398  23.411  1.00 94.91           H  
ATOM   3465  O   LEU B  63      18.706 -19.470  22.174  1.00 94.91           O  
ATOM   3466  CG  LEU B  63      17.705 -15.489  22.424  1.00 94.91           C  
ATOM   3467  HG  LEU B  63      18.694 -15.595  21.978  1.00 94.91           H  
ATOM   3468  CD1 LEU B  63      16.856 -14.543  21.571  1.00 94.91           C  
ATOM   3469 HD11 LEU B  63      15.881 -14.393  22.034  1.00 94.91           H  
ATOM   3470 HD12 LEU B  63      16.712 -14.953  20.571  1.00 94.91           H  
ATOM   3471 HD13 LEU B  63      17.351 -13.576  21.491  1.00 94.91           H  
ATOM   3472  CD2 LEU B  63      17.855 -14.863  23.809  1.00 94.91           C  
ATOM   3473 HD21 LEU B  63      16.872 -14.771  24.271  1.00 94.91           H  
ATOM   3474 HD22 LEU B  63      18.294 -13.869  23.724  1.00 94.91           H  
ATOM   3475 HD23 LEU B  63      18.493 -15.484  24.438  1.00 94.91           H  
ATOM   3476  N   SER B  64      19.540 -18.184  20.542  1.00 97.19           N  
ATOM   3477  H   SER B  64      19.359 -17.433  19.892  1.00 97.19           H  
ATOM   3478  CA  SER B  64      20.871 -18.797  20.465  1.00 97.19           C  
ATOM   3479  HA  SER B  64      20.989 -19.500  21.289  1.00 97.19           H  
ATOM   3480  C   SER B  64      21.980 -17.746  20.591  1.00 97.19           C  
ATOM   3481  CB  SER B  64      20.997 -19.596  19.158  1.00 97.19           C  
ATOM   3482  HB2 SER B  64      21.896 -20.211  19.188  1.00 97.19           H  
ATOM   3483  HB3 SER B  64      20.136 -20.258  19.064  1.00 97.19           H  
ATOM   3484  O   SER B  64      21.720 -16.555  20.762  1.00 97.19           O  
ATOM   3485  OG  SER B  64      21.053 -18.755  18.023  1.00 97.19           O  
ATOM   3486  HG  SER B  64      21.903 -18.312  17.957  1.00 97.19           H  
ATOM   3487  N   GLY B  65      23.240 -18.187  20.533  1.00 97.07           N  
ATOM   3488  H   GLY B  65      23.389 -19.168  20.344  1.00 97.07           H  
ATOM   3489  CA  GLY B  65      24.357 -17.276  20.261  1.00 97.07           C  
ATOM   3490  HA2 GLY B  65      24.276 -16.387  20.886  1.00 97.07           H  
ATOM   3491  HA3 GLY B  65      25.303 -17.767  20.489  1.00 97.07           H  
ATOM   3492  C   GLY B  65      24.381 -16.838  18.792  1.00 97.07           C  
ATOM   3493  O   GLY B  65      23.648 -17.390  17.966  1.00 97.07           O  
ATOM   3494  N   PHE B  66      25.241 -15.871  18.473  1.00 97.66           N  
ATOM   3495  H   PHE B  66      25.731 -15.396  19.217  1.00 97.66           H  
ATOM   3496  CA  PHE B  66      25.466 -15.415  17.098  1.00 97.66           C  
ATOM   3497  HA  PHE B  66      24.498 -15.132  16.686  1.00 97.66           H  
ATOM   3498  C   PHE B  66      26.027 -16.518  16.175  1.00 97.66           C  
ATOM   3499  CB  PHE B  66      26.389 -14.180  17.112  1.00 97.66           C  
ATOM   3500  HB2 PHE B  66      27.307 -14.452  17.632  1.00 97.66           H  
ATOM   3501  HB3 PHE B  66      26.655 -13.942  16.082  1.00 97.66           H  
ATOM   3502  O   PHE B  66      26.802 -17.366  16.631  1.00 97.66           O  
ATOM   3503  CG  PHE B  66      25.834 -12.904  17.737  1.00 97.66           C  
ATOM   3504  CD1 PHE B  66      24.452 -12.731  17.940  1.00 97.66           C  
ATOM   3505  HD1 PHE B  66      23.761 -13.530  17.715  1.00 97.66           H  
ATOM   3506  CD2 PHE B  66      26.702 -11.855  18.100  1.00 97.66           C  
ATOM   3507  HD2 PHE B  66      27.771 -11.956  17.980  1.00 97.66           H  
ATOM   3508  CE1 PHE B  66      23.935 -11.532  18.452  1.00 97.66           C  
ATOM   3509  HE1 PHE B  66      22.871 -11.409  18.592  1.00 97.66           H  
ATOM   3510  CE2 PHE B  66      26.189 -10.661  18.638  1.00 97.66           C  
ATOM   3511  HE2 PHE B  66      26.851  -9.866  18.949  1.00 97.66           H  
ATOM   3512  CZ  PHE B  66      24.807 -10.492  18.794  1.00 97.66           C  
ATOM   3513  HZ  PHE B  66      24.416  -9.567  19.191  1.00 97.66           H  
ATOM   3514  N   PRO B  67      25.668 -16.505  14.876  1.00 97.70           N  
ATOM   3515  CA  PRO B  67      26.158 -17.469  13.897  1.00 97.70           C  
ATOM   3516  HA  PRO B  67      25.961 -18.481  14.253  1.00 97.70           H  
ATOM   3517  C   PRO B  67      27.665 -17.309  13.663  1.00 97.70           C  
ATOM   3518  CB  PRO B  67      25.340 -17.222  12.625  1.00 97.70           C  
ATOM   3519  HB2 PRO B  67      24.440 -17.837  12.648  1.00 97.70           H  
ATOM   3520  HB3 PRO B  67      25.912 -17.428  11.720  1.00 97.70           H  
ATOM   3521  O   PRO B  67      28.200 -16.201  13.626  1.00 97.70           O  
ATOM   3522  CG  PRO B  67      24.948 -15.749  12.733  1.00 97.70           C  
ATOM   3523  HG2 PRO B  67      25.765 -15.122  12.375  1.00 97.70           H  
ATOM   3524  HG3 PRO B  67      24.027 -15.530  12.192  1.00 97.70           H  
ATOM   3525  CD  PRO B  67      24.772 -15.552  14.234  1.00 97.70           C  
ATOM   3526  HD2 PRO B  67      25.009 -14.523  14.504  1.00 97.70           H  
ATOM   3527  HD3 PRO B  67      23.746 -15.788  14.515  1.00 97.70           H  
ATOM   3528  N   THR B  68      28.367 -18.429  13.489  1.00 96.71           N  
ATOM   3529  H   THR B  68      27.875 -19.310  13.537  1.00 96.71           H  
ATOM   3530  CA  THR B  68      29.838 -18.461  13.375  1.00 96.71           C  
ATOM   3531  HA  THR B  68      30.244 -17.518  13.741  1.00 96.71           H  
ATOM   3532  C   THR B  68      30.352 -18.613  11.942  1.00 96.71           C  
ATOM   3533  CB  THR B  68      30.427 -19.580  14.245  1.00 96.71           C  
ATOM   3534  HB  THR B  68      31.505 -19.623  14.087  1.00 96.71           H  
ATOM   3535  O   THR B  68      31.551 -18.511  11.704  1.00 96.71           O  
ATOM   3536  CG2 THR B  68      30.172 -19.351  15.735  1.00 96.71           C  
ATOM   3537 HG21 THR B  68      30.618 -20.164  16.308  1.00 96.71           H  
ATOM   3538 HG22 THR B  68      29.102 -19.319  15.937  1.00 96.71           H  
ATOM   3539 HG23 THR B  68      30.621 -18.407  16.042  1.00 96.71           H  
ATOM   3540  OG1 THR B  68      29.869 -20.835  13.917  1.00 96.71           O  
ATOM   3541  HG1 THR B  68      29.851 -20.924  12.961  1.00 96.71           H  
ATOM   3542  N   ASP B  69      29.471 -18.894  10.989  1.00 95.08           N  
ATOM   3543  H   ASP B  69      28.490 -18.953  11.224  1.00 95.08           H  
ATOM   3544  CA  ASP B  69      29.769 -19.250   9.597  1.00 95.08           C  
ATOM   3545  HA  ASP B  69      30.838 -19.440   9.501  1.00 95.08           H  
ATOM   3546  C   ASP B  69      29.442 -18.137   8.585  1.00 95.08           C  
ATOM   3547  CB  ASP B  69      29.045 -20.564   9.266  1.00 95.08           C  
ATOM   3548  HB2 ASP B  69      29.300 -20.860   8.248  1.00 95.08           H  
ATOM   3549  HB3 ASP B  69      29.416 -21.340   9.936  1.00 95.08           H  
ATOM   3550  O   ASP B  69      29.707 -18.289   7.396  1.00 95.08           O  
ATOM   3551  CG  ASP B  69      27.518 -20.492   9.403  1.00 95.08           C  
ATOM   3552  OD1 ASP B  69      27.016 -19.513  10.012  1.00 95.08           O  
ATOM   3553  OD2 ASP B  69      26.885 -21.465   8.954  1.00 95.08           O  
ATOM   3554  N   ARG B  70      28.949 -16.980   9.052  1.00 95.02           N  
ATOM   3555  H   ARG B  70      28.685 -16.971  10.027  1.00 95.02           H  
ATOM   3556  CA  ARG B  70      28.615 -15.803   8.222  1.00 95.02           C  
ATOM   3557  HA  ARG B  70      28.400 -16.148   7.211  1.00 95.02           H  
ATOM   3558  C   ARG B  70      29.753 -14.791   8.056  1.00 95.02           C  
ATOM   3559  CB  ARG B  70      27.347 -15.127   8.760  1.00 95.02           C  
ATOM   3560  HB2 ARG B  70      27.520 -14.776   9.778  1.00 95.02           H  
ATOM   3561  HB3 ARG B  70      27.108 -14.267   8.134  1.00 95.02           H  
ATOM   3562  O   ARG B  70      29.542 -13.697   7.549  1.00 95.02           O  
ATOM   3563  CG  ARG B  70      26.156 -16.086   8.739  1.00 95.02           C  
ATOM   3564  HG2 ARG B  70      26.310 -16.885   9.464  1.00 95.02           H  
ATOM   3565  HG3 ARG B  70      26.045 -16.522   7.746  1.00 95.02           H  
ATOM   3566  CD  ARG B  70      24.892 -15.317   9.094  1.00 95.02           C  
ATOM   3567  HD2 ARG B  70      25.054 -14.769  10.023  1.00 95.02           H  
ATOM   3568  HD3 ARG B  70      24.681 -14.598   8.302  1.00 95.02           H  
ATOM   3569  NE  ARG B  70      23.753 -16.230   9.256  1.00 95.02           N  
ATOM   3570  HE  ARG B  70      23.919 -17.223   9.180  1.00 95.02           H  
ATOM   3571  NH1 ARG B  70      22.255 -14.581   9.681  1.00 95.02           N  
ATOM   3572 HH11 ARG B  70      22.889 -13.842   9.413  1.00 95.02           H  
ATOM   3573 HH12 ARG B  70      21.290 -14.310   9.809  1.00 95.02           H  
ATOM   3574  NH2 ARG B  70      21.574 -16.690   9.756  1.00 95.02           N  
ATOM   3575 HH21 ARG B  70      21.719 -17.690   9.769  1.00 95.02           H  
ATOM   3576 HH22 ARG B  70      20.661 -16.331   9.997  1.00 95.02           H  
ATOM   3577  CZ  ARG B  70      22.533 -15.837   9.556  1.00 95.02           C  
ATOM   3578  N   GLY B  71      30.955 -15.124   8.526  1.00 94.37           N  
ATOM   3579  H   GLY B  71      31.062 -16.057   8.897  1.00 94.37           H  
ATOM   3580  CA  GLY B  71      32.124 -14.238   8.449  1.00 94.37           C  
ATOM   3581  HA2 GLY B  71      32.168 -13.791   7.456  1.00 94.37           H  
ATOM   3582  HA3 GLY B  71      33.025 -14.833   8.596  1.00 94.37           H  
ATOM   3583  C   GLY B  71      32.146 -13.094   9.474  1.00 94.37           C  
ATOM   3584  O   GLY B  71      32.985 -12.204   9.365  1.00 94.37           O  
ATOM   3585  N   TRP B  72      31.265 -13.109  10.479  1.00 94.27           N  
ATOM   3586  H   TRP B  72      30.579 -13.849  10.514  1.00 94.27           H  
ATOM   3587  CA  TRP B  72      31.217 -12.080  11.523  1.00 94.27           C  
ATOM   3588  HA  TRP B  72      31.255 -11.100  11.047  1.00 94.27           H  
ATOM   3589  C   TRP B  72      32.410 -12.191  12.485  1.00 94.27           C  
ATOM   3590  CB  TRP B  72      29.894 -12.186  12.294  1.00 94.27           C  
ATOM   3591  HB2 TRP B  72      29.842 -13.169  12.761  1.00 94.27           H  
ATOM   3592  HB3 TRP B  72      29.911 -11.448  13.096  1.00 94.27           H  
ATOM   3593  O   TRP B  72      32.713 -13.272  12.994  1.00 94.27           O  
ATOM   3594  CG  TRP B  72      28.623 -11.975  11.524  1.00 94.27           C  
ATOM   3595  CD1 TRP B  72      28.500 -11.741  10.193  1.00 94.27           C  
ATOM   3596  HD1 TRP B  72      29.305 -11.680   9.477  1.00 94.27           H  
ATOM   3597  CD2 TRP B  72      27.261 -11.949  12.054  1.00 94.27           C  
ATOM   3598  CE2 TRP B  72      26.366 -11.671  10.979  1.00 94.27           C  
ATOM   3599  CE3 TRP B  72      26.694 -12.101  13.340  1.00 94.27           C  
ATOM   3600  HE3 TRP B  72      27.339 -12.314  14.180  1.00 94.27           H  
ATOM   3601  NE1 TRP B  72      27.170 -11.583   9.868  1.00 94.27           N  
ATOM   3602  HE1 TRP B  72      26.849 -11.388   8.930  1.00 94.27           H  
ATOM   3603  CH2 TRP B  72      24.463 -11.644  12.461  1.00 94.27           C  
ATOM   3604  HH2 TRP B  72      23.407 -11.478  12.619  1.00 94.27           H  
ATOM   3605  CZ2 TRP B  72      24.991 -11.515  11.169  1.00 94.27           C  
ATOM   3606  HZ2 TRP B  72      24.351 -11.259  10.337  1.00 94.27           H  
ATOM   3607  CZ3 TRP B  72      25.308 -11.947  13.543  1.00 94.27           C  
ATOM   3608  HZ3 TRP B  72      24.894 -12.036  14.536  1.00 94.27           H  
ATOM   3609  N   ASP B  73      33.062 -11.070  12.809  1.00 94.62           N  
ATOM   3610  H   ASP B  73      32.799 -10.204  12.360  1.00 94.62           H  
ATOM   3611  CA  ASP B  73      34.138 -11.040  13.811  1.00 94.62           C  
ATOM   3612  HA  ASP B  73      34.672 -11.989  13.755  1.00 94.62           H  
ATOM   3613  C   ASP B  73      33.570 -10.936  15.234  1.00 94.62           C  
ATOM   3614  CB  ASP B  73      35.176  -9.954  13.499  1.00 94.62           C  
ATOM   3615  HB2 ASP B  73      34.756  -8.966  13.688  1.00 94.62           H  
ATOM   3616  HB3 ASP B  73      35.432 -10.012  12.441  1.00 94.62           H  
ATOM   3617  O   ASP B  73      33.624  -9.892  15.886  1.00 94.62           O  
ATOM   3618  CG  ASP B  73      36.465 -10.137  14.319  1.00 94.62           C  
ATOM   3619  OD1 ASP B  73      36.444 -10.690  15.443  1.00 94.62           O  
ATOM   3620  OD2 ASP B  73      37.540  -9.731  13.821  1.00 94.62           O  
ATOM   3621  N   LEU B  74      33.020 -12.048  15.726  1.00 96.69           N  
ATOM   3622  H   LEU B  74      32.931 -12.829  15.092  1.00 96.69           H  
ATOM   3623  CA  LEU B  74      32.371 -12.125  17.041  1.00 96.69           C  
ATOM   3624  HA  LEU B  74      31.519 -11.446  17.050  1.00 96.69           H  
ATOM   3625  C   LEU B  74      33.294 -11.696  18.200  1.00 96.69           C  
ATOM   3626  CB  LEU B  74      31.869 -13.564  17.275  1.00 96.69           C  
ATOM   3627  HB2 LEU B  74      31.351 -13.587  18.233  1.00 96.69           H  
ATOM   3628  HB3 LEU B  74      32.735 -14.223  17.350  1.00 96.69           H  
ATOM   3629  O   LEU B  74      32.815 -11.203  19.219  1.00 96.69           O  
ATOM   3630  CG  LEU B  74      30.925 -14.132  16.197  1.00 96.69           C  
ATOM   3631  HG  LEU B  74      31.452 -14.194  15.244  1.00 96.69           H  
ATOM   3632  CD1 LEU B  74      30.493 -15.542  16.595  1.00 96.69           C  
ATOM   3633 HD11 LEU B  74      29.846 -15.954  15.821  1.00 96.69           H  
ATOM   3634 HD12 LEU B  74      31.369 -16.182  16.702  1.00 96.69           H  
ATOM   3635 HD13 LEU B  74      29.938 -15.518  17.533  1.00 96.69           H  
ATOM   3636  CD2 LEU B  74      29.675 -13.280  16.017  1.00 96.69           C  
ATOM   3637 HD21 LEU B  74      29.009 -13.762  15.301  1.00 96.69           H  
ATOM   3638 HD22 LEU B  74      29.170 -13.185  16.979  1.00 96.69           H  
ATOM   3639 HD23 LEU B  74      29.935 -12.294  15.634  1.00 96.69           H  
ATOM   3640  N   ALA B  75      34.614 -11.858  18.047  1.00 95.50           N  
ATOM   3641  H   ALA B  75      34.952 -12.127  17.134  1.00 95.50           H  
ATOM   3642  CA  ALA B  75      35.595 -11.512  19.075  1.00 95.50           C  
ATOM   3643  HA  ALA B  75      35.224 -11.858  20.040  1.00 95.50           H  
ATOM   3644  C   ALA B  75      35.828  -9.999  19.199  1.00 95.50           C  
ATOM   3645  CB  ALA B  75      36.905 -12.246  18.763  1.00 95.50           C  
ATOM   3646  HB1 ALA B  75      37.293 -11.915  17.800  1.00 95.50           H  
ATOM   3647  HB2 ALA B  75      36.725 -13.321  18.729  1.00 95.50           H  
ATOM   3648  HB3 ALA B  75      37.637 -12.028  19.541  1.00 95.50           H  
ATOM   3649  O   ALA B  75      36.154  -9.528  20.289  1.00 95.50           O  
ATOM   3650  N   ARG B  76      35.684  -9.245  18.101  1.00 94.93           N  
ATOM   3651  H   ARG B  76      35.472  -9.713  17.232  1.00 94.93           H  
ATOM   3652  CA  ARG B  76      35.748  -7.773  18.101  1.00 94.93           C  
ATOM   3653  HA  ARG B  76      36.280  -7.435  18.991  1.00 94.93           H  
ATOM   3654  C   ARG B  76      34.380  -7.105  18.227  1.00 94.93           C  
ATOM   3655  CB  ARG B  76      36.506  -7.285  16.857  1.00 94.93           C  
ATOM   3656  HB2 ARG B  76      36.256  -6.240  16.673  1.00 94.93           H  
ATOM   3657  HB3 ARG B  76      36.212  -7.866  15.983  1.00 94.93           H  
ATOM   3658  O   ARG B  76      34.333  -5.957  18.651  1.00 94.93           O  
ATOM   3659  CG  ARG B  76      38.019  -7.381  17.093  1.00 94.93           C  
ATOM   3660  HG2 ARG B  76      38.296  -8.407  17.335  1.00 94.93           H  
ATOM   3661  HG3 ARG B  76      38.264  -6.753  17.950  1.00 94.93           H  
ATOM   3662  CD  ARG B  76      38.842  -6.885  15.897  1.00 94.93           C  
ATOM   3663  HD2 ARG B  76      39.759  -6.439  16.282  1.00 94.93           H  
ATOM   3664  HD3 ARG B  76      38.279  -6.122  15.359  1.00 94.93           H  
ATOM   3665  NE  ARG B  76      39.190  -7.990  14.999  1.00 94.93           N  
ATOM   3666  HE  ARG B  76      38.549  -8.771  14.990  1.00 94.93           H  
ATOM   3667  NH1 ARG B  76      40.720  -6.942  13.652  1.00 94.93           N  
ATOM   3668 HH11 ARG B  76      40.481  -6.082  14.124  1.00 94.93           H  
ATOM   3669 HH12 ARG B  76      41.232  -6.938  12.781  1.00 94.93           H  
ATOM   3670  NH2 ARG B  76      40.140  -9.075  13.281  1.00 94.93           N  
ATOM   3671 HH21 ARG B  76      40.594  -9.065  12.379  1.00 94.93           H  
ATOM   3672 HH22 ARG B  76      39.338  -9.677  13.403  1.00 94.93           H  
ATOM   3673  CZ  ARG B  76      40.030  -7.997  13.991  1.00 94.93           C  
ATOM   3674  N   LEU B  77      33.301  -7.810  17.892  1.00 94.62           N  
ATOM   3675  H   LEU B  77      33.446  -8.708  17.453  1.00 94.62           H  
ATOM   3676  CA  LEU B  77      31.938  -7.279  17.913  1.00 94.62           C  
ATOM   3677  HA  LEU B  77      31.930  -6.311  17.410  1.00 94.62           H  
ATOM   3678  C   LEU B  77      31.395  -7.073  19.334  1.00 94.62           C  
ATOM   3679  CB  LEU B  77      31.037  -8.253  17.137  1.00 94.62           C  
ATOM   3680  HB2 LEU B  77      31.501  -8.504  16.182  1.00 94.62           H  
ATOM   3681  HB3 LEU B  77      30.963  -9.174  17.716  1.00 94.62           H  
ATOM   3682  O   LEU B  77      30.761  -6.057  19.600  1.00 94.62           O  
ATOM   3683  CG  LEU B  77      29.628  -7.693  16.866  1.00 94.62           C  
ATOM   3684  HG  LEU B  77      29.323  -7.009  17.657  1.00 94.62           H  
ATOM   3685  CD1 LEU B  77      29.592  -6.955  15.531  1.00 94.62           C  
ATOM   3686 HD11 LEU B  77      30.292  -6.120  15.555  1.00 94.62           H  
ATOM   3687 HD12 LEU B  77      29.862  -7.627  14.716  1.00 94.62           H  
ATOM   3688 HD13 LEU B  77      28.594  -6.552  15.363  1.00 94.62           H  
ATOM   3689  CD2 LEU B  77      28.617  -8.833  16.832  1.00 94.62           C  
ATOM   3690 HD21 LEU B  77      28.836  -9.510  16.007  1.00 94.62           H  
ATOM   3691 HD22 LEU B  77      28.663  -9.382  17.773  1.00 94.62           H  
ATOM   3692 HD23 LEU B  77      27.613  -8.429  16.708  1.00 94.62           H  
ATOM   3693  N   HIS B  78      31.593  -8.034  20.241  1.00 96.59           N  
ATOM   3694  H   HIS B  78      32.123  -8.854  19.983  1.00 96.59           H  
ATOM   3695  CA  HIS B  78      30.976  -7.975  21.567  1.00 96.59           C  
ATOM   3696  HA  HIS B  78      29.986  -7.533  21.455  1.00 96.59           H  
ATOM   3697  C   HIS B  78      31.777  -7.095  22.538  1.00 96.59           C  
ATOM   3698  CB  HIS B  78      30.753  -9.387  22.118  1.00 96.59           C  
ATOM   3699  HB2 HIS B  78      30.079  -9.927  21.452  1.00 96.59           H  
ATOM   3700  HB3 HIS B  78      31.704  -9.919  22.141  1.00 96.59           H  
ATOM   3701  O   HIS B  78      32.947  -7.366  22.825  1.00 96.59           O  
ATOM   3702  CG  HIS B  78      30.165  -9.382  23.508  1.00 96.59           C  
ATOM   3703  CD2 HIS B  78      28.840  -9.320  23.851  1.00 96.59           C  
ATOM   3704  HD2 HIS B  78      28.005  -9.277  23.167  1.00 96.59           H  
ATOM   3705  ND1 HIS B  78      30.888  -9.386  24.677  1.00 96.59           N  
ATOM   3706  HD1 HIS B  78      31.897  -9.369  24.733  1.00 96.59           H  
ATOM   3707  CE1 HIS B  78      30.022  -9.348  25.702  1.00 96.59           C  
ATOM   3708  HE1 HIS B  78      30.287  -9.331  26.749  1.00 96.59           H  
ATOM   3709  NE2 HIS B  78      28.765  -9.309  25.249  1.00 96.59           N  
ATOM   3710  N   HIS B  79      31.125  -6.093  23.125  1.00 95.23           N  
ATOM   3711  H   HIS B  79      30.165  -5.928  22.861  1.00 95.23           H  
ATOM   3712  CA  HIS B  79      31.675  -5.278  24.201  1.00 95.23           C  
ATOM   3713  HA  HIS B  79      32.444  -5.861  24.707  1.00 95.23           H  
ATOM   3714  C   HIS B  79      30.562  -4.894  25.191  1.00 95.23           C  
ATOM   3715  CB  HIS B  79      32.337  -4.031  23.610  1.00 95.23           C  
ATOM   3716  HB2 HIS B  79      32.948  -4.315  22.753  1.00 95.23           H  
ATOM   3717  HB3 HIS B  79      31.553  -3.355  23.271  1.00 95.23           H  
ATOM   3718  O   HIS B  79      29.555  -4.330  24.780  1.00 95.23           O  
ATOM   3719  CG  HIS B  79      33.203  -3.298  24.593  1.00 95.23           C  
ATOM   3720  CD2 HIS B  79      34.555  -3.419  24.745  1.00 95.23           C  
ATOM   3721  HD2 HIS B  79      35.195  -4.074  24.173  1.00 95.23           H  
ATOM   3722  ND1 HIS B  79      32.777  -2.349  25.485  1.00 95.23           N  
ATOM   3723  HD1 HIS B  79      31.882  -1.883  25.444  1.00 95.23           H  
ATOM   3724  CE1 HIS B  79      33.843  -1.921  26.183  1.00 95.23           C  
ATOM   3725  HE1 HIS B  79      33.828  -1.118  26.904  1.00 95.23           H  
ATOM   3726  NE2 HIS B  79      34.957  -2.541  25.760  1.00 95.23           N  
ATOM   3727  N   PRO B  80      30.724  -5.139  26.502  1.00 93.59           N  
ATOM   3728  CA  PRO B  80      29.652  -4.934  27.483  1.00 93.59           C  
ATOM   3729  HA  PRO B  80      28.746  -5.437  27.144  1.00 93.59           H  
ATOM   3730  C   PRO B  80      29.297  -3.459  27.736  1.00 93.59           C  
ATOM   3731  CB  PRO B  80      30.162  -5.612  28.758  1.00 93.59           C  
ATOM   3732  HB2 PRO B  80      29.861  -6.660  28.750  1.00 93.59           H  
ATOM   3733  HB3 PRO B  80      29.799  -5.124  29.663  1.00 93.59           H  
ATOM   3734  O   PRO B  80      28.290  -3.185  28.379  1.00 93.59           O  
ATOM   3735  CG  PRO B  80      31.682  -5.518  28.632  1.00 93.59           C  
ATOM   3736  HG2 PRO B  80      32.015  -4.529  28.946  1.00 93.59           H  
ATOM   3737  HG3 PRO B  80      32.187  -6.295  29.206  1.00 93.59           H  
ATOM   3738  CD  PRO B  80      31.911  -5.682  27.134  1.00 93.59           C  
ATOM   3739  HD2 PRO B  80      32.808  -5.142  26.832  1.00 93.59           H  
ATOM   3740  HD3 PRO B  80      32.000  -6.740  26.886  1.00 93.59           H  
ATOM   3741  N   ASP B  81      30.136  -2.521  27.286  1.00 92.35           N  
ATOM   3742  H   ASP B  81      30.903  -2.834  26.707  1.00 92.35           H  
ATOM   3743  CA  ASP B  81      29.852  -1.082  27.340  1.00 92.35           C  
ATOM   3744  HA  ASP B  81      29.305  -0.869  28.258  1.00 92.35           H  
ATOM   3745  C   ASP B  81      29.032  -0.643  26.111  1.00 92.35           C  
ATOM   3746  CB  ASP B  81      31.157  -0.281  27.434  1.00 92.35           C  
ATOM   3747  HB2 ASP B  81      31.694  -0.358  26.488  1.00 92.35           H  
ATOM   3748  HB3 ASP B  81      31.774  -0.689  28.234  1.00 92.35           H  
ATOM   3749  O   ASP B  81      29.572  -0.688  24.997  1.00 92.35           O  
ATOM   3750  CG  ASP B  81      30.952   1.211  27.677  1.00 92.35           C  
ATOM   3751  OD1 ASP B  81      29.784   1.629  27.817  1.00 92.35           O  
ATOM   3752  OD2 ASP B  81      31.997   1.893  27.728  1.00 92.35           O  
ATOM   3753  N   PRO B  82      27.774  -0.187  26.287  1.00 89.44           N  
ATOM   3754  CA  PRO B  82      26.915   0.282  25.206  1.00 89.44           C  
ATOM   3755  HA  PRO B  82      26.837  -0.507  24.458  1.00 89.44           H  
ATOM   3756  C   PRO B  82      27.403   1.554  24.524  1.00 89.44           C  
ATOM   3757  CB  PRO B  82      25.534   0.549  25.813  1.00 89.44           C  
ATOM   3758  HB2 PRO B  82      25.390   1.618  25.971  1.00 89.44           H  
ATOM   3759  HB3 PRO B  82      24.736   0.157  25.183  1.00 89.44           H  
ATOM   3760  O   PRO B  82      26.796   1.925  23.529  1.00 89.44           O  
ATOM   3761  CG  PRO B  82      25.574  -0.144  27.166  1.00 89.44           C  
ATOM   3762  HG2 PRO B  82      24.950   0.363  27.901  1.00 89.44           H  
ATOM   3763  HG3 PRO B  82      25.266  -1.183  27.052  1.00 89.44           H  
ATOM   3764  CD  PRO B  82      27.048  -0.092  27.541  1.00 89.44           C  
ATOM   3765  HD2 PRO B  82      27.276   0.860  28.020  1.00 89.44           H  
ATOM   3766  HD3 PRO B  82      27.265  -0.919  28.217  1.00 89.44           H  
ATOM   3767  N   ASP B  83      28.483   2.199  24.968  1.00 85.10           N  
ATOM   3768  H   ASP B  83      28.889   1.926  25.851  1.00 85.10           H  
ATOM   3769  CA  ASP B  83      29.005   3.421  24.336  1.00 85.10           C  
ATOM   3770  HA  ASP B  83      28.243   3.848  23.685  1.00 85.10           H  
ATOM   3771  C   ASP B  83      30.234   3.192  23.433  1.00 85.10           C  
ATOM   3772  CB  ASP B  83      29.280   4.476  25.419  1.00 85.10           C  
ATOM   3773  HB2 ASP B  83      29.996   4.074  26.135  1.00 85.10           H  
ATOM   3774  HB3 ASP B  83      29.727   5.355  24.954  1.00 85.10           H  
ATOM   3775  O   ASP B  83      30.614   4.098  22.706  1.00 85.10           O  
ATOM   3776  CG  ASP B  83      28.010   4.926  26.155  1.00 85.10           C  
ATOM   3777  OD1 ASP B  83      26.914   5.013  25.549  1.00 85.10           O  
ATOM   3778  OD2 ASP B  83      28.062   5.175  27.380  1.00 85.10           O  
ATOM   3779  N   ASN B  84      30.856   2.002  23.424  1.00 85.67           N  
ATOM   3780  H   ASN B  84      30.498   1.265  24.014  1.00 85.67           H  
ATOM   3781  CA  ASN B  84      32.041   1.749  22.587  1.00 85.67           C  
ATOM   3782  HA  ASN B  84      32.678   2.631  22.655  1.00 85.67           H  
ATOM   3783  C   ASN B  84      31.651   1.528  21.102  1.00 85.67           C  
ATOM   3784  CB  ASN B  84      32.829   0.572  23.194  1.00 85.67           C  
ATOM   3785  HB2 ASN B  84      32.930   0.742  24.266  1.00 85.67           H  
ATOM   3786  HB3 ASN B  84      32.279  -0.357  23.045  1.00 85.67           H  
ATOM   3787  O   ASN B  84      31.079   0.475  20.798  1.00 85.67           O  
ATOM   3788  CG  ASN B  84      34.228   0.415  22.621  1.00 85.67           C  
ATOM   3789  ND2 ASN B  84      35.036  -0.436  23.211  1.00 85.67           N  
ATOM   3790 HD21 ASN B  84      35.940  -0.537  22.771  1.00 85.67           H  
ATOM   3791 HD22 ASN B  84      34.715  -1.004  23.982  1.00 85.67           H  
ATOM   3792  OD1 ASN B  84      34.656   1.049  21.676  1.00 85.67           O  
ATOM   3793  N   PRO B  85      31.928   2.464  20.175  1.00 82.35           N  
ATOM   3794  CA  PRO B  85      31.368   2.467  18.819  1.00 82.35           C  
ATOM   3795  HA  PRO B  85      30.281   2.531  18.879  1.00 82.35           H  
ATOM   3796  C   PRO B  85      31.739   1.220  18.006  1.00 82.35           C  
ATOM   3797  CB  PRO B  85      31.869   3.758  18.165  1.00 82.35           C  
ATOM   3798  HB2 PRO B  85      31.144   4.553  18.336  1.00 82.35           H  
ATOM   3799  HB3 PRO B  85      32.056   3.643  17.097  1.00 82.35           H  
ATOM   3800  O   PRO B  85      32.773   0.585  18.225  1.00 82.35           O  
ATOM   3801  CG  PRO B  85      33.145   4.076  18.937  1.00 82.35           C  
ATOM   3802  HG2 PRO B  85      33.969   3.478  18.549  1.00 82.35           H  
ATOM   3803  HG3 PRO B  85      33.388   5.138  18.905  1.00 82.35           H  
ATOM   3804  CD  PRO B  85      32.797   3.617  20.347  1.00 82.35           C  
ATOM   3805  HD2 PRO B  85      33.710   3.364  20.887  1.00 82.35           H  
ATOM   3806  HD3 PRO B  85      32.261   4.415  20.860  1.00 82.35           H  
ATOM   3807  N   GLY B  86      30.874   0.833  17.067  1.00 86.11           N  
ATOM   3808  H   GLY B  86      30.124   1.469  16.836  1.00 86.11           H  
ATOM   3809  CA  GLY B  86      31.063  -0.375  16.245  1.00 86.11           C  
ATOM   3810  HA2 GLY B  86      30.342  -0.357  15.428  1.00 86.11           H  
ATOM   3811  HA3 GLY B  86      32.060  -0.343  15.807  1.00 86.11           H  
ATOM   3812  C   GLY B  86      30.924  -1.720  16.984  1.00 86.11           C  
ATOM   3813  O   GLY B  86      31.129  -2.770  16.377  1.00 86.11           O  
ATOM   3814  N   THR B  87      30.580  -1.712  18.277  1.00 91.35           N  
ATOM   3815  H   THR B  87      30.504  -0.812  18.728  1.00 91.35           H  
ATOM   3816  CA  THR B  87      30.388  -2.924  19.099  1.00 91.35           C  
ATOM   3817  HA  THR B  87      30.589  -3.800  18.482  1.00 91.35           H  
ATOM   3818  C   THR B  87      28.950  -3.069  19.611  1.00 91.35           C  
ATOM   3819  CB  THR B  87      31.371  -2.982  20.280  1.00 91.35           C  
ATOM   3820  HB  THR B  87      31.310  -3.971  20.732  1.00 91.35           H  
ATOM   3821  O   THR B  87      28.181  -2.107  19.592  1.00 91.35           O  
ATOM   3822  CG2 THR B  87      32.829  -2.734  19.898  1.00 91.35           C  
ATOM   3823 HG21 THR B  87      33.466  -2.899  20.767  1.00 91.35           H  
ATOM   3824 HG22 THR B  87      32.965  -1.711  19.547  1.00 91.35           H  
ATOM   3825 HG23 THR B  87      33.118  -3.428  19.108  1.00 91.35           H  
ATOM   3826  OG1 THR B  87      31.014  -2.058  21.273  1.00 91.35           O  
ATOM   3827  HG1 THR B  87      31.171  -1.172  20.938  1.00 91.35           H  
ATOM   3828  N   SER B  88      28.597  -4.261  20.095  1.00 94.78           N  
ATOM   3829  H   SER B  88      29.303  -4.983  20.092  1.00 94.78           H  
ATOM   3830  CA  SER B  88      27.299  -4.609  20.690  1.00 94.78           C  
ATOM   3831  HA  SER B  88      26.679  -3.716  20.770  1.00 94.78           H  
ATOM   3832  C   SER B  88      27.479  -5.197  22.093  1.00 94.78           C  
ATOM   3833  CB  SER B  88      26.582  -5.605  19.771  1.00 94.78           C  
ATOM   3834  HB2 SER B  88      27.286  -6.375  19.455  1.00 94.78           H  
ATOM   3835  HB3 SER B  88      26.222  -5.079  18.887  1.00 94.78           H  
ATOM   3836  O   SER B  88      28.384  -6.006  22.305  1.00 94.78           O  
ATOM   3837  OG  SER B  88      25.496  -6.231  20.422  1.00 94.78           O  
ATOM   3838  HG  SER B  88      25.723  -7.148  20.596  1.00 94.78           H  
ATOM   3839  N   TYR B  89      26.599  -4.849  23.038  1.00 95.72           N  
ATOM   3840  H   TYR B  89      25.839  -4.233  22.785  1.00 95.72           H  
ATOM   3841  CA  TYR B  89      26.615  -5.424  24.395  1.00 95.72           C  
ATOM   3842  HA  TYR B  89      27.638  -5.706  24.641  1.00 95.72           H  
ATOM   3843  C   TYR B  89      25.813  -6.721  24.528  1.00 95.72           C  
ATOM   3844  CB  TYR B  89      26.168  -4.388  25.434  1.00 95.72           C  
ATOM   3845  HB2 TYR B  89      26.812  -3.512  25.354  1.00 95.72           H  
ATOM   3846  HB3 TYR B  89      26.321  -4.802  26.430  1.00 95.72           H  
ATOM   3847  O   TYR B  89      25.869  -7.364  25.576  1.00 95.72           O  
ATOM   3848  CG  TYR B  89      24.717  -3.960  25.309  1.00 95.72           C  
ATOM   3849  CD1 TYR B  89      24.415  -2.769  24.632  1.00 95.72           C  
ATOM   3850  HD1 TYR B  89      25.207  -2.166  24.213  1.00 95.72           H  
ATOM   3851  CD2 TYR B  89      23.675  -4.734  25.867  1.00 95.72           C  
ATOM   3852  HD2 TYR B  89      23.903  -5.654  26.383  1.00 95.72           H  
ATOM   3853  CE1 TYR B  89      23.083  -2.344  24.526  1.00 95.72           C  
ATOM   3854  HE1 TYR B  89      22.840  -1.402  24.057  1.00 95.72           H  
ATOM   3855  CE2 TYR B  89      22.331  -4.320  25.728  1.00 95.72           C  
ATOM   3856  HE2 TYR B  89      21.521  -4.912  26.127  1.00 95.72           H  
ATOM   3857  OH  TYR B  89      20.767  -2.661  24.907  1.00 95.72           O  
ATOM   3858  HH  TYR B  89      20.104  -3.252  25.271  1.00 95.72           H  
ATOM   3859  CZ  TYR B  89      22.037  -3.119  25.051  1.00 95.72           C  
ATOM   3860  N   VAL B  90      25.067  -7.110  23.491  1.00 97.21           N  
ATOM   3861  H   VAL B  90      25.053  -6.527  22.666  1.00 97.21           H  
ATOM   3862  CA  VAL B  90      24.341  -8.385  23.449  1.00 97.21           C  
ATOM   3863  HA  VAL B  90      24.221  -8.743  24.472  1.00 97.21           H  
ATOM   3864  C   VAL B  90      25.146  -9.450  22.702  1.00 97.21           C  
ATOM   3865  CB  VAL B  90      22.918  -8.227  22.880  1.00 97.21           C  
ATOM   3866  HB  VAL B  90      22.446  -9.209  22.902  1.00 97.21           H  
ATOM   3867  O   VAL B  90      25.823  -9.140  21.719  1.00 97.21           O  
ATOM   3868  CG1 VAL B  90      22.075  -7.283  23.741  1.00 97.21           C  
ATOM   3869 HG11 VAL B  90      22.451  -6.262  23.670  1.00 97.21           H  
ATOM   3870 HG12 VAL B  90      21.039  -7.304  23.403  1.00 97.21           H  
ATOM   3871 HG13 VAL B  90      22.102  -7.605  24.782  1.00 97.21           H  
ATOM   3872  CG2 VAL B  90      22.857  -7.707  21.445  1.00 97.21           C  
ATOM   3873 HG21 VAL B  90      21.826  -7.788  21.100  1.00 97.21           H  
ATOM   3874 HG22 VAL B  90      23.488  -8.307  20.790  1.00 97.21           H  
ATOM   3875 HG23 VAL B  90      23.161  -6.661  21.402  1.00 97.21           H  
ATOM   3876  N   ASP B  91      25.049 -10.708  23.153  1.00 95.90           N  
ATOM   3877  H   ASP B  91      24.572 -10.860  24.030  1.00 95.90           H  
ATOM   3878  CA  ASP B  91      25.628 -11.894  22.480  1.00 95.90           C  
ATOM   3879  HA  ASP B  91      26.111 -11.537  21.570  1.00 95.90           H  
ATOM   3880  C   ASP B  91      24.570 -12.895  21.968  1.00 95.90           C  
ATOM   3881  CB  ASP B  91      26.765 -12.521  23.332  1.00 95.90           C  
ATOM   3882  HB2 ASP B  91      27.152 -11.767  24.018  1.00 95.90           H  
ATOM   3883  HB3 ASP B  91      27.579 -12.748  22.643  1.00 95.90           H  
ATOM   3884  O   ASP B  91      24.906 -13.927  21.377  1.00 95.90           O  
ATOM   3885  CG  ASP B  91      26.499 -13.819  24.134  1.00 95.90           C  
ATOM   3886  OD1 ASP B  91      25.370 -14.353  24.164  1.00 95.90           O  
ATOM   3887  OD2 ASP B  91      27.456 -14.309  24.775  1.00 95.90           O  
ATOM   3888  N   LYS B  92      23.286 -12.574  22.185  1.00 97.31           N  
ATOM   3889  H   LYS B  92      23.100 -11.659  22.570  1.00 97.31           H  
ATOM   3890  CA  LYS B  92      22.135 -13.438  21.903  1.00 97.31           C  
ATOM   3891  HA  LYS B  92      22.505 -14.374  21.485  1.00 97.31           H  
ATOM   3892  C   LYS B  92      21.198 -12.858  20.850  1.00 97.31           C  
ATOM   3893  CB  LYS B  92      21.352 -13.736  23.195  1.00 97.31           C  
ATOM   3894  HB2 LYS B  92      20.491 -14.350  22.934  1.00 97.31           H  
ATOM   3895  HB3 LYS B  92      20.979 -12.798  23.607  1.00 97.31           H  
ATOM   3896  O   LYS B  92      21.040 -11.645  20.739  1.00 97.31           O  
ATOM   3897  CG  LYS B  92      22.131 -14.469  24.292  1.00 97.31           C  
ATOM   3898  HG2 LYS B  92      22.934 -13.829  24.656  1.00 97.31           H  
ATOM   3899  HG3 LYS B  92      21.447 -14.652  25.122  1.00 97.31           H  
ATOM   3900  CD  LYS B  92      22.701 -15.807  23.794  1.00 97.31           C  
ATOM   3901  HD2 LYS B  92      23.420 -15.613  22.999  1.00 97.31           H  
ATOM   3902  HD3 LYS B  92      21.900 -16.428  23.393  1.00 97.31           H  
ATOM   3903  CE  LYS B  92      23.443 -16.546  24.903  1.00 97.31           C  
ATOM   3904  HE2 LYS B  92      24.135 -15.843  25.366  1.00 97.31           H  
ATOM   3905  HE3 LYS B  92      24.037 -17.338  24.446  1.00 97.31           H  
ATOM   3906  NZ  LYS B  92      22.482 -17.098  25.882  1.00 97.31           N  
ATOM   3907  HZ1 LYS B  92      21.943 -16.329  26.254  1.00 97.31           H  
ATOM   3908  HZ2 LYS B  92      21.843 -17.726  25.415  1.00 97.31           H  
ATOM   3909  HZ3 LYS B  92      22.971 -17.566  26.632  1.00 97.31           H  
ATOM   3910  N   GLY B  93      20.528 -13.753  20.130  1.00 97.81           N  
ATOM   3911  H   GLY B  93      20.742 -14.729  20.278  1.00 97.81           H  
ATOM   3912  CA  GLY B  93      19.476 -13.460  19.154  1.00 97.81           C  
ATOM   3913  HA2 GLY B  93      18.689 -12.869  19.622  1.00 97.81           H  
ATOM   3914  HA3 GLY B  93      19.888 -12.885  18.324  1.00 97.81           H  
ATOM   3915  C   GLY B  93      18.868 -14.753  18.606  1.00 97.81           C  
ATOM   3916  O   GLY B  93      19.317 -15.841  18.960  1.00 97.81           O  
ATOM   3917  N   GLY B  94      17.845 -14.657  17.760  1.00 98.48           N  
ATOM   3918  H   GLY B  94      17.503 -13.739  17.514  1.00 98.48           H  
ATOM   3919  CA  GLY B  94      17.287 -15.815  17.048  1.00 98.48           C  
ATOM   3920  HA2 GLY B  94      16.198 -15.759  17.038  1.00 98.48           H  
ATOM   3921  HA3 GLY B  94      17.555 -16.745  17.549  1.00 98.48           H  
ATOM   3922  C   GLY B  94      17.778 -15.863  15.603  1.00 98.48           C  
ATOM   3923  O   GLY B  94      17.498 -14.949  14.832  1.00 98.48           O  
ATOM   3924  N   PHE B  95      18.488 -16.922  15.216  1.00 98.49           N  
ATOM   3925  H   PHE B  95      18.661 -17.668  15.874  1.00 98.49           H  
ATOM   3926  CA  PHE B  95      19.063 -17.063  13.872  1.00 98.49           C  
ATOM   3927  HA  PHE B  95      18.736 -16.236  13.241  1.00 98.49           H  
ATOM   3928  C   PHE B  95      18.602 -18.347  13.192  1.00 98.49           C  
ATOM   3929  CB  PHE B  95      20.592 -17.001  13.944  1.00 98.49           C  
ATOM   3930  HB2 PHE B  95      21.000 -17.144  12.944  1.00 98.49           H  
ATOM   3931  HB3 PHE B  95      20.957 -17.816  14.569  1.00 98.49           H  
ATOM   3932  O   PHE B  95      18.388 -19.364  13.853  1.00 98.49           O  
ATOM   3933  CG  PHE B  95      21.093 -15.684  14.488  1.00 98.49           C  
ATOM   3934  CD1 PHE B  95      21.254 -14.582  13.630  1.00 98.49           C  
ATOM   3935  HD1 PHE B  95      21.045 -14.681  12.575  1.00 98.49           H  
ATOM   3936  CD2 PHE B  95      21.323 -15.541  15.867  1.00 98.49           C  
ATOM   3937  HD2 PHE B  95      21.161 -16.376  16.534  1.00 98.49           H  
ATOM   3938  CE1 PHE B  95      21.662 -13.343  14.151  1.00 98.49           C  
ATOM   3939  HE1 PHE B  95      21.748 -12.491  13.492  1.00 98.49           H  
ATOM   3940  CE2 PHE B  95      21.712 -14.300  16.386  1.00 98.49           C  
ATOM   3941  HE2 PHE B  95      21.823 -14.194  17.456  1.00 98.49           H  
ATOM   3942  CZ  PHE B  95      21.913 -13.206  15.527  1.00 98.49           C  
ATOM   3943  HZ  PHE B  95      22.225 -12.253  15.928  1.00 98.49           H  
ATOM   3944  N   LEU B  96      18.454 -18.300  11.869  1.00 98.49           N  
ATOM   3945  H   LEU B  96      18.667 -17.438  11.386  1.00 98.49           H  
ATOM   3946  CA  LEU B  96      18.173 -19.490  11.073  1.00 98.49           C  
ATOM   3947  HA  LEU B  96      17.358 -20.045  11.538  1.00 98.49           H  
ATOM   3948  C   LEU B  96      19.401 -20.408  11.042  1.00 98.49           C  
ATOM   3949  CB  LEU B  96      17.764 -19.090   9.644  1.00 98.49           C  
ATOM   3950  HB2 LEU B  96      18.577 -18.505   9.215  1.00 98.49           H  
ATOM   3951  HB3 LEU B  96      17.653 -19.995   9.046  1.00 98.49           H  
ATOM   3952  O   LEU B  96      20.504 -19.959  10.721  1.00 98.49           O  
ATOM   3953  CG  LEU B  96      16.473 -18.264   9.529  1.00 98.49           C  
ATOM   3954  HG  LEU B  96      16.577 -17.345  10.107  1.00 98.49           H  
ATOM   3955  CD1 LEU B  96      16.228 -17.884   8.070  1.00 98.49           C  
ATOM   3956 HD11 LEU B  96      15.325 -17.278   7.991  1.00 98.49           H  
ATOM   3957 HD12 LEU B  96      16.122 -18.780   7.459  1.00 98.49           H  
ATOM   3958 HD13 LEU B  96      17.071 -17.300   7.701  1.00 98.49           H  
ATOM   3959  CD2 LEU B  96      15.250 -19.024  10.038  1.00 98.49           C  
ATOM   3960 HD21 LEU B  96      15.370 -19.226  11.103  1.00 98.49           H  
ATOM   3961 HD22 LEU B  96      14.361 -18.408   9.905  1.00 98.49           H  
ATOM   3962 HD23 LEU B  96      15.134 -19.963   9.497  1.00 98.49           H  
ATOM   3963  N   ASP B  97      19.178 -21.694  11.317  1.00 96.23           N  
ATOM   3964  H   ASP B  97      18.319 -21.935  11.790  1.00 96.23           H  
ATOM   3965  CA  ASP B  97      20.201 -22.745  11.278  1.00 96.23           C  
ATOM   3966  HA  ASP B  97      21.010 -22.483  11.960  1.00 96.23           H  
ATOM   3967  C   ASP B  97      20.812 -22.932   9.875  1.00 96.23           C  
ATOM   3968  CB  ASP B  97      19.580 -24.081  11.733  1.00 96.23           C  
ATOM   3969  HB2 ASP B  97      20.332 -24.862  11.612  1.00 96.23           H  
ATOM   3970  HB3 ASP B  97      18.750 -24.327  11.071  1.00 96.23           H  
ATOM   3971  O   ASP B  97      21.980 -23.291   9.763  1.00 96.23           O  
ATOM   3972  CG  ASP B  97      19.071 -24.122  13.182  1.00 96.23           C  
ATOM   3973  OD1 ASP B  97      18.300 -23.212  13.572  1.00 96.23           O  
ATOM   3974  OD2 ASP B  97      19.344 -25.135  13.865  1.00 96.23           O  
ATOM   3975  N   ASP B  98      20.037 -22.683   8.812  1.00 95.62           N  
ATOM   3976  H   ASP B  98      19.086 -22.387   8.984  1.00 95.62           H  
ATOM   3977  CA  ASP B  98      20.481 -22.774   7.416  1.00 95.62           C  
ATOM   3978  HA  ASP B  98      21.570 -22.746   7.393  1.00 95.62           H  
ATOM   3979  C   ASP B  98      19.982 -21.573   6.598  1.00 95.62           C  
ATOM   3980  CB  ASP B  98      20.054 -24.116   6.797  1.00 95.62           C  
ATOM   3981  HB2 ASP B  98      18.966 -24.175   6.763  1.00 95.62           H  
ATOM   3982  HB3 ASP B  98      20.417 -24.926   7.429  1.00 95.62           H  
ATOM   3983  O   ASP B  98      18.976 -21.634   5.895  1.00 95.62           O  
ATOM   3984  CG  ASP B  98      20.628 -24.310   5.384  1.00 95.62           C  
ATOM   3985  OD1 ASP B  98      21.592 -23.584   5.025  1.00 95.62           O  
ATOM   3986  OD2 ASP B  98      20.136 -25.222   4.686  1.00 95.62           O  
ATOM   3987  N   ALA B  99      20.671 -20.437   6.736  1.00 97.63           N  
ATOM   3988  H   ALA B  99      21.436 -20.430   7.395  1.00 97.63           H  
ATOM   3989  CA  ALA B  99      20.385 -19.231   5.952  1.00 97.63           C  
ATOM   3990  HA  ALA B  99      19.321 -19.206   5.714  1.00 97.63           H  
ATOM   3991  C   ALA B  99      21.143 -19.177   4.612  1.00 97.63           C  
ATOM   3992  CB  ALA B  99      20.710 -18.004   6.809  1.00 97.63           C  
ATOM   3993  HB1 ALA B  99      20.449 -17.098   6.262  1.00 97.63           H  
ATOM   3994  HB2 ALA B  99      20.132 -18.033   7.732  1.00 97.63           H  
ATOM   3995  HB3 ALA B  99      21.775 -17.984   7.043  1.00 97.63           H  
ATOM   3996  O   ALA B  99      20.859 -18.317   3.780  1.00 97.63           O  
ATOM   3997  N   ALA B 100      22.153 -20.032   4.425  1.00 96.69           N  
ATOM   3998  H   ALA B 100      22.273 -20.779   5.094  1.00 96.69           H  
ATOM   3999  CA  ALA B 100      23.046 -19.987   3.268  1.00 96.69           C  
ATOM   4000  HA  ALA B 100      22.954 -19.012   2.790  1.00 96.69           H  
ATOM   4001  C   ALA B 100      22.700 -21.031   2.193  1.00 96.69           C  
ATOM   4002  CB  ALA B 100      24.491 -20.122   3.763  1.00 96.69           C  
ATOM   4003  HB1 ALA B 100      24.630 -21.095   4.234  1.00 96.69           H  
ATOM   4004  HB2 ALA B 100      24.710 -19.338   4.488  1.00 96.69           H  
ATOM   4005  HB3 ALA B 100      25.177 -20.032   2.921  1.00 96.69           H  
ATOM   4006  O   ALA B 100      23.111 -20.844   1.041  1.00 96.69           O  
ATOM   4007  N   GLY B 101      21.971 -22.095   2.548  1.00 97.02           N  
ATOM   4008  H   GLY B 101      21.724 -22.234   3.518  1.00 97.02           H  
ATOM   4009  CA  GLY B 101      21.486 -23.126   1.635  1.00 97.02           C  
ATOM   4010  HA2 GLY B 101      22.339 -23.587   1.136  1.00 97.02           H  
ATOM   4011  HA3 GLY B 101      20.974 -23.894   2.213  1.00 97.02           H  
ATOM   4012  C   GLY B 101      20.511 -22.597   0.581  1.00 97.02           C  
ATOM   4013  O   GLY B 101      19.806 -21.614   0.805  1.00 97.02           O  
ATOM   4014  N   PHE B 102      20.533 -23.222  -0.602  1.00 97.43           N  
ATOM   4015  H   PHE B 102      21.150 -24.013  -0.715  1.00 97.43           H  
ATOM   4016  CA  PHE B 102      19.579 -22.982  -1.689  1.00 97.43           C  
ATOM   4017  HA  PHE B 102      18.570 -23.002  -1.277  1.00 97.43           H  
ATOM   4018  C   PHE B 102      19.700 -24.050  -2.784  1.00 97.43           C  
ATOM   4019  CB  PHE B 102      19.848 -21.607  -2.314  1.00 97.43           C  
ATOM   4020  HB2 PHE B 102      20.871 -21.586  -2.688  1.00 97.43           H  
ATOM   4021  HB3 PHE B 102      19.763 -20.848  -1.536  1.00 97.43           H  
ATOM   4022  O   PHE B 102      20.817 -24.353  -3.219  1.00 97.43           O  
ATOM   4023  CG  PHE B 102      18.896 -21.209  -3.425  1.00 97.43           C  
ATOM   4024  CD1 PHE B 102      19.395 -20.833  -4.685  1.00 97.43           C  
ATOM   4025  HD1 PHE B 102      20.456 -20.881  -4.882  1.00 97.43           H  
ATOM   4026  CD2 PHE B 102      17.509 -21.174  -3.186  1.00 97.43           C  
ATOM   4027  HD2 PHE B 102      17.113 -21.473  -2.226  1.00 97.43           H  
ATOM   4028  CE1 PHE B 102      18.516 -20.406  -5.695  1.00 97.43           C  
ATOM   4029  HE1 PHE B 102      18.899 -20.120  -6.663  1.00 97.43           H  
ATOM   4030  CE2 PHE B 102      16.630 -20.755  -4.197  1.00 97.43           C  
ATOM   4031  HE2 PHE B 102      15.566 -20.748  -4.008  1.00 97.43           H  
ATOM   4032  CZ  PHE B 102      17.132 -20.370  -5.451  1.00 97.43           C  
ATOM   4033  HZ  PHE B 102      16.451 -20.067  -6.233  1.00 97.43           H  
ATOM   4034  N   ASP B 103      18.577 -24.561  -3.289  1.00 96.43           N  
ATOM   4035  H   ASP B 103      17.701 -24.320  -2.848  1.00 96.43           H  
ATOM   4036  CA  ASP B 103      18.553 -25.450  -4.462  1.00 96.43           C  
ATOM   4037  HA  ASP B 103      19.476 -26.031  -4.464  1.00 96.43           H  
ATOM   4038  C   ASP B 103      18.528 -24.656  -5.785  1.00 96.43           C  
ATOM   4039  CB  ASP B 103      17.419 -26.479  -4.348  1.00 96.43           C  
ATOM   4040  HB2 ASP B 103      16.456 -25.988  -4.484  1.00 96.43           H  
ATOM   4041  HB3 ASP B 103      17.442 -26.912  -3.348  1.00 96.43           H  
ATOM   4042  O   ASP B 103      17.487 -24.422  -6.404  1.00 96.43           O  
ATOM   4043  CG  ASP B 103      17.571 -27.616  -5.370  1.00 96.43           C  
ATOM   4044  OD1 ASP B 103      18.314 -27.429  -6.364  1.00 96.43           O  
ATOM   4045  OD2 ASP B 103      16.940 -28.674  -5.152  1.00 96.43           O  
ATOM   4046  N   ALA B 104      19.707 -24.208  -6.222  1.00 95.51           N  
ATOM   4047  H   ALA B 104      20.515 -24.388  -5.643  1.00 95.51           H  
ATOM   4048  CA  ALA B 104      19.842 -23.374  -7.415  1.00 95.51           C  
ATOM   4049  HA  ALA B 104      19.215 -22.492  -7.282  1.00 95.51           H  
ATOM   4050  C   ALA B 104      19.357 -24.072  -8.705  1.00 95.51           C  
ATOM   4051  CB  ALA B 104      21.306 -22.921  -7.515  1.00 95.51           C  
ATOM   4052  HB1 ALA B 104      21.405 -22.177  -8.305  1.00 95.51           H  
ATOM   4053  HB2 ALA B 104      21.618 -22.471  -6.572  1.00 95.51           H  
ATOM   4054  HB3 ALA B 104      21.945 -23.775  -7.739  1.00 95.51           H  
ATOM   4055  O   ALA B 104      18.703 -23.438  -9.538  1.00 95.51           O  
ATOM   4056  N   GLU B 105      19.633 -25.374  -8.867  1.00 91.75           N  
ATOM   4057  H   GLU B 105      19.980 -25.895  -8.074  1.00 91.75           H  
ATOM   4058  CA  GLU B 105      19.267 -26.126 -10.077  1.00 91.75           C  
ATOM   4059  HA  GLU B 105      19.577 -25.538 -10.941  1.00 91.75           H  
ATOM   4060  C   GLU B 105      17.752 -26.306 -10.213  1.00 91.75           C  
ATOM   4061  CB  GLU B 105      20.014 -27.474 -10.161  1.00 91.75           C  
ATOM   4062  HB2 GLU B 105      21.081 -27.267 -10.230  1.00 91.75           H  
ATOM   4063  HB3 GLU B 105      19.709 -27.957 -11.090  1.00 91.75           H  
ATOM   4064  O   GLU B 105      17.213 -26.187 -11.320  1.00 91.75           O  
ATOM   4065  CG  GLU B 105      19.779 -28.456  -8.993  1.00 91.75           C  
ATOM   4066  HG2 GLU B 105      18.705 -28.579  -8.848  1.00 91.75           H  
ATOM   4067  HG3 GLU B 105      20.214 -28.023  -8.092  1.00 91.75           H  
ATOM   4068  CD  GLU B 105      20.391 -29.854  -9.218  1.00 91.75           C  
ATOM   4069  OE1 GLU B 105      20.103 -30.781  -8.421  1.00 91.75           O  
ATOM   4070  OE2 GLU B 105      21.165 -30.017 -10.191  1.00 91.75           O  
ATOM   4071  N   PHE B 106      17.042 -26.498  -9.098  1.00 95.51           N  
ATOM   4072  H   PHE B 106      17.533 -26.628  -8.225  1.00 95.51           H  
ATOM   4073  CA  PHE B 106      15.588 -26.629  -9.087  1.00 95.51           C  
ATOM   4074  HA  PHE B 106      15.314 -27.490  -9.696  1.00 95.51           H  
ATOM   4075  C   PHE B 106      14.891 -25.394  -9.677  1.00 95.51           C  
ATOM   4076  CB  PHE B 106      15.143 -26.897  -7.648  1.00 95.51           C  
ATOM   4077  HB2 PHE B 106      15.444 -26.068  -7.007  1.00 95.51           H  
ATOM   4078  HB3 PHE B 106      15.651 -27.794  -7.296  1.00 95.51           H  
ATOM   4079  O   PHE B 106      14.022 -25.524 -10.547  1.00 95.51           O  
ATOM   4080  CG  PHE B 106      13.656 -27.117  -7.512  1.00 95.51           C  
ATOM   4081  CD1 PHE B 106      12.801 -26.044  -7.199  1.00 95.51           C  
ATOM   4082  HD1 PHE B 106      13.207 -25.057  -7.032  1.00 95.51           H  
ATOM   4083  CD2 PHE B 106      13.129 -28.406  -7.709  1.00 95.51           C  
ATOM   4084  HD2 PHE B 106      13.797 -29.229  -7.916  1.00 95.51           H  
ATOM   4085  CE1 PHE B 106      11.418 -26.262  -7.085  1.00 95.51           C  
ATOM   4086  HE1 PHE B 106      10.761 -25.445  -6.825  1.00 95.51           H  
ATOM   4087  CE2 PHE B 106      11.746 -28.624  -7.602  1.00 95.51           C  
ATOM   4088  HE2 PHE B 106      11.333 -29.614  -7.729  1.00 95.51           H  
ATOM   4089  CZ  PHE B 106      10.896 -27.551  -7.287  1.00 95.51           C  
ATOM   4090  HZ  PHE B 106       9.837 -27.731  -7.175  1.00 95.51           H  
ATOM   4091  N   PHE B 107      15.325 -24.191  -9.291  1.00 94.37           N  
ATOM   4092  H   PHE B 107      16.041 -24.158  -8.579  1.00 94.37           H  
ATOM   4093  CA  PHE B 107      14.764 -22.926  -9.786  1.00 94.37           C  
ATOM   4094  HA  PHE B 107      13.705 -23.084  -9.994  1.00 94.37           H  
ATOM   4095  C   PHE B 107      15.379 -22.437 -11.108  1.00 94.37           C  
ATOM   4096  CB  PHE B 107      14.851 -21.859  -8.688  1.00 94.37           C  
ATOM   4097  HB2 PHE B 107      14.508 -20.905  -9.086  1.00 94.37           H  
ATOM   4098  HB3 PHE B 107      15.893 -21.737  -8.392  1.00 94.37           H  
ATOM   4099  O   PHE B 107      14.976 -21.392 -11.615  1.00 94.37           O  
ATOM   4100  CG  PHE B 107      14.008 -22.181  -7.471  1.00 94.37           C  
ATOM   4101  CD1 PHE B 107      12.610 -22.021  -7.519  1.00 94.37           C  
ATOM   4102  HD1 PHE B 107      12.136 -21.650  -8.416  1.00 94.37           H  
ATOM   4103  CD2 PHE B 107      14.614 -22.665  -6.299  1.00 94.37           C  
ATOM   4104  HD2 PHE B 107      15.686 -22.792  -6.249  1.00 94.37           H  
ATOM   4105  CE1 PHE B 107      11.824 -22.353  -6.400  1.00 94.37           C  
ATOM   4106  HE1 PHE B 107      10.751 -22.235  -6.435  1.00 94.37           H  
ATOM   4107  CE2 PHE B 107      13.830 -22.999  -5.184  1.00 94.37           C  
ATOM   4108  HE2 PHE B 107      14.305 -23.388  -4.295  1.00 94.37           H  
ATOM   4109  CZ  PHE B 107      12.434 -22.846  -5.235  1.00 94.37           C  
ATOM   4110  HZ  PHE B 107      11.829 -23.115  -4.381  1.00 94.37           H  
ATOM   4111  N   GLY B 108      16.342 -23.169 -11.679  1.00 91.33           N  
ATOM   4112  H   GLY B 108      16.655 -24.005 -11.207  1.00 91.33           H  
ATOM   4113  CA  GLY B 108      17.030 -22.764 -12.909  1.00 91.33           C  
ATOM   4114  HA2 GLY B 108      17.634 -23.601 -13.261  1.00 91.33           H  
ATOM   4115  HA3 GLY B 108      16.294 -22.516 -13.673  1.00 91.33           H  
ATOM   4116  C   GLY B 108      17.960 -21.557 -12.726  1.00 91.33           C  
ATOM   4117  O   GLY B 108      18.199 -20.819 -13.680  1.00 91.33           O  
ATOM   4118  N   VAL B 109      18.475 -21.344 -11.512  1.00 92.46           N  
ATOM   4119  H   VAL B 109      18.305 -22.043 -10.804  1.00 92.46           H  
ATOM   4120  CA  VAL B 109      19.400 -20.256 -11.166  1.00 92.46           C  
ATOM   4121  HA  VAL B 109      19.269 -19.438 -11.875  1.00 92.46           H  
ATOM   4122  C   VAL B 109      20.837 -20.764 -11.278  1.00 92.46           C  
ATOM   4123  CB  VAL B 109      19.091 -19.706  -9.758  1.00 92.46           C  
ATOM   4124  HB  VAL B 109      19.186 -20.513  -9.031  1.00 92.46           H  
ATOM   4125  O   VAL B 109      21.177 -21.837 -10.781  1.00 92.46           O  
ATOM   4126  CG1 VAL B 109      20.043 -18.576  -9.357  1.00 92.46           C  
ATOM   4127 HG11 VAL B 109      21.066 -18.946  -9.302  1.00 92.46           H  
ATOM   4128 HG12 VAL B 109      19.771 -18.195  -8.372  1.00 92.46           H  
ATOM   4129 HG13 VAL B 109      19.980 -17.765 -10.083  1.00 92.46           H  
ATOM   4130  CG2 VAL B 109      17.667 -19.138  -9.680  1.00 92.46           C  
ATOM   4131 HG21 VAL B 109      17.473 -18.757  -8.678  1.00 92.46           H  
ATOM   4132 HG22 VAL B 109      16.937 -19.918  -9.897  1.00 92.46           H  
ATOM   4133 HG23 VAL B 109      17.548 -18.332 -10.405  1.00 92.46           H  
ATOM   4134  N   SER B 110      21.722 -20.001 -11.924  1.00 89.88           N  
ATOM   4135  H   SER B 110      21.412 -19.112 -12.289  1.00 89.88           H  
ATOM   4136  CA  SER B 110      23.134 -20.403 -12.009  1.00 89.88           C  
ATOM   4137  HA  SER B 110      23.142 -21.434 -12.361  1.00 89.88           H  
ATOM   4138  C   SER B 110      23.811 -20.348 -10.627  1.00 89.88           C  
ATOM   4139  CB  SER B 110      23.895 -19.566 -13.042  1.00 89.88           C  
ATOM   4140  HB2 SER B 110      24.852 -20.047 -13.245  1.00 89.88           H  
ATOM   4141  HB3 SER B 110      23.326 -19.528 -13.970  1.00 89.88           H  
ATOM   4142  O   SER B 110      23.480 -19.467  -9.834  1.00 89.88           O  
ATOM   4143  OG  SER B 110      24.145 -18.250 -12.582  1.00 89.88           O  
ATOM   4144  HG  SER B 110      23.306 -17.786 -12.536  1.00 89.88           H  
ATOM   4145  N   PRO B 111      24.822 -21.189 -10.325  1.00 90.16           N  
ATOM   4146  CA  PRO B 111      25.518 -21.149  -9.031  1.00 90.16           C  
ATOM   4147  HA  PRO B 111      24.820 -21.434  -8.243  1.00 90.16           H  
ATOM   4148  C   PRO B 111      26.110 -19.771  -8.708  1.00 90.16           C  
ATOM   4149  CB  PRO B 111      26.634 -22.195  -9.137  1.00 90.16           C  
ATOM   4150  HB2 PRO B 111      27.557 -21.732  -9.486  1.00 90.16           H  
ATOM   4151  HB3 PRO B 111      26.801 -22.698  -8.184  1.00 90.16           H  
ATOM   4152  O   PRO B 111      26.163 -19.350  -7.557  1.00 90.16           O  
ATOM   4153  CG  PRO B 111      26.129 -23.163 -10.204  1.00 90.16           C  
ATOM   4154  HG2 PRO B 111      26.949 -23.662 -10.721  1.00 90.16           H  
ATOM   4155  HG3 PRO B 111      25.468 -23.896  -9.742  1.00 90.16           H  
ATOM   4156  CD  PRO B 111      25.320 -22.278 -11.147  1.00 90.16           C  
ATOM   4157  HD2 PRO B 111      24.506 -22.861 -11.580  1.00 90.16           H  
ATOM   4158  HD3 PRO B 111      25.965 -21.882 -11.931  1.00 90.16           H  
ATOM   4159  N   ARG B 112      26.537 -19.056  -9.754  1.00 88.17           N  
ATOM   4160  H   ARG B 112      26.406 -19.458 -10.671  1.00 88.17           H  
ATOM   4161  CA  ARG B 112      27.083 -17.706  -9.659  1.00 88.17           C  
ATOM   4162  HA  ARG B 112      27.832 -17.677  -8.867  1.00 88.17           H  
ATOM   4163  C   ARG B 112      26.024 -16.673  -9.287  1.00 88.17           C  
ATOM   4164  CB  ARG B 112      27.729 -17.367 -11.000  1.00 88.17           C  
ATOM   4165  HB2 ARG B 112      28.445 -18.146 -11.260  1.00 88.17           H  
ATOM   4166  HB3 ARG B 112      26.967 -17.313 -11.778  1.00 88.17           H  
ATOM   4167  O   ARG B 112      26.282 -15.821  -8.448  1.00 88.17           O  
ATOM   4168  CG  ARG B 112      28.461 -16.036 -10.898  1.00 88.17           C  
ATOM   4169  HG2 ARG B 112      29.222 -16.116 -10.122  1.00 88.17           H  
ATOM   4170  HG3 ARG B 112      27.784 -15.222 -10.640  1.00 88.17           H  
ATOM   4171  CD  ARG B 112      29.145 -15.717 -12.214  1.00 88.17           C  
ATOM   4172  HD2 ARG B 112      29.885 -14.976 -11.910  1.00 88.17           H  
ATOM   4173  HD3 ARG B 112      29.650 -16.596 -12.615  1.00 88.17           H  
ATOM   4174  NE  ARG B 112      28.250 -15.097 -13.211  1.00 88.17           N  
ATOM   4175  HE  ARG B 112      27.358 -14.780 -12.859  1.00 88.17           H  
ATOM   4176  NH1 ARG B 112      29.842 -14.696 -14.838  1.00 88.17           N  
ATOM   4177 HH11 ARG B 112      30.515 -15.204 -14.282  1.00 88.17           H  
ATOM   4178 HH12 ARG B 112      30.200 -14.059 -15.535  1.00 88.17           H  
ATOM   4179  NH2 ARG B 112      27.879 -13.639 -14.923  1.00 88.17           N  
ATOM   4180 HH21 ARG B 112      28.270 -13.068 -15.659  1.00 88.17           H  
ATOM   4181 HH22 ARG B 112      27.056 -13.308 -14.441  1.00 88.17           H  
ATOM   4182  CZ  ARG B 112      28.655 -14.503 -14.327  1.00 88.17           C  
ATOM   4183  N   GLU B 113      24.854 -16.746  -9.913  1.00 88.64           N  
ATOM   4184  H   GLU B 113      24.690 -17.505 -10.560  1.00 88.64           H  
ATOM   4185  CA  GLU B 113      23.723 -15.888  -9.562  1.00 88.64           C  
ATOM   4186  HA  GLU B 113      24.043 -14.845  -9.562  1.00 88.64           H  
ATOM   4187  C   GLU B 113      23.226 -16.209  -8.150  1.00 88.64           C  
ATOM   4188  CB  GLU B 113      22.621 -16.052 -10.613  1.00 88.64           C  
ATOM   4189  HB2 GLU B 113      23.041 -15.825 -11.592  1.00 88.64           H  
ATOM   4190  HB3 GLU B 113      22.286 -17.089 -10.614  1.00 88.64           H  
ATOM   4191  O   GLU B 113      23.052 -15.296  -7.356  1.00 88.64           O  
ATOM   4192  CG  GLU B 113      21.424 -15.122 -10.362  1.00 88.64           C  
ATOM   4193  HG2 GLU B 113      21.005 -15.335  -9.378  1.00 88.64           H  
ATOM   4194  HG3 GLU B 113      21.774 -14.090 -10.365  1.00 88.64           H  
ATOM   4195  CD  GLU B 113      20.313 -15.286 -11.407  1.00 88.64           C  
ATOM   4196  OE1 GLU B 113      19.298 -14.555 -11.274  1.00 88.64           O  
ATOM   4197  OE2 GLU B 113      20.465 -16.157 -12.297  1.00 88.64           O  
ATOM   4198  N   ALA B 114      23.113 -17.490  -7.786  1.00 94.17           N  
ATOM   4199  H   ALA B 114      23.257 -18.206  -8.484  1.00 94.17           H  
ATOM   4200  CA  ALA B 114      22.716 -17.910  -6.442  1.00 94.17           C  
ATOM   4201  HA  ALA B 114      21.717 -17.523  -6.239  1.00 94.17           H  
ATOM   4202  C   ALA B 114      23.651 -17.364  -5.347  1.00 94.17           C  
ATOM   4203  CB  ALA B 114      22.666 -19.441  -6.409  1.00 94.17           C  
ATOM   4204  HB1 ALA B 114      21.922 -19.803  -7.118  1.00 94.17           H  
ATOM   4205  HB2 ALA B 114      23.641 -19.856  -6.664  1.00 94.17           H  
ATOM   4206  HB3 ALA B 114      22.395 -19.771  -5.406  1.00 94.17           H  
ATOM   4207  O   ALA B 114      23.178 -16.991  -4.277  1.00 94.17           O  
ATOM   4208  N   ALA B 115      24.958 -17.275  -5.617  1.00 91.54           N  
ATOM   4209  H   ALA B 115      25.297 -17.656  -6.490  1.00 91.54           H  
ATOM   4210  CA  ALA B 115      25.928 -16.658  -4.711  1.00 91.54           C  
ATOM   4211  HA  ALA B 115      25.753 -17.034  -3.703  1.00 91.54           H  
ATOM   4212  C   ALA B 115      25.816 -15.121  -4.640  1.00 91.54           C  
ATOM   4213  CB  ALA B 115      27.332 -17.091  -5.152  1.00 91.54           C  
ATOM   4214  HB1 ALA B 115      27.401 -18.179  -5.154  1.00 91.54           H  
ATOM   4215  HB2 ALA B 115      28.069 -16.687  -4.459  1.00 91.54           H  
ATOM   4216  HB3 ALA B 115      27.540 -16.713  -6.153  1.00 91.54           H  
ATOM   4217  O   ALA B 115      26.221 -14.531  -3.645  1.00 91.54           O  
ATOM   4218  N   ALA B 116      25.274 -14.477  -5.680  1.00 90.66           N  
ATOM   4219  H   ALA B 116      24.951 -15.026  -6.464  1.00 90.66           H  
ATOM   4220  CA  ALA B 116      25.002 -13.036  -5.728  1.00 90.66           C  
ATOM   4221  HA  ALA B 116      25.833 -12.494  -5.277  1.00 90.66           H  
ATOM   4222  C   ALA B 116      23.707 -12.642  -5.005  1.00 90.66           C  
ATOM   4223  CB  ALA B 116      24.852 -12.624  -7.198  1.00 90.66           C  
ATOM   4224  HB1 ALA B 116      25.135 -11.578  -7.318  1.00 90.66           H  
ATOM   4225  HB2 ALA B 116      25.441 -13.271  -7.848  1.00 90.66           H  
ATOM   4226  HB3 ALA B 116      23.812 -12.730  -7.507  1.00 90.66           H  
ATOM   4227  O   ALA B 116      23.492 -11.472  -4.695  1.00 90.66           O  
ATOM   4228  N   MET B 117      22.798 -13.602  -4.831  1.00 94.26           N  
ATOM   4229  H   MET B 117      23.027 -14.537  -5.137  1.00 94.26           H  
ATOM   4230  CA  MET B 117      21.465 -13.356  -4.304  1.00 94.26           C  
ATOM   4231  HA  MET B 117      21.079 -12.435  -4.740  1.00 94.26           H  
ATOM   4232  C   MET B 117      21.493 -13.175  -2.792  1.00 94.26           C  
ATOM   4233  CB  MET B 117      20.517 -14.499  -4.682  1.00 94.26           C  
ATOM   4234  HB2 MET B 117      20.994 -15.456  -4.470  1.00 94.26           H  
ATOM   4235  HB3 MET B 117      19.616 -14.420  -4.073  1.00 94.26           H  
ATOM   4236  O   MET B 117      21.981 -14.042  -2.059  1.00 94.26           O  
ATOM   4237  CG  MET B 117      20.106 -14.444  -6.156  1.00 94.26           C  
ATOM   4238  HG2 MET B 117      19.538 -13.529  -6.325  1.00 94.26           H  
ATOM   4239  HG3 MET B 117      20.998 -14.384  -6.780  1.00 94.26           H  
ATOM   4240  SD  MET B 117      19.111 -15.852  -6.712  1.00 94.26           S  
ATOM   4241  CE  MET B 117      17.574 -15.467  -5.845  1.00 94.26           C  
ATOM   4242  HE1 MET B 117      16.788 -16.145  -6.178  1.00 94.26           H  
ATOM   4243  HE2 MET B 117      17.292 -14.430  -6.030  1.00 94.26           H  
ATOM   4244  HE3 MET B 117      17.717 -15.600  -4.773  1.00 94.26           H  
ATOM   4245  N   ASP B 118      20.841 -12.109  -2.333  1.00 95.70           N  
ATOM   4246  H   ASP B 118      20.458 -11.447  -2.993  1.00 95.70           H  
ATOM   4247  CA  ASP B 118      20.450 -11.958  -0.940  1.00 95.70           C  
ATOM   4248  HA  ASP B 118      21.359 -11.797  -0.361  1.00 95.70           H  
ATOM   4249  C   ASP B 118      19.732 -13.251  -0.490  1.00 95.70           C  
ATOM   4250  CB  ASP B 118      19.563 -10.707  -0.790  1.00 95.70           C  
ATOM   4251  HB2 ASP B 118      20.136  -9.840  -1.117  1.00 95.70           H  
ATOM   4252  HB3 ASP B 118      18.697 -10.806  -1.445  1.00 95.70           H  
ATOM   4253  O   ASP B 118      18.765 -13.677  -1.143  1.00 95.70           O  
ATOM   4254  CG  ASP B 118      19.060 -10.442   0.635  1.00 95.70           C  
ATOM   4255  OD1 ASP B 118      19.246 -11.306   1.517  1.00 95.70           O  
ATOM   4256  OD2 ASP B 118      18.400  -9.401   0.840  1.00 95.70           O  
ATOM   4257  N   PRO B 119      20.191 -13.919   0.590  1.00 97.68           N  
ATOM   4258  CA  PRO B 119      19.544 -15.116   1.121  1.00 97.68           C  
ATOM   4259  HA  PRO B 119      19.655 -15.937   0.413  1.00 97.68           H  
ATOM   4260  C   PRO B 119      18.044 -14.932   1.386  1.00 97.68           C  
ATOM   4261  CB  PRO B 119      20.306 -15.459   2.406  1.00 97.68           C  
ATOM   4262  HB2 PRO B 119      19.647 -15.820   3.196  1.00 97.68           H  
ATOM   4263  HB3 PRO B 119      21.065 -16.209   2.182  1.00 97.68           H  
ATOM   4264  O   PRO B 119      17.300 -15.907   1.280  1.00 97.68           O  
ATOM   4265  CG  PRO B 119      20.994 -14.154   2.801  1.00 97.68           C  
ATOM   4266  HG2 PRO B 119      21.897 -14.328   3.385  1.00 97.68           H  
ATOM   4267  HG3 PRO B 119      20.296 -13.518   3.345  1.00 97.68           H  
ATOM   4268  CD  PRO B 119      21.304 -13.531   1.448  1.00 97.68           C  
ATOM   4269  HD2 PRO B 119      22.229 -13.945   1.046  1.00 97.68           H  
ATOM   4270  HD3 PRO B 119      21.402 -12.452   1.568  1.00 97.68           H  
ATOM   4271  N   GLN B 120      17.566 -13.705   1.633  1.00 98.12           N  
ATOM   4272  H   GLN B 120      18.213 -12.931   1.682  1.00 98.12           H  
ATOM   4273  CA  GLN B 120      16.131 -13.419   1.725  1.00 98.12           C  
ATOM   4274  HA  GLN B 120      15.720 -13.981   2.563  1.00 98.12           H  
ATOM   4275  C   GLN B 120      15.374 -13.861   0.463  1.00 98.12           C  
ATOM   4276  CB  GLN B 120      15.891 -11.921   1.976  1.00 98.12           C  
ATOM   4277  HB2 GLN B 120      16.328 -11.342   1.164  1.00 98.12           H  
ATOM   4278  HB3 GLN B 120      14.816 -11.738   1.988  1.00 98.12           H  
ATOM   4279  O   GLN B 120      14.346 -14.522   0.584  1.00 98.12           O  
ATOM   4280  CG  GLN B 120      16.476 -11.456   3.317  1.00 98.12           C  
ATOM   4281  HG2 GLN B 120      16.054 -12.081   4.103  1.00 98.12           H  
ATOM   4282  HG3 GLN B 120      17.560 -11.567   3.319  1.00 98.12           H  
ATOM   4283  CD  GLN B 120      16.146 -10.008   3.650  1.00 98.12           C  
ATOM   4284  NE2 GLN B 120      16.421  -9.055   2.789  1.00 98.12           N  
ATOM   4285 HE21 GLN B 120      16.213  -8.105   3.064  1.00 98.12           H  
ATOM   4286 HE22 GLN B 120      17.051  -9.241   2.022  1.00 98.12           H  
ATOM   4287  OE1 GLN B 120      15.625  -9.727   4.719  1.00 98.12           O  
ATOM   4288  N   GLN B 121      15.883 -13.568  -0.742  1.00 98.30           N  
ATOM   4289  H   GLN B 121      16.795 -13.136  -0.787  1.00 98.30           H  
ATOM   4290  CA  GLN B 121      15.228 -13.968  -1.997  1.00 98.30           C  
ATOM   4291  HA  GLN B 121      14.190 -13.635  -1.973  1.00 98.30           H  
ATOM   4292  C   GLN B 121      15.213 -15.494  -2.173  1.00 98.30           C  
ATOM   4293  CB  GLN B 121      15.913 -13.330  -3.220  1.00 98.30           C  
ATOM   4294  HB2 GLN B 121      15.389 -13.694  -4.104  1.00 98.30           H  
ATOM   4295  HB3 GLN B 121      16.947 -13.670  -3.279  1.00 98.30           H  
ATOM   4296  O   GLN B 121      14.214 -16.056  -2.618  1.00 98.30           O  
ATOM   4297  CG  GLN B 121      15.898 -11.791  -3.248  1.00 98.30           C  
ATOM   4298  HG2 GLN B 121      16.587 -11.415  -2.491  1.00 98.30           H  
ATOM   4299  HG3 GLN B 121      14.898 -11.434  -2.999  1.00 98.30           H  
ATOM   4300  CD  GLN B 121      16.297 -11.208  -4.611  1.00 98.30           C  
ATOM   4301  NE2 GLN B 121      16.459  -9.910  -4.724  1.00 98.30           N  
ATOM   4302 HE21 GLN B 121      16.810  -9.567  -5.607  1.00 98.30           H  
ATOM   4303 HE22 GLN B 121      16.393  -9.299  -3.923  1.00 98.30           H  
ATOM   4304  OE1 GLN B 121      16.429 -11.895  -5.619  1.00 98.30           O  
ATOM   4305  N   ARG B 122      16.309 -16.170  -1.805  1.00 98.62           N  
ATOM   4306  H   ARG B 122      17.064 -15.637  -1.397  1.00 98.62           H  
ATOM   4307  CA  ARG B 122      16.456 -17.633  -1.910  1.00 98.62           C  
ATOM   4308  HA  ARG B 122      16.189 -17.957  -2.915  1.00 98.62           H  
ATOM   4309  C   ARG B 122      15.481 -18.361  -0.981  1.00 98.62           C  
ATOM   4310  CB  ARG B 122      17.923 -18.018  -1.640  1.00 98.62           C  
ATOM   4311  HB2 ARG B 122      18.242 -17.623  -0.676  1.00 98.62           H  
ATOM   4312  HB3 ARG B 122      18.005 -19.104  -1.599  1.00 98.62           H  
ATOM   4313  O   ARG B 122      14.710 -19.205  -1.433  1.00 98.62           O  
ATOM   4314  CG  ARG B 122      18.837 -17.477  -2.755  1.00 98.62           C  
ATOM   4315  HG2 ARG B 122      18.832 -16.387  -2.738  1.00 98.62           H  
ATOM   4316  HG3 ARG B 122      18.436 -17.805  -3.714  1.00 98.62           H  
ATOM   4317  CD  ARG B 122      20.289 -17.960  -2.677  1.00 98.62           C  
ATOM   4318  HD2 ARG B 122      20.779 -17.697  -3.614  1.00 98.62           H  
ATOM   4319  HD3 ARG B 122      20.288 -19.047  -2.600  1.00 98.62           H  
ATOM   4320  NE  ARG B 122      21.053 -17.350  -1.572  1.00 98.62           N  
ATOM   4321  HE  ARG B 122      20.952 -16.353  -1.443  1.00 98.62           H  
ATOM   4322  NH1 ARG B 122      22.376 -19.163  -1.091  1.00 98.62           N  
ATOM   4323 HH11 ARG B 122      22.860 -19.676  -0.368  1.00 98.62           H  
ATOM   4324 HH12 ARG B 122      21.857 -19.693  -1.777  1.00 98.62           H  
ATOM   4325  NH2 ARG B 122      22.631 -17.282   0.064  1.00 98.62           N  
ATOM   4326 HH21 ARG B 122      22.465 -16.290   0.157  1.00 98.62           H  
ATOM   4327 HH22 ARG B 122      23.365 -17.748   0.578  1.00 98.62           H  
ATOM   4328  CZ  ARG B 122      22.012 -17.932  -0.876  1.00 98.62           C  
ATOM   4329  N   LEU B 123      15.429 -17.946   0.285  1.00 98.72           N  
ATOM   4330  H   LEU B 123      16.091 -17.243   0.582  1.00 98.72           H  
ATOM   4331  CA  LEU B 123      14.497 -18.486   1.277  1.00 98.72           C  
ATOM   4332  HA  LEU B 123      14.584 -19.573   1.287  1.00 98.72           H  
ATOM   4333  C   LEU B 123      13.035 -18.163   0.937  1.00 98.72           C  
ATOM   4334  CB  LEU B 123      14.870 -17.930   2.660  1.00 98.72           C  
ATOM   4335  HB2 LEU B 123      14.074 -18.172   3.364  1.00 98.72           H  
ATOM   4336  HB3 LEU B 123      14.937 -16.845   2.587  1.00 98.72           H  
ATOM   4337  O   LEU B 123      12.157 -18.994   1.171  1.00 98.72           O  
ATOM   4338  CG  LEU B 123      16.195 -18.486   3.216  1.00 98.72           C  
ATOM   4339  HG  LEU B 123      16.975 -18.432   2.456  1.00 98.72           H  
ATOM   4340  CD1 LEU B 123      16.626 -17.634   4.405  1.00 98.72           C  
ATOM   4341 HD11 LEU B 123      15.820 -17.553   5.134  1.00 98.72           H  
ATOM   4342 HD12 LEU B 123      16.902 -16.651   4.023  1.00 98.72           H  
ATOM   4343 HD13 LEU B 123      17.506 -18.076   4.873  1.00 98.72           H  
ATOM   4344  CD2 LEU B 123      16.057 -19.935   3.681  1.00 98.72           C  
ATOM   4345 HD21 LEU B 123      15.289 -20.020   4.450  1.00 98.72           H  
ATOM   4346 HD22 LEU B 123      15.809 -20.580   2.838  1.00 98.72           H  
ATOM   4347 HD23 LEU B 123      17.009 -20.281   4.083  1.00 98.72           H  
ATOM   4348  N   LEU B 124      12.759 -16.988   0.362  1.00 98.79           N  
ATOM   4349  H   LEU B 124      13.506 -16.318   0.252  1.00 98.79           H  
ATOM   4350  CA  LEU B 124      11.427 -16.630  -0.130  1.00 98.79           C  
ATOM   4351  HA  LEU B 124      10.707 -16.766   0.677  1.00 98.79           H  
ATOM   4352  C   LEU B 124      10.962 -17.544  -1.274  1.00 98.79           C  
ATOM   4353  CB  LEU B 124      11.418 -15.158  -0.577  1.00 98.79           C  
ATOM   4354  HB2 LEU B 124      12.353 -14.939  -1.093  1.00 98.79           H  
ATOM   4355  HB3 LEU B 124      10.619 -15.027  -1.307  1.00 98.79           H  
ATOM   4356  O   LEU B 124       9.806 -17.961  -1.258  1.00 98.79           O  
ATOM   4357  CG  LEU B 124      11.198 -14.138   0.554  1.00 98.79           C  
ATOM   4358  HG  LEU B 124      11.835 -14.376   1.406  1.00 98.79           H  
ATOM   4359  CD1 LEU B 124      11.540 -12.735   0.049  1.00 98.79           C  
ATOM   4360 HD11 LEU B 124      10.956 -12.512  -0.845  1.00 98.79           H  
ATOM   4361 HD12 LEU B 124      12.599 -12.685  -0.202  1.00 98.79           H  
ATOM   4362 HD13 LEU B 124      11.331 -11.995   0.822  1.00 98.79           H  
ATOM   4363  CD2 LEU B 124       9.737 -14.122   1.013  1.00 98.79           C  
ATOM   4364 HD21 LEU B 124       9.452 -15.102   1.395  1.00 98.79           H  
ATOM   4365 HD22 LEU B 124       9.604 -13.386   1.806  1.00 98.79           H  
ATOM   4366 HD23 LEU B 124       9.088 -13.866   0.176  1.00 98.79           H  
ATOM   4367  N   LEU B 125      11.836 -17.893  -2.228  1.00 98.64           N  
ATOM   4368  H   LEU B 125      12.769 -17.508  -2.189  1.00 98.64           H  
ATOM   4369  CA  LEU B 125      11.505 -18.815  -3.326  1.00 98.64           C  
ATOM   4370  HA  LEU B 125      10.629 -18.437  -3.852  1.00 98.64           H  
ATOM   4371  C   LEU B 125      11.128 -20.208  -2.812  1.00 98.64           C  
ATOM   4372  CB  LEU B 125      12.690 -18.925  -4.304  1.00 98.64           C  
ATOM   4373  HB2 LEU B 125      13.607 -19.063  -3.731  1.00 98.64           H  
ATOM   4374  HB3 LEU B 125      12.556 -19.819  -4.912  1.00 98.64           H  
ATOM   4375  O   LEU B 125      10.065 -20.723  -3.161  1.00 98.64           O  
ATOM   4376  CG  LEU B 125      12.867 -17.732  -5.254  1.00 98.64           C  
ATOM   4377  HG  LEU B 125      12.897 -16.799  -4.691  1.00 98.64           H  
ATOM   4378  CD1 LEU B 125      14.185 -17.897  -6.014  1.00 98.64           C  
ATOM   4379 HD11 LEU B 125      14.185 -18.847  -6.548  1.00 98.64           H  
ATOM   4380 HD12 LEU B 125      15.013 -17.884  -5.306  1.00 98.64           H  
ATOM   4381 HD13 LEU B 125      14.306 -17.082  -6.727  1.00 98.64           H  
ATOM   4382  CD2 LEU B 125      11.737 -17.646  -6.280  1.00 98.64           C  
ATOM   4383 HD21 LEU B 125      11.911 -16.810  -6.958  1.00 98.64           H  
ATOM   4384 HD22 LEU B 125      10.782 -17.488  -5.780  1.00 98.64           H  
ATOM   4385 HD23 LEU B 125      11.685 -18.571  -6.853  1.00 98.64           H  
ATOM   4386  N   GLU B 126      11.956 -20.792  -1.946  1.00 98.71           N  
ATOM   4387  H   GLU B 126      12.827 -20.333  -1.720  1.00 98.71           H  
ATOM   4388  CA  GLU B 126      11.683 -22.107  -1.353  1.00 98.71           C  
ATOM   4389  HA  GLU B 126      11.550 -22.849  -2.141  1.00 98.71           H  
ATOM   4390  C   GLU B 126      10.395 -22.095  -0.523  1.00 98.71           C  
ATOM   4391  CB  GLU B 126      12.861 -22.539  -0.472  1.00 98.71           C  
ATOM   4392  HB2 GLU B 126      13.076 -21.751   0.250  1.00 98.71           H  
ATOM   4393  HB3 GLU B 126      12.569 -23.438   0.071  1.00 98.71           H  
ATOM   4394  O   GLU B 126       9.515 -22.935  -0.716  1.00 98.71           O  
ATOM   4395  CG  GLU B 126      14.122 -22.849  -1.291  1.00 98.71           C  
ATOM   4396  HG2 GLU B 126      14.428 -21.956  -1.837  1.00 98.71           H  
ATOM   4397  HG3 GLU B 126      13.874 -23.623  -2.017  1.00 98.71           H  
ATOM   4398  CD  GLU B 126      15.290 -23.335  -0.421  1.00 98.71           C  
ATOM   4399  OE1 GLU B 126      16.324 -23.700  -1.031  1.00 98.71           O  
ATOM   4400  OE2 GLU B 126      15.139 -23.343   0.826  1.00 98.71           O  
ATOM   4401  N   THR B 127      10.236 -21.092   0.347  1.00 98.76           N  
ATOM   4402  H   THR B 127      10.986 -20.423   0.442  1.00 98.76           H  
ATOM   4403  CA  THR B 127       9.046 -20.963   1.206  1.00 98.76           C  
ATOM   4404  HA  THR B 127       8.923 -21.891   1.763  1.00 98.76           H  
ATOM   4405  C   THR B 127       7.778 -20.751   0.375  1.00 98.76           C  
ATOM   4406  CB  THR B 127       9.208 -19.810   2.214  1.00 98.76           C  
ATOM   4407  HB  THR B 127       9.220 -18.859   1.681  1.00 98.76           H  
ATOM   4408  O   THR B 127       6.715 -21.261   0.726  1.00 98.76           O  
ATOM   4409  CG2 THR B 127       8.101 -19.782   3.268  1.00 98.76           C  
ATOM   4410 HG21 THR B 127       8.062 -20.742   3.782  1.00 98.76           H  
ATOM   4411 HG22 THR B 127       7.137 -19.581   2.800  1.00 98.76           H  
ATOM   4412 HG23 THR B 127       8.307 -18.995   3.993  1.00 98.76           H  
ATOM   4413  OG1 THR B 127      10.408 -19.934   2.943  1.00 98.76           O  
ATOM   4414  HG1 THR B 127      11.117 -19.680   2.347  1.00 98.76           H  
ATOM   4415  N   SER B 128       7.872 -20.023  -0.742  1.00 98.74           N  
ATOM   4416  H   SER B 128       8.765 -19.613  -0.974  1.00 98.74           H  
ATOM   4417  CA  SER B 128       6.763 -19.812  -1.673  1.00 98.74           C  
ATOM   4418  HA  SER B 128       5.896 -19.449  -1.122  1.00 98.74           H  
ATOM   4419  C   SER B 128       6.358 -21.097  -2.396  1.00 98.74           C  
ATOM   4420  CB  SER B 128       7.161 -18.750  -2.696  1.00 98.74           C  
ATOM   4421  HB2 SER B 128       8.067 -19.057  -3.220  1.00 98.74           H  
ATOM   4422  HB3 SER B 128       7.348 -17.805  -2.187  1.00 98.74           H  
ATOM   4423  O   SER B 128       5.165 -21.353  -2.551  1.00 98.74           O  
ATOM   4424  OG  SER B 128       6.123 -18.575  -3.627  1.00 98.74           O  
ATOM   4425  HG  SER B 128       5.946 -19.407  -4.072  1.00 98.74           H  
ATOM   4426  N   TRP B 129       7.320 -21.914  -2.834  1.00 98.68           N  
ATOM   4427  H   TRP B 129       8.288 -21.661  -2.695  1.00 98.68           H  
ATOM   4428  CA  TRP B 129       7.020 -23.199  -3.473  1.00 98.68           C  
ATOM   4429  HA  TRP B 129       6.357 -23.029  -4.322  1.00 98.68           H  
ATOM   4430  C   TRP B 129       6.288 -24.136  -2.505  1.00 98.68           C  
ATOM   4431  CB  TRP B 129       8.313 -23.838  -3.993  1.00 98.68           C  
ATOM   4432  HB2 TRP B 129       8.963 -24.088  -3.155  1.00 98.68           H  
ATOM   4433  HB3 TRP B 129       8.840 -23.113  -4.613  1.00 98.68           H  
ATOM   4434  O   TRP B 129       5.223 -24.670  -2.822  1.00 98.68           O  
ATOM   4435  CG  TRP B 129       8.074 -25.068  -4.810  1.00 98.68           C  
ATOM   4436  CD1 TRP B 129       7.922 -26.325  -4.330  1.00 98.68           C  
ATOM   4437  HD1 TRP B 129       7.968 -26.603  -3.287  1.00 98.68           H  
ATOM   4438  CD2 TRP B 129       7.870 -25.167  -6.251  1.00 98.68           C  
ATOM   4439  CE2 TRP B 129       7.596 -26.529  -6.576  1.00 98.68           C  
ATOM   4440  CE3 TRP B 129       7.869 -24.238  -7.315  1.00 98.68           C  
ATOM   4441  HE3 TRP B 129       8.057 -23.196  -7.100  1.00 98.68           H  
ATOM   4442  NE1 TRP B 129       7.616 -27.187  -5.366  1.00 98.68           N  
ATOM   4443  HE1 TRP B 129       7.309 -28.138  -5.219  1.00 98.68           H  
ATOM   4444  CH2 TRP B 129       7.390 -26.009  -8.931  1.00 98.68           C  
ATOM   4445  HH2 TRP B 129       7.207 -26.320  -9.949  1.00 98.68           H  
ATOM   4446  CZ2 TRP B 129       7.361 -26.955  -7.892  1.00 98.68           C  
ATOM   4447  HZ2 TRP B 129       7.157 -27.997  -8.089  1.00 98.68           H  
ATOM   4448  CZ3 TRP B 129       7.635 -24.654  -8.641  1.00 98.68           C  
ATOM   4449  HZ3 TRP B 129       7.646 -23.928  -9.440  1.00 98.68           H  
ATOM   4450  N   GLU B 130       6.803 -24.260  -1.280  1.00 98.58           N  
ATOM   4451  H   GLU B 130       7.686 -23.810  -1.083  1.00 98.58           H  
ATOM   4452  CA  GLU B 130       6.176 -25.058  -0.225  1.00 98.58           C  
ATOM   4453  HA  GLU B 130       6.075 -26.091  -0.559  1.00 98.58           H  
ATOM   4454  C   GLU B 130       4.781 -24.551   0.144  1.00 98.58           C  
ATOM   4455  CB  GLU B 130       7.040 -25.016   1.033  1.00 98.58           C  
ATOM   4456  HB2 GLU B 130       6.480 -25.463   1.855  1.00 98.58           H  
ATOM   4457  HB3 GLU B 130       7.253 -23.977   1.283  1.00 98.58           H  
ATOM   4458  O   GLU B 130       3.873 -25.351   0.363  1.00 98.58           O  
ATOM   4459  CG  GLU B 130       8.348 -25.789   0.864  1.00 98.58           C  
ATOM   4460  HG2 GLU B 130       8.111 -26.831   0.650  1.00 98.58           H  
ATOM   4461  HG3 GLU B 130       8.913 -25.389   0.023  1.00 98.58           H  
ATOM   4462  CD  GLU B 130       9.202 -25.717   2.128  1.00 98.58           C  
ATOM   4463  OE1 GLU B 130      10.252 -26.389   2.174  1.00 98.58           O  
ATOM   4464  OE2 GLU B 130       8.840 -25.010   3.099  1.00 98.58           O  
ATOM   4465  N   LEU B 131       4.581 -23.230   0.204  1.00 98.71           N  
ATOM   4466  H   LEU B 131       5.373 -22.621   0.051  1.00 98.71           H  
ATOM   4467  CA  LEU B 131       3.277 -22.626   0.477  1.00 98.71           C  
ATOM   4468  HA  LEU B 131       2.961 -22.926   1.476  1.00 98.71           H  
ATOM   4469  C   LEU B 131       2.210 -23.106  -0.516  1.00 98.71           C  
ATOM   4470  CB  LEU B 131       3.420 -21.094   0.421  1.00 98.71           C  
ATOM   4471  HB2 LEU B 131       4.137 -20.766   1.173  1.00 98.71           H  
ATOM   4472  HB3 LEU B 131       3.816 -20.820  -0.557  1.00 98.71           H  
ATOM   4473  O   LEU B 131       1.099 -23.454  -0.099  1.00 98.71           O  
ATOM   4474  CG  LEU B 131       2.096 -20.341   0.620  1.00 98.71           C  
ATOM   4475  HG  LEU B 131       1.327 -20.736  -0.044  1.00 98.71           H  
ATOM   4476  CD1 LEU B 131       1.622 -20.458   2.064  1.00 98.71           C  
ATOM   4477 HD11 LEU B 131       0.659 -19.955   2.163  1.00 98.71           H  
ATOM   4478 HD12 LEU B 131       2.352 -19.999   2.730  1.00 98.71           H  
ATOM   4479 HD13 LEU B 131       1.487 -21.507   2.327  1.00 98.71           H  
ATOM   4480  CD2 LEU B 131       2.290 -18.873   0.270  1.00 98.71           C  
ATOM   4481 HD21 LEU B 131       1.358 -18.324   0.409  1.00 98.71           H  
ATOM   4482 HD22 LEU B 131       3.073 -18.446   0.896  1.00 98.71           H  
ATOM   4483 HD23 LEU B 131       2.583 -18.798  -0.777  1.00 98.71           H  
ATOM   4484  N   VAL B 132       2.544 -23.128  -1.808  1.00 98.58           N  
ATOM   4485  H   VAL B 132       3.482 -22.851  -2.063  1.00 98.58           H  
ATOM   4486  CA  VAL B 132       1.631 -23.555  -2.877  1.00 98.58           C  
ATOM   4487  HA  VAL B 132       0.672 -23.056  -2.735  1.00 98.58           H  
ATOM   4488  C   VAL B 132       1.364 -25.059  -2.793  1.00 98.58           C  
ATOM   4489  CB  VAL B 132       2.176 -23.143  -4.258  1.00 98.58           C  
ATOM   4490  HB  VAL B 132       3.180 -23.546  -4.391  1.00 98.58           H  
ATOM   4491  O   VAL B 132       0.203 -25.473  -2.795  1.00 98.58           O  
ATOM   4492  CG1 VAL B 132       1.283 -23.664  -5.388  1.00 98.58           C  
ATOM   4493 HG11 VAL B 132       0.249 -23.361  -5.223  1.00 98.58           H  
ATOM   4494 HG12 VAL B 132       1.632 -23.257  -6.337  1.00 98.58           H  
ATOM   4495 HG13 VAL B 132       1.330 -24.752  -5.443  1.00 98.58           H  
ATOM   4496  CG2 VAL B 132       2.233 -21.613  -4.392  1.00 98.58           C  
ATOM   4497 HG21 VAL B 132       1.230 -21.191  -4.320  1.00 98.58           H  
ATOM   4498 HG22 VAL B 132       2.668 -21.345  -5.354  1.00 98.58           H  
ATOM   4499 HG23 VAL B 132       2.856 -21.182  -3.608  1.00 98.58           H  
ATOM   4500  N   GLU B 133       2.397 -25.886  -2.615  1.00 98.04           N  
ATOM   4501  H   GLU B 133       3.335 -25.511  -2.617  1.00 98.04           H  
ATOM   4502  CA  GLU B 133       2.213 -27.338  -2.461  1.00 98.04           C  
ATOM   4503  HA  GLU B 133       1.656 -27.709  -3.322  1.00 98.04           H  
ATOM   4504  C   GLU B 133       1.408 -27.714  -1.205  1.00 98.04           C  
ATOM   4505  CB  GLU B 133       3.565 -28.056  -2.404  1.00 98.04           C  
ATOM   4506  HB2 GLU B 133       4.208 -27.573  -1.668  1.00 98.04           H  
ATOM   4507  HB3 GLU B 133       3.376 -29.078  -2.076  1.00 98.04           H  
ATOM   4508  O   GLU B 133       0.649 -28.693  -1.226  1.00 98.04           O  
ATOM   4509  CG  GLU B 133       4.278 -28.121  -3.761  1.00 98.04           C  
ATOM   4510  HG2 GLU B 133       3.558 -28.447  -4.513  1.00 98.04           H  
ATOM   4511  HG3 GLU B 133       4.630 -27.127  -4.036  1.00 98.04           H  
ATOM   4512  CD  GLU B 133       5.455 -29.110  -3.749  1.00 98.04           C  
ATOM   4513  OE1 GLU B 133       5.895 -29.494  -4.857  1.00 98.04           O  
ATOM   4514  OE2 GLU B 133       5.867 -29.550  -2.652  1.00 98.04           O  
ATOM   4515  N   ASN B 134       1.541 -26.935  -0.123  1.00 98.05           N  
ATOM   4516  H   ASN B 134       2.241 -26.208  -0.161  1.00 98.05           H  
ATOM   4517  CA  ASN B 134       0.785 -27.095   1.123  1.00 98.05           C  
ATOM   4518  HA  ASN B 134       0.829 -28.141   1.427  1.00 98.05           H  
ATOM   4519  C   ASN B 134      -0.705 -26.754   0.967  1.00 98.05           C  
ATOM   4520  CB  ASN B 134       1.421 -26.228   2.228  1.00 98.05           C  
ATOM   4521  HB2 ASN B 134       1.625 -25.231   1.839  1.00 98.05           H  
ATOM   4522  HB3 ASN B 134       0.717 -26.128   3.055  1.00 98.05           H  
ATOM   4523  O   ASN B 134      -1.514 -27.237   1.756  1.00 98.05           O  
ATOM   4524  CG  ASN B 134       2.693 -26.820   2.811  1.00 98.05           C  
ATOM   4525  ND2 ASN B 134       3.580 -25.995   3.316  1.00 98.05           N  
ATOM   4526 HD21 ASN B 134       3.485 -25.006   3.130  1.00 98.05           H  
ATOM   4527 HD22 ASN B 134       4.476 -26.404   3.540  1.00 98.05           H  
ATOM   4528  OD1 ASN B 134       2.879 -28.024   2.886  1.00 98.05           O  
ATOM   4529  N   ALA B 135      -1.087 -25.960  -0.040  1.00 98.53           N  
ATOM   4530  H   ALA B 135      -0.382 -25.593  -0.663  1.00 98.53           H  
ATOM   4531  CA  ALA B 135      -2.490 -25.694  -0.368  1.00 98.53           C  
ATOM   4532  HA  ALA B 135      -3.046 -25.536   0.557  1.00 98.53           H  
ATOM   4533  C   ALA B 135      -3.172 -26.865  -1.102  1.00 98.53           C  
ATOM   4534  CB  ALA B 135      -2.565 -24.405  -1.196  1.00 98.53           C  
ATOM   4535  HB1 ALA B 135      -3.608 -24.162  -1.403  1.00 98.53           H  
ATOM   4536  HB2 ALA B 135      -2.054 -24.538  -2.150  1.00 98.53           H  
ATOM   4537  HB3 ALA B 135      -2.106 -23.576  -0.657  1.00 98.53           H  
ATOM   4538  O   ALA B 135      -4.383 -26.835  -1.312  1.00 98.53           O  
ATOM   4539  N   GLY B 136      -2.411 -27.890  -1.508  1.00 98.19           N  
ATOM   4540  H   GLY B 136      -1.424 -27.869  -1.296  1.00 98.19           H  
ATOM   4541  CA  GLY B 136      -2.911 -28.958  -2.374  1.00 98.19           C  
ATOM   4542  HA2 GLY B 136      -3.879 -29.303  -2.010  1.00 98.19           H  
ATOM   4543  HA3 GLY B 136      -2.206 -29.790  -2.341  1.00 98.19           H  
ATOM   4544  C   GLY B 136      -3.072 -28.523  -3.835  1.00 98.19           C  
ATOM   4545  O   GLY B 136      -3.870 -29.115  -4.557  1.00 98.19           O  
ATOM   4546  N   ILE B 137      -2.326 -27.505  -4.270  1.00 98.03           N  
ATOM   4547  H   ILE B 137      -1.658 -27.090  -3.636  1.00 98.03           H  
ATOM   4548  CA  ILE B 137      -2.359 -26.956  -5.631  1.00 98.03           C  
ATOM   4549  HA  ILE B 137      -3.210 -27.369  -6.172  1.00 98.03           H  
ATOM   4550  C   ILE B 137      -1.079 -27.379  -6.368  1.00 98.03           C  
ATOM   4551  CB  ILE B 137      -2.541 -25.419  -5.565  1.00 98.03           C  
ATOM   4552  HB  ILE B 137      -1.732 -25.007  -4.960  1.00 98.03           H  
ATOM   4553  O   ILE B 137       0.008 -27.291  -5.803  1.00 98.03           O  
ATOM   4554  CG1 ILE B 137      -3.888 -25.052  -4.890  1.00 98.03           C  
ATOM   4555 HG12 ILE B 137      -4.712 -25.388  -5.520  1.00 98.03           H  
ATOM   4556 HG13 ILE B 137      -3.973 -25.569  -3.934  1.00 98.03           H  
ATOM   4557  CG2 ILE B 137      -2.452 -24.793  -6.968  1.00 98.03           C  
ATOM   4558 HG21 ILE B 137      -2.580 -23.712  -6.910  1.00 98.03           H  
ATOM   4559 HG22 ILE B 137      -1.466 -24.966  -7.399  1.00 98.03           H  
ATOM   4560 HG23 ILE B 137      -3.216 -25.209  -7.624  1.00 98.03           H  
ATOM   4561  CD1 ILE B 137      -4.065 -23.556  -4.597  1.00 98.03           C  
ATOM   4562 HD11 ILE B 137      -4.153 -22.990  -5.524  1.00 98.03           H  
ATOM   4563 HD12 ILE B 137      -4.975 -23.410  -4.014  1.00 98.03           H  
ATOM   4564 HD13 ILE B 137      -3.215 -23.186  -4.023  1.00 98.03           H  
ATOM   4565  N   ASP B 138      -1.191 -27.824  -7.627  1.00 97.37           N  
ATOM   4566  H   ASP B 138      -2.107 -27.862  -8.050  1.00 97.37           H  
ATOM   4567  CA  ASP B 138      -0.024 -28.013  -8.503  1.00 97.37           C  
ATOM   4568  HA  ASP B 138       0.711 -28.624  -7.979  1.00 97.37           H  
ATOM   4569  C   ASP B 138       0.576 -26.633  -8.844  1.00 97.37           C  
ATOM   4570  CB  ASP B 138      -0.417 -28.787  -9.780  1.00 97.37           C  
ATOM   4571  HB2 ASP B 138      -0.838 -29.747  -9.480  1.00 97.37           H  
ATOM   4572  HB3 ASP B 138      -1.193 -28.234 -10.309  1.00 97.37           H  
ATOM   4573  O   ASP B 138      -0.106 -25.833  -9.496  1.00 97.37           O  
ATOM   4574  CG  ASP B 138       0.753 -29.046 -10.752  1.00 97.37           C  
ATOM   4575  OD1 ASP B 138       1.767 -28.313 -10.703  1.00 97.37           O  
ATOM   4576  OD2 ASP B 138       0.638 -29.980 -11.571  1.00 97.37           O  
ATOM   4577  N   PRO B 139       1.831 -26.330  -8.463  1.00 97.68           N  
ATOM   4578  CA  PRO B 139       2.452 -25.036  -8.743  1.00 97.68           C  
ATOM   4579  HA  PRO B 139       1.910 -24.266  -8.195  1.00 97.68           H  
ATOM   4580  C   PRO B 139       2.456 -24.651 -10.228  1.00 97.68           C  
ATOM   4581  CB  PRO B 139       3.881 -25.146  -8.198  1.00 97.68           C  
ATOM   4582  HB2 PRO B 139       4.231 -24.198  -7.789  1.00 97.68           H  
ATOM   4583  HB3 PRO B 139       4.554 -25.492  -8.982  1.00 97.68           H  
ATOM   4584  O   PRO B 139       2.297 -23.476 -10.561  1.00 97.68           O  
ATOM   4585  CG  PRO B 139       3.782 -26.222  -7.119  1.00 97.68           C  
ATOM   4586  HG2 PRO B 139       3.425 -25.779  -6.189  1.00 97.68           H  
ATOM   4587  HG3 PRO B 139       4.731 -26.733  -6.956  1.00 97.68           H  
ATOM   4588  CD  PRO B 139       2.725 -27.166  -7.676  1.00 97.68           C  
ATOM   4589  HD2 PRO B 139       2.216 -27.659  -6.848  1.00 97.68           H  
ATOM   4590  HD3 PRO B 139       3.192 -27.908  -8.324  1.00 97.68           H  
ATOM   4591  N   HIS B 140       2.568 -25.618 -11.144  1.00 94.65           N  
ATOM   4592  H   HIS B 140       2.562 -26.583 -10.844  1.00 94.65           H  
ATOM   4593  CA  HIS B 140       2.527 -25.342 -12.581  1.00 94.65           C  
ATOM   4594  HA  HIS B 140       3.214 -24.524 -12.797  1.00 94.65           H  
ATOM   4595  C   HIS B 140       1.144 -24.881 -13.058  1.00 94.65           C  
ATOM   4596  CB  HIS B 140       2.975 -26.580 -13.368  1.00 94.65           C  
ATOM   4597  HB2 HIS B 140       2.816 -26.388 -14.429  1.00 94.65           H  
ATOM   4598  HB3 HIS B 140       2.344 -27.426 -13.094  1.00 94.65           H  
ATOM   4599  O   HIS B 140       1.062 -24.176 -14.065  1.00 94.65           O  
ATOM   4600  CG  HIS B 140       4.422 -26.970 -13.196  1.00 94.65           C  
ATOM   4601  CD2 HIS B 140       5.484 -26.157 -12.897  1.00 94.65           C  
ATOM   4602  HD2 HIS B 140       5.434 -25.100 -12.681  1.00 94.65           H  
ATOM   4603  ND1 HIS B 140       4.931 -28.226 -13.415  1.00 94.65           N  
ATOM   4604  HD1 HIS B 140       4.392 -29.040 -13.674  1.00 94.65           H  
ATOM   4605  CE1 HIS B 140       6.263 -28.177 -13.256  1.00 94.65           C  
ATOM   4606  HE1 HIS B 140       6.929 -29.018 -13.380  1.00 94.65           H  
ATOM   4607  NE2 HIS B 140       6.651 -26.927 -12.950  1.00 94.65           N  
ATOM   4608  N   SER B 141       0.071 -25.218 -12.335  1.00 96.52           N  
ATOM   4609  H   SER B 141       0.215 -25.750 -11.488  1.00 96.52           H  
ATOM   4610  CA  SER B 141      -1.292 -24.777 -12.661  1.00 96.52           C  
ATOM   4611  HA  SER B 141      -1.440 -24.917 -13.732  1.00 96.52           H  
ATOM   4612  C   SER B 141      -1.541 -23.290 -12.380  1.00 96.52           C  
ATOM   4613  CB  SER B 141      -2.335 -25.641 -11.944  1.00 96.52           C  
ATOM   4614  HB2 SER B 141      -3.306 -25.466 -12.405  1.00 96.52           H  
ATOM   4615  HB3 SER B 141      -2.081 -26.694 -12.063  1.00 96.52           H  
ATOM   4616  O   SER B 141      -2.490 -22.723 -12.918  1.00 96.52           O  
ATOM   4617  OG  SER B 141      -2.439 -25.328 -10.570  1.00 96.52           O  
ATOM   4618  HG  SER B 141      -1.595 -25.496 -10.144  1.00 96.52           H  
ATOM   4619  N   LEU B 142      -0.676 -22.638 -11.590  1.00 97.61           N  
ATOM   4620  H   LEU B 142       0.080 -23.158 -11.169  1.00 97.61           H  
ATOM   4621  CA  LEU B 142      -0.768 -21.203 -11.306  1.00 97.61           C  
ATOM   4622  HA  LEU B 142      -1.822 -20.925 -11.273  1.00 97.61           H  
ATOM   4623  C   LEU B 142      -0.146 -20.323 -12.401  1.00 97.61           C  
ATOM   4624  CB  LEU B 142      -0.148 -20.898  -9.932  1.00 97.61           C  
ATOM   4625  HB2 LEU B 142       0.899 -21.203  -9.940  1.00 97.61           H  
ATOM   4626  HB3 LEU B 142      -0.174 -19.818  -9.783  1.00 97.61           H  
ATOM   4627  O   LEU B 142      -0.347 -19.104 -12.386  1.00 97.61           O  
ATOM   4628  CG  LEU B 142      -0.853 -21.556  -8.732  1.00 97.61           C  
ATOM   4629  HG  LEU B 142      -0.758 -22.640  -8.797  1.00 97.61           H  
ATOM   4630  CD1 LEU B 142      -0.178 -21.082  -7.446  1.00 97.61           C  
ATOM   4631 HD11 LEU B 142      -0.632 -21.579  -6.588  1.00 97.61           H  
ATOM   4632 HD12 LEU B 142       0.884 -21.322  -7.478  1.00 97.61           H  
ATOM   4633 HD13 LEU B 142      -0.297 -20.004  -7.335  1.00 97.61           H  
ATOM   4634  CD2 LEU B 142      -2.336 -21.182  -8.655  1.00 97.61           C  
ATOM   4635 HD21 LEU B 142      -2.882 -21.661  -9.468  1.00 97.61           H  
ATOM   4636 HD22 LEU B 142      -2.760 -21.526  -7.712  1.00 97.61           H  
ATOM   4637 HD23 LEU B 142      -2.453 -20.100  -8.718  1.00 97.61           H  
ATOM   4638  N   ARG B 143       0.572 -20.907 -13.370  1.00 94.53           N  
ATOM   4639  H   ARG B 143       0.660 -21.913 -13.354  1.00 94.53           H  
ATOM   4640  CA  ARG B 143       1.156 -20.157 -14.490  1.00 94.53           C  
ATOM   4641  HA  ARG B 143       1.821 -19.399 -14.075  1.00 94.53           H  
ATOM   4642  C   ARG B 143       0.074 -19.435 -15.292  1.00 94.53           C  
ATOM   4643  CB  ARG B 143       1.965 -21.082 -15.408  1.00 94.53           C  
ATOM   4644  HB2 ARG B 143       1.396 -21.989 -15.613  1.00 94.53           H  
ATOM   4645  HB3 ARG B 143       2.141 -20.568 -16.353  1.00 94.53           H  
ATOM   4646  O   ARG B 143      -0.900 -20.043 -15.726  1.00 94.53           O  
ATOM   4647  CG  ARG B 143       3.325 -21.433 -14.798  1.00 94.53           C  
ATOM   4648  HG2 ARG B 143       3.187 -21.955 -13.851  1.00 94.53           H  
ATOM   4649  HG3 ARG B 143       3.876 -20.508 -14.626  1.00 94.53           H  
ATOM   4650  CD  ARG B 143       4.134 -22.307 -15.758  1.00 94.53           C  
ATOM   4651  HD2 ARG B 143       4.183 -21.816 -16.730  1.00 94.53           H  
ATOM   4652  HD3 ARG B 143       3.618 -23.261 -15.864  1.00 94.53           H  
ATOM   4653  NE  ARG B 143       5.503 -22.523 -15.255  1.00 94.53           N  
ATOM   4654  HE  ARG B 143       5.794 -21.943 -14.481  1.00 94.53           H  
ATOM   4655  NH1 ARG B 143       6.083 -24.231 -16.676  1.00 94.53           N  
ATOM   4656 HH11 ARG B 143       6.734 -24.956 -16.942  1.00 94.53           H  
ATOM   4657 HH12 ARG B 143       5.164 -24.187 -17.092  1.00 94.53           H  
ATOM   4658  NH2 ARG B 143       7.534 -23.538 -15.128  1.00 94.53           N  
ATOM   4659 HH21 ARG B 143       7.791 -22.929 -14.364  1.00 94.53           H  
ATOM   4660 HH22 ARG B 143       8.168 -24.274 -15.405  1.00 94.53           H  
ATOM   4661  CZ  ARG B 143       6.365 -23.424 -15.689  1.00 94.53           C  
ATOM   4662  N   GLY B 144       0.265 -18.139 -15.525  1.00 94.95           N  
ATOM   4663  H   GLY B 144       1.065 -17.692 -15.100  1.00 94.95           H  
ATOM   4664  CA  GLY B 144      -0.686 -17.309 -16.269  1.00 94.95           C  
ATOM   4665  HA2 GLY B 144      -1.047 -17.864 -17.135  1.00 94.95           H  
ATOM   4666  HA3 GLY B 144      -0.171 -16.421 -16.636  1.00 94.95           H  
ATOM   4667  C   GLY B 144      -1.909 -16.865 -15.458  1.00 94.95           C  
ATOM   4668  O   GLY B 144      -2.829 -16.280 -16.025  1.00 94.95           O  
ATOM   4669  N   THR B 145      -1.957 -17.142 -14.150  1.00 97.40           N  
ATOM   4670  H   THR B 145      -1.180 -17.628 -13.726  1.00 97.40           H  
ATOM   4671  CA  THR B 145      -3.054 -16.692 -13.278  1.00 97.40           C  
ATOM   4672  HA  THR B 145      -3.950 -16.581 -13.889  1.00 97.40           H  
ATOM   4673  C   THR B 145      -2.752 -15.326 -12.667  1.00 97.40           C  
ATOM   4674  CB  THR B 145      -3.406 -17.704 -12.176  1.00 97.40           C  
ATOM   4675  HB  THR B 145      -4.290 -17.333 -11.656  1.00 97.40           H  
ATOM   4676  O   THR B 145      -1.598 -14.999 -12.380  1.00 97.40           O  
ATOM   4677  CG2 THR B 145      -3.740 -19.090 -12.729  1.00 97.40           C  
ATOM   4678 HG21 THR B 145      -4.005 -19.754 -11.906  1.00 97.40           H  
ATOM   4679 HG22 THR B 145      -4.585 -19.018 -13.413  1.00 97.40           H  
ATOM   4680 HG23 THR B 145      -2.889 -19.514 -13.262  1.00 97.40           H  
ATOM   4681  OG1 THR B 145      -2.377 -17.813 -11.220  1.00 97.40           O  
ATOM   4682  HG1 THR B 145      -1.647 -18.282 -11.630  1.00 97.40           H  
ATOM   4683  N   ALA B 146      -3.792 -14.527 -12.415  1.00 98.33           N  
ATOM   4684  H   ALA B 146      -4.719 -14.840 -12.668  1.00 98.33           H  
ATOM   4685  CA  ALA B 146      -3.676 -13.239 -11.732  1.00 98.33           C  
ATOM   4686  HA  ALA B 146      -2.786 -12.729 -12.100  1.00 98.33           H  
ATOM   4687  C   ALA B 146      -3.488 -13.437 -10.217  1.00 98.33           C  
ATOM   4688  CB  ALA B 146      -4.884 -12.365 -12.100  1.00 98.33           C  
ATOM   4689  HB1 ALA B 146      -5.815 -12.838 -11.788  1.00 98.33           H  
ATOM   4690  HB2 ALA B 146      -4.907 -12.203 -13.178  1.00 98.33           H  
ATOM   4691  HB3 ALA B 146      -4.798 -11.397 -11.607  1.00 98.33           H  
ATOM   4692  O   ALA B 146      -4.365 -13.105  -9.424  1.00 98.33           O  
ATOM   4693  N   THR B 147      -2.379 -14.052  -9.815  1.00 98.85           N  
ATOM   4694  H   THR B 147      -1.729 -14.357 -10.525  1.00 98.85           H  
ATOM   4695  CA  THR B 147      -1.996 -14.237  -8.409  1.00 98.85           C  
ATOM   4696  HA  THR B 147      -2.881 -14.170  -7.777  1.00 98.85           H  
ATOM   4697  C   THR B 147      -1.026 -13.130  -8.012  1.00 98.85           C  
ATOM   4698  CB  THR B 147      -1.384 -15.624  -8.189  1.00 98.85           C  
ATOM   4699  HB  THR B 147      -0.519 -15.741  -8.841  1.00 98.85           H  
ATOM   4700  O   THR B 147       0.033 -13.004  -8.625  1.00 98.85           O  
ATOM   4701  CG2 THR B 147      -0.961 -15.862  -6.738  1.00 98.85           C  
ATOM   4702 HG21 THR B 147      -0.623 -16.891  -6.624  1.00 98.85           H  
ATOM   4703 HG22 THR B 147      -0.142 -15.195  -6.468  1.00 98.85           H  
ATOM   4704 HG23 THR B 147      -1.800 -15.682  -6.065  1.00 98.85           H  
ATOM   4705  OG1 THR B 147      -2.346 -16.609  -8.508  1.00 98.85           O  
ATOM   4706  HG1 THR B 147      -2.211 -16.906  -9.410  1.00 98.85           H  
ATOM   4707  N   GLY B 148      -1.397 -12.309  -7.028  1.00 98.88           N  
ATOM   4708  H   GLY B 148      -2.266 -12.493  -6.548  1.00 98.88           H  
ATOM   4709  CA  GLY B 148      -0.555 -11.219  -6.527  1.00 98.88           C  
ATOM   4710  HA2 GLY B 148      -0.046 -10.746  -7.367  1.00 98.88           H  
ATOM   4711  HA3 GLY B 148      -1.175 -10.463  -6.047  1.00 98.88           H  
ATOM   4712  C   GLY B 148       0.501 -11.700  -5.527  1.00 98.88           C  
ATOM   4713  O   GLY B 148       0.314 -12.718  -4.856  1.00 98.88           O  
ATOM   4714  N   VAL B 149       1.602 -10.958  -5.403  1.00 98.92           N  
ATOM   4715  H   VAL B 149       1.664 -10.120  -5.964  1.00 98.92           H  
ATOM   4716  CA  VAL B 149       2.694 -11.230  -4.453  1.00 98.92           C  
ATOM   4717  HA  VAL B 149       2.374 -11.994  -3.745  1.00 98.92           H  
ATOM   4718  C   VAL B 149       3.001  -9.956  -3.666  1.00 98.92           C  
ATOM   4719  CB  VAL B 149       3.954 -11.764  -5.169  1.00 98.92           C  
ATOM   4720  HB  VAL B 149       4.325 -11.009  -5.863  1.00 98.92           H  
ATOM   4721  O   VAL B 149       3.564  -9.008  -4.209  1.00 98.92           O  
ATOM   4722  CG1 VAL B 149       5.066 -12.091  -4.163  1.00 98.92           C  
ATOM   4723 HG11 VAL B 149       5.934 -12.478  -4.696  1.00 98.92           H  
ATOM   4724 HG12 VAL B 149       5.370 -11.189  -3.633  1.00 98.92           H  
ATOM   4725 HG13 VAL B 149       4.719 -12.836  -3.446  1.00 98.92           H  
ATOM   4726  CG2 VAL B 149       3.666 -13.043  -5.965  1.00 98.92           C  
ATOM   4727 HG21 VAL B 149       3.252 -13.813  -5.313  1.00 98.92           H  
ATOM   4728 HG22 VAL B 149       4.587 -13.409  -6.419  1.00 98.92           H  
ATOM   4729 HG23 VAL B 149       2.957 -12.835  -6.767  1.00 98.92           H  
ATOM   4730  N   PHE B 150       2.655  -9.935  -2.379  1.00 98.86           N  
ATOM   4731  H   PHE B 150       2.244 -10.767  -1.982  1.00 98.86           H  
ATOM   4732  CA  PHE B 150       2.803  -8.767  -1.504  1.00 98.86           C  
ATOM   4733  HA  PHE B 150       3.230  -7.938  -2.068  1.00 98.86           H  
ATOM   4734  C   PHE B 150       3.751  -9.096  -0.346  1.00 98.86           C  
ATOM   4735  CB  PHE B 150       1.427  -8.308  -0.999  1.00 98.86           C  
ATOM   4736  HB2 PHE B 150       1.570  -7.440  -0.356  1.00 98.86           H  
ATOM   4737  HB3 PHE B 150       0.992  -9.096  -0.384  1.00 98.86           H  
ATOM   4738  O   PHE B 150       3.434  -9.932   0.506  1.00 98.86           O  
ATOM   4739  CG  PHE B 150       0.434  -7.936  -2.084  1.00 98.86           C  
ATOM   4740  CD1 PHE B 150       0.279  -6.592  -2.475  1.00 98.86           C  
ATOM   4741  HD1 PHE B 150       0.875  -5.819  -2.013  1.00 98.86           H  
ATOM   4742  CD2 PHE B 150      -0.365  -8.931  -2.681  1.00 98.86           C  
ATOM   4743  HD2 PHE B 150      -0.251  -9.963  -2.383  1.00 98.86           H  
ATOM   4744  CE1 PHE B 150      -0.677  -6.249  -3.448  1.00 98.86           C  
ATOM   4745  HE1 PHE B 150      -0.834  -5.216  -3.723  1.00 98.86           H  
ATOM   4746  CE2 PHE B 150      -1.313  -8.586  -3.661  1.00 98.86           C  
ATOM   4747  HE2 PHE B 150      -1.932  -9.346  -4.114  1.00 98.86           H  
ATOM   4748  CZ  PHE B 150      -1.465  -7.244  -4.047  1.00 98.86           C  
ATOM   4749  HZ  PHE B 150      -2.196  -6.973  -4.794  1.00 98.86           H  
ATOM   4750  N   LEU B 151       4.918  -8.450  -0.300  1.00 98.76           N  
ATOM   4751  H   LEU B 151       5.105  -7.742  -0.996  1.00 98.76           H  
ATOM   4752  CA  LEU B 151       5.979  -8.780   0.658  1.00 98.76           C  
ATOM   4753  HA  LEU B 151       5.612  -9.515   1.374  1.00 98.76           H  
ATOM   4754  C   LEU B 151       6.437  -7.574   1.474  1.00 98.76           C  
ATOM   4755  CB  LEU B 151       7.186  -9.386  -0.079  1.00 98.76           C  
ATOM   4756  HB2 LEU B 151       8.005  -9.481   0.633  1.00 98.76           H  
ATOM   4757  HB3 LEU B 151       7.504  -8.688  -0.853  1.00 98.76           H  
ATOM   4758  O   LEU B 151       6.767  -6.534   0.918  1.00 98.76           O  
ATOM   4759  CG  LEU B 151       6.944 -10.762  -0.718  1.00 98.76           C  
ATOM   4760  HG  LEU B 151       6.166 -10.686  -1.477  1.00 98.76           H  
ATOM   4761  CD1 LEU B 151       8.244 -11.206  -1.379  1.00 98.76           C  
ATOM   4762 HD11 LEU B 151       8.568 -10.464  -2.109  1.00 98.76           H  
ATOM   4763 HD12 LEU B 151       8.092 -12.162  -1.881  1.00 98.76           H  
ATOM   4764 HD13 LEU B 151       9.021 -11.316  -0.623  1.00 98.76           H  
ATOM   4765  CD2 LEU B 151       6.553 -11.833   0.303  1.00 98.76           C  
ATOM   4766 HD21 LEU B 151       7.290 -11.880   1.105  1.00 98.76           H  
ATOM   4767 HD22 LEU B 151       5.570 -11.613   0.717  1.00 98.76           H  
ATOM   4768 HD23 LEU B 151       6.496 -12.799  -0.198  1.00 98.76           H  
ATOM   4769  N   GLY B 152       6.554  -7.750   2.790  1.00 98.63           N  
ATOM   4770  H   GLY B 152       6.203  -8.611   3.185  1.00 98.63           H  
ATOM   4771  CA  GLY B 152       7.355  -6.875   3.642  1.00 98.63           C  
ATOM   4772  HA2 GLY B 152       6.971  -6.920   4.661  1.00 98.63           H  
ATOM   4773  HA3 GLY B 152       7.288  -5.846   3.288  1.00 98.63           H  
ATOM   4774  C   GLY B 152       8.819  -7.317   3.662  1.00 98.63           C  
ATOM   4775  O   GLY B 152       9.119  -8.390   4.191  1.00 98.63           O  
ATOM   4776  N   VAL B 153       9.730  -6.517   3.107  1.00 96.95           N  
ATOM   4777  H   VAL B 153       9.434  -5.633   2.719  1.00 96.95           H  
ATOM   4778  CA  VAL B 153      11.171  -6.829   3.057  1.00 96.95           C  
ATOM   4779  HA  VAL B 153      11.438  -7.352   3.975  1.00 96.95           H  
ATOM   4780  C   VAL B 153      12.005  -5.549   2.999  1.00 96.95           C  
ATOM   4781  CB  VAL B 153      11.493  -7.769   1.872  1.00 96.95           C  
ATOM   4782  HB  VAL B 153      10.838  -8.636   1.952  1.00 96.95           H  
ATOM   4783  O   VAL B 153      11.592  -4.562   2.397  1.00 96.95           O  
ATOM   4784  CG1 VAL B 153      11.243  -7.132   0.498  1.00 96.95           C  
ATOM   4785 HG11 VAL B 153      11.914  -6.289   0.336  1.00 96.95           H  
ATOM   4786 HG12 VAL B 153      11.410  -7.873  -0.284  1.00 96.95           H  
ATOM   4787 HG13 VAL B 153      10.212  -6.785   0.432  1.00 96.95           H  
ATOM   4788  CG2 VAL B 153      12.932  -8.300   1.922  1.00 96.95           C  
ATOM   4789 HG21 VAL B 153      13.650  -7.501   1.736  1.00 96.95           H  
ATOM   4790 HG22 VAL B 153      13.066  -9.067   1.159  1.00 96.95           H  
ATOM   4791 HG23 VAL B 153      13.131  -8.744   2.898  1.00 96.95           H  
ATOM   4792  N   ALA B 154      13.198  -5.581   3.591  1.00 94.92           N  
ATOM   4793  H   ALA B 154      13.505  -6.444   4.015  1.00 94.92           H  
ATOM   4794  CA  ALA B 154      14.162  -4.484   3.568  1.00 94.92           C  
ATOM   4795  HA  ALA B 154      13.889  -3.779   2.782  1.00 94.92           H  
ATOM   4796  C   ALA B 154      15.576  -5.007   3.256  1.00 94.92           C  
ATOM   4797  CB  ALA B 154      14.096  -3.744   4.910  1.00 94.92           C  
ATOM   4798  HB1 ALA B 154      13.086  -3.368   5.072  1.00 94.92           H  
ATOM   4799  HB2 ALA B 154      14.781  -2.896   4.904  1.00 94.92           H  
ATOM   4800  HB3 ALA B 154      14.367  -4.418   5.723  1.00 94.92           H  
ATOM   4801  O   ALA B 154      15.862  -6.197   3.411  1.00 94.92           O  
ATOM   4802  N   LYS B 155      16.473  -4.115   2.818  1.00 92.75           N  
ATOM   4803  H   LYS B 155      16.183  -3.150   2.754  1.00 92.75           H  
ATOM   4804  CA  LYS B 155      17.895  -4.442   2.612  1.00 92.75           C  
ATOM   4805  HA  LYS B 155      17.972  -5.444   2.189  1.00 92.75           H  
ATOM   4806  C   LYS B 155      18.646  -4.437   3.946  1.00 92.75           C  
ATOM   4807  CB  LYS B 155      18.568  -3.453   1.643  1.00 92.75           C  
ATOM   4808  HB2 LYS B 155      18.374  -2.435   1.981  1.00 92.75           H  
ATOM   4809  HB3 LYS B 155      19.645  -3.621   1.676  1.00 92.75           H  
ATOM   4810  O   LYS B 155      18.685  -3.402   4.609  1.00 92.75           O  
ATOM   4811  CG  LYS B 155      18.098  -3.606   0.193  1.00 92.75           C  
ATOM   4812  HG2 LYS B 155      17.021  -3.442   0.174  1.00 92.75           H  
ATOM   4813  HG3 LYS B 155      18.299  -4.621  -0.150  1.00 92.75           H  
ATOM   4814  CD  LYS B 155      18.769  -2.597  -0.757  1.00 92.75           C  
ATOM   4815  HD2 LYS B 155      18.663  -1.590  -0.352  1.00 92.75           H  
ATOM   4816  HD3 LYS B 155      18.271  -2.630  -1.726  1.00 92.75           H  
ATOM   4817  CE  LYS B 155      20.253  -2.921  -0.967  1.00 92.75           C  
ATOM   4818  HE2 LYS B 155      20.346  -3.938  -1.348  1.00 92.75           H  
ATOM   4819  HE3 LYS B 155      20.780  -2.889  -0.013  1.00 92.75           H  
ATOM   4820  NZ  LYS B 155      20.920  -1.987  -1.905  1.00 92.75           N  
ATOM   4821  HZ1 LYS B 155      20.924  -1.032  -1.576  1.00 92.75           H  
ATOM   4822  HZ2 LYS B 155      20.570  -2.062  -2.849  1.00 92.75           H  
ATOM   4823  HZ3 LYS B 155      21.889  -2.269  -1.938  1.00 92.75           H  
ATOM   4824  N   PHE B 156      19.318  -5.545   4.265  1.00 90.18           N  
ATOM   4825  H   PHE B 156      19.160  -6.368   3.700  1.00 90.18           H  
ATOM   4826  CA  PHE B 156      20.226  -5.682   5.420  1.00 90.18           C  
ATOM   4827  HA  PHE B 156      20.067  -4.840   6.094  1.00 90.18           H  
ATOM   4828  C   PHE B 156      21.725  -5.631   5.054  1.00 90.18           C  
ATOM   4829  CB  PHE B 156      19.874  -6.960   6.201  1.00 90.18           C  
ATOM   4830  HB2 PHE B 156      20.636  -7.146   6.957  1.00 90.18           H  
ATOM   4831  HB3 PHE B 156      19.875  -7.813   5.524  1.00 90.18           H  
ATOM   4832  O   PHE B 156      22.572  -5.859   5.917  1.00 90.18           O  
ATOM   4833  CG  PHE B 156      18.544  -6.869   6.914  1.00 90.18           C  
ATOM   4834  CD1 PHE B 156      18.446  -6.154   8.122  1.00 90.18           C  
ATOM   4835  HD1 PHE B 156      19.323  -5.693   8.552  1.00 90.18           H  
ATOM   4836  CD2 PHE B 156      17.399  -7.455   6.349  1.00 90.18           C  
ATOM   4837  HD2 PHE B 156      17.472  -8.005   5.422  1.00 90.18           H  
ATOM   4838  CE1 PHE B 156      17.197  -6.007   8.748  1.00 90.18           C  
ATOM   4839  HE1 PHE B 156      17.107  -5.433   9.658  1.00 90.18           H  
ATOM   4840  CE2 PHE B 156      16.151  -7.306   6.971  1.00 90.18           C  
ATOM   4841  HE2 PHE B 156      15.271  -7.730   6.511  1.00 90.18           H  
ATOM   4842  CZ  PHE B 156      16.049  -6.574   8.162  1.00 90.18           C  
ATOM   4843  HZ  PHE B 156      15.076  -6.428   8.607  1.00 90.18           H  
ATOM   4844  N   GLY B 157      22.041  -5.341   3.785  1.00 89.17           N  
ATOM   4845  H   GLY B 157      21.285  -5.141   3.146  1.00 89.17           H  
ATOM   4846  CA  GLY B 157      23.401  -5.309   3.235  1.00 89.17           C  
ATOM   4847  HA2 GLY B 157      23.399  -4.767   2.290  1.00 89.17           H  
ATOM   4848  HA3 GLY B 157      24.062  -4.778   3.920  1.00 89.17           H  
ATOM   4849  C   GLY B 157      23.970  -6.713   3.013  1.00 89.17           C  
ATOM   4850  O   GLY B 157      24.366  -7.379   3.963  1.00 89.17           O  
ATOM   4851  N   TYR B 158      24.019  -7.178   1.762  1.00 90.71           N  
ATOM   4852  H   TYR B 158      23.723  -6.575   1.007  1.00 90.71           H  
ATOM   4853  CA  TYR B 158      24.590  -8.482   1.399  1.00 90.71           C  
ATOM   4854  HA  TYR B 158      25.081  -8.922   2.267  1.00 90.71           H  
ATOM   4855  C   TYR B 158      25.646  -8.307   0.309  1.00 90.71           C  
ATOM   4856  CB  TYR B 158      23.489  -9.457   0.950  1.00 90.71           C  
ATOM   4857  HB2 TYR B 158      22.755  -9.552   1.751  1.00 90.71           H  
ATOM   4858  HB3 TYR B 158      22.974  -9.046   0.082  1.00 90.71           H  
ATOM   4859  O   TYR B 158      25.313  -7.976  -0.824  1.00 90.71           O  
ATOM   4860  CG  TYR B 158      24.017 -10.843   0.614  1.00 90.71           C  
ATOM   4861  CD1 TYR B 158      24.151 -11.267  -0.724  1.00 90.71           C  
ATOM   4862  HD1 TYR B 158      23.876 -10.607  -1.533  1.00 90.71           H  
ATOM   4863  CD2 TYR B 158      24.405 -11.707   1.654  1.00 90.71           C  
ATOM   4864  HD2 TYR B 158      24.317 -11.375   2.678  1.00 90.71           H  
ATOM   4865  CE1 TYR B 158      24.649 -12.555  -1.010  1.00 90.71           C  
ATOM   4866  HE1 TYR B 158      24.745 -12.891  -2.031  1.00 90.71           H  
ATOM   4867  CE2 TYR B 158      24.914 -12.987   1.377  1.00 90.71           C  
ATOM   4868  HE2 TYR B 158      25.213 -13.635   2.188  1.00 90.71           H  
ATOM   4869  OH  TYR B 158      25.513 -14.661  -0.217  1.00 90.71           O  
ATOM   4870  HH  TYR B 158      25.853 -15.075   0.579  1.00 90.71           H  
ATOM   4871  CZ  TYR B 158      25.030 -13.417   0.039  1.00 90.71           C  
ATOM   4872  N   GLY B 159      26.919  -8.502   0.660  1.00 85.38           N  
ATOM   4873  H   GLY B 159      27.136  -8.716   1.623  1.00 85.38           H  
ATOM   4874  CA  GLY B 159      28.042  -8.377  -0.276  1.00 85.38           C  
ATOM   4875  HA2 GLY B 159      28.948  -8.730   0.217  1.00 85.38           H  
ATOM   4876  HA3 GLY B 159      27.852  -9.003  -1.147  1.00 85.38           H  
ATOM   4877  C   GLY B 159      28.321  -6.953  -0.776  1.00 85.38           C  
ATOM   4878  O   GLY B 159      29.143  -6.792  -1.668  1.00 85.38           O  
ATOM   4879  N   GLU B 160      27.664  -5.931  -0.223  1.00 79.32           N  
ATOM   4880  H   GLU B 160      26.967  -6.137   0.478  1.00 79.32           H  
ATOM   4881  CA  GLU B 160      27.849  -4.521  -0.612  1.00 79.32           C  
ATOM   4882  HA  GLU B 160      27.988  -4.461  -1.692  1.00 79.32           H  
ATOM   4883  C   GLU B 160      29.100  -3.886   0.020  1.00 79.32           C  
ATOM   4884  CB  GLU B 160      26.588  -3.714  -0.241  1.00 79.32           C  
ATOM   4885  HB2 GLU B 160      26.392  -3.830   0.825  1.00 79.32           H  
ATOM   4886  HB3 GLU B 160      26.766  -2.659  -0.450  1.00 79.32           H  
ATOM   4887  O   GLU B 160      29.593  -2.867  -0.456  1.00 79.32           O  
ATOM   4888  CG  GLU B 160      25.358  -4.166  -1.045  1.00 79.32           C  
ATOM   4889  HG2 GLU B 160      25.585  -4.073  -2.108  1.00 79.32           H  
ATOM   4890  HG3 GLU B 160      25.161  -5.217  -0.835  1.00 79.32           H  
ATOM   4891  CD  GLU B 160      24.080  -3.377  -0.726  1.00 79.32           C  
ATOM   4892  OE1 GLU B 160      23.272  -3.157  -1.658  1.00 79.32           O  
ATOM   4893  OE2 GLU B 160      23.803  -3.075   0.455  1.00 79.32           O  
ATOM   4894  N   ASP B 161      29.640  -4.499   1.076  1.00 68.88           N  
ATOM   4895  H   ASP B 161      29.246  -5.381   1.373  1.00 68.88           H  
ATOM   4896  CA  ASP B 161      30.871  -4.096   1.763  1.00 68.88           C  
ATOM   4897  HA  ASP B 161      30.925  -3.007   1.769  1.00 68.88           H  
ATOM   4898  C   ASP B 161      32.147  -4.613   1.075  1.00 68.88           C  
ATOM   4899  CB  ASP B 161      30.801  -4.581   3.222  1.00 68.88           C  
ATOM   4900  HB2 ASP B 161      31.657  -4.173   3.760  1.00 68.88           H  
ATOM   4901  HB3 ASP B 161      29.901  -4.175   3.684  1.00 68.88           H  
ATOM   4902  O   ASP B 161      33.263  -4.208   1.414  1.00 68.88           O  
ATOM   4903  CG  ASP B 161      30.793  -6.112   3.392  1.00 68.88           C  
ATOM   4904  OD1 ASP B 161      30.352  -6.830   2.460  1.00 68.88           O  
ATOM   4905  OD2 ASP B 161      31.215  -6.568   4.479  1.00 68.88           O  
ATOM   4906  N   THR B 162      31.999  -5.508   0.097  1.00 66.64           N  
ATOM   4907  H   THR B 162      31.055  -5.754  -0.166  1.00 66.64           H  
ATOM   4908  CA  THR B 162      33.096  -6.050  -0.695  1.00 66.64           C  
ATOM   4909  HA  THR B 162      34.024  -5.608  -0.332  1.00 66.64           H  
ATOM   4910  C   THR B 162      32.961  -5.636  -2.152  1.00 66.64           C  
ATOM   4911  CB  THR B 162      33.223  -7.567  -0.498  1.00 66.64           C  
ATOM   4912  HB  THR B 162      33.034  -7.787   0.553  1.00 66.64           H  
ATOM   4913  O   THR B 162      31.863  -5.465  -2.674  1.00 66.64           O  
ATOM   4914  CG2 THR B 162      32.277  -8.430  -1.330  1.00 66.64           C  
ATOM   4915 HG21 THR B 162      31.247  -8.150  -1.109  1.00 66.64           H  
ATOM   4916 HG22 THR B 162      32.467  -8.292  -2.395  1.00 66.64           H  
ATOM   4917 HG23 THR B 162      32.420  -9.479  -1.072  1.00 66.64           H  
ATOM   4918  OG1 THR B 162      34.554  -7.954  -0.769  1.00 66.64           O  
ATOM   4919  HG1 THR B 162      35.017  -7.846   0.065  1.00 66.64           H  
ATOM   4920  N   ALA B 163      34.094  -5.479  -2.836  1.00 60.23           N  
ATOM   4921  H   ALA B 163      34.966  -5.734  -2.394  1.00 60.23           H  
ATOM   4922  CA  ALA B 163      34.057  -5.291  -4.278  1.00 60.23           C  
ATOM   4923  HA  ALA B 163      33.433  -4.425  -4.503  1.00 60.23           H  
ATOM   4924  C   ALA B 163      33.417  -6.533  -4.905  1.00 60.23           C  
ATOM   4925  CB  ALA B 163      35.470  -5.031  -4.809  1.00 60.23           C  
ATOM   4926  HB1 ALA B 163      35.427  -4.891  -5.889  1.00 60.23           H  
ATOM   4927  HB2 ALA B 163      35.877  -4.131  -4.347  1.00 60.23           H  
ATOM   4928  HB3 ALA B 163      36.112  -5.883  -4.587  1.00 60.23           H  
ATOM   4929  O   ALA B 163      33.869  -7.655  -4.650  1.00 60.23           O  
ATOM   4930  N   ALA B 164      32.373  -6.329  -5.709  1.00 63.23           N  
ATOM   4931  H   ALA B 164      32.001  -5.396  -5.816  1.00 63.23           H  
ATOM   4932  CA  ALA B 164      31.726  -7.413  -6.423  1.00 63.23           C  
ATOM   4933  HA  ALA B 164      31.253  -8.071  -5.694  1.00 63.23           H  
ATOM   4934  C   ALA B 164      32.785  -8.216  -7.194  1.00 63.23           C  
ATOM   4935  CB  ALA B 164      30.635  -6.831  -7.325  1.00 63.23           C  
ATOM   4936  HB1 ALA B 164      29.833  -6.418  -6.713  1.00 63.23           H  
ATOM   4937  HB2 ALA B 164      31.057  -6.031  -7.933  1.00 63.23           H
[truncated: 1,851,022 more chars]
