# Supplementary material for: Module-Based Polyketide Synthase Engineering for de Novo Polyketide Biosynthesis
Source: ACS Synth Biol. 2023 Oct 23;12(11):3148–55. doi: 10.1021/acssynbio.3c00282 (PMC10661043; doi:10.1021/acssynbio.3c00282)
Supplement: Supplementary file 2 — sb3c00282_si_002.zip [file sb3c00282_si_002.zip › Final_PKS_Structures/menzella_pdbs/epoM3_ACP_pikM6_KSAT_dimer.pdb]

ATOM      1  N   TRP A   1      39.804 -41.010   3.343  1.00 51.89           N  
ATOM      2  H   TRP A   1      40.635 -40.710   3.833  1.00 51.89           H  
ATOM      3  H2  TRP A   1      39.044 -41.070   4.006  1.00 51.89           H  
ATOM      4  H3  TRP A   1      39.949 -41.920   2.930  1.00 51.89           H  
ATOM      5  CA  TRP A   1      39.428 -40.035   2.300  1.00 51.89           C  
ATOM      6  HA  TRP A   1      38.530 -40.410   1.810  1.00 51.89           H  
ATOM      7  C   TRP A   1      40.473 -39.928   1.198  1.00 51.89           C  
ATOM      8  CB  TRP A   1      39.040 -38.700   2.929  1.00 51.89           C  
ATOM      9  HB2 TRP A   1      39.908 -38.237   3.397  1.00 51.89           H  
ATOM     10  HB3 TRP A   1      38.671 -38.035   2.148  1.00 51.89           H  
ATOM     11  O   TRP A   1      40.163 -40.283   0.069  1.00 51.89           O  
ATOM     12  CG  TRP A   1      37.965 -38.895   3.949  1.00 51.89           C  
ATOM     13  CD1 TRP A   1      38.085 -38.734   5.290  1.00 51.89           C  
ATOM     14  HD1 TRP A   1      38.948 -38.353   5.815  1.00 51.89           H  
ATOM     15  CD2 TRP A   1      36.580 -39.296   3.715  1.00 51.89           C  
ATOM     16  CE2 TRP A   1      35.943 -39.438   4.982  1.00 51.89           C  
ATOM     17  CE3 TRP A   1      35.796 -39.544   2.565  1.00 51.89           C  
ATOM     18  HE3 TRP A   1      36.211 -39.395   1.579  1.00 51.89           H  
ATOM     19  NE1 TRP A   1      36.891 -39.058   5.905  1.00 51.89           N  
ATOM     20  HE1 TRP A   1      36.691 -38.883   6.879  1.00 51.89           H  
ATOM     21  CH2 TRP A   1      33.859 -40.083   3.955  1.00 51.89           C  
ATOM     22  HH2 TRP A   1      32.820 -40.363   4.050  1.00 51.89           H  
ATOM     23  CZ2 TRP A   1      34.616 -39.844   5.109  1.00 51.89           C  
ATOM     24  HZ2 TRP A   1      34.176 -39.910   6.093  1.00 51.89           H  
ATOM     25  CZ3 TRP A   1      34.448 -39.930   2.686  1.00 51.89           C  
ATOM     26  HZ3 TRP A   1      33.847 -40.086   1.802  1.00 51.89           H  
ATOM     27  N   ARG A   2      41.722 -39.530   1.501  1.00 50.52           N  
ATOM     28  H   ARG A   2      41.919 -39.181   2.428  1.00 50.52           H  
ATOM     29  CA  ARG A   2      42.819 -39.483   0.512  1.00 50.52           C  
ATOM     30  HA  ARG A   2      42.535 -38.799  -0.288  1.00 50.52           H  
ATOM     31  C   ARG A   2      43.059 -40.860  -0.124  1.00 50.52           C  
ATOM     32  CB  ARG A   2      44.117 -38.960   1.160  1.00 50.52           C  
ATOM     33  HB2 ARG A   2      44.391 -39.607   1.994  1.00 50.52           H  
ATOM     34  HB3 ARG A   2      44.916 -39.005   0.419  1.00 50.52           H  
ATOM     35  O   ARG A   2      43.446 -41.790   0.579  1.00 50.52           O  
ATOM     36  CG  ARG A   2      43.999 -37.511   1.658  1.00 50.52           C  
ATOM     37  HG2 ARG A   2      43.224 -37.457   2.423  1.00 50.52           H  
ATOM     38  HG3 ARG A   2      43.718 -36.860   0.830  1.00 50.52           H  
ATOM     39  CD  ARG A   2      45.321 -37.021   2.260  1.00 50.52           C  
ATOM     40  HD2 ARG A   2      46.046 -36.910   1.454  1.00 50.52           H  
ATOM     41  HD3 ARG A   2      45.692 -37.760   2.971  1.00 50.52           H  
ATOM     42  NE  ARG A   2      45.137 -35.737   2.962  1.00 50.52           N  
ATOM     43  HE  ARG A   2      44.198 -35.482   3.233  1.00 50.52           H  
ATOM     44  NH1 ARG A   2      47.288 -34.948   2.822  1.00 50.52           N  
ATOM     45 HH11 ARG A   2      47.557 -35.781   2.318  1.00 50.52           H  
ATOM     46 HH12 ARG A   2      47.672 -34.062   2.528  1.00 50.52           H  
ATOM     47  NH2 ARG A   2      45.708 -33.652   3.667  1.00 50.52           N  
ATOM     48 HH21 ARG A   2      46.275 -32.868   3.377  1.00 50.52           H  
ATOM     49 HH22 ARG A   2      44.760 -33.436   3.941  1.00 50.52           H  
ATOM     50  CZ  ARG A   2      46.044 -34.801   3.164  1.00 50.52           C  
ATOM     51  N   GLY A   3      42.823 -40.969  -1.431  1.00 56.88           N  
ATOM     52  H   GLY A   3      42.429 -40.172  -1.911  1.00 56.88           H  
ATOM     53  CA  GLY A   3      43.052 -42.181  -2.227  1.00 56.88           C  
ATOM     54  HA2 GLY A   3      43.655 -42.890  -1.659  1.00 56.88           H  
ATOM     55  HA3 GLY A   3      43.615 -41.908  -3.120  1.00 56.88           H  
ATOM     56  C   GLY A   3      41.797 -42.926  -2.695  1.00 56.88           C  
ATOM     57  O   GLY A   3      41.945 -43.859  -3.476  1.00 56.88           O  
ATOM     58  N   LEU A   4      40.593 -42.530  -2.261  1.00 61.39           N  
ATOM     59  H   LEU A   4      40.524 -41.720  -1.663  1.00 61.39           H  
ATOM     60  CA  LEU A   4      39.340 -43.085  -2.792  1.00 61.39           C  
ATOM     61  HA  LEU A   4      39.453 -44.157  -2.948  1.00 61.39           H  
ATOM     62  C   LEU A   4      39.017 -42.473  -4.162  1.00 61.39           C  
ATOM     63  CB  LEU A   4      38.188 -42.846  -1.796  1.00 61.39           C  
ATOM     64  HB2 LEU A   4      37.254 -43.161  -2.262  1.00 61.39           H  
ATOM     65  HB3 LEU A   4      38.113 -41.775  -1.610  1.00 61.39           H  
ATOM     66  O   LEU A   4      39.286 -41.292  -4.394  1.00 61.39           O  
ATOM     67  CG  LEU A   4      38.334 -43.583  -0.453  1.00 61.39           C  
ATOM     68  HG  LEU A   4      39.282 -43.307   0.010  1.00 61.39           H  
ATOM     69  CD1 LEU A   4      37.215 -43.157   0.498  1.00 61.39           C  
ATOM     70 HD11 LEU A   4      36.251 -43.445   0.078  1.00 61.39           H  
ATOM     71 HD12 LEU A   4      37.330 -43.647   1.465  1.00 61.39           H  
ATOM     72 HD13 LEU A   4      37.221 -42.074   0.629  1.00 61.39           H  
ATOM     73  CD2 LEU A   4      38.287 -45.104  -0.604  1.00 61.39           C  
ATOM     74 HD21 LEU A   4      38.325 -45.582   0.375  1.00 61.39           H  
ATOM     75 HD22 LEU A   4      39.132 -45.455  -1.197  1.00 61.39           H  
ATOM     76 HD23 LEU A   4      37.365 -45.402  -1.104  1.00 61.39           H  
ATOM     77  N   SER A   5      38.415 -43.258  -5.058  1.00 59.67           N  
ATOM     78  H   SER A   5      38.217 -44.218  -4.813  1.00 59.67           H  
ATOM     79  CA  SER A   5      37.762 -42.706  -6.251  1.00 59.67           C  
ATOM     80  HA  SER A   5      38.478 -42.073  -6.776  1.00 59.67           H  
ATOM     81  C   SER A   5      36.556 -41.840  -5.858  1.00 59.67           C  
ATOM     82  CB  SER A   5      37.335 -43.832  -7.197  1.00 59.67           C  
ATOM     83  HB2 SER A   5      38.190 -44.471  -7.421  1.00 59.67           H  
ATOM     84  HB3 SER A   5      36.967 -43.400  -8.127  1.00 59.67           H  
ATOM     85  O   SER A   5      36.043 -41.953  -4.749  1.00 59.67           O  
ATOM     86  OG  SER A   5      36.312 -44.600  -6.611  1.00 59.67           O  
ATOM     87  HG  SER A   5      36.734 -45.167  -5.961  1.00 59.67           H  
ATOM     88  N   VAL A   6      36.063 -40.980  -6.757  1.00 63.31           N  
ATOM     89  H   VAL A   6      36.524 -40.897  -7.652  1.00 63.31           H  
ATOM     90  CA  VAL A   6      34.925 -40.079  -6.465  1.00 63.31           C  
ATOM     91  HA  VAL A   6      35.191 -39.448  -5.618  1.00 63.31           H  
ATOM     92  C   VAL A   6      33.661 -40.851  -6.062  1.00 63.31           C  
ATOM     93  CB  VAL A   6      34.633 -39.162  -7.671  1.00 63.31           C  
ATOM     94  HB  VAL A   6      34.435 -39.781  -8.547  1.00 63.31           H  
ATOM     95  O   VAL A   6      32.967 -40.443  -5.137  1.00 63.31           O  
ATOM     96  CG1 VAL A   6      33.429 -38.244  -7.444  1.00 63.31           C  
ATOM     97 HG11 VAL A   6      32.517 -38.822  -7.297  1.00 63.31           H  
ATOM     98 HG12 VAL A   6      33.609 -37.620  -6.569  1.00 63.31           H  
ATOM     99 HG13 VAL A   6      33.281 -37.600  -8.311  1.00 63.31           H  
ATOM    100  CG2 VAL A   6      35.837 -38.258  -7.974  1.00 63.31           C  
ATOM    101 HG21 VAL A   6      35.612 -37.618  -8.827  1.00 63.31           H  
ATOM    102 HG22 VAL A   6      36.056 -37.629  -7.110  1.00 63.31           H  
ATOM    103 HG23 VAL A   6      36.718 -38.852  -8.216  1.00 63.31           H  
ATOM    104  N   ALA A   7      33.369 -41.982  -6.713  1.00 63.60           N  
ATOM    105  H   ALA A   7      33.998 -42.308  -7.433  1.00 63.60           H  
ATOM    106  CA  ALA A   7      32.204 -42.807  -6.387  1.00 63.60           C  
ATOM    107  HA  ALA A   7      31.318 -42.173  -6.353  1.00 63.60           H  
ATOM    108  C   ALA A   7      32.341 -43.477  -5.012  1.00 63.60           C  
ATOM    109  CB  ALA A   7      32.014 -43.845  -7.498  1.00 63.60           C  
ATOM    110  HB1 ALA A   7      31.860 -43.344  -8.454  1.00 63.60           H  
ATOM    111  HB2 ALA A   7      31.138 -44.455  -7.278  1.00 63.60           H  
ATOM    112  HB3 ALA A   7      32.887 -44.494  -7.565  1.00 63.60           H  
ATOM    113  O   ALA A   7      31.415 -43.425  -4.204  1.00 63.60           O  
ATOM    114  N   GLU A   8      33.516 -44.040  -4.715  1.00 70.85           N  
ATOM    115  H   GLU A   8      34.249 -44.056  -5.410  1.00 70.85           H  
ATOM    116  CA  GLU A   8      33.810 -44.591  -3.389  1.00 70.85           C  
ATOM    117  HA  GLU A   8      33.064 -45.340  -3.124  1.00 70.85           H  
ATOM    118  C   GLU A   8      33.774 -43.497  -2.317  1.00 70.85           C  
ATOM    119  CB  GLU A   8      35.196 -45.240  -3.385  1.00 70.85           C  
ATOM    120  HB2 GLU A   8      35.460 -45.492  -2.358  1.00 70.85           H  
ATOM    121  HB3 GLU A   8      35.909 -44.498  -3.746  1.00 70.85           H  
ATOM    122  O   GLU A   8      33.266 -43.729  -1.224  1.00 70.85           O  
ATOM    123  CG  GLU A   8      35.285 -46.523  -4.224  1.00 70.85           C  
ATOM    124  HG2 GLU A   8      34.737 -47.314  -3.712  1.00 70.85           H  
ATOM    125  HG3 GLU A   8      34.814 -46.364  -5.194  1.00 70.85           H  
ATOM    126  CD  GLU A   8      36.745 -46.941  -4.449  1.00 70.85           C  
ATOM    127  OE1 GLU A   8      37.040 -48.152  -4.378  1.00 70.85           O  
ATOM    128  OE2 GLU A   8      37.562 -46.028  -4.739  1.00 70.85           O  
ATOM    129  N   ALA A   9      34.260 -42.292  -2.632  1.00 70.13           N  
ATOM    130  H   ALA A   9      34.698 -42.172  -3.534  1.00 70.13           H  
ATOM    131  CA  ALA A   9      34.182 -41.140  -1.748  1.00 70.13           C  
ATOM    132  HA  ALA A   9      34.596 -41.425  -0.781  1.00 70.13           H  
ATOM    133  C   ALA A   9      32.728 -40.712  -1.506  1.00 70.13           C  
ATOM    134  CB  ALA A   9      35.035 -39.996  -2.308  1.00 70.13           C  
ATOM    135  HB1 ALA A   9      35.023 -39.158  -1.610  1.00 70.13           H  
ATOM    136  HB2 ALA A   9      36.063 -40.331  -2.449  1.00 70.13           H  
ATOM    137  HB3 ALA A   9      34.634 -39.659  -3.264  1.00 70.13           H  
ATOM    138  O   ALA A   9      32.390 -40.466  -0.355  1.00 70.13           O  
ATOM    139  N   ARG A  10      31.859 -40.684  -2.531  1.00 74.11           N  
ATOM    140  H   ARG A  10      32.222 -40.859  -3.457  1.00 74.11           H  
ATOM    141  CA  ARG A  10      30.422 -40.370  -2.390  1.00 74.11           C  
ATOM    142  HA  ARG A  10      30.323 -39.429  -1.849  1.00 74.11           H  
ATOM    143  C   ARG A  10      29.705 -41.407  -1.539  1.00 74.11           C  
ATOM    144  CB  ARG A  10      29.740 -40.221  -3.769  1.00 74.11           C  
ATOM    145  HB2 ARG A  10      29.792 -41.173  -4.296  1.00 74.11           H  
ATOM    146  HB3 ARG A  10      30.267 -39.475  -4.364  1.00 74.11           H  
ATOM    147  O   ARG A  10      28.963 -41.023  -0.647  1.00 74.11           O  
ATOM    148  CG  ARG A  10      28.259 -39.799  -3.638  1.00 74.11           C  
ATOM    149  HG2 ARG A  10      28.192 -38.831  -3.141  1.00 74.11           H  
ATOM    150  HG3 ARG A  10      27.737 -40.528  -3.018  1.00 74.11           H  
ATOM    151  CD  ARG A  10      27.511 -39.749  -4.980  1.00 74.11           C  
ATOM    152  HD2 ARG A  10      27.929 -40.501  -5.650  1.00 74.11           H  
ATOM    153  HD3 ARG A  10      26.471 -40.015  -4.790  1.00 74.11           H  
ATOM    154  NE  ARG A  10      27.515 -38.408  -5.597  1.00 74.11           N  
ATOM    155  HE  ARG A  10      27.131 -37.644  -5.059  1.00 74.11           H  
ATOM    156  NH1 ARG A  10      27.835 -38.984  -7.795  1.00 74.11           N  
ATOM    157 HH11 ARG A  10      27.825 -38.699  -8.764  1.00 74.11           H  
ATOM    158 HH12 ARG A  10      27.799 -39.956  -7.525  1.00 74.11           H  
ATOM    159  NH2 ARG A  10      27.540 -36.848  -7.249  1.00 74.11           N  
ATOM    160 HH21 ARG A  10      27.196 -36.187  -6.567  1.00 74.11           H  
ATOM    161 HH22 ARG A  10      27.546 -36.551  -8.214  1.00 74.11           H  
ATOM    162  CZ  ARG A  10      27.635 -38.087  -6.870  1.00 74.11           C  
ATOM    163  N   MET A  11      29.935 -42.698  -1.778  1.00 75.34           N  
ATOM    164  H   MET A  11      30.539 -42.946  -2.548  1.00 75.34           H  
ATOM    165  CA  MET A  11      29.361 -43.764  -0.948  1.00 75.34           C  
ATOM    166  HA  MET A  11      28.276 -43.659  -0.923  1.00 75.34           H  
ATOM    167  C   MET A  11      29.843 -43.673   0.499  1.00 75.34           C  
ATOM    168  CB  MET A  11      29.719 -45.145  -1.510  1.00 75.34           C  
ATOM    169  HB2 MET A  11      30.677 -45.107  -2.028  1.00 75.34           H  
ATOM    170  HB3 MET A  11      29.810 -45.847  -0.682  1.00 75.34           H  
ATOM    171  O   MET A  11      29.028 -43.745   1.414  1.00 75.34           O  
ATOM    172  CG  MET A  11      28.636 -45.673  -2.450  1.00 75.34           C  
ATOM    173  HG2 MET A  11      28.483 -44.947  -3.248  1.00 75.34           H  
ATOM    174  HG3 MET A  11      27.702 -45.774  -1.897  1.00 75.34           H  
ATOM    175  SD  MET A  11      29.036 -47.271  -3.211  1.00 75.34           S  
ATOM    176  CE  MET A  11      29.179 -48.340  -1.751  1.00 75.34           C  
ATOM    177  HE1 MET A  11      29.299 -49.375  -2.073  1.00 75.34           H  
ATOM    178  HE2 MET A  11      30.047 -48.051  -1.158  1.00 75.34           H  
ATOM    179  HE3 MET A  11      28.277 -48.257  -1.145  1.00 75.34           H  
ATOM    180  N   ALA A  12      31.145 -43.469   0.708  1.00 78.64           N  
ATOM    181  H   ALA A  12      31.779 -43.454  -0.078  1.00 78.64           H  
ATOM    182  CA  ALA A  12      31.701 -43.304   2.045  1.00 78.64           C  
ATOM    183  HA  ALA A  12      31.424 -44.168   2.649  1.00 78.64           H  
ATOM    184  C   ALA A  12      31.126 -42.060   2.740  1.00 78.64           C  
ATOM    185  CB  ALA A  12      33.230 -43.252   1.938  1.00 78.64           C  
ATOM    186  HB1 ALA A  12      33.657 -43.113   2.931  1.00 78.64           H  
ATOM    187  HB2 ALA A  12      33.599 -44.187   1.517  1.00 78.64           H  
ATOM    188  HB3 ALA A  12      33.533 -42.425   1.296  1.00 78.64           H  
ATOM    189  O   ALA A  12      30.778 -42.122   3.915  1.00 78.64           O  
ATOM    190  N   LEU A  13      30.979 -40.941   2.023  1.00 84.27           N  
ATOM    191  H   LEU A  13      31.306 -40.933   1.067  1.00 84.27           H  
ATOM    192  CA  LEU A  13      30.341 -39.731   2.541  1.00 84.27           C  
ATOM    193  HA  LEU A  13      30.802 -39.470   3.493  1.00 84.27           H  
ATOM    194  C   LEU A  13      28.865 -39.956   2.841  1.00 84.27           C  
ATOM    195  CB  LEU A  13      30.524 -38.563   1.555  1.00 84.27           C  
ATOM    196  HB2 LEU A  13      29.606 -37.976   1.511  1.00 84.27           H  
ATOM    197  HB3 LEU A  13      30.695 -38.940   0.547  1.00 84.27           H  
ATOM    198  O   LEU A  13      28.404 -39.520   3.886  1.00 84.27           O  
ATOM    199  CG  LEU A  13      31.664 -37.633   1.988  1.00 84.27           C  
ATOM    200  HG  LEU A  13      32.476 -38.215   2.423  1.00 84.27           H  
ATOM    201  CD1 LEU A  13      32.235 -36.859   0.807  1.00 84.27           C  
ATOM    202 HD11 LEU A  13      31.434 -36.314   0.307  1.00 84.27           H  
ATOM    203 HD12 LEU A  13      32.985 -36.149   1.154  1.00 84.27           H  
ATOM    204 HD13 LEU A  13      32.704 -37.560   0.117  1.00 84.27           H  
ATOM    205  CD2 LEU A  13      31.150 -36.658   3.040  1.00 84.27           C  
ATOM    206 HD21 LEU A  13      30.284 -36.118   2.655  1.00 84.27           H  
ATOM    207 HD22 LEU A  13      30.846 -37.201   3.935  1.00 84.27           H  
ATOM    208 HD23 LEU A  13      31.944 -35.960   3.303  1.00 84.27           H  
ATOM    209  N   HIS A  14      28.134 -40.661   1.981  1.00 85.16           N  
ATOM    210  H   HIS A  14      28.558 -40.969   1.117  1.00 85.16           H  
ATOM    211  CA  HIS A  14      26.743 -41.009   2.233  1.00 85.16           C  
ATOM    212  HA  HIS A  14      26.184 -40.097   2.445  1.00 85.16           H  
ATOM    213  C   HIS A  14      26.594 -41.857   3.488  1.00 85.16           C  
ATOM    214  CB  HIS A  14      26.117 -41.676   1.006  1.00 85.16           C  
ATOM    215  HB2 HIS A  14      26.242 -41.026   0.139  1.00 85.16           H  
ATOM    216  HB3 HIS A  14      26.625 -42.618   0.801  1.00 85.16           H  
ATOM    217  O   HIS A  14      25.782 -41.509   4.335  1.00 85.16           O  
ATOM    218  CG  HIS A  14      24.646 -41.945   1.203  1.00 85.16           C  
ATOM    219  CD2 HIS A  14      23.605 -41.190   0.734  1.00 85.16           C  
ATOM    220  HD2 HIS A  14      23.689 -40.301   0.126  1.00 85.16           H  
ATOM    221  ND1 HIS A  14      24.099 -42.957   1.961  1.00 85.16           N  
ATOM    222  HD1 HIS A  14      24.604 -43.647   2.498  1.00 85.16           H  
ATOM    223  CE1 HIS A  14      22.764 -42.812   1.952  1.00 85.16           C  
ATOM    224  HE1 HIS A  14      22.067 -43.439   2.488  1.00 85.16           H  
ATOM    225  NE2 HIS A  14      22.416 -41.749   1.209  1.00 85.16           N  
ATOM    226  N   GLU A  15      27.390 -42.915   3.665  1.00 82.49           N  
ATOM    227  H   GLU A  15      28.046 -43.172   2.942  1.00 82.49           H  
ATOM    228  CA  GLU A  15      27.377 -43.681   4.918  1.00 82.49           C  
ATOM    229  HA  GLU A  15      26.380 -44.087   5.086  1.00 82.49           H  
ATOM    230  C   GLU A  15      27.689 -42.804   6.134  1.00 82.49           C  
ATOM    231  CB  GLU A  15      28.396 -44.830   4.883  1.00 82.49           C  
ATOM    232  HB2 GLU A  15      29.243 -44.575   4.247  1.00 82.49           H  
ATOM    233  HB3 GLU A  15      28.774 -44.959   5.898  1.00 82.49           H  
ATOM    234  O   GLU A  15      27.030 -42.925   7.166  1.00 82.49           O  
ATOM    235  CG  GLU A  15      27.790 -46.171   4.449  1.00 82.49           C  
ATOM    236  HG2 GLU A  15      27.781 -46.225   3.360  1.00 82.49           H  
ATOM    237  HG3 GLU A  15      26.759 -46.226   4.797  1.00 82.49           H  
ATOM    238  CD  GLU A  15      28.570 -47.361   5.038  1.00 82.49           C  
ATOM    239  OE1 GLU A  15      27.933 -48.411   5.278  1.00 82.49           O  
ATOM    240  OE2 GLU A  15      29.798 -47.229   5.256  1.00 82.49           O  
ATOM    241  N   VAL A  16      28.665 -41.901   6.018  1.00 85.58           N  
ATOM    242  H   VAL A  16      29.193 -41.875   5.157  1.00 85.58           H  
ATOM    243  CA  VAL A  16      29.059 -41.013   7.117  1.00 85.58           C  
ATOM    244  HA  VAL A  16      29.188 -41.617   8.015  1.00 85.58           H  
ATOM    245  C   VAL A  16      27.959 -40.005   7.448  1.00 85.58           C  
ATOM    246  CB  VAL A  16      30.409 -40.349   6.800  1.00 85.58           C  
ATOM    247  HB  VAL A  16      30.406 -39.981   5.774  1.00 85.58           H  
ATOM    248  O   VAL A  16      27.634 -39.839   8.620  1.00 85.58           O  
ATOM    249  CG1 VAL A  16      30.749 -39.176   7.724  1.00 85.58           C  
ATOM    250 HG11 VAL A  16      30.658 -39.475   8.768  1.00 85.58           H  
ATOM    251 HG12 VAL A  16      30.070 -38.347   7.523  1.00 85.58           H  
ATOM    252 HG13 VAL A  16      31.764 -38.832   7.526  1.00 85.58           H  
ATOM    253  CG2 VAL A  16      31.517 -41.398   6.955  1.00 85.58           C  
ATOM    254 HG21 VAL A  16      31.616 -41.681   8.003  1.00 85.58           H  
ATOM    255 HG22 VAL A  16      31.286 -42.292   6.375  1.00 85.58           H  
ATOM    256 HG23 VAL A  16      32.464 -40.992   6.600  1.00 85.58           H  
ATOM    257  N   VAL A  17      27.342 -39.371   6.451  1.00 89.07           N  
ATOM    258  H   VAL A  17      27.643 -39.571   5.507  1.00 89.07           H  
ATOM    259  CA  VAL A  17      26.261 -38.393   6.642  1.00 89.07           C  
ATOM    260  HA  VAL A  17      26.518 -37.720   7.460  1.00 89.07           H  
ATOM    261  C   VAL A  17      24.989 -39.060   7.112  1.00 89.07           C  
ATOM    262  CB  VAL A  17      26.015 -37.550   5.380  1.00 89.07           C  
ATOM    263  HB  VAL A  17      25.764 -38.218   4.556  1.00 89.07           H  
ATOM    264  O   VAL A  17      24.443 -38.664   8.137  1.00 89.07           O  
ATOM    265  CG1 VAL A  17      24.872 -36.547   5.580  1.00 89.07           C  
ATOM    266 HG11 VAL A  17      24.718 -35.985   4.659  1.00 89.07           H  
ATOM    267 HG12 VAL A  17      23.938 -37.048   5.833  1.00 89.07           H  
ATOM    268 HG13 VAL A  17      25.122 -35.862   6.391  1.00 89.07           H  
ATOM    269  CG2 VAL A  17      27.239 -36.711   4.997  1.00 89.07           C  
ATOM    270 HG21 VAL A  17      28.141 -37.321   4.944  1.00 89.07           H  
ATOM    271 HG22 VAL A  17      27.067 -36.260   4.019  1.00 89.07           H  
ATOM    272 HG23 VAL A  17      27.401 -35.920   5.729  1.00 89.07           H  
ATOM    273  N   HIS A  18      24.537 -40.093   6.410  1.00 86.09           N  
ATOM    274  H   HIS A  18      25.069 -40.410   5.613  1.00 86.09           H  
ATOM    275  CA  HIS A  18      23.342 -40.847   6.774  1.00 86.09           C  
ATOM    276  HA  HIS A  18      22.479 -40.182   6.785  1.00 86.09           H  
ATOM    277  C   HIS A  18      23.484 -41.442   8.176  1.00 86.09           C  
ATOM    278  CB  HIS A  18      23.132 -41.931   5.715  1.00 86.09           C  
ATOM    279  HB2 HIS A  18      23.223 -41.498   4.719  1.00 86.09           H  
ATOM    280  HB3 HIS A  18      23.909 -42.689   5.814  1.00 86.09           H  
ATOM    281  O   HIS A  18      22.604 -41.276   9.018  1.00 86.09           O  
ATOM    282  CG  HIS A  18      21.798 -42.605   5.794  1.00 86.09           C  
ATOM    283  CD2 HIS A  18      20.596 -42.074   5.425  1.00 86.09           C  
ATOM    284  HD2 HIS A  18      20.407 -41.081   5.043  1.00 86.09           H  
ATOM    285  ND1 HIS A  18      21.621 -43.933   6.159  1.00 86.09           N  
ATOM    286  CE1 HIS A  18      20.313 -44.169   5.998  1.00 86.09           C  
ATOM    287  HE1 HIS A  18      19.841 -45.128   6.149  1.00 86.09           H  
ATOM    288  NE2 HIS A  18      19.666 -43.071   5.589  1.00 86.09           N  
ATOM    289  HE2 HIS A  18      18.666 -43.018   5.452  1.00 86.09           H  
ATOM    290  N   GLY A  19      24.650 -42.023   8.474  1.00 85.90           N  
ATOM    291  H   GLY A  19      25.339 -42.131   7.744  1.00 85.90           H  
ATOM    292  CA  GLY A  19      24.985 -42.536   9.795  1.00 85.90           C  
ATOM    293  HA2 GLY A  19      25.954 -43.030   9.733  1.00 85.90           H  
ATOM    294  HA3 GLY A  19      24.235 -43.269  10.093  1.00 85.90           H  
ATOM    295  C   GLY A  19      25.065 -41.452  10.873  1.00 85.90           C  
ATOM    296  O   GLY A  19      24.619 -41.697  11.991  1.00 85.90           O  
ATOM    297  N   ALA A  20      25.609 -40.265  10.581  1.00 86.67           N  
ATOM    298  H   ALA A  20      26.004 -40.119   9.663  1.00 86.67           H  
ATOM    299  CA  ALA A  20      25.648 -39.146  11.527  1.00 86.67           C  
ATOM    300  HA  ALA A  20      26.075 -39.494  12.468  1.00 86.67           H  
ATOM    301  C   ALA A  20      24.240 -38.623  11.834  1.00 86.67           C  
ATOM    302  CB  ALA A  20      26.550 -38.030  10.980  1.00 86.67           C  
ATOM    303  HB1 ALA A  20      26.557 -37.190  11.675  1.00 86.67           H  
ATOM    304  HB2 ALA A  20      27.569 -38.398  10.863  1.00 86.67           H  
ATOM    305  HB3 ALA A  20      26.181 -37.684  10.014  1.00 86.67           H  
ATOM    306  O   ALA A  20      23.878 -38.491  13.001  1.00 86.67           O  
ATOM    307  N   VAL A  21      23.429 -38.403  10.799  1.00 85.42           N  
ATOM    308  H   VAL A  21      23.794 -38.554   9.869  1.00 85.42           H  
ATOM    309  CA  VAL A  21      22.042 -37.935  10.918  1.00 85.42           C  
ATOM    310  HA  VAL A  21      22.025 -37.000  11.478  1.00 85.42           H  
ATOM    311  C   VAL A  21      21.203 -38.940  11.709  1.00 85.42           C  
ATOM    312  CB  VAL A  21      21.454 -37.673   9.517  1.00 85.42           C  
ATOM    313  HB  VAL A  21      21.505 -38.600   8.946  1.00 85.42           H  
ATOM    314  O   VAL A  21      20.501 -38.553  12.639  1.00 85.42           O  
ATOM    315  CG1 VAL A  21      19.988 -37.249   9.588  1.00 85.42           C  
ATOM    316 HG11 VAL A  21      19.400 -38.068  10.003  1.00 85.42           H  
ATOM    317 HG12 VAL A  21      19.867 -36.364  10.213  1.00 85.42           H  
ATOM    318 HG13 VAL A  21      19.610 -37.040   8.587  1.00 85.42           H  
ATOM    319  CG2 VAL A  21      22.232 -36.594   8.743  1.00 85.42           C  
ATOM    320 HG21 VAL A  21      23.146 -36.306   9.261  1.00 85.42           H  
ATOM    321 HG22 VAL A  21      21.621 -35.705   8.586  1.00 85.42           H  
ATOM    322 HG23 VAL A  21      22.504 -36.984   7.762  1.00 85.42           H  
ATOM    323  N   ALA A  22      21.346 -40.236  11.425  1.00 81.49           N  
ATOM    324  H   ALA A  22      21.897 -40.499  10.620  1.00 81.49           H  
ATOM    325  CA  ALA A  22      20.677 -41.300  12.171  1.00 81.49           C  
ATOM    326  HA  ALA A  22      19.599 -41.140  12.166  1.00 81.49           H  
ATOM    327  C   ALA A  22      21.049 -41.318  13.642  1.00 81.49           C  
ATOM    328  CB  ALA A  22      21.007 -42.633  11.504  1.00 81.49           C  
ATOM    329  HB1 ALA A  22      20.619 -42.639  10.485  1.00 81.49           H  
ATOM    330  HB2 ALA A  22      20.557 -43.446  12.075  1.00 81.49           H  
ATOM    331  HB3 ALA A  22      22.086 -42.783  11.472  1.00 81.49           H  
ATOM    332  O   ALA A  22      20.176 -41.406  14.505  1.00 81.49           O  
ATOM    333  N   ARG A  23      22.343 -41.186  13.930  1.00 82.70           N  
ATOM    334  H   ARG A  23      22.990 -41.105  13.159  1.00 82.70           H  
ATOM    335  CA  ARG A  23      22.855 -41.178  15.299  1.00 82.70           C  
ATOM    336  HA  ARG A  23      22.519 -42.090  15.791  1.00 82.70           H  
ATOM    337  C   ARG A  23      22.287 -40.008  16.096  1.00 82.70           C  
ATOM    338  CB  ARG A  23      24.383 -41.140  15.231  1.00 82.70           C  
ATOM    339  HB2 ARG A  23      24.693 -41.724  14.364  1.00 82.70           H  
ATOM    340  HB3 ARG A  23      24.728 -40.115  15.101  1.00 82.70           H  
ATOM    341  O   ARG A  23      21.913 -40.200  17.248  1.00 82.70           O  
ATOM    342  CG  ARG A  23      25.063 -41.779  16.443  1.00 82.70           C  
ATOM    343  HG2 ARG A  23      24.735 -41.275  17.352  1.00 82.70           H  
ATOM    344  HG3 ARG A  23      24.778 -42.830  16.501  1.00 82.70           H  
ATOM    345  CD  ARG A  23      26.594 -41.671  16.330  1.00 82.70           C  
ATOM    346  HD2 ARG A  23      27.041 -42.218  17.161  1.00 82.70           H  
ATOM    347  HD3 ARG A  23      26.862 -40.619  16.427  1.00 82.70           H  
ATOM    348  NE  ARG A  23      27.132 -42.186  15.046  1.00 82.70           N  
ATOM    349  HE  ARG A  23      26.451 -42.478  14.359  1.00 82.70           H  
ATOM    350  NH1 ARG A  23      29.356 -41.685  15.387  1.00 82.70           N  
ATOM    351 HH11 ARG A  23      30.225 -41.448  14.930  1.00 82.70           H  
ATOM    352 HH12 ARG A  23      29.128 -41.269  16.279  1.00 82.70           H  
ATOM    353  NH2 ARG A  23      28.729 -42.412  13.409  1.00 82.70           N  
ATOM    354 HH21 ARG A  23      28.026 -42.629  12.717  1.00 82.70           H  
ATOM    355 HH22 ARG A  23      29.654 -42.165  13.088  1.00 82.70           H  
ATOM    356  CZ  ARG A  23      28.388 -42.109  14.628  1.00 82.70           C  
ATOM    357  N   VAL A  24      22.201 -38.835  15.472  1.00 80.76           N  
ATOM    358  H   VAL A  24      22.542 -38.775  14.523  1.00 80.76           H  
ATOM    359  CA  VAL A  24      21.664 -37.617  16.088  1.00 80.76           C  
ATOM    360  HA  VAL A  24      22.095 -37.494  17.081  1.00 80.76           H  
ATOM    361  C   VAL A  24      20.152 -37.705  16.284  1.00 80.76           C  
ATOM    362  CB  VAL A  24      22.065 -36.400  15.248  1.00 80.76           C  
ATOM    363  HB  VAL A  24      21.811 -36.568  14.201  1.00 80.76           H  
ATOM    364  O   VAL A  24      19.670 -37.418  17.373  1.00 80.76           O  
ATOM    365  CG1 VAL A  24      21.371 -35.140  15.722  1.00 80.76           C  
ATOM    366 HG11 VAL A  24      21.737 -34.296  15.137  1.00 80.76           H  
ATOM    367 HG12 VAL A  24      21.574 -34.972  16.780  1.00 80.76           H  
ATOM    368 HG13 VAL A  24      20.298 -35.236  15.558  1.00 80.76           H  
ATOM    369  CG2 VAL A  24      23.569 -36.163  15.371  1.00 80.76           C  
ATOM    370 HG21 VAL A  24      23.826 -35.966  16.412  1.00 80.76           H  
ATOM    371 HG22 VAL A  24      23.865 -35.310  14.760  1.00 80.76           H  
ATOM    372 HG23 VAL A  24      24.103 -37.050  15.031  1.00 80.76           H  
ATOM    373  N   LEU A  25      19.405 -38.189  15.289  1.00 75.97           N  
ATOM    374  H   LEU A  25      19.846 -38.389  14.402  1.00 75.97           H  
ATOM    375  CA  LEU A  25      17.953 -38.387  15.395  1.00 75.97           C  
ATOM    376  HA  LEU A  25      17.541 -37.522  15.913  1.00 75.97           H  
ATOM    377  C   LEU A  25      17.555 -39.593  16.273  1.00 75.97           C  
ATOM    378  CB  LEU A  25      17.342 -38.457  13.981  1.00 75.97           C  
ATOM    379  HB2 LEU A  25      17.913 -39.174  13.392  1.00 75.97           H  
ATOM    380  HB3 LEU A  25      16.313 -38.810  14.061  1.00 75.97           H  
ATOM    381  O   LEU A  25      16.372 -39.843  16.495  1.00 75.97           O  
ATOM    382  CG  LEU A  25      17.319 -37.111  13.238  1.00 75.97           C  
ATOM    383  HG  LEU A  25      18.307 -36.653  13.287  1.00 75.97           H  
ATOM    384  CD1 LEU A  25      16.928 -37.288  11.773  1.00 75.97           C  
ATOM    385 HD11 LEU A  25      15.958 -37.780  11.699  1.00 75.97           H  
ATOM    386 HD12 LEU A  25      16.873 -36.316  11.283  1.00 75.97           H  
ATOM    387 HD13 LEU A  25      17.681 -37.893  11.269  1.00 75.97           H  
ATOM    388  CD2 LEU A  25      16.289 -36.159  13.833  1.00 75.97           C  
ATOM    389 HD21 LEU A  25      16.528 -35.137  13.540  1.00 75.97           H  
ATOM    390 HD22 LEU A  25      15.287 -36.405  13.479  1.00 75.97           H  
ATOM    391 HD23 LEU A  25      16.263 -36.219  14.921  1.00 75.97           H  
ATOM    392  N   GLY A  26      18.528 -40.335  16.813  1.00 73.42           N  
ATOM    393  H   GLY A  26      19.481 -40.071  16.604  1.00 73.42           H  
ATOM    394  CA  GLY A  26      18.301 -41.438  17.750  1.00 73.42           C  
ATOM    395  HA2 GLY A  26      17.497 -41.166  18.433  1.00 73.42           H  
ATOM    396  HA3 GLY A  26      19.213 -41.584  18.329  1.00 73.42           H  
ATOM    397  C   GLY A  26      17.939 -42.775  17.096  1.00 73.42           C  
ATOM    398  O   GLY A  26      17.478 -43.692  17.781  1.00 73.42           O  
ATOM    399  N   PHE A  27      18.167 -42.925  15.793  1.00 74.78           N  
ATOM    400  H   PHE A  27      18.604 -42.164  15.294  1.00 74.78           H  
ATOM    401  CA  PHE A  27      17.970 -44.186  15.087  1.00 74.78           C  
ATOM    402  HA  PHE A  27      17.076 -44.664  15.486  1.00 74.78           H  
ATOM    403  C   PHE A  27      19.163 -45.127  15.324  1.00 74.78           C  
ATOM    404  CB  PHE A  27      17.705 -43.918  13.601  1.00 74.78           C  
ATOM    405  HB2 PHE A  27      17.639 -44.874  13.080  1.00 74.78           H  
ATOM    406  HB3 PHE A  27      18.549 -43.373  13.178  1.00 74.78           H  
ATOM    407  O   PHE A  27      20.302 -44.830  14.968  1.00 74.78           O  
ATOM    408  CG  PHE A  27      16.426 -43.146  13.332  1.00 74.78           C  
ATOM    409  CD1 PHE A  27      15.177 -43.792  13.401  1.00 74.78           C  
ATOM    410  HD1 PHE A  27      15.125 -44.842  13.645  1.00 74.78           H  
ATOM    411  CD2 PHE A  27      16.480 -41.782  12.997  1.00 74.78           C  
ATOM    412  HD2 PHE A  27      17.435 -41.278  12.958  1.00 74.78           H  
ATOM    413  CE1 PHE A  27      13.996 -43.080  13.123  1.00 74.78           C  
ATOM    414  HE1 PHE A  27      13.038 -43.578  13.153  1.00 74.78           H  
ATOM    415  CE2 PHE A  27      15.304 -41.077  12.690  1.00 74.78           C  
ATOM    416  HE2 PHE A  27      15.348 -40.041  12.390  1.00 74.78           H  
ATOM    417  CZ  PHE A  27      14.060 -41.724  12.760  1.00 74.78           C  
ATOM    418  HZ  PHE A  27      13.161 -41.178  12.515  1.00 74.78           H  
ATOM    419  N   LEU A  28      18.901 -46.293  15.931  1.00 69.36           N  
ATOM    420  H   LEU A  28      17.958 -46.442  16.261  1.00 69.36           H  
ATOM    421  CA  LEU A  28      19.901 -47.363  16.112  1.00 69.36           C  
ATOM    422  HA  LEU A  28      20.792 -46.945  16.580  1.00 69.36           H  
ATOM    423  C   LEU A  28      20.352 -47.977  14.781  1.00 69.36           C  
ATOM    424  CB  LEU A  28      19.302 -48.478  16.992  1.00 69.36           C  
ATOM    425  HB2 LEU A  28      18.259 -48.618  16.710  1.00 69.36           H  
ATOM    426  HB3 LEU A  28      19.818 -49.415  16.781  1.00 69.36           H  
ATOM    427  O   LEU A  28      21.476 -48.464  14.679  1.00 69.36           O  
ATOM    428  CG  LEU A  28      19.401 -48.212  18.501  1.00 69.36           C  
ATOM    429  HG  LEU A  28      19.110 -47.184  18.717  1.00 69.36           H  
ATOM    430  CD1 LEU A  28      18.455 -49.153  19.251  1.00 69.36           C  
ATOM    431 HD11 LEU A  28      18.713 -50.190  19.038  1.00 69.36           H  
ATOM    432 HD12 LEU A  28      17.430 -48.963  18.931  1.00 69.36           H  
ATOM    433 HD13 LEU A  28      18.526 -48.965  20.323  1.00 69.36           H  
ATOM    434  CD2 LEU A  28      20.819 -48.463  19.026  1.00 69.36           C  
ATOM    435 HD21 LEU A  28      21.113 -49.496  18.836  1.00 69.36           H  
ATOM    436 HD22 LEU A  28      20.856 -48.257  20.095  1.00 69.36           H  
ATOM    437 HD23 LEU A  28      21.518 -47.797  18.521  1.00 69.36           H  
ATOM    438  N   ASP A  29      19.456 -47.983  13.798  1.00 71.20           N  
ATOM    439  H   ASP A  29      18.581 -47.500  13.947  1.00 71.20           H  
ATOM    440  CA  ASP A  29      19.692 -48.456  12.442  1.00 71.20           C  
ATOM    441  HA  ASP A  29      20.700 -48.862  12.356  1.00 71.20           H  
ATOM    442  C   ASP A  29      19.506 -47.270  11.484  1.00 71.20           C  
ATOM    443  CB  ASP A  29      18.724 -49.605  12.135  1.00 71.20           C  
ATOM    444  HB2 ASP A  29      18.842 -50.372  12.900  1.00 71.20           H  
ATOM    445  HB3 ASP A  29      17.697 -49.242  12.179  1.00 71.20           H  
ATOM    446  O   ASP A  29      18.381 -46.773  11.365  1.00 71.20           O  
ATOM    447  CG  ASP A  29      18.971 -50.247  10.768  1.00 71.20           C  
ATOM    448  OD1 ASP A  29      19.732 -49.685   9.944  1.00 71.20           O  
ATOM    449  OD2 ASP A  29      18.386 -51.324  10.541  1.00 71.20           O  
ATOM    450  N   PRO A  30      20.572 -46.795  10.815  1.00 73.81           N  
ATOM    451  CA  PRO A  30      20.482 -45.683   9.880  1.00 73.81           C  
ATOM    452  HA  PRO A  30      20.153 -44.800  10.428  1.00 73.81           H  
ATOM    453  C   PRO A  30      19.484 -45.922   8.758  1.00 73.81           C  
ATOM    454  CB  PRO A  30      21.895 -45.474   9.327  1.00 73.81           C  
ATOM    455  HB2 PRO A  30      22.111 -44.418   9.165  1.00 73.81           H  
ATOM    456  HB3 PRO A  30      22.021 -46.030   8.398  1.00 73.81           H  
ATOM    457  O   PRO A  30      18.882 -44.970   8.284  1.00 73.81           O  
ATOM    458  CG  PRO A  30      22.793 -46.082  10.399  1.00 73.81           C  
ATOM    459  HG2 PRO A  30      22.973 -45.346  11.183  1.00 73.81           H  
ATOM    460  HG3 PRO A  30      23.735 -46.439   9.983  1.00 73.81           H  
ATOM    461  CD  PRO A  30      21.951 -47.225  10.956  1.00 73.81           C  
ATOM    462  HD2 PRO A  30      22.216 -47.398  11.999  1.00 73.81           H  
ATOM    463  HD3 PRO A  30      22.109 -48.128  10.366  1.00 73.81           H  
ATOM    464  N   SER A  31      19.239 -47.177   8.368  1.00 69.16           N  
ATOM    465  H   SER A  31      19.668 -47.941   8.869  1.00 69.16           H  
ATOM    466  CA  SER A  31      18.294 -47.497   7.292  1.00 69.16           C  
ATOM    467  HA  SER A  31      18.598 -46.953   6.398  1.00 69.16           H  
ATOM    468  C   SER A  31      16.846 -47.077   7.577  1.00 69.16           C  
ATOM    469  CB  SER A  31      18.359 -48.987   6.959  1.00 69.16           C  
ATOM    470  HB2 SER A  31      19.389 -49.269   6.742  1.00 69.16           H  
ATOM    471  HB3 SER A  31      17.755 -49.172   6.071  1.00 69.16           H  
ATOM    472  O   SER A  31      16.044 -47.011   6.651  1.00 69.16           O  
ATOM    473  OG  SER A  31      17.865 -49.777   8.017  1.00 69.16           O  
ATOM    474  HG  SER A  31      18.544 -49.884   8.687  1.00 69.16           H  
ATOM    475  N   ALA A  32      16.512 -46.744   8.830  1.00 68.88           N  
ATOM    476  H   ALA A  32      17.217 -46.817   9.549  1.00 68.88           H  
ATOM    477  CA  ALA A  32      15.221 -46.162   9.193  1.00 68.88           C  
ATOM    478  HA  ALA A  32      14.432 -46.740   8.713  1.00 68.88           H  
ATOM    479  C   ALA A  32      15.047 -44.700   8.732  1.00 68.88           C  
ATOM    480  CB  ALA A  32      15.065 -46.285  10.712  1.00 68.88           C  
ATOM    481  HB1 ALA A  32      14.086 -45.906  11.008  1.00 68.88           H  
ATOM    482  HB2 ALA A  32      15.156 -47.329  11.011  1.00 68.88           H  
ATOM    483  HB3 ALA A  32      15.837 -45.696  11.207  1.00 68.88           H  
ATOM    484  O   ALA A  32      13.927 -44.194   8.746  1.00 68.88           O  
ATOM    485  N   LEU A  33      16.135 -44.027   8.347  1.00 72.92           N  
ATOM    486  H   LEU A  33      17.018 -44.517   8.330  1.00 72.92           H  
ATOM    487  CA  LEU A  33      16.141 -42.657   7.845  1.00 72.92           C  
ATOM    488  HA  LEU A  33      15.310 -42.112   8.292  1.00 72.92           H  
ATOM    489  C   LEU A  33      15.961 -42.642   6.333  1.00 72.92           C  
ATOM    490  CB  LEU A  33      17.476 -41.990   8.225  1.00 72.92           C  
ATOM    491  HB2 LEU A  33      18.052 -41.765   7.327  1.00 72.92           H  
ATOM    492  HB3 LEU A  33      18.084 -42.701   8.785  1.00 72.92           H  
ATOM    493  O   LEU A  33      16.771 -43.227   5.607  1.00 72.92           O  
ATOM    494  CG  LEU A  33      17.304 -40.704   9.039  1.00 72.92           C  
ATOM    495  HG  LEU A  33      16.285 -40.598   9.412  1.00 72.92           H  
ATOM    496  CD1 LEU A  33      18.221 -40.798  10.234  1.00 72.92           C  
ATOM    497 HD11 LEU A  33      19.251 -40.812   9.879  1.00 72.92           H  
ATOM    498 HD12 LEU A  33      18.054 -39.951  10.899  1.00 72.92           H  
ATOM    499 HD13 LEU A  33      18.000 -41.723  10.769  1.00 72.92           H  
ATOM    500  CD2 LEU A  33      17.732 -39.481   8.229  1.00 72.92           C  
ATOM    501 HD21 LEU A  33      17.451 -38.574   8.765  1.00 72.92           H  
ATOM    502 HD22 LEU A  33      17.211 -39.489   7.271  1.00 72.92           H  
ATOM    503 HD23 LEU A  33      18.805 -39.497   8.036  1.00 72.92           H  
ATOM    504  N   ASP A  34      14.970 -41.900   5.853  1.00 68.84           N  
ATOM    505  H   ASP A  34      14.382 -41.388   6.496  1.00 68.84           H  
ATOM    506  CA  ASP A  34      14.859 -41.602   4.429  1.00 68.84           C  
ATOM    507  HA  ASP A  34      15.016 -42.522   3.866  1.00 68.84           H  
ATOM    508  C   ASP A  34      15.929 -40.555   4.061  1.00 68.84           C  
ATOM    509  CB  ASP A  34      13.438 -41.135   4.093  1.00 68.84           C  
ATOM    510  HB2 ASP A  34      12.733 -41.883   4.455  1.00 68.84           H  
ATOM    511  HB3 ASP A  34      13.231 -40.198   4.609  1.00 68.84           H  
ATOM    512  O   ASP A  34      15.864 -39.422   4.541  1.00 68.84           O  
ATOM    513  CG  ASP A  34      13.227 -40.950   2.585  1.00 68.84           C  
ATOM    514  OD1 ASP A  34      14.234 -40.762   1.857  1.00 68.84           O  
ATOM    515  OD2 ASP A  34      12.054 -40.999   2.168  1.00 68.84           O  
ATOM    516  N   PRO A  35      16.940 -40.872   3.232  1.00 73.76           N  
ATOM    517  CA  PRO A  35      17.996 -39.918   2.907  1.00 73.76           C  
ATOM    518  HA  PRO A  35      18.410 -39.546   3.844  1.00 73.76           H  
ATOM    519  C   PRO A  35      17.506 -38.708   2.084  1.00 73.76           C  
ATOM    520  CB  PRO A  35      19.070 -40.721   2.163  1.00 73.76           C  
ATOM    521  HB2 PRO A  35      19.155 -40.381   1.131  1.00 73.76           H  
ATOM    522  HB3 PRO A  35      20.040 -40.622   2.651  1.00 73.76           H  
ATOM    523  O   PRO A  35      18.233 -37.712   1.986  1.00 73.76           O  
ATOM    524  CG  PRO A  35      18.616 -42.180   2.184  1.00 73.76           C  
ATOM    525  HG2 PRO A  35      18.774 -42.661   1.219  1.00 73.76           H  
ATOM    526  HG3 PRO A  35      19.157 -42.720   2.960  1.00 73.76           H  
ATOM    527  CD  PRO A  35      17.137 -42.130   2.538  1.00 73.76           C  
ATOM    528  HD2 PRO A  35      16.886 -42.996   3.152  1.00 73.76           H  
ATOM    529  HD3 PRO A  35      16.537 -42.134   1.628  1.00 73.76           H  
ATOM    530  N   GLY A  36      16.310 -38.790   1.490  1.00 69.55           N  
ATOM    531  H   GLY A  36      15.749 -39.617   1.634  1.00 69.55           H  
ATOM    532  CA  GLY A  36      15.701 -37.724   0.694  1.00 69.55           C  
ATOM    533  HA2 GLY A  36      16.474 -37.067   0.295  1.00 69.55           H  
ATOM    534  HA3 GLY A  36      15.159 -38.175  -0.137  1.00 69.55           H  
ATOM    535  C   GLY A  36      14.735 -36.818   1.447  1.00 69.55           C  
ATOM    536  O   GLY A  36      14.437 -35.732   0.955  1.00 69.55           O  
ATOM    537  N   MET A  37      14.280 -37.207   2.637  1.00 69.45           N  
ATOM    538  H   MET A  37      14.573 -38.105   2.995  1.00 69.45           H  
ATOM    539  CA  MET A  37      13.329 -36.417   3.420  1.00 69.45           C  
ATOM    540  HA  MET A  37      12.605 -35.983   2.731  1.00 69.45           H  
ATOM    541  C   MET A  37      14.024 -35.258   4.149  1.00 69.45           C  
ATOM    542  CB  MET A  37      12.558 -37.366   4.341  1.00 69.45           C  
ATOM    543  HB2 MET A  37      12.138 -38.162   3.725  1.00 69.45           H  
ATOM    544  HB3 MET A  37      13.239 -37.826   5.056  1.00 69.45           H  
ATOM    545  O   MET A  37      15.156 -35.400   4.630  1.00 69.45           O  
ATOM    546  CG  MET A  37      11.400 -36.718   5.097  1.00 69.45           C  
ATOM    547  HG2 MET A  37      10.740 -36.221   4.386  1.00 69.45           H  
ATOM    548  HG3 MET A  37      11.786 -35.973   5.792  1.00 69.45           H  
ATOM    549  SD  MET A  37      10.443 -37.953   6.019  1.00 69.45           S  
ATOM    550  CE  MET A  37       9.192 -36.881   6.755  1.00 69.45           C  
ATOM    551  HE1 MET A  37       8.775 -36.222   5.993  1.00 69.45           H  
ATOM    552  HE2 MET A  37       9.657 -36.290   7.544  1.00 69.45           H  
ATOM    553  HE3 MET A  37       8.399 -37.490   7.189  1.00 69.45           H  
ATOM    554  N   GLY A  38      13.342 -34.110   4.238  1.00 68.41           N  
ATOM    555  H   GLY A  38      12.383 -34.087   3.922  1.00 68.41           H  
ATOM    556  CA  GLY A  38      13.860 -32.908   4.884  1.00 68.41           C  
ATOM    557  HA2 GLY A  38      13.086 -32.141   4.871  1.00 68.41           H  
ATOM    558  HA3 GLY A  38      14.714 -32.538   4.318  1.00 68.41           H  
ATOM    559  C   GLY A  38      14.242 -33.173   6.340  1.00 68.41           C  
ATOM    560  O   GLY A  38      13.480 -33.794   7.073  1.00 68.41           O  
ATOM    561  N   PHE A  39      15.388 -32.685   6.807  1.00 73.53           N  
ATOM    562  H   PHE A  39      16.029 -32.265   6.149  1.00 73.53           H  
ATOM    563  CA  PHE A  39      15.852 -32.958   8.162  1.00 73.53           C  
ATOM    564  HA  PHE A  39      15.952 -34.037   8.286  1.00 73.53           H  
ATOM    565  C   PHE A  39      14.829 -32.503   9.206  1.00 73.53           C  
ATOM    566  CB  PHE A  39      17.207 -32.291   8.405  1.00 73.53           C  
ATOM    567  HB2 PHE A  39      17.108 -31.213   8.276  1.00 73.53           H  
ATOM    568  HB3 PHE A  39      17.449 -32.495   9.448  1.00 73.53           H  
ATOM    569  O   PHE A  39      14.504 -33.262  10.113  1.00 73.53           O  
ATOM    570  CG  PHE A  39      18.397 -32.794   7.616  1.00 73.53           C  
ATOM    571  CD1 PHE A  39      18.570 -34.168   7.368  1.00 73.53           C  
ATOM    572  HD1 PHE A  39      17.826 -34.886   7.682  1.00 73.53           H  
ATOM    573  CD2 PHE A  39      19.406 -31.894   7.232  1.00 73.53           C  
ATOM    574  HD2 PHE A  39      19.288 -30.841   7.441  1.00 73.53           H  
ATOM    575  CE1 PHE A  39      19.730 -34.625   6.725  1.00 73.53           C  
ATOM    576  HE1 PHE A  39      19.857 -35.683   6.550  1.00 73.53           H  
ATOM    577  CE2 PHE A  39      20.571 -32.355   6.599  1.00 73.53           C  
ATOM    578  HE2 PHE A  39      21.348 -31.659   6.319  1.00 73.53           H  
ATOM    579  CZ  PHE A  39      20.731 -33.722   6.337  1.00 73.53           C  
ATOM    580  HZ  PHE A  39      21.624 -34.074   5.841  1.00 73.53           H  
ATOM    581  N   ASN A  40      14.249 -31.312   9.039  1.00 62.49           N  
ATOM    582  H   ASN A  40      14.536 -30.745   8.254  1.00 62.49           H  
ATOM    583  CA  ASN A  40      13.219 -30.804   9.946  1.00 62.49           C  
ATOM    584  HA  ASN A  40      13.631 -30.773  10.955  1.00 62.49           H  
ATOM    585  C   ASN A  40      11.980 -31.727   9.989  1.00 62.49           C  
ATOM    586  CB  ASN A  40      12.881 -29.369   9.504  1.00 62.49           C  
ATOM    587  HB2 ASN A  40      13.804 -28.841   9.266  1.00 62.49           H  
ATOM    588  HB3 ASN A  40      12.254 -29.397   8.613  1.00 62.49           H  
ATOM    589  O   ASN A  40      11.443 -32.006  11.057  1.00 62.49           O  
ATOM    590  CG  ASN A  40      12.179 -28.551  10.575  1.00 62.49           C  
ATOM    591  ND2 ASN A  40      11.859 -27.315  10.276  1.00 62.49           N  
ATOM    592 HD21 ASN A  40      11.370 -26.811  11.001  1.00 62.49           H  
ATOM    593 HD22 ASN A  40      12.005 -26.952   9.344  1.00 62.49           H  
ATOM    594  OD1 ASN A  40      11.925 -28.969  11.686  1.00 62.49           O  
ATOM    595  N   GLU A  41      11.576 -32.294   8.847  1.00 60.49           N  
ATOM    596  H   GLU A  41      12.111 -32.140   8.004  1.00 60.49           H  
ATOM    597  CA  GLU A  41      10.460 -33.250   8.766  1.00 60.49           C  
ATOM    598  HA  GLU A  41       9.595 -32.835   9.284  1.00 60.49           H  
ATOM    599  C   GLU A  41      10.792 -34.592   9.432  1.00 60.49           C  
ATOM    600  CB  GLU A  41      10.075 -33.502   7.303  1.00 60.49           C  
ATOM    601  HB2 GLU A  41       9.204 -34.157   7.288  1.00 60.49           H  
ATOM    602  HB3 GLU A  41      10.905 -34.011   6.812  1.00 60.49           H  
ATOM    603  O   GLU A  41       9.902 -35.263   9.952  1.00 60.49           O  
ATOM    604  CG  GLU A  41       9.706 -32.236   6.522  1.00 60.49           C  
ATOM    605  HG2 GLU A  41       8.826 -31.788   6.983  1.00 60.49           H  
ATOM    606  HG3 GLU A  41      10.524 -31.519   6.584  1.00 60.49           H  
ATOM    607  CD  GLU A  41       9.441 -32.528   5.038  1.00 60.49           C  
ATOM    608  OE1 GLU A  41       8.635 -31.776   4.452  1.00 60.49           O  
ATOM    609  OE2 GLU A  41      10.087 -33.456   4.492  1.00 60.49           O  
ATOM    610  N   GLN A  42      12.074 -34.964   9.470  1.00 65.66           N  
ATOM    611  H   GLN A  42      12.748 -34.391   8.983  1.00 65.66           H  
ATOM    612  CA  GLN A  42      12.562 -36.133  10.206  1.00 65.66           C  
ATOM    613  HA  GLN A  42      11.804 -36.913  10.133  1.00 65.66           H  
ATOM    614  C   GLN A  42      12.735 -35.877  11.711  1.00 65.66           C  
ATOM    615  CB  GLN A  42      13.839 -36.679   9.552  1.00 65.66           C  
ATOM    616  HB2 GLN A  42      14.177 -37.542  10.125  1.00 65.66           H  
ATOM    617  HB3 GLN A  42      14.626 -35.925   9.551  1.00 65.66           H  
ATOM    618  O   GLN A  42      13.129 -36.786  12.439  1.00 65.66           O  
ATOM    619  CG  GLN A  42      13.539 -37.133   8.119  1.00 65.66           C  
ATOM    620  HG2 GLN A  42      12.599 -37.683   8.102  1.00 65.66           H  
ATOM    621  HG3 GLN A  42      13.435 -36.266   7.466  1.00 65.66           H  
ATOM    622  CD  GLN A  42      14.605 -38.057   7.575  1.00 65.66           C  
ATOM    623  NE2 GLN A  42      15.324 -37.655   6.554  1.00 65.66           N  
ATOM    624 HE21 GLN A  42      15.776 -38.386   6.024  1.00 65.66           H  
ATOM    625 HE22 GLN A  42      15.145 -36.769   6.103  1.00 65.66           H  
ATOM    626  OE1 GLN A  42      14.781 -39.166   8.048  1.00 65.66           O  
ATOM    627  N   GLY A  43      12.401 -34.673  12.192  1.00 64.08           N  
ATOM    628  H   GLY A  43      12.053 -33.983  11.542  1.00 64.08           H  
ATOM    629  CA  GLY A  43      12.478 -34.289  13.602  1.00 64.08           C  
ATOM    630  HA2 GLY A  43      12.342 -35.167  14.234  1.00 64.08           H  
ATOM    631  HA3 GLY A  43      11.674 -33.584  13.809  1.00 64.08           H  
ATOM    632  C   GLY A  43      13.790 -33.617  13.995  1.00 64.08           C  
ATOM    633  O   GLY A  43      14.091 -33.530  15.184  1.00 64.08           O  
ATOM    634  N   LEU A  44      14.576 -33.152  13.019  1.00 67.90           N  
ATOM    635  H   LEU A  44      14.279 -33.260  12.060  1.00 67.90           H  
ATOM    636  CA  LEU A  44      15.829 -32.465  13.282  1.00 67.90           C  
ATOM    637  HA  LEU A  44      16.376 -33.046  14.025  1.00 67.90           H  
ATOM    638  C   LEU A  44      15.585 -31.076  13.863  1.00 67.90           C  
ATOM    639  CB  LEU A  44      16.661 -32.391  12.001  1.00 67.90           C  
ATOM    640  HB2 LEU A  44      16.310 -31.565  11.383  1.00 67.90           H  
ATOM    641  HB3 LEU A  44      16.532 -33.319  11.443  1.00 67.90           H  
ATOM    642  O   LEU A  44      15.197 -30.146  13.156  1.00 67.90           O  
ATOM    643  CG  LEU A  44      18.140 -32.216  12.336  1.00 67.90           C  
ATOM    644  HG  LEU A  44      18.252 -31.995  13.397  1.00 67.90           H  
ATOM    645  CD1 LEU A  44      18.860 -33.523  12.054  1.00 67.90           C  
ATOM    646 HD11 LEU A  44      18.255 -34.376  12.361  1.00 67.90           H  
ATOM    647 HD12 LEU A  44      19.083 -33.609  10.991  1.00 67.90           H  
ATOM    648 HD13 LEU A  44      19.756 -33.535  12.676  1.00 67.90           H  
ATOM    649  CD2 LEU A  44      18.792 -31.068  11.580  1.00 67.90           C  
ATOM    650 HD21 LEU A  44      18.390 -30.133  11.971  1.00 67.90           H  
ATOM    651 HD22 LEU A  44      18.599 -31.115  10.508  1.00 67.90           H  
ATOM    652 HD23 LEU A  44      19.870 -31.119  11.733  1.00 67.90           H  
ATOM    653  N   ASP A  45      15.864 -30.934  15.151  1.00 53.34           N  
ATOM    654  H   ASP A  45      16.096 -31.757  15.688  1.00 53.34           H  
ATOM    655  CA  ASP A  45      15.915 -29.631  15.797  1.00 53.34           C  
ATOM    656  HA  ASP A  45      15.160 -28.999  15.330  1.00 53.34           H  
ATOM    657  C   ASP A  45      17.271 -28.929  15.563  1.00 53.34           C  
ATOM    658  CB  ASP A  45      15.496 -29.768  17.271  1.00 53.34           C  
ATOM    659  HB2 ASP A  45      14.532 -30.275  17.314  1.00 53.34           H  
ATOM    660  HB3 ASP A  45      15.353 -28.768  17.683  1.00 53.34           H  
ATOM    661  O   ASP A  45      18.209 -29.466  14.967  1.00 53.34           O  
ATOM    662  CG  ASP A  45      16.497 -30.509  18.162  1.00 53.34           C  
ATOM    663  OD1 ASP A  45      17.711 -30.242  18.010  1.00 53.34           O  
ATOM    664  OD2 ASP A  45      16.051 -31.242  19.068  1.00 53.34           O  
ATOM    665  N   SER A  46      17.398 -27.682  16.019  1.00 52.21           N  
ATOM    666  H   SER A  46      16.606 -27.239  16.461  1.00 52.21           H  
ATOM    667  CA  SER A  46      18.627 -26.903  15.827  1.00 52.21           C  
ATOM    668  HA  SER A  46      18.870 -26.896  14.765  1.00 52.21           H  
ATOM    669  C   SER A  46      19.841 -27.473  16.569  1.00 52.21           C  
ATOM    670  CB  SER A  46      18.423 -25.461  16.295  1.00 52.21           C  
ATOM    671  HB2 SER A  46      19.261 -24.851  15.957  1.00 52.21           H  
ATOM    672  HB3 SER A  46      18.398 -25.442  17.385  1.00 52.21           H  
ATOM    673  O   SER A  46      20.970 -27.265  16.126  1.00 52.21           O  
ATOM    674  OG  SER A  46      17.212 -24.911  15.813  1.00 52.21           O  
ATOM    675  HG  SER A  46      17.236 -24.879  14.853  1.00 52.21           H  
ATOM    676  N   LEU A  47      19.641 -28.169  17.694  1.00 54.19           N  
ATOM    677  H   LEU A  47      18.712 -28.513  17.889  1.00 54.19           H  
ATOM    678  CA  LEU A  47      20.744 -28.797  18.419  1.00 54.19           C  
ATOM    679  HA  LEU A  47      21.558 -28.077  18.508  1.00 54.19           H  
ATOM    680  C   LEU A  47      21.259 -29.986  17.613  1.00 54.19           C  
ATOM    681  CB  LEU A  47      20.276 -29.226  19.821  1.00 54.19           C  
ATOM    682  HB2 LEU A  47      19.740 -28.404  20.295  1.00 54.19           H  
ATOM    683  HB3 LEU A  47      19.580 -30.058  19.717  1.00 54.19           H  
ATOM    684  O   LEU A  47      22.462 -30.106  17.403  1.00 54.19           O  
ATOM    685  CG  LEU A  47      21.435 -29.667  20.733  1.00 54.19           C  
ATOM    686  HG  LEU A  47      22.092 -30.355  20.201  1.00 54.19           H  
ATOM    687  CD1 LEU A  47      22.252 -28.462  21.214  1.00 54.19           C  
ATOM    688 HD11 LEU A  47      23.037 -28.804  21.888  1.00 54.19           H  
ATOM    689 HD12 LEU A  47      22.725 -27.972  20.363  1.00 54.19           H  
ATOM    690 HD13 LEU A  47      21.607 -27.753  21.731  1.00 54.19           H  
ATOM    691  CD2 LEU A  47      20.888 -30.388  21.964  1.00 54.19           C  
ATOM    692 HD21 LEU A  47      20.221 -29.730  22.522  1.00 54.19           H  
ATOM    693 HD22 LEU A  47      20.333 -31.269  21.640  1.00 54.19           H  
ATOM    694 HD23 LEU A  47      21.713 -30.715  22.597  1.00 54.19           H  
ATOM    695  N   MET A  48      20.336 -30.783  17.083  1.00 69.71           N  
ATOM    696  H   MET A  48      19.371 -30.613  17.327  1.00 69.71           H  
ATOM    697  CA  MET A  48      20.616 -31.883  16.177  1.00 69.71           C  
ATOM    698  HA  MET A  48      21.284 -32.584  16.678  1.00 69.71           H  
ATOM    699  C   MET A  48      21.309 -31.410  14.890  1.00 69.71           C  
ATOM    700  CB  MET A  48      19.293 -32.586  15.865  1.00 69.71           C  
ATOM    701  HB2 MET A  48      18.545 -31.848  15.574  1.00 69.71           H  
ATOM    702  HB3 MET A  48      19.437 -33.265  15.024  1.00 69.71           H  
ATOM    703  O   MET A  48      22.274 -32.030  14.452  1.00 69.71           O  
ATOM    704  CG  MET A  48      18.731 -33.376  17.046  1.00 69.71           C  
ATOM    705  HG2 MET A  48      19.488 -34.066  17.419  1.00 69.71           H  
ATOM    706  HG3 MET A  48      18.456 -32.698  17.853  1.00 69.71           H  
ATOM    707  SD  MET A  48      17.277 -34.316  16.542  1.00 69.71           S  
ATOM    708  CE  MET A  48      17.071 -35.389  17.979  1.00 69.71           C  
ATOM    709  HE1 MET A  48      16.306 -36.136  17.766  1.00 69.71           H  
ATOM    710  HE2 MET A  48      18.014 -35.882  18.215  1.00 69.71           H  
ATOM    711  HE3 MET A  48      16.761 -34.783  18.830  1.00 69.71           H  
ATOM    712  N   ALA A  49      20.913 -30.271  14.314  1.00 71.33           N  
ATOM    713  H   ALA A  49      20.062 -29.842  14.649  1.00 71.33           H  
ATOM    714  CA  ALA A  49      21.623 -29.654  13.185  1.00 71.33           C  
ATOM    715  HA  ALA A  49      21.635 -30.339  12.336  1.00 71.33           H  
ATOM    716  C   ALA A  49      23.094 -29.364  13.500  1.00 71.33           C  
ATOM    717  CB  ALA A  49      20.900 -28.362  12.784  1.00 71.33           C  
ATOM    718  HB1 ALA A  49      20.813 -27.696  13.643  1.00 71.33           H  
ATOM    719  HB2 ALA A  49      19.900 -28.577  12.407  1.00 71.33           H  
ATOM    720  HB3 ALA A  49      21.472 -27.840  12.017  1.00 71.33           H  
ATOM    721  O   ALA A  49      23.990 -29.730  12.732  1.00 71.33           O  
ATOM    722  N   VAL A  50      23.354 -28.744  14.652  1.00 67.43           N  
ATOM    723  H   VAL A  50      22.575 -28.477  15.238  1.00 67.43           H  
ATOM    724  CA  VAL A  50      24.718 -28.464  15.108  1.00 67.43           C  
ATOM    725  HA  VAL A  50      25.255 -27.970  14.298  1.00 67.43           H  
ATOM    726  C   VAL A  50      25.465 -29.760  15.417  1.00 67.43           C  
ATOM    727  CB  VAL A  50      24.694 -27.515  16.319  1.00 67.43           C  
ATOM    728  HB  VAL A  50      24.012 -27.901  17.077  1.00 67.43           H  
ATOM    729  O   VAL A  50      26.655 -29.857  15.123  1.00 67.43           O  
ATOM    730  CG1 VAL A  50      26.080 -27.350  16.957  1.00 67.43           C  
ATOM    731 HG11 VAL A  50      26.346 -28.272  17.475  1.00 67.43           H  
ATOM    732 HG12 VAL A  50      26.057 -26.546  17.692  1.00 67.43           H  
ATOM    733 HG13 VAL A  50      26.823 -27.130  16.191  1.00 67.43           H  
ATOM    734  CG2 VAL A  50      24.214 -26.123  15.890  1.00 67.43           C  
ATOM    735 HG21 VAL A  50      24.893 -25.695  15.153  1.00 67.43           H  
ATOM    736 HG22 VAL A  50      24.158 -25.464  16.756  1.00 67.43           H  
ATOM    737 HG23 VAL A  50      23.220 -26.184  15.447  1.00 67.43           H  
ATOM    738  N   GLU A  51      24.791 -30.763  15.970  1.00 70.86           N  
ATOM    739  H   GLU A  51      23.825 -30.610  16.225  1.00 70.86           H  
ATOM    740  CA  GLU A  51      25.375 -32.057  16.311  1.00 70.86           C  
ATOM    741  HA  GLU A  51      26.298 -31.869  16.861  1.00 70.86           H  
ATOM    742  C   GLU A  51      25.754 -32.860  15.060  1.00 70.86           C  
ATOM    743  CB  GLU A  51      24.418 -32.809  17.247  1.00 70.86           C  
ATOM    744  HB2 GLU A  51      23.641 -33.305  16.664  1.00 70.86           H  
ATOM    745  HB3 GLU A  51      23.949 -32.087  17.915  1.00 70.86           H  
ATOM    746  O   GLU A  51      26.863 -33.391  15.005  1.00 70.86           O  
ATOM    747  CG  GLU A  51      25.152 -33.818  18.137  1.00 70.86           C  
ATOM    748  HG2 GLU A  51      26.014 -33.323  18.584  1.00 70.86           H  
ATOM    749  HG3 GLU A  51      25.523 -34.637  17.520  1.00 70.86           H  
ATOM    750  CD  GLU A  51      24.258 -34.373  19.258  1.00 70.86           C  
ATOM    751  OE1 GLU A  51      24.833 -34.752  20.307  1.00 70.86           O  
ATOM    752  OE2 GLU A  51      23.025 -34.428  19.068  1.00 70.86           O  
ATOM    753  N   ILE A  52      24.922 -32.846  14.011  1.00 80.03           N  
ATOM    754  H   ILE A  52      24.017 -32.415  14.137  1.00 80.03           H  
ATOM    755  CA  ILE A  52      25.263 -33.377  12.682  1.00 80.03           C  
ATOM    756  HA  ILE A  52      25.512 -34.435  12.771  1.00 80.03           H  
ATOM    757  C   ILE A  52      26.488 -32.668  12.145  1.00 80.03           C  
ATOM    758  CB  ILE A  52      24.100 -33.213  11.681  1.00 80.03           C  
ATOM    759  HB  ILE A  52      23.666 -32.220  11.797  1.00 80.03           H  
ATOM    760  O   ILE A  52      27.459 -33.317  11.766  1.00 80.03           O  
ATOM    761  CG1 ILE A  52      23.038 -34.266  12.012  1.00 80.03           C  
ATOM    762 HG12 ILE A  52      23.445 -35.263  11.838  1.00 80.03           H  
ATOM    763 HG13 ILE A  52      22.754 -34.188  13.061  1.00 80.03           H  
ATOM    764  CG2 ILE A  52      24.559 -33.372  10.211  1.00 80.03           C  
ATOM    765 HG21 ILE A  52      25.268 -32.590   9.937  1.00 80.03           H  
ATOM    766 HG22 ILE A  52      23.729 -33.250   9.516  1.00 80.03           H  
ATOM    767 HG23 ILE A  52      25.015 -34.351  10.062  1.00 80.03           H  
ATOM    768  CD1 ILE A  52      21.782 -34.079  11.177  1.00 80.03           C  
ATOM    769 HD11 ILE A  52      21.973 -34.221  10.113  1.00 80.03           H  
ATOM    770 HD12 ILE A  52      21.407 -33.066  11.323  1.00 80.03           H  
ATOM    771 HD13 ILE A  52      21.061 -34.835  11.486  1.00 80.03           H  
ATOM    772  N   ARG A  53      26.459 -31.334  12.121  1.00 76.77           N  
ATOM    773  H   ARG A  53      25.617 -30.867  12.426  1.00 76.77           H  
ATOM    774  CA  ARG A  53      27.580 -30.538  11.632  1.00 76.77           C  
ATOM    775  HA  ARG A  53      27.755 -30.779  10.583  1.00 76.77           H  
ATOM    776  C   ARG A  53      28.856 -30.896  12.382  1.00 76.77           C  
ATOM    777  CB  ARG A  53      27.194 -29.062  11.743  1.00 76.77           C  
ATOM    778  HB2 ARG A  53      26.291 -28.912  11.152  1.00 76.77           H  
ATOM    779  HB3 ARG A  53      26.945 -28.815  12.775  1.00 76.77           H  
ATOM    780  O   ARG A  53      29.872 -31.126  11.743  1.00 76.77           O  
ATOM    781  CG  ARG A  53      28.245 -28.081  11.220  1.00 76.77           C  
ATOM    782  HG2 ARG A  53      28.600 -28.410  10.244  1.00 76.77           H  
ATOM    783  HG3 ARG A  53      27.712 -27.138  11.097  1.00 76.77           H  
ATOM    784  CD  ARG A  53      29.440 -27.776  12.128  1.00 76.77           C  
ATOM    785  HD2 ARG A  53      30.085 -27.095  11.572  1.00 76.77           H  
ATOM    786  HD3 ARG A  53      30.024 -28.671  12.339  1.00 76.77           H  
ATOM    787  NE  ARG A  53      28.993 -27.151  13.387  1.00 76.77           N  
ATOM    788  HE  ARG A  53      28.227 -27.596  13.870  1.00 76.77           H  
ATOM    789  NH1 ARG A  53      30.632 -25.557  13.521  1.00 76.77           N  
ATOM    790 HH11 ARG A  53      31.081 -25.985  12.724  1.00 76.77           H  
ATOM    791 HH12 ARG A  53      30.933 -24.655  13.864  1.00 76.77           H  
ATOM    792  NH2 ARG A  53      28.895 -25.491  14.939  1.00 76.77           N  
ATOM    793 HH21 ARG A  53      28.010 -25.856  15.262  1.00 76.77           H  
ATOM    794 HH22 ARG A  53      29.239 -24.629  15.336  1.00 76.77           H  
ATOM    795  CZ  ARG A  53      29.515 -26.081  13.952  1.00 76.77           C  
ATOM    796  N   ASN A  54      28.808 -30.984  13.711  1.00 74.47           N  
ATOM    797  H   ASN A  54      27.923 -30.787  14.157  1.00 74.47           H  
ATOM    798  CA  ASN A  54      29.956 -31.319  14.555  1.00 74.47           C  
ATOM    799  HA  ASN A  54      30.778 -30.642  14.321  1.00 74.47           H  
ATOM    800  C   ASN A  54      30.467 -32.743  14.305  1.00 74.47           C  
ATOM    801  CB  ASN A  54      29.569 -31.145  16.033  1.00 74.47           C  
ATOM    802  HB2 ASN A  54      28.639 -31.680  16.228  1.00 74.47           H  
ATOM    803  HB3 ASN A  54      30.347 -31.585  16.658  1.00 74.47           H  
ATOM    804  O   ASN A  54      31.679 -32.935  14.212  1.00 74.47           O  
ATOM    805  CG  ASN A  54      29.406 -29.700  16.464  1.00 74.47           C  
ATOM    806  ND2 ASN A  54      28.800 -29.477  17.606  1.00 74.47           N  
ATOM    807 HD21 ASN A  54      28.637 -28.508  17.841  1.00 74.47           H  
ATOM    808 HD22 ASN A  54      28.341 -30.236  18.088  1.00 74.47           H  
ATOM    809  OD1 ASN A  54      29.844 -28.758  15.822  1.00 74.47           O  
ATOM    810  N   LEU A  55      29.561 -33.719  14.176  1.00 81.34           N  
ATOM    811  H   LEU A  55      28.583 -33.491  14.283  1.00 81.34           H  
ATOM    812  CA  LEU A  55      29.903 -35.098  13.822  1.00 81.34           C  
ATOM    813  HA  LEU A  55      30.609 -35.494  14.552  1.00 81.34           H  
ATOM    814  C   LEU A  55      30.607 -35.141  12.473  1.00 81.34           C  
ATOM    815  CB  LEU A  55      28.633 -35.967  13.798  1.00 81.34           C  
ATOM    816  HB2 LEU A  55      27.817 -35.390  13.364  1.00 81.34           H  
ATOM    817  HB3 LEU A  55      28.798 -36.830  13.153  1.00 81.34           H  
ATOM    818  O   LEU A  55      31.691 -35.696  12.364  1.00 81.34           O  
ATOM    819  CG  LEU A  55      28.232 -36.471  15.193  1.00 81.34           C  
ATOM    820  HG  LEU A  55      28.330 -35.665  15.920  1.00 81.34           H  
ATOM    821  CD1 LEU A  55      26.787 -36.949  15.185  1.00 81.34           C  
ATOM    822 HD11 LEU A  55      26.464 -37.164  16.204  1.00 81.34           H  
ATOM    823 HD12 LEU A  55      26.665 -37.829  14.554  1.00 81.34           H  
ATOM    824 HD13 LEU A  55      26.172 -36.139  14.795  1.00 81.34           H  
ATOM    825  CD2 LEU A  55      29.102 -37.655  15.631  1.00 81.34           C  
ATOM    826 HD21 LEU A  55      28.994 -38.473  14.919  1.00 81.34           H  
ATOM    827 HD22 LEU A  55      28.802 -37.982  16.626  1.00 81.34           H  
ATOM    828 HD23 LEU A  55      30.151 -37.359  15.651  1.00 81.34           H  
ATOM    829  N   LEU A  56      30.056 -34.473  11.465  1.00 81.01           N  
ATOM    830  H   LEU A  56      29.167 -34.018  11.618  1.00 81.01           H  
ATOM    831  CA  LEU A  56      30.646 -34.433  10.133  1.00 81.01           C  
ATOM    832  HA  LEU A  56      30.870 -35.451   9.816  1.00 81.01           H  
ATOM    833  C   LEU A  56      31.985 -33.706  10.109  1.00 81.01           C  
ATOM    834  CB  LEU A  56      29.642 -33.790   9.173  1.00 81.01           C  
ATOM    835  HB2 LEU A  56      29.337 -32.822   9.570  1.00 81.01           H  
ATOM    836  HB3 LEU A  56      30.123 -33.633   8.207  1.00 81.01           H  
ATOM    837  O   LEU A  56      32.921 -34.183   9.477  1.00 81.01           O  
ATOM    838  CG  LEU A  56      28.404 -34.664   8.965  1.00 81.01           C  
ATOM    839  HG  LEU A  56      27.928 -34.906   9.916  1.00 81.01           H  
ATOM    840  CD1 LEU A  56      27.400 -33.918   8.103  1.00 81.01           C  
ATOM    841 HD11 LEU A  56      27.131 -32.981   8.592  1.00 81.01           H  
ATOM    842 HD12 LEU A  56      26.506 -34.528   7.977  1.00 81.01           H  
ATOM    843 HD13 LEU A  56      27.835 -33.698   7.128  1.00 81.01           H  
ATOM    844  CD2 LEU A  56      28.781 -35.969   8.283  1.00 81.01           C  
ATOM    845 HD21 LEU A  56      27.859 -36.512   8.074  1.00 81.01           H  
ATOM    846 HD22 LEU A  56      29.319 -35.781   7.354  1.00 81.01           H  
ATOM    847 HD23 LEU A  56      29.374 -36.598   8.948  1.00 81.01           H  
ATOM    848  N   GLN A  57      32.114 -32.610  10.853  1.00 77.38           N  
ATOM    849  H   GLN A  57      31.292 -32.252  11.320  1.00 77.38           H  
ATOM    850  CA  GLN A  57      33.375 -31.889  10.991  1.00 77.38           C  
ATOM    851  HA  GLN A  57      33.688 -31.572   9.996  1.00 77.38           H  
ATOM    852  C   GLN A  57      34.471 -32.792  11.568  1.00 77.38           C  
ATOM    853  CB  GLN A  57      33.164 -30.656  11.894  1.00 77.38           C  
ATOM    854  HB2 GLN A  57      33.522 -30.856  12.904  1.00 77.38           H  
ATOM    855  HB3 GLN A  57      32.107 -30.396  11.961  1.00 77.38           H  
ATOM    856  O   GLN A  57      35.615 -32.745  11.124  1.00 77.38           O  
ATOM    857  CG  GLN A  57      33.871 -29.437  11.319  1.00 77.38           C  
ATOM    858  HG2 GLN A  57      34.940 -29.642  11.259  1.00 77.38           H  
ATOM    859  HG3 GLN A  57      33.446 -29.246  10.334  1.00 77.38           H  
ATOM    860  CD  GLN A  57      33.668 -28.177  12.127  1.00 77.38           C  
ATOM    861  NE2 GLN A  57      34.386 -28.012  13.214  1.00 77.38           N  
ATOM    862 HE21 GLN A  57      34.142 -27.217  13.789  1.00 77.38           H  
ATOM    863 HE22 GLN A  57      34.989 -28.762  13.520  1.00 77.38           H  
ATOM    864  OE1 GLN A  57      32.883 -27.302  11.793  1.00 77.38           O  
ATOM    865  N   ALA A  58      34.117 -33.625  12.551  1.00 78.66           N  
ATOM    866  H   ALA A  58      33.156 -33.627  12.861  1.00 78.66           H  
ATOM    867  CA  ALA A  58      35.038 -34.558  13.185  1.00 78.66           C  
ATOM    868  HA  ALA A  58      35.980 -34.043  13.375  1.00 78.66           H  
ATOM    869  C   ALA A  58      35.361 -35.770  12.295  1.00 78.66           C  
ATOM    870  CB  ALA A  58      34.439 -34.981  14.531  1.00 78.66           C  
ATOM    871  HB1 ALA A  58      35.130 -35.650  15.043  1.00 78.66           H  
ATOM    872  HB2 ALA A  58      33.496 -35.504  14.371  1.00 78.66           H  
ATOM    873  HB3 ALA A  58      34.259 -34.102  15.150  1.00 78.66           H  
ATOM    874  O   ALA A  58      36.525 -36.154  12.192  1.00 78.66           O  
ATOM    875  N   GLU A  59      34.361 -36.368  11.642  1.00 78.01           N  
ATOM    876  H   GLU A  59      33.415 -36.069  11.833  1.00 78.01           H  
ATOM    877  CA  GLU A  59      34.541 -37.557  10.796  1.00 78.01           C  
ATOM    878  HA  GLU A  59      35.160 -38.268  11.343  1.00 78.01           H  
ATOM    879  C   GLU A  59      35.291 -37.240   9.483  1.00 78.01           C  
ATOM    880  CB  GLU A  59      33.172 -38.219  10.496  1.00 78.01           C  
ATOM    881  HB2 GLU A  59      32.342 -37.594  10.828  1.00 78.01           H  
ATOM    882  HB3 GLU A  59      33.072 -38.282   9.412  1.00 78.01           H  
ATOM    883  O   GLU A  59      35.990 -38.097   8.928  1.00 78.01           O  
ATOM    884  CG  GLU A  59      32.999 -39.658  11.040  1.00 78.01           C  
ATOM    885  HG2 GLU A  59      32.426 -40.216  10.299  1.00 78.01           H  
ATOM    886  HG3 GLU A  59      33.974 -40.142  11.098  1.00 78.01           H  
ATOM    887  CD  GLU A  59      32.268 -39.807  12.399  1.00 78.01           C  
ATOM    888  OE1 GLU A  59      31.764 -40.926  12.696  1.00 78.01           O  
ATOM    889  OE2 GLU A  59      32.223 -38.839  13.184  1.00 78.01           O  
ATOM    890  N   LEU A  60      35.149 -36.014   8.973  1.00 73.48           N  
ATOM    891  H   LEU A  60      34.513 -35.382   9.439  1.00 73.48           H  
ATOM    892  CA  LEU A  60      35.720 -35.582   7.695  1.00 73.48           C  
ATOM    893  HA  LEU A  60      36.034 -36.454   7.121  1.00 73.48           H  
ATOM    894  C   LEU A  60      36.978 -34.720   7.850  1.00 73.48           C  
ATOM    895  CB  LEU A  60      34.629 -34.854   6.897  1.00 73.48           C  
ATOM    896  HB2 LEU A  60      34.333 -33.980   7.477  1.00 73.48           H  
ATOM    897  HB3 LEU A  60      35.047 -34.517   5.948  1.00 73.48           H  
ATOM    898  O   LEU A  60      37.705 -34.552   6.873  1.00 73.48           O  
ATOM    899  CG  LEU A  60      33.363 -35.679   6.621  1.00 73.48           C  
ATOM    900  HG  LEU A  60      32.929 -36.037   7.554  1.00 73.48           H  
ATOM    901  CD1 LEU A  60      32.323 -34.818   5.924  1.00 73.48           C  
ATOM    902 HD11 LEU A  60      32.709 -34.453   4.972  1.00 73.48           H  
ATOM    903 HD12 LEU A  60      31.429 -35.421   5.767  1.00 73.48           H  
ATOM    904 HD13 LEU A  60      32.069 -33.970   6.561  1.00 73.48           H  
ATOM    905  CD2 LEU A  60      33.662 -36.883   5.739  1.00 73.48           C  
ATOM    906 HD21 LEU A  60      34.327 -37.547   6.292  1.00 73.48           H  
ATOM    907 HD22 LEU A  60      34.133 -36.568   4.808  1.00 73.48           H  
ATOM    908 HD23 LEU A  60      32.740 -37.420   5.521  1.00 73.48           H  
ATOM    909  N   ASP A  61      37.247 -34.210   9.056  1.00 71.47           N  
ATOM    910  H   ASP A  61      36.601 -34.407   9.807  1.00 71.47           H  
ATOM    911  CA  ASP A  61      38.329 -33.256   9.352  1.00 71.47           C  
ATOM    912  HA  ASP A  61      38.116 -32.857  10.344  1.00 71.47           H  
ATOM    913  C   ASP A  61      38.316 -32.036   8.407  1.00 71.47           C  
ATOM    914  CB  ASP A  61      39.681 -33.987   9.454  1.00 71.47           C  
ATOM    915  HB2 ASP A  61      39.536 -34.910  10.016  1.00 71.47           H  
ATOM    916  HB3 ASP A  61      40.019 -34.257   8.454  1.00 71.47           H  
ATOM    917  O   ASP A  61      39.348 -31.512   7.989  1.00 71.47           O  
ATOM    918  CG  ASP A  61      40.775 -33.178  10.169  1.00 71.47           C  
ATOM    919  OD1 ASP A  61      40.453 -32.451  11.139  1.00 71.47           O  
ATOM    920  OD2 ASP A  61      41.963 -33.377   9.812  1.00 71.47           O  
ATOM    921  N   VAL A  62      37.111 -31.586   8.044  1.00 73.49           N  
ATOM    922  H   VAL A  62      36.310 -32.049   8.449  1.00 73.49           H  
ATOM    923  CA  VAL A  62      36.862 -30.365   7.263  1.00 73.49           C  
ATOM    924  HA  VAL A  62      37.813 -29.870   7.065  1.00 73.49           H  
ATOM    925  C   VAL A  62      36.015 -29.421   8.092  1.00 73.49           C  
ATOM    926  CB  VAL A  62      36.188 -30.629   5.902  1.00 73.49           C  
ATOM    927  HB  VAL A  62      36.066 -29.667   5.403  1.00 73.49           H  
ATOM    928  O   VAL A  62      35.177 -29.879   8.854  1.00 73.49           O  
ATOM    929  CG1 VAL A  62      37.074 -31.494   5.006  1.00 73.49           C  
ATOM    930 HG11 VAL A  62      36.662 -31.501   3.997  1.00 73.49           H  
ATOM    931 HG12 VAL A  62      38.081 -31.078   4.969  1.00 73.49           H  
ATOM    932 HG13 VAL A  62      37.123 -32.512   5.392  1.00 73.49           H  
ATOM    933  CG2 VAL A  62      34.808 -31.276   6.016  1.00 73.49           C  
ATOM    934 HG21 VAL A  62      34.127 -30.601   6.535  1.00 73.49           H  
ATOM    935 HG22 VAL A  62      34.891 -32.204   6.581  1.00 73.49           H  
ATOM    936 HG23 VAL A  62      34.406 -31.479   5.023  1.00 73.49           H  
ATOM    937  N   ARG A  63      36.200 -28.106   7.960  1.00 67.21           N  
ATOM    938  H   ARG A  63      36.814 -27.794   7.221  1.00 67.21           H  
ATOM    939  CA  ARG A  63      35.299 -27.126   8.585  1.00 67.21           C  
ATOM    940  HA  ARG A  63      35.042 -27.458   9.591  1.00 67.21           H  
ATOM    941  C   ARG A  63      33.997 -27.045   7.804  1.00 67.21           C  
ATOM    942  CB  ARG A  63      35.948 -25.743   8.642  1.00 67.21           C  
ATOM    943  HB2 ARG A  63      35.165 -24.986   8.617  1.00 67.21           H  
ATOM    944  HB3 ARG A  63      36.588 -25.594   7.772  1.00 67.21           H  
ATOM    945  O   ARG A  63      34.045 -26.941   6.588  1.00 67.21           O  
ATOM    946  CG  ARG A  63      36.741 -25.558   9.934  1.00 67.21           C  
ATOM    947  HG2 ARG A  63      37.543 -26.293   9.990  1.00 67.21           H  
ATOM    948  HG3 ARG A  63      36.071 -25.681  10.785  1.00 67.21           H  
ATOM    949  CD  ARG A  63      37.326 -24.146   9.940  1.00 67.21           C  
ATOM    950  HD2 ARG A  63      38.075 -24.083   9.151  1.00 67.21           H  
ATOM    951  HD3 ARG A  63      36.529 -23.433   9.727  1.00 67.21           H  
ATOM    952  NE  ARG A  63      37.925 -23.818  11.244  1.00 67.21           N  
ATOM    953  HE  ARG A  63      37.696 -24.436  12.009  1.00 67.21           H  
ATOM    954  NH1 ARG A  63      38.988 -21.905  10.567  1.00 67.21           N  
ATOM    955 HH11 ARG A  63      38.606 -22.051   9.644  1.00 67.21           H  
ATOM    956 HH12 ARG A  63      39.474 -21.045  10.780  1.00 67.21           H  
ATOM    957  NH2 ARG A  63      39.053 -22.507  12.719  1.00 67.21           N  
ATOM    958 HH21 ARG A  63      39.529 -21.640  12.924  1.00 67.21           H  
ATOM    959 HH22 ARG A  63      38.748 -23.110  13.470  1.00 67.21           H  
ATOM    960  CZ  ARG A  63      38.655 -22.751  11.502  1.00 67.21           C  
ATOM    961  N   LEU A  64      32.870 -27.024   8.511  1.00 69.95           N  
ATOM    962  H   LEU A  64      32.915 -27.036   9.520  1.00 69.95           H  
ATOM    963  CA  LEU A  64      31.540 -26.967   7.912  1.00 69.95           C  
ATOM    964  HA  LEU A  64      31.624 -26.816   6.836  1.00 69.95           H  
ATOM    965  C   LEU A  64      30.764 -25.774   8.456  1.00 69.95           C  
ATOM    966  CB  LEU A  64      30.804 -28.292   8.176  1.00 69.95           C  
ATOM    967  HB2 LEU A  64      30.727 -28.437   9.253  1.00 69.95           H  
ATOM    968  HB3 LEU A  64      29.799 -28.219   7.761  1.00 69.95           H  
ATOM    969  O   LEU A  64      30.906 -25.429   9.634  1.00 69.95           O  
ATOM    970  CG  LEU A  64      31.509 -29.511   7.563  1.00 69.95           C  
ATOM    971  HG  LEU A  64      32.527 -29.571   7.947  1.00 69.95           H  
ATOM    972  CD1 LEU A  64      30.803 -30.801   7.968  1.00 69.95           C  
ATOM    973 HD11 LEU A  64      31.386 -31.650   7.612  1.00 69.95           H  
ATOM    974 HD12 LEU A  64      30.727 -30.851   9.055  1.00 69.95           H  
ATOM    975 HD13 LEU A  64      29.807 -30.838   7.528  1.00 69.95           H  
ATOM    976  CD2 LEU A  64      31.559 -29.408   6.044  1.00 69.95           C  
ATOM    977 HD21 LEU A  64      32.063 -30.286   5.641  1.00 69.95           H  
ATOM    978 HD22 LEU A  64      32.149 -28.550   5.721  1.00 69.95           H  
ATOM    979 HD23 LEU A  64      30.556 -29.314   5.627  1.00 69.95           H  
ATOM    980  N   SER A  65      29.938 -25.170   7.596  1.00 62.95           N  
ATOM    981  H   SER A  65      29.893 -25.514   6.647  1.00 62.95           H  
ATOM    982  CA  SER A  65      29.002 -24.112   7.987  1.00 62.95           C  
ATOM    983  HA  SER A  65      29.565 -23.229   8.288  1.00 62.95           H  
ATOM    984  C   SER A  65      28.149 -24.582   9.162  1.00 62.95           C  
ATOM    985  CB  SER A  65      28.083 -23.725   6.819  1.00 62.95           C  
ATOM    986  HB2 SER A  65      27.535 -24.603   6.478  1.00 62.95           H  
ATOM    987  HB3 SER A  65      28.676 -23.328   5.995  1.00 62.95           H  
ATOM    988  O   SER A  65      27.741 -25.733   9.230  1.00 62.95           O  
ATOM    989  OG  SER A  65      27.162 -22.746   7.259  1.00 62.95           O  
ATOM    990  HG  SER A  65      26.424 -22.693   6.647  1.00 62.95           H  
ATOM    991  N   THR A  66      27.853 -23.711  10.110  1.00 57.14           N  
ATOM    992  H   THR A  66      28.103 -22.742   9.978  1.00 57.14           H  
ATOM    993  CA  THR A  66      26.958 -24.011  11.239  1.00 57.14           C  
ATOM    994  HA  THR A  66      27.266 -24.937  11.725  1.00 57.14           H  
ATOM    995  C   THR A  66      25.503 -24.194  10.825  1.00 57.14           C  
ATOM    996  CB  THR A  66      27.035 -22.861  12.232  1.00 57.14           C  
ATOM    997  HB  THR A  66      26.208 -22.911  12.939  1.00 57.14           H  
ATOM    998  O   THR A  66      24.776 -24.940  11.477  1.00 57.14           O  
ATOM    999  CG2 THR A  66      28.362 -22.895  12.990  1.00 57.14           C  
ATOM   1000 HG21 THR A  66      29.064 -22.173  12.571  1.00 57.14           H  
ATOM   1001 HG22 THR A  66      28.190 -22.668  14.042  1.00 57.14           H  
ATOM   1002 HG23 THR A  66      28.818 -23.878  12.875  1.00 57.14           H  
ATOM   1003  OG1 THR A  66      26.995 -21.673  11.482  1.00 57.14           O  
ATOM   1004  HG1 THR A  66      27.310 -20.982  12.069  1.00 57.14           H  
ATOM   1005  N   THR A  67      25.099 -23.571   9.722  1.00 56.80           N  
ATOM   1006  H   THR A  67      25.740 -22.942   9.260  1.00 56.80           H  
ATOM   1007  CA  THR A  67      23.775 -23.689   9.101  1.00 56.80           C  
ATOM   1008  HA  THR A  67      23.060 -23.952   9.881  1.00 56.80           H  
ATOM   1009  C   THR A  67      23.688 -24.819   8.081  1.00 56.80           C  
ATOM   1010  CB  THR A  67      23.326 -22.346   8.494  1.00 56.80           C  
ATOM   1011  HB  THR A  67      22.688 -22.493   7.622  1.00 56.80           H  
ATOM   1012  O   THR A  67      22.650 -24.985   7.458  1.00 56.80           O  
ATOM   1013  CG2 THR A  67      22.564 -21.533   9.537  1.00 56.80           C  
ATOM   1014 HG21 THR A  67      22.409 -20.516   9.178  1.00 56.80           H  
ATOM   1015 HG22 THR A  67      23.104 -21.521  10.483  1.00 56.80           H  
ATOM   1016 HG23 THR A  67      21.585 -21.984   9.698  1.00 56.80           H  
ATOM   1017  OG1 THR A  67      24.432 -21.549   8.152  1.00 56.80           O  
ATOM   1018  HG1 THR A  67      24.452 -20.847   8.807  1.00 56.80           H  
ATOM   1019  N   LEU A  68      24.709 -25.680   7.992  1.00 68.91           N  
ATOM   1020  H   LEU A  68      25.530 -25.465   8.540  1.00 68.91           H  
ATOM   1021  CA  LEU A  68      24.816 -26.803   7.052  1.00 68.91           C  
ATOM   1022  HA  LEU A  68      25.116 -26.411   6.080  1.00 68.91           H  
ATOM   1023  C   LEU A  68      23.521 -27.607   6.853  1.00 68.91           C  
ATOM   1024  CB  LEU A  68      25.922 -27.709   7.608  1.00 68.91           C  
ATOM   1025  HB2 LEU A  68      25.639 -28.022   8.613  1.00 68.91           H  
ATOM   1026  HB3 LEU A  68      26.832 -27.111   7.668  1.00 68.91           H  
ATOM   1027  O   LEU A  68      23.185 -27.946   5.725  1.00 68.91           O  
ATOM   1028  CG  LEU A  68      26.308 -28.935   6.785  1.00 68.91           C  
ATOM   1029  HG  LEU A  68      25.408 -29.456   6.457  1.00 68.91           H  
ATOM   1030  CD1 LEU A  68      27.166 -28.514   5.589  1.00 68.91           C  
ATOM   1031 HD11 LEU A  68      28.065 -27.997   5.924  1.00 68.91           H  
ATOM   1032 HD12 LEU A  68      26.606 -27.842   4.938  1.00 68.91           H  
ATOM   1033 HD13 LEU A  68      27.471 -29.387   5.011  1.00 68.91           H  
ATOM   1034  CD2 LEU A  68      27.113 -29.863   7.702  1.00 68.91           C  
ATOM   1035 HD21 LEU A  68      27.637 -30.631   7.133  1.00 68.91           H  
ATOM   1036 HD22 LEU A  68      26.437 -30.341   8.412  1.00 68.91           H  
ATOM   1037 HD23 LEU A  68      27.858 -29.285   8.248  1.00 68.91           H  
ATOM   1038  N   ALA A  69      22.789 -27.917   7.927  1.00 71.31           N  
ATOM   1039  H   ALA A  69      23.100 -27.580   8.827  1.00 71.31           H  
ATOM   1040  CA  ALA A  69      21.551 -28.699   7.858  1.00 71.31           C  
ATOM   1041  HA  ALA A  69      21.678 -29.492   7.121  1.00 71.31           H  
ATOM   1042  C   ALA A  69      20.319 -27.878   7.431  1.00 71.31           C  
ATOM   1043  CB  ALA A  69      21.328 -29.344   9.228  1.00 71.31           C  
ATOM   1044  HB1 ALA A  69      21.137 -28.563   9.963  1.00 71.31           H  
ATOM   1045  HB2 ALA A  69      22.204 -29.924   9.520  1.00 71.31           H  
ATOM   1046  HB3 ALA A  69      20.462 -30.004   9.193  1.00 71.31           H  
ATOM   1047  O   ALA A  69      19.328 -28.440   6.983  1.00 71.31           O  
ATOM   1048  N   PHE A  70      20.363 -26.557   7.569  1.00 63.70           N  
ATOM   1049  H   PHE A  70      21.228 -26.133   7.872  1.00 63.70           H  
ATOM   1050  CA  PHE A  70      19.343 -25.662   7.027  1.00 63.70           C  
ATOM   1051  HA  PHE A  70      18.373 -26.158   7.046  1.00 63.70           H  
ATOM   1052  C   PHE A  70      19.644 -25.335   5.557  1.00 63.70           C  
ATOM   1053  CB  PHE A  70      19.249 -24.413   7.913  1.00 63.70           C  
ATOM   1054  HB2 PHE A  70      20.189 -23.863   7.862  1.00 63.70           H  
ATOM   1055  HB3 PHE A  70      18.472 -23.762   7.511  1.00 63.70           H  
ATOM   1056  O   PHE A  70      18.727 -25.314   4.739  1.00 63.70           O  
ATOM   1057  CG  PHE A  70      18.916 -24.723   9.365  1.00 63.70           C  
ATOM   1058  CD1 PHE A  70      17.628 -25.176   9.710  1.00 63.70           C  
ATOM   1059  HD1 PHE A  70      16.874 -25.286   8.945  1.00 63.70           H  
ATOM   1060  CD2 PHE A  70      19.894 -24.590  10.369  1.00 63.70           C  
ATOM   1061  HD2 PHE A  70      20.883 -24.240  10.111  1.00 63.70           H  
ATOM   1062  CE1 PHE A  70      17.323 -25.497  11.045  1.00 63.70           C  
ATOM   1063  HE1 PHE A  70      16.337 -25.857  11.301  1.00 63.70           H  
ATOM   1064  CE2 PHE A  70      19.591 -24.905  11.705  1.00 63.70           C  
ATOM   1065  HE2 PHE A  70      20.347 -24.792  12.468  1.00 63.70           H  
ATOM   1066  CZ  PHE A  70      18.305 -25.365  12.041  1.00 63.70           C  
ATOM   1067  HZ  PHE A  70      18.072 -25.629  13.062  1.00 63.70           H  
ATOM   1068  N   ASP A  71      20.929 -25.186   5.218  1.00 63.30           N  
ATOM   1069  H   ASP A  71      21.601 -25.113   5.968  1.00 63.30           H  
ATOM   1070  CA  ASP A  71      21.434 -24.942   3.864  1.00 63.30           C  
ATOM   1071  HA  ASP A  71      20.873 -24.120   3.419  1.00 63.30           H  
ATOM   1072  C   ASP A  71      21.269 -26.186   2.959  1.00 63.30           C  
ATOM   1073  CB  ASP A  71      22.922 -24.534   3.942  1.00 63.30           C  
ATOM   1074  HB2 ASP A  71      23.488 -25.366   4.360  1.00 63.30           H  
ATOM   1075  HB3 ASP A  71      23.285 -24.367   2.928  1.00 63.30           H  
ATOM   1076  O   ASP A  71      20.864 -26.087   1.797  1.00 63.30           O  
ATOM   1077  CG  ASP A  71      23.225 -23.271   4.770  1.00 63.30           C  
ATOM   1078  OD1 ASP A  71      22.330 -22.405   4.882  1.00 63.30           O  
ATOM   1079  OD2 ASP A  71      24.364 -23.187   5.292  1.00 63.30           O  
ATOM   1080  N   HIS A  72      21.530 -27.384   3.502  1.00 73.15           N  
ATOM   1081  H   HIS A  72      21.907 -27.386   4.439  1.00 73.15           H  
ATOM   1082  CA  HIS A  72      21.448 -28.678   2.813  1.00 73.15           C  
ATOM   1083  HA  HIS A  72      21.044 -28.526   1.812  1.00 73.15           H  
ATOM   1084  C   HIS A  72      20.515 -29.642   3.556  1.00 73.15           C  
ATOM   1085  CB  HIS A  72      22.849 -29.278   2.647  1.00 73.15           C  
ATOM   1086  HB2 HIS A  72      23.270 -29.511   3.625  1.00 73.15           H  
ATOM   1087  HB3 HIS A  72      22.769 -30.209   2.085  1.00 73.15           H  
ATOM   1088  O   HIS A  72      20.980 -30.606   4.160  1.00 73.15           O  
ATOM   1089  CG  HIS A  72      23.790 -28.364   1.927  1.00 73.15           C  
ATOM   1090  CD2 HIS A  72      24.743 -27.576   2.507  1.00 73.15           C  
ATOM   1091  HD2 HIS A  72      24.957 -27.516   3.564  1.00 73.15           H  
ATOM   1092  ND1 HIS A  72      23.770 -28.066   0.586  1.00 73.15           N  
ATOM   1093  HD1 HIS A  72      23.154 -28.464  -0.108  1.00 73.15           H  
ATOM   1094  CE1 HIS A  72      24.691 -27.115   0.365  1.00 73.15           C  
ATOM   1095  HE1 HIS A  72      24.901 -26.660  -0.591  1.00 73.15           H  
ATOM   1096  NE2 HIS A  72      25.318 -26.796   1.503  1.00 73.15           N  
ATOM   1097  N   PRO A  73      19.193 -29.423   3.505  1.00 69.79           N  
ATOM   1098  CA  PRO A  73      18.242 -30.025   4.434  1.00 69.79           C  
ATOM   1099  HA  PRO A  73      18.667 -29.989   5.438  1.00 69.79           H  
ATOM   1100  C   PRO A  73      17.927 -31.503   4.197  1.00 69.79           C  
ATOM   1101  CB  PRO A  73      17.011 -29.108   4.391  1.00 69.79           C  
ATOM   1102  HB2 PRO A  73      17.157 -28.277   5.082  1.00 69.79           H  
ATOM   1103  HB3 PRO A  73      16.076 -29.620   4.618  1.00 69.79           H  
ATOM   1104  O   PRO A  73      16.920 -31.970   4.698  1.00 69.79           O  
ATOM   1105  CG  PRO A  73      17.038 -28.584   2.959  1.00 69.79           C  
ATOM   1106  HG2 PRO A  73      16.493 -27.645   2.862  1.00 69.79           H  
ATOM   1107  HG3 PRO A  73      16.640 -29.339   2.281  1.00 69.79           H  
ATOM   1108  CD  PRO A  73      18.530 -28.397   2.715  1.00 69.79           C  
ATOM   1109  HD2 PRO A  73      18.761 -28.493   1.654  1.00 69.79           H  
ATOM   1110  HD3 PRO A  73      18.824 -27.412   3.077  1.00 69.79           H  
ATOM   1111  N   THR A  74      18.732 -32.259   3.454  1.00 78.90           N  
ATOM   1112  H   THR A  74      19.636 -31.880   3.215  1.00 78.90           H  
ATOM   1113  CA  THR A  74      18.564 -33.715   3.302  1.00 78.90           C  
ATOM   1114  HA  THR A  74      18.000 -34.099   4.151  1.00 78.90           H  
ATOM   1115  C   THR A  74      19.929 -34.387   3.320  1.00 78.90           C  
ATOM   1116  CB  THR A  74      17.804 -34.120   2.024  1.00 78.90           C  
ATOM   1117  HB  THR A  74      17.543 -35.174   2.111  1.00 78.90           H  
ATOM   1118  O   THR A  74      20.946 -33.753   3.020  1.00 78.90           O  
ATOM   1119  CG2 THR A  74      16.516 -33.337   1.788  1.00 78.90           C  
ATOM   1120 HG21 THR A  74      15.844 -33.491   2.631  1.00 78.90           H  
ATOM   1121 HG22 THR A  74      16.725 -32.273   1.674  1.00 78.90           H  
ATOM   1122 HG23 THR A  74      16.023 -33.698   0.885  1.00 78.90           H  
ATOM   1123  OG1 THR A  74      18.587 -33.968   0.856  1.00 78.90           O  
ATOM   1124  HG1 THR A  74      18.106 -34.465   0.190  1.00 78.90           H  
ATOM   1125  N   VAL A  75      19.975 -35.688   3.621  1.00 82.23           N  
ATOM   1126  H   VAL A  75      19.108 -36.181   3.783  1.00 82.23           H  
ATOM   1127  CA  VAL A  75      21.235 -36.449   3.616  1.00 82.23           C  
ATOM   1128  HA  VAL A  75      21.914 -36.022   4.353  1.00 82.23           H  
ATOM   1129  C   VAL A  75      21.911 -36.333   2.252  1.00 82.23           C  
ATOM   1130  CB  VAL A  75      20.990 -37.926   3.968  1.00 82.23           C  
ATOM   1131  HB  VAL A  75      20.241 -38.325   3.285  1.00 82.23           H  
ATOM   1132  O   VAL A  75      23.101 -36.044   2.180  1.00 82.23           O  
ATOM   1133  CG1 VAL A  75      22.235 -38.802   3.806  1.00 82.23           C  
ATOM   1134 HG11 VAL A  75      21.973 -39.835   4.034  1.00 82.23           H  
ATOM   1135 HG12 VAL A  75      22.594 -38.785   2.777  1.00 82.23           H  
ATOM   1136 HG13 VAL A  75      23.032 -38.474   4.474  1.00 82.23           H  
ATOM   1137  CG2 VAL A  75      20.460 -38.056   5.401  1.00 82.23           C  
ATOM   1138 HG21 VAL A  75      21.141 -37.565   6.096  1.00 82.23           H  
ATOM   1139 HG22 VAL A  75      20.363 -39.103   5.690  1.00 82.23           H  
ATOM   1140 HG23 VAL A  75      19.468 -37.609   5.472  1.00 82.23           H  
ATOM   1141  N   GLN A  76      21.160 -36.490   1.162  1.00 76.56           N  
ATOM   1142  H   GLN A  76      20.183 -36.716   1.281  1.00 76.56           H  
ATOM   1143  CA  GLN A  76      21.718 -36.436  -0.192  1.00 76.56           C  
ATOM   1144  HA  GLN A  76      22.544 -37.144  -0.265  1.00 76.56           H  
ATOM   1145  C   GLN A  76      22.282 -35.056  -0.550  1.00 76.56           C  
ATOM   1146  CB  GLN A  76      20.636 -36.846  -1.189  1.00 76.56           C  
ATOM   1147  HB2 GLN A  76      20.975 -36.643  -2.205  1.00 76.56           H  
ATOM   1148  HB3 GLN A  76      19.761 -36.225  -0.997  1.00 76.56           H  
ATOM   1149  O   GLN A  76      23.386 -34.977  -1.089  1.00 76.56           O  
ATOM   1150  CG  GLN A  76      20.311 -38.352  -1.075  1.00 76.56           C  
ATOM   1151  HG2 GLN A  76      20.618 -38.738  -0.103  1.00 76.56           H  
ATOM   1152  HG3 GLN A  76      20.874 -38.896  -1.833  1.00 76.56           H  
ATOM   1153  CD  GLN A  76      18.830 -38.669  -1.231  1.00 76.56           C  
ATOM   1154  NE2 GLN A  76      18.449 -39.925  -1.296  1.00 76.56           N  
ATOM   1155 HE21 GLN A  76      19.112 -40.684  -1.235  1.00 76.56           H  
ATOM   1156 HE22 GLN A  76      17.453 -40.072  -1.369  1.00 76.56           H  
ATOM   1157  OE1 GLN A  76      17.987 -37.799  -1.294  1.00 76.56           O  
ATOM   1158  N   ARG A  77      21.577 -33.962  -0.215  1.00 78.27           N  
ATOM   1159  H   ARG A  77      20.707 -34.078   0.284  1.00 78.27           H  
ATOM   1160  CA  ARG A  77      22.090 -32.601  -0.467  1.00 78.27           C  
ATOM   1161  HA  ARG A  77      22.375 -32.510  -1.515  1.00 78.27           H  
ATOM   1162  C   ARG A  77      23.361 -32.329   0.320  1.00 78.27           C  
ATOM   1163  CB  ARG A  77      21.042 -31.539  -0.117  1.00 78.27           C  
ATOM   1164  HB2 ARG A  77      20.591 -31.758   0.851  1.00 78.27           H  
ATOM   1165  HB3 ARG A  77      21.543 -30.573  -0.050  1.00 78.27           H  
ATOM   1166  O   ARG A  77      24.281 -31.697  -0.196  1.00 78.27           O  
ATOM   1167  CG  ARG A  77      19.961 -31.440  -1.195  1.00 78.27           C  
ATOM   1168  HG2 ARG A  77      19.338 -32.334  -1.181  1.00 78.27           H  
ATOM   1169  HG3 ARG A  77      20.432 -31.348  -2.174  1.00 78.27           H  
ATOM   1170  CD  ARG A  77      19.103 -30.200  -0.940  1.00 78.27           C  
ATOM   1171  HD2 ARG A  77      18.618 -30.306   0.031  1.00 78.27           H  
ATOM   1172  HD3 ARG A  77      19.749 -29.322  -0.918  1.00 78.27           H  
ATOM   1173  NE  ARG A  77      18.077 -30.035  -1.983  1.00 78.27           N  
ATOM   1174  HE  ARG A  77      17.913 -30.827  -2.588  1.00 78.27           H  
ATOM   1175  NH1 ARG A  77      17.391 -27.922  -1.389  1.00 78.27           N  
ATOM   1176 HH11 ARG A  77      18.100 -27.885  -0.671  1.00 78.27           H  
ATOM   1177 HH12 ARG A  77      16.759 -27.142  -1.501  1.00 78.27           H  
ATOM   1178  NH2 ARG A  77      16.364 -28.993  -3.057  1.00 78.27           N  
ATOM   1179 HH21 ARG A  77      16.212 -29.817  -3.622  1.00 78.27           H  
ATOM   1180 HH22 ARG A  77      15.735 -28.208  -3.144  1.00 78.27           H  
ATOM   1181  CZ  ARG A  77      17.288 -28.987  -2.138  1.00 78.27           C  
ATOM   1182  N   LEU A  78      23.408 -32.821   1.550  1.00 83.63           N  
ATOM   1183  H   LEU A  78      22.592 -33.286   1.923  1.00 83.63           H  
ATOM   1184  CA  LEU A  78      24.565 -32.666   2.406  1.00 83.63           C  
ATOM   1185  HA  LEU A  78      24.846 -31.613   2.385  1.00 83.63           H  
ATOM   1186  C   LEU A  78      25.772 -33.466   1.882  1.00 83.63           C  
ATOM   1187  CB  LEU A  78      24.108 -33.032   3.825  1.00 83.63           C  
ATOM   1188  HB2 LEU A  78      23.273 -32.380   4.080  1.00 83.63           H  
ATOM   1189  HB3 LEU A  78      23.741 -34.058   3.841  1.00 83.63           H  
ATOM   1190  O   LEU A  78      26.883 -32.948   1.830  1.00 83.63           O  
ATOM   1191  CG  LEU A  78      25.188 -32.878   4.896  1.00 83.63           C  
ATOM   1192  HG  LEU A  78      25.904 -33.696   4.821  1.00 83.63           H  
ATOM   1193  CD1 LEU A  78      25.923 -31.558   4.749  1.00 83.63           C  
ATOM   1194 HD11 LEU A  78      26.521 -31.530   3.839  1.00 83.63           H  
ATOM   1195 HD12 LEU A  78      25.210 -30.734   4.735  1.00 83.63           H  
ATOM   1196 HD13 LEU A  78      26.625 -31.479   5.580  1.00 83.63           H  
ATOM   1197  CD2 LEU A  78      24.534 -32.897   6.278  1.00 83.63           C  
ATOM   1198 HD21 LEU A  78      23.810 -32.085   6.354  1.00 83.63           H  
ATOM   1199 HD22 LEU A  78      25.284 -32.750   7.055  1.00 83.63           H  
ATOM   1200 HD23 LEU A  78      24.017 -33.843   6.439  1.00 83.63           H  
ATOM   1201  N   VAL A  79      25.563 -34.695   1.405  1.00 82.10           N  
ATOM   1202  H   VAL A  79      24.632 -35.079   1.482  1.00 82.10           H  
ATOM   1203  CA  VAL A  79      26.617 -35.524   0.789  1.00 82.10           C  
ATOM   1204  HA  VAL A  79      27.424 -35.659   1.508  1.00 82.10           H  
ATOM   1205  C   VAL A  79      27.233 -34.861  -0.443  1.00 82.10           C  
ATOM   1206  CB  VAL A  79      26.050 -36.906   0.424  1.00 82.10           C  
ATOM   1207  HB  VAL A  79      25.104 -36.779  -0.102  1.00 82.10           H  
ATOM   1208  O   VAL A  79      28.458 -34.838  -0.563  1.00 82.10           O  
ATOM   1209  CG1 VAL A  79      26.977 -37.751  -0.464  1.00 82.10           C  
ATOM   1210 HG11 VAL A  79      27.971 -37.815  -0.022  1.00 82.10           H  
ATOM   1211 HG12 VAL A  79      27.052 -37.302  -1.454  1.00 82.10           H  
ATOM   1212 HG13 VAL A  79      26.566 -38.754  -0.579  1.00 82.10           H  
ATOM   1213  CG2 VAL A  79      25.792 -37.700   1.701  1.00 82.10           C  
ATOM   1214 HG21 VAL A  79      25.163 -38.558   1.460  1.00 82.10           H  
ATOM   1215 HG22 VAL A  79      26.741 -38.014   2.137  1.00 82.10           H  
ATOM   1216 HG23 VAL A  79      25.268 -37.096   2.441  1.00 82.10           H  
ATOM   1217  N   GLU A  80      26.413 -34.309  -1.343  1.00 75.90           N  
ATOM   1218  H   GLU A  80      25.416 -34.383  -1.203  1.00 75.90           H  
ATOM   1219  CA  GLU A  80      26.906 -33.614  -2.543  1.00 75.90           C  
ATOM   1220  HA  GLU A  80      27.529 -34.290  -3.129  1.00 75.90           H  
ATOM   1221  C   GLU A  80      27.785 -32.413  -2.192  1.00 75.90           C  
ATOM   1222  CB  GLU A  80      25.733 -33.124  -3.407  1.00 75.90           C  
ATOM   1223  HB2 GLU A  80      25.000 -32.625  -2.772  1.00 75.90           H  
ATOM   1224  HB3 GLU A  80      26.103 -32.386  -4.119  1.00 75.90           H  
ATOM   1225  O   GLU A  80      28.845 -32.228  -2.791  1.00 75.90           O  
ATOM   1226  CG  GLU A  80      25.033 -34.231  -4.197  1.00 75.90           C  
ATOM   1227  HG2 GLU A  80      24.220 -33.788  -4.771  1.00 75.90           H  
ATOM   1228  HG3 GLU A  80      24.596 -34.943  -3.497  1.00 75.90           H  
ATOM   1229  CD  GLU A  80      25.979 -34.964  -5.154  1.00 75.90           C  
ATOM   1230  OE1 GLU A  80      25.963 -36.211  -5.157  1.00 75.90           O  
ATOM   1231  OE2 GLU A  80      26.772 -34.347  -5.896  1.00 75.90           O  
ATOM   1232  N   HIS A  81      27.377 -31.624  -1.196  1.00 73.25           N  
ATOM   1233  H   HIS A  81      26.502 -31.830  -0.736  1.00 73.25           H  
ATOM   1234  CA  HIS A  81      28.150 -30.472  -0.740  1.00 73.25           C  
ATOM   1235  HA  HIS A  81      28.302 -29.792  -1.579  1.00 73.25           H  
ATOM   1236  C   HIS A  81      29.539 -30.885  -0.232  1.00 73.25           C  
ATOM   1237  CB  HIS A  81      27.338 -29.748   0.338  1.00 73.25           C  
ATOM   1238  HB2 HIS A  81      27.088 -30.443   1.140  1.00 73.25           H  
ATOM   1239  HB3 HIS A  81      26.404 -29.391  -0.097  1.00 73.25           H  
ATOM   1240  O   HIS A  81      30.561 -30.351  -0.662  1.00 73.25           O  
ATOM   1241  CG  HIS A  81      28.072 -28.579   0.933  1.00 73.25           C  
ATOM   1242  CD2 HIS A  81      28.533 -28.480   2.216  1.00 73.25           C  
ATOM   1243  HD2 HIS A  81      28.439 -29.236   2.981  1.00 73.25           H  
ATOM   1244  ND1 HIS A  81      28.426 -27.419   0.285  1.00 73.25           N  
ATOM   1245  HD1 HIS A  81      28.237 -27.185  -0.680  1.00 73.25           H  
ATOM   1246  CE1 HIS A  81      29.073 -26.638   1.165  1.00 73.25           C  
ATOM   1247  HE1 HIS A  81      29.483 -25.662   0.951  1.00 73.25           H  
ATOM   1248  NE2 HIS A  81      29.150 -27.238   2.361  1.00 73.25           N  
ATOM   1249  N   LEU A  82      29.590 -31.909   0.617  1.00 77.12           N  
ATOM   1250  H   LEU A  82      28.717 -32.331   0.899  1.00 77.12           H  
ATOM   1251  CA  LEU A  82      30.828 -32.372   1.247  1.00 77.12           C  
ATOM   1252  HA  LEU A  82      31.344 -31.522   1.691  1.00 77.12           H  
ATOM   1253  C   LEU A  82      31.809 -33.029   0.267  1.00 77.12           C  
ATOM   1254  CB  LEU A  82      30.432 -33.372   2.331  1.00 77.12           C  
ATOM   1255  HB2 LEU A  82      31.336 -33.832   2.731  1.00 77.12           H  
ATOM   1256  HB3 LEU A  82      29.820 -34.140   1.859  1.00 77.12           H  
ATOM   1257  O   LEU A  82      33.020 -33.023   0.502  1.00 77.12           O  
ATOM   1258  CG  LEU A  82      29.642 -32.744   3.483  1.00 77.12           C  
ATOM   1259  HG  LEU A  82      28.843 -32.109   3.103  1.00 77.12           H  
ATOM   1260  CD1 LEU A  82      29.016 -33.833   4.338  1.00 77.12           C  
ATOM   1261 HD11 LEU A  82      28.413 -33.360   5.113  1.00 77.12           H  
ATOM   1262 HD12 LEU A  82      29.779 -34.472   4.781  1.00 77.12           H  
ATOM   1263 HD13 LEU A  82      28.356 -34.429   3.706  1.00 77.12           H  
ATOM   1264  CD2 LEU A  82      30.529 -31.884   4.357  1.00 77.12           C  
ATOM   1265 HD21 LEU A  82      31.394 -32.449   4.705  1.00 77.12           H  
ATOM   1266 HD22 LEU A  82      30.865 -31.019   3.786  1.00 77.12           H  
ATOM   1267 HD23 LEU A  82      29.947 -31.535   5.210  1.00 77.12           H  
ATOM   1268  N   LEU A  83      31.310 -33.588  -0.838  1.00 70.19           N  
ATOM   1269  H   LEU A  83      30.308 -33.575  -0.963  1.00 70.19           H  
ATOM   1270  CA  LEU A  83      32.140 -34.192  -1.880  1.00 70.19           C  
ATOM   1271  HA  LEU A  83      32.734 -34.985  -1.427  1.00 70.19           H  
ATOM   1272  C   LEU A  83      33.107 -33.173  -2.511  1.00 70.19           C  
ATOM   1273  CB  LEU A  83      31.212 -34.782  -2.957  1.00 70.19           C  
ATOM   1274  HB2 LEU A  83      30.269 -35.099  -2.511  1.00 70.19           H  
ATOM   1275  HB3 LEU A  83      30.971 -33.997  -3.674  1.00 70.19           H  
ATOM   1276  O   LEU A  83      34.214 -33.537  -2.915  1.00 70.19           O  
ATOM   1277  CG  LEU A  83      31.844 -35.978  -3.685  1.00 70.19           C  
ATOM   1278  HG  LEU A  83      32.927 -35.862  -3.743  1.00 70.19           H  
ATOM   1279  CD1 LEU A  83      31.517 -37.274  -2.953  1.00 70.19           C  
ATOM   1280 HD11 LEU A  83      31.871 -37.210  -1.924  1.00 70.19           H  
ATOM   1281 HD12 LEU A  83      32.015 -38.105  -3.452  1.00 70.19           H  
ATOM   1282 HD13 LEU A  83      30.437 -37.423  -2.946  1.00 70.19           H  
ATOM   1283  CD2 LEU A  83      31.298 -36.110  -5.103  1.00 70.19           C  
ATOM   1284 HD21 LEU A  83      30.210 -36.168  -5.075  1.00 70.19           H  
ATOM   1285 HD22 LEU A  83      31.587 -35.235  -5.685  1.00 70.19           H  
ATOM   1286 HD23 LEU A  83      31.691 -37.011  -5.575  1.00 70.19           H  
ATOM   1287  N   VAL A  84      32.692 -31.904  -2.584  1.00 65.11           N  
ATOM   1288  H   VAL A  84      31.787 -31.682  -2.195  1.00 65.11           H  
ATOM   1289  CA  VAL A  84      33.473 -30.806  -3.169  1.00 65.11           C  
ATOM   1290  HA  VAL A  84      33.928 -31.158  -4.095  1.00 65.11           H  
ATOM   1291  C   VAL A  84      34.619 -30.383  -2.245  1.00 65.11           C  
ATOM   1292  CB  VAL A  84      32.547 -29.619  -3.517  1.00 65.11           C  
ATOM   1293  HB  VAL A  84      32.047 -29.273  -2.613  1.00 65.11           H  
ATOM   1294  O   VAL A  84      35.748 -30.219  -2.713  1.00 65.11           O  
ATOM   1295  CG1 VAL A  84      33.320 -28.438  -4.118  1.00 65.11           C  
ATOM   1296 HG11 VAL A  84      34.007 -28.030  -3.377  1.00 65.11           H  
ATOM   1297 HG12 VAL A  84      33.880 -28.761  -4.996  1.00 65.11           H  
ATOM   1298 HG13 VAL A  84      32.623 -27.647  -4.396  1.00 65.11           H  
ATOM   1299  CG2 VAL A  84      31.481 -30.042  -4.541  1.00 65.11           C  
ATOM   1300 HG21 VAL A  84      31.954 -30.426  -5.445  1.00 65.11           H  
ATOM   1301 HG22 VAL A  84      30.853 -29.187  -4.793  1.00 65.11           H  
ATOM   1302 HG23 VAL A  84      30.836 -30.810  -4.115  1.00 65.11           H  
ATOM   1303  N   ASP A  85      34.370 -30.276  -0.939  1.00 58.82           N  
ATOM   1304  H   ASP A  85      33.419 -30.397  -0.620  1.00 58.82           H  
ATOM   1305  CA  ASP A  85      35.346 -29.737   0.019  1.00 58.82           C  
ATOM   1306  HA  ASP A  85      35.788 -28.835  -0.405  1.00 58.82           H  
ATOM   1307  C   ASP A  85      36.526 -30.681   0.307  1.00 58.82           C  
ATOM   1308  CB  ASP A  85      34.622 -29.354   1.322  1.00 58.82           C  
ATOM   1309  HB2 ASP A  85      35.360 -29.286   2.122  1.00 58.82           H  
ATOM   1310  HB3 ASP A  85      33.916 -30.140   1.591  1.00 58.82           H  
ATOM   1311  O   ASP A  85      37.658 -30.235   0.504  1.00 58.82           O  
ATOM   1312  CG  ASP A  85      33.903 -28.001   1.249  1.00 58.82           C  
ATOM   1313  OD1 ASP A  85      34.245 -27.194   0.352  1.00 58.82           O  
ATOM   1314  OD2 ASP A  85      33.058 -27.773   2.137  1.00 58.82           O  
ATOM   1315  N   VAL A  86      36.315 -32.000   0.290  1.00 54.31           N  
ATOM   1316  H   VAL A  86      35.365 -32.311   0.145  1.00 54.31           H  
ATOM   1317  CA  VAL A  86      37.350 -32.977   0.690  1.00 54.31           C  
ATOM   1318  HA  VAL A  86      37.920 -32.541   1.510  1.00 54.31           H  
ATOM   1319  C   VAL A  86      38.368 -33.280  -0.438  1.00 54.31           C  
ATOM   1320  CB  VAL A  86      36.669 -34.255   1.239  1.00 54.31           C  
ATOM   1321  HB  VAL A  86      36.093 -34.714   0.436  1.00 54.31           H  
ATOM   1322  O   VAL A  86      39.474 -33.760  -0.177  1.00 54.31           O  
ATOM   1323  CG1 VAL A  86      37.673 -35.290   1.770  1.00 54.31           C  
ATOM   1324 HG11 VAL A  86      38.333 -34.820   2.499  1.00 54.31           H  
ATOM   1325 HG12 VAL A  86      37.133 -36.106   2.250  1.00 54.31           H  
ATOM   1326 HG13 VAL A  86      38.259 -35.698   0.947  1.00 54.31           H  
ATOM   1327  CG2 VAL A  86      35.718 -33.967   2.413  1.00 54.31           C  
ATOM   1328 HG21 VAL A  86      36.284 -33.656   3.291  1.00 54.31           H  
ATOM   1329 HG22 VAL A  86      35.002 -33.185   2.162  1.00 54.31           H  
ATOM   1330 HG23 VAL A  86      35.151 -34.865   2.659  1.00 54.31           H  
ATOM   1331  N   GLY A  87      38.038 -33.026  -1.710  1.00 43.14           N  
ATOM   1332  H   GLY A  87      37.155 -32.560  -1.867  1.00 43.14           H  
ATOM   1333  CA  GLY A  87      38.724 -33.620  -2.873  1.00 43.14           C  
ATOM   1334  HA2 GLY A  87      38.016 -33.624  -3.701  1.00 43.14           H  
ATOM   1335  HA3 GLY A  87      38.955 -34.660  -2.641  1.00 43.14           H  
ATOM   1336  C   GLY A  87      40.021 -32.969  -3.395  1.00 43.14           C  
ATOM   1337  O   GLY A  87      40.656 -33.538  -4.282  1.00 43.14           O  
ATOM   1338  N   THR A  88      40.456 -31.798  -2.919  1.00 39.99           N  
ATOM   1339  H   THR A  88      39.946 -31.367  -2.161  1.00 39.99           H  
ATOM   1340  CA  THR A  88      41.498 -31.007  -3.626  1.00 39.99           C  
ATOM   1341  HA  THR A  88      41.281 -31.062  -4.693  1.00 39.99           H  
ATOM   1342  C   THR A  88      42.951 -31.496  -3.493  1.00 39.99           C  
ATOM   1343  CB  THR A  88      41.447 -29.519  -3.241  1.00 39.99           C  
ATOM   1344  HB  THR A  88      42.391 -29.050  -3.518  1.00 39.99           H  
ATOM   1345  O   THR A  88      43.747 -31.275  -4.405  1.00 39.99           O  
ATOM   1346  CG2 THR A  88      40.330 -28.768  -3.959  1.00 39.99           C  
ATOM   1347 HG21 THR A  88      40.486 -28.814  -5.036  1.00 39.99           H  
ATOM   1348 HG22 THR A  88      39.363 -29.211  -3.720  1.00 39.99           H  
ATOM   1349 HG23 THR A  88      40.330 -27.724  -3.646  1.00 39.99           H  
ATOM   1350  OG1 THR A  88      41.262 -29.367  -1.855  1.00 39.99           O  
ATOM   1351  HG1 THR A  88      40.346 -29.132  -1.686  1.00 39.99           H  
ATOM   1352  N   GLU A  89      43.356 -32.158  -2.404  1.00 37.40           N  
ATOM   1353  H   GLU A  89      42.678 -32.301  -1.669  1.00 37.40           H  
ATOM   1354  CA  GLU A  89      44.784 -32.445  -2.135  1.00 37.40           C  
ATOM   1355  HA  GLU A  89      45.343 -31.573  -2.476  1.00 37.40           H  
ATOM   1356  C   GLU A  89      45.408 -33.612  -2.937  1.00 37.40           C  
ATOM   1357  CB  GLU A  89      45.045 -32.584  -0.619  1.00 37.40           C  
ATOM   1358  HB2 GLU A  89      44.121 -32.830  -0.096  1.00 37.40           H  
ATOM   1359  HB3 GLU A  89      45.730 -33.415  -0.450  1.00 37.40           H  
ATOM   1360  O   GLU A  89      46.560 -33.980  -2.697  1.00 37.40           O  
ATOM   1361  CG  GLU A  89      45.654 -31.303  -0.016  1.00 37.40           C  
ATOM   1362  HG2 GLU A  89      46.423 -30.921  -0.688  1.00 37.40           H  
ATOM   1363  HG3 GLU A  89      44.873 -30.548   0.065  1.00 37.40           H  
ATOM   1364  CD  GLU A  89      46.307 -31.549   1.352  1.00 37.40           C  
ATOM   1365  OE1 GLU A  89      46.205 -30.708   2.263  1.00 37.40           O  
ATOM   1366  OE2 GLU A  89      46.959 -32.603   1.532  1.00 37.40           O  
ATOM   1367  N   VAL A  90      44.705 -34.201  -3.910  1.00 34.73           N  
ATOM   1368  H   VAL A  90      43.788 -33.830  -4.113  1.00 34.73           H  
ATOM   1369  CA  VAL A  90      45.204 -35.333  -4.718  1.00 34.73           C  
ATOM   1370  HA  VAL A  90      45.709 -36.019  -4.038  1.00 34.73           H  
ATOM   1371  C   VAL A  90      46.266 -34.861  -5.737  1.00 34.73           C  
ATOM   1372  CB  VAL A  90      44.040 -36.125  -5.363  1.00 34.73           C  
ATOM   1373  HB  VAL A  90      43.584 -35.528  -6.152  1.00 34.73           H  
ATOM   1374  O   VAL A  90      46.038 -34.817  -6.943  1.00 34.73           O  
ATOM   1375  CG1 VAL A  90      44.534 -37.455  -5.956  1.00 34.73           C  
ATOM   1376 HG11 VAL A  90      44.987 -38.072  -5.180  1.00 34.73           H  
ATOM   1377 HG12 VAL A  90      43.694 -37.992  -6.398  1.00 34.73           H  
ATOM   1378 HG13 VAL A  90      45.264 -37.271  -6.744  1.00 34.73           H  
ATOM   1379  CG2 VAL A  90      42.950 -36.483  -4.338  1.00 34.73           C  
ATOM   1380 HG21 VAL A  90      42.181 -37.092  -4.813  1.00 34.73           H  
ATOM   1381 HG22 VAL A  90      43.381 -37.028  -3.499  1.00 34.73           H  
ATOM   1382 HG23 VAL A  90      42.465 -35.578  -3.973  1.00 34.73           H  
ATOM   1383  N   ARG A  91      47.456 -34.465  -5.262  1.00 30.96           N  
ATOM   1384  H   ARG A  91      47.549 -34.447  -4.256  1.00 30.96           H  
ATOM   1385  CA  ARG A  91      48.619 -34.106  -6.095  1.00 30.96           C  
ATOM   1386  HA  ARG A  91      48.253 -33.674  -7.026  1.00 30.96           H  
ATOM   1387  C   ARG A  91      49.438 -35.348  -6.464  1.00 30.96           C  
ATOM   1388  CB  ARG A  91      49.501 -33.062  -5.385  1.00 30.96           C  
ATOM   1389  HB2 ARG A  91      49.614 -33.332  -4.335  1.00 30.96           H  
ATOM   1390  HB3 ARG A  91      50.490 -33.077  -5.843  1.00 30.96           H  
ATOM   1391  O   ARG A  91      49.947 -36.047  -5.594  1.00 30.96           O  
ATOM   1392  CG  ARG A  91      48.947 -31.635  -5.505  1.00 30.96           C  
ATOM   1393  HG2 ARG A  91      47.974 -31.576  -5.016  1.00 30.96           H  
ATOM   1394  HG3 ARG A  91      48.831 -31.386  -6.560  1.00 30.96           H  
ATOM   1395  CD  ARG A  91      49.913 -30.638  -4.851  1.00 30.96           C  
ATOM   1396  HD2 ARG A  91      50.910 -30.786  -5.266  1.00 30.96           H  
ATOM   1397  HD3 ARG A  91      49.945 -30.848  -3.781  1.00 30.96           H  
ATOM   1398  NE  ARG A  91      49.495 -29.241  -5.078  1.00 30.96           N  
ATOM   1399  HE  ARG A  91      48.681 -29.105  -5.661  1.00 30.96           H  
ATOM   1400  NH1 ARG A  91      51.031 -28.252  -3.686  1.00 30.96           N  
ATOM   1401 HH11 ARG A  91      51.380 -29.169  -3.449  1.00 30.96           H  
ATOM   1402 HH12 ARG A  91      51.394 -27.433  -3.220  1.00 30.96           H  
ATOM   1403  NH2 ARG A  91      49.555 -26.985  -4.786  1.00 30.96           N  
ATOM   1404 HH21 ARG A  91      48.739 -26.897  -5.375  1.00 30.96           H  
ATOM   1405 HH22 ARG A  91      49.908 -26.175  -4.296  1.00 30.96           H  
ATOM   1406  CZ  ARG A  91      50.029 -28.170  -4.519  1.00 30.96           C  
ATOM   1407  N   GLY A  92      49.618 -35.588  -7.764  1.00 31.61           N  
ATOM   1408  H   GLY A  92      49.123 -35.002  -8.420  1.00 31.61           H  
ATOM   1409  CA  GLY A  92      50.473 -36.653  -8.303  1.00 31.61           C  
ATOM   1410  HA2 GLY A  92      50.357 -37.554  -7.701  1.00 31.61           H  
ATOM   1411  HA3 GLY A  92      50.160 -36.883  -9.322  1.00 31.61           H  
ATOM   1412  C   GLY A  92      51.956 -36.270  -8.330  1.00 31.61           C  
ATOM   1413  O   GLY A  92      52.472 -35.890  -9.380  1.00 31.61           O  
ATOM   1414  N   GLU A  93      52.651 -36.336  -7.191  1.00 31.99           N  
ATOM   1415  H   GLU A  93      52.177 -36.611  -6.342  1.00 31.99           H  
ATOM   1416  CA  GLU A  93      54.097 -36.068  -7.143  1.00 31.99           C  
ATOM   1417  HA  GLU A  93      54.275 -35.135  -7.678  1.00 31.99           H  
ATOM   1418  C   GLU A  93      54.912 -37.153  -7.874  1.00 31.99           C  
ATOM   1419  CB  GLU A  93      54.598 -35.864  -5.703  1.00 31.99           C  
ATOM   1420  HB2 GLU A  93      55.678 -36.010  -5.690  1.00 31.99           H  
ATOM   1421  HB3 GLU A  93      54.138 -36.601  -5.045  1.00 31.99           H  
ATOM   1422  O   GLU A  93      54.765 -38.353  -7.635  1.00 31.99           O  
ATOM   1423  CG  GLU A  93      54.307 -34.439  -5.204  1.00 31.99           C  
ATOM   1424  HG2 GLU A  93      53.227 -34.294  -5.159  1.00 31.99           H  
ATOM   1425  HG3 GLU A  93      54.706 -33.732  -5.932  1.00 31.99           H  
ATOM   1426  CD  GLU A  93      54.917 -34.130  -3.826  1.00 31.99           C  
ATOM   1427  OE1 GLU A  93      55.063 -32.920  -3.534  1.00 31.99           O  
ATOM   1428  OE2 GLU A  93      55.243 -35.084  -3.085  1.00 31.99           O  
ATOM   1429  N   ALA A  94      55.783 -36.720  -8.792  1.00 38.03           N  
ATOM   1430  H   ALA A  94      55.871 -35.723  -8.930  1.00 38.03           H  
ATOM   1431  CA  ALA A  94      56.570 -37.599  -9.653  1.00 38.03           C  
ATOM   1432  HA  ALA A  94      55.878 -38.360 -10.014  1.00 38.03           H  
ATOM   1433  C   ALA A  94      57.747 -38.270  -8.896  1.00 38.03           C  
ATOM   1434  CB  ALA A  94      57.046 -36.801 -10.874  1.00 38.03           C  
ATOM   1435  HB1 ALA A  94      57.582 -37.461 -11.555  1.00 38.03           H  
ATOM   1436  HB2 ALA A  94      56.188 -36.374 -11.393  1.00 38.03           H  
ATOM   1437  HB3 ALA A  94      57.713 -36.000 -10.554  1.00 38.03           H  
ATOM   1438  O   ALA A  94      58.422 -37.602  -8.108  1.00 38.03           O  
ATOM   1439  N   PRO A  95      58.057 -39.561  -9.147  1.00 41.32           N  
ATOM   1440  CA  PRO A  95      59.080 -40.312  -8.408  1.00 41.32           C  
ATOM   1441  HA  PRO A  95      58.794 -40.309  -7.356  1.00 41.32           H  
ATOM   1442  C   PRO A  95      60.506 -39.744  -8.546  1.00 41.32           C  
ATOM   1443  CB  PRO A  95      59.011 -41.753  -8.933  1.00 41.32           C  
ATOM   1444  HB2 PRO A  95      59.155 -42.480  -8.133  1.00 41.32           H  
ATOM   1445  HB3 PRO A  95      59.754 -41.902  -9.716  1.00 41.32           H  
ATOM   1446  O   PRO A  95      60.964 -39.416  -9.640  1.00 41.32           O  
ATOM   1447  CG  PRO A  95      57.620 -41.859  -9.548  1.00 41.32           C  
ATOM   1448  HG2 PRO A  95      57.584 -42.594 -10.352  1.00 41.32           H  
ATOM   1449  HG3 PRO A  95      56.897 -42.105  -8.771  1.00 41.32           H  
ATOM   1450  CD  PRO A  95      57.353 -40.450 -10.058  1.00 41.32           C  
ATOM   1451  HD2 PRO A  95      57.758 -40.334 -11.063  1.00 41.32           H  
ATOM   1452  HD3 PRO A  95      56.274 -40.290 -10.061  1.00 41.32           H  
ATOM   1453  N   SER A  96      61.237 -39.687  -7.429  1.00 47.53           N  
ATOM   1454  H   SER A  96      60.789 -39.992  -6.577  1.00 47.53           H  
ATOM   1455  CA  SER A  96      62.601 -39.140  -7.326  1.00 47.53           C  
ATOM   1456  HA  SER A  96      62.626 -38.181  -7.843  1.00 47.53           H  
ATOM   1457  C   SER A  96      63.672 -40.055  -7.948  1.00 47.53           C  
ATOM   1458  CB  SER A  96      62.901 -38.886  -5.843  1.00 47.53           C  
ATOM   1459  HB2 SER A  96      62.569 -39.748  -5.264  1.00 47.53           H  
ATOM   1460  HB3 SER A  96      62.343 -38.011  -5.510  1.00 47.53           H  
ATOM   1461  O   SER A  96      63.773 -41.231  -7.606  1.00 47.53           O  
ATOM   1462  OG  SER A  96      64.282 -38.700  -5.590  1.00 47.53           O  
ATOM   1463  HG  SER A  96      64.375 -38.489  -4.658  1.00 47.53           H  
ATOM   1464  N   ALA A  97      64.527 -39.508  -8.821  1.00 56.97           N  
ATOM   1465  H   ALA A  97      64.368 -38.547  -9.089  1.00 56.97           H  
ATOM   1466  CA  ALA A  97      65.565 -40.262  -9.538  1.00 56.97           C  
ATOM   1467  HA  ALA A  97      65.109 -41.162  -9.952  1.00 56.97           H  
ATOM   1468  C   ALA A  97      66.756 -40.721  -8.665  1.00 56.97           C  
ATOM   1469  CB  ALA A  97      66.056 -39.388 -10.702  1.00 56.97           C  
ATOM   1470  HB1 ALA A  97      66.788 -39.943 -11.288  1.00 56.97           H  
ATOM   1471  HB2 ALA A  97      65.216 -39.125 -11.346  1.00 56.97           H  
ATOM   1472  HB3 ALA A  97      66.520 -38.479 -10.320  1.00 56.97           H  
ATOM   1473  O   ALA A  97      67.396 -41.723  -8.980  1.00 56.97           O  
ATOM   1474  N   LEU A  98      67.080 -39.992  -7.588  1.00 59.28           N  
ATOM   1475  H   LEU A  98      66.466 -39.230  -7.336  1.00 59.28           H  
ATOM   1476  CA  LEU A  98      68.312 -40.192  -6.804  1.00 59.28           C  
ATOM   1477  HA  LEU A  98      69.146 -40.339  -7.490  1.00 59.28           H  
ATOM   1478  C   LEU A  98      68.273 -41.445  -5.920  1.00 59.28           C  
ATOM   1479  CB  LEU A  98      68.578 -38.938  -5.948  1.00 59.28           C  
ATOM   1480  HB2 LEU A  98      69.297 -39.189  -5.167  1.00 59.28           H  
ATOM   1481  HB3 LEU A  98      67.649 -38.655  -5.453  1.00 59.28           H  
ATOM   1482  O   LEU A  98      69.269 -42.154  -5.825  1.00 59.28           O  
ATOM   1483  CG  LEU A  98      69.128 -37.736  -6.738  1.00 59.28           C  
ATOM   1484  HG  LEU A  98      68.543 -37.599  -7.648  1.00 59.28           H  
ATOM   1485  CD1 LEU A  98      69.014 -36.462  -5.901  1.00 59.28           C  
ATOM   1486 HD11 LEU A  98      69.388 -35.611  -6.470  1.00 59.28           H  
ATOM   1487 HD12 LEU A  98      69.591 -36.566  -4.983  1.00 59.28           H  
ATOM   1488 HD13 LEU A  98      67.969 -36.280  -5.649  1.00 59.28           H  
ATOM   1489  CD2 LEU A  98      70.600 -37.926  -7.113  1.00 59.28           C  
ATOM   1490 HD21 LEU A  98      70.713 -38.791  -7.767  1.00 59.28           H  
ATOM   1491 HD22 LEU A  98      70.965 -37.043  -7.639  1.00 59.28           H  
ATOM   1492 HD23 LEU A  98      71.198 -38.083  -6.215  1.00 59.28           H  
ATOM   1493  N   ALA A  99      67.125 -41.755  -5.314  1.00 55.54           N  
ATOM   1494  H   ALA A  99      66.320 -41.166  -5.472  1.00 55.54           H  
ATOM   1495  CA  ALA A  99      67.004 -42.850  -4.345  1.00 55.54           C  
ATOM   1496  HA  ALA A  99      67.754 -42.711  -3.566  1.00 55.54           H  
ATOM   1497  C   ALA A  99      67.248 -44.247  -4.954  1.00 55.54           C  
ATOM   1498  CB  ALA A  99      65.615 -42.751  -3.704  1.00 55.54           C  
ATOM   1499  HB1 ALA A  99      65.496 -41.782  -3.221  1.00 55.54           H  
ATOM   1500  HB2 ALA A  99      64.841 -42.880  -4.460  1.00 55.54           H  
ATOM   1501  HB3 ALA A  99      65.509 -43.532  -2.950  1.00 55.54           H  
ATOM   1502  O   ALA A  99      67.596 -45.186  -4.242  1.00 55.54           O  
ATOM   1503  N   GLY A 100      67.101 -44.393  -6.277  1.00 54.77           N  
ATOM   1504  H   GLY A 100      66.837 -43.583  -6.820  1.00 54.77           H  
ATOM   1505  CA  GLY A 100      67.389 -45.646  -6.979  1.00 54.77           C  
ATOM   1506  HA2 GLY A 100      66.850 -46.460  -6.495  1.00 54.77           H  
ATOM   1507  HA3 GLY A 100      67.038 -45.560  -8.007  1.00 54.77           H  
ATOM   1508  C   GLY A 100      68.879 -46.020  -7.019  1.00 54.77           C  
ATOM   1509  O   GLY A 100      69.195 -47.194  -7.201  1.00 54.77           O  
ATOM   1510  N   LEU A 101      69.792 -45.055  -6.846  1.00 62.96           N  
ATOM   1511  H   LEU A 101      69.474 -44.124  -6.614  1.00 62.96           H  
ATOM   1512  CA  LEU A 101      71.242 -45.280  -6.917  1.00 62.96           C  
ATOM   1513  HA  LEU A 101      71.443 -45.968  -7.738  1.00 62.96           H  
ATOM   1514  C   LEU A 101      71.807 -45.974  -5.664  1.00 62.96           C  
ATOM   1515  CB  LEU A 101      71.948 -43.936  -7.212  1.00 62.96           C  
ATOM   1516  HB2 LEU A 101      72.821 -43.839  -6.566  1.00 62.96           H  
ATOM   1517  HB3 LEU A 101      71.288 -43.111  -6.941  1.00 62.96           H  
ATOM   1518  O   LEU A 101      72.615 -46.890  -5.806  1.00 62.96           O  
ATOM   1519  CG  LEU A 101      72.386 -43.784  -8.683  1.00 62.96           C  
ATOM   1520  HG  LEU A 101      71.831 -44.480  -9.312  1.00 62.96           H  
ATOM   1521  CD1 LEU A 101      72.117 -42.375  -9.214  1.00 62.96           C  
ATOM   1522 HD11 LEU A 101      72.650 -41.645  -8.605  1.00 62.96           H  
ATOM   1523 HD12 LEU A 101      71.047 -42.171  -9.160  1.00 62.96           H  
ATOM   1524 HD13 LEU A 101      72.442 -42.299 -10.251  1.00 62.96           H  
ATOM   1525  CD2 LEU A 101      73.882 -44.074  -8.830  1.00 62.96           C  
ATOM   1526 HD21 LEU A 101      74.173 -44.016  -9.879  1.00 62.96           H  
ATOM   1527 HD22 LEU A 101      74.460 -43.356  -8.249  1.00 62.96           H  
ATOM   1528 HD23 LEU A 101      74.093 -45.075  -8.455  1.00 62.96           H  
ATOM   1529  N   ASP A 102      71.356 -45.610  -4.461  1.00 60.10           N  
ATOM   1530  H   ASP A 102      70.738 -44.812  -4.406  1.00 60.10           H  
ATOM   1531  CA  ASP A 102      71.931 -46.099  -3.192  1.00 60.10           C  
ATOM   1532  HA  ASP A 102      73.001 -45.889  -3.181  1.00 60.10           H  
ATOM   1533  C   ASP A 102      71.745 -47.614  -2.990  1.00 60.10           C  
ATOM   1534  CB  ASP A 102      71.280 -45.355  -2.011  1.00 60.10           C  
ATOM   1535  HB2 ASP A 102      71.660 -45.781  -1.083  1.00 60.10           H  
ATOM   1536  HB3 ASP A 102      70.204 -45.527  -2.039  1.00 60.10           H  
ATOM   1537  O   ASP A 102      72.633 -48.316  -2.498  1.00 60.10           O  
ATOM   1538  CG  ASP A 102      71.547 -43.845  -1.981  1.00 60.10           C  
ATOM   1539  OD1 ASP A 102      72.560 -43.405  -2.563  1.00 60.10           O  
ATOM   1540  OD2 ASP A 102      70.712 -43.136  -1.376  1.00 60.10           O  
ATOM   1541  N   ALA A 103      70.596 -48.153  -3.413  1.00 60.43           N  
ATOM   1542  H   ALA A 103      69.907 -47.532  -3.813  1.00 60.43           H  
ATOM   1543  CA  ALA A 103      70.292 -49.582  -3.302  1.00 60.43           C  
ATOM   1544  HA  ALA A 103      70.378 -49.877  -2.257  1.00 60.43           H  
ATOM   1545  C   ALA A 103      71.268 -50.454  -4.111  1.00 60.43           C  
ATOM   1546  CB  ALA A 103      68.846 -49.803  -3.764  1.00 60.43           C  
ATOM   1547  HB1 ALA A 103      68.168 -49.222  -3.139  1.00 60.43           H  
ATOM   1548  HB2 ALA A 103      68.592 -50.859  -3.676  1.00 60.43           H  
ATOM   1549  HB3 ALA A 103      68.733 -49.491  -4.802  1.00 60.43           H  
ATOM   1550  O   ALA A 103      71.575 -51.582  -3.718  1.00 60.43           O  
ATOM   1551  N   LEU A 104      71.778 -49.921  -5.227  1.00 62.58           N  
ATOM   1552  H   LEU A 104      71.555 -48.959  -5.441  1.00 62.58           H  
ATOM   1553  CA  LEU A 104      72.760 -50.602  -6.057  1.00 62.58           C  
ATOM   1554  HA  LEU A 104      72.390 -51.604  -6.274  1.00 62.58           H  
ATOM   1555  C   LEU A 104      74.104 -50.746  -5.327  1.00 62.58           C  
ATOM   1556  CB  LEU A 104      72.915 -49.816  -7.369  1.00 62.58           C  
ATOM   1557  HB2 LEU A 104      73.392 -48.864  -7.138  1.00 62.58           H  
ATOM   1558  HB3 LEU A 104      71.933 -49.607  -7.793  1.00 62.58           H  
ATOM   1559  O   LEU A 104      74.722 -51.807  -5.415  1.00 62.58           O  
ATOM   1560  CG  LEU A 104      73.773 -50.547  -8.410  1.00 62.58           C  
ATOM   1561  HG  LEU A 104      74.675 -50.946  -7.947  1.00 62.58           H  
ATOM   1562  CD1 LEU A 104      73.015 -51.690  -9.089  1.00 62.58           C  
ATOM   1563 HD11 LEU A 104      73.651 -52.161  -9.839  1.00 62.58           H  
ATOM   1564 HD12 LEU A 104      72.742 -52.439  -8.346  1.00 62.58           H  
ATOM   1565 HD13 LEU A 104      72.110 -51.308  -9.563  1.00 62.58           H  
ATOM   1566  CD2 LEU A 104      74.212 -49.569  -9.489  1.00 62.58           C  
ATOM   1567 HD21 LEU A 104      74.783 -48.758  -9.038  1.00 62.58           H  
ATOM   1568 HD22 LEU A 104      73.343 -49.158 -10.004  1.00 62.58           H  
ATOM   1569 HD23 LEU A 104      74.852 -50.108 -10.187  1.00 62.58           H  
ATOM   1570  N   GLU A 105      74.547 -49.715  -4.596  1.00 65.82           N  
ATOM   1571  H   GLU A 105      73.968 -48.891  -4.517  1.00 65.82           H  
ATOM   1572  CA  GLU A 105      75.849 -49.707  -3.916  1.00 65.82           C  
ATOM   1573  HA  GLU A 105      76.622 -49.937  -4.650  1.00 65.82           H  
ATOM   1574  C   GLU A 105      75.949 -50.767  -2.814  1.00 65.82           C  
ATOM   1575  CB  GLU A 105      76.167 -48.332  -3.306  1.00 65.82           C  
ATOM   1576  HB2 GLU A 105      76.988 -48.466  -2.602  1.00 65.82           H  
ATOM   1577  HB3 GLU A 105      75.302 -47.964  -2.754  1.00 65.82           H  
ATOM   1578  O   GLU A 105      76.948 -51.483  -2.726  1.00 65.82           O  
ATOM   1579  CG  GLU A 105      76.612 -47.290  -4.341  1.00 65.82           C  
ATOM   1580  HG2 GLU A 105      75.762 -47.026  -4.970  1.00 65.82           H  
ATOM   1581  HG3 GLU A 105      77.373 -47.742  -4.977  1.00 65.82           H  
ATOM   1582  CD  GLU A 105      77.194 -46.020  -3.690  1.00 65.82           C  
ATOM   1583  OE1 GLU A 105      77.974 -45.331  -4.390  1.00 65.82           O  
ATOM   1584  OE2 GLU A 105      76.928 -45.783  -2.491  1.00 65.82           O  
ATOM   1585  N   ALA A 106      74.910 -50.913  -1.987  1.00 58.19           N  
ATOM   1586  H   ALA A 106      74.126 -50.286  -2.093  1.00 58.19           H  
ATOM   1587  CA  ALA A 106      74.933 -51.850  -0.861  1.00 58.19           C  
ATOM   1588  HA  ALA A 106      75.835 -51.666  -0.279  1.00 58.19           H  
ATOM   1589  C   ALA A 106      74.968 -53.323  -1.303  1.00 58.19           C  
ATOM   1590  CB  ALA A 106      73.720 -51.565   0.028  1.00 58.19           C  
ATOM   1591  HB1 ALA A 106      73.739 -52.224   0.897  1.00 58.19           H  
ATOM   1592  HB2 ALA A 106      72.800 -51.735  -0.531  1.00 58.19           H  
ATOM   1593  HB3 ALA A 106      73.745 -50.529   0.366  1.00 58.19           H  
ATOM   1594  O   ALA A 106      75.505 -54.169  -0.588  1.00 58.19           O  
ATOM   1595  N   ALA A 107      74.430 -53.632  -2.487  1.00 58.94           N  
ATOM   1596  H   ALA A 107      74.004 -52.891  -3.024  1.00 58.94           H  
ATOM   1597  CA  ALA A 107      74.433 -54.979  -3.052  1.00 58.94           C  
ATOM   1598  HA  ALA A 107      74.220 -55.691  -2.254  1.00 58.94           H  
ATOM   1599  C   ALA A 107      75.791 -55.381  -3.663  1.00 58.94           C  
ATOM   1600  CB  ALA A 107      73.296 -55.061  -4.077  1.00 58.94           C  
ATOM   1601  HB1 ALA A 107      73.226 -56.077  -4.466  1.00 58.94           H  
ATOM   1602  HB2 ALA A 107      73.488 -54.374  -4.901  1.00 58.94           H  
ATOM   1603  HB3 ALA A 107      72.350 -54.795  -3.604  1.00 58.94           H  
ATOM   1604  O   ALA A 107      76.027 -56.565  -3.901  1.00 58.94           O  
ATOM   1605  N   LEU A 108      76.702 -54.423  -3.892  1.00 67.96           N  
ATOM   1606  H   LEU A 108      76.454 -53.473  -3.652  1.00 67.96           H  
ATOM   1607  CA  LEU A 108      78.014 -54.647  -4.517  1.00 67.96           C  
ATOM   1608  HA  LEU A 108      77.839 -55.012  -5.530  1.00 67.96           H  
ATOM   1609  C   LEU A 108      78.917 -55.700  -3.835  1.00 67.96           C  
ATOM   1610  CB  LEU A 108      78.801 -53.321  -4.596  1.00 67.96           C  
ATOM   1611  HB2 LEU A 108      79.830 -53.544  -4.878  1.00 67.96           H  
ATOM   1612  HB3 LEU A 108      78.842 -52.876  -3.602  1.00 67.96           H  
ATOM   1613  O   LEU A 108      79.580 -56.446  -4.564  1.00 67.96           O  
ATOM   1614  CG  LEU A 108      78.263 -52.281  -5.592  1.00 67.96           C  
ATOM   1615  HG  LEU A 108      77.193 -52.143  -5.439  1.00 67.96           H  
ATOM   1616  CD1 LEU A 108      78.970 -50.940  -5.386  1.00 67.96           C  
ATOM   1617 HD11 LEU A 108      78.545 -50.192  -6.055  1.00 67.96           H  
ATOM   1618 HD12 LEU A 108      80.038 -51.038  -5.584  1.00 67.96           H  
ATOM   1619 HD13 LEU A 108      78.831 -50.601  -4.360  1.00 67.96           H  
ATOM   1620  CD2 LEU A 108      78.516 -52.714  -7.039  1.00 67.96           C  
ATOM   1621 HD21 LEU A 108      78.146 -51.942  -7.713  1.00 67.96           H  
ATOM   1622 HD22 LEU A 108      77.972 -53.635  -7.246  1.00 67.96           H  
ATOM   1623 HD23 LEU A 108      79.582 -52.867  -7.210  1.00 67.96           H  
ATOM   1624  N   PRO A 109      79.030 -55.782  -2.490  1.00 61.01           N  
ATOM   1625  CA  PRO A 109      80.076 -56.587  -1.849  1.00 61.01           C  
ATOM   1626  HA  PRO A 109      81.042 -56.307  -2.270  1.00 61.01           H  
ATOM   1627  C   PRO A 109      79.876 -58.094  -2.024  1.00 61.01           C  
ATOM   1628  CB  PRO A 109      80.045 -56.212  -0.360  1.00 61.01           C  
ATOM   1629  HB2 PRO A 109      81.051 -56.122   0.051  1.00 61.01           H  
ATOM   1630  HB3 PRO A 109      79.477 -56.949   0.207  1.00 61.01           H  
ATOM   1631  O   PRO A 109      80.840 -58.835  -2.230  1.00 61.01           O  
ATOM   1632  CG  PRO A 109      79.303 -54.880  -0.314  1.00 61.01           C  
ATOM   1633  HG2 PRO A 109      78.776 -54.738   0.630  1.00 61.01           H  
ATOM   1634  HG3 PRO A 109      80.000 -54.062  -0.495  1.00 61.01           H  
ATOM   1635  CD  PRO A 109      78.339 -54.992  -1.483  1.00 61.01           C  
ATOM   1636  HD2 PRO A 109      77.448 -55.536  -1.168  1.00 61.01           H  
ATOM   1637  HD3 PRO A 109      78.077 -53.991  -1.824  1.00 61.01           H  
ATOM   1638  N   GLU A 110      78.617 -58.525  -1.956  1.00 56.05           N  
ATOM   1639  H   GLU A 110      77.897 -57.831  -1.813  1.00 56.05           H  
ATOM   1640  CA  GLU A 110      78.177 -59.925  -1.969  1.00 56.05           C  
ATOM   1641  HA  GLU A 110      78.870 -60.537  -1.392  1.00 56.05           H  
ATOM   1642  C   GLU A 110      78.128 -60.501  -3.396  1.00 56.05           C  
ATOM   1643  CB  GLU A 110      76.790 -60.006  -1.303  1.00 56.05           C  
ATOM   1644  HB2 GLU A 110      76.127 -59.340  -1.856  1.00 56.05           H  
ATOM   1645  HB3 GLU A 110      76.387 -61.012  -1.422  1.00 56.05           H  
ATOM   1646  O   GLU A 110      77.867 -61.692  -3.572  1.00 56.05           O  
ATOM   1647  CG  GLU A 110      76.737 -59.588   0.185  1.00 56.05           C  
ATOM   1648  HG2 GLU A 110      75.765 -59.126   0.359  1.00 56.05           H  
ATOM   1649  HG3 GLU A 110      77.484 -58.819   0.383  1.00 56.05           H  
ATOM   1650  CD  GLU A 110      76.883 -60.743   1.192  1.00 56.05           C  
ATOM   1651  OE1 GLU A 110      77.557 -60.529   2.226  1.00 56.05           O  
ATOM   1652  OE2 GLU A 110      76.310 -61.828   0.943  1.00 56.05           O  
ATOM   1653  N   VAL A 111      78.391 -59.674  -4.424  1.00 61.86           N  
ATOM   1654  H   VAL A 111      78.575 -58.703  -4.211  1.00 61.86           H  
ATOM   1655  CA  VAL A 111      78.335 -60.087  -5.832  1.00 61.86           C  
ATOM   1656  HA  VAL A 111      77.307 -60.392  -6.026  1.00 61.86           H  
ATOM   1657  C   VAL A 111      79.303 -61.255  -6.052  1.00 61.86           C  
ATOM   1658  CB  VAL A 111      78.632 -58.939  -6.815  1.00 61.86           C  
ATOM   1659  HB  VAL A 111      79.617 -58.522  -6.607  1.00 61.86           H  
ATOM   1660  O   VAL A 111      80.519 -61.061  -5.861  1.00 61.86           O  
ATOM   1661  CG1 VAL A 111      78.589 -59.416  -8.276  1.00 61.86           C  
ATOM   1662 HG11 VAL A 111      78.776 -58.576  -8.944  1.00 61.86           H  
ATOM   1663 HG12 VAL A 111      79.346 -60.179  -8.459  1.00 61.86           H  
ATOM   1664 HG13 VAL A 111      77.610 -59.837  -8.504  1.00 61.86           H  
ATOM   1665  CG2 VAL A 111      77.578 -57.836  -6.698  1.00 61.86           C  
ATOM   1666 HG21 VAL A 111      77.532 -57.471  -5.672  1.00 61.86           H  
ATOM   1667 HG22 VAL A 111      77.833 -57.000  -7.349  1.00 61.86           H  
ATOM   1668 HG23 VAL A 111      76.592 -58.217  -6.966  1.00 61.86           H  
ATOM   1669  N   PRO A 112      78.785 -62.438  -6.458  1.00 64.43           N  
ATOM   1670  CA  PRO A 112      79.569 -63.649  -6.644  1.00 64.43           C  
ATOM   1671  HA  PRO A 112      79.887 -63.998  -5.662  1.00 64.43           H  
ATOM   1672  C   PRO A 112      80.790 -63.414  -7.526  1.00 64.43           C  
ATOM   1673  CB  PRO A 112      78.628 -64.684  -7.269  1.00 64.43           C  
ATOM   1674  HB2 PRO A 112      78.654 -64.608  -8.356  1.00 64.43           H  
ATOM   1675  HB3 PRO A 112      78.871 -65.698  -6.950  1.00 64.43           H  
ATOM   1676  O   PRO A 112      80.779 -62.586  -8.434  1.00 64.43           O  
ATOM   1677  CG  PRO A 112      77.254 -64.250  -6.773  1.00 64.43           C  
ATOM   1678  HG2 PRO A 112      76.458 -64.561  -7.450  1.00 64.43           H  
ATOM   1679  HG3 PRO A 112      77.085 -64.647  -5.772  1.00 64.43           H  
ATOM   1680  CD  PRO A 112      77.376 -62.732  -6.702  1.00 64.43           C  
ATOM   1681  HD2 PRO A 112      77.074 -62.292  -7.652  1.00 64.43           H  
ATOM   1682  HD3 PRO A 112      76.739 -62.367  -5.896  1.00 64.43           H  
ATOM   1683  N   ALA A 113      81.851 -64.176  -7.256  1.00 63.73           N  
ATOM   1684  H   ALA A 113      81.791 -64.825  -6.483  1.00 63.73           H  
ATOM   1685  CA  ALA A 113      83.133 -64.018  -7.938  1.00 63.73           C  
ATOM   1686  HA  ALA A 113      83.513 -63.017  -7.736  1.00 63.73           H  
ATOM   1687  C   ALA A 113      83.028 -64.165  -9.462  1.00 63.73           C  
ATOM   1688  CB  ALA A 113      84.110 -65.051  -7.369  1.00 63.73           C  
ATOM   1689  HB1 ALA A 113      85.083 -64.928  -7.845  1.00 63.73           H  
ATOM   1690  HB2 ALA A 113      84.221 -64.902  -6.295  1.00 63.73           H  
ATOM   1691  HB3 ALA A 113      83.747 -66.060  -7.563  1.00 63.73           H  
ATOM   1692  O   ALA A 113      83.824 -63.562 -10.177  1.00 63.73           O  
ATOM   1693  N   THR A 114      82.050 -64.941  -9.936  1.00 56.58           N  
ATOM   1694  H   THR A 114      81.411 -65.359  -9.274  1.00 56.58           H  
ATOM   1695  CA  THR A 114      81.647 -65.022 -11.340  1.00 56.58           C  
ATOM   1696  HA  THR A 114      82.530 -65.159 -11.964  1.00 56.58           H  
ATOM   1697  C   THR A 114      81.000 -63.698 -11.760  1.00 56.58           C  
ATOM   1698  CB  THR A 114      80.713 -66.224 -11.569  1.00 56.58           C  
ATOM   1699  HB  THR A 114      80.333 -66.194 -12.590  1.00 56.58           H  
ATOM   1700  O   THR A 114      79.783 -63.590 -11.824  1.00 56.58           O  
ATOM   1701  CG2 THR A 114      81.427 -67.560 -11.344  1.00 56.58           C  
ATOM   1702 HG21 THR A 114      81.765 -67.640 -10.311  1.00 56.58           H  
ATOM   1703 HG22 THR A 114      80.733 -68.373 -11.557  1.00 56.58           H  
ATOM   1704 HG23 THR A 114      82.281 -67.636 -12.017  1.00 56.58           H  
ATOM   1705  OG1 THR A 114      79.636 -66.175 -10.659  1.00 56.58           O  
ATOM   1706  HG1 THR A 114      79.170 -65.367 -10.885  1.00 56.58           H  
ATOM   1707  N   GLU A 115      81.867 -62.702 -11.943  1.00 49.74           N  
ATOM   1708  H   GLU A 115      82.809 -62.930 -11.657  1.00 49.74           H  
ATOM   1709  CA  GLU A 115      81.781 -61.519 -12.806  1.00 49.74           C  
ATOM   1710  HA  GLU A 115      82.595 -60.853 -12.518  1.00 49.74           H  
ATOM   1711  C   GLU A 115      80.472 -60.715 -12.658  1.00 49.74           C  
ATOM   1712  CB  GLU A 115      82.111 -61.983 -14.239  1.00 49.74           C  
ATOM   1713  HB2 GLU A 115      81.984 -61.146 -14.925  1.00 49.74           H  
ATOM   1714  HB3 GLU A 115      81.418 -62.775 -14.523  1.00 49.74           H  
ATOM   1715  O   GLU A 115      79.439 -61.068 -13.204  1.00 49.74           O  
ATOM   1716  CG  GLU A 115      83.568 -62.503 -14.334  1.00 49.74           C  
ATOM   1717  HG2 GLU A 115      83.798 -63.128 -13.470  1.00 49.74           H  
ATOM   1718  HG3 GLU A 115      84.242 -61.648 -14.291  1.00 49.74           H  
ATOM   1719  CD  GLU A 115      83.854 -63.330 -15.598  1.00 49.74           C  
ATOM   1720  OE1 GLU A 115      84.674 -64.274 -15.484  1.00 49.74           O  
ATOM   1721  OE2 GLU A 115      83.197 -63.076 -16.631  1.00 49.74           O  
ATOM   1722  N   ARG A 116      80.384 -59.615 -11.894  1.00 60.50           N  
ATOM   1723  H   ARG A 116      79.407 -59.455 -11.694  1.00 60.50           H  
ATOM   1724  CA  ARG A 116      81.236 -58.411 -11.702  1.00 60.50           C  
ATOM   1725  HA  ARG A 116      80.585 -57.685 -11.216  1.00 60.50           H  
ATOM   1726  C   ARG A 116      81.620 -57.675 -12.977  1.00 60.50           C  
ATOM   1727  CB  ARG A 116      82.434 -58.578 -10.751  1.00 60.50           C  
ATOM   1728  HB2 ARG A 116      83.058 -57.688 -10.830  1.00 60.50           H  
ATOM   1729  HB3 ARG A 116      83.041 -59.440 -11.028  1.00 60.50           H  
ATOM   1730  O   ARG A 116      81.315 -56.491 -13.090  1.00 60.50           O  
ATOM   1731  CG  ARG A 116      81.981 -58.707  -9.295  1.00 60.50           C  
ATOM   1732  HG2 ARG A 116      81.487 -59.672  -9.178  1.00 60.50           H  
ATOM   1733  HG3 ARG A 116      81.278 -57.912  -9.046  1.00 60.50           H  
ATOM   1734  CD  ARG A 116      83.170 -58.635  -8.336  1.00 60.50           C  
ATOM   1735  HD2 ARG A 116      83.552 -57.614  -8.321  1.00 60.50           H  
ATOM   1736  HD3 ARG A 116      83.949 -59.309  -8.690  1.00 60.50           H  
ATOM   1737  NE  ARG A 116      82.752 -59.050  -6.988  1.00 60.50           N  
ATOM   1738  HE  ARG A 116      81.851 -59.500  -6.906  1.00 60.50           H  
ATOM   1739  NH1 ARG A 116      84.655 -58.492  -5.837  1.00 60.50           N  
ATOM   1740 HH11 ARG A 116      85.137 -58.420  -4.952  1.00 60.50           H  
ATOM   1741 HH12 ARG A 116      85.059 -58.163  -6.702  1.00 60.50           H  
ATOM   1742  NH2 ARG A 116      82.881 -59.366  -4.763  1.00 60.50           N  
ATOM   1743 HH21 ARG A 116      81.944 -59.743  -4.801  1.00 60.50           H  
ATOM   1744 HH22 ARG A 116      83.262 -59.173  -3.848  1.00 60.50           H  
ATOM   1745  CZ  ARG A 116      83.436 -58.963  -5.868  1.00 60.50           C  
ATOM   1746  N   GLU A 117      82.263 -58.352 -13.919  1.00 71.47           N  
ATOM   1747  H   GLU A 117      82.458 -59.334 -13.786  1.00 71.47           H  
ATOM   1748  CA  GLU A 117      82.783 -57.727 -15.139  1.00 71.47           C  
ATOM   1749  HA  GLU A 117      83.414 -56.887 -14.848  1.00 71.47           H  
ATOM   1750  C   GLU A 117      81.649 -57.154 -16.008  1.00 71.47           C  
ATOM   1751  CB  GLU A 117      83.666 -58.770 -15.847  1.00 71.47           C  
ATOM   1752  HB2 GLU A 117      83.049 -59.468 -16.413  1.00 71.47           H  
ATOM   1753  HB3 GLU A 117      84.179 -59.324 -15.062  1.00 71.47           H  
ATOM   1754  O   GLU A 117      81.738 -56.025 -16.492  1.00 71.47           O  
ATOM   1755  CG  GLU A 117      84.736 -58.150 -16.759  1.00 71.47           C  
ATOM   1756  HG2 GLU A 117      85.072 -57.215 -16.310  1.00 71.47           H  
ATOM   1757  HG3 GLU A 117      84.285 -57.910 -17.721  1.00 71.47           H  
ATOM   1758  CD  GLU A 117      85.971 -59.053 -16.960  1.00 71.47           C  
ATOM   1759  OE1 GLU A 117      86.983 -58.521 -17.473  1.00 71.47           O  
ATOM   1760  OE2 GLU A 117      85.937 -60.235 -16.560  1.00 71.47           O  
ATOM   1761  N   GLU A 118      80.517 -57.860 -16.086  1.00 70.82           N  
ATOM   1762  H   GLU A 118      80.509 -58.799 -15.714  1.00 70.82           H  
ATOM   1763  CA  GLU A 118      79.316 -57.401 -16.795  1.00 70.82           C  
ATOM   1764  HA  GLU A 118      79.611 -57.074 -17.792  1.00 70.82           H  
ATOM   1765  C   GLU A 118      78.622 -56.204 -16.107  1.00 70.82           C  
ATOM   1766  CB  GLU A 118      78.369 -58.604 -16.947  1.00 70.82           C  
ATOM   1767  HB2 GLU A 118      78.947 -59.447 -17.326  1.00 70.82           H  
ATOM   1768  HB3 GLU A 118      77.957 -58.869 -15.973  1.00 70.82           H  
ATOM   1769  O   GLU A 118      78.112 -55.300 -16.777  1.00 70.82           O  
ATOM   1770  CG  GLU A 118      77.230 -58.312 -17.934  1.00 70.82           C  
ATOM   1771  HG2 GLU A 118      76.602 -57.522 -17.521  1.00 70.82           H  
ATOM   1772  HG3 GLU A 118      77.663 -57.940 -18.862  1.00 70.82           H  
ATOM   1773  CD  GLU A 118      76.345 -59.527 -18.256  1.00 70.82           C  
ATOM   1774  OE1 GLU A 118      75.381 -59.314 -19.029  1.00 70.82           O  
ATOM   1775  OE2 GLU A 118      76.603 -60.630 -17.729  1.00 70.82           O  
ATOM   1776  N   LEU A 119      78.640 -56.150 -14.769  1.00 68.14           N  
ATOM   1777  H   LEU A 119      79.135 -56.881 -14.279  1.00 68.14           H  
ATOM   1778  CA  LEU A 119      78.012 -55.074 -13.989  1.00 68.14           C  
ATOM   1779  HA  LEU A 119      76.984 -54.965 -14.335  1.00 68.14           H  
ATOM   1780  C   LEU A 119      78.717 -53.727 -14.213  1.00 68.14           C  
ATOM   1781  CB  LEU A 119      77.999 -55.475 -12.500  1.00 68.14           C  
ATOM   1782  HB2 LEU A 119      79.029 -55.602 -12.167  1.00 68.14           H  
ATOM   1783  HB3 LEU A 119      77.494 -56.436 -12.399  1.00 68.14           H  
ATOM   1784  O   LEU A 119      78.055 -52.710 -14.432  1.00 68.14           O  
ATOM   1785  CG  LEU A 119      77.316 -54.456 -11.564  1.00 68.14           C  
ATOM   1786  HG  LEU A 119      77.787 -53.480 -11.678  1.00 68.14           H  
ATOM   1787  CD1 LEU A 119      75.819 -54.322 -11.851  1.00 68.14           C  
ATOM   1788 HD11 LEU A 119      75.369 -53.647 -11.124  1.00 68.14           H  
ATOM   1789 HD12 LEU A 119      75.334 -55.296 -11.782  1.00 68.14           H  
ATOM   1790 HD13 LEU A 119      75.666 -53.901 -12.845  1.00 68.14           H  
ATOM   1791  CD2 LEU A 119      77.491 -54.896 -10.111  1.00 68.14           C  
ATOM   1792 HD21 LEU A 119      78.551 -54.946  -9.863  1.00 68.14           H  
ATOM   1793 HD22 LEU A 119      77.015 -54.171  -9.451  1.00 68.14           H  
ATOM   1794 HD23 LEU A 119      77.033 -55.873  -9.953  1.00 68.14           H  
ATOM   1795  N   VAL A 120      80.054 -53.731 -14.220  1.00 70.41           N  
ATOM   1796  H   VAL A 120      80.523 -54.612 -14.064  1.00 70.41           H  
ATOM   1797  CA  VAL A 120      80.875 -52.527 -14.440  1.00 70.41           C  
ATOM   1798  HA  VAL A 120      80.603 -51.777 -13.697  1.00 70.41           H  
ATOM   1799  C   VAL A 120      80.586 -51.912 -15.814  1.00 70.41           C  
ATOM   1800  CB  VAL A 120      82.373 -52.855 -14.263  1.00 70.41           C  
ATOM   1801  HB  VAL A 120      82.638 -53.684 -14.918  1.00 70.41           H  
ATOM   1802  O   VAL A 120      80.320 -50.714 -15.905  1.00 70.41           O  
ATOM   1803  CG1 VAL A 120      83.277 -51.663 -14.599  1.00 70.41           C  
ATOM   1804 HG11 VAL A 120      82.999 -50.795 -14.000  1.00 70.41           H  
ATOM   1805 HG12 VAL A 120      83.194 -51.402 -15.654  1.00 70.41           H  
ATOM   1806 HG13 VAL A 120      84.319 -51.916 -14.402  1.00 70.41           H  
ATOM   1807  CG2 VAL A 120      82.674 -53.257 -12.811  1.00 70.41           C  
ATOM   1808 HG21 VAL A 120      82.443 -52.430 -12.139  1.00 70.41           H  
ATOM   1809 HG22 VAL A 120      82.079 -54.124 -12.523  1.00 70.41           H  
ATOM   1810 HG23 VAL A 120      83.728 -53.518 -12.713  1.00 70.41           H  
ATOM   1811  N   GLN A 121      80.512 -52.735 -16.870  1.00 70.29           N  
ATOM   1812  H   GLN A 121      80.711 -53.715 -16.728  1.00 70.29           H  
ATOM   1813  CA  GLN A 121      80.220 -52.267 -18.237  1.00 70.29           C  
ATOM   1814  HA  GLN A 121      80.980 -51.549 -18.543  1.00 70.29           H  
ATOM   1815  C   GLN A 121      78.851 -51.585 -18.375  1.00 70.29           C  
ATOM   1816  CB  GLN A 121      80.213 -53.460 -19.202  1.00 70.29           C  
ATOM   1817  HB2 GLN A 121      79.795 -53.127 -20.152  1.00 70.29           H  
ATOM   1818  HB3 GLN A 121      79.568 -54.244 -18.806  1.00 70.29           H  
ATOM   1819  O   GLN A 121      78.624 -50.766 -19.274  1.00 70.29           O  
ATOM   1820  CG  GLN A 121      81.599 -54.043 -19.489  1.00 70.29           C  
ATOM   1821  HG2 GLN A 121      82.247 -53.261 -19.887  1.00 70.29           H  
ATOM   1822  HG3 GLN A 121      82.040 -54.415 -18.565  1.00 70.29           H  
ATOM   1823  CD  GLN A 121      81.534 -55.185 -20.500  1.00 70.29           C  
ATOM   1824  NE2 GLN A 121      82.636 -55.850 -20.758  1.00 70.29           N  
ATOM   1825 HE21 GLN A 121      83.458 -55.698 -20.191  1.00 70.29           H  
ATOM   1826 HE22 GLN A 121      82.532 -56.669 -21.340  1.00 70.29           H  
ATOM   1827  OE1 GLN A 121      80.509 -55.487 -21.096  1.00 70.29           O  
ATOM   1828  N   ARG A 122      77.877 -51.972 -17.547  1.00 70.09           N  
ATOM   1829  H   ARG A 122      78.103 -52.653 -16.836  1.00 70.09           H  
ATOM   1830  CA  ARG A 122      76.524 -51.412 -17.603  1.00 70.09           C  
ATOM   1831  HA  ARG A 122      76.259 -51.231 -18.645  1.00 70.09           H  
ATOM   1832  C   ARG A 122      76.448 -50.028 -16.963  1.00 70.09           C  
ATOM   1833  CB  ARG A 122      75.522 -52.411 -17.004  1.00 70.09           C  
ATOM   1834  HB2 ARG A 122      74.859 -51.892 -16.312  1.00 70.09           H  
ATOM   1835  HB3 ARG A 122      76.042 -53.193 -16.450  1.00 70.09           H  
ATOM   1836  O   ARG A 122      75.815 -49.152 -17.549  1.00 70.09           O  
ATOM   1837  CG  ARG A 122      74.673 -53.040 -18.117  1.00 70.09           C  
ATOM   1838  HG2 ARG A 122      75.318 -53.529 -18.847  1.00 70.09           H  
ATOM   1839  HG3 ARG A 122      74.115 -52.245 -18.610  1.00 70.09           H  
ATOM   1840  CD  ARG A 122      73.699 -54.073 -17.541  1.00 70.09           C  
ATOM   1841  HD2 ARG A 122      73.502 -53.835 -16.496  1.00 70.09           H  
ATOM   1842  HD3 ARG A 122      74.167 -55.056 -17.584  1.00 70.09           H  
ATOM   1843  NE  ARG A 122      72.413 -54.073 -18.266  1.00 70.09           N  
ATOM   1844  HE  ARG A 122      72.245 -53.312 -18.909  1.00 70.09           H  
ATOM   1845  NH1 ARG A 122      71.514 -55.912 -17.229  1.00 70.09           N  
ATOM   1846 HH11 ARG A 122      70.753 -56.561 -17.090  1.00 70.09           H  
ATOM   1847 HH12 ARG A 122      72.412 -56.110 -16.811  1.00 70.09           H  
ATOM   1848  NH2 ARG A 122      70.262 -54.726 -18.646  1.00 70.09           N  
ATOM   1849 HH21 ARG A 122      70.115 -53.937 -19.258  1.00 70.09           H  
ATOM   1850 HH22 ARG A 122      69.497 -55.354 -18.445  1.00 70.09           H  
ATOM   1851  CZ  ARG A 122      71.407 -54.902 -18.046  1.00 70.09           C  
ATOM   1852  N   LEU A 123      77.132 -49.814 -15.839  1.00 69.16           N  
ATOM   1853  H   LEU A 123      77.659 -50.581 -15.445  1.00 69.16           H  
ATOM   1854  CA  LEU A 123      77.124 -48.533 -15.125  1.00 69.16           C  
ATOM   1855  HA  LEU A 123      76.087 -48.231 -14.978  1.00 69.16           H  
ATOM   1856  C   LEU A 123      77.778 -47.402 -15.928  1.00 69.16           C  
ATOM   1857  CB  LEU A 123      77.810 -48.717 -13.757  1.00 69.16           C  
ATOM   1858  HB2 LEU A 123      78.732 -49.281 -13.897  1.00 69.16           H  
ATOM   1859  HB3 LEU A 123      78.073 -47.743 -13.347  1.00 69.16           H  
ATOM   1860  O   LEU A 123      77.233 -46.300 -16.002  1.00 69.16           O  
ATOM   1861  CG  LEU A 123      76.905 -49.441 -12.748  1.00 69.16           C  
ATOM   1862  HG  LEU A 123      76.463 -50.314 -13.229  1.00 69.16           H  
ATOM   1863  CD1 LEU A 123      77.727 -49.923 -11.551  1.00 69.16           C  
ATOM   1864 HD11 LEU A 123      78.489 -50.624 -11.890  1.00 69.16           H  
ATOM   1865 HD12 LEU A 123      78.205 -49.077 -11.057  1.00 69.16           H  
ATOM   1866 HD13 LEU A 123      77.078 -50.433 -10.839  1.00 69.16           H  
ATOM   1867  CD2 LEU A 123      75.778 -48.516 -12.271  1.00 69.16           C  
ATOM   1868 HD21 LEU A 123      74.874 -49.104 -12.111  1.00 69.16           H  
ATOM   1869 HD22 LEU A 123      75.536 -47.750 -13.008  1.00 69.16           H  
ATOM   1870 HD23 LEU A 123      76.059 -48.010 -11.347  1.00 69.16           H  
ATOM   1871  N   GLU A 124      78.892 -47.685 -16.608  1.00 71.77           N  
ATOM   1872  H   GLU A 124      79.322 -48.589 -16.473  1.00 71.77           H  
ATOM   1873  CA  GLU A 124      79.602 -46.697 -17.433  1.00 71.77           C  
ATOM   1874  HA  GLU A 124      79.913 -45.861 -16.806  1.00 71.77           H  
ATOM   1875  C   GLU A 124      78.727 -46.117 -18.558  1.00 71.77           C  
ATOM   1876  CB  GLU A 124      80.855 -47.343 -18.042  1.00 71.77           C  
ATOM   1877  HB2 GLU A 124      81.273 -46.660 -18.782  1.00 71.77           H  
ATOM   1878  HB3 GLU A 124      80.563 -48.264 -18.547  1.00 71.77           H  
ATOM   1879  O   GLU A 124      78.821 -44.928 -18.873  1.00 71.77           O  
ATOM   1880  CG  GLU A 124      81.939 -47.635 -16.993  1.00 71.77           C  
ATOM   1881  HG2 GLU A 124      81.544 -48.323 -16.245  1.00 71.77           H  
ATOM   1882  HG3 GLU A 124      82.189 -46.701 -16.491  1.00 71.77           H  
ATOM   1883  CD  GLU A 124      83.206 -48.241 -17.617  1.00 71.77           C  
ATOM   1884  OE1 GLU A 124      84.298 -47.989 -17.059  1.00 71.77           O  
ATOM   1885  OE2 GLU A 124      83.083 -48.931 -18.657  1.00 71.77           O  
ATOM   1886  N   ARG A 125      77.822 -46.923 -19.135  1.00 66.96           N  
ATOM   1887  H   ARG A 125      77.763 -47.872 -18.793  1.00 66.96           H  
ATOM   1888  CA  ARG A 125      76.909 -46.469 -20.198  1.00 66.96           C  
ATOM   1889  HA  ARG A 125      77.492 -45.924 -20.941  1.00 66.96           H  
ATOM   1890  C   ARG A 125      75.874 -45.458 -19.711  1.00 66.96           C  
ATOM   1891  CB  ARG A 125      76.220 -47.666 -20.873  1.00 66.96           C  
ATOM   1892  HB2 ARG A 125      75.999 -48.437 -20.135  1.00 66.96           H  
ATOM   1893  HB3 ARG A 125      75.279 -47.334 -21.311  1.00 66.96           H  
ATOM   1894  O   ARG A 125      75.525 -44.559 -20.471  1.00 66.96           O  
ATOM   1895  CG  ARG A 125      77.091 -48.232 -22.002  1.00 66.96           C  
ATOM   1896  HG2 ARG A 125      77.279 -47.440 -22.726  1.00 66.96           H  
ATOM   1897  HG3 ARG A 125      78.048 -48.566 -21.601  1.00 66.96           H  
ATOM   1898  CD  ARG A 125      76.400 -49.391 -22.727  1.00 66.96           C  
ATOM   1899  HD2 ARG A 125      76.939 -49.564 -23.659  1.00 66.96           H  
ATOM   1900  HD3 ARG A 125      75.372 -49.115 -22.962  1.00 66.96           H  
ATOM   1901  NE  ARG A 125      76.426 -50.618 -21.911  1.00 66.96           N  
ATOM   1902  HE  ARG A 125      76.729 -50.509 -20.954  1.00 66.96           H  
ATOM   1903  NH1 ARG A 125      76.066 -52.131 -23.604  1.00 66.96           N  
ATOM   1904 HH11 ARG A 125      76.007 -53.092 -23.910  1.00 66.96           H  
ATOM   1905 HH12 ARG A 125      75.967 -51.367 -24.257  1.00 66.96           H  
ATOM   1906  NH2 ARG A 125      76.437 -52.856 -21.526  1.00 66.96           N  
ATOM   1907 HH21 ARG A 125      76.794 -52.679 -20.598  1.00 66.96           H  
ATOM   1908 HH22 ARG A 125      76.444 -53.809 -21.862  1.00 66.96           H  
ATOM   1909  CZ  ARG A 125      76.302 -51.858 -22.350  1.00 66.96           C  
ATOM   1910  N   MET A 126      75.402 -45.572 -18.469  1.00 66.41           N  
ATOM   1911  H   MET A 126      75.783 -46.292 -17.873  1.00 66.41           H  
ATOM   1912  CA  MET A 126      74.382 -44.665 -17.923  1.00 66.41           C  
ATOM   1913  HA  MET A 126      73.568 -44.569 -18.641  1.00 66.41           H  
ATOM   1914  C   MET A 126      74.939 -43.252 -17.697  1.00 66.41           C  
ATOM   1915  CB  MET A 126      73.808 -45.245 -16.622  1.00 66.41           C  
ATOM   1916  HB2 MET A 126      73.155 -44.499 -16.170  1.00 66.41           H  
ATOM   1917  HB3 MET A 126      74.617 -45.463 -15.924  1.00 66.41           H  
ATOM   1918  O   MET A 126      74.282 -42.263 -18.014  1.00 66.41           O  
ATOM   1919  CG  MET A 126      72.996 -46.520 -16.879  1.00 66.41           C  
ATOM   1920  HG2 MET A 126      72.166 -46.283 -17.545  1.00 66.41           H  
ATOM   1921  HG3 MET A 126      73.635 -47.247 -17.380  1.00 66.41           H  
ATOM   1922  SD  MET A 126      72.330 -47.319 -15.393  1.00 66.41           S  
ATOM   1923  CE  MET A 126      71.168 -46.056 -14.798  1.00 66.41           C  
ATOM   1924  HE1 MET A 126      71.711 -45.161 -14.494  1.00 66.41           H  
ATOM   1925  HE2 MET A 126      70.456 -45.805 -15.585  1.00 66.41           H  
ATOM   1926  HE3 MET A 126      70.625 -46.443 -13.936  1.00 66.41           H  
ATOM   1927  N   LEU A 127      76.189 -43.154 -17.235  1.00 67.19           N  
ATOM   1928  H   LEU A 127      76.667 -44.013 -17.004  1.00 67.19           H  
ATOM   1929  CA  LEU A 127      76.891 -41.890 -16.980  1.00 67.19           C  
ATOM   1930  HA  LEU A 127      76.303 -41.308 -16.270  1.00 67.19           H  
ATOM   1931  C   LEU A 127      77.049 -41.012 -18.234  1.00 67.19           C  
ATOM   1932  CB  LEU A 127      78.263 -42.242 -16.362  1.00 67.19           C  
ATOM   1933  HB2 LEU A 127      79.064 -41.771 -16.932  1.00 67.19           H  
ATOM   1934  HB3 LEU A 127      78.432 -43.316 -16.441  1.00 67.19           H  
ATOM   1935  O   LEU A 127      77.048 -39.784 -18.139  1.00 67.19           O  
ATOM   1936  CG  LEU A 127      78.377 -41.826 -14.883  1.00 67.19           C  
ATOM   1937  HG  LEU A 127      77.390 -41.823 -14.420  1.00 67.19           H  
ATOM   1938  CD1 LEU A 127      79.249 -42.815 -14.113  1.00 67.19           C  
ATOM   1939 HD11 LEU A 127      78.794 -43.805 -14.143  1.00 67.19           H  
ATOM   1940 HD12 LEU A 127      79.325 -42.506 -13.071  1.00 67.19           H  
ATOM   1941 HD13 LEU A 127      80.246 -42.865 -14.551  1.00 67.19           H  
ATOM   1942  CD2 LEU A 127      78.994 -40.430 -14.765  1.00 67.19           C  
ATOM   1943 HD21 LEU A 127      79.017 -40.135 -13.716  1.00 67.19           H  
ATOM   1944 HD22 LEU A 127      78.383 -39.716 -15.317  1.00 67.19           H  
ATOM   1945 HD23 LEU A 127      80.010 -40.432 -15.161  1.00 67.19           H  
ATOM   1946  N   ALA A 128      77.164 -41.625 -19.416  1.00 65.31           N  
ATOM   1947  H   ALA A 128      77.150 -42.635 -19.433  1.00 65.31           H  
ATOM   1948  CA  ALA A 128      77.350 -40.905 -20.674  1.00 65.31           C  
ATOM   1949  HA  ALA A 128      78.195 -40.226 -20.559  1.00 65.31           H  
ATOM   1950  C   ALA A 128      76.133 -40.049 -21.075  1.00 65.31           C  
ATOM   1951  CB  ALA A 128      77.700 -41.929 -21.760  1.00 65.31           C  
ATOM   1952  HB1 ALA A 128      78.582 -42.497 -21.465  1.00 65.31           H  
ATOM   1953  HB2 ALA A 128      76.866 -42.616 -21.906  1.00 65.31           H  
ATOM   1954  HB3 ALA A 128      77.903 -41.413 -22.698  1.00 65.31           H  
ATOM   1955  O   ALA A 128      76.305 -39.015 -21.721  1.00 65.31           O  
ATOM   1956  N   ALA A 129      74.920 -40.449 -20.678  1.00 56.69           N  
ATOM   1957  H   ALA A 129      74.847 -41.272 -20.097  1.00 56.69           H  
ATOM   1958  CA  ALA A 129      73.677 -39.817 -21.120  1.00 56.69           C  
ATOM   1959  HA  ALA A 129      73.754 -39.606 -22.187  1.00 56.69           H  
ATOM   1960  C   ALA A 129      73.367 -38.473 -20.424  1.00 56.69           C  
ATOM   1961  CB  ALA A 129      72.545 -40.834 -20.922  1.00 56.69           C  
ATOM   1962  HB1 ALA A 129      71.610 -40.414 -21.292  1.00 56.69           H  
ATOM   1963  HB2 ALA A 129      72.433 -41.067 -19.863  1.00 56.69           H  
ATOM   1964  HB3 ALA A 129      72.764 -41.749 -21.472  1.00 56.69           H  
ATOM   1965  O   ALA A 129      72.656 -37.645 -20.984  1.00 56.69           O  
ATOM   1966  N   LEU A 130      73.909 -38.230 -19.226  1.00 56.91           N  
ATOM   1967  H   LEU A 130      74.503 -38.948 -18.836  1.00 56.91           H  
ATOM   1968  CA  LEU A 130      73.483 -37.139 -18.330  1.00 56.91           C  
ATOM   1969  HA  LEU A 130      72.402 -37.039 -18.429  1.00 56.91           H  
ATOM   1970  C   LEU A 130      74.067 -35.748 -18.670  1.00 56.91           C  
ATOM   1971  CB  LEU A 130      73.814 -37.585 -16.883  1.00 56.91           C  
ATOM   1972  HB2 LEU A 130      74.639 -36.992 -16.489  1.00 56.91           H  
ATOM   1973  HB3 LEU A 130      74.168 -38.616 -16.905  1.00 56.91           H  
ATOM   1974  O   LEU A 130      73.531 -34.729 -18.249  1.00 56.91           O  
ATOM   1975  CG  LEU A 130      72.618 -37.524 -15.909  1.00 56.91           C  
ATOM   1976  HG  LEU A 130      71.687 -37.677 -16.456  1.00 56.91           H  
ATOM   1977  CD1 LEU A 130      72.731 -38.638 -14.868  1.00 56.91           C  
ATOM   1978 HD11 LEU A 130      73.657 -38.533 -14.301  1.00 56.91           H  
ATOM   1979 HD12 LEU A 130      72.712 -39.610 -15.360  1.00 56.91           H  
ATOM   1980 HD13 LEU A 130      71.886 -38.585 -14.181  1.00 56.91           H  
ATOM   1981  CD2 LEU A 130      72.554 -36.186 -15.173  1.00 56.91           C  
ATOM   1982 HD21 LEU A 130      73.456 -36.032 -14.581  1.00 56.91           H  
ATOM   1983 HD22 LEU A 130      71.686 -36.172 -14.513  1.00 56.91           H  
ATOM   1984 HD23 LEU A 130      72.451 -35.375 -15.893  1.00 56.91           H  
ATOM   1985  N   ARG A 131      75.170 -35.672 -19.424  1.00 58.32           N  
ATOM   1986  H   ARG A 131      75.515 -36.545 -19.797  1.00 58.32           H  
ATOM   1987  CA  ARG A 131      75.955 -34.431 -19.637  1.00 58.32           C  
ATOM   1988  HA  ARG A 131      76.196 -34.025 -18.654  1.00 58.32           H  
ATOM   1989  C   ARG A 131      75.287 -33.239 -20.350  1.00 58.32           C  
ATOM   1990  CB  ARG A 131      77.256 -34.753 -20.387  1.00 58.32           C  
ATOM   1991  HB2 ARG A 131      77.594 -33.867 -20.925  1.00 58.32           H  
ATOM   1992  HB3 ARG A 131      77.084 -35.544 -21.116  1.00 58.32           H  
ATOM   1993  O   ARG A 131      75.669 -32.124 -20.014  1.00 58.32           O  
ATOM   1994  CG  ARG A 131      78.366 -35.155 -19.421  1.00 58.32           C  
ATOM   1995  HG2 ARG A 131      78.072 -36.069 -18.905  1.00 58.32           H  
ATOM   1996  HG3 ARG A 131      78.526 -34.364 -18.687  1.00 58.32           H  
ATOM   1997  CD  ARG A 131      79.658 -35.397 -20.200  1.00 58.32           C  
ATOM   1998  HD2 ARG A 131      79.437 -36.058 -21.037  1.00 58.32           H  
ATOM   1999  HD3 ARG A 131      80.030 -34.446 -20.582  1.00 58.32           H  
ATOM   2000  NE  ARG A 131      80.665 -36.027 -19.333  1.00 58.32           N  
ATOM   2001  HE  ARG A 131      80.436 -36.080 -18.351  1.00 58.32           H  
ATOM   2002  NH1 ARG A 131      82.160 -36.599 -20.974  1.00 58.32           N  
ATOM   2003 HH11 ARG A 131      81.569 -36.133 -21.647  1.00 58.32           H  
ATOM   2004 HH12 ARG A 131      83.001 -37.078 -21.264  1.00 58.32           H  
ATOM   2005  NH2 ARG A 131      82.523 -37.244 -18.864  1.00 58.32           N  
ATOM   2006 HH21 ARG A 131      82.227 -37.307 -17.900  1.00 58.32           H  
ATOM   2007 HH22 ARG A 131      83.350 -37.740 -19.164  1.00 58.32           H  
ATOM   2008  CZ  ARG A 131      81.776 -36.616 -19.727  1.00 58.32           C  
ATOM   2009  N   PRO A 132      74.433 -33.398 -21.377  1.00 46.67           N  
ATOM   2010  CA  PRO A 132      74.157 -32.279 -22.295  1.00 46.67           C  
ATOM   2011  HA  PRO A 132      75.110 -31.831 -22.577  1.00 46.67           H  
ATOM   2012  C   PRO A 132      73.252 -31.140 -21.778  1.00 46.67           C  
ATOM   2013  CB  PRO A 132      73.545 -32.924 -23.544  1.00 46.67           C  
ATOM   2014  HB2 PRO A 132      72.458 -32.899 -23.477  1.00 46.67           H  
ATOM   2015  HB3 PRO A 132      73.876 -32.424 -24.454  1.00 46.67           H  
ATOM   2016  O   PRO A 132      73.192 -30.089 -22.411  1.00 46.67           O  
ATOM   2017  CG  PRO A 132      74.011 -34.375 -23.495  1.00 46.67           C  
ATOM   2018  HG2 PRO A 132      75.013 -34.454 -23.916  1.00 46.67           H  
ATOM   2019  HG3 PRO A 132      73.320 -35.041 -24.012  1.00 46.67           H  
ATOM   2020  CD  PRO A 132      74.059 -34.659 -22.003  1.00 46.67           C  
ATOM   2021  HD2 PRO A 132      74.784 -35.457 -21.837  1.00 46.67           H  
ATOM   2022  HD3 PRO A 132      73.075 -34.964 -21.648  1.00 46.67           H  
ATOM   2023  N   VAL A 133      72.511 -31.336 -20.688  1.00 43.02           N  
ATOM   2024  H   VAL A 133      72.672 -32.184 -20.163  1.00 43.02           H  
ATOM   2025  CA  VAL A 133      71.481 -30.409 -20.158  1.00 43.02           C  
ATOM   2026  HA  VAL A 133      70.803 -30.109 -20.957  1.00 43.02           H  
ATOM   2027  C   VAL A 133      72.129 -29.141 -19.538  1.00 43.02           C  
ATOM   2028  CB  VAL A 133      70.695 -31.190 -19.067  1.00 43.02           C  
ATOM   2029  HB  VAL A 133      71.360 -31.375 -18.223  1.00 43.02           H  
ATOM   2030  O   VAL A 133      73.074 -29.315 -18.779  1.00 43.02           O  
ATOM   2031  CG1 VAL A 133      69.487 -30.406 -18.548  1.00 43.02           C  
ATOM   2032 HG11 VAL A 133      68.988 -30.972 -17.762  1.00 43.02           H  
ATOM   2033 HG12 VAL A 133      68.781 -30.224 -19.358  1.00 43.02           H  
ATOM   2034 HG13 VAL A 133      69.807 -29.455 -18.124  1.00 43.02           H  
ATOM   2035  CG2 VAL A 133      70.177 -32.562 -19.548  1.00 43.02           C  
ATOM   2036 HG21 VAL A 133      69.563 -32.438 -20.439  1.00 43.02           H  
ATOM   2037 HG22 VAL A 133      71.006 -33.236 -19.764  1.00 43.02           H  
ATOM   2038 HG23 VAL A 133      69.577 -33.024 -18.764  1.00 43.02           H  
ATOM   2039  N   ALA A 134      71.726 -27.857 -19.683  1.00 35.06           N  
ATOM   2040  H   ALA A 134      72.216 -27.269 -19.024  1.00 35.06           H  
ATOM   2041  CA  ALA A 134      71.022 -27.030 -20.696  1.00 35.06           C  
ATOM   2042  HA  ALA A 134      71.206 -27.440 -21.689  1.00 35.06           H  
ATOM   2043  C   ALA A 134      71.604 -25.567 -20.634  1.00 35.06           C  
ATOM   2044  CB  ALA A 134      69.511 -27.021 -20.415  1.00 35.06           C  
ATOM   2045  HB1 ALA A 134      69.114 -28.033 -20.491  1.00 35.06           H  
ATOM   2046  HB2 ALA A 134      69.322 -26.638 -19.412  1.00 35.06           H  
ATOM   2047  HB3 ALA A 134      68.999 -26.388 -21.140  1.00 35.06           H  
ATOM   2048  O   ALA A 134      72.143 -25.184 -19.600  1.00 35.06           O  
ATOM   2049  N   GLN A 135      71.529 -24.738 -21.698  1.00 37.90           N  
ATOM   2050  H   GLN A 135      71.024 -25.075 -22.505  1.00 37.90           H  
ATOM   2051  CA  GLN A 135      72.358 -23.507 -21.906  1.00 37.90           C  
ATOM   2052  HA  GLN A 135      73.119 -23.468 -21.128  1.00 37.90           H  
ATOM   2053  C   GLN A 135      71.646 -22.113 -21.844  1.00 37.90           C  
ATOM   2054  CB  GLN A 135      73.087 -23.648 -23.268  1.00 37.90           C  
ATOM   2055  HB2 GLN A 135      72.356 -23.928 -24.027  1.00 37.90           H  
ATOM   2056  HB3 GLN A 135      73.512 -22.689 -23.563  1.00 37.90           H  
ATOM   2057  O   GLN A 135      72.252 -21.102 -22.188  1.00 37.90           O  
ATOM   2058  CG  GLN A 135      74.249 -24.655 -23.277  1.00 37.90           C  
ATOM   2059  HG2 GLN A 135      73.892 -25.632 -22.953  1.00 37.90           H  
ATOM   2060  HG3 GLN A 135      75.009 -24.318 -22.571  1.00 37.90           H  
ATOM   2061  CD  GLN A 135      74.889 -24.816 -24.659  1.00 37.90           C  
ATOM   2062  NE2 GLN A 135      76.107 -25.305 -24.737  1.00 37.90           N  
ATOM   2063 HE21 GLN A 135      76.475 -25.395 -25.673  1.00 37.90           H  
ATOM   2064 HE22 GLN A 135      76.610 -25.560 -23.899  1.00 37.90           H  
ATOM   2065  OE1 GLN A 135      74.318 -24.541 -25.700  1.00 37.90           O  
ATOM   2066  N   ALA A 136      70.368 -22.005 -21.471  1.00 35.82           N  
ATOM   2067  H   ALA A 136      69.925 -22.821 -21.072  1.00 35.82           H  
ATOM   2068  CA  ALA A 136      69.469 -20.910 -21.906  1.00 35.82           C  
ATOM   2069  HA  ALA A 136      69.790 -20.605 -22.902  1.00 35.82           H  
ATOM   2070  C   ALA A 136      69.404 -19.580 -21.073  1.00 35.82           C  
ATOM   2071  CB  ALA A 136      68.082 -21.561 -22.067  1.00 35.82           C  
ATOM   2072  HB1 ALA A 136      68.143 -22.427 -22.726  1.00 35.82           H  
ATOM   2073  HB2 ALA A 136      67.698 -21.869 -21.094  1.00 35.82           H  
ATOM   2074  HB3 ALA A 136      67.388 -20.843 -22.504  1.00 35.82           H  
ATOM   2075  O   ALA A 136      68.319 -19.208 -20.645  1.00 35.82           O  
ATOM   2076  N   ALA A 137      70.489 -18.821 -20.839  1.00 28.36           N  
ATOM   2077  H   ALA A 137      71.370 -19.117 -21.234  1.00 28.36           H  
ATOM   2078  CA  ALA A 137      70.526 -17.804 -19.751  1.00 28.36           C  
ATOM   2079  HA  ALA A 137      69.826 -18.139 -18.986  1.00 28.36           H  
ATOM   2080  C   ALA A 137      70.139 -16.293 -19.985  1.00 28.36           C  
ATOM   2081  CB  ALA A 137      71.920 -17.903 -19.110  1.00 28.36           C  
ATOM   2082  HB1 ALA A 137      71.953 -17.280 -18.217  1.00 28.36           H  
ATOM   2083  HB2 ALA A 137      72.673 -17.545 -19.812  1.00 28.36           H  
ATOM   2084  HB3 ALA A 137      72.137 -18.934 -18.831  1.00 28.36           H  
ATOM   2085  O   ALA A 137      69.778 -15.658 -18.999  1.00 28.36           O  
ATOM   2086  N   ASP A 138      70.232 -15.664 -21.179  1.00 26.13           N  
ATOM   2087  H   ASP A 138      70.422 -16.264 -21.969  1.00 26.13           H  
ATOM   2088  CA  ASP A 138      70.791 -14.270 -21.297  1.00 26.13           C  
ATOM   2089  HA  ASP A 138      71.427 -14.153 -20.419  1.00 26.13           H  
ATOM   2090  C   ASP A 138      69.944 -12.934 -21.240  1.00 26.13           C  
ATOM   2091  CB  ASP A 138      71.748 -14.213 -22.509  1.00 26.13           C  
ATOM   2092  HB2 ASP A 138      71.878 -13.172 -22.805  1.00 26.13           H  
ATOM   2093  HB3 ASP A 138      71.286 -14.728 -23.351  1.00 26.13           H  
ATOM   2094  O   ASP A 138      70.133 -12.155 -20.309  1.00 26.13           O  
ATOM   2095  CG  ASP A 138      73.161 -14.772 -22.273  1.00 26.13           C  
ATOM   2096  OD1 ASP A 138      73.592 -14.875 -21.104  1.00 26.13           O  
ATOM   2097  OD2 ASP A 138      73.821 -15.063 -23.295  1.00 26.13           O  
ATOM   2098  N   ALA A 139      69.219 -12.481 -22.293  1.00 25.66           N  
ATOM   2099  H   ALA A 139      68.988 -13.153 -23.011  1.00 25.66           H  
ATOM   2100  CA  ALA A 139      69.166 -11.028 -22.683  1.00 25.66           C  
ATOM   2101  HA  ALA A 139      70.080 -10.578 -22.297  1.00 25.66           H  
ATOM   2102  C   ALA A 139      67.998 -10.114 -22.157  1.00 25.66           C  
ATOM   2103  CB  ALA A 139      69.263 -10.959 -24.216  1.00 25.66           C  
ATOM   2104  HB1 ALA A 139      69.349  -9.920 -24.535  1.00 25.66           H  
ATOM   2105  HB2 ALA A 139      68.369 -11.396 -24.660  1.00 25.66           H  
ATOM   2106  HB3 ALA A 139      70.142 -11.508 -24.556  1.00 25.66           H  
ATOM   2107  O   ALA A 139      66.853 -10.546 -22.104  1.00 25.66           O  
ATOM   2108  N   SER A 140      68.261  -8.810 -21.869  1.00 24.80           N  
ATOM   2109  H   SER A 140      69.218  -8.515 -22.000  1.00 24.80           H  
ATOM   2110  CA  SER A 140      67.510  -7.949 -20.898  1.00 24.80           C  
ATOM   2111  HA  SER A 140      66.713  -8.547 -20.458  1.00 24.80           H  
ATOM   2112  C   SER A 140      66.853  -6.585 -21.309  1.00 24.80           C  
ATOM   2113  CB  SER A 140      68.511  -7.612 -19.780  1.00 24.80           C  
ATOM   2114  HB2 SER A 140      68.032  -6.993 -19.021  1.00 24.80           H  
ATOM   2115  HB3 SER A 140      68.844  -8.537 -19.310  1.00 24.80           H  
ATOM   2116  O   SER A 140      66.190  -5.987 -20.470  1.00 24.80           O  
ATOM   2117  OG  SER A 140      69.638  -6.930 -20.323  1.00 24.80           O  
ATOM   2118  HG  SER A 140      70.197  -6.672 -19.586  1.00 24.80           H  
ATOM   2119  N   GLY A 141      67.049  -6.036 -22.520  1.00 23.24           N  
ATOM   2120  H   GLY A 141      67.483  -6.659 -23.186  1.00 23.24           H  
ATOM   2121  CA  GLY A 141      67.141  -4.576 -22.847  1.00 23.24           C  
ATOM   2122  HA2 GLY A 141      67.377  -4.515 -23.909  1.00 23.24           H  
ATOM   2123  HA3 GLY A 141      68.024  -4.207 -22.325  1.00 23.24           H  
ATOM   2124  C   GLY A 141      66.038  -3.493 -22.581  1.00 23.24           C  
ATOM   2125  O   GLY A 141      65.946  -2.964 -21.481  1.00 23.24           O  
ATOM   2126  N   THR A 142      65.455  -2.897 -23.650  1.00 23.15           N  
ATOM   2127  H   THR A 142      65.470  -3.427 -24.509  1.00 23.15           H  
ATOM   2128  CA  THR A 142      65.613  -1.423 -23.895  1.00 23.15           C  
ATOM   2129  HA  THR A 142      66.109  -0.986 -23.029  1.00 23.15           H  
ATOM   2130  C   THR A 142      64.417  -0.470 -24.178  1.00 23.15           C  
ATOM   2131  CB  THR A 142      66.537  -1.229 -25.123  1.00 23.15           C  
ATOM   2132  HB  THR A 142      66.367  -0.253 -25.577  1.00 23.15           H  
ATOM   2133  O   THR A 142      64.649   0.735 -24.126  1.00 23.15           O  
ATOM   2134  CG2 THR A 142      68.022  -1.304 -24.783  1.00 23.15           C  
ATOM   2135 HG21 THR A 142      68.262  -0.538 -24.045  1.00 23.15           H  
ATOM   2136 HG22 THR A 142      68.267  -2.283 -24.371  1.00 23.15           H  
ATOM   2137 HG23 THR A 142      68.616  -1.129 -25.680  1.00 23.15           H  
ATOM   2138  OG1 THR A 142      66.289  -2.222 -26.100  1.00 23.15           O  
ATOM   2139  HG1 THR A 142      66.704  -1.935 -26.916  1.00 23.15           H  
ATOM   2140  N   GLY A 143      63.220  -0.901 -24.604  1.00 22.54           N  
ATOM   2141  H   GLY A 143      63.025  -1.889 -24.528  1.00 22.54           H  
ATOM   2142  CA  GLY A 143      62.307  -0.073 -25.450  1.00 22.54           C  
ATOM   2143  HA2 GLY A 143      61.405  -0.654 -25.644  1.00 22.54           H  
ATOM   2144  HA3 GLY A 143      62.798   0.081 -26.411  1.00 22.54           H  
ATOM   2145  C   GLY A 143      61.838   1.321 -24.937  1.00 22.54           C  
ATOM   2146  O   GLY A 143      61.596   1.493 -23.749  1.00 22.54           O  
ATOM   2147  N   ALA A 144      61.680   2.312 -25.844  1.00 23.77           N  
ATOM   2148  H   ALA A 144      61.755   2.057 -26.819  1.00 23.77           H  
ATOM   2149  CA  ALA A 144      61.511   3.763 -25.574  1.00 23.77           C  
ATOM   2150  HA  ALA A 144      61.864   3.954 -24.560  1.00 23.77           H  
ATOM   2151  C   ALA A 144      60.054   4.306 -25.664  1.00 23.77           C  
ATOM   2152  CB  ALA A 144      62.429   4.523 -26.546  1.00 23.77           C  
ATOM   2153  HB1 ALA A 144      63.454   4.167 -26.444  1.00 23.77           H  
ATOM   2154  HB2 ALA A 144      62.091   4.371 -27.571  1.00 23.77           H  
ATOM   2155  HB3 ALA A 144      62.402   5.589 -26.319  1.00 23.77           H  
ATOM   2156  O   ALA A 144      59.277   3.834 -26.486  1.00 23.77           O  
ATOM   2157  N   ASN A 145      59.706   5.341 -24.873  1.00 23.72           N  
ATOM   2158  H   ASN A 145      60.439   5.744 -24.307  1.00 23.72           H  
ATOM   2159  CA  ASN A 145      58.324   5.644 -24.421  1.00 23.72           C  
ATOM   2160  HA  ASN A 145      57.662   4.870 -24.810  1.00 23.72           H  
ATOM   2161  C   ASN A 145      57.665   7.018 -24.825  1.00 23.72           C  
ATOM   2162  CB  ASN A 145      58.394   5.489 -22.876  1.00 23.72           C  
ATOM   2163  HB2 ASN A 145      59.018   4.633 -22.619  1.00 23.72           H  
ATOM   2164  HB3 ASN A 145      58.844   6.384 -22.445  1.00 23.72           H  
ATOM   2165  O   ASN A 145      56.990   7.602 -23.983  1.00 23.72           O  
ATOM   2166  CG  ASN A 145      57.057   5.241 -22.198  1.00 23.72           C  
ATOM   2167  ND2 ASN A 145      56.969   5.454 -20.905  1.00 23.72           N  
ATOM   2168 HD21 ASN A 145      57.730   5.871 -20.389  1.00 23.72           H  
ATOM   2169 HD22 ASN A 145      56.052   5.296 -20.512  1.00 23.72           H  
ATOM   2170  OD1 ASN A 145      56.103   4.783 -22.795  1.00 23.72           O  
ATOM   2171  N   PRO A 146      57.882   7.658 -25.998  1.00 24.70           N  
ATOM   2172  CA  PRO A 146      57.963   9.136 -26.021  1.00 24.70           C  
ATOM   2173  HA  PRO A 146      58.340   9.476 -25.056  1.00 24.70           H  
ATOM   2174  C   PRO A 146      56.711  10.022 -26.306  1.00 24.70           C  
ATOM   2175  CB  PRO A 146      59.057   9.413 -27.060  1.00 24.70           C  
ATOM   2176  HB2 PRO A 146      58.968  10.400 -27.515  1.00 24.70           H  
ATOM   2177  HB3 PRO A 146      60.036   9.303 -26.594  1.00 24.70           H  
ATOM   2178  O   PRO A 146      56.815  11.224 -26.097  1.00 24.70           O  
ATOM   2179  CG  PRO A 146      58.852   8.296 -28.081  1.00 24.70           C  
ATOM   2180  HG2 PRO A 146      59.754   8.104 -28.661  1.00 24.70           H  
ATOM   2181  HG3 PRO A 146      58.020   8.551 -28.737  1.00 24.70           H  
ATOM   2182  CD  PRO A 146      58.472   7.102 -27.210  1.00 24.70           C  
ATOM   2183  HD2 PRO A 146      57.764   6.456 -27.729  1.00 24.70           H  
ATOM   2184  HD3 PRO A 146      59.386   6.552 -26.984  1.00 24.70           H  
ATOM   2185  N   SER A 147      55.585   9.559 -26.861  1.00 25.14           N  
ATOM   2186  H   SER A 147      55.418   8.562 -26.852  1.00 25.14           H  
ATOM   2187  CA  SER A 147      54.868  10.328 -27.922  1.00 25.14           C  
ATOM   2188  HA  SER A 147      55.620  10.932 -28.429  1.00 25.14           H  
ATOM   2189  C   SER A 147      53.741  11.352 -27.569  1.00 25.14           C  
ATOM   2190  CB  SER A 147      54.362   9.317 -28.964  1.00 25.14           C  
ATOM   2191  HB2 SER A 147      55.188   8.682 -29.281  1.00 25.14           H  
ATOM   2192  HB3 SER A 147      53.979   9.842 -29.839  1.00 25.14           H  
ATOM   2193  O   SER A 147      52.736  11.369 -28.273  1.00 25.14           O  
ATOM   2194  OG  SER A 147      53.343   8.511 -28.406  1.00 25.14           O  
ATOM   2195  HG  SER A 147      52.581   9.080 -28.278  1.00 25.14           H  
ATOM   2196  N   GLY A 148      53.823  12.187 -26.527  1.00 25.14           N  
ATOM   2197  H   GLY A 148      54.698  12.236 -26.026  1.00 25.14           H  
ATOM   2198  CA  GLY A 148      52.623  12.804 -25.897  1.00 25.14           C  
ATOM   2199  HA2 GLY A 148      51.832  12.054 -25.887  1.00 25.14           H  
ATOM   2200  HA3 GLY A 148      52.879  12.992 -24.855  1.00 25.14           H  
ATOM   2201  C   GLY A 148      51.948  14.118 -26.398  1.00 25.14           C  
ATOM   2202  O   GLY A 148      50.987  14.502 -25.744  1.00 25.14           O  
ATOM   2203  N   ASP A 149      52.393  14.839 -27.442  1.00 26.23           N  
ATOM   2204  H   ASP A 149      53.142  14.431 -27.983  1.00 26.23           H  
ATOM   2205  CA  ASP A 149      52.322  16.338 -27.468  1.00 26.23           C  
ATOM   2206  HA  ASP A 149      52.584  16.631 -26.451  1.00 26.23           H  
ATOM   2207  C   ASP A 149      50.973  17.140 -27.677  1.00 26.23           C  
ATOM   2208  CB  ASP A 149      53.470  16.914 -28.325  1.00 26.23           C  
ATOM   2209  HB2 ASP A 149      53.347  17.996 -28.362  1.00 26.23           H  
ATOM   2210  HB3 ASP A 149      53.392  16.524 -29.340  1.00 26.23           H  
ATOM   2211  O   ASP A 149      50.377  17.550 -26.685  1.00 26.23           O  
ATOM   2212  CG  ASP A 149      54.891  16.693 -27.782  1.00 26.23           C  
ATOM   2213  OD1 ASP A 149      55.059  16.572 -26.548  1.00 26.23           O  
ATOM   2214  OD2 ASP A 149      55.825  16.654 -28.617  1.00 26.23           O  
ATOM   2215  N   ASP A 150      50.563  17.569 -28.899  1.00 26.03           N  
ATOM   2216  H   ASP A 150      51.013  17.135 -29.692  1.00 26.03           H  
ATOM   2217  CA  ASP A 150      50.119  18.989 -29.153  1.00 26.03           C  
ATOM   2218  HA  ASP A 150      50.076  19.513 -28.199  1.00 26.03           H  
ATOM   2219  C   ASP A 150      48.738  19.254 -29.871  1.00 26.03           C  
ATOM   2220  CB  ASP A 150      51.270  19.629 -29.979  1.00 26.03           C  
ATOM   2221  HB2 ASP A 150      52.224  19.319 -29.553  1.00 26.03           H  
ATOM   2222  HB3 ASP A 150      51.248  19.240 -30.997  1.00 26.03           H  
ATOM   2223  O   ASP A 150      48.713  19.605 -31.047  1.00 26.03           O  
ATOM   2224  CG  ASP A 150      51.318  21.161 -30.014  1.00 26.03           C  
ATOM   2225  OD1 ASP A 150      50.658  21.797 -29.161  1.00 26.03           O  
ATOM   2226  OD2 ASP A 150      52.115  21.683 -30.831  1.00 26.03           O  
ATOM   2227  N   LEU A 151      47.554  19.120 -29.241  1.00 26.33           N  
ATOM   2228  H   LEU A 151      47.580  18.853 -28.267  1.00 26.33           H  
ATOM   2229  CA  LEU A 151      46.224  19.135 -29.940  1.00 26.33           C  
ATOM   2230  HA  LEU A 151      46.414  18.888 -30.985  1.00 26.33           H  
ATOM   2231  C   LEU A 151      45.433  20.495 -30.046  1.00 26.33           C  
ATOM   2232  CB  LEU A 151      45.359  17.969 -29.374  1.00 26.33           C  
ATOM   2233  HB2 LEU A 151      44.297  18.166 -29.520  1.00 26.33           H  
ATOM   2234  HB3 LEU A 151      45.520  17.920 -28.297  1.00 26.33           H  
ATOM   2235  O   LEU A 151      44.211  20.492 -29.946  1.00 26.33           O  
ATOM   2236  CG  LEU A 151      45.628  16.585 -29.995  1.00 26.33           C  
ATOM   2237  HG  LEU A 151      46.703  16.410 -30.048  1.00 26.33           H  
ATOM   2238  CD1 LEU A 151      45.002  15.493 -29.123  1.00 26.33           C  
ATOM   2239 HD11 LEU A 151      45.198  14.515 -29.562  1.00 26.33           H  
ATOM   2240 HD12 LEU A 151      43.925  15.646 -29.055  1.00 26.33           H  
ATOM   2241 HD13 LEU A 151      45.438  15.525 -28.125  1.00 26.33           H  
ATOM   2242  CD2 LEU A 151      45.023  16.453 -31.397  1.00 26.33           C  
ATOM   2243 HD21 LEU A 151      45.468  17.187 -32.069  1.00 26.33           H  
ATOM   2244 HD22 LEU A 151      43.946  16.623 -31.361  1.00 26.33           H  
ATOM   2245 HD23 LEU A 151      45.214  15.456 -31.794  1.00 26.33           H  
ATOM   2246  N   GLY A 152      46.043  21.681 -30.222  1.00 33.74           N  
ATOM   2247  H   GLY A 152      47.045  21.669 -30.353  1.00 33.74           H  
ATOM   2248  CA  GLY A 152      45.357  22.993 -30.015  1.00 33.74           C  
ATOM   2249  HA2 GLY A 152      44.651  22.880 -29.193  1.00 33.74           H  
ATOM   2250  HA3 GLY A 152      46.119  23.695 -29.675  1.00 33.74           H  
ATOM   2251  C   GLY A 152      44.588  23.720 -31.161  1.00 33.74           C  
ATOM   2252  O   GLY A 152      43.788  24.607 -30.858  1.00 33.74           O  
ATOM   2253  N   GLU A 153      44.828  23.442 -32.453  1.00 34.41           N  
ATOM   2254  H   GLU A 153      45.421  22.648 -32.648  1.00 34.41           H  
ATOM   2255  CA  GLU A 153      44.519  24.343 -33.607  1.00 34.41           C  
ATOM   2256  HA  GLU A 153      44.404  25.353 -33.213  1.00 34.41           H  
ATOM   2257  C   GLU A 153      43.198  24.069 -34.385  1.00 34.41           C  
ATOM   2258  CB  GLU A 153      45.710  24.386 -34.589  1.00 34.41           C  
ATOM   2259  HB2 GLU A 153      45.890  23.380 -34.968  1.00 34.41           H  
ATOM   2260  HB3 GLU A 153      45.442  25.027 -35.429  1.00 34.41           H  
ATOM   2261  O   GLU A 153      43.105  24.295 -35.593  1.00 34.41           O  
ATOM   2262  CG  GLU A 153      47.013  24.959 -34.015  1.00 34.41           C  
ATOM   2263  HG2 GLU A 153      47.413  24.268 -33.272  1.00 34.41           H  
ATOM   2264  HG3 GLU A 153      46.782  25.899 -33.513  1.00 34.41           H  
ATOM   2265  CD  GLU A 153      48.069  25.211 -35.111  1.00 34.41           C  
ATOM   2266  OE1 GLU A 153      48.873  26.159 -34.936  1.00 34.41           O  
ATOM   2267  OE2 GLU A 153      48.063  24.502 -36.145  1.00 34.41           O  
ATOM   2268  N   ALA A 154      42.170  23.582 -33.705  1.00 30.92           N  
ATOM   2269  H   ALA A 154      42.317  23.442 -32.715  1.00 30.92           H  
ATOM   2270  CA  ALA A 154      41.029  22.869 -34.277  1.00 30.92           C  
ATOM   2271  HA  ALA A 154      41.442  21.921 -34.622  1.00 30.92           H  
ATOM   2272  C   ALA A 154      40.253  23.450 -35.502  1.00 30.92           C  
ATOM   2273  CB  ALA A 154      40.096  22.669 -33.072  1.00 30.92           C  
ATOM   2274  HB1 ALA A 154      39.130  22.279 -33.393  1.00 30.92           H  
ATOM   2275  HB2 ALA A 154      40.552  22.005 -32.338  1.00 30.92           H  
ATOM   2276  HB3 ALA A 154      39.902  23.633 -32.602  1.00 30.92           H  
ATOM   2277  O   ALA A 154      39.727  24.563 -35.450  1.00 30.92           O  
ATOM   2278  N   GLY A 155      40.101  22.667 -36.587  1.00 41.75           N  
ATOM   2279  H   GLY A 155      40.299  21.698 -36.387  1.00 41.75           H  
ATOM   2280  CA  GLY A 155      39.349  22.946 -37.826  1.00 41.75           C  
ATOM   2281  HA2 GLY A 155      39.241  24.025 -37.933  1.00 41.75           H  
ATOM   2282  HA3 GLY A 155      39.948  22.583 -38.661  1.00 41.75           H  
ATOM   2283  C   GLY A 155      37.940  22.309 -37.934  1.00 41.75           C  
ATOM   2284  O   GLY A 155      37.328  21.899 -36.956  1.00 41.75           O  
ATOM   2285  N   VAL A 156      37.377  22.244 -39.158  1.00 39.71           N  
ATOM   2286  H   VAL A 156      37.933  22.557 -39.941  1.00 39.71           H  
ATOM   2287  CA  VAL A 156      36.007  21.718 -39.425  1.00 39.71           C  
ATOM   2288  HA  VAL A 156      35.292  22.323 -38.867  1.00 39.71           H  
ATOM   2289  C   VAL A 156      35.820  20.276 -38.929  1.00 39.71           C  
ATOM   2290  CB  VAL A 156      35.658  21.802 -40.934  1.00 39.71           C  
ATOM   2291  HB  VAL A 156      36.436  21.294 -41.503  1.00 39.71           H  
ATOM   2292  O   VAL A 156      34.704  19.892 -38.575  1.00 39.71           O  
ATOM   2293  CG1 VAL A 156      34.305  21.174 -41.317  1.00 39.71           C  
ATOM   2294 HG11 VAL A 156      34.085  21.360 -42.368  1.00 39.71           H  
ATOM   2295 HG12 VAL A 156      33.513  21.589 -40.694  1.00 39.71           H  
ATOM   2296 HG13 VAL A 156      34.347  20.095 -41.168  1.00 39.71           H  
ATOM   2297  CG2 VAL A 156      35.604  23.265 -41.405  1.00 39.71           C  
ATOM   2298 HG21 VAL A 156      36.564  23.750 -41.230  1.00 39.71           H  
ATOM   2299 HG22 VAL A 156      34.830  23.801 -40.855  1.00 39.71           H  
ATOM   2300 HG23 VAL A 156      35.387  23.305 -42.472  1.00 39.71           H  
ATOM   2301  N   ASP A 157      36.903  19.499 -38.889  1.00 39.77           N  
ATOM   2302  H   ASP A 157      37.802  19.896 -39.121  1.00 39.77           H  
ATOM   2303  CA  ASP A 157      36.890  18.108 -38.448  1.00 39.77           C  
ATOM   2304  HA  ASP A 157      36.096  17.588 -38.983  1.00 39.77           H  
ATOM   2305  C   ASP A 157      36.550  17.968 -36.950  1.00 39.77           C  
ATOM   2306  CB  ASP A 157      38.219  17.432 -38.838  1.00 39.77           C  
ATOM   2307  HB2 ASP A 157      39.048  18.011 -38.433  1.00 39.77           H  
ATOM   2308  HB3 ASP A 157      38.246  16.440 -38.388  1.00 39.77           H  
ATOM   2309  O   ASP A 157      35.732  17.108 -36.621  1.00 39.77           O  
ATOM   2310  CG  ASP A 157      38.383  17.269 -40.360  1.00 39.77           C  
ATOM   2311  OD1 ASP A 157      37.368  16.993 -41.048  1.00 39.77           O  
ATOM   2312  OD2 ASP A 157      39.517  17.449 -40.859  1.00 39.77           O  
ATOM   2313  N   GLU A 158      37.022  18.848 -36.050  1.00 40.61           N  
ATOM   2314  H   GLU A 158      37.708  19.542 -36.309  1.00 40.61           H  
ATOM   2315  CA  GLU A 158      36.676  18.739 -34.616  1.00 40.61           C  
ATOM   2316  HA  GLU A 158      36.946  17.746 -34.256  1.00 40.61           H  
ATOM   2317  C   GLU A 158      35.193  18.928 -34.336  1.00 40.61           C  
ATOM   2318  CB  GLU A 158      37.371  19.784 -33.733  1.00 40.61           C  
ATOM   2319  HB2 GLU A 158      37.339  20.775 -34.186  1.00 40.61           H  
ATOM   2320  HB3 GLU A 158      36.803  19.866 -32.806  1.00 40.61           H  
ATOM   2321  O   GLU A 158      34.650  18.346 -33.395  1.00 40.61           O  
ATOM   2322  CG  GLU A 158      38.775  19.361 -33.293  1.00 40.61           C  
ATOM   2323  HG2 GLU A 158      38.919  19.708 -32.270  1.00 40.61           H  
ATOM   2324  HG3 GLU A 158      38.855  18.274 -33.281  1.00 40.61           H  
ATOM   2325  CD  GLU A 158      39.872  19.946 -34.146  1.00 40.61           C  
ATOM   2326  OE1 GLU A 158      41.043  19.914 -33.715  1.00 40.61           O  
ATOM   2327  OE2 GLU A 158      39.524  20.516 -35.200  1.00 40.61           O  
ATOM   2328  N   LEU A 159      34.513  19.759 -35.126  1.00 38.53           N  
ATOM   2329  H   LEU A 159      35.003  20.206 -35.888  1.00 38.53           H  
ATOM   2330  CA  LEU A 159      33.093  19.993 -34.890  1.00 38.53           C  
ATOM   2331  HA  LEU A 159      32.975  20.274 -33.844  1.00 38.53           H  
ATOM   2332  C   LEU A 159      32.288  18.706 -35.123  1.00 38.53           C  
ATOM   2333  CB  LEU A 159      32.600  21.137 -35.784  1.00 38.53           C  
ATOM   2334  HB2 LEU A 159      32.340  20.733 -36.763  1.00 38.53           H  
ATOM   2335  HB3 LEU A 159      33.399  21.863 -35.932  1.00 38.53           H  
ATOM   2336  O   LEU A 159      31.342  18.408 -34.393  1.00 38.53           O  
ATOM   2337  CG  LEU A 159      31.383  21.830 -35.139  1.00 38.53           C  
ATOM   2338  HG  LEU A 159      30.941  21.191 -34.374  1.00 38.53           H  
ATOM   2339  CD1 LEU A 159      31.806  23.149 -34.487  1.00 38.53           C  
ATOM   2340 HD11 LEU A 159      32.584  22.953 -33.750  1.00 38.53           H  
ATOM   2341 HD12 LEU A 159      32.190  23.835 -35.242  1.00 38.53           H  
ATOM   2342 HD13 LEU A 159      30.950  23.597 -33.984  1.00 38.53           H  
ATOM   2343  CD2 LEU A 159      30.298  22.121 -36.173  1.00 38.53           C  
ATOM   2344 HD21 LEU A 159      29.949  21.183 -36.604  1.00 38.53           H  
ATOM   2345 HD22 LEU A 159      30.695  22.756 -36.965  1.00 38.53           H  
ATOM   2346 HD23 LEU A 159      29.455  22.616 -35.692  1.00 38.53           H  
ATOM   2347  N   LEU A 160      32.697  17.925 -36.125  1.00 42.27           N  
ATOM   2348  H   LEU A 160      33.552  18.189 -36.593  1.00 42.27           H  
ATOM   2349  CA  LEU A 160      32.140  16.603 -36.402  1.00 42.27           C  
ATOM   2350  HA  LEU A 160      31.052  16.661 -36.404  1.00 42.27           H  
ATOM   2351  C   LEU A 160      32.502  15.600 -35.315  1.00 42.27           C  
ATOM   2352  CB  LEU A 160      32.656  16.121 -37.765  1.00 42.27           C  
ATOM   2353  HB2 LEU A 160      33.738  16.006 -37.718  1.00 42.27           H  
ATOM   2354  HB3 LEU A 160      32.229  15.139 -37.969  1.00 42.27           H  
ATOM   2355  O   LEU A 160      31.694  14.741 -34.988  1.00 42.27           O  
ATOM   2356  CG  LEU A 160      32.307  17.082 -38.905  1.00 42.27           C  
ATOM   2357  HG  LEU A 160      32.741  18.065 -38.723  1.00 42.27           H  
ATOM   2358  CD1 LEU A 160      32.919  16.555 -40.205  1.00 42.27           C  
ATOM   2359 HD11 LEU A 160      32.673  17.213 -41.039  1.00 42.27           H  
ATOM   2360 HD12 LEU A 160      32.661  15.510 -40.373  1.00 42.27           H  
ATOM   2361 HD13 LEU A 160      34.003  16.595 -40.093  1.00 42.27           H  
ATOM   2362  CD2 LEU A 160      30.787  17.244 -38.979  1.00 42.27           C  
ATOM   2363 HD21 LEU A 160      30.501  17.842 -39.845  1.00 42.27           H  
ATOM   2364 HD22 LEU A 160      30.302  16.271 -38.900  1.00 42.27           H  
ATOM   2365 HD23 LEU A 160      30.463  17.834 -38.122  1.00 42.27           H  
ATOM   2366  N   GLU A 161      33.684  15.745 -34.732  1.00 42.66           N  
ATOM   2367  H   GLU A 161      34.313  16.444 -35.100  1.00 42.66           H  
ATOM   2368  CA  GLU A 161      34.197  14.903 -33.658  1.00 42.66           C  
ATOM   2369  HA  GLU A 161      34.102  13.857 -33.949  1.00 42.66           H  
ATOM   2370  C   GLU A 161      33.442  15.105 -32.331  1.00 42.66           C  
ATOM   2371  CB  GLU A 161      35.681  15.254 -33.513  1.00 42.66           C  
ATOM   2372  HB2 GLU A 161      35.782  16.085 -32.815  1.00 42.66           H  
ATOM   2373  HB3 GLU A 161      36.076  15.566 -34.480  1.00 42.66           H  
ATOM   2374  O   GLU A 161      33.210  14.153 -31.588  1.00 42.66           O  
ATOM   2375  CG  GLU A 161      36.539  14.083 -33.051  1.00 42.66           C  
ATOM   2376  HG2 GLU A 161      36.415  13.255 -33.750  1.00 42.66           H  
ATOM   2377  HG3 GLU A 161      36.201  13.759 -32.067  1.00 42.66           H  
ATOM   2378  CD  GLU A 161      38.011  14.502 -32.978  1.00 42.66           C  
ATOM   2379  OE1 GLU A 161      38.867  13.678 -33.367  1.00 42.66           O  
ATOM   2380  OE2 GLU A 161      38.254  15.625 -32.480  1.00 42.66           O  
ATOM   2381  N   ALA A 162      33.017  16.335 -32.024  1.00 38.31           N  
ATOM   2382  H   ALA A 162      33.305  17.093 -32.625  1.00 38.31           H  
ATOM   2383  CA  ALA A 162      32.222  16.630 -30.830  1.00 38.31           C  
ATOM   2384  HA  ALA A 162      32.699  16.169 -29.965  1.00 38.31           H  
ATOM   2385  C   ALA A 162      30.802  16.059 -30.926  1.00 38.31           C  
ATOM   2386  CB  ALA A 162      32.197  18.147 -30.621  1.00 38.31           C  
ATOM   2387  HB1 ALA A 162      31.736  18.635 -31.479  1.00 38.31           H  
ATOM   2388  HB2 ALA A 162      33.216  18.518 -30.508  1.00 38.31           H  
ATOM   2389  HB3 ALA A 162      31.626  18.382 -29.723  1.00 38.31           H  
ATOM   2390  O   ALA A 162      30.322  15.422 -29.990  1.00 38.31           O  
ATOM   2391  N   LEU A 163      30.151  16.261 -32.072  1.00 40.30           N  
ATOM   2392  H   LEU A 163      30.612  16.784 -32.803  1.00 40.30           H  
ATOM   2393  CA  LEU A 163      28.850  15.658 -32.352  1.00 40.30           C  
ATOM   2394  HA  LEU A 163      28.170  15.881 -31.530  1.00 40.30           H  
ATOM   2395  C   LEU A 163      28.941  14.126 -32.422  1.00 40.30           C  
ATOM   2396  CB  LEU A 163      28.306  16.263 -33.653  1.00 40.30           C  
ATOM   2397  HB2 LEU A 163      29.129  16.403 -34.354  1.00 40.30           H  
ATOM   2398  HB3 LEU A 163      27.609  15.554 -34.099  1.00 40.30           H  
ATOM   2399  O   LEU A 163      28.029  13.454 -31.949  1.00 40.30           O  
ATOM   2400  CG  LEU A 163      27.545  17.580 -33.450  1.00 40.30           C  
ATOM   2401  HG  LEU A 163      28.103  18.223 -32.769  1.00 40.30           H  
ATOM   2402  CD1 LEU A 163      27.404  18.310 -34.787  1.00 40.30           C  
ATOM   2403 HD11 LEU A 163      26.891  19.260 -34.631  1.00 40.30           H  
ATOM   2404 HD12 LEU A 163      26.839  17.702 -35.494  1.00 40.30           H  
ATOM   2405 HD13 LEU A 163      28.396  18.513 -35.190  1.00 40.30           H  
ATOM   2406  CD2 LEU A 163      26.140  17.342 -32.884  1.00 40.30           C  
ATOM   2407 HD21 LEU A 163      25.560  16.699 -33.547  1.00 40.30           H  
ATOM   2408 HD22 LEU A 163      26.210  16.859 -31.910  1.00 40.30           H  
ATOM   2409 HD23 LEU A 163      25.626  18.295 -32.756  1.00 40.30           H  
ATOM   2410  N   GLY A 164      30.055  13.588 -32.933  1.00 38.97           N  
ATOM   2411  H   GLY A 164      30.722  14.191 -33.394  1.00 38.97           H  
ATOM   2412  CA  GLY A 164      30.401  12.172 -32.811  1.00 38.97           C  
ATOM   2413  HA2 GLY A 164      29.673  11.557 -33.342  1.00 38.97           H  
ATOM   2414  HA3 GLY A 164      31.386  11.995 -33.242  1.00 38.97           H  
ATOM   2415  C   GLY A 164      30.424  11.736 -31.348  1.00 38.97           C  
ATOM   2416  O   GLY A 164      29.663  10.867 -30.963  1.00 38.97           O  
ATOM   2417  N   ARG A 165      31.189  12.407 -30.479  1.00 36.48           N  
ATOM   2418  H   ARG A 165      31.789  13.133 -30.843  1.00 36.48           H  
ATOM   2419  CA  ARG A 165      31.270  12.053 -29.048  1.00 36.48           C  
ATOM   2420  HA  ARG A 165      31.650  11.035 -28.965  1.00 36.48           H  
ATOM   2421  C   ARG A 165      29.932  12.012 -28.315  1.00 36.48           C  
ATOM   2422  CB  ARG A 165      32.194  13.025 -28.304  1.00 36.48           C  
ATOM   2423  HB2 ARG A 165      32.130  14.022 -28.742  1.00 36.48           H  
ATOM   2424  HB3 ARG A 165      31.876  13.092 -27.264  1.00 36.48           H  
ATOM   2425  O   ARG A 165      29.734  11.123 -27.498  1.00 36.48           O  
ATOM   2426  CG  ARG A 165      33.640  12.533 -28.317  1.00 36.48           C  
ATOM   2427  HG2 ARG A 165      33.669  11.529 -27.892  1.00 36.48           H  
ATOM   2428  HG3 ARG A 165      34.019  12.490 -29.338  1.00 36.48           H  
ATOM   2429  CD  ARG A 165      34.520  13.444 -27.456  1.00 36.48           C  
ATOM   2430  HD2 ARG A 165      35.428  12.895 -27.208  1.00 36.48           H  
ATOM   2431  HD3 ARG A 165      33.993  13.676 -26.531  1.00 36.48           H  
ATOM   2432  NE  ARG A 165      34.900  14.674 -28.175  1.00 36.48           N  
ATOM   2433  HE  ARG A 165      34.841  14.632 -29.182  1.00 36.48           H  
ATOM   2434  NH1 ARG A 165      35.492  15.935 -26.352  1.00 36.48           N  
ATOM   2435 HH11 ARG A 165      35.920  16.766 -25.968  1.00 36.48           H  
ATOM   2436 HH12 ARG A 165      35.101  15.218 -25.758  1.00 36.48           H  
ATOM   2437  NH2 ARG A 165      35.923  16.687 -28.417  1.00 36.48           N  
ATOM   2438 HH21 ARG A 165      35.995  16.516 -29.410  1.00 36.48           H  
ATOM   2439 HH22 ARG A 165      36.398  17.493 -28.038  1.00 36.48           H  
ATOM   2440  CZ  ARG A 165      35.429  15.760 -27.645  1.00 36.48           C  
ATOM   2441  N   GLU A 166      29.067  13.002 -28.511  1.00 33.17           N  
ATOM   2442  H   GLU A 166      29.298  13.729 -29.173  1.00 33.17           H  
ATOM   2443  CA  GLU A 166      27.843  13.104 -27.705  1.00 33.17           C  
ATOM   2444  HA  GLU A 166      28.094  12.872 -26.670  1.00 33.17           H  
ATOM   2445  C   GLU A 166      26.778  12.086 -28.131  1.00 33.17           C  
ATOM   2446  CB  GLU A 166      27.300  14.544 -27.763  1.00 33.17           C  
ATOM   2447  HB2 GLU A 166      26.582  14.625 -28.579  1.00 33.17           H  
ATOM   2448  HB3 GLU A 166      28.119  15.236 -27.959  1.00 33.17           H  
ATOM   2449  O   GLU A 166      25.984  11.644 -27.305  1.00 33.17           O  
ATOM   2450  CG  GLU A 166      26.652  14.954 -26.430  1.00 33.17           C  
ATOM   2451  HG2 GLU A 166      27.417  14.923 -25.654  1.00 33.17           H  
ATOM   2452  HG3 GLU A 166      25.884  14.226 -26.172  1.00 33.17           H  
ATOM   2453  CD  GLU A 166      26.008  16.353 -26.450  1.00 33.17           C  
ATOM   2454  OE1 GLU A 166      25.864  16.944 -25.352  1.00 33.17           O  
ATOM   2455  OE2 GLU A 166      25.620  16.836 -27.540  1.00 33.17           O  
ATOM   2456  N   LEU A 167      26.756  11.725 -29.417  1.00 36.60           N  
ATOM   2457  H   LEU A 167      27.462  12.098 -30.034  1.00 36.60           H  
ATOM   2458  CA  LEU A 167      25.729  10.855 -29.994  1.00 36.60           C  
ATOM   2459  HA  LEU A 167      24.930  10.719 -29.265  1.00 36.60           H  
ATOM   2460  C   LEU A 167      26.219   9.430 -30.276  1.00 36.60           C  
ATOM   2461  CB  LEU A 167      25.131  11.563 -31.222  1.00 36.60           C  
ATOM   2462  HB2 LEU A 167      24.558  10.853 -31.818  1.00 36.60           H  
ATOM   2463  HB3 LEU A 167      25.948  11.944 -31.835  1.00 36.60           H  
ATOM   2464  O   LEU A 167      25.377   8.542 -30.318  1.00 36.60           O  
ATOM   2465  CG  LEU A 167      24.218  12.714 -30.747  1.00 36.60           C  
ATOM   2466  HG  LEU A 167      24.555  13.055 -29.768  1.00 36.60           H  
ATOM   2467  CD1 LEU A 167      24.202  13.964 -31.620  1.00 36.60           C  
ATOM   2468 HD11 LEU A 167      25.114  14.039 -32.211  1.00 36.60           H  
ATOM   2469 HD12 LEU A 167      23.291  14.018 -32.217  1.00 36.60           H  
ATOM   2470 HD13 LEU A 167      24.185  14.830 -30.958  1.00 36.60           H  
ATOM   2471  CD2 LEU A 167      22.775  12.228 -30.576  1.00 36.60           C  
ATOM   2472 HD21 LEU A 167      22.164  13.035 -30.172  1.00 36.60           H  
ATOM   2473 HD22 LEU A 167      22.375  11.886 -31.530  1.00 36.60           H  
ATOM   2474 HD23 LEU A 167      22.766  11.400 -29.867  1.00 36.60           H  
ATOM   2475  N   ASP A 168      27.531   9.213 -30.410  1.00 31.35           N  
ATOM   2476  H   ASP A 168      28.154  10.005 -30.475  1.00 31.35           H  
ATOM   2477  CA  ASP A 168      28.174   7.886 -30.390  1.00 31.35           C  
ATOM   2478  HA  ASP A 168      27.456   7.134 -30.718  1.00 31.35           H  
ATOM   2479  C   ASP A 168      28.637   7.490 -28.973  1.00 31.35           C  
ATOM   2480  CB  ASP A 168      29.408   7.820 -31.321  1.00 31.35           C  
ATOM   2481  HB2 ASP A 168      29.786   6.798 -31.305  1.00 31.35           H  
ATOM   2482  HB3 ASP A 168      30.201   8.444 -30.909  1.00 31.35           H  
ATOM   2483  O   ASP A 168      29.216   6.423 -28.778  1.00 31.35           O  
ATOM   2484  CG  ASP A 168      29.192   8.179 -32.796  1.00 31.35           C  
ATOM   2485  OD1 ASP A 168      28.087   7.938 -33.335  1.00 31.35           O  
ATOM   2486  OD2 ASP A 168      30.174   8.649 -33.426  1.00 31.35           O  
ATOM   2487  N   GLY A 169      28.489   8.382 -27.987  1.00 26.99           N  
ATOM   2488  H   GLY A 169      28.065   9.271 -28.209  1.00 26.99           H  
ATOM   2489  CA  GLY A 169      28.805   8.090 -26.587  1.00 26.99           C  
ATOM   2490  HA2 GLY A 169      29.770   7.585 -26.532  1.00 26.99           H  
ATOM   2491  HA3 GLY A 169      28.866   9.030 -26.038  1.00 26.99           H  
ATOM   2492  C   GLY A 169      27.767   7.204 -25.887  1.00 26.99           C  
ATOM   2493  O   GLY A 169      28.071   6.685 -24.813  1.00 26.99           O  
ATOM   2494  N   ASP A 170      26.580   7.045 -26.481  1.00 27.75           N  
ATOM   2495  H   ASP A 170      26.499   7.413 -27.418  1.00 27.75           H  
ATOM   2496  CA  ASP A 170      25.649   5.938 -26.203  1.00 27.75           C  
ATOM   2497  HA  ASP A 170      25.838   5.520 -25.214  1.00 27.75           H  
ATOM   2498  C   ASP A 170      25.898   4.805 -27.216  1.00 27.75           C  
ATOM   2499  CB  ASP A 170      24.173   6.420 -26.276  1.00 27.75           C  
ATOM   2500  HB2 ASP A 170      23.567   5.581 -26.619  1.00 27.75           H  
ATOM   2501  HB3 ASP A 170      24.090   7.191 -27.042  1.00 27.75           H  
ATOM   2502  O   ASP A 170      25.851   3.623 -26.804  1.00 27.75           O  
ATOM   2503  CG  ASP A 170      23.501   6.927 -24.978  1.00 27.75           C  
ATOM   2504  OD1 ASP A 170      24.053   6.793 -23.861  1.00 27.75           O  
ATOM   2505  OD2 ASP A 170      22.344   7.427 -25.090  1.00 27.75           O  
ATOM   2506  OXT ASP A 170      26.069   5.140 -28.411  1.00 27.75           O  
TER    2507      ASP A 170                                                       
ATOM   2507  N   MET B   1      16.526  33.346 -42.572  1.00 73.32           N  
ATOM   2508  H   MET B   1      15.772  33.216 -43.230  1.00 73.32           H  
ATOM   2509  H2  MET B   1      17.343  33.699 -43.049  1.00 73.32           H  
ATOM   2510  H3  MET B   1      16.261  34.005 -41.853  1.00 73.32           H  
ATOM   2511  CA  MET B   1      16.862  32.063 -41.951  1.00 73.32           C  
ATOM   2512  HA  MET B   1      17.724  32.234 -41.305  1.00 73.32           H  
ATOM   2513  C   MET B   1      17.271  31.080 -43.032  1.00 73.32           C  
ATOM   2514  CB  MET B   1      15.747  31.544 -41.039  1.00 73.32           C  
ATOM   2515  HB2 MET B   1      14.882  32.207 -41.053  1.00 73.32           H  
ATOM   2516  HB3 MET B   1      15.432  30.550 -41.358  1.00 73.32           H  
ATOM   2517  O   MET B   1      16.422  30.700 -43.842  1.00 73.32           O  
ATOM   2518  CG  MET B   1      16.306  31.468 -39.622  1.00 73.32           C  
ATOM   2519  HG2 MET B   1      17.258  30.940 -39.678  1.00 73.32           H  
ATOM   2520  HG3 MET B   1      16.499  32.470 -39.237  1.00 73.32           H  
ATOM   2521  SD  MET B   1      15.268  30.564 -38.465  1.00 73.32           S  
ATOM   2522  CE  MET B   1      14.338  31.917 -37.703  1.00 73.32           C  
ATOM   2523  HE1 MET B   1      13.754  32.445 -38.457  1.00 73.32           H  
ATOM   2524  HE2 MET B   1      13.666  31.501 -36.952  1.00 73.32           H  
ATOM   2525  HE3 MET B   1      15.026  32.604 -37.210  1.00 73.32           H  
ATOM   2526  N   THR B   2      18.562  30.764 -43.113  1.00 82.06           N  
ATOM   2527  H   THR B   2      19.175  31.101 -42.385  1.00 82.06           H  
ATOM   2528  CA  THR B   2      19.078  29.665 -43.942  1.00 82.06           C  
ATOM   2529  HA  THR B   2      18.787  29.829 -44.980  1.00 82.06           H  
ATOM   2530  C   THR B   2      18.458  28.346 -43.483  1.00 82.06           C  
ATOM   2531  CB  THR B   2      20.613  29.571 -43.879  1.00 82.06           C  
ATOM   2532  HB  THR B   2      20.946  28.790 -44.562  1.00 82.06           H  
ATOM   2533  O   THR B   2      17.872  28.271 -42.403  1.00 82.06           O  
ATOM   2534  CG2 THR B   2      21.304  30.877 -44.267  1.00 82.06           C  
ATOM   2535 HG21 THR B   2      21.096  31.653 -43.530  1.00 82.06           H  
ATOM   2536 HG22 THR B   2      22.381  30.717 -44.312  1.00 82.06           H  
ATOM   2537 HG23 THR B   2      20.957  31.202 -45.247  1.00 82.06           H  
ATOM   2538  OG1 THR B   2      21.016  29.233 -42.580  1.00 82.06           O  
ATOM   2539  HG1 THR B   2      21.836  29.692 -42.382  1.00 82.06           H  
ATOM   2540  N   ASP B   3      18.543  27.304 -44.306  1.00 71.51           N  
ATOM   2541  H   ASP B   3      19.036  27.373 -45.185  1.00 71.51           H  
ATOM   2542  CA  ASP B   3      18.019  25.996 -43.910  1.00 71.51           C  
ATOM   2543  HA  ASP B   3      16.963  26.113 -43.666  1.00 71.51           H  
ATOM   2544  C   ASP B   3      18.720  25.482 -42.641  1.00 71.51           C  
ATOM   2545  CB  ASP B   3      18.141  25.031 -45.094  1.00 71.51           C  
ATOM   2546  HB2 ASP B   3      17.966  25.574 -46.022  1.00 71.51           H  
ATOM   2547  HB3 ASP B   3      19.147  24.613 -45.131  1.00 71.51           H  
ATOM   2548  O   ASP B   3      18.053  25.096 -41.685  1.00 71.51           O  
ATOM   2549  CG  ASP B   3      17.094  23.924 -45.003  1.00 71.51           C  
ATOM   2550  OD1 ASP B   3      15.899  24.301 -44.912  1.00 71.51           O  
ATOM   2551  OD2 ASP B   3      17.499  22.748 -45.080  1.00 71.51           O  
ATOM   2552  N   SER B   4      20.047  25.648 -42.561  1.00 70.36           N  
ATOM   2553  H   SER B   4      20.560  25.922 -43.387  1.00 70.36           H  
ATOM   2554  CA  SER B   4      20.836  25.348 -41.361  1.00 70.36           C  
ATOM   2555  HA  SER B   4      20.761  24.281 -41.151  1.00 70.36           H  
ATOM   2556  C   SER B   4      20.344  26.097 -40.117  1.00 70.36           C  
ATOM   2557  CB  SER B   4      22.313  25.688 -41.593  1.00 70.36           C  
ATOM   2558  HB2 SER B   4      22.417  26.760 -41.759  1.00 70.36           H  
ATOM   2559  HB3 SER B   4      22.890  25.412 -40.710  1.00 70.36           H  
ATOM   2560  O   SER B   4      20.202  25.485 -39.063  1.00 70.36           O  
ATOM   2561  OG  SER B   4      22.820  24.993 -42.718  1.00 70.36           O  
ATOM   2562  HG  SER B   4      23.464  24.357 -42.400  1.00 70.36           H  
ATOM   2563  N   GLU B   5      20.031  27.396 -40.218  1.00 75.26           N  
ATOM   2564  H   GLU B   5      20.145  27.864 -41.106  1.00 75.26           H  
ATOM   2565  CA  GLU B   5      19.524  28.167 -39.071  1.00 75.26           C  
ATOM   2566  HA  GLU B   5      20.208  28.052 -38.230  1.00 75.26           H  
ATOM   2567  C   GLU B   5      18.149  27.665 -38.595  1.00 75.26           C  
ATOM   2568  CB  GLU B   5      19.430  29.658 -39.422  1.00 75.26           C  
ATOM   2569  HB2 GLU B   5      18.886  29.738 -40.363  1.00 75.26           H  
ATOM   2570  HB3 GLU B   5      18.861  30.148 -38.632  1.00 75.26           H  
ATOM   2571  O   GLU B   5      17.922  27.569 -37.390  1.00 75.26           O  
ATOM   2572  CG  GLU B   5      20.764  30.413 -39.532  1.00 75.26           C  
ATOM   2573  HG2 GLU B   5      21.202  30.474 -38.536  1.00 75.26           H  
ATOM   2574  HG3 GLU B   5      21.457  29.850 -40.156  1.00 75.26           H  
ATOM   2575  CD  GLU B   5      20.595  31.833 -40.113  1.00 75.26           C  
ATOM   2576  OE1 GLU B   5      21.414  32.713 -39.788  1.00 75.26           O  
ATOM   2577  OE2 GLU B   5      19.671  32.058 -40.936  1.00 75.26           O  
ATOM   2578  N   LYS B   6      17.247  27.289 -39.516  1.00 78.96           N  
ATOM   2579  H   LYS B   6      17.519  27.325 -40.488  1.00 78.96           H  
ATOM   2580  CA  LYS B   6      15.931  26.730 -39.149  1.00 78.96           C  
ATOM   2581  HA  LYS B   6      15.443  27.391 -38.433  1.00 78.96           H  
ATOM   2582  C   LYS B   6      16.070  25.376 -38.466  1.00 78.96           C  
ATOM   2583  CB  LYS B   6      15.036  26.541 -40.375  1.00 78.96           C  
ATOM   2584  HB2 LYS B   6      14.119  26.046 -40.058  1.00 78.96           H  
ATOM   2585  HB3 LYS B   6      15.546  25.887 -41.083  1.00 78.96           H  
ATOM   2586  O   LYS B   6      15.447  25.136 -37.435  1.00 78.96           O  
ATOM   2587  CG  LYS B   6      14.663  27.846 -41.073  1.00 78.96           C  
ATOM   2588  HG2 LYS B   6      14.100  28.491 -40.398  1.00 78.96           H  
ATOM   2589  HG3 LYS B   6      15.575  28.350 -41.391  1.00 78.96           H  
ATOM   2590  CD  LYS B   6      13.819  27.503 -42.299  1.00 78.96           C  
ATOM   2591  HD2 LYS B   6      14.291  26.672 -42.824  1.00 78.96           H  
ATOM   2592  HD3 LYS B   6      12.824  27.194 -41.979  1.00 78.96           H  
ATOM   2593  CE  LYS B   6      13.734  28.688 -43.253  1.00 78.96           C  
ATOM   2594  HE2 LYS B   6      13.142  29.478 -42.790  1.00 78.96           H  
ATOM   2595  HE3 LYS B   6      14.745  29.059 -43.423  1.00 78.96           H  
ATOM   2596  NZ  LYS B   6      13.138  28.240 -44.532  1.00 78.96           N  
ATOM   2597  HZ1 LYS B   6      13.126  28.985 -45.214  1.00 78.96           H  
ATOM   2598  HZ2 LYS B   6      12.205  27.885 -44.379  1.00 78.96           H  
ATOM   2599  HZ3 LYS B   6      13.692  27.478 -44.895  1.00 78.96           H  
ATOM   2600  N   VAL B   7      16.875  24.481 -39.040  1.00 76.67           N  
ATOM   2601  H   VAL B   7      17.356  24.733 -39.891  1.00 76.67           H  
ATOM   2602  CA  VAL B   7      17.067  23.137 -38.483  1.00 76.67           C  
ATOM   2603  HA  VAL B   7      16.087  22.690 -38.317  1.00 76.67           H  
ATOM   2604  C   VAL B   7      17.744  23.218 -37.111  1.00 76.67           C  
ATOM   2605  CB  VAL B   7      17.825  22.220 -39.462  1.00 76.67           C  
ATOM   2606  HB  VAL B   7      18.820  22.623 -39.647  1.00 76.67           H  
ATOM   2607  O   VAL B   7      17.344  22.491 -36.204  1.00 76.67           O  
ATOM   2608  CG1 VAL B   7      17.936  20.808 -38.888  1.00 76.67           C  
ATOM   2609 HG11 VAL B   7      16.947  20.362 -38.785  1.00 76.67           H  
ATOM   2610 HG12 VAL B   7      18.397  20.835 -37.901  1.00 76.67           H  
ATOM   2611 HG13 VAL B   7      18.536  20.189 -39.554  1.00 76.67           H  
ATOM   2612  CG2 VAL B   7      17.078  22.046 -40.793  1.00 76.67           C  
ATOM   2613 HG21 VAL B   7      17.672  21.434 -41.472  1.00 76.67           H  
ATOM   2614 HG22 VAL B   7      16.900  23.006 -41.278  1.00 76.67           H  
ATOM   2615 HG23 VAL B   7      16.113  21.565 -40.630  1.00 76.67           H  
ATOM   2616  N   ALA B   8      18.679  24.152 -36.904  1.00 73.60           N  
ATOM   2617  H   ALA B   8      19.005  24.704 -37.685  1.00 73.60           H  
ATOM   2618  CA  ALA B   8      19.284  24.392 -35.594  1.00 73.60           C  
ATOM   2619  HA  ALA B   8      19.738  23.464 -35.248  1.00 73.60           H  
ATOM   2620  C   ALA B   8      18.256  24.828 -34.532  1.00 73.60           C  
ATOM   2621  CB  ALA B   8      20.392  25.440 -35.755  1.00 73.60           C  
ATOM   2622  HB1 ALA B   8      19.972  26.381 -36.111  1.00 73.60           H  
ATOM   2623  HB2 ALA B   8      21.133  25.084 -36.471  1.00 73.60           H  
ATOM   2624  HB3 ALA B   8      20.882  25.604 -34.795  1.00 73.60           H  
ATOM   2625  O   ALA B   8      18.339  24.405 -33.377  1.00 73.60           O  
ATOM   2626  N   GLU B   9      17.264  25.643 -34.901  1.00 82.81           N  
ATOM   2627  H   GLU B   9      17.246  25.993 -35.849  1.00 82.81           H  
ATOM   2628  CA  GLU B   9      16.191  26.054 -33.990  1.00 82.81           C  
ATOM   2629  HA  GLU B   9      16.649  26.382 -33.057  1.00 82.81           H  
ATOM   2630  C   GLU B   9      15.253  24.885 -33.639  1.00 82.81           C  
ATOM   2631  CB  GLU B   9      15.447  27.253 -34.600  1.00 82.81           C  
ATOM   2632  HB2 GLU B   9      16.181  27.943 -35.016  1.00 82.81           H  
ATOM   2633  HB3 GLU B   9      14.794  26.909 -35.403  1.00 82.81           H  
ATOM   2634  O   GLU B   9      14.928  24.686 -32.463  1.00 82.81           O  
ATOM   2635  CG  GLU B   9      14.630  28.010 -33.545  1.00 82.81           C  
ATOM   2636  HG2 GLU B   9      15.291  28.262 -32.716  1.00 82.81           H  
ATOM   2637  HG3 GLU B   9      13.850  27.352 -33.163  1.00 82.81           H  
ATOM   2638  CD  GLU B   9      13.985  29.299 -34.082  1.00 82.81           C  
ATOM   2639  OE1 GLU B   9      13.634  30.144 -33.229  1.00 82.81           O  
ATOM   2640  OE2 GLU B   9      13.847  29.447 -35.317  1.00 82.81           O  
ATOM   2641  N   TYR B  10      14.895  24.050 -34.624  1.00 83.33           N  
ATOM   2642  H   TYR B  10      15.172  24.278 -35.568  1.00 83.33           H  
ATOM   2643  CA  TYR B  10      14.120  22.827 -34.387  1.00 83.33           C  
ATOM   2644  HA  TYR B  10      13.216  23.097 -33.842  1.00 83.33           H  
ATOM   2645  C   TYR B  10      14.867  21.817 -33.510  1.00 83.33           C  
ATOM   2646  CB  TYR B  10      13.720  22.169 -35.715  1.00 83.33           C  
ATOM   2647  HB2 TYR B  10      13.343  21.168 -35.504  1.00 83.33           H  
ATOM   2648  HB3 TYR B  10      14.607  22.054 -36.339  1.00 83.33           H  
ATOM   2649  O   TYR B  10      14.273  21.274 -32.577  1.00 83.33           O  
ATOM   2650  CG  TYR B  10      12.640  22.901 -36.483  1.00 83.33           C  
ATOM   2651  CD1 TYR B  10      11.391  23.142 -35.878  1.00 83.33           C  
ATOM   2652  HD1 TYR B  10      11.208  22.809 -34.867  1.00 83.33           H  
ATOM   2653  CD2 TYR B  10      12.868  23.317 -37.808  1.00 83.33           C  
ATOM   2654  HD2 TYR B  10      13.824  23.133 -38.274  1.00 83.33           H  
ATOM   2655  CE1 TYR B  10      10.380  23.822 -36.583  1.00 83.33           C  
ATOM   2656  HE1 TYR B  10       9.430  24.018 -36.108  1.00 83.33           H  
ATOM   2657  CE2 TYR B  10      11.859  23.989 -38.522  1.00 83.33           C  
ATOM   2658  HE2 TYR B  10      12.031  24.318 -39.536  1.00 83.33           H  
ATOM   2659  OH  TYR B  10       9.645  24.904 -38.596  1.00 83.33           O  
ATOM   2660  HH  TYR B  10       8.868  25.035 -38.047  1.00 83.33           H  
ATOM   2661  CZ  TYR B  10      10.617  24.248 -37.908  1.00 83.33           C  
ATOM   2662  N   LEU B  11      16.163  21.598 -33.763  1.00 82.12           N  
ATOM   2663  H   LEU B  11      16.583  22.051 -34.562  1.00 82.12           H  
ATOM   2664  CA  LEU B  11      16.992  20.705 -32.955  1.00 82.12           C  
ATOM   2665  HA  LEU B  11      16.510  19.728 -32.929  1.00 82.12           H  
ATOM   2666  C   LEU B  11      17.065  21.202 -31.512  1.00 82.12           C  
ATOM   2667  CB  LEU B  11      18.383  20.560 -33.600  1.00 82.12           C  
ATOM   2668  HB2 LEU B  11      18.867  21.536 -33.613  1.00 82.12           H  
ATOM   2669  HB3 LEU B  11      18.258  20.235 -34.633  1.00 82.12           H  
ATOM   2670  O   LEU B  11      16.805  20.432 -30.594  1.00 82.12           O  
ATOM   2671  CG  LEU B  11      19.306  19.556 -32.878  1.00 82.12           C  
ATOM   2672  HG  LEU B  11      19.441  19.865 -31.841  1.00 82.12           H  
ATOM   2673  CD1 LEU B  11      18.750  18.131 -32.910  1.00 82.12           C  
ATOM   2674 HD11 LEU B  11      18.563  17.830 -33.941  1.00 82.12           H  
ATOM   2675 HD12 LEU B  11      17.832  18.066 -32.325  1.00 82.12           H  
ATOM   2676 HD13 LEU B  11      19.474  17.447 -32.469  1.00 82.12           H  
ATOM   2677  CD2 LEU B  11      20.675  19.540 -33.556  1.00 82.12           C  
ATOM   2678 HD21 LEU B  11      20.583  19.174 -34.578  1.00 82.12           H  
ATOM   2679 HD22 LEU B  11      21.101  20.543 -33.563  1.00 82.12           H  
ATOM   2680 HD23 LEU B  11      21.347  18.884 -33.005  1.00 82.12           H  
ATOM   2681  N   ARG B  12      17.291  22.506 -31.300  1.00 82.85           N  
ATOM   2682  H   ARG B  12      17.491  23.091 -32.100  1.00 82.85           H  
ATOM   2683  CA  ARG B  12      17.290  23.099 -29.956  1.00 82.85           C  
ATOM   2684  HA  ARG B  12      18.072  22.611 -29.375  1.00 82.85           H  
ATOM   2685  C   ARG B  12      15.976  22.834 -29.218  1.00 82.85           C  
ATOM   2686  CB  ARG B  12      17.589  24.601 -30.057  1.00 82.85           C  
ATOM   2687  HB2 ARG B  12      18.484  24.735 -30.665  1.00 82.85           H  
ATOM   2688  HB3 ARG B  12      16.759  25.105 -30.551  1.00 82.85           H  
ATOM   2689  O   ARG B  12      16.009  22.472 -28.043  1.00 82.85           O  
ATOM   2690  CG  ARG B  12      17.827  25.234 -28.675  1.00 82.85           C  
ATOM   2691  HG2 ARG B  12      18.707  24.783 -28.216  1.00 82.85           H  
ATOM   2692  HG3 ARG B  12      16.968  25.046 -28.030  1.00 82.85           H  
ATOM   2693  CD  ARG B  12      18.019  26.751 -28.766  1.00 82.85           C  
ATOM   2694  HD2 ARG B  12      17.103  27.187 -29.166  1.00 82.85           H  
ATOM   2695  HD3 ARG B  12      18.163  27.140 -27.758  1.00 82.85           H  
ATOM   2696  NE  ARG B  12      19.189  27.110 -29.594  1.00 82.85           N  
ATOM   2697  HE  ARG B  12      20.047  26.618 -29.391  1.00 82.85           H  
ATOM   2698  NH1 ARG B  12      18.183  28.656 -30.981  1.00 82.85           N  
ATOM   2699 HH11 ARG B  12      18.222  29.265 -31.786  1.00 82.85           H  
ATOM   2700 HH12 ARG B  12      17.303  28.528 -30.502  1.00 82.85           H  
ATOM   2701  NH2 ARG B  12      20.329  28.131 -31.277  1.00 82.85           N  
ATOM   2702 HH21 ARG B  12      20.348  28.755 -32.070  1.00 82.85           H  
ATOM   2703 HH22 ARG B  12      21.150  27.588 -31.050  1.00 82.85           H  
ATOM   2704  CZ  ARG B  12      19.224  27.961 -30.607  1.00 82.85           C  
ATOM   2705  N   ARG B  13      14.822  22.991 -29.882  1.00 84.12           N  
ATOM   2706  H   ARG B  13      14.865  23.292 -30.846  1.00 84.12           H  
ATOM   2707  CA  ARG B  13      13.517  22.705 -29.266  1.00 84.12           C  
ATOM   2708  HA  ARG B  13      13.488  23.230 -28.311  1.00 84.12           H  
ATOM   2709  C   ARG B  13      13.361  21.223 -28.924  1.00 84.12           C  
ATOM   2710  CB  ARG B  13      12.369  23.204 -30.166  1.00 84.12           C  
ATOM   2711  HB2 ARG B  13      12.410  22.675 -31.118  1.00 84.12           H  
ATOM   2712  HB3 ARG B  13      12.503  24.266 -30.368  1.00 84.12           H  
ATOM   2713  O   ARG B  13      12.939  20.919 -27.812  1.00 84.12           O  
ATOM   2714  CG  ARG B  13      10.976  22.980 -29.544  1.00 84.12           C  
ATOM   2715  HG2 ARG B  13      10.850  21.926 -29.298  1.00 84.12           H  
ATOM   2716  HG3 ARG B  13      10.215  23.237 -30.280  1.00 84.12           H  
ATOM   2717  CD  ARG B  13      10.752  23.838 -28.291  1.00 84.12           C  
ATOM   2718  HD2 ARG B  13      11.656  23.859 -27.683  1.00 84.12           H  
ATOM   2719  HD3 ARG B  13      10.524  24.855 -28.608  1.00 84.12           H  
ATOM   2720  NE  ARG B  13       9.675  23.302 -27.448  1.00 84.12           N  
ATOM   2721  HE  ARG B  13       9.520  22.304 -27.483  1.00 84.12           H  
ATOM   2722  NH1 ARG B  13       9.273  25.197 -26.203  1.00 84.12           N  
ATOM   2723 HH11 ARG B  13       9.905  25.714 -26.797  1.00 84.12           H  
ATOM   2724 HH12 ARG B  13       8.807  25.633 -25.420  1.00 84.12           H  
ATOM   2725  NH2 ARG B  13       8.282  23.272 -25.675  1.00 84.12           N  
ATOM   2726 HH21 ARG B  13       7.878  23.700 -24.854  1.00 84.12           H  
ATOM   2727 HH22 ARG B  13       8.480  22.282 -25.645  1.00 84.12           H  
ATOM   2728  CZ  ARG B  13       9.075  23.931 -26.457  1.00 84.12           C  
ATOM   2729  N   ALA B  14      13.731  20.325 -29.838  1.00 84.42           N  
ATOM   2730  H   ALA B  14      14.084  20.653 -30.725  1.00 84.42           H  
ATOM   2731  CA  ALA B  14      13.660  18.884 -29.614  1.00 84.42           C  
ATOM   2732  HA  ALA B  14      12.630  18.618 -29.377  1.00 84.42           H  
ATOM   2733  C   ALA B  14      14.528  18.450 -28.421  1.00 84.42           C  
ATOM   2734  CB  ALA B  14      14.062  18.159 -30.904  1.00 84.42           C  
ATOM   2735  HB1 ALA B  14      13.412  18.467 -31.723  1.00 84.42           H  
ATOM   2736  HB2 ALA B  14      13.969  17.082 -30.763  1.00 84.42           H  
ATOM   2737  HB3 ALA B  14      15.095  18.392 -31.163  1.00 84.42           H  
ATOM   2738  O   ALA B  14      14.049  17.719 -27.557  1.00 84.42           O  
ATOM   2739  N   THR B  15      15.761  18.957 -28.318  1.00 82.95           N  
ATOM   2740  H   THR B  15      16.148  19.471 -29.096  1.00 82.95           H  
ATOM   2741  CA  THR B  15      16.663  18.651 -27.198  1.00 82.95           C  
ATOM   2742  HA  THR B  15      16.729  17.568 -27.102  1.00 82.95           H  
ATOM   2743  C   THR B  15      16.135  19.205 -25.871  1.00 82.95           C  
ATOM   2744  CB  THR B  15      18.081  19.185 -27.467  1.00 82.95           C  
ATOM   2745  HB  THR B  15      18.099  20.267 -27.337  1.00 82.95           H  
ATOM   2746  O   THR B  15      16.216  18.527 -24.846  1.00 82.95           O  
ATOM   2747  CG2 THR B  15      19.121  18.542 -26.553  1.00 82.95           C  
ATOM   2748 HG21 THR B  15      18.909  18.787 -25.512  1.00 82.95           H  
ATOM   2749 HG22 THR B  15      20.115  18.916 -26.798  1.00 82.95           H  
ATOM   2750 HG23 THR B  15      19.109  17.459 -26.673  1.00 82.95           H  
ATOM   2751  OG1 THR B  15      18.483  18.882 -28.778  1.00 82.95           O  
ATOM   2752  HG1 THR B  15      19.417  18.658 -28.759  1.00 82.95           H  
ATOM   2753  N   LEU B  16      15.538  20.406 -25.868  1.00 86.79           N  
ATOM   2754  H   LEU B  16      15.506  20.928 -26.733  1.00 86.79           H  
ATOM   2755  CA  LEU B  16      14.894  20.973 -24.676  1.00 86.79           C  
ATOM   2756  HA  LEU B  16      15.605  20.945 -23.850  1.00 86.79           H  
ATOM   2757  C   LEU B  16      13.688  20.140 -24.219  1.00 86.79           C  
ATOM   2758  CB  LEU B  16      14.472  22.431 -24.941  1.00 86.79           C  
ATOM   2759  HB2 LEU B  16      13.743  22.725 -24.186  1.00 86.79           H  
ATOM   2760  HB3 LEU B  16      13.973  22.477 -25.908  1.00 86.79           H  
ATOM   2761  O   LEU B  16      13.585  19.822 -23.034  1.00 86.79           O  
ATOM   2762  CG  LEU B  16      15.624  23.452 -24.917  1.00 86.79           C  
ATOM   2763  HG  LEU B  16      16.419  23.138 -25.593  1.00 86.79           H  
ATOM   2764  CD1 LEU B  16      15.099  24.815 -25.376  1.00 86.79           C  
ATOM   2765 HD11 LEU B  16      14.706  24.727 -26.388  1.00 86.79           H  
ATOM   2766 HD12 LEU B  16      14.310  25.158 -24.707  1.00 86.79           H  
ATOM   2767 HD13 LEU B  16      15.913  25.540 -25.379  1.00 86.79           H  
ATOM   2768  CD2 LEU B  16      16.217  23.618 -23.516  1.00 86.79           C  
ATOM   2769 HD21 LEU B  16      16.951  24.424 -23.523  1.00 86.79           H  
ATOM   2770 HD22 LEU B  16      16.722  22.699 -23.218  1.00 86.79           H  
ATOM   2771 HD23 LEU B  16      15.426  23.853 -22.803  1.00 86.79           H  
ATOM   2772  N   ASP B  17      12.810  19.751 -25.147  1.00 87.86           N  
ATOM   2773  H   ASP B  17      12.946  20.057 -26.100  1.00 87.86           H  
ATOM   2774  CA  ASP B  17      11.645  18.913 -24.847  1.00 87.86           C  
ATOM   2775  HA  ASP B  17      11.090  19.363 -24.023  1.00 87.86           H  
ATOM   2776  C   ASP B  17      12.066  17.504 -24.385  1.00 87.86           C  
ATOM   2777  CB  ASP B  17      10.714  18.838 -26.076  1.00 87.86           C  
ATOM   2778  HB2 ASP B  17      11.302  18.575 -26.956  1.00 87.86           H  
ATOM   2779  HB3 ASP B  17       9.993  18.038 -25.910  1.00 87.86           H  
ATOM   2780  O   ASP B  17      11.449  16.947 -23.476  1.00 87.86           O  
ATOM   2781  CG  ASP B  17       9.913  20.120 -26.358  1.00 87.86           C  
ATOM   2782  OD1 ASP B  17       9.670  20.930 -25.438  1.00 87.86           O  
ATOM   2783  OD2 ASP B  17       9.412  20.294 -27.492  1.00 87.86           O  
ATOM   2784  N   LEU B  18      13.137  16.937 -24.958  1.00 87.77           N  
ATOM   2785  H   LEU B  18      13.568  17.412 -25.738  1.00 87.77           H  
ATOM   2786  CA  LEU B  18      13.705  15.650 -24.539  1.00 87.77           C  
ATOM   2787  HA  LEU B  18      12.913  14.900 -24.535  1.00 87.77           H  
ATOM   2788  C   LEU B  18      14.259  15.726 -23.117  1.00 87.77           C  
ATOM   2789  CB  LEU B  18      14.794  15.220 -25.541  1.00 87.77           C  
ATOM   2790  HB2 LEU B  18      15.515  16.030 -25.642  1.00 87.77           H  
ATOM   2791  HB3 LEU B  18      14.330  15.064 -26.515  1.00 87.77           H  
ATOM   2792  O   LEU B  18      13.991  14.841 -22.303  1.00 87.77           O  
ATOM   2793  CG  LEU B  18      15.567  13.944 -25.145  1.00 87.77           C  
ATOM   2794  HG  LEU B  18      16.088  14.107 -24.202  1.00 87.77           H  
ATOM   2795  CD1 LEU B  18      14.649  12.733 -24.997  1.00 87.77           C  
ATOM   2796 HD11 LEU B  18      14.107  12.584 -25.931  1.00 87.77           H  
ATOM   2797 HD12 LEU B  18      15.242  11.841 -24.793  1.00 87.77           H  
ATOM   2798 HD13 LEU B  18      13.941  12.877 -24.181  1.00 87.77           H  
ATOM   2799  CD2 LEU B  18      16.612  13.623 -26.212  1.00 87.77           C  
ATOM   2800 HD21 LEU B  18      16.128  13.428 -27.169  1.00 87.77           H  
ATOM   2801 HD22 LEU B  18      17.185  12.742 -25.925  1.00 87.77           H  
ATOM   2802 HD23 LEU B  18      17.300  14.461 -26.325  1.00 87.77           H  
ATOM   2803  N   ARG B  19      15.001  16.791 -22.795  1.00 87.83           N  
ATOM   2804  H   ARG B  19      15.210  17.463 -23.520  1.00 87.83           H  
ATOM   2805  CA  ARG B  19      15.530  17.008 -21.446  1.00 87.83           C  
ATOM   2806  HA  ARG B  19      16.118  16.133 -21.166  1.00 87.83           H  
ATOM   2807  C   ARG B  19      14.403  17.117 -20.421  1.00 87.83           C  
ATOM   2808  CB  ARG B  19      16.440  18.243 -21.446  1.00 87.83           C  
ATOM   2809  HB2 ARG B  19      17.181  18.134 -22.238  1.00 87.83           H  
ATOM   2810  HB3 ARG B  19      15.845  19.133 -21.650  1.00 87.83           H  
ATOM   2811  O   ARG B  19      14.489  16.472 -19.380  1.00 87.83           O  
ATOM   2812  CG  ARG B  19      17.177  18.395 -20.106  1.00 87.83           C  
ATOM   2813  HG2 ARG B  19      16.464  18.529 -19.293  1.00 87.83           H  
ATOM   2814  HG3 ARG B  19      17.754  17.489 -19.918  1.00 87.83           H  
ATOM   2815  CD  ARG B  19      18.140  19.585 -20.126  1.00 87.83           C  
ATOM   2816  HD2 ARG B  19      18.744  19.553 -19.220  1.00 87.83           H  
ATOM   2817  HD3 ARG B  19      18.802  19.488 -20.986  1.00 87.83           H  
ATOM   2818  NE  ARG B  19      17.416  20.869 -20.178  1.00 87.83           N  
ATOM   2819  HE  ARG B  19      16.420  20.834 -20.015  1.00 87.83           H  
ATOM   2820  NH1 ARG B  19      19.247  22.212 -20.513  1.00 87.83           N  
ATOM   2821 HH11 ARG B  19      19.662  23.130 -20.583  1.00 87.83           H  
ATOM   2822 HH12 ARG B  19      19.838  21.392 -20.523  1.00 87.83           H  
ATOM   2823  NH2 ARG B  19      17.225  23.131 -20.291  1.00 87.83           N  
ATOM   2824 HH21 ARG B  19      16.239  23.052 -20.085  1.00 87.83           H  
ATOM   2825 HH22 ARG B  19      17.657  24.043 -20.343  1.00 87.83           H  
ATOM   2826  CZ  ARG B  19      17.964  22.060 -20.330  1.00 87.83           C  
ATOM   2827  N   ALA B  20      13.345  17.867 -20.737  1.00 91.41           N  
ATOM   2828  H   ALA B  20      13.353  18.367 -21.614  1.00 91.41           H  
ATOM   2829  CA  ALA B  20      12.167  17.987 -19.879  1.00 91.41           C  
ATOM   2830  HA  ALA B  20      12.481  18.333 -18.894  1.00 91.41           H  
ATOM   2831  C   ALA B  20      11.458  16.635 -19.681  1.00 91.41           C  
ATOM   2832  CB  ALA B  20      11.229  19.039 -20.482  1.00 91.41           C  
ATOM   2833  HB1 ALA B  20      10.886  18.722 -21.467  1.00 91.41           H  
ATOM   2834  HB2 ALA B  20      11.751  19.992 -20.574  1.00 91.41           H  
ATOM   2835  HB3 ALA B  20      10.366  19.172 -19.830  1.00 91.41           H  
ATOM   2836  O   ALA B  20      11.134  16.272 -18.554  1.00 91.41           O  
ATOM   2837  N   ALA B  21      11.286  15.847 -20.748  1.00 92.41           N  
ATOM   2838  H   ALA B  21      11.538  16.196 -21.661  1.00 92.41           H  
ATOM   2839  CA  ALA B  21      10.680  14.520 -20.651  1.00 92.41           C  
ATOM   2840  HA  ALA B  21       9.717  14.623 -20.150  1.00 92.41           H  
ATOM   2841  C   ALA B  21      11.527  13.548 -19.805  1.00 92.41           C  
ATOM   2842  CB  ALA B  21      10.431  13.987 -22.068  1.00 92.41           C  
ATOM   2843  HB1 ALA B  21       9.806  14.689 -22.621  1.00 92.41           H  
ATOM   2844  HB2 ALA B  21      11.377  13.860 -22.593  1.00 92.41           H  
ATOM   2845  HB3 ALA B  21       9.919  13.027 -22.009  1.00 92.41           H  
ATOM   2846  O   ALA B  21      11.001  12.882 -18.919  1.00 92.41           O  
ATOM   2847  N   ARG B  22      12.850  13.500 -20.017  1.00 89.41           N  
ATOM   2848  H   ARG B  22      13.231  14.066 -20.761  1.00 89.41           H  
ATOM   2849  CA  ARG B  22      13.763  12.669 -19.207  1.00 89.41           C  
ATOM   2850  HA  ARG B  22      13.405  11.639 -19.204  1.00 89.41           H  
ATOM   2851  C   ARG B  22      13.781  13.089 -17.738  1.00 89.41           C  
ATOM   2852  CB  ARG B  22      15.186  12.710 -19.788  1.00 89.41           C  
ATOM   2853  HB2 ARG B  22      15.875  12.326 -19.035  1.00 89.41           H  
ATOM   2854  HB3 ARG B  22      15.462  13.741 -20.007  1.00 89.41           H  
ATOM   2855  O   ARG B  22      13.912  12.239 -16.864  1.00 89.41           O  
ATOM   2856  CG  ARG B  22      15.348  11.849 -21.052  1.00 89.41           C  
ATOM   2857  HG2 ARG B  22      14.686  12.213 -21.838  1.00 89.41           H  
ATOM   2858  HG3 ARG B  22      15.078  10.819 -20.815  1.00 89.41           H  
ATOM   2859  CD  ARG B  22      16.804  11.888 -21.548  1.00 89.41           C  
ATOM   2860  HD2 ARG B  22      17.028  12.898 -21.892  1.00 89.41           H  
ATOM   2861  HD3 ARG B  22      17.464  11.645 -20.715  1.00 89.41           H  
ATOM   2862  NE  ARG B  22      17.060  10.928 -22.645  1.00 89.41           N  
ATOM   2863  HE  ARG B  22      16.302  10.319 -22.916  1.00 89.41           H  
ATOM   2864  NH1 ARG B  22      19.290  11.412 -23.020  1.00 89.41           N  
ATOM   2865 HH11 ARG B  22      20.149  11.154 -23.485  1.00 89.41           H  
ATOM   2866 HH12 ARG B  22      19.303  12.109 -22.290  1.00 89.41           H  
ATOM   2867  NH2 ARG B  22      18.324   9.804 -24.192  1.00 89.41           N  
ATOM   2868 HH21 ARG B  22      19.221   9.614 -24.616  1.00 89.41           H  
ATOM   2869 HH22 ARG B  22      17.561   9.196 -24.452  1.00 89.41           H  
ATOM   2870  CZ  ARG B  22      18.213  10.723 -23.275  1.00 89.41           C  
ATOM   2871  N   GLN B  23      13.661  14.386 -17.461  1.00 91.10           N  
ATOM   2872  H   GLN B  23      13.587  15.047 -18.221  1.00 91.10           H  
ATOM   2873  CA  GLN B  23      13.550  14.881 -16.094  1.00 91.10           C  
ATOM   2874  HA  GLN B  23      14.348  14.433 -15.501  1.00 91.10           H  
ATOM   2875  C   GLN B  23      12.236  14.436 -15.443  1.00 91.10           C  
ATOM   2876  CB  GLN B  23      13.756  16.397 -16.091  1.00 91.10           C  
ATOM   2877  HB2 GLN B  23      14.737  16.615 -16.514  1.00 91.10           H  
ATOM   2878  HB3 GLN B  23      12.992  16.885 -16.697  1.00 91.10           H  
ATOM   2879  O   GLN B  23      12.285  13.878 -14.352  1.00 91.10           O  
ATOM   2880  CG  GLN B  23      13.687  16.936 -14.662  1.00 91.10           C  
ATOM   2881  HG2 GLN B  23      12.659  16.839 -14.312  1.00 91.10           H  
ATOM   2882  HG3 GLN B  23      14.326  16.345 -14.005  1.00 91.10           H  
ATOM   2883  CD  GLN B  23      14.096  18.393 -14.532  1.00 91.10           C  
ATOM   2884  NE2 GLN B  23      13.789  18.979 -13.400  1.00 91.10           N  
ATOM   2885 HE21 GLN B  23      13.131  18.508 -12.796  1.00 91.10           H  
ATOM   2886 HE22 GLN B  23      13.995  19.961 -13.283  1.00 91.10           H  
ATOM   2887  OE1 GLN B  23      14.703  18.992 -15.414  1.00 91.10           O  
ATOM   2888  N   ARG B  24      11.103  14.558 -16.146  1.00 91.54           N  
ATOM   2889  H   ARG B  24      11.128  15.062 -17.021  1.00 91.54           H  
ATOM   2890  CA  ARG B  24       9.803  14.089 -15.648  1.00 91.54           C  
ATOM   2891  HA  ARG B  24       9.614  14.602 -14.704  1.00 91.54           H  
ATOM   2892  C   ARG B  24       9.796  12.592 -15.327  1.00 91.54           C  
ATOM   2893  CB  ARG B  24       8.702  14.460 -16.658  1.00 91.54           C  
ATOM   2894  HB2 ARG B  24       8.922  13.989 -17.616  1.00 91.54           H  
ATOM   2895  HB3 ARG B  24       8.713  15.540 -16.804  1.00 91.54           H  
ATOM   2896  O   ARG B  24       9.235  12.199 -14.316  1.00 91.54           O  
ATOM   2897  CG  ARG B  24       7.283  14.042 -16.229  1.00 91.54           C  
ATOM   2898  HG2 ARG B  24       6.574  14.383 -16.983  1.00 91.54           H  
ATOM   2899  HG3 ARG B  24       7.219  12.955 -16.172  1.00 91.54           H  
ATOM   2900  CD  ARG B  24       6.895  14.644 -14.874  1.00 91.54           C  
ATOM   2901  HD2 ARG B  24       6.977  15.730 -14.922  1.00 91.54           H  
ATOM   2902  HD3 ARG B  24       7.588  14.283 -14.115  1.00 91.54           H  
ATOM   2903  NE  ARG B  24       5.529  14.273 -14.468  1.00 91.54           N  
ATOM   2904  HE  ARG B  24       4.925  13.770 -15.102  1.00 91.54           H  
ATOM   2905  NH1 ARG B  24       5.737  14.916 -12.266  1.00 91.54           N  
ATOM   2906 HH11 ARG B  24       5.376  14.875 -11.323  1.00 91.54           H  
ATOM   2907 HH12 ARG B  24       6.692  15.205 -12.418  1.00 91.54           H  
ATOM   2908  NH2 ARG B  24       3.848  13.965 -13.009  1.00 91.54           N  
ATOM   2909 HH21 ARG B  24       3.397  13.451 -13.752  1.00 91.54           H  
ATOM   2910 HH22 ARG B  24       3.489  13.895 -12.068  1.00 91.54           H  
ATOM   2911  CZ  ARG B  24       5.049  14.393 -13.246  1.00 91.54           C  
ATOM   2912  N   ILE B  25      10.446  11.757 -16.144  1.00 92.50           N  
ATOM   2913  H   ILE B  25      10.834  12.134 -16.997  1.00 92.50           H  
ATOM   2914  CA  ILE B  25      10.585  10.316 -15.856  1.00 92.50           C  
ATOM   2915  HA  ILE B  25       9.593   9.883 -15.723  1.00 92.50           H  
ATOM   2916  C   ILE B  25      11.337  10.094 -14.539  1.00 92.50           C  
ATOM   2917  CB  ILE B  25      11.283   9.578 -17.019  1.00 92.50           C  
ATOM   2918  HB  ILE B  25      12.217  10.095 -17.242  1.00 92.50           H  
ATOM   2919  O   ILE B  25      10.887   9.318 -13.706  1.00 92.50           O  
ATOM   2920  CG1 ILE B  25      10.388   9.604 -18.274  1.00 92.50           C  
ATOM   2921 HG12 ILE B  25       9.533   8.943 -18.129  1.00 92.50           H  
ATOM   2922 HG13 ILE B  25      10.004  10.612 -18.426  1.00 92.50           H  
ATOM   2923  CG2 ILE B  25      11.615   8.118 -16.655  1.00 92.50           C  
ATOM   2924 HG21 ILE B  25      10.710   7.585 -16.364  1.00 92.50           H  
ATOM   2925 HG22 ILE B  25      12.079   7.593 -17.490  1.00 92.50           H  
ATOM   2926 HG23 ILE B  25      12.316   8.066 -15.822  1.00 92.50           H  
ATOM   2927  CD1 ILE B  25      11.128   9.204 -19.553  1.00 92.50           C  
ATOM   2928 HD11 ILE B  25      11.388   8.146 -19.537  1.00 92.50           H  
ATOM   2929 HD12 ILE B  25      10.474   9.391 -20.404  1.00 92.50           H  
ATOM   2930 HD13 ILE B  25      12.031   9.803 -19.667  1.00 92.50           H  
ATOM   2931  N   ARG B  26      12.455  10.800 -14.319  1.00 90.23           N  
ATOM   2932  H   ARG B  26      12.748  11.472 -15.014  1.00 90.23           H  
ATOM   2933  CA  ARG B  26      13.214  10.675 -13.064  1.00 90.23           C  
ATOM   2934  HA  ARG B  26      13.435   9.622 -12.891  1.00 90.23           H  
ATOM   2935  C   ARG B  26      12.410  11.113 -11.845  1.00 90.23           C  
ATOM   2936  CB  ARG B  26      14.521  11.468 -13.122  1.00 90.23           C  
ATOM   2937  HB2 ARG B  26      14.916  11.550 -12.109  1.00 90.23           H  
ATOM   2938  HB3 ARG B  26      14.324  12.474 -13.492  1.00 90.23           H  
ATOM   2939  O   ARG B  26      12.553  10.472 -10.812  1.00 90.23           O  
ATOM   2940  CG  ARG B  26      15.577  10.773 -13.987  1.00 90.23           C  
ATOM   2941  HG2 ARG B  26      15.717   9.754 -13.627  1.00 90.23           H  
ATOM   2942  HG3 ARG B  26      15.249  10.736 -15.026  1.00 90.23           H  
ATOM   2943  CD  ARG B  26      16.912  11.517 -13.884  1.00 90.23           C  
ATOM   2944  HD2 ARG B  26      17.187  11.594 -12.832  1.00 90.23           H  
ATOM   2945  HD3 ARG B  26      17.685  10.925 -14.374  1.00 90.23           H  
ATOM   2946  NE  ARG B  26      16.828  12.872 -14.465  1.00 90.23           N  
ATOM   2947  HE  ARG B  26      16.386  13.567 -13.880  1.00 90.23           H  
ATOM   2948  NH1 ARG B  26      17.801  12.413 -16.493  1.00 90.23           N  
ATOM   2949 HH11 ARG B  26      17.890  11.452 -16.197  1.00 90.23           H  
ATOM   2950 HH12 ARG B  26      18.223  12.729 -17.355  1.00 90.23           H  
ATOM   2951  NH2 ARG B  26      17.114  14.490 -16.037  1.00 90.23           N  
ATOM   2952 HH21 ARG B  26      17.432  14.787 -16.948  1.00 90.23           H  
ATOM   2953 HH22 ARG B  26      16.716  15.159 -15.393  1.00 90.23           H  
ATOM   2954  CZ  ARG B  26      17.242  13.248 -15.660  1.00 90.23           C  
ATOM   2955  N   GLU B  27      11.595  12.158 -11.976  1.00 90.25           N  
ATOM   2956  H   GLU B  27      11.591  12.658 -12.853  1.00 90.25           H  
ATOM   2957  CA  GLU B  27      10.683  12.626 -10.921  1.00 90.25           C  
ATOM   2958  HA  GLU B  27      11.245  12.784 -10.001  1.00 90.25           H  
ATOM   2959  C   GLU B  27       9.575  11.593 -10.626  1.00 90.25           C  
ATOM   2960  CB  GLU B  27      10.058  13.970 -11.342  1.00 90.25           C  
ATOM   2961  HB2 GLU B  27       9.626  13.846 -12.336  1.00 90.25           H  
ATOM   2962  HB3 GLU B  27       9.251  14.220 -10.654  1.00 90.25           H  
ATOM   2963  O   GLU B  27       9.208  11.367  -9.480  1.00 90.25           O  
ATOM   2964  CG  GLU B  27      11.060  15.142 -11.359  1.00 90.25           C  
ATOM   2965  HG2 GLU B  27      11.983  14.818 -11.841  1.00 90.25           H  
ATOM   2966  HG3 GLU B  27      11.305  15.407 -10.330  1.00 90.25           H  
ATOM   2967  CD  GLU B  27      10.547  16.392 -12.103  1.00 90.25           C  
ATOM   2968  OE1 GLU B  27      11.365  17.337 -12.275  1.00 90.25           O  
ATOM   2969  OE2 GLU B  27       9.388  16.380 -12.593  1.00 90.25           O  
ATOM   2970  N   LEU B  28       9.060  10.907 -11.645  1.00 90.72           N  
ATOM   2971  H   LEU B  28       9.352  11.133 -12.585  1.00 90.72           H  
ATOM   2972  CA  LEU B  28       8.046   9.867 -11.449  1.00 90.72           C  
ATOM   2973  HA  LEU B  28       7.293  10.225 -10.746  1.00 90.72           H  
ATOM   2974  C   LEU B  28       8.624   8.585 -10.831  1.00 90.72           C  
ATOM   2975  CB  LEU B  28       7.377   9.578 -12.799  1.00 90.72           C  
ATOM   2976  HB2 LEU B  28       6.811   8.650 -12.723  1.00 90.72           H  
ATOM   2977  HB3 LEU B  28       8.157   9.427 -13.545  1.00 90.72           H  
ATOM   2978  O   LEU B  28       7.986   7.965  -9.988  1.00 90.72           O  
ATOM   2979  CG  LEU B  28       6.428  10.696 -13.263  1.00 90.72           C  
ATOM   2980  HG  LEU B  28       6.908  11.670 -13.165  1.00 90.72           H  
ATOM   2981  CD1 LEU B  28       6.088  10.480 -14.738  1.00 90.72           C  
ATOM   2982 HD11 LEU B  28       7.003  10.494 -15.331  1.00 90.72           H  
ATOM   2983 HD12 LEU B  28       5.424  11.275 -15.077  1.00 90.72           H  
ATOM   2984 HD13 LEU B  28       5.588   9.520 -14.860  1.00 90.72           H  
ATOM   2985  CD2 LEU B  28       5.132  10.702 -12.453  1.00 90.72           C  
ATOM   2986 HD21 LEU B  28       5.327  11.014 -11.428  1.00 90.72           H  
ATOM   2987 HD22 LEU B  28       4.407  11.382 -12.901  1.00 90.72           H  
ATOM   2988 HD23 LEU B  28       4.696   9.703 -12.436  1.00 90.72           H  
ATOM   2989  N   GLU B  29       9.827   8.178 -11.238  1.00 88.17           N  
ATOM   2990  H   GLU B  29      10.266   8.688 -11.992  1.00 88.17           H  
ATOM   2991  CA  GLU B  29      10.409   6.895 -10.822  1.00 88.17           C  
ATOM   2992  HA  GLU B  29       9.613   6.178 -10.620  1.00 88.17           H  
ATOM   2993  C   GLU B  29      11.234   7.004  -9.534  1.00 88.17           C  
ATOM   2994  CB  GLU B  29      11.278   6.328 -11.960  1.00 88.17           C  
ATOM   2995  HB2 GLU B  29      11.803   5.446 -11.593  1.00 88.17           H  
ATOM   2996  HB3 GLU B  29      12.021   7.074 -12.242  1.00 88.17           H  
ATOM   2997  O   GLU B  29      11.174   6.125  -8.682  1.00 88.17           O  
ATOM   2998  CG  GLU B  29      10.461   5.918 -13.200  1.00 88.17           C  
ATOM   2999  HG2 GLU B  29       9.922   6.787 -13.578  1.00 88.17           H  
ATOM   3000  HG3 GLU B  29       9.724   5.174 -12.897  1.00 88.17           H  
ATOM   3001  CD  GLU B  29      11.318   5.341 -14.345  1.00 88.17           C  
ATOM   3002  OE1 GLU B  29      10.729   4.677 -15.240  1.00 88.17           O  
ATOM   3003  OE2 GLU B  29      12.550   5.591 -14.389  1.00 88.17           O  
ATOM   3004  N   SER B  30      12.017   8.073  -9.384  1.00 84.45           N  
ATOM   3005  H   SER B  30      11.920   8.822 -10.054  1.00 84.45           H  
ATOM   3006  CA  SER B  30      13.168   8.110  -8.469  1.00 84.45           C  
ATOM   3007  HA  SER B  30      12.977   7.425  -7.643  1.00 84.45           H  
ATOM   3008  C   SER B  30      13.392   9.484  -7.821  1.00 84.45           C  
ATOM   3009  CB  SER B  30      14.422   7.589  -9.199  1.00 84.45           C  
ATOM   3010  HB2 SER B  30      15.296   7.691  -8.556  1.00 84.45           H  
ATOM   3011  HB3 SER B  30      14.285   6.528  -9.409  1.00 84.45           H  
ATOM   3012  O   SER B  30      14.527   9.827  -7.485  1.00 84.45           O  
ATOM   3013  OG  SER B  30      14.636   8.278 -10.429  1.00 84.45           O  
ATOM   3014  HG  SER B  30      14.037   9.028 -10.406  1.00 84.45           H  
ATOM   3015  N   ASP B  31      12.338  10.295  -7.661  1.00 89.97           N  
ATOM   3016  H   ASP B  31      11.431  10.014  -8.005  1.00 89.97           H  
ATOM   3017  CA  ASP B  31      12.461  11.585  -6.967  1.00 89.97           C  
ATOM   3018  HA  ASP B  31      13.225  12.148  -7.503  1.00 89.97           H  
ATOM   3019  C   ASP B  31      12.871  11.355  -5.500  1.00 89.97           C  
ATOM   3020  CB  ASP B  31      11.166  12.408  -7.049  1.00 89.97           C  
ATOM   3021  HB2 ASP B  31      10.444  12.054  -6.314  1.00 89.97           H  
ATOM   3022  HB3 ASP B  31      10.746  12.244  -8.041  1.00 89.97           H  
ATOM   3023  O   ASP B  31      12.232  10.530  -4.821  1.00 89.97           O  
ATOM   3024  CG  ASP B  31      11.349  13.929  -6.931  1.00 89.97           C  
ATOM   3025  OD1 ASP B  31      12.508  14.403  -6.946  1.00 89.97           O  
ATOM   3026  OD2 ASP B  31      10.320  14.638  -6.895  1.00 89.97           O  
ATOM   3027  N   PRO B  32      13.930  12.024  -5.001  1.00 94.41           N  
ATOM   3028  CA  PRO B  32      14.342  11.917  -3.609  1.00 94.41           C  
ATOM   3029  HA  PRO B  32      14.425  10.863  -3.343  1.00 94.41           H  
ATOM   3030  C   PRO B  32      13.332  12.603  -2.685  1.00 94.41           C  
ATOM   3031  CB  PRO B  32      15.726  12.574  -3.518  1.00 94.41           C  
ATOM   3032  HB2 PRO B  32      16.426  11.927  -2.990  1.00 94.41           H  
ATOM   3033  HB3 PRO B  32      15.658  13.545  -3.028  1.00 94.41           H  
ATOM   3034  O   PRO B  32      12.942  13.752  -2.913  1.00 94.41           O  
ATOM   3035  CG  PRO B  32      16.178  12.764  -4.962  1.00 94.41           C  
ATOM   3036  HG2 PRO B  32      16.785  13.661  -5.081  1.00 94.41           H  
ATOM   3037  HG3 PRO B  32      16.724  11.880  -5.291  1.00 94.41           H  
ATOM   3038  CD  PRO B  32      14.872  12.858  -5.731  1.00 94.41           C  
ATOM   3039  HD2 PRO B  32      15.039  12.514  -6.752  1.00 94.41           H  
ATOM   3040  HD3 PRO B  32      14.527  13.892  -5.721  1.00 94.41           H  
ATOM   3041  N   MET B  33      12.962  11.931  -1.597  1.00 98.15           N  
ATOM   3042  H   MET B  33      13.343  11.009  -1.437  1.00 98.15           H  
ATOM   3043  CA  MET B  33      12.001  12.465  -0.625  1.00 98.15           C  
ATOM   3044  HA  MET B  33      11.500  13.335  -1.049  1.00 98.15           H  
ATOM   3045  C   MET B  33      12.719  12.943   0.630  1.00 98.15           C  
ATOM   3046  CB  MET B  33      10.914  11.429  -0.318  1.00 98.15           C  
ATOM   3047  HB2 MET B  33      11.375  10.523   0.076  1.00 98.15           H  
ATOM   3048  HB3 MET B  33      10.234  11.832   0.432  1.00 98.15           H  
ATOM   3049  O   MET B  33      13.523  12.216   1.203  1.00 98.15           O  
ATOM   3050  CG  MET B  33      10.112  11.085  -1.579  1.00 98.15           C  
ATOM   3051  HG2 MET B  33      10.781  10.647  -2.319  1.00 98.15           H  
ATOM   3052  HG3 MET B  33       9.352  10.342  -1.334  1.00 98.15           H  
ATOM   3053  SD  MET B  33       9.241  12.478  -2.325  1.00 98.15           S  
ATOM   3054  CE  MET B  33       8.695  11.659  -3.834  1.00 98.15           C  
ATOM   3055  HE1 MET B  33       8.034  10.838  -3.556  1.00 98.15           H  
ATOM   3056  HE2 MET B  33       9.559  11.273  -4.374  1.00 98.15           H  
ATOM   3057  HE3 MET B  33       8.149  12.359  -4.467  1.00 98.15           H  
ATOM   3058  N   ALA B  34      12.448  14.169   1.060  1.00 98.69           N  
ATOM   3059  H   ALA B  34      11.673  14.659   0.638  1.00 98.69           H  
ATOM   3060  CA  ALA B  34      13.005  14.737   2.277  1.00 98.69           C  
ATOM   3061  HA  ALA B  34      14.024  14.377   2.417  1.00 98.69           H  
ATOM   3062  C   ALA B  34      12.173  14.321   3.494  1.00 98.69           C  
ATOM   3063  CB  ALA B  34      13.053  16.261   2.125  1.00 98.69           C  
ATOM   3064  HB1 ALA B  34      13.322  16.714   3.079  1.00 98.69           H  
ATOM   3065  HB2 ALA B  34      13.792  16.533   1.372  1.00 98.69           H  
ATOM   3066  HB3 ALA B  34      12.072  16.635   1.832  1.00 98.69           H  
ATOM   3067  O   ALA B  34      10.954  14.477   3.496  1.00 98.69           O  
ATOM   3068  N   ILE B  35      12.844  13.863   4.551  1.00 98.85           N  
ATOM   3069  H   ILE B  35      13.843  13.742   4.465  1.00 98.85           H  
ATOM   3070  CA  ILE B  35      12.269  13.812   5.899  1.00 98.85           C  
ATOM   3071  HA  ILE B  35      11.203  13.591   5.839  1.00 98.85           H  
ATOM   3072  C   ILE B  35      12.435  15.207   6.500  1.00 98.85           C  
ATOM   3073  CB  ILE B  35      12.945  12.718   6.760  1.00 98.85           C  
ATOM   3074  HB  ILE B  35      14.010  12.940   6.835  1.00 98.85           H  
ATOM   3075  O   ILE B  35      13.568  15.640   6.723  1.00 98.85           O  
ATOM   3076  CG1 ILE B  35      12.778  11.316   6.131  1.00 98.85           C  
ATOM   3077 HG12 ILE B  35      11.733  11.020   6.223  1.00 98.85           H  
ATOM   3078 HG13 ILE B  35      13.038  11.352   5.073  1.00 98.85           H  
ATOM   3079  CG2 ILE B  35      12.335  12.723   8.175  1.00 98.85           C  
ATOM   3080 HG21 ILE B  35      12.463  13.696   8.648  1.00 98.85           H  
ATOM   3081 HG22 ILE B  35      11.269  12.498   8.129  1.00 98.85           H  
ATOM   3082 HG23 ILE B  35      12.828  11.984   8.806  1.00 98.85           H  
ATOM   3083  CD1 ILE B  35      13.628  10.213   6.770  1.00 98.85           C  
ATOM   3084 HD11 ILE B  35      13.485   9.285   6.216  1.00 98.85           H  
ATOM   3085 HD12 ILE B  35      13.327  10.044   7.804  1.00 98.85           H  
ATOM   3086 HD13 ILE B  35      14.683  10.486   6.731  1.00 98.85           H  
ATOM   3087  N   VAL B  36      11.332  15.915   6.745  1.00 98.55           N  
ATOM   3088  H   VAL B  36      10.442  15.501   6.510  1.00 98.55           H  
ATOM   3089  CA  VAL B  36      11.345  17.299   7.266  1.00 98.55           C  
ATOM   3090  HA  VAL B  36      12.364  17.682   7.224  1.00 98.55           H  
ATOM   3091  C   VAL B  36      10.949  17.392   8.740  1.00 98.55           C  
ATOM   3092  CB  VAL B  36      10.496  18.248   6.398  1.00 98.55           C  
ATOM   3093  HB  VAL B  36      10.522  19.238   6.853  1.00 98.55           H  
ATOM   3094  O   VAL B  36      11.352  18.321   9.432  1.00 98.55           O  
ATOM   3095  CG1 VAL B  36      11.091  18.368   4.989  1.00 98.55           C  
ATOM   3096 HG11 VAL B  36      10.535  19.117   4.426  1.00 98.55           H  
ATOM   3097 HG12 VAL B  36      11.027  17.415   4.463  1.00 98.55           H  
ATOM   3098 HG13 VAL B  36      12.132  18.683   5.054  1.00 98.55           H  
ATOM   3099  CG2 VAL B  36       9.029  17.816   6.279  1.00 98.55           C  
ATOM   3100 HG21 VAL B  36       8.471  18.584   5.744  1.00 98.55           H  
ATOM   3101 HG22 VAL B  36       8.946  16.881   5.726  1.00 98.55           H  
ATOM   3102 HG23 VAL B  36       8.592  17.700   7.271  1.00 98.55           H  
ATOM   3103  N   GLY B  37      10.229  16.393   9.251  1.00 98.70           N  
ATOM   3104  H   GLY B  37       9.943  15.647   8.634  1.00 98.70           H  
ATOM   3105  CA  GLY B  37       9.838  16.288  10.656  1.00 98.70           C  
ATOM   3106  HA2 GLY B  37      10.528  16.856  11.280  1.00 98.70           H  
ATOM   3107  HA3 GLY B  37       8.838  16.697  10.793  1.00 98.70           H  
ATOM   3108  C   GLY B  37       9.824  14.837  11.120  1.00 98.70           C  
ATOM   3109  O   GLY B  37       9.624  13.927  10.317  1.00 98.70           O  
ATOM   3110  N   MET B  38      10.055  14.623  12.415  1.00 98.81           N  
ATOM   3111  H   MET B  38      10.168  15.420  13.024  1.00 98.81           H  
ATOM   3112  CA  MET B  38       9.963  13.312  13.064  1.00 98.81           C  
ATOM   3113  HA  MET B  38       9.262  12.687  12.512  1.00 98.81           H  
ATOM   3114  C   MET B  38       9.459  13.485  14.496  1.00 98.81           C  
ATOM   3115  CB  MET B  38      11.323  12.600  13.121  1.00 98.81           C  
ATOM   3116  HB2 MET B  38      11.972  13.144  13.807  1.00 98.81           H  
ATOM   3117  HB3 MET B  38      11.169  11.596  13.516  1.00 98.81           H  
ATOM   3118  O   MET B  38       9.897  14.411  15.180  1.00 98.81           O  
ATOM   3119  CG  MET B  38      12.037  12.492  11.772  1.00 98.81           C  
ATOM   3120  HG2 MET B  38      11.333  12.100  11.038  1.00 98.81           H  
ATOM   3121  HG3 MET B  38      12.329  13.491  11.450  1.00 98.81           H  
ATOM   3122  SD  MET B  38      13.515  11.438  11.772  1.00 98.81           S  
ATOM   3123  CE  MET B  38      14.562  12.287  12.986  1.00 98.81           C  
ATOM   3124  HE1 MET B  38      14.780  13.300  12.648  1.00 98.81           H  
ATOM   3125  HE2 MET B  38      14.059  12.323  13.952  1.00 98.81           H  
ATOM   3126  HE3 MET B  38      15.496  11.738  13.105  1.00 98.81           H  
ATOM   3127  N   SER B  39       8.608  12.578  14.961  1.00 98.77           N  
ATOM   3128  H   SER B  39       8.266  11.863  14.334  1.00 98.77           H  
ATOM   3129  CA  SER B  39       8.178  12.466  16.356  1.00 98.77           C  
ATOM   3130  HA  SER B  39       8.912  12.951  17.000  1.00 98.77           H  
ATOM   3131  C   SER B  39       8.105  10.993  16.748  1.00 98.77           C  
ATOM   3132  CB  SER B  39       6.828  13.154  16.587  1.00 98.77           C  
ATOM   3133  HB2 SER B  39       6.873  14.183  16.230  1.00 98.77           H  
ATOM   3134  HB3 SER B  39       6.589  13.156  17.651  1.00 98.77           H  
ATOM   3135  O   SER B  39       7.933  10.108  15.903  1.00 98.77           O  
ATOM   3136  OG  SER B  39       5.834  12.448  15.888  1.00 98.77           O  
ATOM   3137  HG  SER B  39       5.016  12.949  15.915  1.00 98.77           H  
ATOM   3138  N   CYS B  40       8.290  10.708  18.032  1.00 98.77           N  
ATOM   3139  H   CYS B  40       8.385  11.447  18.713  1.00 98.77           H  
ATOM   3140  CA  CYS B  40       8.182   9.350  18.534  1.00 98.77           C  
ATOM   3141  HA  CYS B  40       7.297   8.897  18.088  1.00 98.77           H  
ATOM   3142  C   CYS B  40       8.010   9.314  20.045  1.00 98.77           C  
ATOM   3143  CB  CYS B  40       9.420   8.530  18.137  1.00 98.77           C  
ATOM   3144  HB2 CYS B  40       9.296   7.524  18.538  1.00 98.77           H  
ATOM   3145  HB3 CYS B  40       9.474   8.455  17.051  1.00 98.77           H  
ATOM   3146  O   CYS B  40       8.496  10.197  20.753  1.00 98.77           O  
ATOM   3147  SG  CYS B  40      10.957   9.267  18.777  1.00 98.77           S  
ATOM   3148  HG  CYS B  40      10.515   9.505  20.015  1.00 98.77           H  
ATOM   3149  N   ARG B  41       7.410   8.228  20.532  1.00 98.66           N  
ATOM   3150  H   ARG B  41       7.072   7.543  19.871  1.00 98.66           H  
ATOM   3151  CA  ARG B  41       7.437   7.845  21.943  1.00 98.66           C  
ATOM   3152  HA  ARG B  41       8.226   8.408  22.442  1.00 98.66           H  
ATOM   3153  C   ARG B  41       7.774   6.373  22.060  1.00 98.66           C  
ATOM   3154  CB  ARG B  41       6.111   8.157  22.642  1.00 98.66           C  
ATOM   3155  HB2 ARG B  41       6.158   7.798  23.670  1.00 98.66           H  
ATOM   3156  HB3 ARG B  41       5.301   7.631  22.138  1.00 98.66           H  
ATOM   3157  O   ARG B  41       7.226   5.558  21.319  1.00 98.66           O  
ATOM   3158  CG  ARG B  41       5.824   9.660  22.665  1.00 98.66           C  
ATOM   3159  HG2 ARG B  41       5.909  10.085  21.665  1.00 98.66           H  
ATOM   3160  HG3 ARG B  41       6.523  10.156  23.337  1.00 98.66           H  
ATOM   3161  CD  ARG B  41       4.414   9.905  23.157  1.00 98.66           C  
ATOM   3162  HD2 ARG B  41       3.728   9.383  22.490  1.00 98.66           H  
ATOM   3163  HD3 ARG B  41       4.303   9.508  24.166  1.00 98.66           H  
ATOM   3164  NE  ARG B  41       4.099  11.340  23.145  1.00 98.66           N  
ATOM   3165  HE  ARG B  41       4.789  12.007  22.831  1.00 98.66           H  
ATOM   3166  NH1 ARG B  41       1.901  11.026  23.629  1.00 98.66           N  
ATOM   3167 HH11 ARG B  41       1.968  10.026  23.510  1.00 98.66           H  
ATOM   3168 HH12 ARG B  41       1.019  11.470  23.839  1.00 98.66           H  
ATOM   3169  NH2 ARG B  41       2.676  13.093  23.435  1.00 98.66           N  
ATOM   3170 HH21 ARG B  41       3.269  13.740  22.937  1.00 98.66           H  
ATOM   3171 HH22 ARG B  41       1.717  13.348  23.627  1.00 98.66           H  
ATOM   3172  CZ  ARG B  41       2.905  11.818  23.401  1.00 98.66           C  
ATOM   3173  N   PHE B  42       8.660   6.058  22.994  1.00 98.49           N  
ATOM   3174  H   PHE B  42       8.955   6.787  23.627  1.00 98.49           H  
ATOM   3175  CA  PHE B  42       9.119   4.702  23.291  1.00 98.49           C  
ATOM   3176  HA  PHE B  42       8.364   3.980  22.980  1.00 98.49           H  
ATOM   3177  C   PHE B  42       9.311   4.540  24.803  1.00 98.49           C  
ATOM   3178  CB  PHE B  42      10.422   4.405  22.524  1.00 98.49           C  
ATOM   3179  HB2 PHE B  42      10.751   3.393  22.762  1.00 98.49           H  
ATOM   3180  HB3 PHE B  42      11.200   5.085  22.871  1.00 98.49           H  
ATOM   3181  O   PHE B  42       9.141   5.491  25.567  1.00 98.49           O  
ATOM   3182  CG  PHE B  42      10.311   4.503  21.016  1.00 98.49           C  
ATOM   3183  CD1 PHE B  42       9.512   3.588  20.309  1.00 98.49           C  
ATOM   3184  HD1 PHE B  42       8.986   2.814  20.849  1.00 98.49           H  
ATOM   3185  CD2 PHE B  42      11.003   5.507  20.316  1.00 98.49           C  
ATOM   3186  HD2 PHE B  42      11.614   6.221  20.849  1.00 98.49           H  
ATOM   3187  CE1 PHE B  42       9.386   3.689  18.912  1.00 98.49           C  
ATOM   3188  HE1 PHE B  42       8.749   3.002  18.375  1.00 98.49           H  
ATOM   3189  CE2 PHE B  42      10.902   5.591  18.920  1.00 98.49           C  
ATOM   3190  HE2 PHE B  42      11.424   6.369  18.383  1.00 98.49           H  
ATOM   3191  CZ  PHE B  42      10.087   4.692  18.221  1.00 98.49           C  
ATOM   3192  HZ  PHE B  42      10.005   4.780  17.147  1.00 98.49           H  
ATOM   3193  N   ALA B  43       9.649   3.326  25.230  1.00 97.46           N  
ATOM   3194  H   ALA B  43       9.745   2.580  24.556  1.00 97.46           H  
ATOM   3195  CA  ALA B  43       9.875   3.005  26.633  1.00 97.46           C  
ATOM   3196  HA  ALA B  43       8.953   3.210  27.176  1.00 97.46           H  
ATOM   3197  C   ALA B  43      10.983   3.843  27.292  1.00 97.46           C  
ATOM   3198  CB  ALA B  43      10.192   1.512  26.726  1.00 97.46           C  
ATOM   3199  HB1 ALA B  43      10.267   1.214  27.772  1.00 97.46           H  
ATOM   3200  HB2 ALA B  43       9.391   0.942  26.255  1.00 97.46           H  
ATOM   3201  HB3 ALA B  43      11.140   1.301  26.230  1.00 97.46           H  
ATOM   3202  O   ALA B  43      11.890   4.348  26.626  1.00 97.46           O  
ATOM   3203  N   GLY B  44      10.923   3.954  28.621  1.00 96.02           N  
ATOM   3204  H   GLY B  44      10.096   3.621  29.095  1.00 96.02           H  
ATOM   3205  CA  GLY B  44      11.930   4.646  29.427  1.00 96.02           C  
ATOM   3206  HA2 GLY B  44      12.926   4.300  29.148  1.00 96.02           H  
ATOM   3207  HA3 GLY B  44      11.753   4.403  30.474  1.00 96.02           H  
ATOM   3208  C   GLY B  44      11.875   6.166  29.290  1.00 96.02           C  
ATOM   3209  O   GLY B  44      12.912   6.833  29.318  1.00 96.02           O  
ATOM   3210  N   GLY B  45      10.667   6.700  29.113  1.00 95.76           N  
ATOM   3211  H   GLY B  45       9.879   6.087  29.268  1.00 95.76           H  
ATOM   3212  CA  GLY B  45      10.404   8.134  29.067  1.00 95.76           C  
ATOM   3213  HA2 GLY B  45       9.332   8.285  29.191  1.00 95.76           H  
ATOM   3214  HA3 GLY B  45      10.913   8.613  29.903  1.00 95.76           H  
ATOM   3215  C   GLY B  45      10.835   8.835  27.778  1.00 95.76           C  
ATOM   3216  O   GLY B  45      10.895  10.064  27.768  1.00 95.76           O  
ATOM   3217  N   ILE B  46      11.122   8.101  26.697  1.00 97.88           N  
ATOM   3218  H   ILE B  46      11.017   7.098  26.758  1.00 97.88           H  
ATOM   3219  CA  ILE B  46      11.453   8.697  25.397  1.00 97.88           C  
ATOM   3220  HA  ILE B  46      12.222   9.455  25.549  1.00 97.88           H  
ATOM   3221  C   ILE B  46      10.210   9.389  24.830  1.00 97.88           C  
ATOM   3222  CB  ILE B  46      12.005   7.633  24.423  1.00 97.88           C  
ATOM   3223  HB  ILE B  46      11.316   6.788  24.415  1.00 97.88           H  
ATOM   3224  O   ILE B  46       9.211   8.726  24.546  1.00 97.88           O  
ATOM   3225  CG1 ILE B  46      13.387   7.135  24.898  1.00 97.88           C  
ATOM   3226 HG12 ILE B  46      14.114   7.941  24.800  1.00 97.88           H  
ATOM   3227 HG13 ILE B  46      13.333   6.859  25.951  1.00 97.88           H  
ATOM   3228  CG2 ILE B  46      12.101   8.198  22.990  1.00 97.88           C  
ATOM   3229 HG21 ILE B  46      11.111   8.425  22.592  1.00 97.88           H  
ATOM   3230 HG22 ILE B  46      12.558   7.471  22.318  1.00 97.88           H  
ATOM   3231 HG23 ILE B  46      12.712   9.100  22.977  1.00 97.88           H  
ATOM   3232  CD1 ILE B  46      13.898   5.907  24.134  1.00 97.88           C  
ATOM   3233 HD11 ILE B  46      13.998   6.107  23.067  1.00 97.88           H  
ATOM   3234 HD12 ILE B  46      14.885   5.645  24.513  1.00 97.88           H  
ATOM   3235 HD13 ILE B  46      13.216   5.069  24.281  1.00 97.88           H  
ATOM   3236  N   ARG B  47      10.282  10.711  24.626  1.00 96.63           N  
ATOM   3237  H   ARG B  47      11.107  11.203  24.939  1.00 96.63           H  
ATOM   3238  CA  ARG B  47       9.180  11.529  24.084  1.00 96.63           C  
ATOM   3239  HA  ARG B  47       8.374  10.867  23.767  1.00 96.63           H  
ATOM   3240  C   ARG B  47       9.548  12.300  22.819  1.00 96.63           C  
ATOM   3241  CB  ARG B  47       8.645  12.466  25.177  1.00 96.63           C  
ATOM   3242  HB2 ARG B  47       7.867  13.102  24.753  1.00 96.63           H  
ATOM   3243  HB3 ARG B  47       9.456  13.103  25.530  1.00 96.63           H  
ATOM   3244  O   ARG B  47       8.746  13.076  22.308  1.00 96.63           O  
ATOM   3245  CG  ARG B  47       8.045  11.694  26.359  1.00 96.63           C  
ATOM   3246  HG2 ARG B  47       7.236  11.058  26.000  1.00 96.63           H  
ATOM   3247  HG3 ARG B  47       8.807  11.068  26.822  1.00 96.63           H  
ATOM   3248  CD  ARG B  47       7.500  12.665  27.407  1.00 96.63           C  
ATOM   3249  HD2 ARG B  47       6.727  13.271  26.937  1.00 96.63           H  
ATOM   3250  HD3 ARG B  47       8.310  13.315  27.739  1.00 96.63           H  
ATOM   3251  NE  ARG B  47       6.953  11.935  28.566  1.00 96.63           N  
ATOM   3252  HE  ARG B  47       7.334  11.014  28.730  1.00 96.63           H  
ATOM   3253  NH1 ARG B  47       5.445  13.519  29.262  1.00 96.63           N  
ATOM   3254 HH11 ARG B  47       5.749  14.112  28.503  1.00 96.63           H  
ATOM   3255 HH12 ARG B  47       4.616  13.742  29.793  1.00 96.63           H  
ATOM   3256  NH2 ARG B  47       5.511  11.538  30.286  1.00 96.63           N  
ATOM   3257 HH21 ARG B  47       5.858  10.592  30.355  1.00 96.63           H  
ATOM   3258 HH22 ARG B  47       4.656  11.765  30.772  1.00 96.63           H  
ATOM   3259  CZ  ARG B  47       5.982  12.335  29.368  1.00 96.63           C  
ATOM   3260  N   SER B  48      10.764  12.113  22.318  1.00 97.66           N  
ATOM   3261  H   SER B  48      11.406  11.528  22.832  1.00 97.66           H  
ATOM   3262  CA  SER B  48      11.264  12.795  21.133  1.00 97.66           C  
ATOM   3263  HA  SER B  48      10.431  12.923  20.441  1.00 97.66           H  
ATOM   3264  C   SER B  48      12.371  11.996  20.435  1.00 97.66           C  
ATOM   3265  CB  SER B  48      11.785  14.179  21.533  1.00 97.66           C  
ATOM   3266  HB2 SER B  48      12.060  14.730  20.634  1.00 97.66           H  
ATOM   3267  HB3 SER B  48      11.004  14.731  22.056  1.00 97.66           H  
ATOM   3268  O   SER B  48      12.973  11.103  21.040  1.00 97.66           O  
ATOM   3269  OG  SER B  48      12.923  14.078  22.357  1.00 97.66           O  
ATOM   3270  HG  SER B  48      12.653  13.815  23.240  1.00 97.66           H  
ATOM   3271  N   PRO B  49      12.687  12.318  19.166  1.00 98.67           N  
ATOM   3272  CA  PRO B  49      13.837  11.740  18.478  1.00 98.67           C  
ATOM   3273  HA  PRO B  49      13.683  10.665  18.382  1.00 98.67           H  
ATOM   3274  C   PRO B  49      15.173  11.990  19.191  1.00 98.67           C  
ATOM   3275  CB  PRO B  49      13.834  12.384  17.089  1.00 98.67           C  
ATOM   3276  HB2 PRO B  49      14.219  11.704  16.330  1.00 98.67           H  
ATOM   3277  HB3 PRO B  49      14.416  13.305  17.100  1.00 98.67           H  
ATOM   3278  O   PRO B  49      16.089  11.179  19.067  1.00 98.67           O  
ATOM   3279  CG  PRO B  49      12.365  12.732  16.859  1.00 98.67           C  
ATOM   3280  HG2 PRO B  49      12.254  13.548  16.145  1.00 98.67           H  
ATOM   3281  HG3 PRO B  49      11.818  11.847  16.534  1.00 98.67           H  
ATOM   3282  CD  PRO B  49      11.909  13.143  18.254  1.00 98.67           C  
ATOM   3283  HD2 PRO B  49      10.838  12.971  18.356  1.00 98.67           H  
ATOM   3284  HD3 PRO B  49      12.150  14.193  18.424  1.00 98.67           H  
ATOM   3285  N   GLU B  50      15.341  13.117  19.886  1.00 97.48           N  
ATOM   3286  H   GLU B  50      14.597  13.799  19.920  1.00 97.48           H  
ATOM   3287  CA  GLU B  50      16.556  13.442  20.642  1.00 97.48           C  
ATOM   3288  HA  GLU B  50      17.432  13.183  20.048  1.00 97.48           H  
ATOM   3289  C   GLU B  50      16.647  12.597  21.911  1.00 97.48           C  
ATOM   3290  CB  GLU B  50      16.660  14.943  20.973  1.00 97.48           C  
ATOM   3291  HB2 GLU B  50      15.822  15.250  21.599  1.00 97.48           H  
ATOM   3292  HB3 GLU B  50      17.568  15.086  21.558  1.00 97.48           H  
ATOM   3293  O   GLU B  50      17.706  12.030  22.157  1.00 97.48           O  
ATOM   3294  CG  GLU B  50      16.768  15.854  19.733  1.00 97.48           C  
ATOM   3295  HG2 GLU B  50      17.511  15.442  19.050  1.00 97.48           H  
ATOM   3296  HG3 GLU B  50      17.121  16.833  20.057  1.00 97.48           H  
ATOM   3297  CD  GLU B  50      15.439  16.045  18.994  1.00 97.48           C  
ATOM   3298  OE1 GLU B  50      15.420  16.616  17.875  1.00 97.48           O  
ATOM   3299  OE2 GLU B  50      14.389  15.634  19.537  1.00 97.48           O  
ATOM   3300  N   ASP B  51      15.539  12.388  22.634  1.00 98.05           N  
ATOM   3301  H   ASP B  51      14.707  12.922  22.426  1.00 98.05           H  
ATOM   3302  CA  ASP B  51      15.523  11.457  23.773  1.00 98.05           C  
ATOM   3303  HA  ASP B  51      16.257  11.787  24.508  1.00 98.05           H  
ATOM   3304  C   ASP B  51      15.886  10.029  23.328  1.00 98.05           C  
ATOM   3305  CB  ASP B  51      14.143  11.403  24.444  1.00 98.05           C  
ATOM   3306  HB2 ASP B  51      13.423  11.015  23.724  1.00 98.05           H  
ATOM   3307  HB3 ASP B  51      14.192  10.703  25.278  1.00 98.05           H  
ATOM   3308  O   ASP B  51      16.636   9.325  24.010  1.00 98.05           O  
ATOM   3309  CG  ASP B  51      13.616  12.732  24.970  1.00 98.05           C  
ATOM   3310  OD1 ASP B  51      14.399  13.533  25.512  1.00 98.05           O  
ATOM   3311  OD2 ASP B  51      12.393  12.941  24.775  1.00 98.05           O  
ATOM   3312  N   LEU B  52      15.384   9.601  22.157  1.00 98.69           N  
ATOM   3313  H   LEU B  52      14.743  10.211  21.670  1.00 98.69           H  
ATOM   3314  CA  LEU B  52      15.758   8.319  21.556  1.00 98.69           C  
ATOM   3315  HA  LEU B  52      15.537   7.532  22.277  1.00 98.69           H  
ATOM   3316  C   LEU B  52      17.260   8.268  21.275  1.00 98.69           C  
ATOM   3317  CB  LEU B  52      14.952   8.070  20.265  1.00 98.69           C  
ATOM   3318  HB2 LEU B  52      13.889   8.035  20.505  1.00 98.69           H  
ATOM   3319  HB3 LEU B  52      15.108   8.910  19.588  1.00 98.69           H  
ATOM   3320  O   LEU B  52      17.902   7.271  21.610  1.00 98.69           O  
ATOM   3321  CG  LEU B  52      15.352   6.775  19.525  1.00 98.69           C  
ATOM   3322  HG  LEU B  52      16.421   6.780  19.312  1.00 98.69           H  
ATOM   3323  CD1 LEU B  52      15.024   5.522  20.334  1.00 98.69           C  
ATOM   3324 HD11 LEU B  52      15.254   4.639  19.738  1.00 98.69           H  
ATOM   3325 HD12 LEU B  52      13.966   5.509  20.598  1.00 98.69           H  
ATOM   3326 HD13 LEU B  52      15.628   5.493  21.241  1.00 98.69           H  
ATOM   3327  CD2 LEU B  52      14.637   6.695  18.179  1.00 98.69           C  
ATOM   3328 HD21 LEU B  52      14.879   5.759  17.676  1.00 98.69           H  
ATOM   3329 HD22 LEU B  52      13.560   6.762  18.329  1.00 98.69           H  
ATOM   3330 HD23 LEU B  52      14.965   7.527  17.556  1.00 98.69           H  
ATOM   3331  N   TRP B  53      17.811   9.322  20.662  1.00 98.57           N  
ATOM   3332  H   TRP B  53      17.224  10.122  20.472  1.00 98.57           H  
ATOM   3333  CA  TRP B  53      19.237   9.419  20.363  1.00 98.57           C  
ATOM   3334  HA  TRP B  53      19.521   8.581  19.726  1.00 98.57           H  
ATOM   3335  C   TRP B  53      20.087   9.326  21.632  1.00 98.57           C  
ATOM   3336  CB  TRP B  53      19.555  10.704  19.598  1.00 98.57           C  
ATOM   3337  HB2 TRP B  53      19.187  11.565  20.156  1.00 98.57           H  
ATOM   3338  HB3 TRP B  53      19.044  10.683  18.635  1.00 98.57           H  
ATOM   3339  O   TRP B  53      20.991   8.494  21.691  1.00 98.57           O  
ATOM   3340  CG  TRP B  53      21.023  10.874  19.381  1.00 98.57           C  
ATOM   3341  CD1 TRP B  53      21.811  11.743  20.054  1.00 98.57           C  
ATOM   3342  HD1 TRP B  53      21.464  12.444  20.798  1.00 98.57           H  
ATOM   3343  CD2 TRP B  53      21.923  10.051  18.582  1.00 98.57           C  
ATOM   3344  CE2 TRP B  53      23.260  10.493  18.811  1.00 98.57           C  
ATOM   3345  CE3 TRP B  53      21.744   8.943  17.725  1.00 98.57           C  
ATOM   3346  HE3 TRP B  53      20.747   8.567  17.552  1.00 98.57           H  
ATOM   3347  NE1 TRP B  53      23.128  11.537  19.700  1.00 98.57           N  
ATOM   3348  HE1 TRP B  53      23.883  12.075  20.103  1.00 98.57           H  
ATOM   3349  CH2 TRP B  53      24.150   8.781  17.358  1.00 98.57           C  
ATOM   3350  HH2 TRP B  53      24.990   8.280  16.900  1.00 98.57           H  
ATOM   3351  CZ2 TRP B  53      24.366   9.874  18.213  1.00 98.57           C  
ATOM   3352  HZ2 TRP B  53      25.365  10.226  18.419  1.00 98.57           H  
ATOM   3353  CZ3 TRP B  53      22.846   8.316  17.118  1.00 98.57           C  
ATOM   3354  HZ3 TRP B  53      22.690   7.468  16.467  1.00 98.57           H  
ATOM   3355  N   ASP B  54      19.759  10.106  22.661  1.00 98.23           N  
ATOM   3356  H   ASP B  54      19.023  10.787  22.540  1.00 98.23           H  
ATOM   3357  CA  ASP B  54      20.470  10.098  23.939  1.00 98.23           C  
ATOM   3358  HA  ASP B  54      21.515  10.358  23.771  1.00 98.23           H  
ATOM   3359  C   ASP B  54      20.441   8.710  24.587  1.00 98.23           C  
ATOM   3360  CB  ASP B  54      19.843  11.136  24.886  1.00 98.23           C  
ATOM   3361  HB2 ASP B  54      20.169  10.913  25.902  1.00 98.23           H  
ATOM   3362  HB3 ASP B  54      18.757  11.043  24.861  1.00 98.23           H  
ATOM   3363  O   ASP B  54      21.447   8.247  25.134  1.00 98.23           O  
ATOM   3364  CG  ASP B  54      20.244  12.585  24.584  1.00 98.23           C  
ATOM   3365  OD1 ASP B  54      21.166  12.794  23.759  1.00 98.23           O  
ATOM   3366  OD2 ASP B  54      19.694  13.471  25.272  1.00 98.23           O  
ATOM   3367  N   ALA B  55      19.314   8.000  24.492  1.00 98.46           N  
ATOM   3368  H   ALA B  55      18.511   8.430  24.056  1.00 98.46           H  
ATOM   3369  CA  ALA B  55      19.195   6.646  25.013  1.00 98.46           C  
ATOM   3370  HA  ALA B  55      19.547   6.655  26.045  1.00 98.46           H  
ATOM   3371  C   ALA B  55      20.071   5.631  24.257  1.00 98.46           C  
ATOM   3372  CB  ALA B  55      17.721   6.241  25.018  1.00 98.46           C  
ATOM   3373  HB1 ALA B  55      17.138   6.949  25.607  1.00 98.46           H  
ATOM   3374  HB2 ALA B  55      17.632   5.245  25.451  1.00 98.46           H  
ATOM   3375  HB3 ALA B  55      17.331   6.225  24.000  1.00 98.46           H  
ATOM   3376  O   ALA B  55      20.807   4.872  24.898  1.00 98.46           O  
ATOM   3377  N   VAL B  56      20.034   5.616  22.918  1.00 98.40           N  
ATOM   3378  H   VAL B  56      19.426   6.272  22.447  1.00 98.40           H  
ATOM   3379  CA  VAL B  56      20.826   4.659  22.119  1.00 98.40           C  
ATOM   3380  HA  VAL B  56      20.735   3.681  22.593  1.00 98.40           H  
ATOM   3381  C   VAL B  56      22.317   4.990  22.122  1.00 98.40           C  
ATOM   3382  CB  VAL B  56      20.319   4.490  20.673  1.00 98.40           C  
ATOM   3383  HB  VAL B  56      20.964   3.763  20.180  1.00 98.40           H  
ATOM   3384  O   VAL B  56      23.136   4.075  22.195  1.00 98.40           O  
ATOM   3385  CG1 VAL B  56      18.901   3.914  20.644  1.00 98.40           C  
ATOM   3386 HG11 VAL B  56      18.869   2.982  21.207  1.00 98.40           H  
ATOM   3387 HG12 VAL B  56      18.197   4.621  21.082  1.00 98.40           H  
ATOM   3388 HG13 VAL B  56      18.608   3.714  19.613  1.00 98.40           H  
ATOM   3389  CG2 VAL B  56      20.359   5.770  19.834  1.00 98.40           C  
ATOM   3390 HG21 VAL B  56      21.384   6.126  19.724  1.00 98.40           H  
ATOM   3391 HG22 VAL B  56      19.768   6.548  20.318  1.00 98.40           H  
ATOM   3392 HG23 VAL B  56      19.950   5.582  18.841  1.00 98.40           H  
ATOM   3393  N   ALA B  57      22.691   6.273  22.113  1.00 98.22           N  
ATOM   3394  H   ALA B  57      21.979   6.986  22.045  1.00 98.22           H  
ATOM   3395  CA  ALA B  57      24.082   6.713  22.198  1.00 98.22           C  
ATOM   3396  HA  ALA B  57      24.663   6.198  21.432  1.00 98.22           H  
ATOM   3397  C   ALA B  57      24.702   6.367  23.561  1.00 98.22           C  
ATOM   3398  CB  ALA B  57      24.141   8.219  21.918  1.00 98.22           C  
ATOM   3399  HB1 ALA B  57      25.176   8.559  21.942  1.00 98.22           H  
ATOM   3400  HB2 ALA B  57      23.567   8.765  22.667  1.00 98.22           H  
ATOM   3401  HB3 ALA B  57      23.722   8.428  20.934  1.00 98.22           H  
ATOM   3402  O   ALA B  57      25.860   5.957  23.629  1.00 98.22           O  
ATOM   3403  N   ALA B  58      23.917   6.452  24.641  1.00 98.02           N  
ATOM   3404  H   ALA B  58      22.998   6.861  24.542  1.00 98.02           H  
ATOM   3405  CA  ALA B  58      24.323   5.990  25.968  1.00 98.02           C  
ATOM   3406  HA  ALA B  58      25.353   6.300  26.138  1.00 98.02           H  
ATOM   3407  C   ALA B  58      24.289   4.455  26.125  1.00 98.02           C  
ATOM   3408  CB  ALA B  58      23.441   6.684  27.011  1.00 98.02           C  
ATOM   3409  HB1 ALA B  58      23.542   7.765  26.917  1.00 98.02           H  
ATOM   3410  HB2 ALA B  58      23.745   6.381  28.013  1.00 98.02           H  
ATOM   3411  HB3 ALA B  58      22.398   6.410  26.848  1.00 98.02           H  
ATOM   3412  O   ALA B  58      24.702   3.942  27.166  1.00 98.02           O  
ATOM   3413  N   GLY B  59      23.795   3.716  25.125  1.00 98.00           N  
ATOM   3414  H   GLY B  59      23.495   4.186  24.283  1.00 98.00           H  
ATOM   3415  CA  GLY B  59      23.675   2.261  25.170  1.00 98.00           C  
ATOM   3416  HA2 GLY B  59      24.654   1.823  25.366  1.00 98.00           H  
ATOM   3417  HA3 GLY B  59      23.324   1.918  24.197  1.00 98.00           H  
ATOM   3418  C   GLY B  59      22.694   1.758  26.234  1.00 98.00           C  
ATOM   3419  O   GLY B  59      22.964   0.735  26.863  1.00 98.00           O  
ATOM   3420  N   LYS B  60      21.588   2.478  26.471  1.00 98.31           N  
ATOM   3421  H   LYS B  60      21.415   3.292  25.898  1.00 98.31           H  
ATOM   3422  CA  LYS B  60      20.569   2.087  27.457  1.00 98.31           C  
ATOM   3423  HA  LYS B  60      21.076   1.764  28.367  1.00 98.31           H  
ATOM   3424  C   LYS B  60      19.727   0.905  26.966  1.00 98.31           C  
ATOM   3425  CB  LYS B  60      19.649   3.268  27.803  1.00 98.31           C  
ATOM   3426  HB2 LYS B  60      19.228   3.675  26.884  1.00 98.31           H  
ATOM   3427  HB3 LYS B  60      18.826   2.887  28.407  1.00 98.31           H  
ATOM   3428  O   LYS B  60      19.233   0.926  25.839  1.00 98.31           O  
ATOM   3429  CG  LYS B  60      20.349   4.383  28.594  1.00 98.31           C  
ATOM   3430  HG2 LYS B  60      20.789   3.968  29.501  1.00 98.31           H  
ATOM   3431  HG3 LYS B  60      21.136   4.824  27.983  1.00 98.31           H  
ATOM   3432  CD  LYS B  60      19.322   5.459  28.971  1.00 98.31           C  
ATOM   3433  HD2 LYS B  60      18.858   5.831  28.057  1.00 98.31           H  
ATOM   3434  HD3 LYS B  60      18.545   5.009  29.588  1.00 98.31           H  
ATOM   3435  CE  LYS B  60      19.958   6.629  29.728  1.00 98.31           C  
ATOM   3436  HE2 LYS B  60      20.334   6.267  30.685  1.00 98.31           H  
ATOM   3437  HE3 LYS B  60      20.801   6.999  29.143  1.00 98.31           H  
ATOM   3438  NZ  LYS B  60      18.966   7.718  29.927  1.00 98.31           N  
ATOM   3439  HZ1 LYS B  60      19.361   8.500  30.429  1.00 98.31           H  
ATOM   3440  HZ2 LYS B  60      18.147   7.381  30.412  1.00 98.31           H  
ATOM   3441  HZ3 LYS B  60      18.651   8.064  29.032  1.00 98.31           H  
ATOM   3442  N   ASP B  61      19.545  -0.077  27.844  1.00 98.26           N  
ATOM   3443  H   ASP B  61      20.000   0.006  28.741  1.00 98.26           H  
ATOM   3444  CA  ASP B  61      18.501  -1.106  27.770  1.00 98.26           C  
ATOM   3445  HA  ASP B  61      18.237  -1.314  26.733  1.00 98.26           H  
ATOM   3446  C   ASP B  61      17.261  -0.562  28.499  1.00 98.26           C  
ATOM   3447  CB  ASP B  61      19.042  -2.404  28.404  1.00 98.26           C  
ATOM   3448  HB2 ASP B  61      19.406  -2.178  29.406  1.00 98.26           H  
ATOM   3449  HB3 ASP B  61      19.892  -2.750  27.816  1.00 98.26           H  
ATOM   3450  O   ASP B  61      17.359  -0.160  29.662  1.00 98.26           O  
ATOM   3451  CG  ASP B  61      18.030  -3.554  28.512  1.00 98.26           C  
ATOM   3452  OD1 ASP B  61      16.880  -3.388  28.055  1.00 98.26           O  
ATOM   3453  OD2 ASP B  61      18.412  -4.587  29.120  1.00 98.26           O  
ATOM   3454  N   LEU B  62      16.135  -0.472  27.792  1.00 97.84           N  
ATOM   3455  H   LEU B  62      16.125  -0.869  26.863  1.00 97.84           H  
ATOM   3456  CA  LEU B  62      14.896   0.166  28.253  1.00 97.84           C  
ATOM   3457  HA  LEU B  62      15.080   0.638  29.218  1.00 97.84           H  
ATOM   3458  C   LEU B  62      13.780  -0.856  28.516  1.00 97.84           C  
ATOM   3459  CB  LEU B  62      14.487   1.262  27.252  1.00 97.84           C  
ATOM   3460  HB2 LEU B  62      14.274   0.783  26.296  1.00 97.84           H  
ATOM   3461  HB3 LEU B  62      13.568   1.738  27.594  1.00 97.84           H  
ATOM   3462  O   LEU B  62      12.611  -0.490  28.628  1.00 97.84           O  
ATOM   3463  CG  LEU B  62      15.558   2.349  27.043  1.00 97.84           C  
ATOM   3464  HG  LEU B  62      16.528   1.896  26.836  1.00 97.84           H  
ATOM   3465  CD1 LEU B  62      15.197   3.208  25.841  1.00 97.84           C  
ATOM   3466 HD11 LEU B  62      15.808   4.110  25.835  1.00 97.84           H  
ATOM   3467 HD12 LEU B  62      14.144   3.488  25.883  1.00 97.84           H  
ATOM   3468 HD13 LEU B  62      15.402   2.648  24.928  1.00 97.84           H  
ATOM   3469  CD2 LEU B  62      15.717   3.275  28.251  1.00 97.84           C  
ATOM   3470 HD21 LEU B  62      14.790   3.827  28.404  1.00 97.84           H  
ATOM   3471 HD22 LEU B  62      16.524   3.983  28.063  1.00 97.84           H  
ATOM   3472 HD23 LEU B  62      15.952   2.690  29.140  1.00 97.84           H  
ATOM   3473  N   VAL B  63      14.133  -2.139  28.617  1.00 97.20           N  
ATOM   3474  H   VAL B  63      15.102  -2.384  28.474  1.00 97.20           H  
ATOM   3475  CA  VAL B  63      13.228  -3.206  29.050  1.00 97.20           C  
ATOM   3476  HA  VAL B  63      12.277  -3.094  28.529  1.00 97.20           H  
ATOM   3477  C   VAL B  63      12.960  -3.089  30.558  1.00 97.20           C  
ATOM   3478  CB  VAL B  63      13.832  -4.571  28.668  1.00 97.20           C  
ATOM   3479  HB  VAL B  63      14.842  -4.642  29.073  1.00 97.20           H  
ATOM   3480  O   VAL B  63      13.887  -2.984  31.364  1.00 97.20           O  
ATOM   3481  CG1 VAL B  63      13.034  -5.738  29.244  1.00 97.20           C  
ATOM   3482 HG11 VAL B  63      11.995  -5.676  28.920  1.00 97.20           H  
ATOM   3483 HG12 VAL B  63      13.465  -6.682  28.910  1.00 97.20           H  
ATOM   3484 HG13 VAL B  63      13.093  -5.702  30.332  1.00 97.20           H  
ATOM   3485  CG2 VAL B  63      13.892  -4.735  27.143  1.00 97.20           C  
ATOM   3486 HG21 VAL B  63      14.346  -5.695  26.897  1.00 97.20           H  
ATOM   3487 HG22 VAL B  63      12.890  -4.685  26.716  1.00 97.20           H  
ATOM   3488 HG23 VAL B  63      14.513  -3.951  26.708  1.00 97.20           H  
ATOM   3489  N   SER B  64      11.689  -3.163  30.956  1.00 94.75           N  
ATOM   3490  H   SER B  64      10.969  -3.264  30.255  1.00 94.75           H  
ATOM   3491  CA  SER B  64      11.222  -3.125  32.348  1.00 94.75           C  
ATOM   3492  HA  SER B  64      12.077  -3.212  33.019  1.00 94.75           H  
ATOM   3493  C   SER B  64      10.274  -4.287  32.655  1.00 94.75           C  
ATOM   3494  CB  SER B  64      10.537  -1.780  32.630  1.00 94.75           C  
ATOM   3495  HB2 SER B  64      11.196  -0.972  32.312  1.00 94.75           H  
ATOM   3496  HB3 SER B  64      10.362  -1.677  33.701  1.00 94.75           H  
ATOM   3497  O   SER B  64       9.881  -5.029  31.757  1.00 94.75           O  
ATOM   3498  OG  SER B  64       9.298  -1.660  31.953  1.00 94.75           O  
ATOM   3499  HG  SER B  64       8.643  -2.227  32.366  1.00 94.75           H  
ATOM   3500  N   GLU B  65       9.873  -4.443  33.919  1.00 90.49           N  
ATOM   3501  H   GLU B  65      10.203  -3.806  34.630  1.00 90.49           H  
ATOM   3502  CA  GLU B  65       8.700  -5.264  34.249  1.00 90.49           C  
ATOM   3503  HA  GLU B  65       8.816  -6.241  33.779  1.00 90.49           H  
ATOM   3504  C   GLU B  65       7.419  -4.647  33.664  1.00 90.49           C  
ATOM   3505  CB  GLU B  65       8.565  -5.481  35.772  1.00 90.49           C  
ATOM   3506  HB2 GLU B  65       7.513  -5.603  36.030  1.00 90.49           H  
ATOM   3507  HB3 GLU B  65       8.947  -4.610  36.305  1.00 90.49           H  
ATOM   3508  O   GLU B  65       7.377  -3.466  33.297  1.00 90.49           O  
ATOM   3509  CG  GLU B  65       9.301  -6.754  36.224  1.00 90.49           C  
ATOM   3510  HG2 GLU B  65       8.942  -7.590  35.624  1.00 90.49           H  
ATOM   3511  HG3 GLU B  65      10.366  -6.627  36.029  1.00 90.49           H  
ATOM   3512  CD  GLU B  65       9.109  -7.098  37.713  1.00 90.49           C  
ATOM   3513  OE1 GLU B  65       9.158  -8.313  38.042  1.00 90.49           O  
ATOM   3514  OE2 GLU B  65       8.992  -6.161  38.532  1.00 90.49           O  
ATOM   3515  N   VAL B  66       6.373  -5.468  33.572  1.00 85.94           N  
ATOM   3516  H   VAL B  66       6.493  -6.425  33.870  1.00 85.94           H  
ATOM   3517  CA  VAL B  66       5.044  -5.035  33.133  1.00 85.94           C  
ATOM   3518  HA  VAL B  66       5.153  -4.608  32.136  1.00 85.94           H  
ATOM   3519  C   VAL B  66       4.454  -3.983  34.093  1.00 85.94           C  
ATOM   3520  CB  VAL B  66       4.085  -6.227  33.025  1.00 85.94           C  
ATOM   3521  HB  VAL B  66       4.033  -6.722  33.995  1.00 85.94           H  
ATOM   3522  O   VAL B  66       4.495  -4.191  35.306  1.00 85.94           O  
ATOM   3523  CG1 VAL B  66       2.686  -5.746  32.625  1.00 85.94           C  
ATOM   3524 HG11 VAL B  66       2.239  -5.142  33.415  1.00 85.94           H  
ATOM   3525 HG12 VAL B  66       2.727  -5.179  31.695  1.00 85.94           H  
ATOM   3526 HG13 VAL B  66       2.022  -6.596  32.473  1.00 85.94           H  
ATOM   3527  CG2 VAL B  66       4.552  -7.248  31.975  1.00 85.94           C  
ATOM   3528 HG21 VAL B  66       5.606  -7.489  32.109  1.00 85.94           H  
ATOM   3529 HG22 VAL B  66       4.411  -6.839  30.974  1.00 85.94           H  
ATOM   3530 HG23 VAL B  66       3.979  -8.172  32.056  1.00 85.94           H  
ATOM   3531  N   PRO B  67       3.827  -2.903  33.584  1.00 82.75           N  
ATOM   3532  CA  PRO B  67       3.140  -1.915  34.415  1.00 82.75           C  
ATOM   3533  HA  PRO B  67       3.858  -1.505  35.125  1.00 82.75           H  
ATOM   3534  C   PRO B  67       1.941  -2.505  35.176  1.00 82.75           C  
ATOM   3535  CB  PRO B  67       2.691  -0.800  33.458  1.00 82.75           C  
ATOM   3536  HB2 PRO B  67       1.649  -0.939  33.173  1.00 82.75           H  
ATOM   3537  HB3 PRO B  67       2.827   0.186  33.903  1.00 82.75           H  
ATOM   3538  O   PRO B  67       1.032  -3.080  34.574  1.00 82.75           O  
ATOM   3539  CG  PRO B  67       3.568  -0.980  32.221  1.00 82.75           C  
ATOM   3540  HG2 PRO B  67       3.069  -0.641  31.313  1.00 82.75           H  
ATOM   3541  HG3 PRO B  67       4.509  -0.448  32.361  1.00 82.75           H  
ATOM   3542  CD  PRO B  67       3.834  -2.477  32.194  1.00 82.75           C  
ATOM   3543  HD2 PRO B  67       4.806  -2.646  31.732  1.00 82.75           H  
ATOM   3544  HD3 PRO B  67       3.043  -2.982  31.639  1.00 82.75           H  
ATOM   3545  N   GLU B  68       1.883  -2.292  36.493  1.00 84.06           N  
ATOM   3546  H   GLU B  68       2.682  -1.868  36.942  1.00 84.06           H  
ATOM   3547  CA  GLU B  68       0.804  -2.804  37.362  1.00 84.06           C  
ATOM   3548  HA  GLU B  68       0.708  -3.880  37.215  1.00 84.06           H  
ATOM   3549  C   GLU B  68      -0.573  -2.176  37.057  1.00 84.06           C  
ATOM   3550  CB  GLU B  68       1.160  -2.541  38.838  1.00 84.06           C  
ATOM   3551  HB2 GLU B  68       0.320  -2.872  39.449  1.00 84.06           H  
ATOM   3552  HB3 GLU B  68       1.287  -1.468  38.984  1.00 84.06           H  
ATOM   3553  O   GLU B  68      -1.627  -2.770  37.285  1.00 84.06           O  
ATOM   3554  CG  GLU B  68       2.426  -3.273  39.321  1.00 84.06           C  
ATOM   3555  HG2 GLU B  68       3.284  -2.903  38.760  1.00 84.06           H  
ATOM   3556  HG3 GLU B  68       2.311  -4.335  39.104  1.00 84.06           H  
ATOM   3557  CD  GLU B  68       2.699  -3.094  40.830  1.00 84.06           C  
ATOM   3558  OE1 GLU B  68       3.638  -3.749  41.338  1.00 84.06           O  
ATOM   3559  OE2 GLU B  68       1.978  -2.311  41.495  1.00 84.06           O  
ATOM   3560  N   GLU B  69      -0.584  -0.965  36.505  1.00 85.71           N  
ATOM   3561  H   GLU B  69       0.311  -0.531  36.333  1.00 85.71           H  
ATOM   3562  CA  GLU B  69      -1.784  -0.139  36.332  1.00 85.71           C  
ATOM   3563  HA  GLU B  69      -2.429  -0.328  37.190  1.00 85.71           H  
ATOM   3564  C   GLU B  69      -2.655  -0.487  35.113  1.00 85.71           C  
ATOM   3565  CB  GLU B  69      -1.382   1.338  36.433  1.00 85.71           C  
ATOM   3566  HB2 GLU B  69      -1.044   1.469  37.461  1.00 85.71           H  
ATOM   3567  HB3 GLU B  69      -2.260   1.971  36.299  1.00 85.71           H  
ATOM   3568  O   GLU B  69      -3.738   0.073  34.946  1.00 85.71           O  
ATOM   3569  CG  GLU B  69      -0.265   1.801  35.475  1.00 85.71           C  
ATOM   3570  HG2 GLU B  69      -0.723   2.180  34.562  1.00 85.71           H  
ATOM   3571  HG3 GLU B  69       0.366   0.959  35.190  1.00 85.71           H  
ATOM   3572  CD  GLU B  69       0.626   2.886  36.107  1.00 85.71           C  
ATOM   3573  OE1 GLU B  69       1.787   2.986  35.659  1.00 85.71           O  
ATOM   3574  OE2 GLU B  69       0.161   3.577  37.045  1.00 85.71           O  
ATOM   3575  N   ARG B  70      -2.251  -1.473  34.298  1.00 86.16           N  
ATOM   3576  H   ARG B  70      -1.361  -1.904  34.506  1.00 86.16           H  
ATOM   3577  CA  ARG B  70      -3.045  -1.972  33.154  1.00 86.16           C  
ATOM   3578  HA  ARG B  70      -3.634  -1.145  32.757  1.00 86.16           H  
ATOM   3579  C   ARG B  70      -4.073  -3.041  33.522  1.00 86.16           C  
ATOM   3580  CB  ARG B  70      -2.115  -2.467  32.042  1.00 86.16           C  
ATOM   3581  HB2 ARG B  70      -1.475  -3.265  32.420  1.00 86.16           H  
ATOM   3582  HB3 ARG B  70      -2.715  -2.860  31.221  1.00 86.16           H  
ATOM   3583  O   ARG B  70      -4.823  -3.494  32.661  1.00 86.16           O  
ATOM   3584  CG  ARG B  70      -1.258  -1.318  31.515  1.00 86.16           C  
ATOM   3585  HG2 ARG B  70      -1.898  -0.484  31.226  1.00 86.16           H  
ATOM   3586  HG3 ARG B  70      -0.566  -0.987  32.290  1.00 86.16           H  
ATOM   3587  CD  ARG B  70      -0.468  -1.783  30.302  1.00 86.16           C  
ATOM   3588  HD2 ARG B  70       0.126  -2.657  30.569  1.00 86.16           H  
ATOM   3589  HD3 ARG B  70      -1.164  -2.058  29.510  1.00 86.16           H  
ATOM   3590  NE  ARG B  70       0.423  -0.709  29.850  1.00 86.16           N  
ATOM   3591  HE  ARG B  70       0.650   0.027  30.504  1.00 86.16           H  
ATOM   3592  NH1 ARG B  70       0.827  -1.591  27.797  1.00 86.16           N  
ATOM   3593 HH11 ARG B  70       1.256  -1.476  26.889  1.00 86.16           H  
ATOM   3594 HH12 ARG B  70       0.116  -2.304  27.870  1.00 86.16           H  
ATOM   3595  NH2 ARG B  70       1.862   0.277  28.414  1.00 86.16           N  
ATOM   3596 HH21 ARG B  70       2.150   0.973  29.087  1.00 86.16           H  
ATOM   3597 HH22 ARG B  70       2.362   0.232  27.537  1.00 86.16           H  
ATOM   3598  CZ  ARG B  70       1.030  -0.679  28.689  1.00 86.16           C  
ATOM   3599  N   GLY B  71      -4.107  -3.469  34.785  1.00 85.38           N  
ATOM   3600  H   GLY B  71      -3.457  -3.057  35.440  1.00 85.38           H  
ATOM   3601  CA  GLY B  71      -5.019  -4.517  35.256  1.00 85.38           C  
ATOM   3602  HA2 GLY B  71      -6.024  -4.318  34.883  1.00 85.38           H  
ATOM   3603  HA3 GLY B  71      -5.040  -4.493  36.346  1.00 85.38           H  
ATOM   3604  C   GLY B  71      -4.620  -5.933  34.829  1.00 85.38           C  
ATOM   3605  O   GLY B  71      -5.459  -6.833  34.841  1.00 85.38           O  
ATOM   3606  N   TRP B  72      -3.359  -6.142  34.439  1.00 85.80           N  
ATOM   3607  H   TRP B  72      -2.703  -5.375  34.483  1.00 85.80           H  
ATOM   3608  CA  TRP B  72      -2.825  -7.471  34.147  1.00 85.80           C  
ATOM   3609  HA  TRP B  72      -3.586  -8.065  33.640  1.00 85.80           H  
ATOM   3610  C   TRP B  72      -2.455  -8.164  35.462  1.00 85.80           C  
ATOM   3611  CB  TRP B  72      -1.603  -7.371  33.224  1.00 85.80           C  
ATOM   3612  HB2 TRP B  72      -1.210  -8.379  33.085  1.00 85.80           H  
ATOM   3613  HB3 TRP B  72      -0.831  -6.794  33.733  1.00 85.80           H  
ATOM   3614  O   TRP B  72      -1.656  -7.644  36.237  1.00 85.80           O  
ATOM   3615  CG  TRP B  72      -1.784  -6.773  31.857  1.00 85.80           C  
ATOM   3616  CD1 TRP B  72      -2.860  -6.097  31.381  1.00 85.80           C  
ATOM   3617  HD1 TRP B  72      -3.773  -5.894  31.921  1.00 85.80           H  
ATOM   3618  CD2 TRP B  72      -0.809  -6.767  30.771  1.00 85.80           C  
ATOM   3619  CE2 TRP B  72      -1.348  -6.025  29.684  1.00 85.80           C  
ATOM   3620  CE3 TRP B  72       0.471  -7.332  30.583  1.00 85.80           C  
ATOM   3621  HE3 TRP B  72       0.881  -7.965  31.356  1.00 85.80           H  
ATOM   3622  NE1 TRP B  72      -2.605  -5.658  30.098  1.00 85.80           N  
ATOM   3623  HE1 TRP B  72      -3.252  -5.116  29.543  1.00 85.80           H  
ATOM   3624  CH2 TRP B  72       0.653  -6.345  28.363  1.00 85.80           C  
ATOM   3625  HH2 TRP B  72       1.202  -6.187  27.447  1.00 85.80           H  
ATOM   3626  CZ2 TRP B  72      -0.643  -5.827  28.496  1.00 85.80           C  
ATOM   3627  HZ2 TRP B  72      -1.110  -5.304  27.675  1.00 85.80           H  
ATOM   3628  CZ3 TRP B  72       1.210  -7.100  29.408  1.00 85.80           C  
ATOM   3629  HZ3 TRP B  72       2.197  -7.525  29.298  1.00 85.80           H  
ATOM   3630  N   ASP B  73      -3.004  -9.351  35.720  1.00 84.68           N  
ATOM   3631  H   ASP B  73      -3.678  -9.735  35.073  1.00 84.68           H  
ATOM   3632  CA  ASP B  73      -2.646 -10.150  36.899  1.00 84.68           C  
ATOM   3633  HA  ASP B  73      -2.470  -9.480  37.741  1.00 84.68           H  
ATOM   3634  C   ASP B  73      -1.331 -10.906  36.639  1.00 84.68           C  
ATOM   3635  CB  ASP B  73      -3.833 -11.045  37.287  1.00 84.68           C  
ATOM   3636  HB2 ASP B  73      -4.015 -11.770  36.494  1.00 84.68           H  
ATOM   3637  HB3 ASP B  73      -4.722 -10.419  37.374  1.00 84.68           H  
ATOM   3638  O   ASP B  73      -1.325 -12.092  36.310  1.00 84.68           O  
ATOM   3639  CG  ASP B  73      -3.641 -11.790  38.617  1.00 84.68           C  
ATOM   3640  OD1 ASP B  73      -2.484 -12.047  39.020  1.00 84.68           O  
ATOM   3641  OD2 ASP B  73      -4.661 -12.236  39.185  1.00 84.68           O  
ATOM   3642  N   ILE B  74      -0.203 -10.189  36.722  1.00 81.75           N  
ATOM   3643  H   ILE B  74      -0.300  -9.203  36.921  1.00 81.75           H  
ATOM   3644  CA  ILE B  74       1.138 -10.709  36.393  1.00 81.75           C  
ATOM   3645  HA  ILE B  74       1.105 -11.048  35.358  1.00 81.75           H  
ATOM   3646  C   ILE B  74       1.524 -11.944  37.213  1.00 81.75           C  
ATOM   3647  CB  ILE B  74       2.202  -9.577  36.518  1.00 81.75           C  
ATOM   3648  HB  ILE B  74       1.715  -8.665  36.862  1.00 81.75           H  
ATOM   3649  O   ILE B  74       2.262 -12.806  36.726  1.00 81.75           O  
ATOM   3650  CG1 ILE B  74       2.829  -9.292  35.145  1.00 81.75           C  
ATOM   3651 HG12 ILE B  74       3.129 -10.228  34.673  1.00 81.75           H  
ATOM   3652 HG13 ILE B  74       3.714  -8.667  35.257  1.00 81.75           H  
ATOM   3653  CG2 ILE B  74       3.352  -9.849  37.507  1.00 81.75           C  
ATOM   3654 HG21 ILE B  74       2.959 -10.019  38.509  1.00 81.75           H  
ATOM   3655 HG22 ILE B  74       4.001  -8.975  37.559  1.00 81.75           H  
ATOM   3656 HG23 ILE B  74       3.946 -10.706  37.187  1.00 81.75           H  
ATOM   3657  CD1 ILE B  74       1.836  -8.556  34.255  1.00 81.75           C  
ATOM   3658 HD11 ILE B  74       2.203  -8.587  33.229  1.00 81.75           H  
ATOM   3659 HD12 ILE B  74       1.711  -7.531  34.604  1.00 81.75           H  
ATOM   3660 HD13 ILE B  74       0.865  -9.052  34.262  1.00 81.75           H  
ATOM   3661  N   ASP B  75       1.039 -12.039  38.452  1.00 86.69           N  
ATOM   3662  H   ASP B  75       0.390 -11.334  38.771  1.00 86.69           H  
ATOM   3663  CA  ASP B  75       1.376 -13.132  39.361  1.00 86.69           C  
ATOM   3664  HA  ASP B  75       2.454 -13.288  39.349  1.00 86.69           H  
ATOM   3665  C   ASP B  75       0.746 -14.450  38.926  1.00 86.69           C  
ATOM   3666  CB  ASP B  75       0.938 -12.783  40.789  1.00 86.69           C  
ATOM   3667  HB2 ASP B  75      -0.064 -12.354  40.771  1.00 86.69           H  
ATOM   3668  HB3 ASP B  75       0.896 -13.701  41.376  1.00 86.69           H  
ATOM   3669  O   ASP B  75       1.379 -15.499  39.050  1.00 86.69           O  
ATOM   3670  CG  ASP B  75       1.907 -11.835  41.497  1.00 86.69           C  
ATOM   3671  OD1 ASP B  75       3.131 -11.933  41.219  1.00 86.69           O  
ATOM   3672  OD2 ASP B  75       1.428 -11.103  42.390  1.00 86.69           O  
ATOM   3673  N   SER B  76      -0.474 -14.407  38.388  1.00 87.82           N  
ATOM   3674  H   SER B  76      -0.944 -13.515  38.326  1.00 87.82           H  
ATOM   3675  CA  SER B  76      -1.123 -15.593  37.827  1.00 87.82           C  
ATOM   3676  HA  SER B  76      -0.724 -16.473  38.331  1.00 87.82           H  
ATOM   3677  C   SER B  76      -0.830 -15.806  36.340  1.00 87.82           C  
ATOM   3678  CB  SER B  76      -2.617 -15.572  38.128  1.00 87.82           C  
ATOM   3679  HB2 SER B  76      -3.088 -16.435  37.655  1.00 87.82           H  
ATOM   3680  HB3 SER B  76      -2.767 -15.639  39.205  1.00 87.82           H  
ATOM   3681  O   SER B  76      -0.903 -16.945  35.876  1.00 87.82           O  
ATOM   3682  OG  SER B  76      -3.223 -14.401  37.661  1.00 87.82           O  
ATOM   3683  HG  SER B  76      -2.996 -13.674  38.244  1.00 87.82           H  
ATOM   3684  N   LEU B  77      -0.447 -14.759  35.601  1.00 88.60           N  
ATOM   3685  H   LEU B  77      -0.520 -13.841  36.015  1.00 88.60           H  
ATOM   3686  CA  LEU B  77      -0.016 -14.865  34.203  1.00 88.60           C  
ATOM   3687  HA  LEU B  77      -0.710 -15.525  33.683  1.00 88.60           H  
ATOM   3688  C   LEU B  77       1.363 -15.498  34.046  1.00 88.60           C  
ATOM   3689  CB  LEU B  77      -0.011 -13.472  33.544  1.00 88.60           C  
ATOM   3690  HB2 LEU B  77      -0.131 -12.697  34.301  1.00 88.60           H  
ATOM   3691  HB3 LEU B  77       0.968 -13.281  33.104  1.00 88.60           H  
ATOM   3692  O   LEU B  77       1.600 -16.172  33.046  1.00 88.60           O  
ATOM   3693  CG  LEU B  77      -1.093 -13.323  32.462  1.00 88.60           C  
ATOM   3694  HG  LEU B  77      -1.766 -14.180  32.466  1.00 88.60           H  
ATOM   3695  CD1 LEU B  77      -1.945 -12.080  32.706  1.00 88.60           C  
ATOM   3696 HD11 LEU B  77      -2.765 -12.058  31.989  1.00 88.60           H  
ATOM   3697 HD12 LEU B  77      -1.334 -11.182  32.616  1.00 88.60           H  
ATOM   3698 HD13 LEU B  77      -2.365 -12.128  33.711  1.00 88.60           H  
ATOM   3699  CD2 LEU B  77      -0.440 -13.230  31.085  1.00 88.60           C  
ATOM   3700 HD21 LEU B  77      -1.213 -13.069  30.333  1.00 88.60           H  
ATOM   3701 HD22 LEU B  77       0.069 -14.168  30.864  1.00 88.60           H  
ATOM   3702 HD23 LEU B  77       0.271 -12.405  31.055  1.00 88.60           H  
ATOM   3703  N   TYR B  78       2.281 -15.261  34.981  1.00 91.53           N  
ATOM   3704  H   TYR B  78       2.041 -14.675  35.768  1.00 91.53           H  
ATOM   3705  CA  TYR B  78       3.640 -15.768  34.861  1.00 91.53           C  
ATOM   3706  HA  TYR B  78       3.940 -15.662  33.819  1.00 91.53           H  
ATOM   3707  C   TYR B  78       3.744 -17.245  35.250  1.00 91.53           C  
ATOM   3708  CB  TYR B  78       4.605 -14.919  35.679  1.00 91.53           C  
ATOM   3709  HB2 TYR B  78       4.572 -13.896  35.306  1.00 91.53           H  
ATOM   3710  HB3 TYR B  78       4.269 -14.910  36.716  1.00 91.53           H  
ATOM   3711  O   TYR B  78       3.491 -17.617  36.395  1.00 91.53           O  
ATOM   3712  CG  TYR B  78       6.035 -15.422  35.613  1.00 91.53           C  
ATOM   3713  CD1 TYR B  78       6.616 -16.049  36.733  1.00 91.53           C  
ATOM   3714  HD1 TYR B  78       6.014 -16.234  37.610  1.00 91.53           H  
ATOM   3715  CD2 TYR B  78       6.791 -15.244  34.441  1.00 91.53           C  
ATOM   3716  HD2 TYR B  78       6.337 -14.806  33.564  1.00 91.53           H  
ATOM   3717  CE1 TYR B  78       7.972 -16.429  36.708  1.00 91.53           C  
ATOM   3718  HE1 TYR B  78       8.416 -16.900  37.572  1.00 91.53           H  
ATOM   3719  CE2 TYR B  78       8.157 -15.582  34.431  1.00 91.53           C  
ATOM   3720  HE2 TYR B  78       8.770 -15.387  33.563  1.00 91.53           H  
ATOM   3721  OH  TYR B  78      10.070 -16.497  35.541  1.00 91.53           O  
ATOM   3722  HH  TYR B  78      10.358 -16.899  36.363  1.00 91.53           H  
ATOM   3723  CZ  TYR B  78       8.750 -16.175  35.558  1.00 91.53           C  
ATOM   3724  N   ASP B  79       4.231 -18.071  34.329  1.00 91.19           N  
ATOM   3725  H   ASP B  79       4.426 -17.700  33.410  1.00 91.19           H  
ATOM   3726  CA  ASP B  79       4.715 -19.413  34.629  1.00 91.19           C  
ATOM   3727  HA  ASP B  79       4.900 -19.464  35.702  1.00 91.19           H  
ATOM   3728  C   ASP B  79       6.017 -19.679  33.861  1.00 91.19           C  
ATOM   3729  CB  ASP B  79       3.655 -20.473  34.312  1.00 91.19           C  
ATOM   3730  HB2 ASP B  79       2.687 -20.130  34.677  1.00 91.19           H  
ATOM   3731  HB3 ASP B  79       3.582 -20.629  33.236  1.00 91.19           H  
ATOM   3732  O   ASP B  79       6.023 -19.616  32.632  1.00 91.19           O  
ATOM   3733  CG  ASP B  79       4.005 -21.791  35.005  1.00 91.19           C  
ATOM   3734  OD1 ASP B  79       5.109 -22.336  34.796  1.00 91.19           O  
ATOM   3735  OD2 ASP B  79       3.167 -22.283  35.797  1.00 91.19           O  
ATOM   3736  N   PRO B  80       7.132 -19.989  34.547  1.00 87.55           N  
ATOM   3737  CA  PRO B  80       8.413 -20.225  33.891  1.00 87.55           C  
ATOM   3738  HA  PRO B  80       8.653 -19.384  33.241  1.00 87.55           H  
ATOM   3739  C   PRO B  80       8.436 -21.503  33.041  1.00 87.55           C  
ATOM   3740  CB  PRO B  80       9.432 -20.290  35.032  1.00 87.55           C  
ATOM   3741  HB2 PRO B  80      10.274 -20.944  34.803  1.00 87.55           H  
ATOM   3742  HB3 PRO B  80       9.787 -19.284  35.253  1.00 87.55           H  
ATOM   3743  O   PRO B  80       9.406 -21.707  32.316  1.00 87.55           O  
ATOM   3744  CG  PRO B  80       8.610 -20.810  36.210  1.00 87.55           C  
ATOM   3745  HG2 PRO B  80       9.042 -20.519  37.168  1.00 87.55           H  
ATOM   3746  HG3 PRO B  80       8.515 -21.894  36.141  1.00 87.55           H  
ATOM   3747  CD  PRO B  80       7.249 -20.165  35.985  1.00 87.55           C  
ATOM   3748  HD2 PRO B  80       7.212 -19.189  36.470  1.00 87.55           H  
ATOM   3749  HD3 PRO B  80       6.465 -20.812  36.379  1.00 87.55           H  
ATOM   3750  N   VAL B  81       7.428 -22.382  33.142  1.00 84.39           N  
ATOM   3751  H   VAL B  81       6.643 -22.151  33.734  1.00 84.39           H  
ATOM   3752  CA  VAL B  81       7.280 -23.566  32.289  1.00 84.39           C  
ATOM   3753  HA  VAL B  81       8.274 -23.945  32.053  1.00 84.39           H  
ATOM   3754  C   VAL B  81       6.557 -23.164  31.001  1.00 84.39           C  
ATOM   3755  CB  VAL B  81       6.536 -24.710  33.001  1.00 84.39           C  
ATOM   3756  HB  VAL B  81       5.515 -24.412  33.238  1.00 84.39           H  
ATOM   3757  O   VAL B  81       5.345 -22.917  31.028  1.00 84.39           O  
ATOM   3758  CG1 VAL B  81       6.478 -25.962  32.112  1.00 84.39           C  
ATOM   3759 HG11 VAL B  81       5.993 -26.778  32.648  1.00 84.39           H  
ATOM   3760 HG12 VAL B  81       7.483 -26.264  31.819  1.00 84.39           H  
ATOM   3761 HG13 VAL B  81       5.894 -25.755  31.214  1.00 84.39           H  
ATOM   3762  CG2 VAL B  81       7.247 -25.107  34.303  1.00 84.39           C  
ATOM   3763 HG21 VAL B  81       7.213 -24.271  35.001  1.00 84.39           H  
ATOM   3764 HG22 VAL B  81       8.286 -25.366  34.099  1.00 84.39           H  
ATOM   3765 HG23 VAL B  81       6.736 -25.954  34.761  1.00 84.39           H  
ATOM   3766  N   PRO B  82       7.251 -23.145  29.848  1.00 77.71           N  
ATOM   3767  CA  PRO B  82       6.611 -22.831  28.581  1.00 77.71           C  
ATOM   3768  HA  PRO B  82       6.170 -21.837  28.654  1.00 77.71           H  
ATOM   3769  C   PRO B  82       5.516 -23.851  28.250  1.00 77.71           C  
ATOM   3770  CB  PRO B  82       7.728 -22.815  27.532  1.00 77.71           C  
ATOM   3771  HB2 PRO B  82       7.600 -21.977  26.846  1.00 77.71           H  
ATOM   3772  HB3 PRO B  82       7.746 -23.760  26.989  1.00 77.71           H  
ATOM   3773  O   PRO B  82       5.602 -25.023  28.619  1.00 77.71           O  
ATOM   3774  CG  PRO B  82       9.009 -22.675  28.353  1.00 77.71           C  
ATOM   3775  HG2 PRO B  82       9.875 -23.111  27.854  1.00 77.71           H  
ATOM   3776  HG3 PRO B  82       9.187 -21.625  28.584  1.00 77.71           H  
ATOM   3777  CD  PRO B  82       8.661 -23.425  29.628  1.00 77.71           C  
ATOM   3778  HD2 PRO B  82       9.306 -23.080  30.437  1.00 77.71           H  
ATOM   3779  HD3 PRO B  82       8.795 -24.496  29.476  1.00 77.71           H  
ATOM   3780  N   GLY B  83       4.477 -23.415  27.540  1.00 68.48           N  
ATOM   3781  H   GLY B  83       4.475 -22.451  27.237  1.00 68.48           H  
ATOM   3782  CA  GLY B  83       3.384 -24.285  27.099  1.00 68.48           C  
ATOM   3783  HA2 GLY B  83       3.783 -25.272  26.862  1.00 68.48           H  
ATOM   3784  HA3 GLY B  83       2.964 -23.872  26.181  1.00 68.48           H  
ATOM   3785  C   GLY B  83       2.234 -24.471  28.096  1.00 68.48           C  
ATOM   3786  O   GLY B  83       1.225 -25.078  27.730  1.00 68.48           O  
ATOM   3787  N   ARG B  84       2.300 -23.924  29.322  1.00 77.24           N  
ATOM   3788  H   ARG B  84       3.138 -23.435  29.601  1.00 77.24           H  
ATOM   3789  CA  ARG B  84       1.084 -23.810  30.146  1.00 77.24           C  
ATOM   3790  HA  ARG B  84       0.612 -24.792  30.168  1.00 77.24           H  
ATOM   3791  C   ARG B  84       0.090 -22.861  29.471  1.00 77.24           C  
ATOM   3792  CB  ARG B  84       1.380 -23.374  31.587  1.00 77.24           C  
ATOM   3793  HB2 ARG B  84       0.642 -22.630  31.887  1.00 77.24           H  
ATOM   3794  HB3 ARG B  84       2.370 -22.922  31.653  1.00 77.24           H  
ATOM   3795  O   ARG B  84       0.418 -21.742  29.085  1.00 77.24           O  
ATOM   3796  CG  ARG B  84       1.261 -24.546  32.563  1.00 77.24           C  
ATOM   3797  HG2 ARG B  84       2.034 -25.283  32.343  1.00 77.24           H  
ATOM   3798  HG3 ARG B  84       0.276 -25.003  32.479  1.00 77.24           H  
ATOM   3799  CD  ARG B  84       1.452 -23.997  33.972  1.00 77.24           C  
ATOM   3800  HD2 ARG B  84       2.444 -23.547  33.984  1.00 77.24           H  
ATOM   3801  HD3 ARG B  84       0.709 -23.223  34.163  1.00 77.24           H  
ATOM   3802  NE  ARG B  84       1.389 -25.048  35.003  1.00 77.24           N  
ATOM   3803  HE  ARG B  84       1.570 -25.991  34.691  1.00 77.24           H  
ATOM   3804  NH1 ARG B  84       1.198 -23.652  36.831  1.00 77.24           N  
ATOM   3805 HH11 ARG B  84       2.066 -23.136  36.813  1.00 77.24           H  
ATOM   3806 HH12 ARG B  84       0.631 -23.031  36.271  1.00 77.24           H  
ATOM   3807  NH2 ARG B  84       1.583 -25.775  37.160  1.00 77.24           N  
ATOM   3808 HH21 ARG B  84       1.622 -25.468  38.121  1.00 77.24           H  
ATOM   3809 HH22 ARG B  84       1.871 -26.692  36.851  1.00 77.24           H  
ATOM   3810  CZ  ARG B  84       1.389 -24.819  36.303  1.00 77.24           C  
ATOM   3811  N   LYS B  85      -1.142 -23.340  29.296  1.00 77.13           N  
ATOM   3812  H   LYS B  85      -1.333 -24.279  29.616  1.00 77.13           H  
ATOM   3813  CA  LYS B  85      -2.191 -22.607  28.582  1.00 77.13           C  
ATOM   3814  HA  LYS B  85      -1.785 -22.324  27.611  1.00 77.13           H  
ATOM   3815  C   LYS B  85      -2.545 -21.326  29.343  1.00 77.13           C  
ATOM   3816  CB  LYS B  85      -3.409 -23.528  28.368  1.00 77.13           C  
ATOM   3817  HB2 LYS B  85      -3.990 -23.588  29.289  1.00 77.13           H  
ATOM   3818  HB3 LYS B  85      -3.060 -24.530  28.117  1.00 77.13           H  
ATOM   3819  O   LYS B  85      -2.812 -21.382  30.539  1.00 77.13           O  
ATOM   3820  CG  LYS B  85      -4.302 -23.038  27.217  1.00 77.13           C  
ATOM   3821  HG2 LYS B  85      -4.625 -22.018  27.422  1.00 77.13           H  
ATOM   3822  HG3 LYS B  85      -3.713 -23.036  26.299  1.00 77.13           H  
ATOM   3823  CD  LYS B  85      -5.549 -23.918  27.007  1.00 77.13           C  
ATOM   3824  HD2 LYS B  85      -5.250 -24.956  26.866  1.00 77.13           H  
ATOM   3825  HD3 LYS B  85      -6.187 -23.844  27.888  1.00 77.13           H  
ATOM   3826  CE  LYS B  85      -6.309 -23.420  25.763  1.00 77.13           C  
ATOM   3827  HE2 LYS B  85      -5.686 -23.585  24.884  1.00 77.13           H  
ATOM   3828  HE3 LYS B  85      -6.453 -22.344  25.854  1.00 77.13           H  
ATOM   3829  NZ  LYS B  85      -7.634 -24.065  25.569  1.00 77.13           N  
ATOM   3830  HZ1 LYS B  85      -8.073 -23.704  24.734  1.00 77.13           H  
ATOM   3831  HZ2 LYS B  85      -8.258 -23.827  26.327  1.00 77.13           H  
ATOM   3832  HZ3 LYS B  85      -7.559 -25.069  25.491  1.00 77.13           H  
ATOM   3833  N   GLY B  86      -2.591 -20.196  28.639  1.00 80.80           N  
ATOM   3834  H   GLY B  86      -2.287 -20.209  27.676  1.00 80.80           H  
ATOM   3835  CA  GLY B  86      -2.994 -18.909  29.217  1.00 80.80           C  
ATOM   3836  HA2 GLY B  86      -3.301 -18.237  28.415  1.00 80.80           H  
ATOM   3837  HA3 GLY B  86      -3.854 -19.063  29.868  1.00 80.80           H  
ATOM   3838  C   GLY B  86      -1.920 -18.193  30.043  1.00 80.80           C  
ATOM   3839  O   GLY B  86      -2.234 -17.168  30.638  1.00 80.80           O  
ATOM   3840  N   THR B  87      -0.686 -18.704  30.085  1.00 88.59           N  
ATOM   3841  H   THR B  87      -0.479 -19.550  29.574  1.00 88.59           H  
ATOM   3842  CA  THR B  87       0.427 -18.110  30.845  1.00 88.59           C  
ATOM   3843  HA  THR B  87       0.076 -17.212  31.353  1.00 88.59           H  
ATOM   3844  C   THR B  87       1.577 -17.680  29.933  1.00 88.59           C  
ATOM   3845  CB  THR B  87       0.951 -19.067  31.930  1.00 88.59           C  
ATOM   3846  HB  THR B  87       1.775 -18.594  32.464  1.00 88.59           H  
ATOM   3847  O   THR B  87       1.693 -18.150  28.803  1.00 88.59           O  
ATOM   3848  CG2 THR B  87      -0.131 -19.454  32.938  1.00 88.59           C  
ATOM   3849 HG21 THR B  87      -0.593 -18.551  33.338  1.00 88.59           H  
ATOM   3850 HG22 THR B  87      -0.892 -20.073  32.463  1.00 88.59           H  
ATOM   3851 HG23 THR B  87       0.328 -20.003  33.760  1.00 88.59           H  
ATOM   3852  OG1 THR B  87       1.420 -20.265  31.361  1.00 88.59           O  
ATOM   3853  HG1 THR B  87       1.853 -20.061  30.529  1.00 88.59           H  
ATOM   3854  N   THR B  88       2.459 -16.829  30.449  1.00 91.03           N  
ATOM   3855  H   THR B  88       2.309 -16.525  31.400  1.00 91.03           H  
ATOM   3856  CA  THR B  88       3.710 -16.391  29.817  1.00 91.03           C  
ATOM   3857  HA  THR B  88       3.831 -16.910  28.866  1.00 91.03           H  
ATOM   3858  C   THR B  88       4.902 -16.747  30.702  1.00 91.03           C  
ATOM   3859  CB  THR B  88       3.685 -14.884  29.509  1.00 91.03           C  
ATOM   3860  HB  THR B  88       2.945 -14.701  28.730  1.00 91.03           H  
ATOM   3861  O   THR B  88       4.823 -16.634  31.922  1.00 91.03           O  
ATOM   3862  CG2 THR B  88       3.360 -13.996  30.711  1.00 91.03           C  
ATOM   3863 HG21 THR B  88       4.114 -14.112  31.490  1.00 91.03           H  
ATOM   3864 HG22 THR B  88       3.329 -12.952  30.399  1.00 91.03           H  
ATOM   3865 HG23 THR B  88       2.386 -14.259  31.122  1.00 91.03           H  
ATOM   3866  OG1 THR B  88       4.946 -14.441  29.068  1.00 91.03           O  
ATOM   3867  HG1 THR B  88       5.041 -13.538  29.381  1.00 91.03           H  
ATOM   3868  N   TYR B  89       6.028 -17.130  30.104  1.00 92.94           N  
ATOM   3869  H   TYR B  89       6.046 -17.143  29.094  1.00 92.94           H  
ATOM   3870  CA  TYR B  89       7.292 -17.313  30.835  1.00 92.94           C  
ATOM   3871  HA  TYR B  89       7.066 -17.537  31.877  1.00 92.94           H  
ATOM   3872  C   TYR B  89       8.147 -16.038  30.874  1.00 92.94           C  
ATOM   3873  CB  TYR B  89       8.058 -18.520  30.281  1.00 92.94           C  
ATOM   3874  HB2 TYR B  89       8.959 -18.675  30.876  1.00 92.94           H  
ATOM   3875  HB3 TYR B  89       7.442 -19.411  30.401  1.00 92.94           H  
ATOM   3876  O   TYR B  89       9.278 -16.070  31.351  1.00 92.94           O  
ATOM   3877  CG  TYR B  89       8.453 -18.383  28.827  1.00 92.94           C  
ATOM   3878  CD1 TYR B  89       7.714 -19.057  27.839  1.00 92.94           C  
ATOM   3879  HD1 TYR B  89       6.878 -19.679  28.121  1.00 92.94           H  
ATOM   3880  CD2 TYR B  89       9.558 -17.591  28.460  1.00 92.94           C  
ATOM   3881  HD2 TYR B  89      10.142 -17.090  29.218  1.00 92.94           H  
ATOM   3882  CE1 TYR B  89       8.088 -18.938  26.490  1.00 92.94           C  
ATOM   3883  HE1 TYR B  89       7.575 -19.503  25.724  1.00 92.94           H  
ATOM   3884  CE2 TYR B  89       9.902 -17.436  27.105  1.00 92.94           C  
ATOM   3885  HE2 TYR B  89      10.736 -16.812  26.821  1.00 92.94           H  
ATOM   3886  OH  TYR B  89       9.485 -17.973  24.806  1.00 92.94           O  
ATOM   3887  HH  TYR B  89      10.300 -17.477  24.698  1.00 92.94           H  
ATOM   3888  CZ  TYR B  89       9.162 -18.108  26.115  1.00 92.94           C  
ATOM   3889  N   VAL B  90       7.624 -14.916  30.374  1.00 92.96           N  
ATOM   3890  H   VAL B  90       6.691 -14.960  29.990  1.00 92.96           H  
ATOM   3891  CA  VAL B  90       8.312 -13.621  30.321  1.00 92.96           C  
ATOM   3892  HA  VAL B  90       9.324 -13.737  30.707  1.00 92.96           H  
ATOM   3893  C   VAL B  90       7.580 -12.611  31.201  1.00 92.96           C  
ATOM   3894  CB  VAL B  90       8.434 -13.123  28.868  1.00 92.96           C  
ATOM   3895  HB  VAL B  90       7.440 -12.987  28.443  1.00 92.96           H  
ATOM   3896  O   VAL B  90       6.358 -12.487  31.121  1.00 92.96           O  
ATOM   3897  CG1 VAL B  90       9.186 -11.793  28.788  1.00 92.96           C  
ATOM   3898 HG11 VAL B  90       9.324 -11.508  27.745  1.00 92.96           H  
ATOM   3899 HG12 VAL B  90       8.603 -11.006  29.266  1.00 92.96           H  
ATOM   3900 HG13 VAL B  90      10.167 -11.878  29.256  1.00 92.96           H  
ATOM   3901  CG2 VAL B  90       9.200 -14.139  28.017  1.00 92.96           C  
ATOM   3902 HG21 VAL B  90       8.621 -15.058  27.921  1.00 92.96           H  
ATOM   3903 HG22 VAL B  90      10.160 -14.360  28.482  1.00 92.96           H  
ATOM   3904 HG23 VAL B  90       9.382 -13.732  27.022  1.00 92.96           H  
ATOM   3905  N   ARG B  91       8.338 -11.882  32.030  1.00 90.75           N  
ATOM   3906  H   ARG B  91       9.324 -12.100  32.057  1.00 90.75           H  
ATOM   3907  CA  ARG B  91       7.850 -10.774  32.881  1.00 90.75           C  
ATOM   3908  HA  ARG B  91       6.761 -10.740  32.855  1.00 90.75           H  
ATOM   3909  C   ARG B  91       8.288  -9.391  32.422  1.00 90.75           C  
ATOM   3910  CB  ARG B  91       8.308 -10.971  34.336  1.00 90.75           C  
ATOM   3911  HB2 ARG B  91       9.358 -11.264  34.364  1.00 90.75           H  
ATOM   3912  HB3 ARG B  91       8.199 -10.036  34.887  1.00 90.75           H  
ATOM   3913  O   ARG B  91       7.759  -8.405  32.924  1.00 90.75           O  
ATOM   3914  CG  ARG B  91       7.443 -12.019  35.019  1.00 90.75           C  
ATOM   3915  HG2 ARG B  91       7.557 -12.947  34.458  1.00 90.75           H  
ATOM   3916  HG3 ARG B  91       6.403 -11.696  34.979  1.00 90.75           H  
ATOM   3917  CD  ARG B  91       7.852 -12.240  36.477  1.00 90.75           C  
ATOM   3918  HD2 ARG B  91       8.042 -11.266  36.928  1.00 90.75           H  
ATOM   3919  HD3 ARG B  91       8.767 -12.832  36.509  1.00 90.75           H  
ATOM   3920  NE  ARG B  91       6.772 -12.917  37.217  1.00 90.75           N  
ATOM   3921  HE  ARG B  91       6.035 -13.321  36.656  1.00 90.75           H  
ATOM   3922  NH1 ARG B  91       7.517 -12.496  39.330  1.00 90.75           N  
ATOM   3923 HH11 ARG B  91       7.252 -12.314  40.288  1.00 90.75           H  
ATOM   3924 HH12 ARG B  91       8.265 -11.960  38.915  1.00 90.75           H  
ATOM   3925  NH2 ARG B  91       5.464 -13.345  39.031  1.00 90.75           N  
ATOM   3926 HH21 ARG B  91       4.700 -13.562  38.407  1.00 90.75           H  
ATOM   3927 HH22 ARG B  91       5.187 -13.062  39.960  1.00 90.75           H  
ATOM   3928  CZ  ARG B  91       6.594 -12.933  38.522  1.00 90.75           C  
ATOM   3929  N   ASN B  92       9.245  -9.326  31.498  1.00 93.47           N  
ATOM   3930  H   ASN B  92       9.548 -10.174  31.042  1.00 93.47           H  
ATOM   3931  CA  ASN B  92       9.876  -8.078  31.099  1.00 93.47           C  
ATOM   3932  HA  ASN B  92       9.420  -7.270  31.670  1.00 93.47           H  
ATOM   3933  C   ASN B  92       9.653  -7.788  29.613  1.00 93.47           C  
ATOM   3934  CB  ASN B  92      11.374  -8.107  31.431  1.00 93.47           C  
ATOM   3935  HB2 ASN B  92      11.769  -7.101  31.288  1.00 93.47           H  
ATOM   3936  HB3 ASN B  92      11.880  -8.777  30.736  1.00 93.47           H  
ATOM   3937  O   ASN B  92       9.723  -8.695  28.786  1.00 93.47           O  
ATOM   3938  CG  ASN B  92      11.709  -8.510  32.849  1.00 93.47           C  
ATOM   3939  ND2 ASN B  92      12.747  -9.297  33.016  1.00 93.47           N  
ATOM   3940 HD21 ASN B  92      12.924  -9.591  33.965  1.00 93.47           H  
ATOM   3941 HD22 ASN B  92      13.252  -9.619  32.202  1.00 93.47           H  
ATOM   3942  OD1 ASN B  92      11.064  -8.157  33.816  1.00 93.47           O  
ATOM   3943  N   ALA B  93       9.418  -6.523  29.288  1.00 95.71           N  
ATOM   3944  H   ALA B  93       9.419  -5.839  30.030  1.00 95.71           H  
ATOM   3945  CA  ALA B  93       9.345  -5.985  27.931  1.00 95.71           C  
ATOM   3946  HA  ALA B  93      10.151  -6.397  27.324  1.00 95.71           H  
ATOM   3947  C   ALA B  93       9.528  -4.459  27.987  1.00 95.71           C  
ATOM   3948  CB  ALA B  93       8.002  -6.389  27.312  1.00 95.71           C  
ATOM   3949  HB1 ALA B  93       7.198  -6.212  28.027  1.00 95.71           H  
ATOM   3950  HB2 ALA B  93       7.797  -5.815  26.409  1.00 95.71           H  
ATOM   3951  HB3 ALA B  93       8.028  -7.448  27.056  1.00 95.71           H  
ATOM   3952  O   ALA B  93       9.665  -3.882  29.063  1.00 95.71           O  
ATOM   3953  N   ALA B  94       9.560  -3.786  26.843  1.00 97.61           N  
ATOM   3954  H   ALA B  94       9.426  -4.282  25.974  1.00 97.61           H  
ATOM   3955  CA  ALA B  94       9.669  -2.330  26.801  1.00 97.61           C  
ATOM   3956  HA  ALA B  94      10.147  -1.957  27.707  1.00 97.61           H  
ATOM   3957  C   ALA B  94       8.272  -1.691  26.704  1.00 97.61           C  
ATOM   3958  CB  ALA B  94      10.591  -1.984  25.637  1.00 97.61           C  
ATOM   3959  HB1 ALA B  94      10.184  -2.423  24.726  1.00 97.61           H  
ATOM   3960  HB2 ALA B  94      10.664  -0.904  25.509  1.00 97.61           H  
ATOM   3961  HB3 ALA B  94      11.586  -2.388  25.820  1.00 97.61           H  
ATOM   3962  O   ALA B  94       7.599  -1.821  25.683  1.00 97.61           O  
ATOM   3963  N   PHE B  95       7.836  -0.991  27.752  1.00 96.49           N  
ATOM   3964  H   PHE B  95       8.437  -0.895  28.558  1.00 96.49           H  
ATOM   3965  CA  PHE B  95       6.507  -0.370  27.827  1.00 96.49           C  
ATOM   3966  HA  PHE B  95       5.908  -0.676  26.969  1.00 96.49           H  
ATOM   3967  C   PHE B  95       6.584   1.154  27.804  1.00 96.49           C  
ATOM   3968  CB  PHE B  95       5.783  -0.848  29.088  1.00 96.49           C  
ATOM   3969  HB2 PHE B  95       6.393  -0.622  29.963  1.00 96.49           H  
ATOM   3970  HB3 PHE B  95       4.850  -0.293  29.189  1.00 96.49           H  
ATOM   3971  O   PHE B  95       7.509   1.739  28.360  1.00 96.49           O  
ATOM   3972  CG  PHE B  95       5.456  -2.324  29.065  1.00 96.49           C  
ATOM   3973  CD1 PHE B  95       4.302  -2.769  28.396  1.00 96.49           C  
ATOM   3974  HD1 PHE B  95       3.658  -2.057  27.900  1.00 96.49           H  
ATOM   3975  CD2 PHE B  95       6.304  -3.251  29.697  1.00 96.49           C  
ATOM   3976  HD2 PHE B  95       7.194  -2.916  30.210  1.00 96.49           H  
ATOM   3977  CE1 PHE B  95       3.991  -4.137  28.356  1.00 96.49           C  
ATOM   3978  HE1 PHE B  95       3.107  -4.473  27.834  1.00 96.49           H  
ATOM   3979  CE2 PHE B  95       5.987  -4.618  29.670  1.00 96.49           C  
ATOM   3980  HE2 PHE B  95       6.635  -5.324  30.167  1.00 96.49           H  
ATOM   3981  CZ  PHE B  95       4.837  -5.061  28.989  1.00 96.49           C  
ATOM   3982  HZ  PHE B  95       4.604  -6.114  28.942  1.00 96.49           H  
ATOM   3983  N   LEU B  96       5.584   1.803  27.206  1.00 96.55           N  
ATOM   3984  H   LEU B  96       4.833   1.255  26.810  1.00 96.55           H  
ATOM   3985  CA  LEU B  96       5.399   3.247  27.327  1.00 96.55           C  
ATOM   3986  HA  LEU B  96       6.335   3.751  27.088  1.00 96.55           H  
ATOM   3987  C   LEU B  96       5.024   3.612  28.771  1.00 96.55           C  
ATOM   3988  CB  LEU B  96       4.290   3.714  26.363  1.00 96.55           C  
ATOM   3989  HB2 LEU B  96       3.420   3.080  26.531  1.00 96.55           H  
ATOM   3990  HB3 LEU B  96       4.013   4.737  26.619  1.00 96.55           H  
ATOM   3991  O   LEU B  96       4.040   3.091  29.301  1.00 96.55           O  
ATOM   3992  CG  LEU B  96       4.627   3.661  24.866  1.00 96.55           C  
ATOM   3993  HG  LEU B  96       4.939   2.652  24.593  1.00 96.55           H  
ATOM   3994  CD1 LEU B  96       3.391   4.032  24.046  1.00 96.55           C  
ATOM   3995 HD11 LEU B  96       3.079   5.051  24.273  1.00 96.55           H  
ATOM   3996 HD12 LEU B  96       2.580   3.344  24.285  1.00 96.55           H  
ATOM   3997 HD13 LEU B  96       3.616   3.948  22.982  1.00 96.55           H  
ATOM   3998  CD2 LEU B  96       5.745   4.634  24.508  1.00 96.55           C  
ATOM   3999 HD21 LEU B  96       5.480   5.645  24.818  1.00 96.55           H  
ATOM   4000 HD22 LEU B  96       5.913   4.616  23.431  1.00 96.55           H  
ATOM   4001 HD23 LEU B  96       6.662   4.329  25.011  1.00 96.55           H  
ATOM   4002  N   ASP B  97       5.759   4.560  29.358  1.00 89.03           N  
ATOM   4003  H   ASP B  97       6.668   4.752  28.962  1.00 89.03           H  
ATOM   4004  CA  ASP B  97       5.555   5.054  30.728  1.00 89.03           C  
ATOM   4005  HA  ASP B  97       5.714   4.237  31.432  1.00 89.03           H  
ATOM   4006  C   ASP B  97       4.142   5.624  30.963  1.00 89.03           C  
ATOM   4007  CB  ASP B  97       6.564   6.182  31.028  1.00 89.03           C  
ATOM   4008  HB2 ASP B  97       6.368   7.009  30.346  1.00 89.03           H  
ATOM   4009  HB3 ASP B  97       6.371   6.544  32.038  1.00 89.03           H  
ATOM   4010  O   ASP B  97       3.606   5.522  32.060  1.00 89.03           O  
ATOM   4011  CG  ASP B  97       8.058   5.839  30.928  1.00 89.03           C  
ATOM   4012  OD1 ASP B  97       8.445   4.895  30.201  1.00 89.03           O  
ATOM   4013  OD2 ASP B  97       8.850   6.633  31.478  1.00 89.03           O  
ATOM   4014  N   ASP B  98       3.538   6.240  29.942  1.00 89.61           N  
ATOM   4015  H   ASP B  98       4.034   6.264  29.062  1.00 89.61           H  
ATOM   4016  CA  ASP B  98       2.221   6.887  30.023  1.00 89.61           C  
ATOM   4017  HA  ASP B  98       1.701   6.496  30.897  1.00 89.61           H  
ATOM   4018  C   ASP B  98       1.354   6.527  28.807  1.00 89.61           C  
ATOM   4019  CB  ASP B  98       2.386   8.402  30.235  1.00 89.61           C  
ATOM   4020  HB2 ASP B  98       2.815   8.848  29.338  1.00 89.61           H  
ATOM   4021  HB3 ASP B  98       3.083   8.568  31.056  1.00 89.61           H  
ATOM   4022  O   ASP B  98       0.884   7.378  28.053  1.00 89.61           O  
ATOM   4023  CG  ASP B  98       1.068   9.107  30.583  1.00 89.61           C  
ATOM   4024  OD1 ASP B  98       0.089   8.411  30.947  1.00 89.61           O  
ATOM   4025  OD2 ASP B  98       1.065  10.358  30.513  1.00 89.61           O  
ATOM   4026  N   ALA B  99       1.177   5.223  28.569  1.00 91.79           N  
ATOM   4027  H   ALA B  99       1.671   4.563  29.153  1.00 91.79           H  
ATOM   4028  CA  ALA B  99       0.358   4.734  27.455  1.00 91.79           C  
ATOM   4029  HA  ALA B  99       0.777   5.112  26.523  1.00 91.79           H  
ATOM   4030  C   ALA B  99      -1.110   5.201  27.540  1.00 91.79           C  
ATOM   4031  CB  ALA B  99       0.419   3.202  27.436  1.00 91.79           C  
ATOM   4032  HB1 ALA B  99      -0.100   2.825  26.555  1.00 91.79           H  
ATOM   4033  HB2 ALA B  99      -0.053   2.796  28.331  1.00 91.79           H  
ATOM   4034  HB3 ALA B  99       1.456   2.869  27.402  1.00 91.79           H  
ATOM   4035  O   ALA B  99      -1.770   5.359  26.512  1.00 91.79           O  
ATOM   4036  N   ALA B 100      -1.623   5.398  28.761  1.00 91.58           N  
ATOM   4037  H   ALA B 100      -0.996   5.320  29.549  1.00 91.58           H  
ATOM   4038  CA  ALA B 100      -3.003   5.795  29.021  1.00 91.58           C  
ATOM   4039  HA  ALA B 100      -3.633   5.367  28.241  1.00 91.58           H  
ATOM   4040  C   ALA B 100      -3.226   7.317  28.990  1.00 91.58           C  
ATOM   4041  CB  ALA B 100      -3.434   5.192  30.365  1.00 91.58           C  
ATOM   4042  HB1 ALA B 100      -3.315   4.109  30.342  1.00 91.58           H  
ATOM   4043  HB2 ALA B 100      -4.478   5.434  30.560  1.00 91.58           H  
ATOM   4044  HB3 ALA B 100      -2.820   5.603  31.166  1.00 91.58           H  
ATOM   4045  O   ALA B 100      -4.381   7.734  28.845  1.00 91.58           O  
ATOM   4046  N   GLY B 101      -2.174   8.128  29.127  1.00 94.45           N  
ATOM   4047  H   GLY B 101      -1.260   7.742  29.318  1.00 94.45           H  
ATOM   4048  CA  GLY B 101      -2.230   9.585  29.059  1.00 94.45           C  
ATOM   4049  HA2 GLY B 101      -1.251   9.995  29.303  1.00 94.45           H  
ATOM   4050  HA3 GLY B 101      -2.942   9.948  29.800  1.00 94.45           H  
ATOM   4051  C   GLY B 101      -2.621  10.095  27.674  1.00 94.45           C  
ATOM   4052  O   GLY B 101      -2.222   9.538  26.652  1.00 94.45           O  
ATOM   4053  N   PHE B 102      -3.462  11.133  27.649  1.00 96.84           N  
ATOM   4054  H   PHE B 102      -3.752  11.537  28.528  1.00 96.84           H  
ATOM   4055  CA  PHE B 102      -3.909  11.805  26.428  1.00 96.84           C  
ATOM   4056  HA  PHE B 102      -3.046  11.978  25.784  1.00 96.84           H  
ATOM   4057  C   PHE B 102      -4.575  13.149  26.751  1.00 96.84           C  
ATOM   4058  CB  PHE B 102      -4.920  10.899  25.708  1.00 96.84           C  
ATOM   4059  HB2 PHE B 102      -5.753  10.699  26.381  1.00 96.84           H  
ATOM   4060  HB3 PHE B 102      -4.439   9.947  25.486  1.00 96.84           H  
ATOM   4061  O   PHE B 102      -5.468  13.197  27.606  1.00 96.84           O  
ATOM   4062  CG  PHE B 102      -5.449  11.453  24.402  1.00 96.84           C  
ATOM   4063  CD1 PHE B 102      -6.833  11.604  24.198  1.00 96.84           C  
ATOM   4064  HD1 PHE B 102      -7.527  11.351  24.987  1.00 96.84           H  
ATOM   4065  CD2 PHE B 102      -4.551  11.786  23.373  1.00 96.84           C  
ATOM   4066  HD2 PHE B 102      -3.488  11.666  23.517  1.00 96.84           H  
ATOM   4067  CE1 PHE B 102      -7.315  12.089  22.970  1.00 96.84           C  
ATOM   4068  HE1 PHE B 102      -8.376  12.208  22.810  1.00 96.84           H  
ATOM   4069  CE2 PHE B 102      -5.030  12.282  22.153  1.00 96.84           C  
ATOM   4070  HE2 PHE B 102      -4.334  12.552  21.372  1.00 96.84           H  
ATOM   4071  CZ  PHE B 102      -6.409  12.438  21.953  1.00 96.84           C  
ATOM   4072  HZ  PHE B 102      -6.759  12.836  21.012  1.00 96.84           H  
ATOM   4073  N   ASP B 103      -4.222  14.224  26.043  1.00 97.03           N  
ATOM   4074  H   ASP B 103      -3.473  14.135  25.370  1.00 97.03           H  
ATOM   4075  CA  ASP B 103      -4.930  15.508  26.147  1.00 97.03           C  
ATOM   4076  HA  ASP B 103      -5.271  15.613  27.177  1.00 97.03           H  
ATOM   4077  C   ASP B 103      -6.190  15.522  25.266  1.00 97.03           C  
ATOM   4078  CB  ASP B 103      -4.010  16.714  25.906  1.00 97.03           C  
ATOM   4079  HB2 ASP B 103      -3.749  16.780  24.850  1.00 97.03           H  
ATOM   4080  HB3 ASP B 103      -3.092  16.570  26.476  1.00 97.03           H  
ATOM   4081  O   ASP B 103      -6.246  16.096  24.177  1.00 97.03           O  
ATOM   4082  CG  ASP B 103      -4.670  18.029  26.368  1.00 97.03           C  
ATOM   4083  OD1 ASP B 103      -5.924  18.085  26.493  1.00 97.03           O  
ATOM   4084  OD2 ASP B 103      -3.923  19.000  26.620  1.00 97.03           O  
ATOM   4085  N   ALA B 104      -7.246  14.875  25.761  1.00 96.23           N  
ATOM   4086  H   ALA B 104      -7.102  14.346  26.609  1.00 96.23           H  
ATOM   4087  CA  ALA B 104      -8.508  14.767  25.035  1.00 96.23           C  
ATOM   4088  HA  ALA B 104      -8.316  14.247  24.097  1.00 96.23           H  
ATOM   4089  C   ALA B 104      -9.107  16.141  24.672  1.00 96.23           C  
ATOM   4090  CB  ALA B 104      -9.470  13.925  25.883  1.00 96.23           C  
ATOM   4091  HB1 ALA B 104      -9.752  14.471  26.783  1.00 96.23           H  
ATOM   4092  HB2 ALA B 104     -10.363  13.699  25.301  1.00 96.23           H  
ATOM   4093  HB3 ALA B 104      -8.988  12.989  26.165  1.00 96.23           H  
ATOM   4094  O   ALA B 104      -9.601  16.329  23.558  1.00 96.23           O  
ATOM   4095  N   ALA B 105      -9.033  17.119  25.582  1.00 92.37           N  
ATOM   4096  H   ALA B 105      -8.425  16.980  26.376  1.00 92.37           H  
ATOM   4097  CA  ALA B 105      -9.627  18.440  25.382  1.00 92.37           C  
ATOM   4098  HA  ALA B 105     -10.659  18.311  25.058  1.00 92.37           H  
ATOM   4099  C   ALA B 105      -8.904  19.242  24.290  1.00 92.37           C  
ATOM   4100  CB  ALA B 105      -9.624  19.189  26.718  1.00 92.37           C  
ATOM   4101  HB1 ALA B 105     -10.084  20.169  26.589  1.00 92.37           H  
ATOM   4102  HB2 ALA B 105     -10.185  18.623  27.461  1.00 92.37           H  
ATOM   4103  HB3 ALA B 105      -8.599  19.320  27.064  1.00 92.37           H  
ATOM   4104  O   ALA B 105      -9.557  19.965  23.531  1.00 92.37           O  
ATOM   4105  N   PHE B 106      -7.585  19.079  24.165  1.00 96.05           N  
ATOM   4106  H   PHE B 106      -7.089  18.514  24.839  1.00 96.05           H  
ATOM   4107  CA  PHE B 106      -6.802  19.702  23.103  1.00 96.05           C  
ATOM   4108  HA  PHE B 106      -6.843  20.784  23.227  1.00 96.05           H  
ATOM   4109  C   PHE B 106      -7.350  19.364  21.708  1.00 96.05           C  
ATOM   4110  CB  PHE B 106      -5.346  19.269  23.257  1.00 96.05           C  
ATOM   4111  HB2 PHE B 106      -5.256  18.191  23.126  1.00 96.05           H  
ATOM   4112  HB3 PHE B 106      -5.020  19.521  24.266  1.00 96.05           H  
ATOM   4113  O   PHE B 106      -7.619  20.273  20.914  1.00 96.05           O  
ATOM   4114  CG  PHE B 106      -4.421  19.962  22.296  1.00 96.05           C  
ATOM   4115  CD1 PHE B 106      -4.114  19.374  21.057  1.00 96.05           C  
ATOM   4116  HD1 PHE B 106      -4.527  18.413  20.788  1.00 96.05           H  
ATOM   4117  CD2 PHE B 106      -3.867  21.201  22.654  1.00 96.05           C  
ATOM   4118  HD2 PHE B 106      -4.081  21.630  23.621  1.00 96.05           H  
ATOM   4119  CE1 PHE B 106      -3.245  20.031  20.174  1.00 96.05           C  
ATOM   4120  HE1 PHE B 106      -2.988  19.574  19.229  1.00 96.05           H  
ATOM   4121  CE2 PHE B 106      -2.992  21.851  21.775  1.00 96.05           C  
ATOM   4122  HE2 PHE B 106      -2.527  22.779  22.073  1.00 96.05           H  
ATOM   4123  CZ  PHE B 106      -2.682  21.266  20.537  1.00 96.05           C  
ATOM   4124  HZ  PHE B 106      -1.981  21.757  19.878  1.00 96.05           H  
ATOM   4125  N   PHE B 107      -7.640  18.082  21.462  1.00 95.53           N  
ATOM   4126  H   PHE B 107      -7.383  17.407  22.168  1.00 95.53           H  
ATOM   4127  CA  PHE B 107      -8.197  17.575  20.199  1.00 95.53           C  
ATOM   4128  HA  PHE B 107      -7.806  18.185  19.385  1.00 95.53           H  
ATOM   4129  C   PHE B 107      -9.730  17.662  20.099  1.00 95.53           C  
ATOM   4130  CB  PHE B 107      -7.707  16.139  19.974  1.00 95.53           C  
ATOM   4131  HB2 PHE B 107      -8.039  15.518  20.806  1.00 95.53           H  
ATOM   4132  HB3 PHE B 107      -8.155  15.740  19.063  1.00 95.53           H  
ATOM   4133  O   PHE B 107     -10.306  17.209  19.112  1.00 95.53           O  
ATOM   4134  CG  PHE B 107      -6.204  16.038  19.835  1.00 95.53           C  
ATOM   4135  CD1 PHE B 107      -5.577  16.414  18.631  1.00 95.53           C  
ATOM   4136  HD1 PHE B 107      -6.167  16.745  17.790  1.00 95.53           H  
ATOM   4137  CD2 PHE B 107      -5.428  15.612  20.925  1.00 95.53           C  
ATOM   4138  HD2 PHE B 107      -5.896  15.325  21.855  1.00 95.53           H  
ATOM   4139  CE1 PHE B 107      -4.176  16.369  18.525  1.00 95.53           C  
ATOM   4140  HE1 PHE B 107      -3.688  16.658  17.606  1.00 95.53           H  
ATOM   4141  CE2 PHE B 107      -4.031  15.579  20.823  1.00 95.53           C  
ATOM   4142  HE2 PHE B 107      -3.448  15.284  21.683  1.00 95.53           H  
ATOM   4143  CZ  PHE B 107      -3.402  15.959  19.624  1.00 95.53           C  
ATOM   4144  HZ  PHE B 107      -2.325  15.951  19.550  1.00 95.53           H  
ATOM   4145  N   GLY B 108     -10.411  18.231  21.100  1.00 91.10           N  
ATOM   4146  H   GLY B 108      -9.893  18.584  21.892  1.00 91.10           H  
ATOM   4147  CA  GLY B 108     -11.876  18.314  21.126  1.00 91.10           C  
ATOM   4148  HA2 GLY B 108     -12.230  18.723  20.180  1.00 91.10           H  
ATOM   4149  HA3 GLY B 108     -12.171  18.987  21.931  1.00 91.10           H  
ATOM   4150  C   GLY B 108     -12.581  16.969  21.355  1.00 91.10           C  
ATOM   4151  O   GLY B 108     -13.759  16.835  21.031  1.00 91.10           O  
ATOM   4152  N   ILE B 109     -11.881  15.982  21.915  1.00 93.26           N  
ATOM   4153  H   ILE B 109     -10.942  16.190  22.224  1.00 93.26           H  
ATOM   4154  CA  ILE B 109     -12.394  14.642  22.216  1.00 93.26           C  
ATOM   4155  HA  ILE B 109     -13.206  14.411  21.527  1.00 93.26           H  
ATOM   4156  C   ILE B 109     -12.968  14.630  23.636  1.00 93.26           C  
ATOM   4157  CB  ILE B 109     -11.280  13.594  21.986  1.00 93.26           C  
ATOM   4158  HB  ILE B 109     -10.382  13.921  22.509  1.00 93.26           H  
ATOM   4159  O   ILE B 109     -12.357  15.107  24.594  1.00 93.26           O  
ATOM   4160  CG1 ILE B 109     -10.980  13.502  20.470  1.00 93.26           C  
ATOM   4161 HG12 ILE B 109     -10.894  14.502  20.047  1.00 93.26           H  
ATOM   4162 HG13 ILE B 109     -11.807  13.002  19.966  1.00 93.26           H  
ATOM   4163  CG2 ILE B 109     -11.672  12.208  22.524  1.00 93.26           C  
ATOM   4164 HG21 ILE B 109     -10.858  11.497  22.377  1.00 93.26           H  
ATOM   4165 HG22 ILE B 109     -12.553  11.847  21.994  1.00 93.26           H  
ATOM   4166 HG23 ILE B 109     -11.873  12.255  23.594  1.00 93.26           H  
ATOM   4167  CD1 ILE B 109      -9.678  12.771  20.134  1.00 93.26           C  
ATOM   4168 HD11 ILE B 109      -9.534  12.774  19.054  1.00 93.26           H  
ATOM   4169 HD12 ILE B 109      -8.846  13.299  20.602  1.00 93.26           H  
ATOM   4170 HD13 ILE B 109      -9.705  11.740  20.484  1.00 93.26           H  
ATOM   4171  N   SER B 110     -14.169  14.071  23.802  1.00 90.37           N  
ATOM   4172  H   SER B 110     -14.611  13.659  22.993  1.00 90.37           H  
ATOM   4173  CA  SER B 110     -14.784  13.982  25.133  1.00 90.37           C  
ATOM   4174  HA  SER B 110     -14.683  14.967  25.589  1.00 90.37           H  
ATOM   4175  C   SER B 110     -14.058  12.954  26.017  1.00 90.37           C  
ATOM   4176  CB  SER B 110     -16.281  13.677  25.038  1.00 90.37           C  
ATOM   4177  HB2 SER B 110     -16.736  14.319  24.283  1.00 90.37           H  
ATOM   4178  HB3 SER B 110     -16.744  13.898  26.000  1.00 90.37           H  
ATOM   4179  O   SER B 110     -13.592  11.940  25.499  1.00 90.37           O  
ATOM   4180  OG  SER B 110     -16.529  12.318  24.722  1.00 90.37           O  
ATOM   4181  HG  SER B 110     -16.208  12.166  23.831  1.00 90.37           H  
ATOM   4182  N   PRO B 111     -14.041  13.099  27.357  1.00 89.66           N  
ATOM   4183  CA  PRO B 111     -13.421  12.103  28.240  1.00 89.66           C  
ATOM   4184  HA  PRO B 111     -12.346  12.089  28.056  1.00 89.66           H  
ATOM   4185  C   PRO B 111     -13.979  10.687  28.049  1.00 89.66           C  
ATOM   4186  CB  PRO B 111     -13.692  12.603  29.663  1.00 89.66           C  
ATOM   4187  HB2 PRO B 111     -14.632  12.196  30.036  1.00 89.66           H  
ATOM   4188  HB3 PRO B 111     -12.874  12.350  30.338  1.00 89.66           H  
ATOM   4189  O   PRO B 111     -13.266   9.699  28.189  1.00 89.66           O  
ATOM   4190  CG  PRO B 111     -13.835  14.114  29.490  1.00 89.66           C  
ATOM   4191  HG2 PRO B 111     -12.846  14.572  29.465  1.00 89.66           H  
ATOM   4192  HG3 PRO B 111     -14.443  14.558  30.278  1.00 89.66           H  
ATOM   4193  CD  PRO B 111     -14.493  14.253  28.119  1.00 89.66           C  
ATOM   4194  HD2 PRO B 111     -15.577  14.224  28.221  1.00 89.66           H  
ATOM   4195  HD3 PRO B 111     -14.177  15.189  27.657  1.00 89.66           H  
ATOM   4196  N   ARG B 112     -15.269  10.582  27.703  1.00 86.48           N  
ATOM   4197  H   ARG B 112     -15.772  11.440  27.527  1.00 86.48           H  
ATOM   4198  CA  ARG B 112     -15.947   9.303  27.477  1.00 86.48           C  
ATOM   4199  HA  ARG B 112     -15.626   8.606  28.250  1.00 86.48           H  
ATOM   4200  C   ARG B 112     -15.545   8.661  26.147  1.00 86.48           C  
ATOM   4201  CB  ARG B 112     -17.460   9.534  27.592  1.00 86.48           C  
ATOM   4202  HB2 ARG B 112     -17.817  10.037  26.693  1.00 86.48           H  
ATOM   4203  HB3 ARG B 112     -17.655  10.178  28.449  1.00 86.48           H  
ATOM   4204  O   ARG B 112     -15.476   7.442  26.070  1.00 86.48           O  
ATOM   4205  CG  ARG B 112     -18.218   8.219  27.808  1.00 86.48           C  
ATOM   4206  HG2 ARG B 112     -18.050   7.572  26.948  1.00 86.48           H  
ATOM   4207  HG3 ARG B 112     -17.845   7.729  28.707  1.00 86.48           H  
ATOM   4208  CD  ARG B 112     -19.725   8.440  27.947  1.00 86.48           C  
ATOM   4209  HD2 ARG B 112     -19.909   9.203  28.704  1.00 86.48           H  
ATOM   4210  HD3 ARG B 112     -20.178   7.503  28.270  1.00 86.48           H  
ATOM   4211  NE  ARG B 112     -20.305   8.840  26.653  1.00 86.48           N  
ATOM   4212  HE  ARG B 112     -19.704   8.746  25.847  1.00 86.48           H  
ATOM   4213  NH1 ARG B 112     -22.456   9.197  27.354  1.00 86.48           N  
ATOM   4214 HH11 ARG B 112     -23.417   9.418  27.139  1.00 86.48           H  
ATOM   4215 HH12 ARG B 112     -22.162   8.965  28.293  1.00 86.48           H  
ATOM   4216  NH2 ARG B 112     -21.950   9.390  25.182  1.00 86.48           N  
ATOM   4217 HH21 ARG B 112     -22.922   9.569  24.975  1.00 86.48           H  
ATOM   4218 HH22 ARG B 112     -21.337   9.145  24.417  1.00 86.48           H  
ATOM   4219  CZ  ARG B 112     -21.564   9.145  26.404  1.00 86.48           C  
ATOM   4220  N   GLU B 113     -15.288   9.467  25.122  1.00 88.00           N  
ATOM   4221  H   GLU B 113     -15.304  10.466  25.273  1.00 88.00           H  
ATOM   4222  CA  GLU B 113     -14.722   8.992  23.858  1.00 88.00           C  
ATOM   4223  HA  GLU B 113     -15.250   8.097  23.531  1.00 88.00           H  
ATOM   4224  C   GLU B 113     -13.251   8.606  24.038  1.00 88.00           C  
ATOM   4225  CB  GLU B 113     -14.911  10.070  22.788  1.00 88.00           C  
ATOM   4226  HB2 GLU B 113     -14.397  10.975  23.110  1.00 88.00           H  
ATOM   4227  HB3 GLU B 113     -15.975  10.291  22.704  1.00 88.00           H  
ATOM   4228  O   GLU B 113     -12.879   7.507  23.654  1.00 88.00           O  
ATOM   4229  CG  GLU B 113     -14.386   9.638  21.410  1.00 88.00           C  
ATOM   4230  HG2 GLU B 113     -14.908   8.732  21.101  1.00 88.00           H  
ATOM   4231  HG3 GLU B 113     -13.323   9.407  21.488  1.00 88.00           H  
ATOM   4232  CD  GLU B 113     -14.567  10.725  20.343  1.00 88.00           C  
ATOM   4233  OE1 GLU B 113     -14.272  10.414  19.162  1.00 88.00           O  
ATOM   4234  OE2 GLU B 113     -14.970  11.852  20.724  1.00 88.00           O  
ATOM   4235  N   ALA B 114     -12.448   9.427  24.724  1.00 93.24           N  
ATOM   4236  H   ALA B 114     -12.801  10.333  24.996  1.00 93.24           H  
ATOM   4237  CA  ALA B 114     -11.045   9.123  25.014  1.00 93.24           C  
ATOM   4238  HA  ALA B 114     -10.511   9.017  24.070  1.00 93.24           H  
ATOM   4239  C   ALA B 114     -10.866   7.810  25.796  1.00 93.24           C  
ATOM   4240  CB  ALA B 114     -10.441  10.300  25.788  1.00 93.24           C  
ATOM   4241  HB1 ALA B 114      -9.394  10.089  26.008  1.00 93.24           H  
ATOM   4242  HB2 ALA B 114     -10.977  10.451  26.725  1.00 93.24           H  
ATOM   4243  HB3 ALA B 114     -10.498  11.205  25.184  1.00 93.24           H  
ATOM   4244  O   ALA B 114      -9.932   7.065  25.524  1.00 93.24           O  
ATOM   4245  N   LEU B 115     -11.777   7.505  26.730  1.00 89.59           N  
ATOM   4246  H   LEU B 115     -12.464   8.204  26.971  1.00 89.59           H  
ATOM   4247  CA  LEU B 115     -11.795   6.227  27.452  1.00 89.59           C  
ATOM   4248  HA  LEU B 115     -10.795   6.036  27.842  1.00 89.59           H  
ATOM   4249  C   LEU B 115     -12.169   5.039  26.549  1.00 89.59           C  
ATOM   4250  CB  LEU B 115     -12.798   6.338  28.616  1.00 89.59           C  
ATOM   4251  HB2 LEU B 115     -13.803   6.342  28.195  1.00 89.59           H  
ATOM   4252  HB3 LEU B 115     -12.650   7.287  29.132  1.00 89.59           H  
ATOM   4253  O   LEU B 115     -11.766   3.918  26.821  1.00 89.59           O  
ATOM   4254  CG  LEU B 115     -12.683   5.199  29.651  1.00 89.59           C  
ATOM   4255  HG  LEU B 115     -12.557   4.235  29.160  1.00 89.59           H  
ATOM   4256  CD1 LEU B 115     -11.505   5.435  30.599  1.00 89.59           C  
ATOM   4257 HD11 LEU B 115     -11.448   4.624  31.324  1.00 89.59           H  
ATOM   4258 HD12 LEU B 115     -10.576   5.443  30.029  1.00 89.59           H  
ATOM   4259 HD13 LEU B 115     -11.615   6.386  31.120  1.00 89.59           H  
ATOM   4260  CD2 LEU B 115     -13.964   5.115  30.483  1.00 89.59           C  
ATOM   4261 HD21 LEU B 115     -14.131   6.058  31.003  1.00 89.59           H  
ATOM   4262 HD22 LEU B 115     -13.869   4.308  31.209  1.00 89.59           H  
ATOM   4263 HD23 LEU B 115     -14.807   4.899  29.826  1.00 89.59           H  
ATOM   4264  N   ALA B 116     -12.976   5.261  25.511  1.00 87.82           N  
ATOM   4265  H   ALA B 116     -13.233   6.213  25.294  1.00 87.82           H  
ATOM   4266  CA  ALA B 116     -13.373   4.222  24.561  1.00 87.82           C  
ATOM   4267  HA  ALA B 116     -13.429   3.264  25.079  1.00 87.82           H  
ATOM   4268  C   ALA B 116     -12.365   4.048  23.410  1.00 87.82           C  
ATOM   4269  CB  ALA B 116     -14.769   4.571  24.041  1.00 87.82           C  
ATOM   4270  HB1 ALA B 116     -15.450   4.706  24.881  1.00 87.82           H  
ATOM   4271  HB2 ALA B 116     -15.130   3.769  23.398  1.00 87.82           H  
ATOM   4272  HB3 ALA B 116     -14.719   5.495  23.464  1.00 87.82           H  
ATOM   4273  O   ALA B 116     -12.407   3.035  22.715  1.00 87.82           O  
ATOM   4274  N   MET B 117     -11.486   5.031  23.203  1.00 91.44           N  
ATOM   4275  H   MET B 117     -11.538   5.847  23.795  1.00 91.44           H  
ATOM   4276  CA  MET B 117     -10.448   5.013  22.180  1.00 91.44           C  
ATOM   4277  HA  MET B 117     -10.862   4.608  21.257  1.00 91.44           H  
ATOM   4278  C   MET B 117      -9.276   4.127  22.583  1.00 91.44           C  
ATOM   4279  CB  MET B 117      -9.938   6.432  21.897  1.00 91.44           C  
ATOM   4280  HB2 MET B 117      -9.778   6.960  22.837  1.00 91.44           H  
ATOM   4281  HB3 MET B 117      -8.980   6.355  21.383  1.00 91.44           H  
ATOM   4282  O   MET B 117      -8.662   4.320  23.640  1.00 91.44           O  
ATOM   4283  CG  MET B 117     -10.886   7.236  21.005  1.00 91.44           C  
ATOM   4284  HG2 MET B 117     -11.892   7.200  21.425  1.00 91.44           H  
ATOM   4285  HG3 MET B 117     -10.921   6.771  20.020  1.00 91.44           H  
ATOM   4286  SD  MET B 117     -10.413   8.976  20.809  1.00 91.44           S  
ATOM   4287  CE  MET B 117      -8.815   8.793  19.971  1.00 91.44           C  
ATOM   4288  HE1 MET B 117      -8.434   9.775  19.689  1.00 91.44           H  
ATOM   4289  HE2 MET B 117      -8.935   8.176  19.081  1.00 91.44           H  
ATOM   4290  HE3 MET B 117      -8.096   8.313  20.635  1.00 91.44           H  
ATOM   4291  N   ASP B 118      -8.899   3.242  21.663  1.00 92.38           N  
ATOM   4292  H   ASP B 118      -9.449   3.115  20.826  1.00 92.38           H  
ATOM   4293  CA  ASP B 118      -7.629   2.536  21.707  1.00 92.38           C  
ATOM   4294  HA  ASP B 118      -7.684   1.817  22.524  1.00 92.38           H  
ATOM   4295  C   ASP B 118      -6.490   3.558  21.940  1.00 92.38           C  
ATOM   4296  CB  ASP B 118      -7.452   1.743  20.398  1.00 92.38           C  
ATOM   4297  HB2 ASP B 118      -8.306   1.077  20.276  1.00 92.38           H  
ATOM   4298  HB3 ASP B 118      -7.444   2.440  19.560  1.00 92.38           H  
ATOM   4299  O   ASP B 118      -6.403   4.567  21.219  1.00 92.38           O  
ATOM   4300  CG  ASP B 118      -6.175   0.900  20.335  1.00 92.38           C  
ATOM   4301  OD1 ASP B 118      -5.267   1.130  21.161  1.00 92.38           O  
ATOM   4302  OD2 ASP B 118      -6.045   0.093  19.393  1.00 92.38           O  
ATOM   4303  N   PRO B 119      -5.626   3.362  22.958  1.00 94.76           N  
ATOM   4304  CA  PRO B 119      -4.444   4.196  23.169  1.00 94.76           C  
ATOM   4305  HA  PRO B 119      -4.755   5.191  23.486  1.00 94.76           H  
ATOM   4306  C   PRO B 119      -3.578   4.365  21.914  1.00 94.76           C  
ATOM   4307  CB  PRO B 119      -3.669   3.538  24.317  1.00 94.76           C  
ATOM   4308  HB2 PRO B 119      -2.592   3.565  24.156  1.00 94.76           H  
ATOM   4309  HB3 PRO B 119      -3.914   4.042  25.252  1.00 94.76           H  
ATOM   4310  O   PRO B 119      -2.967   5.419  21.761  1.00 94.76           O  
ATOM   4311  CG  PRO B 119      -4.198   2.106  24.364  1.00 94.76           C  
ATOM   4312  HG2 PRO B 119      -4.129   1.675  25.363  1.00 94.76           H  
ATOM   4313  HG3 PRO B 119      -3.660   1.492  23.641  1.00 94.76           H  
ATOM   4314  CD  PRO B 119      -5.639   2.257  23.909  1.00 94.76           C  
ATOM   4315  HD2 PRO B 119      -6.277   2.510  24.756  1.00 94.76           H  
ATOM   4316  HD3 PRO B 119      -5.967   1.314  23.472  1.00 94.76           H  
ATOM   4317  N   GLN B 120      -3.581   3.420  20.970  1.00 95.95           N  
ATOM   4318  H   GLN B 120      -4.112   2.576  21.127  1.00 95.95           H  
ATOM   4319  CA  GLN B 120      -2.893   3.569  19.686  1.00 95.95           C  
ATOM   4320  HA  GLN B 120      -1.827   3.689  19.880  1.00 95.95           H  
ATOM   4321  C   GLN B 120      -3.358   4.812  18.905  1.00 95.95           C  
ATOM   4322  CB  GLN B 120      -3.096   2.299  18.846  1.00 95.95           C  
ATOM   4323  HB2 GLN B 120      -2.665   2.453  17.857  1.00 95.95           H  
ATOM   4324  HB3 GLN B 120      -4.162   2.112  18.714  1.00 95.95           H  
ATOM   4325  O   GLN B 120      -2.525   5.583  18.426  1.00 95.95           O  
ATOM   4326  CG  GLN B 120      -2.431   1.072  19.486  1.00 95.95           C  
ATOM   4327  HG2 GLN B 120      -1.393   1.308  19.721  1.00 95.95           H  
ATOM   4328  HG3 GLN B 120      -2.936   0.813  20.417  1.00 95.95           H  
ATOM   4329  CD  GLN B 120      -2.447  -0.154  18.586  1.00 95.95           C  
ATOM   4330  NE2 GLN B 120      -3.595  -0.709  18.275  1.00 95.95           N  
ATOM   4331 HE21 GLN B 120      -4.446  -0.398  18.722  1.00 95.95           H  
ATOM   4332 HE22 GLN B 120      -3.567  -1.636  17.874  1.00 95.95           H  
ATOM   4333  OE1 GLN B 120      -1.400  -0.615  18.158  1.00 95.95           O  
ATOM   4334  N   GLN B 121      -4.671   5.074  18.835  1.00 96.14           N  
ATOM   4335  H   GLN B 121      -5.308   4.465  19.328  1.00 96.14           H  
ATOM   4336  CA  GLN B 121      -5.206   6.271  18.165  1.00 96.14           C  
ATOM   4337  HA  GLN B 121      -4.787   6.331  17.161  1.00 96.14           H  
ATOM   4338  C   GLN B 121      -4.817   7.561  18.905  1.00 96.14           C  
ATOM   4339  CB  GLN B 121      -6.740   6.205  18.051  1.00 96.14           C  
ATOM   4340  HB2 GLN B 121      -7.063   7.120  17.554  1.00 96.14           H  
ATOM   4341  HB3 GLN B 121      -7.180   6.190  19.048  1.00 96.14           H  
ATOM   4342  O   GLN B 121      -4.551   8.588  18.280  1.00 96.14           O  
ATOM   4343  CG  GLN B 121      -7.284   5.005  17.254  1.00 96.14           C  
ATOM   4344  HG2 GLN B 121      -6.720   4.903  16.326  1.00 96.14           H  
ATOM   4345  HG3 GLN B 121      -7.140   4.093  17.833  1.00 96.14           H  
ATOM   4346  CD  GLN B 121      -8.772   5.137  16.910  1.00 96.14           C  
ATOM   4347  NE2 GLN B 121      -9.365   4.160  16.263  1.00 96.14           N  
ATOM   4348 HE21 GLN B 121     -10.355   4.258  16.088  1.00 96.14           H  
ATOM   4349 HE22 GLN B 121      -8.873   3.311  16.022  1.00 96.14           H  
ATOM   4350  OE1 GLN B 121      -9.436   6.133  17.180  1.00 96.14           O  
ATOM   4351  N   ARG B 122      -4.771   7.509  20.242  1.00 97.50           N  
ATOM   4352  H   ARG B 122      -4.953   6.613  20.672  1.00 97.50           H  
ATOM   4353  CA  ARG B 122      -4.410   8.645  21.105  1.00 97.50           C  
ATOM   4354  HA  ARG B 122      -4.969   9.529  20.798  1.00 97.50           H  
ATOM   4355  C   ARG B 122      -2.938   9.027  20.947  1.00 97.50           C  
ATOM   4356  CB  ARG B 122      -4.770   8.313  22.564  1.00 97.50           C  
ATOM   4357  HB2 ARG B 122      -4.388   9.103  23.210  1.00 97.50           H  
ATOM   4358  HB3 ARG B 122      -4.298   7.379  22.868  1.00 97.50           H  
ATOM   4359  O   ARG B 122      -2.631  10.191  20.701  1.00 97.50           O  
ATOM   4360  CG  ARG B 122      -6.295   8.207  22.736  1.00 97.50           C  
ATOM   4361  HG2 ARG B 122      -6.680   7.378  22.142  1.00 97.50           H  
ATOM   4362  HG3 ARG B 122      -6.739   9.132  22.368  1.00 97.50           H  
ATOM   4363  CD  ARG B 122      -6.742   8.024  24.188  1.00 97.50           C  
ATOM   4364  HD2 ARG B 122      -6.165   8.702  24.817  1.00 97.50           H  
ATOM   4365  HD3 ARG B 122      -7.791   8.314  24.254  1.00 97.50           H  
ATOM   4366  NE  ARG B 122      -6.629   6.631  24.658  1.00 97.50           N  
ATOM   4367  HE  ARG B 122      -6.925   5.905  24.022  1.00 97.50           H  
ATOM   4368  NH1 ARG B 122      -6.185   7.117  26.846  1.00 97.50           N  
ATOM   4369 HH11 ARG B 122      -5.778   6.855  27.732  1.00 97.50           H  
ATOM   4370 HH12 ARG B 122      -6.064   8.083  26.575  1.00 97.50           H  
ATOM   4371  NH2 ARG B 122      -6.444   4.987  26.210  1.00 97.50           N  
ATOM   4372 HH21 ARG B 122      -6.805   4.345  25.519  1.00 97.50           H  
ATOM   4373 HH22 ARG B 122      -6.356   4.703  27.175  1.00 97.50           H  
ATOM   4374  CZ  ARG B 122      -6.415   6.250  25.902  1.00 97.50           C  
ATOM   4375  N   GLN B 123      -2.045   8.037  20.994  1.00 97.58           N  
ATOM   4376  H   GLN B 123      -2.380   7.105  21.192  1.00 97.58           H  
ATOM   4377  CA  GLN B 123      -0.609   8.227  20.770  1.00 97.58           C  
ATOM   4378  HA  GLN B 123      -0.239   8.985  21.461  1.00 97.58           H  
ATOM   4379  C   GLN B 123      -0.320   8.738  19.352  1.00 97.58           C  
ATOM   4380  CB  GLN B 123       0.136   6.903  21.029  1.00 97.58           C  
ATOM   4381  HB2 GLN B 123      -0.296   6.123  20.402  1.00 97.58           H  
ATOM   4382  HB3 GLN B 123       1.180   7.021  20.738  1.00 97.58           H  
ATOM   4383  O   GLN B 123       0.505   9.632  19.177  1.00 97.58           O  
ATOM   4384  CG  GLN B 123       0.098   6.434  22.496  1.00 97.58           C  
ATOM   4385  HG2 GLN B 123       0.594   5.466  22.566  1.00 97.58           H  
ATOM   4386  HG3 GLN B 123      -0.937   6.294  22.810  1.00 97.58           H  
ATOM   4387  CD  GLN B 123       0.767   7.380  23.491  1.00 97.58           C  
ATOM   4388  NE2 GLN B 123       0.385   7.311  24.749  1.00 97.58           N  
ATOM   4389 HE21 GLN B 123       0.776   7.958  25.419  1.00 97.58           H  
ATOM   4390 HE22 GLN B 123      -0.387   6.723  25.031  1.00 97.58           H  
ATOM   4391  OE1 GLN B 123       1.635   8.181  23.164  1.00 97.58           O  
ATOM   4392  N   LEU B 124      -1.030   8.220  18.340  1.00 98.05           N  
ATOM   4393  H   LEU B 124      -1.662   7.456  18.530  1.00 98.05           H  
ATOM   4394  CA  LEU B 124      -0.912   8.696  16.961  1.00 98.05           C  
ATOM   4395  HA  LEU B 124       0.132   8.634  16.655  1.00 98.05           H  
ATOM   4396  C   LEU B 124      -1.314  10.165  16.801  1.00 98.05           C  
ATOM   4397  CB  LEU B 124      -1.772   7.823  16.037  1.00 98.05           C  
ATOM   4398  HB2 LEU B 124      -2.015   8.401  15.146  1.00 98.05           H  
ATOM   4399  HB3 LEU B 124      -2.714   7.602  16.538  1.00 98.05           H  
ATOM   4400  O   LEU B 124      -0.616  10.889  16.096  1.00 98.05           O  
ATOM   4401  CG  LEU B 124      -1.110   6.513  15.586  1.00 98.05           C  
ATOM   4402  HG  LEU B 124      -0.714   5.983  16.452  1.00 98.05           H  
ATOM   4403  CD1 LEU B 124      -2.174   5.647  14.912  1.00 98.05           C  
ATOM   4404 HD11 LEU B 124      -2.629   6.188  14.083  1.00 98.05           H  
ATOM   4405 HD12 LEU B 124      -1.726   4.725  14.540  1.00 98.05           H  
ATOM   4406 HD13 LEU B 124      -2.945   5.389  15.637  1.00 98.05           H  
ATOM   4407  CD2 LEU B 124       0.023   6.747  14.580  1.00 98.05           C  
ATOM   4408 HD21 LEU B 124      -0.360   7.263  13.699  1.00 98.05           H  
ATOM   4409 HD22 LEU B 124       0.814   7.347  15.029  1.00 98.05           H  
ATOM   4410 HD23 LEU B 124       0.447   5.789  14.279  1.00 98.05           H  
ATOM   4411  N   LEU B 125      -2.401  10.619  17.433  1.00 97.98           N  
ATOM   4412  H   LEU B 125      -2.951   9.970  17.978  1.00 97.98           H  
ATOM   4413  CA  LEU B 125      -2.843  12.017  17.346  1.00 97.98           C  
ATOM   4414  HA  LEU B 125      -2.972  12.277  16.295  1.00 97.98           H  
ATOM   4415  C   LEU B 125      -1.796  12.989  17.895  1.00 97.98           C  
ATOM   4416  CB  LEU B 125      -4.171  12.200  18.101  1.00 97.98           C  
ATOM   4417  HB2 LEU B 125      -4.160  11.576  18.995  1.00 97.98           H  
ATOM   4418  HB3 LEU B 125      -4.246  13.236  18.434  1.00 97.98           H  
ATOM   4419  O   LEU B 125      -1.438  13.950  17.214  1.00 97.98           O  
ATOM   4420  CG  LEU B 125      -5.425  11.885  17.274  1.00 97.98           C  
ATOM   4421  HG  LEU B 125      -5.356  10.883  16.850  1.00 97.98           H  
ATOM   4422  CD1 LEU B 125      -6.639  11.954  18.200  1.00 97.98           C  
ATOM   4423 HD11 LEU B 125      -6.683  12.937  18.669  1.00 97.98           H  
ATOM   4424 HD12 LEU B 125      -7.551  11.804  17.622  1.00 97.98           H  
ATOM   4425 HD13 LEU B 125      -6.555  11.184  18.966  1.00 97.98           H  
ATOM   4426  CD2 LEU B 125      -5.640  12.900  16.147  1.00 97.98           C  
ATOM   4427 HD21 LEU B 125      -6.573  12.690  15.625  1.00 97.98           H  
ATOM   4428 HD22 LEU B 125      -5.681  13.910  16.555  1.00 97.98           H  
ATOM   4429 HD23 LEU B 125      -4.827  12.843  15.422  1.00 97.98           H  
ATOM   4430  N   GLU B 126      -1.278  12.723  19.094  1.00 98.40           N  
ATOM   4431  H   GLU B 126      -1.610  11.917  19.604  1.00 98.40           H  
ATOM   4432  CA  GLU B 126      -0.260  13.579  19.711  1.00 98.40           C  
ATOM   4433  HA  GLU B 126      -0.603  14.614  19.696  1.00 98.40           H  
ATOM   4434  C   GLU B 126       1.045  13.566  18.913  1.00 98.40           C  
ATOM   4435  CB  GLU B 126      -0.038  13.180  21.175  1.00 98.40           C  
ATOM   4436  HB2 GLU B 126       0.120  12.104  21.249  1.00 98.40           H  
ATOM   4437  HB3 GLU B 126       0.850  13.700  21.536  1.00 98.40           H  
ATOM   4438  O   GLU B 126       1.547  14.630  18.549  1.00 98.40           O  
ATOM   4439  CG  GLU B 126      -1.237  13.605  22.039  1.00 98.40           C  
ATOM   4440  HG2 GLU B 126      -2.133  13.105  21.672  1.00 98.40           H  
ATOM   4441  HG3 GLU B 126      -1.364  14.681  21.915  1.00 98.40           H  
ATOM   4442  CD  GLU B 126      -1.083  13.316  23.538  1.00 98.40           C  
ATOM   4443  OE1 GLU B 126      -2.029  13.610  24.300  1.00 98.40           O  
ATOM   4444  OE2 GLU B 126      -0.017  12.805  23.940  1.00 98.40           O  
ATOM   4445  N   ALA B 127       1.537  12.385  18.525  1.00 98.45           N  
ATOM   4446  H   ALA B 127       1.081  11.536  18.827  1.00 98.45           H  
ATOM   4447  CA  ALA B 127       2.735  12.280  17.695  1.00 98.45           C  
ATOM   4448  HA  ALA B 127       3.561  12.760  18.220  1.00 98.45           H  
ATOM   4449  C   ALA B 127       2.562  12.993  16.339  1.00 98.45           C  
ATOM   4450  CB  ALA B 127       3.069  10.794  17.513  1.00 98.45           C  
ATOM   4451  HB1 ALA B 127       3.220  10.332  18.488  1.00 98.45           H  
ATOM   4452  HB2 ALA B 127       2.253  10.288  16.997  1.00 98.45           H  
ATOM   4453  HB3 ALA B 127       3.983  10.691  16.928  1.00 98.45           H  
ATOM   4454  O   ALA B 127       3.498  13.625  15.845  1.00 98.45           O  
ATOM   4455  N   SER B 128       1.367  12.938  15.744  1.00 98.44           N  
ATOM   4456  H   SER B 128       0.635  12.408  16.194  1.00 98.44           H  
ATOM   4457  CA  SER B 128       1.062  13.623  14.482  1.00 98.44           C  
ATOM   4458  HA  SER B 128       1.843  13.390  13.758  1.00 98.44           H  
ATOM   4459  C   SER B 128       1.017  15.141  14.634  1.00 98.44           C  
ATOM   4460  CB  SER B 128      -0.272  13.150  13.906  1.00 98.44           C  
ATOM   4461  HB2 SER B 128      -1.076  13.354  14.614  1.00 98.44           H  
ATOM   4462  HB3 SER B 128      -0.479  13.688  12.981  1.00 98.44           H  
ATOM   4463  O   SER B 128       1.438  15.843  13.723  1.00 98.44           O  
ATOM   4464  OG  SER B 128      -0.219  11.767  13.638  1.00 98.44           O  
ATOM   4465  HG  SER B 128      -0.313  11.325  14.484  1.00 98.44           H  
ATOM   4466  N   TRP B 129       0.556  15.674  15.767  1.00 98.41           N  
ATOM   4467  H   TRP B 129       0.207  15.065  16.493  1.00 98.41           H  
ATOM   4468  CA  TRP B 129       0.645  17.112  16.040  1.00 98.41           C  
ATOM   4469  HA  TRP B 129       0.224  17.667  15.202  1.00 98.41           H  
ATOM   4470  C   TRP B 129       2.106  17.554  16.192  1.00 98.41           C  
ATOM   4471  CB  TRP B 129      -0.164  17.447  17.298  1.00 98.41           C  
ATOM   4472  HB2 TRP B 129       0.264  16.934  18.159  1.00 98.41           H  
ATOM   4473  HB3 TRP B 129      -1.182  17.081  17.168  1.00 98.41           H  
ATOM   4474  O   TRP B 129       2.568  18.479  15.519  1.00 98.41           O  
ATOM   4475  CG  TRP B 129      -0.221  18.912  17.591  1.00 98.41           C  
ATOM   4476  CD1 TRP B 129       0.718  19.629  18.252  1.00 98.41           C  
ATOM   4477  HD1 TRP B 129       1.631  19.231  18.668  1.00 98.41           H  
ATOM   4478  CD2 TRP B 129      -1.235  19.872  17.173  1.00 98.41           C  
ATOM   4479  CE2 TRP B 129      -0.834  21.169  17.613  1.00 98.41           C  
ATOM   4480  CE3 TRP B 129      -2.446  19.775  16.451  1.00 98.41           C  
ATOM   4481  HE3 TRP B 129      -2.766  18.809  16.089  1.00 98.41           H  
ATOM   4482  NE1 TRP B 129       0.371  20.966  18.254  1.00 98.41           N  
ATOM   4483  HE1 TRP B 129       0.998  21.685  18.586  1.00 98.41           H  
ATOM   4484  CH2 TRP B 129      -2.806  22.184  16.640  1.00 98.41           C  
ATOM   4485  HH2 TRP B 129      -3.385  23.065  16.405  1.00 98.41           H  
ATOM   4486  CZ2 TRP B 129      -1.595  22.315  17.341  1.00 98.41           C  
ATOM   4487  HZ2 TRP B 129      -1.234  23.287  17.641  1.00 98.41           H  
ATOM   4488  CZ3 TRP B 129      -3.230  20.917  16.197  1.00 98.41           C  
ATOM   4489  HZ3 TRP B 129      -4.147  20.825  15.633  1.00 98.41           H  
ATOM   4490  N   GLU B 130       2.859  16.831  17.023  1.00 98.26           N  
ATOM   4491  H   GLU B 130       2.412  16.088  17.541  1.00 98.26           H  
ATOM   4492  CA  GLU B 130       4.265  17.114  17.315  1.00 98.26           C  
ATOM   4493  HA  GLU B 130       4.353  18.107  17.756  1.00 98.26           H  
ATOM   4494  C   GLU B 130       5.139  17.082  16.049  1.00 98.26           C  
ATOM   4495  CB  GLU B 130       4.786  16.071  18.321  1.00 98.26           C  
ATOM   4496  HB2 GLU B 130       5.870  16.165  18.389  1.00 98.26           H  
ATOM   4497  HB3 GLU B 130       4.561  15.082  17.922  1.00 98.26           H  
ATOM   4498  O   GLU B 130       6.076  17.871  15.926  1.00 98.26           O  
ATOM   4499  CG  GLU B 130       4.204  16.194  19.746  1.00 98.26           C  
ATOM   4500  HG2 GLU B 130       4.621  17.088  20.210  1.00 98.26           H  
ATOM   4501  HG3 GLU B 130       3.124  16.326  19.693  1.00 98.26           H  
ATOM   4502  CD  GLU B 130       4.521  14.965  20.629  1.00 98.26           C  
ATOM   4503  OE1 GLU B 130       4.001  14.878  21.770  1.00 98.26           O  
ATOM   4504  OE2 GLU B 130       5.302  14.092  20.181  1.00 98.26           O  
ATOM   4505  N   VAL B 131       4.852  16.205  15.076  1.00 98.26           N  
ATOM   4506  H   VAL B 131       4.082  15.567  15.217  1.00 98.26           H  
ATOM   4507  CA  VAL B 131       5.685  16.084  13.865  1.00 98.26           C  
ATOM   4508  HA  VAL B 131       6.708  15.940  14.212  1.00 98.26           H  
ATOM   4509  C   VAL B 131       5.689  17.368  13.026  1.00 98.26           C  
ATOM   4510  CB  VAL B 131       5.305  14.844  13.024  1.00 98.26           C  
ATOM   4511  HB  VAL B 131       4.955  14.057  13.692  1.00 98.26           H  
ATOM   4512  O   VAL B 131       6.743  17.747  12.510  1.00 98.26           O  
ATOM   4513  CG1 VAL B 131       4.234  15.077  11.954  1.00 98.26           C  
ATOM   4514 HG11 VAL B 131       3.940  14.123  11.516  1.00 98.26           H  
ATOM   4515 HG12 VAL B 131       3.353  15.538  12.401  1.00 98.26           H  
ATOM   4516 HG13 VAL B 131       4.600  15.734  11.166  1.00 98.26           H  
ATOM   4517  CG2 VAL B 131       6.538  14.305  12.300  1.00 98.26           C  
ATOM   4518 HG21 VAL B 131       6.269  13.428  11.711  1.00 98.26           H  
ATOM   4519 HG22 VAL B 131       7.273  14.004  13.046  1.00 98.26           H  
ATOM   4520 HG23 VAL B 131       6.959  15.070  11.647  1.00 98.26           H  
ATOM   4521  N   PHE B 132       4.548  18.062  12.927  1.00 98.04           N  
ATOM   4522  H   PHE B 132       3.735  17.721  13.420  1.00 98.04           H  
ATOM   4523  CA  PHE B 132       4.437  19.340  12.218  1.00 98.04           C  
ATOM   4524  HA  PHE B 132       4.899  19.252  11.235  1.00 98.04           H  
ATOM   4525  C   PHE B 132       5.177  20.448  12.966  1.00 98.04           C  
ATOM   4526  CB  PHE B 132       2.961  19.713  12.033  1.00 98.04           C  
ATOM   4527  HB2 PHE B 132       2.447  19.572  12.983  1.00 98.04           H  
ATOM   4528  HB3 PHE B 132       2.892  20.768  11.770  1.00 98.04           H  
ATOM   4529  O   PHE B 132       6.004  21.147  12.376  1.00 98.04           O  
ATOM   4530  CG  PHE B 132       2.243  18.924  10.961  1.00 98.04           C  
ATOM   4531  CD1 PHE B 132       2.537  19.148   9.603  1.00 98.04           C  
ATOM   4532  HD1 PHE B 132       3.274  19.888   9.326  1.00 98.04           H  
ATOM   4533  CD2 PHE B 132       1.265  17.980  11.316  1.00 98.04           C  
ATOM   4534  HD2 PHE B 132       1.020  17.821  12.355  1.00 98.04           H  
ATOM   4535  CE1 PHE B 132       1.862  18.423   8.606  1.00 98.04           C  
ATOM   4536  HE1 PHE B 132       2.078  18.604   7.563  1.00 98.04           H  
ATOM   4537  CE2 PHE B 132       0.602  17.247  10.320  1.00 98.04           C  
ATOM   4538  HE2 PHE B 132      -0.131  16.504  10.597  1.00 98.04           H  
ATOM   4539  CZ  PHE B 132       0.893  17.472   8.966  1.00 98.04           C  
ATOM   4540  HZ  PHE B 132       0.358  16.921   8.207  1.00 98.04           H  
ATOM   4541  N   GLU B 133       4.983  20.542  14.285  1.00 96.82           N  
ATOM   4542  H   GLU B 133       4.295  19.945  14.720  1.00 96.82           H  
ATOM   4543  CA  GLU B 133       5.680  21.532  15.110  1.00 96.82           C  
ATOM   4544  HA  GLU B 133       5.422  22.530  14.755  1.00 96.82           H  
ATOM   4545  C   GLU B 133       7.206  21.379  15.032  1.00 96.82           C  
ATOM   4546  CB  GLU B 133       5.255  21.393  16.576  1.00 96.82           C  
ATOM   4547  HB2 GLU B 133       5.367  20.355  16.889  1.00 96.82           H  
ATOM   4548  HB3 GLU B 133       5.922  22.004  17.184  1.00 96.82           H  
ATOM   4549  O   GLU B 133       7.937  22.377  15.013  1.00 96.82           O  
ATOM   4550  CG  GLU B 133       3.817  21.859  16.827  1.00 96.82           C  
ATOM   4551  HG2 GLU B 133       3.693  22.849  16.387  1.00 96.82           H  
ATOM   4552  HG3 GLU B 133       3.123  21.176  16.336  1.00 96.82           H  
ATOM   4553  CD  GLU B 133       3.499  21.930  18.326  1.00 96.82           C  
ATOM   4554  OE1 GLU B 133       2.641  22.765  18.698  1.00 96.82           O  
ATOM   4555  OE2 GLU B 133       4.127  21.179  19.105  1.00 96.82           O  
ATOM   4556  N   ARG B 134       7.696  20.136  14.961  1.00 97.38           N  
ATOM   4557  H   ARG B 134       7.031  19.380  15.039  1.00 97.38           H  
ATOM   4558  CA  ARG B 134       9.124  19.806  14.827  1.00 97.38           C  
ATOM   4559  HA  ARG B 134       9.699  20.474  15.469  1.00 97.38           H  
ATOM   4560  C   ARG B 134       9.670  20.031  13.417  1.00 97.38           C  
ATOM   4561  CB  ARG B 134       9.353  18.361  15.284  1.00 97.38           C  
ATOM   4562  HB2 ARG B 134       8.693  17.694  14.729  1.00 97.38           H  
ATOM   4563  HB3 ARG B 134      10.386  18.081  15.075  1.00 97.38           H  
ATOM   4564  O   ARG B 134      10.874  20.248  13.278  1.00 97.38           O  
ATOM   4565  CG  ARG B 134       9.093  18.218  16.792  1.00 97.38           C  
ATOM   4566  HG2 ARG B 134       8.073  18.511  17.043  1.00 97.38           H  
ATOM   4567  HG3 ARG B 134       9.752  18.890  17.340  1.00 97.38           H  
ATOM   4568  CD  ARG B 134       9.319  16.779  17.255  1.00 97.38           C  
ATOM   4569  HD2 ARG B 134       8.771  16.619  18.183  1.00 97.38           H  
ATOM   4570  HD3 ARG B 134       8.904  16.091  16.518  1.00 97.38           H  
ATOM   4571  NE  ARG B 134      10.758  16.565  17.454  1.00 97.38           N  
ATOM   4572  HE  ARG B 134      11.305  16.349  16.633  1.00 97.38           H  
ATOM   4573  NH1 ARG B 134      10.818  16.967  19.721  1.00 97.38           N  
ATOM   4574 HH11 ARG B 134       9.843  16.718  19.813  1.00 97.38           H  
ATOM   4575 HH12 ARG B 134      11.372  17.210  20.529  1.00 97.38           H  
ATOM   4576  NH2 ARG B 134      12.649  17.182  18.510  1.00 97.38           N  
ATOM   4577 HH21 ARG B 134      13.201  16.905  19.308  1.00 97.38           H  
ATOM   4578 HH22 ARG B 134      13.209  17.039  17.682  1.00 97.38           H  
ATOM   4579  CZ  ARG B 134      11.398  16.890  18.557  1.00 97.38           C  
ATOM   4580  N   ALA B 135       8.810  20.026  12.400  1.00 97.49           N  
ATOM   4581  H   ALA B 135       7.844  19.796  12.590  1.00 97.49           H  
ATOM   4582  CA  ALA B 135       9.146  20.451  11.042  1.00 97.49           C  
ATOM   4583  HA  ALA B 135      10.143  20.085  10.798  1.00 97.49           H  
ATOM   4584  C   ALA B 135       9.184  21.985  10.884  1.00 97.49           C  
ATOM   4585  CB  ALA B 135       8.154  19.808  10.065  1.00 97.49           C  
ATOM   4586  HB1 ALA B 135       8.455  20.033   9.041  1.00 97.49           H  
ATOM   4587  HB2 ALA B 135       8.138  18.727  10.200  1.00 97.49           H  
ATOM   4588  HB3 ALA B 135       7.152  20.203  10.230  1.00 97.49           H  
ATOM   4589  O   ALA B 135       9.625  22.479   9.848  1.00 97.49           O  
ATOM   4590  N   GLY B 136       8.751  22.741  11.902  1.00 96.80           N  
ATOM   4591  H   GLY B 136       8.370  22.275  12.714  1.00 96.80           H  
ATOM   4592  CA  GLY B 136       8.614  24.196  11.825  1.00 96.80           C  
ATOM   4593  HA2 GLY B 136       8.572  24.598  12.837  1.00 96.80           H  
ATOM   4594  HA3 GLY B 136       9.477  24.623  11.314  1.00 96.80           H  
ATOM   4595  C   GLY B 136       7.350  24.641  11.085  1.00 96.80           C  
ATOM   4596  O   GLY B 136       7.337  25.727  10.515  1.00 96.80           O  
ATOM   4597  N   ILE B 137       6.303  23.813  11.090  1.00 97.13           N  
ATOM   4598  H   ILE B 137       6.368  22.950  11.612  1.00 97.13           H  
ATOM   4599  CA  ILE B 137       5.025  24.064  10.419  1.00 97.13           C  
ATOM   4600  HA  ILE B 137       5.086  24.985   9.838  1.00 97.13           H  
ATOM   4601  C   ILE B 137       3.942  24.241  11.486  1.00 97.13           C  
ATOM   4602  CB  ILE B 137       4.707  22.900   9.449  1.00 97.13           C  
ATOM   4603  HB  ILE B 137       4.684  21.976  10.026  1.00 97.13           H  
ATOM   4604  O   ILE B 137       3.820  23.399  12.374  1.00 97.13           O  
ATOM   4605  CG1 ILE B 137       5.803  22.765   8.362  1.00 97.13           C  
ATOM   4606 HG12 ILE B 137       6.786  22.728   8.832  1.00 97.13           H  
ATOM   4607 HG13 ILE B 137       5.781  23.639   7.710  1.00 97.13           H  
ATOM   4608  CG2 ILE B 137       3.323  23.087   8.799  1.00 97.13           C  
ATOM   4609 HG21 ILE B 137       2.542  23.088   9.560  1.00 97.13           H  
ATOM   4610 HG22 ILE B 137       3.101  22.264   8.119  1.00 97.13           H  
ATOM   4611 HG23 ILE B 137       3.285  24.027   8.249  1.00 97.13           H  
ATOM   4612  CD1 ILE B 137       5.682  21.497   7.508  1.00 97.13           C  
ATOM   4613 HD11 ILE B 137       5.593  20.626   8.158  1.00 97.13           H  
ATOM   4614 HD12 ILE B 137       6.578  21.387   6.897  1.00 97.13           H  
ATOM   4615 HD13 ILE B 137       4.815  21.556   6.850  1.00 97.13           H  
ATOM   4616  N   ASP B 138       3.138  25.303  11.388  1.00 96.89           N  
ATOM   4617  H   ASP B 138       3.292  25.971  10.646  1.00 96.89           H  
ATOM   4618  CA  ASP B 138       1.929  25.460  12.205  1.00 96.89           C  
ATOM   4619  HA  ASP B 138       2.200  25.357  13.256  1.00 96.89           H  
ATOM   4620  C   ASP B 138       0.895  24.381  11.816  1.00 96.89           C  
ATOM   4621  CB  ASP B 138       1.351  26.880  12.032  1.00 96.89           C  
ATOM   4622  HB2 ASP B 138       2.061  27.599  12.442  1.00 96.89           H  
ATOM   4623  HB3 ASP B 138       1.235  27.087  10.969  1.00 96.89           H  
ATOM   4624  O   ASP B 138       0.407  24.401  10.680  1.00 96.89           O  
ATOM   4625  CG  ASP B 138      -0.008  27.079  12.723  1.00 96.89           C  
ATOM   4626  OD1 ASP B 138      -0.419  26.202  13.516  1.00 96.89           O  
ATOM   4627  OD2 ASP B 138      -0.687  28.086  12.448  1.00 96.89           O  
ATOM   4628  N   PRO B 139       0.503  23.464  12.721  1.00 96.66           N  
ATOM   4629  CA  PRO B 139      -0.493  22.433  12.423  1.00 96.66           C  
ATOM   4630  HA  PRO B 139      -0.098  21.788  11.638  1.00 96.66           H  
ATOM   4631  C   PRO B 139      -1.858  22.983  11.980  1.00 96.66           C  
ATOM   4632  CB  PRO B 139      -0.632  21.622  13.714  1.00 96.66           C  
ATOM   4633  HB2 PRO B 139      -0.808  20.565  13.513  1.00 96.66           H  
ATOM   4634  HB3 PRO B 139      -1.438  22.036  14.319  1.00 96.66           H  
ATOM   4635  O   PRO B 139      -2.586  22.312  11.254  1.00 96.66           O  
ATOM   4636  CG  PRO B 139       0.696  21.847  14.432  1.00 96.66           C  
ATOM   4637  HG2 PRO B 139       1.458  21.180  14.030  1.00 96.66           H  
ATOM   4638  HG3 PRO B 139       0.618  21.721  15.512  1.00 96.66           H  
ATOM   4639  CD  PRO B 139       1.038  23.280  14.063  1.00 96.66           C  
ATOM   4640  HD2 PRO B 139       2.119  23.415  14.111  1.00 96.66           H  
ATOM   4641  HD3 PRO B 139       0.548  23.966  14.754  1.00 96.66           H  
ATOM   4642  N   ALA B 140      -2.226  24.211  12.360  1.00 93.60           N  
ATOM   4643  H   ALA B 140      -1.596  24.763  12.924  1.00 93.60           H  
ATOM   4644  CA  ALA B 140      -3.461  24.829  11.879  1.00 93.60           C  
ATOM   4645  HA  ALA B 140      -4.264  24.095  11.943  1.00 93.60           H  
ATOM   4646  C   ALA B 140      -3.371  25.269  10.407  1.00 93.60           C  
ATOM   4647  CB  ALA B 140      -3.816  25.997  12.799  1.00 93.60           C  
ATOM   4648  HB1 ALA B 140      -3.021  26.743  12.782  1.00 93.60           H  
ATOM   4649  HB2 ALA B 140      -3.945  25.624  13.814  1.00 93.60           H  
ATOM   4650  HB3 ALA B 140      -4.744  26.460  12.464  1.00 93.60           H  
ATOM   4651  O   ALA B 140      -4.393  25.319   9.719  1.00 93.60           O  
ATOM   4652  N   SER B 141      -2.163  25.546   9.906  1.00 95.06           N  
ATOM   4653  H   SER B 141      -1.364  25.449  10.516  1.00 95.06           H  
ATOM   4654  CA  SER B 141      -1.932  25.981   8.523  1.00 95.06           C  
ATOM   4655  HA  SER B 141      -2.675  26.742   8.282  1.00 95.06           H  
ATOM   4656  C   SER B 141      -2.092  24.860   7.490  1.00 95.06           C  
ATOM   4657  CB  SER B 141      -0.550  26.629   8.386  1.00 95.06           C  
ATOM   4658  HB2 SER B 141      -0.392  27.337   9.201  1.00 95.06           H  
ATOM   4659  HB3 SER B 141      -0.516  27.178   7.445  1.00 95.06           H  
ATOM   4660  O   SER B 141      -2.313  25.145   6.314  1.00 95.06           O  
ATOM   4661  OG  SER B 141       0.487  25.665   8.380  1.00 95.06           O  
ATOM   4662  HG  SER B 141       0.495  25.212   9.227  1.00 95.06           H  
ATOM   4663  N   VAL B 142      -2.022  23.591   7.912  1.00 96.13           N  
ATOM   4664  H   VAL B 142      -1.824  23.421   8.888  1.00 96.13           H  
ATOM   4665  CA  VAL B 142      -2.179  22.428   7.018  1.00 96.13           C  
ATOM   4666  HA  VAL B 142      -1.854  22.732   6.023  1.00 96.13           H  
ATOM   4667  C   VAL B 142      -3.637  21.994   6.841  1.00 96.13           C  
ATOM   4668  CB  VAL B 142      -1.270  21.250   7.418  1.00 96.13           C  
ATOM   4669  HB  VAL B 142      -1.420  20.441   6.703  1.00 96.13           H  
ATOM   4670  O   VAL B 142      -3.925  21.065   6.084  1.00 96.13           O  
ATOM   4671  CG1 VAL B 142       0.205  21.663   7.347  1.00 96.13           C  
ATOM   4672 HG11 VAL B 142       0.436  22.027   6.346  1.00 96.13           H  
ATOM   4673 HG12 VAL B 142       0.418  22.451   8.070  1.00 96.13           H  
ATOM   4674 HG13 VAL B 142       0.838  20.802   7.564  1.00 96.13           H  
ATOM   4675  CG2 VAL B 142      -1.544  20.699   8.817  1.00 96.13           C  
ATOM   4676 HG21 VAL B 142      -1.133  21.381   9.562  1.00 96.13           H  
ATOM   4677 HG22 VAL B 142      -2.613  20.565   8.980  1.00 96.13           H  
ATOM   4678 HG23 VAL B 142      -1.047  19.736   8.931  1.00 96.13           H  
ATOM   4679  N   ARG B 143      -4.584  22.677   7.490  1.00 94.09           N  
ATOM   4680  H   ARG B 143      -4.298  23.455   8.066  1.00 94.09           H  
ATOM   4681  CA  ARG B 143      -6.013  22.406   7.329  1.00 94.09           C  
ATOM   4682  HA  ARG B 143      -6.169  21.347   7.533  1.00 94.09           H  
ATOM   4683  C   ARG B 143      -6.469  22.699   5.895  1.00 94.09           C  
ATOM   4684  CB  ARG B 143      -6.788  23.239   8.353  1.00 94.09           C  
ATOM   4685  HB2 ARG B 143      -6.856  24.275   8.018  1.00 94.09           H  
ATOM   4686  HB3 ARG B 143      -6.255  23.215   9.303  1.00 94.09           H  
ATOM   4687  O   ARG B 143      -6.192  23.769   5.361  1.00 94.09           O  
ATOM   4688  CG  ARG B 143      -8.183  22.656   8.573  1.00 94.09           C  
ATOM   4689  HG2 ARG B 143      -8.053  21.645   8.958  1.00 94.09           H  
ATOM   4690  HG3 ARG B 143      -8.745  22.619   7.640  1.00 94.09           H  
ATOM   4691  CD  ARG B 143      -8.947  23.486   9.603  1.00 94.09           C  
ATOM   4692  HD2 ARG B 143      -8.234  23.874  10.331  1.00 94.09           H  
ATOM   4693  HD3 ARG B 143      -9.430  24.323   9.099  1.00 94.09           H  
ATOM   4694  NE  ARG B 143      -9.937  22.656  10.308  1.00 94.09           N  
ATOM   4695  HE  ARG B 143     -10.035  21.704   9.986  1.00 94.09           H  
ATOM   4696  NH1 ARG B 143     -10.542  24.206  11.880  1.00 94.09           N  
ATOM   4697 HH11 ARG B 143      -9.942  24.870  11.412  1.00 94.09           H  
ATOM   4698 HH12 ARG B 143     -11.037  24.451  12.725  1.00 94.09           H  
ATOM   4699  NH2 ARG B 143     -11.345  22.120  12.010  1.00 94.09           N  
ATOM   4700 HH21 ARG B 143     -11.855  22.367  12.846  1.00 94.09           H  
ATOM   4701 HH22 ARG B 143     -11.364  21.165  11.681  1.00 94.09           H  
ATOM   4702  CZ  ARG B 143     -10.605  22.997  11.392  1.00 94.09           C  
ATOM   4703  N   GLY B 144      -7.199  21.768   5.289  1.00 94.25           N  
ATOM   4704  H   GLY B 144      -7.362  20.898   5.776  1.00 94.25           H  
ATOM   4705  CA  GLY B 144      -7.663  21.851   3.901  1.00 94.25           C  
ATOM   4706  HA2 GLY B 144      -8.074  22.842   3.706  1.00 94.25           H  
ATOM   4707  HA3 GLY B 144      -8.457  21.119   3.754  1.00 94.25           H  
ATOM   4708  C   GLY B 144      -6.571  21.575   2.862  1.00 94.25           C  
ATOM   4709  O   GLY B 144      -6.744  21.907   1.692  1.00 94.25           O  
ATOM   4710  N   THR B 145      -5.425  21.018   3.273  1.00 96.16           N  
ATOM   4711  H   THR B 145      -5.336  20.756   4.244  1.00 96.16           H  
ATOM   4712  CA  THR B 145      -4.333  20.657   2.355  1.00 96.16           C  
ATOM   4713  HA  THR B 145      -4.505  21.152   1.399  1.00 96.16           H  
ATOM   4714  C   THR B 145      -4.319  19.161   2.062  1.00 96.16           C  
ATOM   4715  CB  THR B 145      -2.958  21.136   2.840  1.00 96.16           C  
ATOM   4716  HB  THR B 145      -2.240  20.960   2.039  1.00 96.16           H  
ATOM   4717  O   THR B 145      -4.818  18.348   2.840  1.00 96.16           O  
ATOM   4718  CG2 THR B 145      -2.915  22.623   3.189  1.00 96.16           C  
ATOM   4719 HG21 THR B 145      -3.203  23.211   2.318  1.00 96.16           H  
ATOM   4720 HG22 THR B 145      -1.903  22.897   3.486  1.00 96.16           H  
ATOM   4721 HG23 THR B 145      -3.600  22.850   4.007  1.00 96.16           H  
ATOM   4722  OG1 THR B 145      -2.530  20.416   3.960  1.00 96.16           O  
ATOM   4723  HG1 THR B 145      -3.115  20.619   4.694  1.00 96.16           H  
ATOM   4724  N   ASP B 146      -3.716  18.776   0.942  1.00 97.28           N  
ATOM   4725  H   ASP B 146      -3.197  19.453   0.402  1.00 97.28           H  
ATOM   4726  CA  ASP B 146      -3.654  17.401   0.441  1.00 97.28           C  
ATOM   4727  HA  ASP B 146      -4.617  16.933   0.645  1.00 97.28           H  
ATOM   4728  C   ASP B 146      -2.589  16.540   1.149  1.00 97.28           C  
ATOM   4729  CB  ASP B 146      -3.480  17.425  -1.090  1.00 97.28           C  
ATOM   4730  HB2 ASP B 146      -4.251  18.060  -1.527  1.00 97.28           H  
ATOM   4731  HB3 ASP B 146      -3.632  16.416  -1.474  1.00 97.28           H  
ATOM   4732  O   ASP B 146      -1.962  15.688   0.519  1.00 97.28           O  
ATOM   4733  CG  ASP B 146      -2.104  17.930  -1.544  1.00 97.28           C  
ATOM   4734  OD1 ASP B 146      -1.482  18.743  -0.822  1.00 97.28           O  
ATOM   4735  OD2 ASP B 146      -1.641  17.529  -2.632  1.00 97.28           O  
ATOM   4736  N   VAL B 147      -2.351  16.743   2.452  1.00 98.39           N  
ATOM   4737  H   VAL B 147      -2.907  17.431   2.940  1.00 98.39           H  
ATOM   4738  CA  VAL B 147      -1.432  15.880   3.209  1.00 98.39           C  
ATOM   4739  HA  VAL B 147      -0.510  15.819   2.632  1.00 98.39           H  
ATOM   4740  C   VAL B 147      -2.026  14.478   3.329  1.00 98.39           C  
ATOM   4741  CB  VAL B 147      -1.062  16.432   4.597  1.00 98.39           C  
ATOM   4742  HB  VAL B 147      -1.966  16.497   5.203  1.00 98.39           H  
ATOM   4743  O   VAL B 147      -3.094  14.301   3.910  1.00 98.39           O  
ATOM   4744  CG1 VAL B 147      -0.078  15.496   5.315  1.00 98.39           C  
ATOM   4745 HG11 VAL B 147      -0.546  14.530   5.508  1.00 98.39           H  
ATOM   4746 HG12 VAL B 147       0.206  15.919   6.279  1.00 98.39           H  
ATOM   4747 HG13 VAL B 147       0.816  15.351   4.709  1.00 98.39           H  
ATOM   4748  CG2 VAL B 147      -0.427  17.827   4.515  1.00 98.39           C  
ATOM   4749 HG21 VAL B 147      -0.056  18.031   3.511  1.00 98.39           H  
ATOM   4750 HG22 VAL B 147       0.384  17.945   5.235  1.00 98.39           H  
ATOM   4751 HG23 VAL B 147      -1.192  18.563   4.763  1.00 98.39           H  
ATOM   4752  N   GLY B 148      -1.328  13.476   2.793  1.00 98.63           N  
ATOM   4753  H   GLY B 148      -0.448  13.707   2.357  1.00 98.63           H  
ATOM   4754  CA  GLY B 148      -1.701  12.067   2.944  1.00 98.63           C  
ATOM   4755  HA2 GLY B 148      -1.241  11.471   2.156  1.00 98.63           H  
ATOM   4756  HA3 GLY B 148      -2.783  11.966   2.856  1.00 98.63           H  
ATOM   4757  C   GLY B 148      -1.271  11.506   4.300  1.00 98.63           C  
ATOM   4758  O   GLY B 148      -0.250  11.922   4.846  1.00 98.63           O  
ATOM   4759  N   VAL B 149      -2.014  10.537   4.830  1.00 98.81           N  
ATOM   4760  H   VAL B 149      -2.810  10.212   4.300  1.00 98.81           H  
ATOM   4761  CA  VAL B 149      -1.743   9.876   6.115  1.00 98.81           C  
ATOM   4762  HA  VAL B 149      -0.802  10.243   6.524  1.00 98.81           H  
ATOM   4763  C   VAL B 149      -1.612   8.371   5.887  1.00 98.81           C  
ATOM   4764  CB  VAL B 149      -2.847  10.198   7.143  1.00 98.81           C  
ATOM   4765  HB  VAL B 149      -3.808   9.842   6.771  1.00 98.81           H  
ATOM   4766  O   VAL B 149      -2.587   7.709   5.550  1.00 98.81           O  
ATOM   4767  CG1 VAL B 149      -2.570   9.515   8.485  1.00 98.81           C  
ATOM   4768 HG11 VAL B 149      -1.589   9.803   8.864  1.00 98.81           H  
ATOM   4769 HG12 VAL B 149      -2.618   8.433   8.363  1.00 98.81           H  
ATOM   4770 HG13 VAL B 149      -3.338   9.804   9.203  1.00 98.81           H  
ATOM   4771  CG2 VAL B 149      -2.976  11.704   7.403  1.00 98.81           C  
ATOM   4772 HG21 VAL B 149      -2.028  12.108   7.758  1.00 98.81           H  
ATOM   4773 HG22 VAL B 149      -3.263  12.220   6.487  1.00 98.81           H  
ATOM   4774 HG23 VAL B 149      -3.750  11.885   8.149  1.00 98.81           H  
ATOM   4775  N   TYR B 150      -0.424   7.809   6.097  1.00 98.62           N  
ATOM   4776  H   TYR B 150       0.336   8.399   6.405  1.00 98.62           H  
ATOM   4777  CA  TYR B 150      -0.149   6.383   5.890  1.00 98.62           C  
ATOM   4778  HA  TYR B 150      -1.067   5.860   5.620  1.00 98.62           H  
ATOM   4779  C   TYR B 150       0.383   5.766   7.182  1.00 98.62           C  
ATOM   4780  CB  TYR B 150       0.838   6.193   4.732  1.00 98.62           C  
ATOM   4781  HB2 TYR B 150       1.058   5.130   4.636  1.00 98.62           H  
ATOM   4782  HB3 TYR B 150       1.774   6.695   4.978  1.00 98.62           H  
ATOM   4783  O   TYR B 150       1.485   6.092   7.628  1.00 98.62           O  
ATOM   4784  CG  TYR B 150       0.348   6.699   3.390  1.00 98.62           C  
ATOM   4785  CD1 TYR B 150      -0.254   5.809   2.480  1.00 98.62           C  
ATOM   4786  HD1 TYR B 150      -0.384   4.770   2.746  1.00 98.62           H  
ATOM   4787  CD2 TYR B 150       0.508   8.057   3.046  1.00 98.62           C  
ATOM   4788  HD2 TYR B 150       0.961   8.739   3.751  1.00 98.62           H  
ATOM   4789  CE1 TYR B 150      -0.688   6.273   1.224  1.00 98.62           C  
ATOM   4790  HE1 TYR B 150      -1.151   5.602   0.516  1.00 98.62           H  
ATOM   4791  CE2 TYR B 150       0.073   8.526   1.792  1.00 98.62           C  
ATOM   4792  HE2 TYR B 150       0.197   9.565   1.527  1.00 98.62           H  
ATOM   4793  OH  TYR B 150      -0.936   8.070  -0.339  1.00 98.62           O  
ATOM   4794  HH  TYR B 150      -0.808   9.015  -0.450  1.00 98.62           H  
ATOM   4795  CZ  TYR B 150      -0.526   7.631   0.879  1.00 98.62           C  
ATOM   4796  N   VAL B 151      -0.391   4.873   7.798  1.00 97.86           N  
ATOM   4797  H   VAL B 151      -1.268   4.611   7.371  1.00 97.86           H  
ATOM   4798  CA  VAL B 151      -0.083   4.358   9.140  1.00 97.86           C  
ATOM   4799  HA  VAL B 151       0.915   4.687   9.431  1.00 97.86           H  
ATOM   4800  C   VAL B 151      -0.071   2.836   9.154  1.00 97.86           C  
ATOM   4801  CB  VAL B 151      -1.055   4.925  10.191  1.00 97.86           C  
ATOM   4802  HB  VAL B 151      -2.074   4.628   9.940  1.00 97.86           H  
ATOM   4803  O   VAL B 151      -1.036   2.193   8.750  1.00 97.86           O  
ATOM   4804  CG1 VAL B 151      -0.728   4.418  11.599  1.00 97.86           C  
ATOM   4805 HG11 VAL B 151      -0.854   3.337  11.655  1.00 97.86           H  
ATOM   4806 HG12 VAL B 151       0.292   4.686  11.875  1.00 97.86           H  
ATOM   4807 HG13 VAL B 151      -1.426   4.869  12.305  1.00 97.86           H  
ATOM   4808  CG2 VAL B 151      -0.987   6.457  10.240  1.00 97.86           C  
ATOM   4809 HG21 VAL B 151       0.035   6.782  10.434  1.00 97.86           H  
ATOM   4810 HG22 VAL B 151      -1.315   6.873   9.287  1.00 97.86           H  
ATOM   4811 HG23 VAL B 151      -1.641   6.837  11.025  1.00 97.86           H  
ATOM   4812  N   GLY B 152       1.007   2.259   9.683  1.00 96.84           N  
ATOM   4813  H   GLY B 152       1.782   2.852   9.945  1.00 96.84           H  
ATOM   4814  CA  GLY B 152       1.048   0.856  10.074  1.00 96.84           C  
ATOM   4815  HA2 GLY B 152       2.087   0.537  10.159  1.00 96.84           H  
ATOM   4816  HA3 GLY B 152       0.560   0.254   9.308  1.00 96.84           H  
ATOM   4817  C   GLY B 152       0.367   0.639  11.425  1.00 96.84           C  
ATOM   4818  O   GLY B 152       0.873   1.111  12.445  1.00 96.84           O  
ATOM   4819  N   CYS B 153      -0.751  -0.082  11.451  1.00 91.46           N  
ATOM   4820  H   CYS B 153      -1.109  -0.460  10.585  1.00 91.46           H  
ATOM   4821  CA  CYS B 153      -1.465  -0.447  12.678  1.00 91.46           C  
ATOM   4822  HA  CYS B 153      -0.755  -0.539  13.500  1.00 91.46           H  
ATOM   4823  C   CYS B 153      -2.146  -1.804  12.466  1.00 91.46           C  
ATOM   4824  CB  CYS B 153      -2.470   0.663  13.023  1.00 91.46           C  
ATOM   4825  HB2 CYS B 153      -3.215   0.727  12.229  1.00 91.46           H  
ATOM   4826  HB3 CYS B 153      -1.945   1.615  13.094  1.00 91.46           H  
ATOM   4827  O   CYS B 153      -2.856  -1.979  11.480  1.00 91.46           O  
ATOM   4828  SG  CYS B 153      -3.324   0.344  14.597  1.00 91.46           S  
ATOM   4829  HG  CYS B 153      -2.259   0.184  15.387  1.00 91.46           H  
ATOM   4830  N   GLY B 154      -1.880  -2.756  13.360  1.00 74.58           N  
ATOM   4831  H   GLY B 154      -1.349  -2.508  14.183  1.00 74.58           H  
ATOM   4832  CA  GLY B 154      -2.414  -4.117  13.285  1.00 74.58           C  
ATOM   4833  HA2 GLY B 154      -2.889  -4.293  12.320  1.00 74.58           H  
ATOM   4834  HA3 GLY B 154      -1.599  -4.835  13.382  1.00 74.58           H  
ATOM   4835  C   GLY B 154      -3.458  -4.365  14.369  1.00 74.58           C  
ATOM   4836  O   GLY B 154      -4.519  -3.747  14.374  1.00 74.58           O  
ATOM   4837  N   TYR B 155      -3.132  -5.270  15.295  1.00 64.32           N  
ATOM   4838  H   TYR B 155      -2.228  -5.715  15.224  1.00 64.32           H  
ATOM   4839  CA  TYR B 155      -4.010  -5.726  16.374  1.00 64.32           C  
ATOM   4840  HA  TYR B 155      -4.848  -6.256  15.919  1.00 64.32           H  
ATOM   4841  C   TYR B 155      -4.601  -4.587  17.223  1.00 64.32           C  
ATOM   4842  CB  TYR B 155      -3.248  -6.721  17.264  1.00 64.32           C  
ATOM   4843  HB2 TYR B 155      -3.697  -6.720  18.257  1.00 64.32           H  
ATOM   4844  HB3 TYR B 155      -2.214  -6.396  17.388  1.00 64.32           H  
ATOM   4845  O   TYR B 155      -3.901  -3.656  17.623  1.00 64.32           O  
ATOM   4846  CG  TYR B 155      -3.286  -8.144  16.745  1.00 64.32           C  
ATOM   4847  CD1 TYR B 155      -4.347  -8.986  17.134  1.00 64.32           C  
ATOM   4848  HD1 TYR B 155      -5.113  -8.622  17.803  1.00 64.32           H  
ATOM   4849  CD2 TYR B 155      -2.289  -8.625  15.872  1.00 64.32           C  
ATOM   4850  HD2 TYR B 155      -1.463  -7.989  15.589  1.00 64.32           H  
ATOM   4851  CE1 TYR B 155      -4.425 -10.302  16.644  1.00 64.32           C  
ATOM   4852  HE1 TYR B 155      -5.247 -10.943  16.926  1.00 64.32           H  
ATOM   4853  CE2 TYR B 155      -2.354  -9.949  15.395  1.00 64.32           C  
ATOM   4854  HE2 TYR B 155      -1.580 -10.346  14.754  1.00 64.32           H  
ATOM   4855  OH  TYR B 155      -3.496 -12.040  15.280  1.00 64.32           O  
ATOM   4856  HH  TYR B 155      -4.349 -12.445  15.453  1.00 64.32           H  
ATOM   4857  CZ  TYR B 155      -3.426 -10.783  15.775  1.00 64.32           C  
ATOM   4858  N   GLN B 156      -5.895  -4.710  17.529  1.00 62.89           N  
ATOM   4859  H   GLN B 156      -6.406  -5.492  17.146  1.00 62.89           H  
ATOM   4860  CA  GLN B 156      -6.642  -3.811  18.412  1.00 62.89           C  
ATOM   4861  HA  GLN B 156      -5.955  -3.139  18.926  1.00 62.89           H  
ATOM   4862  C   GLN B 156      -7.375  -4.632  19.470  1.00 62.89           C  
ATOM   4863  CB  GLN B 156      -7.626  -2.958  17.603  1.00 62.89           C  
ATOM   4864  HB2 GLN B 156      -8.318  -3.595  17.051  1.00 62.89           H  
ATOM   4865  HB3 GLN B 156      -8.195  -2.341  18.299  1.00 62.89           H  
ATOM   4866  O   GLN B 156      -8.454  -5.166  19.229  1.00 62.89           O  
ATOM   4867  CG  GLN B 156      -6.884  -2.046  16.625  1.00 62.89           C  
ATOM   4868  HG2 GLN B 156      -6.070  -1.547  17.152  1.00 62.89           H  
ATOM   4869  HG3 GLN B 156      -6.457  -2.638  15.816  1.00 62.89           H  
ATOM   4870  CD  GLN B 156      -7.776  -0.983  16.021  1.00 62.89           C  
ATOM   4871  NE2 GLN B 156      -7.199   0.031  15.424  1.00 62.89           N  
ATOM   4872 HE21 GLN B 156      -6.191   0.078  15.419  1.00 62.89           H  
ATOM   4873 HE22 GLN B 156      -7.814   0.728  15.028  1.00 62.89           H  
ATOM   4874  OE1 GLN B 156      -8.989  -1.016  16.057  1.00 62.89           O  
ATOM   4875  N   ASP B 157      -6.772  -4.757  20.648  1.00 70.62           N  
ATOM   4876  H   ASP B 157      -5.858  -4.350  20.784  1.00 70.62           H  
ATOM   4877  CA  ASP B 157      -7.251  -5.614  21.736  1.00 70.62           C  
ATOM   4878  HA  ASP B 157      -8.125  -6.166  21.390  1.00 70.62           H  
ATOM   4879  C   ASP B 157      -7.721  -4.826  22.976  1.00 70.62           C  
ATOM   4880  CB  ASP B 157      -6.170  -6.662  22.057  1.00 70.62           C  
ATOM   4881  HB2 ASP B 157      -5.905  -7.189  21.141  1.00 70.62           H  
ATOM   4882  HB3 ASP B 157      -6.591  -7.395  22.745  1.00 70.62           H  
ATOM   4883  O   ASP B 157      -8.022  -5.425  24.006  1.00 70.62           O  
ATOM   4884  CG  ASP B 157      -4.893  -6.075  22.676  1.00 70.62           C  
ATOM   4885  OD1 ASP B 157      -4.619  -4.871  22.492  1.00 70.62           O  
ATOM   4886  OD2 ASP B 157      -4.185  -6.827  23.382  1.00 70.62           O  
ATOM   4887  N   TYR B 158      -7.821  -3.492  22.902  1.00 80.17           N  
ATOM   4888  H   TYR B 158      -7.526  -3.056  22.039  1.00 80.17           H  
ATOM   4889  CA  TYR B 158      -8.164  -2.630  24.045  1.00 80.17           C  
ATOM   4890  HA  TYR B 158      -7.517  -2.910  24.877  1.00 80.17           H  
ATOM   4891  C   TYR B 158      -9.606  -2.802  24.560  1.00 80.17           C  
ATOM   4892  CB  TYR B 158      -7.861  -1.167  23.676  1.00 80.17           C  
ATOM   4893  HB2 TYR B 158      -8.425  -0.907  22.781  1.00 80.17           H  
ATOM   4894  HB3 TYR B 158      -6.804  -1.081  23.425  1.00 80.17           H  
ATOM   4895  O   TYR B 158      -9.840  -2.752  25.769  1.00 80.17           O  
ATOM   4896  CG  TYR B 158      -8.179  -0.163  24.773  1.00 80.17           C  
ATOM   4897  CD1 TYR B 158      -9.259   0.729  24.631  1.00 80.17           C  
ATOM   4898  HD1 TYR B 158      -9.851   0.714  23.728  1.00 80.17           H  
ATOM   4899  CD2 TYR B 158      -7.400  -0.132  25.945  1.00 80.17           C  
ATOM   4900  HD2 TYR B 158      -6.566  -0.810  26.050  1.00 80.17           H  
ATOM   4901  CE1 TYR B 158      -9.560   1.639  25.663  1.00 80.17           C  
ATOM   4902  HE1 TYR B 158     -10.380   2.333  25.551  1.00 80.17           H  
ATOM   4903  CE2 TYR B 158      -7.708   0.760  26.987  1.00 80.17           C  
ATOM   4904  HE2 TYR B 158      -7.114   0.753  27.889  1.00 80.17           H  
ATOM   4905  OH  TYR B 158      -9.082   2.502  27.866  1.00 80.17           O  
ATOM   4906  HH  TYR B 158      -8.543   2.306  28.636  1.00 80.17           H  
ATOM   4907  CZ  TYR B 158      -8.796   1.646  26.849  1.00 80.17           C  
ATOM   4908  N   ALA B 159     -10.581  -3.045  23.680  1.00 65.29           N  
ATOM   4909  H   ALA B 159     -10.338  -3.047  22.699  1.00 65.29           H  
ATOM   4910  CA  ALA B 159     -11.987  -3.238  24.053  1.00 65.29           C  
ATOM   4911  HA  ALA B 159     -12.042  -3.509  25.107  1.00 65.29           H  
ATOM   4912  C   ALA B 159     -12.640  -4.390  23.262  1.00 65.29           C  
ATOM   4913  CB  ALA B 159     -12.720  -1.900  23.890  1.00 65.29           C  
ATOM   4914  HB1 ALA B 159     -13.758  -2.006  24.204  1.00 65.29           H  
ATOM   4915  HB2 ALA B 159     -12.693  -1.594  22.844  1.00 65.29           H  
ATOM   4916  HB3 ALA B 159     -12.234  -1.136  24.498  1.00 65.29           H  
ATOM   4917  O   ALA B 159     -13.545  -4.156  22.461  1.00 65.29           O  
ATOM   4918  N   PRO B 160     -12.211  -5.646  23.485  1.00 56.14           N  
ATOM   4919  CA  PRO B 160     -12.536  -6.752  22.587  1.00 56.14           C  
ATOM   4920  HA  PRO B 160     -12.377  -6.445  21.554  1.00 56.14           H  
ATOM   4921  C   PRO B 160     -13.989  -7.234  22.710  1.00 56.14           C  
ATOM   4922  CB  PRO B 160     -11.526  -7.849  22.936  1.00 56.14           C  
ATOM   4923  HB2 PRO B 160     -10.624  -7.707  22.340  1.00 56.14           H  
ATOM   4924  HB3 PRO B 160     -11.926  -8.850  22.773  1.00 56.14           H  
ATOM   4925  O   PRO B 160     -14.515  -7.828  21.776  1.00 56.14           O  
ATOM   4926  CG  PRO B 160     -11.202  -7.597  24.408  1.00 56.14           C  
ATOM   4927  HG2 PRO B 160     -11.957  -8.071  25.035  1.00 56.14           H  
ATOM   4928  HG3 PRO B 160     -10.205  -7.954  24.668  1.00 56.14           H  
ATOM   4929  CD  PRO B 160     -11.306  -6.079  24.539  1.00 56.14           C  
ATOM   4930  HD2 PRO B 160     -10.325  -5.630  24.379  1.00 56.14           H  
ATOM   4931  HD3 PRO B 160     -11.681  -5.807  25.525  1.00 56.14           H  
ATOM   4932  N   ASP B 161     -14.663  -6.980  23.839  1.00 59.70           N  
ATOM   4933  H   ASP B 161     -14.196  -6.449  24.561  1.00 59.70           H  
ATOM   4934  CA  ASP B 161     -16.079  -7.319  24.009  1.00 59.70           C  
ATOM   4935  HA  ASP B 161     -16.458  -7.721  23.070  1.00 59.70           H  
ATOM   4936  C   ASP B 161     -16.917  -6.076  24.320  1.00 59.70           C  
ATOM   4937  CB  ASP B 161     -16.271  -8.437  25.047  1.00 59.70           C
[truncated: 1,795,051 more chars]
