# Supplementary material for: Module-Based Polyketide Synthase Engineering for de Novo Polyketide Biosynthesis
Source: ACS Synth Biol. 2023 Oct 23;12(11):3148–55. doi: 10.1021/acssynbio.3c00282 (PMC10661043; doi:10.1021/acssynbio.3c00282)
Supplement: Supplementary file 2 — sb3c00282_si_002.zip [file sb3c00282_si_002.zip › Final_PKS_Structures/menzella_pdbs/rapM3_ACP_rifM5_KSAT_dimer.pdb]

ATOM      1  N   LEU A   1      -4.623  16.180  54.385  1.00 72.08           N  
ATOM      2  H   LEU A   1      -4.840  15.259  54.739  1.00 72.08           H  
ATOM      3  H2  LEU A   1      -3.730  16.143  53.913  1.00 72.08           H  
ATOM      4  H3  LEU A   1      -4.560  16.836  55.150  1.00 72.08           H  
ATOM      5  CA  LEU A   1      -5.666  16.621  53.433  1.00 72.08           C  
ATOM      6  HA  LEU A   1      -5.390  17.616  53.083  1.00 72.08           H  
ATOM      7  C   LEU A   1      -6.999  16.845  54.139  1.00 72.08           C  
ATOM      8  CB  LEU A   1      -5.729  15.727  52.184  1.00 72.08           C  
ATOM      9  HB2 LEU A   1      -6.656  15.914  51.641  1.00 72.08           H  
ATOM     10  HB3 LEU A   1      -5.719  14.679  52.486  1.00 72.08           H  
ATOM     11  O   LEU A   1      -7.271  17.997  54.424  1.00 72.08           O  
ATOM     12  CG  LEU A   1      -4.533  16.025  51.253  1.00 72.08           C  
ATOM     13  HG  LEU A   1      -3.621  16.053  51.850  1.00 72.08           H  
ATOM     14  CD1 LEU A   1      -4.367  14.930  50.209  1.00 72.08           C  
ATOM     15 HD11 LEU A   1      -4.211  13.961  50.683  1.00 72.08           H  
ATOM     16 HD12 LEU A   1      -5.251  14.876  49.575  1.00 72.08           H  
ATOM     17 HD13 LEU A   1      -3.503  15.142  49.579  1.00 72.08           H  
ATOM     18  CD2 LEU A   1      -4.696  17.375  50.551  1.00 72.08           C  
ATOM     19 HD21 LEU A   1      -3.877  17.527  49.848  1.00 72.08           H  
ATOM     20 HD22 LEU A   1      -4.692  18.206  51.256  1.00 72.08           H  
ATOM     21 HD23 LEU A   1      -5.628  17.392  49.986  1.00 72.08           H  
ATOM     22  N   ALA A   2      -7.761  15.814  54.530  1.00 66.88           N  
ATOM     23  H   ALA A   2      -7.557  14.886  54.185  1.00 66.88           H  
ATOM     24  CA  ALA A   2      -9.091  15.979  55.151  1.00 66.88           C  
ATOM     25  HA  ALA A   2      -9.777  16.354  54.391  1.00 66.88           H  
ATOM     26  C   ALA A   2      -9.170  16.964  56.346  1.00 66.88           C  
ATOM     27  CB  ALA A   2      -9.581  14.587  55.570  1.00 66.88           C  
ATOM     28  HB1 ALA A   2     -10.592  14.664  55.970  1.00 66.88           H  
ATOM     29  HB2 ALA A   2      -8.930  14.163  56.335  1.00 66.88           H  
ATOM     30  HB3 ALA A   2      -9.609  13.922  54.707  1.00 66.88           H  
ATOM     31  O   ALA A   2     -10.146  17.694  56.472  1.00 66.88           O  
ATOM     32  N   ALA A   3      -8.133  17.030  57.193  1.00 72.97           N  
ATOM     33  H   ALA A   3      -7.388  16.357  57.083  1.00 72.97           H  
ATOM     34  CA  ALA A   3      -8.073  17.940  58.346  1.00 72.97           C  
ATOM     35  HA  ALA A   3      -9.056  17.951  58.818  1.00 72.97           H  
ATOM     36  C   ALA A   3      -7.740  19.416  58.015  1.00 72.97           C  
ATOM     37  CB  ALA A   3      -7.073  17.355  59.354  1.00 72.97           C  
ATOM     38  HB1 ALA A   3      -7.075  17.962  60.260  1.00 72.97           H  
ATOM     39  HB2 ALA A   3      -6.068  17.356  58.932  1.00 72.97           H  
ATOM     40  HB3 ALA A   3      -7.362  16.338  59.619  1.00 72.97           H  
ATOM     41  O   ALA A   3      -7.712  20.240  58.925  1.00 72.97           O  
ATOM     42  N   LEU A   4      -7.444  19.754  56.753  1.00 79.56           N  
ATOM     43  H   LEU A   4      -7.592  19.070  56.025  1.00 79.56           H  
ATOM     44  CA  LEU A   4      -7.218  21.140  56.328  1.00 79.56           C  
ATOM     45  HA  LEU A   4      -6.631  21.658  57.086  1.00 79.56           H  
ATOM     46  C   LEU A   4      -8.550  21.888  56.203  1.00 79.56           C  
ATOM     47  CB  LEU A   4      -6.456  21.182  54.990  1.00 79.56           C  
ATOM     48  HB2 LEU A   4      -6.469  22.204  54.610  1.00 79.56           H  
ATOM     49  HB3 LEU A   4      -6.996  20.565  54.271  1.00 79.56           H  
ATOM     50  O   LEU A   4      -9.564  21.308  55.799  1.00 79.56           O  
ATOM     51  CG  LEU A   4      -4.995  20.712  55.054  1.00 79.56           C  
ATOM     52  HG  LEU A   4      -4.947  19.728  55.521  1.00 79.56           H  
ATOM     53  CD1 LEU A   4      -4.430  20.585  53.638  1.00 79.56           C  
ATOM     54 HD11 LEU A   4      -4.439  21.562  53.154  1.00 79.56           H  
ATOM     55 HD12 LEU A   4      -5.045  19.905  53.049  1.00 79.56           H  
ATOM     56 HD13 LEU A   4      -3.403  20.222  53.670  1.00 79.56           H  
ATOM     57  CD2 LEU A   4      -4.110  21.681  55.839  1.00 79.56           C  
ATOM     58 HD21 LEU A   4      -3.069  21.362  55.799  1.00 79.56           H  
ATOM     59 HD22 LEU A   4      -4.190  22.683  55.419  1.00 79.56           H  
ATOM     60 HD23 LEU A   4      -4.422  21.720  56.883  1.00 79.56           H  
ATOM     61  N   ALA A   5      -8.531  23.192  56.490  1.00 77.12           N  
ATOM     62  H   ALA A   5      -7.655  23.630  56.739  1.00 77.12           H  
ATOM     63  CA  ALA A   5      -9.658  24.064  56.182  1.00 77.12           C  
ATOM     64  HA  ALA A   5     -10.527  23.682  56.718  1.00 77.12           H  
ATOM     65  C   ALA A   5      -9.933  24.047  54.661  1.00 77.12           C  
ATOM     66  CB  ALA A   5      -9.344  25.474  56.695  1.00 77.12           C  
ATOM     67  HB1 ALA A   5      -9.162  25.446  57.769  1.00 77.12           H  
ATOM     68  HB2 ALA A   5      -8.453  25.858  56.198  1.00 77.12           H  
ATOM     69  HB3 ALA A   5     -10.182  26.140  56.491  1.00 77.12           H  
ATOM     70  O   ALA A   5      -8.974  23.954  53.894  1.00 77.12           O  
ATOM     71  N   PRO A   6     -11.194  24.157  54.192  1.00 71.12           N  
ATOM     72  CA  PRO A   6     -11.538  23.931  52.782  1.00 71.12           C  
ATOM     73  HA  PRO A   6     -11.423  22.867  52.573  1.00 71.12           H  
ATOM     74  C   PRO A   6     -10.662  24.692  51.772  1.00 71.12           C  
ATOM     75  CB  PRO A   6     -13.022  24.289  52.666  1.00 71.12           C  
ATOM     76  HB2 PRO A   6     -13.145  25.357  52.485  1.00 71.12           H  
ATOM     77  HB3 PRO A   6     -13.514  23.713  51.882  1.00 71.12           H  
ATOM     78  O   PRO A   6     -10.064  24.071  50.903  1.00 71.12           O  
ATOM     79  CG  PRO A   6     -13.562  23.943  54.053  1.00 71.12           C  
ATOM     80  HG2 PRO A   6     -13.749  22.871  54.113  1.00 71.12           H  
ATOM     81  HG3 PRO A   6     -14.467  24.504  54.286  1.00 71.12           H  
ATOM     82  CD  PRO A   6     -12.408  24.316  54.982  1.00 71.12           C  
ATOM     83  HD2 PRO A   6     -12.419  23.658  55.852  1.00 71.12           H  
ATOM     84  HD3 PRO A   6     -12.503  25.357  55.293  1.00 71.12           H  
ATOM     85  N   ALA A   7     -10.469  26.002  51.955  1.00 74.13           N  
ATOM     86  H   ALA A   7     -10.984  26.472  52.687  1.00 74.13           H  
ATOM     87  CA  ALA A   7      -9.650  26.823  51.053  1.00 74.13           C  
ATOM     88  HA  ALA A   7      -9.991  26.660  50.031  1.00 74.13           H  
ATOM     89  C   ALA A   7      -8.138  26.493  51.084  1.00 74.13           C  
ATOM     90  CB  ALA A   7      -9.899  28.292  51.418  1.00 74.13           C  
ATOM     91  HB1 ALA A   7      -9.563  28.492  52.436  1.00 74.13           H  
ATOM     92  HB2 ALA A   7      -9.348  28.930  50.727  1.00 74.13           H  
ATOM     93  HB3 ALA A   7     -10.961  28.521  51.326  1.00 74.13           H  
ATOM     94  O   ALA A   7      -7.420  26.740  50.114  1.00 74.13           O  
ATOM     95  N   GLU A   8      -7.626  25.937  52.188  1.00 80.55           N  
ATOM     96  H   GLU A   8      -8.256  25.683  52.935  1.00 80.55           H  
ATOM     97  CA  GLU A   8      -6.250  25.419  52.250  1.00 80.55           C  
ATOM     98  HA  GLU A   8      -5.578  26.087  51.711  1.00 80.55           H  
ATOM     99  C   GLU A   8      -6.148  24.038  51.592  1.00 80.55           C  
ATOM    100  CB  GLU A   8      -5.768  25.316  53.706  1.00 80.55           C  
ATOM    101  HB2 GLU A   8      -6.448  24.667  54.257  1.00 80.55           H  
ATOM    102  HB3 GLU A   8      -4.782  24.852  53.708  1.00 80.55           H  
ATOM    103  O   GLU A   8      -5.141  23.724  50.957  1.00 80.55           O  
ATOM    104  CG  GLU A   8      -5.663  26.669  54.421  1.00 80.55           C  
ATOM    105  HG2 GLU A   8      -5.011  27.322  53.840  1.00 80.55           H  
ATOM    106  HG3 GLU A   8      -6.649  27.130  54.472  1.00 80.55           H  
ATOM    107  CD  GLU A   8      -5.111  26.503  55.846  1.00 80.55           C  
ATOM    108  OE1 GLU A   8      -4.244  27.320  56.230  1.00 80.55           O  
ATOM    109  OE2 GLU A   8      -5.569  25.565  56.543  1.00 80.55           O  
ATOM    110  N   ARG A   9      -7.199  23.218  51.729  1.00 81.86           N  
ATOM    111  H   ARG A   9      -7.997  23.568  52.240  1.00 81.86           H  
ATOM    112  CA  ARG A   9      -7.296  21.878  51.147  1.00 81.86           C  
ATOM    113  HA  ARG A   9      -6.394  21.323  51.406  1.00 81.86           H  
ATOM    114  C   ARG A   9      -7.345  21.936  49.623  1.00 81.86           C  
ATOM    115  CB  ARG A   9      -8.522  21.166  51.733  1.00 81.86           C  
ATOM    116  HB2 ARG A   9      -8.557  21.332  52.810  1.00 81.86           H  
ATOM    117  HB3 ARG A   9      -9.425  21.595  51.300  1.00 81.86           H  
ATOM    118  O   ARG A   9      -6.556  21.244  48.992  1.00 81.86           O  
ATOM    119  CG  ARG A   9      -8.495  19.653  51.466  1.00 81.86           C  
ATOM    120  HG2 ARG A   9      -8.560  19.467  50.394  1.00 81.86           H  
ATOM    121  HG3 ARG A   9      -7.558  19.237  51.837  1.00 81.86           H  
ATOM    122  CD  ARG A   9      -9.662  18.956  52.177  1.00 81.86           C  
ATOM    123  HD2 ARG A   9      -9.595  17.884  51.991  1.00 81.86           H  
ATOM    124  HD3 ARG A   9      -9.582  19.131  53.250  1.00 81.86           H  
ATOM    125  NE  ARG A   9     -10.942  19.443  51.652  1.00 81.86           N  
ATOM    126  HE  ARG A   9     -10.993  19.546  50.649  1.00 81.86           H  
ATOM    127  NH1 ARG A   9     -12.009  20.101  53.575  1.00 81.86           N  
ATOM    128 HH11 ARG A   9     -12.828  20.498  54.014  1.00 81.86           H  
ATOM    129 HH12 ARG A   9     -11.212  19.808  54.122  1.00 81.86           H  
ATOM    130  NH2 ARG A   9     -12.948  20.472  51.582  1.00 81.86           N  
ATOM    131 HH21 ARG A   9     -12.875  20.481  50.575  1.00 81.86           H  
ATOM    132 HH22 ARG A   9     -13.793  20.854  51.983  1.00 81.86           H  
ATOM    133  CZ  ARG A   9     -11.959  19.994  52.274  1.00 81.86           C  
ATOM    134  N   GLU A  10      -8.163  22.817  49.057  1.00 80.30           N  
ATOM    135  H   GLU A  10      -8.830  23.290  49.650  1.00 80.30           H  
ATOM    136  CA  GLU A  10      -8.270  23.053  47.612  1.00 80.30           C  
ATOM    137  HA  GLU A  10      -8.622  22.147  47.120  1.00 80.30           H  
ATOM    138  C   GLU A  10      -6.912  23.441  46.997  1.00 80.30           C  
ATOM    139  CB  GLU A  10      -9.316  24.156  47.406  1.00 80.30           C  
ATOM    140  HB2 GLU A  10      -8.938  25.072  47.861  1.00 80.30           H  
ATOM    141  HB3 GLU A  10     -10.233  23.868  47.920  1.00 80.30           H  
ATOM    142  O   GLU A  10      -6.438  22.795  46.063  1.00 80.30           O  
ATOM    143  CG  GLU A  10      -9.646  24.412  45.929  1.00 80.30           C  
ATOM    144  HG2 GLU A  10      -8.721  24.616  45.390  1.00 80.30           H  
ATOM    145  HG3 GLU A  10     -10.093  23.511  45.510  1.00 80.30           H  
ATOM    146  CD  GLU A  10     -10.596  25.606  45.740  1.00 80.30           C  
ATOM    147  OE1 GLU A  10     -10.948  25.863  44.570  1.00 80.30           O  
ATOM    148  OE2 GLU A  10     -10.906  26.291  46.746  1.00 80.30           O  
ATOM    149  N   LYS A  11      -6.205  24.419  47.587  1.00 84.41           N  
ATOM    150  H   LYS A  11      -6.648  24.925  48.342  1.00 84.41           H  
ATOM    151  CA  LYS A  11      -4.848  24.800  47.148  1.00 84.41           C  
ATOM    152  HA  LYS A  11      -4.886  25.035  46.084  1.00 84.41           H  
ATOM    153  C   LYS A  11      -3.837  23.660  47.275  1.00 84.41           C  
ATOM    154  CB  LYS A  11      -4.354  26.027  47.927  1.00 84.41           C  
ATOM    155  HB2 LYS A  11      -3.271  26.094  47.827  1.00 84.41           H  
ATOM    156  HB3 LYS A  11      -4.600  25.923  48.984  1.00 84.41           H  
ATOM    157  O   LYS A  11      -2.983  23.505  46.402  1.00 84.41           O  
ATOM    158  CG  LYS A  11      -4.967  27.312  47.363  1.00 84.41           C  
ATOM    159  HG2 LYS A  11      -4.737  27.375  46.299  1.00 84.41           H  
ATOM    160  HG3 LYS A  11      -6.049  27.283  47.486  1.00 84.41           H  
ATOM    161  CD  LYS A  11      -4.407  28.550  48.070  1.00 84.41           C  
ATOM    162  HD2 LYS A  11      -4.712  28.531  49.116  1.00 84.41           H  
ATOM    163  HD3 LYS A  11      -3.319  28.549  48.001  1.00 84.41           H  
ATOM    164  CE  LYS A  11      -4.975  29.787  47.370  1.00 84.41           C  
ATOM    165  HE2 LYS A  11      -4.678  29.763  46.322  1.00 84.41           H  
ATOM    166  HE3 LYS A  11      -6.063  29.722  47.398  1.00 84.41           H  
ATOM    167  NZ  LYS A  11      -4.523  31.046  48.008  1.00 84.41           N  
ATOM    168  HZ1 LYS A  11      -4.825  31.070  48.971  1.00 84.41           H  
ATOM    169  HZ2 LYS A  11      -3.517  31.123  47.962  1.00 84.41           H  
ATOM    170  HZ3 LYS A  11      -4.932  31.832  47.524  1.00 84.41           H  
ATOM    171  N   ALA A  12      -3.914  22.869  48.345  1.00 87.90           N  
ATOM    172  H   ALA A  12      -4.626  23.057  49.036  1.00 87.90           H  
ATOM    173  CA  ALA A  12      -3.050  21.706  48.526  1.00 87.90           C  
ATOM    174  HA  ALA A  12      -2.016  22.019  48.379  1.00 87.90           H  
ATOM    175  C   ALA A  12      -3.337  20.604  47.490  1.00 87.90           C  
ATOM    176  CB  ALA A  12      -3.196  21.197  49.965  1.00 87.90           C  
ATOM    177  HB1 ALA A  12      -2.950  21.994  50.666  1.00 87.90           H  
ATOM    178  HB2 ALA A  12      -2.519  20.358  50.124  1.00 87.90           H  
ATOM    179  HB3 ALA A  12      -4.220  20.868  50.143  1.00 87.90           H  
ATOM    180  O   ALA A  12      -2.398  19.968  47.015  1.00 87.90           O  
ATOM    181  N   LEU A  13      -4.604  20.403  47.113  1.00 89.89           N  
ATOM    182  H   LEU A  13      -5.329  20.950  47.555  1.00 89.89           H  
ATOM    183  CA  LEU A  13      -5.019  19.454  46.080  1.00 89.89           C  
ATOM    184  HA  LEU A  13      -4.514  18.504  46.252  1.00 89.89           H  
ATOM    185  C   LEU A  13      -4.595  19.910  44.683  1.00 89.89           C  
ATOM    186  CB  LEU A  13      -6.538  19.233  46.151  1.00 89.89           C  
ATOM    187  HB2 LEU A  13      -7.036  20.202  46.193  1.00 89.89           H  
ATOM    188  HB3 LEU A  13      -6.870  18.740  45.237  1.00 89.89           H  
ATOM    189  O   LEU A  13      -4.023  19.108  43.953  1.00 89.89           O  
ATOM    190  CG  LEU A  13      -6.981  18.380  47.351  1.00 89.89           C  
ATOM    191  HG  LEU A  13      -6.551  18.773  48.272  1.00 89.89           H  
ATOM    192  CD1 LEU A  13      -8.496  18.429  47.471  1.00 89.89           C  
ATOM    193 HD11 LEU A  13      -8.844  17.799  48.289  1.00 89.89           H  
ATOM    194 HD12 LEU A  13      -8.947  18.098  46.535  1.00 89.89           H  
ATOM    195 HD13 LEU A  13      -8.813  19.454  47.663  1.00 89.89           H  
ATOM    196  CD2 LEU A  13      -6.558  16.915  47.209  1.00 89.89           C  
ATOM    197 HD21 LEU A  13      -5.472  16.829  47.250  1.00 89.89           H  
ATOM    198 HD22 LEU A  13      -6.915  16.520  46.258  1.00 89.89           H  
ATOM    199 HD23 LEU A  13      -6.989  16.330  48.022  1.00 89.89           H  
ATOM    200  N   LEU A  14      -4.775  21.186  44.330  1.00 89.74           N  
ATOM    201  H   LEU A  14      -5.311  21.791  44.936  1.00 89.74           H  
ATOM    202  CA  LEU A  14      -4.306  21.703  43.041  1.00 89.74           C  
ATOM    203  HA  LEU A  14      -4.744  21.088  42.255  1.00 89.74           H  
ATOM    204  C   LEU A  14      -2.789  21.566  42.902  1.00 89.74           C  
ATOM    205  CB  LEU A  14      -4.773  23.155  42.856  1.00 89.74           C  
ATOM    206  HB2 LEU A  14      -5.859  23.184  42.947  1.00 89.74           H  
ATOM    207  HB3 LEU A  14      -4.351  23.771  43.650  1.00 89.74           H  
ATOM    208  O   LEU A  14      -2.304  21.077  41.883  1.00 89.74           O  
ATOM    209  CG  LEU A  14      -4.369  23.749  41.491  1.00 89.74           C  
ATOM    210  HG  LEU A  14      -3.283  23.807  41.422  1.00 89.74           H  
ATOM    211  CD1 LEU A  14      -4.894  22.905  40.329  1.00 89.74           C  
ATOM    212 HD11 LEU A  14      -4.317  21.984  40.236  1.00 89.74           H  
ATOM    213 HD12 LEU A  14      -4.804  23.447  39.387  1.00 89.74           H  
ATOM    214 HD13 LEU A  14      -5.941  22.655  40.499  1.00 89.74           H  
ATOM    215  CD2 LEU A  14      -4.923  25.168  41.373  1.00 89.74           C  
ATOM    216 HD21 LEU A  14      -4.540  25.786  42.185  1.00 89.74           H  
ATOM    217 HD22 LEU A  14      -6.012  25.145  41.415  1.00 89.74           H  
ATOM    218 HD23 LEU A  14      -4.618  25.603  40.421  1.00 89.74           H  
ATOM    219  N   LYS A  15      -2.036  21.910  43.956  1.00 88.48           N  
ATOM    220  H   LYS A  15      -2.491  22.311  44.764  1.00 88.48           H  
ATOM    221  CA  LYS A  15      -0.588  21.686  43.970  1.00 88.48           C  
ATOM    222  HA  LYS A  15      -0.164  22.194  43.104  1.00 88.48           H  
ATOM    223  C   LYS A  15      -0.252  20.201  43.800  1.00 88.48           C  
ATOM    224  CB  LYS A  15       0.042  22.261  45.245  1.00 88.48           C  
ATOM    225  HB2 LYS A  15      -0.345  23.263  45.435  1.00 88.48           H  
ATOM    226  HB3 LYS A  15      -0.207  21.620  46.091  1.00 88.48           H  
ATOM    227  O   LYS A  15       0.623  19.886  43.006  1.00 88.48           O  
ATOM    228  CG  LYS A  15       1.565  22.342  45.063  1.00 88.48           C  
ATOM    229  HG2 LYS A  15       1.801  23.185  44.414  1.00 88.48           H  
ATOM    230  HG3 LYS A  15       1.922  21.433  44.579  1.00 88.48           H  
ATOM    231  CD  LYS A  15       2.312  22.492  46.391  1.00 88.48           C  
ATOM    232  HD2 LYS A  15       1.966  23.393  46.899  1.00 88.48           H  
ATOM    233  HD3 LYS A  15       2.092  21.629  47.019  1.00 88.48           H  
ATOM    234  CE  LYS A  15       3.830  22.585  46.174  1.00 88.48           C  
ATOM    235  HE2 LYS A  15       4.050  23.497  45.620  1.00 88.48           H  
ATOM    236  HE3 LYS A  15       4.310  22.655  47.150  1.00 88.48           H  
ATOM    237  NZ  LYS A  15       4.376  21.418  45.435  1.00 88.48           N  
ATOM    238  HZ1 LYS A  15       3.988  20.527  45.711  1.00 88.48           H  
ATOM    239  HZ2 LYS A  15       5.383  21.344  45.420  1.00 88.48           H  
ATOM    240  HZ3 LYS A  15       4.095  21.378  44.466  1.00 88.48           H  
ATOM    241  N   LEU A  16      -0.950  19.300  44.497  1.00 89.67           N  
ATOM    242  H   LEU A  16      -1.662  19.630  45.133  1.00 89.67           H  
ATOM    243  CA  LEU A  16      -0.740  17.855  44.380  1.00 89.67           C  
ATOM    244  HA  LEU A  16       0.305  17.649  44.612  1.00 89.67           H  
ATOM    245  C   LEU A  16      -0.993  17.342  42.953  1.00 89.67           C  
ATOM    246  CB  LEU A  16      -1.635  17.136  45.409  1.00 89.67           C  
ATOM    247  HB2 LEU A  16      -1.347  17.456  46.410  1.00 89.67           H  
ATOM    248  HB3 LEU A  16      -2.668  17.443  45.243  1.00 89.67           H  
ATOM    249  O   LEU A  16      -0.219  16.517  42.468  1.00 89.67           O  
ATOM    250  CG  LEU A  16      -1.588  15.599  45.338  1.00 89.67           C  
ATOM    251  HG  LEU A  16      -1.852  15.266  44.335  1.00 89.67           H  
ATOM    252  CD1 LEU A  16      -0.203  15.057  45.696  1.00 89.67           C  
ATOM    253 HD11 LEU A  16      -0.194  13.976  45.563  1.00 89.67           H  
ATOM    254 HD12 LEU A  16       0.057  15.315  46.722  1.00 89.67           H  
ATOM    255 HD13 LEU A  16       0.545  15.465  45.016  1.00 89.67           H  
ATOM    256  CD2 LEU A  16      -2.619  15.014  46.306  1.00 89.67           C  
ATOM    257 HD21 LEU A  16      -2.382  15.304  47.329  1.00 89.67           H  
ATOM    258 HD22 LEU A  16      -3.612  15.379  46.041  1.00 89.67           H  
ATOM    259 HD23 LEU A  16      -2.621  13.927  46.222  1.00 89.67           H  
ATOM    260  N   VAL A  17      -2.038  17.825  42.275  1.00 91.60           N  
ATOM    261  H   VAL A  17      -2.656  18.476  42.739  1.00 91.60           H  
ATOM    262  CA  VAL A  17      -2.332  17.452  40.882  1.00 91.60           C  
ATOM    263  HA  VAL A  17      -2.293  16.365  40.801  1.00 91.60           H  
ATOM    264  C   VAL A  17      -1.248  17.975  39.938  1.00 91.60           C  
ATOM    265  CB  VAL A  17      -3.746  17.893  40.453  1.00 91.60           C  
ATOM    266  HB  VAL A  17      -3.848  18.971  40.585  1.00 91.60           H  
ATOM    267  O   VAL A  17      -0.728  17.191  39.149  1.00 91.60           O  
ATOM    268  CG1 VAL A  17      -4.025  17.538  38.989  1.00 91.60           C  
ATOM    269 HG11 VAL A  17      -3.367  18.101  38.326  1.00 91.60           H  
ATOM    270 HG12 VAL A  17      -5.058  17.788  38.746  1.00 91.60           H  
ATOM    271 HG13 VAL A  17      -3.865  16.473  38.822  1.00 91.60           H  
ATOM    272  CG2 VAL A  17      -4.834  17.181  41.270  1.00 91.60           C  
ATOM    273 HG21 VAL A  17      -4.819  16.110  41.066  1.00 91.60           H  
ATOM    274 HG22 VAL A  17      -4.684  17.339  42.338  1.00 91.60           H  
ATOM    275 HG23 VAL A  17      -5.812  17.579  40.997  1.00 91.60           H  
ATOM    276  N   CYS A  18      -0.833  19.242  40.056  1.00 88.40           N  
ATOM    277  H   CYS A  18      -1.311  19.861  40.695  1.00 88.40           H  
ATOM    278  CA  CYS A  18       0.248  19.788  39.228  1.00 88.40           C  
ATOM    279  HA  CYS A  18       0.021  19.577  38.183  1.00 88.40           H  
ATOM    280  C   CYS A  18       1.615  19.131  39.512  1.00 88.40           C  
ATOM    281  CB  CYS A  18       0.324  21.312  39.394  1.00 88.40           C  
ATOM    282  HB2 CYS A  18       1.184  21.675  38.831  1.00 88.40           H  
ATOM    283  HB3 CYS A  18       0.452  21.566  40.446  1.00 88.40           H  
ATOM    284  O   CYS A  18       2.347  18.851  38.570  1.00 88.40           O  
ATOM    285  SG  CYS A  18      -1.163  22.119  38.733  1.00 88.40           S  
ATOM    286  HG  CYS A  18      -0.530  23.080  38.053  1.00 88.40           H  
ATOM    287  N   ASP A  19       1.952  18.835  40.776  1.00 87.47           N  
ATOM    288  H   ASP A  19       1.331  19.127  41.517  1.00 87.47           H  
ATOM    289  CA  ASP A  19       3.162  18.079  41.148  1.00 87.47           C  
ATOM    290  HA  ASP A  19       4.051  18.590  40.780  1.00 87.47           H  
ATOM    291  C   ASP A  19       3.143  16.672  40.516  1.00 87.47           C  
ATOM    292  CB  ASP A  19       3.272  17.909  42.682  1.00 87.47           C  
ATOM    293  HB2 ASP A  19       2.339  17.482  43.049  1.00 87.47           H  
ATOM    294  HB3 ASP A  19       4.052  17.172  42.876  1.00 87.47           H  
ATOM    295  O   ASP A  19       4.147  16.219  39.968  1.00 87.47           O  
ATOM    296  CG  ASP A  19       3.611  19.138  43.543  1.00 87.47           C  
ATOM    297  OD1 ASP A  19       4.180  20.154  43.079  1.00 87.47           O  
ATOM    298  OD2 ASP A  19       3.382  19.078  44.778  1.00 87.47           O  
ATOM    299  N   SER A  20       1.994  15.986  40.572  1.00 89.51           N  
ATOM    300  H   SER A  20       1.201  16.421  41.023  1.00 89.51           H  
ATOM    301  CA  SER A  20       1.839  14.624  40.040  1.00 89.51           C  
ATOM    302  HA  SER A  20       2.663  14.010  40.405  1.00 89.51           H  
ATOM    303  C   SER A  20       1.894  14.600  38.512  1.00 89.51           C  
ATOM    304  CB  SER A  20       0.528  13.985  40.514  1.00 89.51           C  
ATOM    305  HB2 SER A  20      -0.318  14.539  40.108  1.00 89.51           H  
ATOM    306  HB3 SER A  20       0.482  12.959  40.148  1.00 89.51           H  
ATOM    307  O   SER A  20       2.568  13.748  37.941  1.00 89.51           O  
ATOM    308  OG  SER A  20       0.441  13.975  41.928  1.00 89.51           O  
ATOM    309  HG  SER A  20       0.268  14.879  42.199  1.00 89.51           H  
ATOM    310  N   ALA A  21       1.236  15.554  37.846  1.00 85.87           N  
ATOM    311  H   ALA A  21       0.682  16.219  38.366  1.00 85.87           H  
ATOM    312  CA  ALA A  21       1.272  15.688  36.392  1.00 85.87           C  
ATOM    313  HA  ALA A  21       1.008  14.733  35.938  1.00 85.87           H  
ATOM    314  C   ALA A  21       2.679  16.050  35.892  1.00 85.87           C  
ATOM    315  CB  ALA A  21       0.226  16.727  35.974  1.00 85.87           C  
ATOM    316  HB1 ALA A  21       0.462  17.693  36.419  1.00 85.87           H  
ATOM    317  HB2 ALA A  21       0.220  16.822  34.888  1.00 85.87           H  
ATOM    318  HB3 ALA A  21      -0.760  16.405  36.309  1.00 85.87           H  
ATOM    319  O   ALA A  21       3.148  15.455  34.928  1.00 85.87           O  
ATOM    320  N   ALA A  22       3.386  16.954  36.585  1.00 81.16           N  
ATOM    321  H   ALA A  22       2.950  17.424  37.365  1.00 81.16           H  
ATOM    322  CA  ALA A  22       4.775  17.289  36.272  1.00 81.16           C  
ATOM    323  HA  ALA A  22       4.825  17.678  35.256  1.00 81.16           H  
ATOM    324  C   ALA A  22       5.682  16.055  36.331  1.00 81.16           C  
ATOM    325  CB  ALA A  22       5.265  18.371  37.243  1.00 81.16           C  
ATOM    326  HB1 ALA A  22       5.210  18.010  38.270  1.00 81.16           H  
ATOM    327  HB2 ALA A  22       6.299  18.631  37.016  1.00 81.16           H  
ATOM    328  HB3 ALA A  22       4.646  19.263  37.146  1.00 81.16           H  
ATOM    329  O   ALA A  22       6.449  15.821  35.403  1.00 81.16           O  
ATOM    330  N   MET A  23       5.555  15.246  37.386  1.00 80.92           N  
ATOM    331  H   MET A  23       4.912  15.512  38.117  1.00 80.92           H  
ATOM    332  CA  MET A  23       6.334  14.019  37.561  1.00 80.92           C  
ATOM    333  HA  MET A  23       7.394  14.273  37.539  1.00 80.92           H  
ATOM    334  C   MET A  23       6.089  13.000  36.437  1.00 80.92           C  
ATOM    335  CB  MET A  23       5.995  13.449  38.943  1.00 80.92           C  
ATOM    336  HB2 MET A  23       6.282  14.180  39.699  1.00 80.92           H  
ATOM    337  HB3 MET A  23       4.915  13.314  39.005  1.00 80.92           H  
ATOM    338  O   MET A  23       7.055  12.466  35.901  1.00 80.92           O  
ATOM    339  CG  MET A  23       6.690  12.121  39.267  1.00 80.92           C  
ATOM    340  HG2 MET A  23       6.416  11.371  38.525  1.00 80.92           H  
ATOM    341  HG3 MET A  23       7.768  12.273  39.218  1.00 80.92           H  
ATOM    342  SD  MET A  23       6.267  11.486  40.917  1.00 80.92           S  
ATOM    343  CE  MET A  23       4.542  10.982  40.645  1.00 80.92           C  
ATOM    344  HE1 MET A  23       3.959  11.175  41.546  1.00 80.92           H  
ATOM    345  HE2 MET A  23       4.510   9.918  40.413  1.00 80.92           H  
ATOM    346  HE3 MET A  23       4.099  11.528  39.812  1.00 80.92           H  
ATOM    347  N   VAL A  24       4.829  12.763  36.055  1.00 79.12           N  
ATOM    348  H   VAL A  24       4.082  13.241  36.540  1.00 79.12           H  
ATOM    349  CA  VAL A  24       4.460  11.824  34.974  1.00 79.12           C  
ATOM    350  HA  VAL A  24       4.948  10.864  35.147  1.00 79.12           H  
ATOM    351  C   VAL A  24       4.947  12.313  33.601  1.00 79.12           C  
ATOM    352  CB  VAL A  24       2.937  11.590  34.998  1.00 79.12           C  
ATOM    353  HB  VAL A  24       2.429  12.554  35.019  1.00 79.12           H  
ATOM    354  O   VAL A  24       5.494  11.539  32.820  1.00 79.12           O  
ATOM    355  CG1 VAL A  24       2.428  10.814  33.786  1.00 79.12           C  
ATOM    356 HG11 VAL A  24       1.357  10.635  33.891  1.00 79.12           H  
ATOM    357 HG12 VAL A  24       2.947   9.859  33.706  1.00 79.12           H  
ATOM    358 HG13 VAL A  24       2.594  11.387  32.874  1.00 79.12           H  
ATOM    359  CG2 VAL A  24       2.536  10.799  36.251  1.00 79.12           C  
ATOM    360 HG21 VAL A  24       1.453  10.679  36.274  1.00 79.12           H  
ATOM    361 HG22 VAL A  24       2.856  11.316  37.156  1.00 79.12           H  
ATOM    362 HG23 VAL A  24       3.003   9.814  36.220  1.00 79.12           H  
ATOM    363  N   LEU A  25       4.839  13.618  33.334  1.00 73.07           N  
ATOM    364  H   LEU A  25       4.363  14.204  34.005  1.00 73.07           H  
ATOM    365  CA  LEU A  25       5.337  14.256  32.107  1.00 73.07           C  
ATOM    366  HA  LEU A  25       5.090  13.617  31.259  1.00 73.07           H  
ATOM    367  C   LEU A  25       6.872  14.429  32.070  1.00 73.07           C  
ATOM    368  CB  LEU A  25       4.614  15.607  31.943  1.00 73.07           C  
ATOM    369  HB2 LEU A  25       4.694  16.155  32.882  1.00 73.07           H  
ATOM    370  HB3 LEU A  25       5.119  16.197  31.178  1.00 73.07           H  
ATOM    371  O   LEU A  25       7.424  14.830  31.047  1.00 73.07           O  
ATOM    372  CG  LEU A  25       3.130  15.472  31.549  1.00 73.07           C  
ATOM    373  HG  LEU A  25       2.643  14.714  32.162  1.00 73.07           H  
ATOM    374  CD1 LEU A  25       2.401  16.798  31.762  1.00 73.07           C  
ATOM    375 HD11 LEU A  25       2.411  17.044  32.824  1.00 73.07           H  
ATOM    376 HD12 LEU A  25       1.368  16.701  31.431  1.00 73.07           H  
ATOM    377 HD13 LEU A  25       2.891  17.584  31.187  1.00 73.07           H  
ATOM    378  CD2 LEU A  25       2.996  15.090  30.079  1.00 73.07           C  
ATOM    379 HD21 LEU A  25       1.946  15.033  29.792  1.00 73.07           H  
ATOM    380 HD22 LEU A  25       3.458  14.120  29.894  1.00 73.07           H  
ATOM    381 HD23 LEU A  25       3.497  15.828  29.454  1.00 73.07           H  
ATOM    382  N   GLY A  26       7.582  14.144  33.167  1.00 69.77           N  
ATOM    383  H   GLY A  26       7.085  13.787  33.970  1.00 69.77           H  
ATOM    384  CA  GLY A  26       9.040  14.293  33.265  1.00 69.77           C  
ATOM    385  HA2 GLY A  26       9.501  13.913  32.354  1.00 69.77           H  
ATOM    386  HA3 GLY A  26       9.386  13.687  34.103  1.00 69.77           H  
ATOM    387  C   GLY A  26       9.540  15.729  33.490  1.00 69.77           C  
ATOM    388  O   GLY A  26      10.722  16.011  33.286  1.00 69.77           O  
ATOM    389  N   HIS A  27       8.677  16.652  33.920  1.00 69.92           N  
ATOM    390  H   HIS A  27       7.743  16.340  34.145  1.00 69.92           H  
ATOM    391  CA  HIS A  27       9.059  18.016  34.290  1.00 69.92           C  
ATOM    392  HA  HIS A  27       9.824  18.350  33.588  1.00 69.92           H  
ATOM    393  C   HIS A  27       9.663  18.094  35.701  1.00 69.92           C  
ATOM    394  CB  HIS A  27       7.863  18.966  34.158  1.00 69.92           C  
ATOM    395  HB2 HIS A  27       8.139  19.941  34.562  1.00 69.92           H  
ATOM    396  HB3 HIS A  27       7.037  18.581  34.756  1.00 69.92           H  
ATOM    397  O   HIS A  27       9.239  17.409  36.630  1.00 69.92           O  
ATOM    398  CG  HIS A  27       7.394  19.169  32.742  1.00 69.92           C  
ATOM    399  CD2 HIS A  27       6.151  18.876  32.251  1.00 69.92           C  
ATOM    400  HD2 HIS A  27       5.337  18.430  32.802  1.00 69.92           H  
ATOM    401  ND1 HIS A  27       8.121  19.710  31.703  1.00 69.92           N  
ATOM    402  HD1 HIS A  27       9.097  19.966  31.720  1.00 69.92           H  
ATOM    403  CE1 HIS A  27       7.331  19.737  30.615  1.00 69.92           C  
ATOM    404  HE1 HIS A  27       7.623  20.080  29.633  1.00 69.92           H  
ATOM    405  NE2 HIS A  27       6.117  19.259  30.911  1.00 69.92           N  
ATOM    406  N   ALA A  28      10.636  18.993  35.883  1.00 67.69           N  
ATOM    407  H   ALA A  28      10.946  19.529  35.085  1.00 67.69           H  
ATOM    408  CA  ALA A  28      11.380  19.124  37.139  1.00 67.69           C  
ATOM    409  HA  ALA A  28      11.697  18.129  37.450  1.00 67.69           H  
ATOM    410  C   ALA A  28      10.563  19.714  38.306  1.00 67.69           C  
ATOM    411  CB  ALA A  28      12.633  19.964  36.862  1.00 67.69           C  
ATOM    412  HB1 ALA A  28      13.233  20.026  37.770  1.00 67.69           H  
ATOM    413  HB2 ALA A  28      12.348  20.970  36.553  1.00 67.69           H  
ATOM    414  HB3 ALA A  28      13.228  19.495  36.078  1.00 67.69           H  
ATOM    415  O   ALA A  28      10.876  19.432  39.463  1.00 67.69           O  
ATOM    416  N   ASP A  29       9.546  20.543  38.034  1.00 71.78           N  
ATOM    417  H   ASP A  29       9.309  20.732  37.070  1.00 71.78           H  
ATOM    418  CA  ASP A  29       8.619  21.033  39.056  1.00 71.78           C  
ATOM    419  HA  ASP A  29       8.415  20.193  39.721  1.00 71.78           H  
ATOM    420  C   ASP A  29       7.258  21.480  38.484  1.00 71.78           C  
ATOM    421  CB  ASP A  29       9.282  22.132  39.910  1.00 71.78           C  
ATOM    422  HB2 ASP A  29      10.331  21.899  40.089  1.00 71.78           H  
ATOM    423  HB3 ASP A  29       8.794  22.129  40.885  1.00 71.78           H  
ATOM    424  O   ASP A  29       7.113  21.753  37.292  1.00 71.78           O  
ATOM    425  CG  ASP A  29       9.170  23.543  39.345  1.00 71.78           C  
ATOM    426  OD1 ASP A  29       8.116  24.170  39.576  1.00 71.78           O  
ATOM    427  OD2 ASP A  29      10.177  24.114  38.874  1.00 71.78           O  
ATOM    428  N   ALA A  30       6.255  21.584  39.361  1.00 76.86           N  
ATOM    429  H   ALA A  30       6.444  21.343  40.323  1.00 76.86           H  
ATOM    430  CA  ALA A  30       4.865  21.888  39.017  1.00 76.86           C  
ATOM    431  HA  ALA A  30       4.497  21.114  38.343  1.00 76.86           H  
ATOM    432  C   ALA A  30       4.618  23.235  38.315  1.00 76.86           C  
ATOM    433  CB  ALA A  30       4.054  21.815  40.311  1.00 76.86           C  
ATOM    434  HB1 ALA A  30       4.446  22.515  41.048  1.00 76.86           H  
ATOM    435  HB2 ALA A  30       4.107  20.799  40.703  1.00 76.86           H  
ATOM    436  HB3 ALA A  30       3.010  22.056  40.111  1.00 76.86           H  
ATOM    437  O   ALA A  30       3.552  23.409  37.729  1.00 76.86           O  
ATOM    438  N   ARG A  31       5.561  24.190  38.335  1.00 71.37           N  
ATOM    439  H   ARG A  31       6.437  23.989  38.797  1.00 71.37           H  
ATOM    440  CA  ARG A  31       5.438  25.465  37.597  1.00 71.37           C  
ATOM    441  HA  ARG A  31       4.494  25.942  37.862  1.00 71.37           H  
ATOM    442  C   ARG A  31       5.377  25.266  36.080  1.00 71.37           C  
ATOM    443  CB  ARG A  31       6.603  26.404  37.947  1.00 71.37           C  
ATOM    444  HB2 ARG A  31       7.541  25.889  37.742  1.00 71.37           H  
ATOM    445  HB3 ARG A  31       6.558  27.279  37.298  1.00 71.37           H  
ATOM    446  O   ARG A  31       4.895  26.156  35.390  1.00 71.37           O  
ATOM    447  CG  ARG A  31       6.558  26.890  39.406  1.00 71.37           C  
ATOM    448  HG2 ARG A  31       6.450  26.047  40.089  1.00 71.37           H  
ATOM    449  HG3 ARG A  31       5.689  27.536  39.529  1.00 71.37           H  
ATOM    450  CD  ARG A  31       7.820  27.678  39.781  1.00 71.37           C  
ATOM    451  HD2 ARG A  31       7.668  28.114  40.768  1.00 71.37           H  
ATOM    452  HD3 ARG A  31       7.959  28.481  39.056  1.00 71.37           H  
ATOM    453  NE  ARG A  31       9.014  26.816  39.811  1.00 71.37           N  
ATOM    454  HE  ARG A  31       8.865  25.843  39.585  1.00 71.37           H  
ATOM    455  NH1 ARG A  31      10.575  28.399  40.354  1.00 71.37           N  
ATOM    456 HH11 ARG A  31      11.545  28.655  40.467  1.00 71.37           H  
ATOM    457 HH12 ARG A  31       9.835  29.086  40.328  1.00 71.37           H  
ATOM    458  NH2 ARG A  31      11.219  26.302  39.993  1.00 71.37           N  
ATOM    459 HH21 ARG A  31      10.962  25.403  39.610  1.00 71.37           H  
ATOM    460 HH22 ARG A  31      12.197  26.547  40.064  1.00 71.37           H  
ATOM    461  CZ  ARG A  31      10.259  27.170  40.055  1.00 71.37           C  
ATOM    462  N   SER A  32       5.829  24.117  35.574  1.00 70.28           N  
ATOM    463  H   SER A  32       6.279  23.458  36.194  1.00 70.28           H  
ATOM    464  CA  SER A  32       5.672  23.721  34.169  1.00 70.28           C  
ATOM    465  HA  SER A  32       5.943  24.562  33.530  1.00 70.28           H  
ATOM    466  C   SER A  32       4.239  23.322  33.794  1.00 70.28           C  
ATOM    467  CB  SER A  32       6.615  22.552  33.858  1.00 70.28           C  
ATOM    468  HB2 SER A  32       6.494  22.246  32.819  1.00 70.28           H  
ATOM    469  HB3 SER A  32       6.368  21.707  34.501  1.00 70.28           H  
ATOM    470  O   SER A  32       3.948  23.218  32.609  1.00 70.28           O  
ATOM    471  OG  SER A  32       7.961  22.940  34.081  1.00 70.28           O  
ATOM    472  HG  SER A  32       8.195  23.572  33.397  1.00 70.28           H  
ATOM    473  N   ILE A  33       3.347  23.102  34.769  1.00 80.95           N  
ATOM    474  H   ILE A  33       3.623  23.256  35.728  1.00 80.95           H  
ATOM    475  CA  ILE A  33       1.977  22.622  34.545  1.00 80.95           C  
ATOM    476  HA  ILE A  33       1.897  22.243  33.527  1.00 80.95           H  
ATOM    477  C   ILE A  33       0.977  23.777  34.720  1.00 80.95           C  
ATOM    478  CB  ILE A  33       1.665  21.427  35.473  1.00 80.95           C  
ATOM    479  HB  ILE A  33       1.733  21.763  36.508  1.00 80.95           H  
ATOM    480  O   ILE A  33       0.621  24.112  35.858  1.00 80.95           O  
ATOM    481  CG1 ILE A  33       2.676  20.273  35.307  1.00 80.95           C  
ATOM    482 HG12 ILE A  33       3.661  20.617  35.624  1.00 80.95           H  
ATOM    483 HG13 ILE A  33       2.382  19.464  35.976  1.00 80.95           H  
ATOM    484  CG2 ILE A  33       0.230  20.914  35.248  1.00 80.95           C  
ATOM    485 HG21 ILE A  33       0.058  20.707  34.192  1.00 80.95           H  
ATOM    486 HG22 ILE A  33       0.061  20.002  35.822  1.00 80.95           H  
ATOM    487 HG23 ILE A  33      -0.491  21.661  35.578  1.00 80.95           H  
ATOM    488  CD1 ILE A  33       2.805  19.698  33.892  1.00 80.95           C  
ATOM    489 HD11 ILE A  33       3.481  18.844  33.919  1.00 80.95           H  
ATOM    490 HD12 ILE A  33       3.212  20.441  33.206  1.00 80.95           H  
ATOM    491 HD13 ILE A  33       1.835  19.355  33.530  1.00 80.95           H  
ATOM    492  N   PRO A  34       0.486  24.401  33.630  1.00 75.90           N  
ATOM    493  CA  PRO A  34      -0.576  25.394  33.720  1.00 75.90           C  
ATOM    494  HA  PRO A  34      -0.275  26.193  34.398  1.00 75.90           H  
ATOM    495  C   PRO A  34      -1.858  24.737  34.244  1.00 75.90           C  
ATOM    496  CB  PRO A  34      -0.733  25.971  32.308  1.00 75.90           C  
ATOM    497  HB2 PRO A  34      -1.762  26.253  32.086  1.00 75.90           H  
ATOM    498  HB3 PRO A  34      -0.072  26.830  32.193  1.00 75.90           H  
ATOM    499  O   PRO A  34      -2.405  23.826  33.631  1.00 75.90           O  
ATOM    500  CG  PRO A  34      -0.249  24.840  31.406  1.00 75.90           C  
ATOM    501  HG2 PRO A  34      -1.064  24.133  31.247  1.00 75.90           H  
ATOM    502  HG3 PRO A  34       0.129  25.210  30.453  1.00 75.90           H  
ATOM    503  CD  PRO A  34       0.852  24.182  32.236  1.00 75.90           C  
ATOM    504  HD2 PRO A  34       1.807  24.665  32.031  1.00 75.90           H  
ATOM    505  HD3 PRO A  34       0.909  23.121  31.991  1.00 75.90           H  
ATOM    506  N   ALA A  35      -2.361  25.228  35.377  1.00 78.21           N  
ATOM    507  H   ALA A  35      -1.822  25.934  35.857  1.00 78.21           H  
ATOM    508  CA  ALA A  35      -3.473  24.613  36.106  1.00 78.21           C  
ATOM    509  HA  ALA A  35      -3.168  23.611  36.405  1.00 78.21           H  
ATOM    510  C   ALA A  35      -4.778  24.475  35.289  1.00 78.21           C  
ATOM    511  CB  ALA A  35      -3.697  25.453  37.368  1.00 78.21           C  
ATOM    512  HB1 ALA A  35      -4.548  25.055  37.920  1.00 78.21           H  
ATOM    513  HB2 ALA A  35      -2.812  25.412  38.003  1.00 78.21           H  
ATOM    514  HB3 ALA A  35      -3.912  26.487  37.101  1.00 78.21           H  
ATOM    515  O   ALA A  35      -5.560  23.556  35.518  1.00 78.21           O  
ATOM    516  N   ALA A  36      -5.007  25.373  34.328  1.00 74.51           N  
ATOM    517  H   ALA A  36      -4.316  26.094  34.180  1.00 74.51           H  
ATOM    518  CA  ALA A  36      -6.158  25.340  33.424  1.00 74.51           C  
ATOM    519  HA  ALA A  36      -6.945  24.735  33.873  1.00 74.51           H  
ATOM    520  C   ALA A  36      -5.860  24.700  32.050  1.00 74.51           C  
ATOM    521  CB  ALA A  36      -6.695  26.771  33.293  1.00 74.51           C  
ATOM    522  HB1 ALA A  36      -7.597  26.766  32.680  1.00 74.51           H  
ATOM    523  HB2 ALA A  36      -6.942  27.170  34.276  1.00 74.51           H  
ATOM    524  HB3 ALA A  36      -5.952  27.409  32.815  1.00 74.51           H  
ATOM    525  O   ALA A  36      -6.769  24.603  31.232  1.00 74.51           O  
ATOM    526  N   GLY A  37      -4.619  24.277  31.780  1.00 72.24           N  
ATOM    527  H   GLY A  37      -3.939  24.246  32.526  1.00 72.24           H  
ATOM    528  CA  GLY A  37      -4.268  23.591  30.534  1.00 72.24           C  
ATOM    529  HA2 GLY A  37      -4.648  24.158  29.684  1.00 72.24           H  
ATOM    530  HA3 GLY A  37      -3.185  23.510  30.442  1.00 72.24           H  
ATOM    531  C   GLY A  37      -4.856  22.182  30.499  1.00 72.24           C  
ATOM    532  O   GLY A  37      -4.899  21.507  31.530  1.00 72.24           O  
ATOM    533  N   ALA A  38      -5.322  21.733  29.332  1.00 75.56           N  
ATOM    534  H   ALA A  38      -5.246  22.291  28.494  1.00 75.56           H  
ATOM    535  CA  ALA A  38      -5.857  20.386  29.212  1.00 75.56           C  
ATOM    536  HA  ALA A  38      -6.488  20.215  30.084  1.00 75.56           H  
ATOM    537  C   ALA A  38      -4.730  19.348  29.236  1.00 75.56           C  
ATOM    538  CB  ALA A  38      -6.751  20.265  27.976  1.00 75.56           C  
ATOM    539  HB1 ALA A  38      -6.147  20.350  27.072  1.00 75.56           H  
ATOM    540  HB2 ALA A  38      -7.505  21.053  27.979  1.00 75.56           H  
ATOM    541  HB3 ALA A  38      -7.250  19.296  27.977  1.00 75.56           H  
ATOM    542  O   ALA A  38      -3.707  19.522  28.579  1.00 75.56           O  
ATOM    543  N   PHE A  39      -4.921  18.242  29.954  1.00 78.29           N  
ATOM    544  H   PHE A  39      -5.777  18.164  30.484  1.00 78.29           H  
ATOM    545  CA  PHE A  39      -3.924  17.176  30.073  1.00 78.29           C  
ATOM    546  HA  PHE A  39      -3.033  17.580  30.555  1.00 78.29           H  
ATOM    547  C   PHE A  39      -3.473  16.642  28.705  1.00 78.29           C  
ATOM    548  CB  PHE A  39      -4.502  16.062  30.955  1.00 78.29           C  
ATOM    549  HB2 PHE A  39      -3.853  15.188  30.892  1.00 78.29           H  
ATOM    550  HB3 PHE A  39      -5.476  15.767  30.564  1.00 78.29           H  
ATOM    551  O   PHE A  39      -2.278  16.448  28.496  1.00 78.29           O  
ATOM    552  CG  PHE A  39      -4.623  16.414  32.426  1.00 78.29           C  
ATOM    553  CD1 PHE A  39      -3.466  16.705  33.173  1.00 78.29           C  
ATOM    554  HD1 PHE A  39      -2.499  16.715  32.691  1.00 78.29           H  
ATOM    555  CD2 PHE A  39      -5.876  16.389  33.067  1.00 78.29           C  
ATOM    556  HD2 PHE A  39      -6.768  16.142  32.509  1.00 78.29           H  
ATOM    557  CE1 PHE A  39      -3.560  16.967  34.549  1.00 78.29           C  
ATOM    558  HE1 PHE A  39      -2.668  17.183  35.118  1.00 78.29           H  
ATOM    559  CE2 PHE A  39      -5.971  16.652  34.444  1.00 78.29           C  
ATOM    560  HE2 PHE A  39      -6.936  16.626  34.928  1.00 78.29           H  
ATOM    561  CZ  PHE A  39      -4.812  16.936  35.185  1.00 78.29           C  
ATOM    562  HZ  PHE A  39      -4.884  17.127  36.245  1.00 78.29           H  
ATOM    563  N   LYS A  40      -4.400  16.510  27.745  1.00 65.91           N  
ATOM    564  H   LYS A  40      -5.360  16.705  27.989  1.00 65.91           H  
ATOM    565  CA  LYS A  40      -4.083  16.140  26.357  1.00 65.91           C  
ATOM    566  HA  LYS A  40      -3.603  15.161  26.361  1.00 65.91           H  
ATOM    567  C   LYS A  40      -3.083  17.112  25.709  1.00 65.91           C  
ATOM    568  CB  LYS A  40      -5.384  16.059  25.536  1.00 65.91           C  
ATOM    569  HB2 LYS A  40      -5.805  17.058  25.432  1.00 65.91           H  
ATOM    570  HB3 LYS A  40      -6.104  15.424  26.052  1.00 65.91           H  
ATOM    571  O   LYS A  40      -2.120  16.670  25.092  1.00 65.91           O  
ATOM    572  CG  LYS A  40      -5.109  15.466  24.146  1.00 65.91           C  
ATOM    573  HG2 LYS A  40      -4.844  14.414  24.253  1.00 65.91           H  
ATOM    574  HG3 LYS A  40      -4.265  15.984  23.691  1.00 65.91           H  
ATOM    575  CD  LYS A  40      -6.292  15.598  23.183  1.00 65.91           C  
ATOM    576  HD2 LYS A  40      -6.581  16.647  23.115  1.00 65.91           H  
ATOM    577  HD3 LYS A  40      -7.133  15.001  23.535  1.00 65.91           H  
ATOM    578  CE  LYS A  40      -5.811  15.098  21.815  1.00 65.91           C  
ATOM    579  HE2 LYS A  40      -5.619  14.028  21.885  1.00 65.91           H  
ATOM    580  HE3 LYS A  40      -4.862  15.584  21.587  1.00 65.91           H  
ATOM    581  NZ  LYS A  40      -6.784  15.381  20.734  1.00 65.91           N  
ATOM    582  HZ1 LYS A  40      -6.957  16.373  20.656  1.00 65.91           H  
ATOM    583  HZ2 LYS A  40      -7.655  14.909  20.933  1.00 65.91           H  
ATOM    584  HZ3 LYS A  40      -6.446  15.019  19.853  1.00 65.91           H  
ATOM    585  N   ASP A  41      -3.279  18.418  25.885  1.00 66.51           N  
ATOM    586  H   ASP A  41      -4.059  18.723  26.449  1.00 66.51           H  
ATOM    587  CA  ASP A  41      -2.416  19.460  25.302  1.00 66.51           C  
ATOM    588  HA  ASP A  41      -2.231  19.218  24.255  1.00 66.51           H  
ATOM    589  C   ASP A  41      -1.052  19.548  26.006  1.00 66.51           C  
ATOM    590  CB  ASP A  41      -3.120  20.825  25.359  1.00 66.51           C  
ATOM    591  HB2 ASP A  41      -3.247  21.111  26.403  1.00 66.51           H  
ATOM    592  HB3 ASP A  41      -2.475  21.568  24.889  1.00 66.51           H  
ATOM    593  O   ASP A  41      -0.076  20.017  25.423  1.00 66.51           O  
ATOM    594  CG  ASP A  41      -4.482  20.864  24.659  1.00 66.51           C  
ATOM    595  OD1 ASP A  41      -4.691  20.094  23.693  1.00 66.51           O  
ATOM    596  OD2 ASP A  41      -5.324  21.663  25.125  1.00 66.51           O  
ATOM    597  N   LEU A  42      -0.972  19.060  27.248  1.00 67.72           N  
ATOM    598  H   LEU A  42      -1.828  18.735  27.673  1.00 67.72           H  
ATOM    599  CA  LEU A  42       0.280  18.870  27.984  1.00 67.72           C  
ATOM    600  HA  LEU A  42       0.946  19.701  27.754  1.00 67.72           H  
ATOM    601  C   LEU A  42       1.047  17.607  27.554  1.00 67.72           C  
ATOM    602  CB  LEU A  42      -0.004  18.863  29.500  1.00 67.72           C  
ATOM    603  HB2 LEU A  42       0.939  18.703  30.023  1.00 67.72           H  
ATOM    604  HB3 LEU A  42      -0.656  18.020  29.730  1.00 67.72           H  
ATOM    605  O   LEU A  42       2.152  17.394  28.040  1.00 67.72           O  
ATOM    606  CG  LEU A  42      -0.642  20.150  30.047  1.00 67.72           C  
ATOM    607  HG  LEU A  42      -1.569  20.370  29.517  1.00 67.72           H  
ATOM    608  CD1 LEU A  42      -0.975  19.979  31.531  1.00 67.72           C  
ATOM    609 HD11 LEU A  42      -1.397  20.903  31.925  1.00 67.72           H  
ATOM    610 HD12 LEU A  42      -0.070  19.715  32.079  1.00 67.72           H  
ATOM    611 HD13 LEU A  42      -1.712  19.184  31.646  1.00 67.72           H  
ATOM    612  CD2 LEU A  42       0.284  21.356  29.898  1.00 67.72           C  
ATOM    613 HD21 LEU A  42       0.497  21.530  28.843  1.00 67.72           H  
ATOM    614 HD22 LEU A  42      -0.226  22.239  30.281  1.00 67.72           H  
ATOM    615 HD23 LEU A  42       1.218  21.188  30.434  1.00 67.72           H  
ATOM    616  N   GLY A  43       0.489  16.779  26.663  1.00 63.55           N  
ATOM    617  H   GLY A  43      -0.407  17.031  26.269  1.00 63.55           H  
ATOM    618  CA  GLY A  43       1.098  15.527  26.209  1.00 63.55           C  
ATOM    619  HA2 GLY A  43       2.182  15.634  26.177  1.00 63.55           H  
ATOM    620  HA3 GLY A  43       0.747  15.321  25.197  1.00 63.55           H  
ATOM    621  C   GLY A  43       0.767  14.304  27.070  1.00 63.55           C  
ATOM    622  O   GLY A  43       1.434  13.284  26.938  1.00 63.55           O  
ATOM    623  N   VAL A  44      -0.247  14.377  27.942  1.00 69.79           N  
ATOM    624  H   VAL A  44      -0.781  15.232  27.990  1.00 69.79           H  
ATOM    625  CA  VAL A  44      -0.716  13.217  28.717  1.00 69.79           C  
ATOM    626  HA  VAL A  44       0.154  12.687  29.105  1.00 69.79           H  
ATOM    627  C   VAL A  44      -1.475  12.265  27.789  1.00 69.79           C  
ATOM    628  CB  VAL A  44      -1.581  13.639  29.920  1.00 69.79           C  
ATOM    629  HB  VAL A  44      -2.471  14.147  29.549  1.00 69.79           H  
ATOM    630  O   VAL A  44      -2.650  12.477  27.480  1.00 69.79           O  
ATOM    631  CG1 VAL A  44      -2.048  12.455  30.774  1.00 69.79           C  
ATOM    632 HG11 VAL A  44      -1.185  11.927  31.179  1.00 69.79           H  
ATOM    633 HG12 VAL A  44      -2.642  11.770  30.169  1.00 69.79           H  
ATOM    634 HG13 VAL A  44      -2.659  12.814  31.602  1.00 69.79           H  
ATOM    635  CG2 VAL A  44      -0.820  14.581  30.866  1.00 69.79           C  
ATOM    636 HG21 VAL A  44      -0.554  15.499  30.342  1.00 69.79           H  
ATOM    637 HG22 VAL A  44      -1.444  14.835  31.723  1.00 69.79           H  
ATOM    638 HG23 VAL A  44       0.091  14.094  31.214  1.00 69.79           H  
ATOM    639  N   ASP A  45      -0.785  11.216  27.349  1.00 55.54           N  
ATOM    640  H   ASP A  45       0.202  11.179  27.561  1.00 55.54           H  
ATOM    641  CA  ASP A  45      -1.366  10.080  26.633  1.00 55.54           C  
ATOM    642  HA  ASP A  45      -2.088  10.473  25.916  1.00 55.54           H  
ATOM    643  C   ASP A  45      -2.149   9.131  27.571  1.00 55.54           C  
ATOM    644  CB  ASP A  45      -0.264   9.375  25.814  1.00 55.54           C  
ATOM    645  HB2 ASP A  45      -0.736   8.651  25.149  1.00 55.54           H  
ATOM    646  HB3 ASP A  45       0.225  10.117  25.183  1.00 55.54           H  
ATOM    647  O   ASP A  45      -2.334   9.394  28.763  1.00 55.54           O  
ATOM    648  CG  ASP A  45       0.803   8.640  26.640  1.00 55.54           C  
ATOM    649  OD1 ASP A  45       0.470   8.163  27.749  1.00 55.54           O  
ATOM    650  OD2 ASP A  45       1.934   8.502  26.136  1.00 55.54           O  
ATOM    651  N   SER A  46      -2.643   8.007  27.041  1.00 50.65           N  
ATOM    652  H   SER A  46      -2.477   7.816  26.063  1.00 50.65           H  
ATOM    653  CA  SER A  46      -3.405   7.023  27.821  1.00 50.65           C  
ATOM    654  HA  SER A  46      -4.239   7.536  28.300  1.00 50.65           H  
ATOM    655  C   SER A  46      -2.597   6.344  28.937  1.00 50.65           C  
ATOM    656  CB  SER A  46      -3.971   5.944  26.894  1.00 50.65           C  
ATOM    657  HB2 SER A  46      -4.546   5.226  27.478  1.00 50.65           H  
ATOM    658  HB3 SER A  46      -3.151   5.420  26.403  1.00 50.65           H  
ATOM    659  O   SER A  46      -3.176   6.019  29.975  1.00 50.65           O  
ATOM    660  OG  SER A  46      -4.808   6.528  25.912  1.00 50.65           O  
ATOM    661  HG  SER A  46      -5.577   6.908  26.343  1.00 50.65           H  
ATOM    662  N   LEU A  47      -1.286   6.147  28.764  1.00 50.05           N  
ATOM    663  H   LEU A  47      -0.825   6.603  27.989  1.00 50.05           H  
ATOM    664  CA  LEU A  47      -0.419   5.550  29.782  1.00 50.05           C  
ATOM    665  HA  LEU A  47      -0.925   4.683  30.208  1.00 50.05           H  
ATOM    666  C   LEU A  47      -0.182   6.560  30.910  1.00 50.05           C  
ATOM    667  CB  LEU A  47       0.896   5.090  29.120  1.00 50.05           C  
ATOM    668  HB2 LEU A  47       0.662   4.410  28.300  1.00 50.05           H  
ATOM    669  HB3 LEU A  47       1.396   5.959  28.694  1.00 50.05           H  
ATOM    670  O   LEU A  47      -0.457   6.274  32.077  1.00 50.05           O  
ATOM    671  CG  LEU A  47       1.877   4.392  30.082  1.00 50.05           C  
ATOM    672  HG  LEU A  47       2.048   5.022  30.955  1.00 50.05           H  
ATOM    673  CD1 LEU A  47       1.345   3.033  30.540  1.00 50.05           C  
ATOM    674 HD11 LEU A  47       0.441   3.166  31.135  1.00 50.05           H  
ATOM    675 HD12 LEU A  47       1.128   2.403  29.677  1.00 50.05           H  
ATOM    676 HD13 LEU A  47       2.090   2.541  31.165  1.00 50.05           H  
ATOM    677  CD2 LEU A  47       3.219   4.170  29.383  1.00 50.05           C  
ATOM    678 HD21 LEU A  47       3.087   3.524  28.515  1.00 50.05           H  
ATOM    679 HD22 LEU A  47       3.917   3.712  30.085  1.00 50.05           H  
ATOM    680 HD23 LEU A  47       3.623   5.131  29.065  1.00 50.05           H  
ATOM    681  N   MET A  48       0.211   7.781  30.546  1.00 67.19           N  
ATOM    682  H   MET A  48       0.376   7.943  29.563  1.00 67.19           H  
ATOM    683  CA  MET A  48       0.391   8.897  31.472  1.00 67.19           C  
ATOM    684  HA  MET A  48       1.144   8.624  32.211  1.00 67.19           H  
ATOM    685  C   MET A  48      -0.902   9.241  32.224  1.00 67.19           C  
ATOM    686  CB  MET A  48       0.887  10.115  30.688  1.00 67.19           C  
ATOM    687  HB2 MET A  48       0.867  10.985  31.344  1.00 67.19           H  
ATOM    688  HB3 MET A  48       0.225  10.304  29.843  1.00 67.19           H  
ATOM    689  O   MET A  48      -0.863   9.565  33.412  1.00 67.19           O  
ATOM    690  CG  MET A  48       2.317   9.939  30.183  1.00 67.19           C  
ATOM    691  HG2 MET A  48       2.951   9.630  31.014  1.00 67.19           H  
ATOM    692  HG3 MET A  48       2.344   9.166  29.415  1.00 67.19           H  
ATOM    693  SD  MET A  48       2.971  11.476  29.498  1.00 67.19           S  
ATOM    694  CE  MET A  48       4.702  11.009  29.282  1.00 67.19           C  
ATOM    695  HE1 MET A  48       4.762  10.159  28.602  1.00 67.19           H  
ATOM    696  HE2 MET A  48       5.129  10.738  30.248  1.00 67.19           H  
ATOM    697  HE3 MET A  48       5.252  11.851  28.862  1.00 67.19           H  
ATOM    698  N   ALA A  49      -2.068   9.122  31.584  1.00 68.51           N  
ATOM    699  H   ALA A  49      -2.054   8.945  30.589  1.00 68.51           H  
ATOM    700  CA  ALA A  49      -3.357   9.310  32.243  1.00 68.51           C  
ATOM    701  HA  ALA A  49      -3.360  10.306  32.686  1.00 68.51           H  
ATOM    702  C   ALA A  49      -3.583   8.290  33.376  1.00 68.51           C  
ATOM    703  CB  ALA A  49      -4.469   9.231  31.191  1.00 68.51           C  
ATOM    704  HB1 ALA A  49      -4.405   8.286  30.650  1.00 68.51           H  
ATOM    705  HB2 ALA A  49      -5.443   9.288  31.676  1.00 68.51           H  
ATOM    706  HB3 ALA A  49      -4.371  10.052  30.480  1.00 68.51           H  
ATOM    707  O   ALA A  49      -4.037   8.651  34.469  1.00 68.51           O  
ATOM    708  N   VAL A  50      -3.224   7.022  33.143  1.00 61.24           N  
ATOM    709  H   VAL A  50      -2.825   6.801  32.241  1.00 61.24           H  
ATOM    710  CA  VAL A  50      -3.310   5.952  34.145  1.00 61.24           C  
ATOM    711  HA  VAL A  50      -4.282   6.025  34.632  1.00 61.24           H  
ATOM    712  C   VAL A  50      -2.258   6.130  35.244  1.00 61.24           C  
ATOM    713  CB  VAL A  50      -3.230   4.565  33.473  1.00 61.24           C  
ATOM    714  HB  VAL A  50      -2.362   4.522  32.815  1.00 61.24           H  
ATOM    715  O   VAL A  50      -2.604   5.996  36.420  1.00 61.24           O  
ATOM    716  CG1 VAL A  50      -3.121   3.423  34.495  1.00 61.24           C  
ATOM    717 HG11 VAL A  50      -3.915   3.507  35.236  1.00 61.24           H  
ATOM    718 HG12 VAL A  50      -2.146   3.469  34.980  1.00 61.24           H  
ATOM    719 HG13 VAL A  50      -3.191   2.466  33.977  1.00 61.24           H  
ATOM    720  CG2 VAL A  50      -4.498   4.305  32.646  1.00 61.24           C  
ATOM    721 HG21 VAL A  50      -4.409   3.353  32.123  1.00 61.24           H  
ATOM    722 HG22 VAL A  50      -4.618   5.084  31.893  1.00 61.24           H  
ATOM    723 HG23 VAL A  50      -5.380   4.296  33.285  1.00 61.24           H  
ATOM    724  N   GLU A  51      -1.015   6.488  34.908  1.00 68.75           N  
ATOM    725  H   GLU A  51      -0.776   6.539  33.928  1.00 68.75           H  
ATOM    726  CA  GLU A  51       0.038   6.801  35.888  1.00 68.75           C  
ATOM    727  HA  GLU A  51       0.216   5.931  36.519  1.00 68.75           H  
ATOM    728  C   GLU A  51      -0.368   7.966  36.806  1.00 68.75           C  
ATOM    729  CB  GLU A  51       1.361   7.158  35.193  1.00 68.75           C  
ATOM    730  HB2 GLU A  51       2.003   7.608  35.950  1.00 68.75           H  
ATOM    731  HB3 GLU A  51       1.173   7.903  34.420  1.00 68.75           H  
ATOM    732  O   GLU A  51      -0.308   7.840  38.034  1.00 68.75           O  
ATOM    733  CG  GLU A  51       2.119   5.963  34.588  1.00 68.75           C  
ATOM    734  HG2 GLU A  51       2.270   5.220  35.371  1.00 68.75           H  
ATOM    735  HG3 GLU A  51       1.508   5.513  33.806  1.00 68.75           H  
ATOM    736  CD  GLU A  51       3.491   6.377  34.009  1.00 68.75           C  
ATOM    737  OE1 GLU A  51       4.086   5.580  33.251  1.00 68.75           O  
ATOM    738  OE2 GLU A  51       3.954   7.498  34.329  1.00 68.75           O  
ATOM    739  N   LEU A  52      -0.866   9.072  36.237  1.00 79.38           N  
ATOM    740  H   LEU A  52      -0.867   9.118  35.228  1.00 79.38           H  
ATOM    741  CA  LEU A  52      -1.345  10.240  36.982  1.00 79.38           C  
ATOM    742  HA  LEU A  52      -0.521  10.622  37.584  1.00 79.38           H  
ATOM    743  C   LEU A  52      -2.480   9.858  37.939  1.00 79.38           C  
ATOM    744  CB  LEU A  52      -1.775  11.327  35.975  1.00 79.38           C  
ATOM    745  HB2 LEU A  52      -2.506  10.900  35.288  1.00 79.38           H  
ATOM    746  HB3 LEU A  52      -0.903  11.616  35.389  1.00 79.38           H  
ATOM    747  O   LEU A  52      -2.436  10.191  39.128  1.00 79.38           O  
ATOM    748  CG  LEU A  52      -2.392  12.590  36.606  1.00 79.38           C  
ATOM    749  HG  LEU A  52      -3.324  12.328  37.107  1.00 79.38           H  
ATOM    750  CD1 LEU A  52      -1.458  13.249  37.624  1.00 79.38           C  
ATOM    751 HD11 LEU A  52      -1.356  12.609  38.500  1.00 79.38           H  
ATOM    752 HD12 LEU A  52      -1.864  14.210  37.937  1.00 79.38           H  
ATOM    753 HD13 LEU A  52      -0.479  13.396  37.168  1.00 79.38           H  
ATOM    754  CD2 LEU A  52      -2.710  13.616  35.521  1.00 79.38           C  
ATOM    755 HD21 LEU A  52      -3.359  13.171  34.768  1.00 79.38           H  
ATOM    756 HD22 LEU A  52      -3.224  14.473  35.958  1.00 79.38           H  
ATOM    757 HD23 LEU A  52      -1.793  13.950  35.036  1.00 79.38           H  
ATOM    758  N   ARG A  53      -3.466   9.092  37.455  1.00 74.97           N  
ATOM    759  H   ARG A  53      -3.438   8.863  36.471  1.00 74.97           H  
ATOM    760  CA  ARG A  53      -4.547   8.540  38.283  1.00 74.97           C  
ATOM    761  HA  ARG A  53      -5.095   9.369  38.731  1.00 74.97           H  
ATOM    762  C   ARG A  53      -3.983   7.704  39.431  1.00 74.97           C  
ATOM    763  CB  ARG A  53      -5.497   7.751  37.364  1.00 74.97           C  
ATOM    764  HB2 ARG A  53      -4.962   6.923  36.899  1.00 74.97           H  
ATOM    765  HB3 ARG A  53      -5.806   8.419  36.560  1.00 74.97           H  
ATOM    766  O   ARG A  53      -4.388   7.899  40.577  1.00 74.97           O  
ATOM    767  CG  ARG A  53      -6.783   7.216  38.014  1.00 74.97           C  
ATOM    768  HG2 ARG A  53      -7.259   8.021  38.575  1.00 74.97           H  
ATOM    769  HG3 ARG A  53      -7.449   6.938  37.197  1.00 74.97           H  
ATOM    770  CD  ARG A  53      -6.652   5.999  38.939  1.00 74.97           C  
ATOM    771  HD2 ARG A  53      -5.986   6.222  39.773  1.00 74.97           H  
ATOM    772  HD3 ARG A  53      -7.632   5.798  39.373  1.00 74.97           H  
ATOM    773  NE  ARG A  53      -6.154   4.810  38.231  1.00 74.97           N  
ATOM    774  HE  ARG A  53      -5.154   4.732  38.110  1.00 74.97           H  
ATOM    775  NH1 ARG A  53      -8.151   3.688  37.985  1.00 74.97           N  
ATOM    776 HH11 ARG A  53      -8.664   2.909  37.597  1.00 74.97           H  
ATOM    777 HH12 ARG A  53      -8.632   4.412  38.498  1.00 74.97           H  
ATOM    778  NH2 ARG A  53      -6.268   2.871  37.089  1.00 74.97           N  
ATOM    779 HH21 ARG A  53      -5.266   2.941  36.983  1.00 74.97           H  
ATOM    780 HH22 ARG A  53      -6.779   2.110  36.665  1.00 74.97           H  
ATOM    781  CZ  ARG A  53      -6.866   3.802  37.772  1.00 74.97           C  
ATOM    782  N   ASN A  54      -3.053   6.790  39.154  1.00 69.70           N  
ATOM    783  H   ASN A  54      -2.749   6.705  38.195  1.00 69.70           H  
ATOM    784  CA  ASN A  54      -2.457   5.902  40.157  1.00 69.70           C  
ATOM    785  HA  ASN A  54      -3.255   5.370  40.674  1.00 69.70           H  
ATOM    786  C   ASN A  54      -1.674   6.693  41.227  1.00 69.70           C  
ATOM    787  CB  ASN A  54      -1.563   4.867  39.444  1.00 69.70           C  
ATOM    788  HB2 ASN A  54      -0.819   5.388  38.841  1.00 69.70           H  
ATOM    789  HB3 ASN A  54      -1.029   4.282  40.192  1.00 69.70           H  
ATOM    790  O   ASN A  54      -1.801   6.411  42.423  1.00 69.70           O  
ATOM    791  CG  ASN A  54      -2.302   3.884  38.543  1.00 69.70           C  
ATOM    792  ND2 ASN A  54      -1.569   3.132  37.754  1.00 69.70           N  
ATOM    793 HD21 ASN A  54      -0.574   3.283  37.676  1.00 69.70           H  
ATOM    794 HD22 ASN A  54      -2.034   2.541  37.081  1.00 69.70           H  
ATOM    795  OD1 ASN A  54      -3.523   3.749  38.556  1.00 69.70           O  
ATOM    796  N   GLY A  55      -0.926   7.725  40.820  1.00 82.93           N  
ATOM    797  H   GLY A  55      -0.832   7.878  39.826  1.00 82.93           H  
ATOM    798  CA  GLY A  55      -0.243   8.655  41.722  1.00 82.93           C  
ATOM    799  HA2 GLY A  55       0.284   9.396  41.122  1.00 82.93           H  
ATOM    800  HA3 GLY A  55       0.482   8.111  42.328  1.00 82.93           H  
ATOM    801  C   GLY A  55      -1.214   9.392  42.649  1.00 82.93           C  
ATOM    802  O   GLY A  55      -1.011   9.421  43.866  1.00 82.93           O  
ATOM    803  N   LEU A  56      -2.321   9.904  42.103  1.00 85.43           N  
ATOM    804  H   LEU A  56      -2.418   9.859  41.098  1.00 85.43           H  
ATOM    805  CA  LEU A  56      -3.361  10.592  42.873  1.00 85.43           C  
ATOM    806  HA  LEU A  56      -2.879  11.342  43.500  1.00 85.43           H  
ATOM    807  C   LEU A  56      -4.104   9.659  43.838  1.00 85.43           C  
ATOM    808  CB  LEU A  56      -4.330  11.298  41.911  1.00 85.43           C  
ATOM    809  HB2 LEU A  56      -4.684  10.575  41.177  1.00 85.43           H  
ATOM    810  HB3 LEU A  56      -5.194  11.651  42.474  1.00 85.43           H  
ATOM    811  O   LEU A  56      -4.327  10.046  44.986  1.00 85.43           O  
ATOM    812  CG  LEU A  56      -3.706  12.499  41.176  1.00 85.43           C  
ATOM    813  HG  LEU A  56      -2.784  12.199  40.678  1.00 85.43           H  
ATOM    814  CD1 LEU A  56      -4.683  13.008  40.120  1.00 85.43           C  
ATOM    815 HD11 LEU A  56      -5.619  13.322  40.582  1.00 85.43           H  
ATOM    816 HD12 LEU A  56      -4.881  12.215  39.399  1.00 85.43           H  
ATOM    817 HD13 LEU A  56      -4.240  13.848  39.586  1.00 85.43           H  
ATOM    818  CD2 LEU A  56      -3.377  13.649  42.131  1.00 85.43           C  
ATOM    819 HD21 LEU A  56      -4.264  13.948  42.690  1.00 85.43           H  
ATOM    820 HD22 LEU A  56      -3.010  14.496  41.552  1.00 85.43           H  
ATOM    821 HD23 LEU A  56      -2.581  13.355  42.816  1.00 85.43           H  
ATOM    822  N   VAL A  57      -4.419   8.420  43.441  1.00 79.50           N  
ATOM    823  H   VAL A  57      -4.243   8.176  42.477  1.00 79.50           H  
ATOM    824  CA  VAL A  57      -4.968   7.389  44.349  1.00 79.50           C  
ATOM    825  HA  VAL A  57      -5.917   7.737  44.758  1.00 79.50           H  
ATOM    826  C   VAL A  57      -4.020   7.166  45.531  1.00 79.50           C  
ATOM    827  CB  VAL A  57      -5.224   6.061  43.601  1.00 79.50           C  
ATOM    828  HB  VAL A  57      -4.340   5.808  43.015  1.00 79.50           H  
ATOM    829  O   VAL A  57      -4.446   7.204  46.684  1.00 79.50           O  
ATOM    830  CG1 VAL A  57      -5.520   4.879  44.537  1.00 79.50           C  
ATOM    831 HG11 VAL A  57      -4.640   4.634  45.131  1.00 79.50           H  
ATOM    832 HG12 VAL A  57      -6.345   5.129  45.204  1.00 79.50           H  
ATOM    833 HG13 VAL A  57      -5.784   3.999  43.951  1.00 79.50           H  
ATOM    834  CG2 VAL A  57      -6.414   6.183  42.643  1.00 79.50           C  
ATOM    835 HG21 VAL A  57      -7.330   6.369  43.204  1.00 79.50           H  
ATOM    836 HG22 VAL A  57      -6.256   7.013  41.954  1.00 79.50           H  
ATOM    837 HG23 VAL A  57      -6.522   5.265  42.066  1.00 79.50           H  
ATOM    838  N   LYS A  58      -2.717   7.003  45.271  1.00 82.03           N  
ATOM    839  H   LYS A  58      -2.427   7.000  44.304  1.00 82.03           H  
ATOM    840  CA  LYS A  58      -1.704   6.760  46.312  1.00 82.03           C  
ATOM    841  HA  LYS A  58      -2.043   5.927  46.928  1.00 82.03           H  
ATOM    842  C   LYS A  58      -1.514   7.953  47.257  1.00 82.03           C  
ATOM    843  CB  LYS A  58      -0.399   6.366  45.607  1.00 82.03           C  
ATOM    844  HB2 LYS A  58       0.015   7.239  45.103  1.00 82.03           H  
ATOM    845  HB3 LYS A  58      -0.636   5.621  44.847  1.00 82.03           H  
ATOM    846  O   LYS A  58      -1.267   7.751  48.443  1.00 82.03           O  
ATOM    847  CG  LYS A  58       0.656   5.768  46.549  1.00 82.03           C  
ATOM    848  HG2 LYS A  58       0.237   4.899  47.056  1.00 82.03           H  
ATOM    849  HG3 LYS A  58       0.965   6.507  47.289  1.00 82.03           H  
ATOM    850  CD  LYS A  58       1.869   5.340  45.712  1.00 82.03           C  
ATOM    851  HD2 LYS A  58       2.316   6.225  45.260  1.00 82.03           H  
ATOM    852  HD3 LYS A  58       1.525   4.684  44.912  1.00 82.03           H  
ATOM    853  CE  LYS A  58       2.921   4.597  46.539  1.00 82.03           C  
ATOM    854  HE2 LYS A  58       2.438   3.757  47.037  1.00 82.03           H  
ATOM    855  HE3 LYS A  58       3.309   5.272  47.302  1.00 82.03           H  
ATOM    856  NZ  LYS A  58       4.017   4.109  45.662  1.00 82.03           N  
ATOM    857  HZ1 LYS A  58       4.465   4.877  45.183  1.00 82.03           H  
ATOM    858  HZ2 LYS A  58       3.651   3.494  44.948  1.00 82.03           H  
ATOM    859  HZ3 LYS A  58       4.716   3.598  46.183  1.00 82.03           H  
ATOM    860  N   ALA A  59      -1.629   9.179  46.748  1.00 86.91           N  
ATOM    861  H   ALA A  59      -1.748   9.264  45.749  1.00 86.91           H  
ATOM    862  CA  ALA A  59      -1.454  10.403  47.530  1.00 86.91           C  
ATOM    863  HA  ALA A  59      -0.662  10.242  48.261  1.00 86.91           H  
ATOM    864  C   ALA A  59      -2.708  10.836  48.315  1.00 86.91           C  
ATOM    865  CB  ALA A  59      -0.993  11.502  46.572  1.00 86.91           C  
ATOM    866  HB1 ALA A  59      -1.757  11.687  45.817  1.00 86.91           H  
ATOM    867  HB2 ALA A  59      -0.071  11.203  46.075  1.00 86.91           H  
ATOM    868  HB3 ALA A  59      -0.812  12.415  47.140  1.00 86.91           H  
ATOM    869  O   ALA A  59      -2.586  11.477  49.361  1.00 86.91           O  
ATOM    870  N   THR A  60      -3.908  10.502  47.828  1.00 82.84           N  
ATOM    871  H   THR A  60      -3.942  10.025  46.938  1.00 82.84           H  
ATOM    872  CA  THR A  60      -5.184  10.898  48.454  1.00 82.84           C  
ATOM    873  HA  THR A  60      -4.999  11.711  49.157  1.00 82.84           H  
ATOM    874  C   THR A  60      -5.846   9.780  49.263  1.00 82.84           C  
ATOM    875  CB  THR A  60      -6.187  11.428  47.419  1.00 82.84           C  
ATOM    876  HB  THR A  60      -7.097  11.716  47.946  1.00 82.84           H  
ATOM    877  O   THR A  60      -6.564  10.075  50.214  1.00 82.84           O  
ATOM    878  CG2 THR A  60      -5.681  12.655  46.659  1.00 82.84           C  
ATOM    879 HG21 THR A  60      -6.462  13.005  45.985  1.00 82.84           H  
ATOM    880 HG22 THR A  60      -4.792  12.411  46.076  1.00 82.84           H  
ATOM    881 HG23 THR A  60      -5.440  13.451  47.363  1.00 82.84           H  
ATOM    882  OG1 THR A  60      -6.509  10.425  46.489  1.00 82.84           O  
ATOM    883  HG1 THR A  60      -5.773  10.341  45.878  1.00 82.84           H  
ATOM    884  N   GLY A  61      -5.610   8.512  48.914  1.00 78.50           N  
ATOM    885  H   GLY A  61      -5.012   8.336  48.119  1.00 78.50           H  
ATOM    886  CA  GLY A  61      -6.351   7.358  49.433  1.00 78.50           C  
ATOM    887  HA2 GLY A  61      -6.498   7.473  50.507  1.00 78.50           H  
ATOM    888  HA3 GLY A  61      -5.763   6.457  49.255  1.00 78.50           H  
ATOM    889  C   GLY A  61      -7.729   7.151  48.787  1.00 78.50           C  
ATOM    890  O   GLY A  61      -8.405   6.176  49.108  1.00 78.50           O  
ATOM    891  N   LEU A  62      -8.147   8.037  47.875  1.00 75.74           N  
ATOM    892  H   LEU A  62      -7.515   8.775  47.598  1.00 75.74           H  
ATOM    893  CA  LEU A  62      -9.444   7.975  47.201  1.00 75.74           C  
ATOM    894  HA  LEU A  62     -10.205   7.712  47.936  1.00 75.74           H  
ATOM    895  C   LEU A  62      -9.452   6.896  46.110  1.00 75.74           C  
ATOM    896  CB  LEU A  62      -9.782   9.354  46.601  1.00 75.74           C  
ATOM    897  HB2 LEU A  62     -10.719   9.276  46.049  1.00 75.74           H  
ATOM    898  HB3 LEU A  62      -9.004   9.612  45.883  1.00 75.74           H  
ATOM    899  O   LEU A  62      -8.449   6.670  45.432  1.00 75.74           O  
ATOM    900  CG  LEU A  62      -9.914  10.499  47.626  1.00 75.74           C  
ATOM    901  HG  LEU A  62      -9.021  10.547  48.248  1.00 75.74           H  
ATOM    902  CD1 LEU A  62     -10.049  11.828  46.883  1.00 75.74           C  
ATOM    903 HD11 LEU A  62      -9.141  12.014  46.309  1.00 75.74           H  
ATOM    904 HD12 LEU A  62     -10.903  11.796  46.208  1.00 75.74           H  
ATOM    905 HD13 LEU A  62     -10.188  12.642  47.595  1.00 75.74           H  
ATOM    906  CD2 LEU A  62     -11.130  10.321  48.534  1.00 75.74           C  
ATOM    907 HD21 LEU A  62     -12.037  10.203  47.941  1.00 75.74           H  
ATOM    908 HD22 LEU A  62     -11.001   9.446  49.171  1.00 75.74           H  
ATOM    909 HD23 LEU A  62     -11.238  11.190  49.183  1.00 75.74           H  
ATOM    910  N   ARG A  63     -10.611   6.271  45.872  1.00 68.43           N  
ATOM    911  H   ARG A  63     -11.408   6.536  46.434  1.00 68.43           H  
ATOM    912  CA  ARG A  63     -10.841   5.458  44.666  1.00 68.43           C  
ATOM    913  HA  ARG A  63      -9.915   4.953  44.393  1.00 68.43           H  
ATOM    914  C   ARG A  63     -11.220   6.375  43.506  1.00 68.43           C  
ATOM    915  CB  ARG A  63     -11.929   4.404  44.908  1.00 68.43           C  
ATOM    916  HB2 ARG A  63     -12.236   3.999  43.944  1.00 68.43           H  
ATOM    917  HB3 ARG A  63     -12.796   4.871  45.374  1.00 68.43           H  
ATOM    918  O   ARG A  63     -12.224   7.075  43.590  1.00 68.43           O  
ATOM    919  CG  ARG A  63     -11.422   3.249  45.779  1.00 68.43           C  
ATOM    920  HG2 ARG A  63     -11.141   3.622  46.764  1.00 68.43           H  
ATOM    921  HG3 ARG A  63     -10.550   2.800  45.304  1.00 68.43           H  
ATOM    922  CD  ARG A  63     -12.523   2.194  45.924  1.00 68.43           C  
ATOM    923  HD2 ARG A  63     -12.868   1.912  44.929  1.00 68.43           H  
ATOM    924  HD3 ARG A  63     -13.355   2.632  46.474  1.00 68.43           H  
ATOM    925  NE  ARG A  63     -12.034   0.993  46.627  1.00 68.43           N  
ATOM    926  HE  ARG A  63     -11.076   1.017  46.945  1.00 68.43           H  
ATOM    927  NH1 ARG A  63     -13.980  -0.220  46.518  1.00 68.43           N  
ATOM    928 HH11 ARG A  63     -14.492  -1.076  46.677  1.00 68.43           H  
ATOM    929 HH12 ARG A  63     -14.428   0.565  46.067  1.00 68.43           H  
ATOM    930  NH2 ARG A  63     -12.164  -1.131  47.441  1.00 68.43           N  
ATOM    931 HH21 ARG A  63     -12.689  -1.982  47.582  1.00 68.43           H  
ATOM    932 HH22 ARG A  63     -11.189  -1.090  47.699  1.00 68.43           H  
ATOM    933  CZ  ARG A  63     -12.726  -0.108  46.860  1.00 68.43           C  
ATOM    934  N   LEU A  64     -10.433   6.344  42.431  1.00 72.06           N  
ATOM    935  H   LEU A  64      -9.635   5.726  42.437  1.00 72.06           H  
ATOM    936  CA  LEU A  64     -10.601   7.211  41.262  1.00 72.06           C  
ATOM    937  HA  LEU A  64     -11.485   7.830  41.415  1.00 72.06           H  
ATOM    938  C   LEU A  64     -10.820   6.374  39.981  1.00 72.06           C  
ATOM    939  CB  LEU A  64      -9.382   8.150  41.143  1.00 72.06           C  
ATOM    940  HB2 LEU A  64      -9.537   8.793  40.277  1.00 72.06           H  
ATOM    941  HB3 LEU A  64      -8.499   7.542  40.946  1.00 72.06           H  
ATOM    942  O   LEU A  64     -10.118   5.367  39.801  1.00 72.06           O  
ATOM    943  CG  LEU A  64      -9.101   9.038  42.376  1.00 72.06           C  
ATOM    944  HG  LEU A  64      -8.935   8.403  43.247  1.00 72.06           H  
ATOM    945  CD1 LEU A  64      -7.834   9.867  42.162  1.00 72.06           C  
ATOM    946 HD11 LEU A  64      -7.599  10.416  43.074  1.00 72.06           H  
ATOM    947 HD12 LEU A  64      -6.994   9.216  41.922  1.00 72.06           H  
ATOM    948 HD13 LEU A  64      -7.983  10.575  41.347  1.00 72.06           H  
ATOM    949  CD2 LEU A  64     -10.246  10.002  42.687  1.00 72.06           C  
ATOM    950 HD21 LEU A  64      -9.986  10.606  43.556  1.00 72.06           H  
ATOM    951 HD22 LEU A  64     -11.155   9.450  42.926  1.00 72.06           H  
ATOM    952 HD23 LEU A  64     -10.432  10.658  41.835  1.00 72.06           H  
ATOM    953  N   PRO A  65     -11.763   6.759  39.093  1.00 58.79           N  
ATOM    954  CA  PRO A  65     -12.028   6.052  37.834  1.00 58.79           C  
ATOM    955  HA  PRO A  65     -12.325   5.023  38.041  1.00 58.79           H  
ATOM    956  C   PRO A  65     -10.791   6.034  36.927  1.00 58.79           C  
ATOM    957  CB  PRO A  65     -13.201   6.795  37.180  1.00 58.79           C  
ATOM    958  HB2 PRO A  65     -13.148   6.783  36.091  1.00 58.79           H  
ATOM    959  HB3 PRO A  65     -14.142   6.358  37.514  1.00 58.79           H  
ATOM    960  O   PRO A  65      -9.900   6.863  37.077  1.00 58.79           O  
ATOM    961  CG  PRO A  65     -13.074   8.213  37.731  1.00 58.79           C  
ATOM    962  HG2 PRO A  65     -14.026   8.744  37.712  1.00 58.79           H  
ATOM    963  HG3 PRO A  65     -12.319   8.761  37.167  1.00 58.79           H  
ATOM    964  CD  PRO A  65     -12.583   7.965  39.156  1.00 58.79           C  
ATOM    965  HD2 PRO A  65     -12.014   8.826  39.505  1.00 58.79           H  
ATOM    966  HD3 PRO A  65     -13.435   7.788  39.813  1.00 58.79           H  
ATOM    967  N   ALA A  66     -10.705   5.090  35.985  1.00 52.54           N  
ATOM    968  H   ALA A  66     -11.474   4.449  35.851  1.00 52.54           H  
ATOM    969  CA  ALA A  66      -9.584   5.046  35.036  1.00 52.54           C  
ATOM    970  HA  ALA A  66      -8.647   5.148  35.584  1.00 52.54           H  
ATOM    971  C   ALA A  66      -9.631   6.208  34.025  1.00 52.54           C  
ATOM    972  CB  ALA A  66      -9.583   3.680  34.342  1.00 52.54           C  
ATOM    973  HB1 ALA A  66      -9.508   2.878  35.077  1.00 52.54           H  
ATOM    974  HB2 ALA A  66     -10.496   3.553  33.760  1.00 52.54           H  
ATOM    975  HB3 ALA A  66      -8.731   3.620  33.664  1.00 52.54           H  
ATOM    976  O   ALA A  66      -8.596   6.755  33.664  1.00 52.54           O  
ATOM    977  N   THR A  67     -10.837   6.639  33.653  1.00 54.52           N  
ATOM    978  H   THR A  67     -11.659   6.158  33.991  1.00 54.52           H  
ATOM    979  CA  THR A  67     -11.130   7.768  32.757  1.00 54.52           C  
ATOM    980  HA  THR A  67     -10.468   7.713  31.893  1.00 54.52           H  
ATOM    981  C   THR A  67     -10.918   9.146  33.386  1.00 54.52           C  
ATOM    982  CB  THR A  67     -12.584   7.661  32.262  1.00 54.52           C  
ATOM    983  HB  THR A  67     -12.889   8.578  31.760  1.00 54.52           H  
ATOM    984  O   THR A  67     -11.134  10.142  32.709  1.00 54.52           O  
ATOM    985  CG2 THR A  67     -12.741   6.495  31.284  1.00 54.52           C  
ATOM    986 HG21 THR A  67     -12.089   6.644  30.424  1.00 54.52           H  
ATOM    987 HG22 THR A  67     -13.773   6.465  30.935  1.00 54.52           H  
ATOM    988 HG23 THR A  67     -12.501   5.548  31.766  1.00 54.52           H  
ATOM    989  OG1 THR A  67     -13.420   7.411  33.373  1.00 54.52           O  
ATOM    990  HG1 THR A  67     -13.758   8.269  33.642  1.00 54.52           H  
ATOM    991  N   LEU A  68     -10.446   9.229  34.639  1.00 67.41           N  
ATOM    992  H   LEU A  68     -10.241   8.355  35.102  1.00 67.41           H  
ATOM    993  CA  LEU A  68     -10.312  10.458  35.440  1.00 67.41           C  
ATOM    994  HA  LEU A  68     -11.297  10.728  35.821  1.00 67.41           H  
ATOM    995  C   LEU A  68      -9.762  11.671  34.668  1.00 67.41           C  
ATOM    996  CB  LEU A  68      -9.364  10.120  36.608  1.00 67.41           C  
ATOM    997  HB2 LEU A  68      -9.761   9.260  37.146  1.00 67.41           H  
ATOM    998  HB3 LEU A  68      -8.401   9.833  36.185  1.00 67.41           H  
ATOM    999  O   LEU A  68     -10.237  12.785  34.848  1.00 67.41           O  
ATOM   1000  CG  LEU A  68      -9.139  11.242  37.635  1.00 67.41           C  
ATOM   1001  HG  LEU A  68      -8.947  12.188  37.129  1.00 67.41           H  
ATOM   1002  CD1 LEU A  68     -10.358  11.373  38.557  1.00 67.41           C  
ATOM   1003 HD11 LEU A  68     -10.532  10.435  39.085  1.00 67.41           H  
ATOM   1004 HD12 LEU A  68     -10.200  12.169  39.284  1.00 67.41           H  
ATOM   1005 HD13 LEU A  68     -11.241  11.612  37.964  1.00 67.41           H  
ATOM   1006  CD2 LEU A  68      -7.911  10.898  38.482  1.00 67.41           C  
ATOM   1007 HD21 LEU A  68      -7.713  11.684  39.211  1.00 67.41           H  
ATOM   1008 HD22 LEU A  68      -8.078   9.960  39.011  1.00 67.41           H  
ATOM   1009 HD23 LEU A  68      -7.039  10.806  37.834  1.00 67.41           H  
ATOM   1010  N   VAL A  69      -8.753  11.454  33.827  1.00 73.45           N  
ATOM   1011  H   VAL A  69      -8.444  10.500  33.706  1.00 73.45           H  
ATOM   1012  CA  VAL A  69      -8.065  12.505  33.061  1.00 73.45           C  
ATOM   1013  HA  VAL A  69      -7.928  13.380  33.695  1.00 73.45           H  
ATOM   1014  C   VAL A  69      -8.877  12.976  31.849  1.00 73.45           C  
ATOM   1015  CB  VAL A  69      -6.677  11.978  32.656  1.00 73.45           C  
ATOM   1016  HB  VAL A  69      -6.808  11.048  32.103  1.00 73.45           H  
ATOM   1017  O   VAL A  69      -8.733  14.119  31.433  1.00 73.45           O  
ATOM   1018  CG1 VAL A  69      -5.861  12.932  31.787  1.00 73.45           C  
ATOM   1019 HG11 VAL A  69      -6.390  13.168  30.863  1.00 73.45           H  
ATOM   1020 HG12 VAL A  69      -4.918  12.459  31.512  1.00 73.45           H  
ATOM   1021 HG13 VAL A  69      -5.659  13.847  32.344  1.00 73.45           H  
ATOM   1022  CG2 VAL A  69      -5.855  11.696  33.927  1.00 73.45           C  
ATOM   1023 HG21 VAL A  69      -4.825  11.457  33.662  1.00 73.45           H  
ATOM   1024 HG22 VAL A  69      -5.850  12.576  34.570  1.00 73.45           H  
ATOM   1025 HG23 VAL A  69      -6.267  10.846  34.471  1.00 73.45           H  
ATOM   1026  N   PHE A  70      -9.759  12.137  31.306  1.00 62.06           N  
ATOM   1027  H   PHE A  70      -9.895  11.237  31.744  1.00 62.06           H  
ATOM   1028  CA  PHE A  70     -10.704  12.506  30.249  1.00 62.06           C  
ATOM   1029  HA  PHE A  70     -10.254  13.274  29.619  1.00 62.06           H  
ATOM   1030  C   PHE A  70     -11.993  13.109  30.832  1.00 62.06           C  
ATOM   1031  CB  PHE A  70     -10.984  11.273  29.373  1.00 62.06           C  
ATOM   1032  HB2 PHE A  70     -11.523  10.533  29.964  1.00 62.06           H  
ATOM   1033  HB3 PHE A  70     -11.638  11.572  28.554  1.00 62.06           H  
ATOM   1034  O   PHE A  70     -12.518  14.072  30.279  1.00 62.06           O  
ATOM   1035  CG  PHE A  70      -9.735  10.635  28.781  1.00 62.06           C  
ATOM   1036  CD1 PHE A  70      -8.965  11.339  27.835  1.00 62.06           C  
ATOM   1037  HD1 PHE A  70      -9.270  12.325  27.519  1.00 62.06           H  
ATOM   1038  CD2 PHE A  70      -9.322   9.353  29.195  1.00 62.06           C  
ATOM   1039  HD2 PHE A  70      -9.910   8.804  29.916  1.00 62.06           H  
ATOM   1040  CE1 PHE A  70      -7.786  10.772  27.317  1.00 62.06           C  
ATOM   1041  HE1 PHE A  70      -7.185  11.322  26.608  1.00 62.06           H  
ATOM   1042  CE2 PHE A  70      -8.143   8.785  28.677  1.00 62.06           C  
ATOM   1043  HE2 PHE A  70      -7.824   7.806  29.004  1.00 62.06           H  
ATOM   1044  CZ  PHE A  70      -7.372   9.497  27.741  1.00 62.06           C  
ATOM   1045  HZ  PHE A  70      -6.456   9.075  27.354  1.00 62.06           H  
ATOM   1046  N   ASP A  71     -12.452  12.598  31.980  1.00 64.46           N  
ATOM   1047  H   ASP A  71     -12.013  11.754  32.320  1.00 64.46           H  
ATOM   1048  CA  ASP A  71     -13.618  13.102  32.720  1.00 64.46           C  
ATOM   1049  HA  ASP A  71     -14.478  13.144  32.053  1.00 64.46           H  
ATOM   1050  C   ASP A  71     -13.374  14.513  33.294  1.00 64.46           C  
ATOM   1051  CB  ASP A  71     -13.940  12.152  33.893  1.00 64.46           C  
ATOM   1052  HB2 ASP A  71     -13.090  12.151  34.575  1.00 64.46           H  
ATOM   1053  HB3 ASP A  71     -14.797  12.551  34.435  1.00 64.46           H  
ATOM   1054  O   ASP A  71     -14.276  15.351  33.326  1.00 64.46           O  
ATOM   1055  CG  ASP A  71     -14.251  10.698  33.522  1.00 64.46           C  
ATOM   1056  OD1 ASP A  71     -14.794  10.444  32.431  1.00 64.46           O  
ATOM   1057  OD2 ASP A  71     -13.950   9.816  34.367  1.00 64.46           O  
ATOM   1058  N   TYR A  72     -12.145  14.782  33.754  1.00 75.54           N  
ATOM   1059  H   TYR A  72     -11.469  14.032  33.730  1.00 75.54           H  
ATOM   1060  CA  TYR A  72     -11.727  16.042  34.374  1.00 75.54           C  
ATOM   1061  HA  TYR A  72     -12.524  16.777  34.262  1.00 75.54           H  
ATOM   1062  C   TYR A  72     -10.473  16.575  33.654  1.00 75.54           C  
ATOM   1063  CB  TYR A  72     -11.524  15.834  35.887  1.00 75.54           C  
ATOM   1064  HB2 TYR A  72     -10.659  15.189  36.041  1.00 75.54           H  
ATOM   1065  HB3 TYR A  72     -11.291  16.793  36.352  1.00 75.54           H  
ATOM   1066  O   TYR A  72      -9.360  16.435  34.164  1.00 75.54           O  
ATOM   1067  CG  TYR A  72     -12.722  15.216  36.591  1.00 75.54           C  
ATOM   1068  CD1 TYR A  72     -13.871  15.973  36.900  1.00 75.54           C  
ATOM   1069  HD1 TYR A  72     -13.907  17.031  36.689  1.00 75.54           H  
ATOM   1070  CD2 TYR A  72     -12.720  13.834  36.837  1.00 75.54           C  
ATOM   1071  HD2 TYR A  72     -11.854  13.252  36.560  1.00 75.54           H  
ATOM   1072  CE1 TYR A  72     -15.015  15.344  37.430  1.00 75.54           C  
ATOM   1073  HE1 TYR A  72     -15.909  15.915  37.633  1.00 75.54           H  
ATOM   1074  CE2 TYR A  72     -13.870  13.190  37.321  1.00 75.54           C  
ATOM   1075  HE2 TYR A  72     -13.877  12.115  37.422  1.00 75.54           H  
ATOM   1076  OH  TYR A  72     -16.140  13.304  38.040  1.00 75.54           O  
ATOM   1077  HH  TYR A  72     -16.142  12.412  37.683  1.00 75.54           H  
ATOM   1078  CZ  TYR A  72     -15.025  13.946  37.605  1.00 75.54           C  
ATOM   1079  N   PRO A  73     -10.627  17.181  32.458  1.00 73.53           N  
ATOM   1080  CA  PRO A  73      -9.538  17.354  31.495  1.00 73.53           C  
ATOM   1081  HA  PRO A  73      -9.027  16.399  31.374  1.00 73.53           H  
ATOM   1082  C   PRO A  73      -8.443  18.356  31.867  1.00 73.53           C  
ATOM   1083  CB  PRO A  73     -10.212  17.687  30.157  1.00 73.53           C  
ATOM   1084  HB2 PRO A  73     -10.395  16.763  29.608  1.00 73.53           H  
ATOM   1085  HB3 PRO A  73      -9.626  18.376  29.548  1.00 73.53           H  
ATOM   1086  O   PRO A  73      -7.469  18.439  31.129  1.00 73.53           O  
ATOM   1087  CG  PRO A  73     -11.546  18.299  30.572  1.00 73.53           C  
ATOM   1088  HG2 PRO A  73     -11.405  19.347  30.838  1.00 73.53           H  
ATOM   1089  HG3 PRO A  73     -12.302  18.192  29.795  1.00 73.53           H  
ATOM   1090  CD  PRO A  73     -11.898  17.493  31.818  1.00 73.53           C  
ATOM   1091  HD2 PRO A  73     -12.547  18.076  32.471  1.00 73.53           H  
ATOM   1092  HD3 PRO A  73     -12.395  16.569  31.522  1.00 73.53           H  
ATOM   1093  N   THR A  74      -8.547  19.096  32.977  1.00 83.11           N  
ATOM   1094  H   THR A  74      -9.308  18.896  33.610  1.00 83.11           H  
ATOM   1095  CA  THR A  74      -7.523  20.061  33.427  1.00 83.11           C  
ATOM   1096  HA  THR A  74      -6.623  19.905  32.833  1.00 83.11           H  
ATOM   1097  C   THR A  74      -7.162  19.853  34.906  1.00 83.11           C  
ATOM   1098  CB  THR A  74      -7.952  21.526  33.216  1.00 83.11           C  
ATOM   1099  HB  THR A  74      -7.082  22.166  33.362  1.00 83.11           H  
ATOM   1100  O   THR A  74      -8.013  19.399  35.682  1.00 83.11           O  
ATOM   1101  CG2 THR A  74      -8.539  21.829  31.838  1.00 83.11           C  
ATOM   1102 HG21 THR A  74      -9.443  21.246  31.662  1.00 83.11           H  
ATOM   1103 HG22 THR A  74      -8.775  22.891  31.759  1.00 83.11           H  
ATOM   1104 HG23 THR A  74      -7.804  21.592  31.070  1.00 83.11           H  
ATOM   1105  OG1 THR A  74      -8.944  21.919  34.139  1.00 83.11           O  
ATOM   1106  HG1 THR A  74      -9.463  22.584  33.679  1.00 83.11           H  
ATOM   1107  N   PRO A  75      -5.944  20.230  35.351  1.00 87.00           N  
ATOM   1108  CA  PRO A  75      -5.549  20.149  36.758  1.00 87.00           C  
ATOM   1109  HA  PRO A  75      -5.485  19.094  37.024  1.00 87.00           H  
ATOM   1110  C   PRO A  75      -6.515  20.831  37.738  1.00 87.00           C  
ATOM   1111  CB  PRO A  75      -4.153  20.771  36.835  1.00 87.00           C  
ATOM   1112  HB2 PRO A  75      -3.537  20.293  37.597  1.00 87.00           H  
ATOM   1113  HB3 PRO A  75      -4.234  21.837  37.048  1.00 87.00           H  
ATOM   1114  O   PRO A  75      -6.799  20.263  38.791  1.00 87.00           O  
ATOM   1115  CG  PRO A  75      -3.577  20.568  35.435  1.00 87.00           C  
ATOM   1116  HG2 PRO A  75      -2.871  21.355  35.171  1.00 87.00           H  
ATOM   1117  HG3 PRO A  75      -3.095  19.592  35.377  1.00 87.00           H  
ATOM   1118  CD  PRO A  75      -4.801  20.594  34.523  1.00 87.00           C  
ATOM   1119  HD2 PRO A  75      -4.658  19.883  33.709  1.00 87.00           H  
ATOM   1120  HD3 PRO A  75      -4.938  21.597  34.118  1.00 87.00           H  
ATOM   1121  N   THR A  76      -7.056  22.008  37.400  1.00 85.07           N  
ATOM   1122  H   THR A  76      -6.713  22.462  36.565  1.00 85.07           H  
ATOM   1123  CA  THR A  76      -8.037  22.732  38.230  1.00 85.07           C  
ATOM   1124  HA  THR A  76      -7.628  22.879  39.229  1.00 85.07           H  
ATOM   1125  C   THR A  76      -9.335  21.947  38.393  1.00 85.07           C  
ATOM   1126  CB  THR A  76      -8.339  24.121  37.643  1.00 85.07           C  
ATOM   1127  HB  THR A  76      -8.683  24.014  36.614  1.00 85.07           H  
ATOM   1128  O   THR A  76      -9.813  21.776  39.514  1.00 85.07           O  
ATOM   1129  CG2 THR A  76      -9.377  24.912  38.440  1.00 85.07           C  
ATOM   1130 HG21 THR A  76      -9.078  24.971  39.486  1.00 85.07           H  
ATOM   1131 HG22 THR A  76      -9.469  25.920  38.035  1.00 85.07           H  
ATOM   1132 HG23 THR A  76     -10.352  24.430  38.375  1.00 85.07           H  
ATOM   1133  OG1 THR A  76      -7.178  24.914  37.660  1.00 85.07           O  
ATOM   1134  HG1 THR A  76      -7.370  25.698  37.140  1.00 85.07           H  
ATOM   1135  N   VAL A  77      -9.894  21.438  37.290  1.00 85.65           N  
ATOM   1136  H   VAL A  77      -9.411  21.536  36.409  1.00 85.65           H  
ATOM   1137  CA  VAL A  77     -11.153  20.678  37.311  1.00 85.65           C  
ATOM   1138  HA  VAL A  77     -11.906  21.254  37.850  1.00 85.65           H  
ATOM   1139  C   VAL A  77     -10.971  19.364  38.080  1.00 85.65           C  
ATOM   1140  CB  VAL A  77     -11.656  20.467  35.867  1.00 85.65           C  
ATOM   1141  HB  VAL A  77     -10.861  20.019  35.271  1.00 85.65           H  
ATOM   1142  O   VAL A  77     -11.815  18.997  38.900  1.00 85.65           O  
ATOM   1143  CG1 VAL A  77     -12.882  19.561  35.794  1.00 85.65           C  
ATOM   1144 HG11 VAL A  77     -13.248  19.502  34.768  1.00 85.65           H  
ATOM   1145 HG12 VAL A  77     -12.593  18.558  36.108  1.00 85.65           H  
ATOM   1146 HG13 VAL A  77     -13.674  19.935  36.443  1.00 85.65           H  
ATOM   1147  CG2 VAL A  77     -12.065  21.805  35.233  1.00 85.65           C  
ATOM   1148 HG21 VAL A  77     -12.918  22.225  35.766  1.00 85.65           H  
ATOM   1149 HG22 VAL A  77     -11.243  22.520  35.273  1.00 85.65           H  
ATOM   1150 HG23 VAL A  77     -12.338  21.648  34.190  1.00 85.65           H  
ATOM   1151  N   LEU A  78      -9.824  18.702  37.904  1.00 88.09           N  
ATOM   1152  H   LEU A  78      -9.176  19.035  37.204  1.00 88.09           H  
ATOM   1153  CA  LEU A  78      -9.481  17.493  38.645  1.00 88.09           C  
ATOM   1154  HA  LEU A  78     -10.323  16.807  38.554  1.00 88.09           H  
ATOM   1155  C   LEU A  78      -9.279  17.761  40.148  1.00 88.09           C  
ATOM   1156  CB  LEU A  78      -8.256  16.857  37.965  1.00 88.09           C  
ATOM   1157  HB2 LEU A  78      -7.438  17.577  37.951  1.00 88.09           H  
ATOM   1158  HB3 LEU A  78      -8.524  16.636  36.931  1.00 88.09           H  
ATOM   1159  O   LEU A  78      -9.791  17.015  40.984  1.00 88.09           O  
ATOM   1160  CG  LEU A  78      -7.758  15.565  38.632  1.00 88.09           C  
ATOM   1161  HG  LEU A  78      -7.301  15.807  39.591  1.00 88.09           H  
ATOM   1162  CD1 LEU A  78      -8.876  14.555  38.868  1.00 88.09           C  
ATOM   1163 HD11 LEU A  78      -9.635  14.950  39.542  1.00 88.09           H  
ATOM   1164 HD12 LEU A  78      -9.344  14.293  37.919  1.00 88.09           H  
ATOM   1165 HD13 LEU A  78      -8.451  13.673  39.348  1.00 88.09           H  
ATOM   1166  CD2 LEU A  78      -6.710  14.893  37.745  1.00 88.09           C  
ATOM   1167 HD21 LEU A  78      -6.394  13.946  38.181  1.00 88.09           H  
ATOM   1168 HD22 LEU A  78      -7.127  14.698  36.757  1.00 88.09           H  
ATOM   1169 HD23 LEU A  78      -5.842  15.544  37.640  1.00 88.09           H  
ATOM   1170  N   ALA A  79      -8.591  18.840  40.523  1.00 87.59           N  
ATOM   1171  H   ALA A  79      -8.179  19.426  39.811  1.00 87.59           H  
ATOM   1172  CA  ALA A  79      -8.386  19.201  41.926  1.00 87.59           C  
ATOM   1173  HA  ALA A  79      -7.912  18.361  42.434  1.00 87.59           H  
ATOM   1174  C   ALA A  79      -9.704  19.498  42.661  1.00 87.59           C  
ATOM   1175  CB  ALA A  79      -7.433  20.394  41.982  1.00 87.59           C  
ATOM   1176  HB1 ALA A  79      -7.875  21.251  41.474  1.00 87.59           H  
ATOM   1177  HB2 ALA A  79      -6.500  20.127  41.487  1.00 87.59           H  
ATOM   1178  HB3 ALA A  79      -7.238  20.657  43.022  1.00 87.59           H  
ATOM   1179  O   ALA A  79      -9.890  19.027  43.785  1.00 87.59           O  
ATOM   1180  N   ALA A  80     -10.635  20.207  42.012  1.00 83.50           N  
ATOM   1181  H   ALA A  80     -10.411  20.587  41.104  1.00 83.50           H  
ATOM   1182  CA  ALA A  80     -11.969  20.464  42.553  1.00 83.50           C  
ATOM   1183  HA  ALA A  80     -11.869  20.982  43.507  1.00 83.50           H  
ATOM   1184  C   ALA A  80     -12.742  19.157  42.812  1.00 83.50           C  
ATOM   1185  CB  ALA A  80     -12.714  21.385  41.579  1.00 83.50           C  
ATOM   1186  HB1 ALA A  80     -12.825  20.900  40.609  1.00 83.50           H  
ATOM   1187  HB2 ALA A  80     -12.160  22.314  41.452  1.00 83.50           H  
ATOM   1188  HB3 ALA A  80     -13.702  21.616  41.977  1.00 83.50           H  
ATOM   1189  O   ALA A  80     -13.339  18.987  43.877  1.00 83.50           O  
ATOM   1190  N   ARG A  81     -12.657  18.185  41.890  1.00 83.11           N  
ATOM   1191  H   ARG A  81     -12.176  18.386  41.025  1.00 83.11           H  
ATOM   1192  CA  ARG A  81     -13.283  16.868  42.073  1.00 83.11           C  
ATOM   1193  HA  ARG A  81     -14.332  17.042  42.312  1.00 83.11           H  
ATOM   1194  C   ARG A  81     -12.698  16.088  43.253  1.00 83.11           C  
ATOM   1195  CB  ARG A  81     -13.181  16.066  40.766  1.00 83.11           C  
ATOM   1196  HB2 ARG A  81     -12.133  15.900  40.515  1.00 83.11           H  
ATOM   1197  HB3 ARG A  81     -13.632  16.642  39.957  1.00 83.11           H  
ATOM   1198  O   ARG A  81     -13.442  15.431  43.980  1.00 83.11           O  
ATOM   1199  CG  ARG A  81     -13.884  14.705  40.858  1.00 83.11           C  
ATOM   1200  HG2 ARG A  81     -13.399  14.078  41.606  1.00 83.11           H  
ATOM   1201  HG3 ARG A  81     -13.777  14.204  39.896  1.00 83.11           H  
ATOM   1202  CD  ARG A  81     -15.373  14.856  41.205  1.00 83.11           C  
ATOM   1203  HD2 ARG A  81     -15.473  15.216  42.228  1.00 83.11           H  
ATOM   1204  HD3 ARG A  81     -15.824  15.588  40.535  1.00 83.11           H  
ATOM   1205  NE  ARG A  81     -16.084  13.578  41.066  1.00 83.11           N  
ATOM   1206  HE  ARG A  81     -15.713  12.939  40.377  1.00 83.11           H  
ATOM   1207  NH1 ARG A  81     -17.962  14.132  42.286  1.00 83.11           N  
ATOM   1208 HH11 ARG A  81     -18.898  13.954  42.619  1.00 83.11           H  
ATOM   1209 HH12 ARG A  81     -17.649  15.084  42.410  1.00 83.11           H  
ATOM   1210  NH2 ARG A  81     -17.800  12.125  41.362  1.00 83.11           N  
ATOM   1211 HH21 ARG A  81     -18.727  11.945  41.719  1.00 83.11           H  
ATOM   1212 HH22 ARG A  81     -17.330  11.465  40.758  1.00 83.11           H  
ATOM   1213  CZ  ARG A  81     -17.267  13.294  41.576  1.00 83.11           C  
ATOM   1214  N   LEU A  82     -11.383  16.155  43.466  1.00 85.46           N  
ATOM   1215  H   LEU A  82     -10.824  16.692  42.818  1.00 85.46           H  
ATOM   1216  CA  LEU A  82     -10.745  15.519  44.624  1.00 85.46           C  
ATOM   1217  HA  LEU A  82     -11.054  14.474  44.663  1.00 85.46           H  
ATOM   1218  C   LEU A  82     -11.209  16.148  45.951  1.00 85.46           C  
ATOM   1219  CB  LEU A  82      -9.212  15.579  44.491  1.00 85.46           C  
ATOM   1220  HB2 LEU A  82      -8.775  15.187  45.409  1.00 85.46           H  
ATOM   1221  HB3 LEU A  82      -8.918  16.625  44.404  1.00 85.46           H  
ATOM   1222  O   LEU A  82     -11.339  15.430  46.943  1.00 85.46           O  
ATOM   1223  CG  LEU A  82      -8.618  14.799  43.303  1.00 85.46           C  
ATOM   1224  HG  LEU A  82      -9.086  15.121  42.372  1.00 85.46           H  
ATOM   1225  CD1 LEU A  82      -7.117  15.076  43.210  1.00 85.46           C  
ATOM   1226 HD11 LEU A  82      -6.606  14.719  44.104  1.00 85.46           H  
ATOM   1227 HD12 LEU A  82      -6.954  16.148  43.101  1.00 85.46           H  
ATOM   1228 HD13 LEU A  82      -6.711  14.578  42.330  1.00 85.46           H  
ATOM   1229  CD2 LEU A  82      -8.808  13.288  43.424  1.00 85.46           C  
ATOM   1230 HD21 LEU A  82      -8.335  12.917  44.333  1.00 85.46           H  
ATOM   1231 HD22 LEU A  82      -9.872  13.051  43.437  1.00 85.46           H  
ATOM   1232 HD23 LEU A  82      -8.362  12.801  42.557  1.00 85.46           H  
ATOM   1233  N   ASP A  83     -11.484  17.457  45.981  1.00 80.23           N  
ATOM   1234  H   ASP A  83     -11.350  18.006  45.144  1.00 80.23           H  
ATOM   1235  CA  ASP A  83     -11.969  18.140  47.189  1.00 80.23           C  
ATOM   1236  HA  ASP A  83     -11.315  17.864  48.016  1.00 80.23           H  
ATOM   1237  C   ASP A  83     -13.390  17.704  47.568  1.00 80.23           C  
ATOM   1238  CB  ASP A  83     -11.903  19.666  47.018  1.00 80.23           C  
ATOM   1239  HB2 ASP A  83     -10.968  19.943  46.531  1.00 80.23           H  
ATOM   1240  HB3 ASP A  83     -12.730  20.017  46.401  1.00 80.23           H  
ATOM   1241  O   ASP A  83     -13.665  17.404  48.734  1.00 80.23           O  
ATOM   1242  CG  ASP A  83     -11.953  20.322  48.398  1.00 80.23           C  
ATOM   1243  OD1 ASP A  83     -10.920  20.266  49.101  1.00 80.23           O  
ATOM   1244  OD2 ASP A  83     -13.026  20.755  48.872  1.00 80.23           O  
ATOM   1245  N   GLU A  84     -14.265  17.590  46.566  1.00 78.96           N  
ATOM   1246  H   GLU A  84     -13.965  17.882  45.647  1.00 78.96           H  
ATOM   1247  CA  GLU A  84     -15.646  17.135  46.723  1.00 78.96           C  
ATOM   1248  HA  GLU A  84     -16.171  17.829  47.380  1.00 78.96           H  
ATOM   1249  C   GLU A  84     -15.714  15.734  47.356  1.00 78.96           C  
ATOM   1250  CB  GLU A  84     -16.315  17.155  45.341  1.00 78.96           C  
ATOM   1251  HB2 GLU A  84     -15.902  16.340  44.746  1.00 78.96           H  
ATOM   1252  HB3 GLU A  84     -16.086  18.097  44.843  1.00 78.96           H  
ATOM   1253  O   GLU A  84     -16.438  15.527  48.334  1.00 78.96           O  
ATOM   1254  CG  GLU A  84     -17.842  17.013  45.424  1.00 78.96           C  
ATOM   1255  HG2 GLU A  84     -18.253  17.903  45.900  1.00 78.96           H  
ATOM   1256  HG3 GLU A  84     -18.084  16.154  46.048  1.00 78.96           H  
ATOM   1257  CD  GLU A  84     -18.498  16.808  44.050  1.00 78.96           C  
ATOM   1258  OE1 GLU A  84     -19.736  16.640  44.026  1.00 78.96           O  
ATOM   1259  OE2 GLU A  84     -17.768  16.687  43.036  1.00 78.96           O  
ATOM   1260  N   LEU A  85     -14.890  14.798  46.864  1.00 76.19           N  
ATOM   1261  H   LEU A  85     -14.314  15.057  46.075  1.00 76.19           H  
ATOM   1262  CA  LEU A  85     -14.811  13.425  47.376  1.00 76.19           C  
ATOM   1263  HA  LEU A  85     -15.801  12.974  47.304  1.00 76.19           H  
ATOM   1264  C   LEU A  85     -14.424  13.382  48.867  1.00 76.19           C  
ATOM   1265  CB  LEU A  85     -13.820  12.624  46.508  1.00 76.19           C  
ATOM   1266  HB2 LEU A  85     -12.886  13.184  46.454  1.00 76.19           H  
ATOM   1267  HB3 LEU A  85     -13.612  11.675  47.004  1.00 76.19           H  
ATOM   1268  O   LEU A  85     -15.066  12.670  49.647  1.00 76.19           O  
ATOM   1269  CG  LEU A  85     -14.310  12.325  45.076  1.00 76.19           C  
ATOM   1270  HG  LEU A  85     -14.658  13.242  44.601  1.00 76.19           H  
ATOM   1271  CD1 LEU A  85     -13.165  11.748  44.240  1.00 76.19           C  
ATOM   1272 HD11 LEU A  85     -12.803  10.821  44.684  1.00 76.19           H  
ATOM   1273 HD12 LEU A  85     -13.511  11.555  43.225  1.00 76.19           H  
ATOM   1274 HD13 LEU A  85     -12.353  12.474  44.193  1.00 76.19           H  
ATOM   1275  CD2 LEU A  85     -15.456  11.310  45.059  1.00 76.19           C  
ATOM   1276 HD21 LEU A  85     -15.149  10.388  45.554  1.00 76.19           H  
ATOM   1277 HD22 LEU A  85     -15.737  11.092  44.028  1.00 76.19           H  
ATOM   1278 HD23 LEU A  85     -16.325  11.723  45.570  1.00 76.19           H  
ATOM   1279  N   PHE A  86     -13.447  14.197  49.290  1.00 69.94           N  
ATOM   1280  H   PHE A  86     -12.990  14.783  48.605  1.00 69.94           H  
ATOM   1281  CA  PHE A  86     -13.077  14.341  50.706  1.00 69.94           C  
ATOM   1282  HA  PHE A  86     -12.880  13.349  51.113  1.00 69.94           H  
ATOM   1283  C   PHE A  86     -14.196  14.948  51.570  1.00 69.94           C  
ATOM   1284  CB  PHE A  86     -11.807  15.203  50.842  1.00 69.94           C  
ATOM   1285  HB2 PHE A  86     -11.808  15.673  51.825  1.00 69.94           H  
ATOM   1286  HB3 PHE A  86     -11.837  16.011  50.110  1.00 69.94           H  
ATOM   1287  O   PHE A  86     -14.265  14.667  52.768  1.00 69.94           O  
ATOM   1288  CG  PHE A  86     -10.497  14.448  50.726  1.00 69.94           C  
ATOM   1289  CD1 PHE A  86     -10.170  13.465  51.680  1.00 69.94           C  
ATOM   1290  HD1 PHE A  86     -10.876  13.213  52.458  1.00 69.94           H  
ATOM   1291  CD2 PHE A  86      -9.596  14.733  49.683  1.00 69.94           C  
ATOM   1292  HD2 PHE A  86      -9.850  15.472  48.938  1.00 69.94           H  
ATOM   1293  CE1 PHE A  86      -8.954  12.765  51.586  1.00 69.94           C  
ATOM   1294  HE1 PHE A  86      -8.738  11.962  52.275  1.00 69.94           H  
ATOM   1295  CE2 PHE A  86      -8.383  14.030  49.586  1.00 69.94           C  
ATOM   1296  HE2 PHE A  86      -7.722  14.216  48.752  1.00 69.94           H  
ATOM   1297  CZ  PHE A  86      -8.060  13.051  50.540  1.00 69.94           C  
ATOM   1298  HZ  PHE A  86      -7.146  12.484  50.444  1.00 69.94           H  
ATOM   1299  N   GLY A  87     -15.067  15.784  50.996  1.00 59.57           N  
ATOM   1300  H   GLY A  87     -14.952  15.992  50.014  1.00 59.57           H  
ATOM   1301  CA  GLY A  87     -16.189  16.398  51.707  1.00 59.57           C  
ATOM   1302  HA2 GLY A  87     -16.635  17.148  51.053  1.00 59.57           H  
ATOM   1303  HA3 GLY A  87     -15.823  16.888  52.610  1.00 59.57           H  
ATOM   1304  C   GLY A  87     -17.288  15.404  52.101  1.00 59.57           C  
ATOM   1305  O   GLY A  87     -17.905  15.556  53.160  1.00 59.57           O  
ATOM   1306  N   THR A  88     -17.524  14.380  51.276  1.00 50.16           N  
ATOM   1307  H   THR A  88     -17.036  14.361  50.392  1.00 50.16           H  
ATOM   1308  CA  THR A  88     -18.595  13.392  51.487  1.00 50.16           C  
ATOM   1309  HA  THR A  88     -19.487  13.941  51.790  1.00 50.16           H  
ATOM   1310  C   THR A  88     -18.331  12.401  52.621  1.00 50.16           C  
ATOM   1311  CB  THR A  88     -18.942  12.621  50.196  1.00 50.16           C  
ATOM   1312  HB  THR A  88     -19.130  11.574  50.432  1.00 50.16           H  
ATOM   1313  O   THR A  88     -19.217  12.202  53.454  1.00 50.16           O  
ATOM   1314  CG2 THR A  88     -20.205  13.200  49.558  1.00 50.16           C  
ATOM   1315 HG21 THR A  88     -20.045  14.250  49.310  1.00 50.16           H  
ATOM   1316 HG22 THR A  88     -21.048  13.104  50.243  1.00 50.16           H  
ATOM   1317 HG23 THR A  88     -20.429  12.653  48.642  1.00 50.16           H  
ATOM   1318  OG1 THR A  88     -17.939  12.693  49.205  1.00 50.16           O  
ATOM   1319  HG1 THR A  88     -17.085  12.418  49.546  1.00 50.16           H  
ATOM   1320  N   GLU A  89     -17.140  11.794  52.699  1.00 41.69           N  
ATOM   1321  H   GLU A  89     -16.433  12.004  52.010  1.00 41.69           H  
ATOM   1322  CA  GLU A  89     -16.881  10.688  53.644  1.00 41.69           C  
ATOM   1323  HA  GLU A  89     -17.601   9.890  53.464  1.00 41.69           H  
ATOM   1324  C   GLU A  89     -17.050  11.096  55.117  1.00 41.69           C  
ATOM   1325  CB  GLU A  89     -15.472  10.107  53.434  1.00 41.69           C  
ATOM   1326  HB2 GLU A  89     -15.246   9.453  54.277  1.00 41.69           H  
ATOM   1327  HB3 GLU A  89     -14.744  10.919  53.427  1.00 41.69           H  
ATOM   1328  O   GLU A  89     -17.623  10.350  55.911  1.00 41.69           O  
ATOM   1329  CG  GLU A  89     -15.348   9.276  52.148  1.00 41.69           C  
ATOM   1330  HG2 GLU A  89     -16.181   8.574  52.107  1.00 41.69           H  
ATOM   1331  HG3 GLU A  89     -15.425   9.940  51.287  1.00 41.69           H  
ATOM   1332  CD  GLU A  89     -14.019   8.503  52.092  1.00 41.69           C  
ATOM   1333  OE1 GLU A  89     -14.050   7.327  51.662  1.00 41.69           O  
ATOM   1334  OE2 GLU A  89     -12.985   9.089  52.490  1.00 41.69           O  
ATOM   1335  N   VAL A  90     -16.632  12.313  55.487  1.00 36.26           N  
ATOM   1336  H   VAL A  90     -16.199  12.887  54.778  1.00 36.26           H  
ATOM   1337  CA  VAL A  90     -16.624  12.779  56.889  1.00 36.26           C  
ATOM   1338  HA  VAL A  90     -16.088  12.038  57.482  1.00 36.26           H  
ATOM   1339  C   VAL A  90     -18.033  12.884  57.499  1.00 36.26           C  
ATOM   1340  CB  VAL A  90     -15.866  14.122  57.004  1.00 36.26           C  
ATOM   1341  HB  VAL A  90     -16.405  14.882  56.438  1.00 36.26           H  
ATOM   1342  O   VAL A  90     -18.181  12.838  58.719  1.00 36.26           O  
ATOM   1343  CG1 VAL A  90     -15.720  14.612  58.453  1.00 36.26           C  
ATOM   1344 HG11 VAL A  90     -16.695  14.878  58.862  1.00 36.26           H  
ATOM   1345 HG12 VAL A  90     -15.090  15.501  58.487  1.00 36.26           H  
ATOM   1346 HG13 VAL A  90     -15.275  13.828  59.066  1.00 36.26           H  
ATOM   1347  CG2 VAL A  90     -14.442  14.017  56.436  1.00 36.26           C  
ATOM   1348 HG21 VAL A  90     -13.918  14.965  56.552  1.00 36.26           H  
ATOM   1349 HG22 VAL A  90     -13.891  13.230  56.951  1.00 36.26           H  
ATOM   1350 HG23 VAL A  90     -14.471  13.788  55.371  1.00 36.26           H  
ATOM   1351  N   ARG A  91     -19.087  13.020  56.681  1.00 33.83           N  
ATOM   1352  H   ARG A  91     -18.914  12.959  55.687  1.00 33.83           H  
ATOM   1353  CA  ARG A  91     -20.480  13.127  57.160  1.00 33.83           C  
ATOM   1354  HA  ARG A  91     -20.483  13.574  58.154  1.00 33.83           H  
ATOM   1355  C   ARG A  91     -21.194  11.785  57.348  1.00 33.83           C  
ATOM   1356  CB  ARG A  91     -21.295  14.017  56.207  1.00 33.83           C  
ATOM   1357  HB2 ARG A  91     -21.057  13.762  55.174  1.00 33.83           H  
ATOM   1358  HB3 ARG A  91     -22.356  13.819  56.361  1.00 33.83           H  
ATOM   1359  O   ARG A  91     -22.268  11.789  57.945  1.00 33.83           O  
ATOM   1360  CG  ARG A  91     -21.062  15.513  56.442  1.00 33.83           C  
ATOM   1361  HG2 ARG A  91     -20.029  15.769  56.203  1.00 33.83           H  
ATOM   1362  HG3 ARG A  91     -21.262  15.749  57.487  1.00 33.83           H  
ATOM   1363  CD  ARG A  91     -22.018  16.309  55.546  1.00 33.83           C  
ATOM   1364  HD2 ARG A  91     -21.741  16.130  54.507  1.00 33.83           H  
ATOM   1365  HD3 ARG A  91     -23.032  15.943  55.705  1.00 33.83           H  
ATOM   1366  NE  ARG A  91     -21.977  17.756  55.831  1.00 33.83           N  
ATOM   1367  HE  ARG A  91     -21.315  18.058  56.531  1.00 33.83           H  
ATOM   1368  NH1 ARG A  91     -23.512  18.389  54.244  1.00 33.83           N  
ATOM   1369 HH11 ARG A  91     -23.580  17.425  53.948  1.00 33.83           H  
ATOM   1370 HH12 ARG A  91     -23.987  19.108  53.717  1.00 33.83           H  
ATOM   1371  NH2 ARG A  91     -22.548  19.942  55.522  1.00 33.83           N  
ATOM   1372 HH21 ARG A  91     -21.872  20.216  56.220  1.00 33.83           H  
ATOM   1373 HH22 ARG A  91     -23.051  20.643  54.997  1.00 33.83           H  
ATOM   1374  CZ  ARG A  91     -22.678  18.684  55.202  1.00 33.83           C  
ATOM   1375  N   GLY A  92     -20.661  10.686  56.810  1.00 32.35           N  
ATOM   1376  H   GLY A  92     -19.739  10.753  56.403  1.00 32.35           H  
ATOM   1377  CA  GLY A  92     -21.430   9.461  56.556  1.00 32.35           C  
ATOM   1378  HA2 GLY A  92     -20.792   8.757  56.023  1.00 32.35           H  
ATOM   1379  HA3 GLY A  92     -22.278   9.700  55.915  1.00 32.35           H  
ATOM   1380  C   GLY A  92     -21.963   8.757  57.806  1.00 32.35           C  
ATOM   1381  O   GLY A  92     -23.174   8.607  57.966  1.00 32.35           O  
ATOM   1382  N   GLU A  93     -21.071   8.312  58.693  1.00 34.46           N  
ATOM   1383  H   GLU A  93     -20.091   8.472  58.510  1.00 34.46           H  
ATOM   1384  CA  GLU A  93     -21.414   7.426  59.818  1.00 34.46           C  
ATOM   1385  HA  GLU A  93     -22.203   6.754  59.478  1.00 34.46           H  
ATOM   1386  C   GLU A  93     -22.010   8.165  61.030  1.00 34.46           C  
ATOM   1387  CB  GLU A  93     -20.225   6.528  60.204  1.00 34.46           C  
ATOM   1388  HB2 GLU A  93     -20.517   5.936  61.072  1.00 34.46           H  
ATOM   1389  HB3 GLU A  93     -19.372   7.150  60.475  1.00 34.46           H  
ATOM   1390  O   GLU A  93     -21.520   8.071  62.155  1.00 34.46           O  
ATOM   1391  CG  GLU A  93     -19.823   5.550  59.090  1.00 34.46           C  
ATOM   1392  HG2 GLU A  93     -19.357   6.105  58.276  1.00 34.46           H  
ATOM   1393  HG3 GLU A  93     -20.725   5.076  58.705  1.00 34.46           H  
ATOM   1394  CD  GLU A  93     -18.857   4.463  59.597  1.00 34.46           C  
ATOM   1395  OE1 GLU A  93     -18.908   3.346  59.036  1.00 34.46           O  
ATOM   1396  OE2 GLU A  93     -18.096   4.740  60.553  1.00 34.46           O  
ATOM   1397  N   ALA A  94     -23.118   8.882  60.830  1.00 35.73           N  
ATOM   1398  H   ALA A  94     -23.468   8.948  59.885  1.00 35.73           H  
ATOM   1399  CA  ALA A  94     -24.001   9.239  61.935  1.00 35.73           C  
ATOM   1400  HA  ALA A  94     -23.397   9.660  62.738  1.00 35.73           H  
ATOM   1401  C   ALA A  94     -24.714   7.955  62.425  1.00 35.73           C  
ATOM   1402  CB  ALA A  94     -24.977  10.325  61.467  1.00 35.73           C  
ATOM   1403  HB1 ALA A  94     -24.418  11.202  61.138  1.00 35.73           H  
ATOM   1404  HB2 ALA A  94     -25.638  10.604  62.288  1.00 35.73           H  
ATOM   1405  HB3 ALA A  94     -25.575   9.953  60.636  1.00 35.73           H  
ATOM   1406  O   ALA A  94     -25.535   7.404  61.684  1.00 35.73           O  
ATOM   1407  N   PRO A  95     -24.426   7.436  63.638  1.00 36.52           N  
ATOM   1408  CA  PRO A  95     -24.977   6.159  64.087  1.00 36.52           C  
ATOM   1409  HA  PRO A  95     -24.718   5.386  63.365  1.00 36.52           H  
ATOM   1410  C   PRO A  95     -26.504   6.231  64.206  1.00 36.52           C  
ATOM   1411  CB  PRO A  95     -24.287   5.845  65.418  1.00 36.52           C  
ATOM   1412  HB2 PRO A  95     -24.945   5.323  66.113  1.00 36.52           H  
ATOM   1413  HB3 PRO A  95     -23.389   5.257  65.229  1.00 36.52           H  
ATOM   1414  O   PRO A  95     -27.060   7.215  64.701  1.00 36.52           O  
ATOM   1415  CG  PRO A  95     -23.887   7.224  65.943  1.00 36.52           C  
ATOM   1416  HG2 PRO A  95     -23.029   7.170  66.613  1.00 36.52           H  
ATOM   1417  HG3 PRO A  95     -24.738   7.688  66.441  1.00 36.52           H  
ATOM   1418  CD  PRO A  95     -23.559   7.995  64.666  1.00 36.52           C  
ATOM   1419  HD2 PRO A  95     -22.516   7.826  64.400  1.00 36.52           H  
ATOM   1420  HD3 PRO A  95     -23.747   9.059  64.814  1.00 36.52           H  
ATOM   1421  N   SER A  96     -27.194   5.186  63.739  1.00 41.54           N  
ATOM   1422  H   SER A  96     -26.685   4.399  63.363  1.00 41.54           H  
ATOM   1423  CA  SER A  96     -28.656   5.213  63.617  1.00 41.54           C  
ATOM   1424  HA  SER A  96     -28.895   6.135  63.088  1.00 41.54           H  
ATOM   1425  C   SER A  96     -29.351   5.284  64.983  1.00 41.54           C  
ATOM   1426  CB  SER A  96     -29.179   4.059  62.743  1.00 41.54           C  
ATOM   1427  HB2 SER A  96     -29.960   4.448  62.089  1.00 41.54           H  
ATOM   1428  HB3 SER A  96     -28.373   3.683  62.113  1.00 41.54           H  
ATOM   1429  O   SER A  96     -28.924   4.668  65.962  1.00 41.54           O  
ATOM   1430  OG  SER A  96     -29.732   2.996  63.501  1.00 41.54           O  
ATOM   1431  HG  SER A  96     -29.638   2.184  62.999  1.00 41.54           H  
ATOM   1432  N   ALA A  97     -30.472   6.008  65.040  1.00 46.50           N  
ATOM   1433  H   ALA A  97     -30.754   6.520  64.217  1.00 46.50           H  
ATOM   1434  CA  ALA A  97     -31.227   6.214  66.277  1.00 46.50           C  
ATOM   1435  HA  ALA A  97     -30.564   6.673  67.010  1.00 46.50           H  
ATOM   1436  C   ALA A  97     -31.762   4.909  66.905  1.00 46.50           C  
ATOM   1437  CB  ALA A  97     -32.370   7.190  65.970  1.00 46.50           C  
ATOM   1438  HB1 ALA A  97     -32.923   7.398  66.885  1.00 46.50           H  
ATOM   1439  HB2 ALA A  97     -31.966   8.125  65.582  1.00 46.50           H  
ATOM   1440  HB3 ALA A  97     -33.049   6.754  65.236  1.00 46.50           H  
ATOM   1441  O   ALA A  97     -31.975   4.860  68.115  1.00 46.50           O  
ATOM   1442  N   LEU A  98     -31.967   3.857  66.101  1.00 52.50           N  
ATOM   1443  H   LEU A  98     -31.681   3.935  65.136  1.00 52.50           H  
ATOM   1444  CA  LEU A  98     -32.486   2.566  66.566  1.00 52.50           C  
ATOM   1445  HA  LEU A  98     -33.338   2.743  67.223  1.00 52.50           H  
ATOM   1446  C   LEU A  98     -31.461   1.798  67.412  1.00 52.50           C  
ATOM   1447  CB  LEU A  98     -32.949   1.732  65.357  1.00 52.50           C  
ATOM   1448  HB2 LEU A  98     -33.099   0.701  65.677  1.00 52.50           H  
ATOM   1449  HB3 LEU A  98     -32.154   1.729  64.612  1.00 52.50           H  
ATOM   1450  O   LEU A  98     -31.828   1.260  68.450  1.00 52.50           O  
ATOM   1451  CG  LEU A  98     -34.256   2.234  64.713  1.00 52.50           C  
ATOM   1452  HG  LEU A  98     -34.190   3.309  64.542  1.00 52.50           H  
ATOM   1453  CD1 LEU A  98     -34.471   1.552  63.362  1.00 52.50           C  
ATOM   1454 HD11 LEU A  98     -33.634   1.773  62.700  1.00 52.50           H  
ATOM   1455 HD12 LEU A  98     -35.388   1.920  62.902  1.00 52.50           H  
ATOM   1456 HD13 LEU A  98     -34.543   0.473  63.498  1.00 52.50           H  
ATOM   1457  CD2 LEU A  98     -35.478   1.944  65.589  1.00 52.50           C  
ATOM   1458 HD21 LEU A  98     -35.546   0.875  65.791  1.00 52.50           H  
ATOM   1459 HD22 LEU A  98     -36.385   2.271  65.080  1.00 52.50           H  
ATOM   1460 HD23 LEU A  98     -35.402   2.478  66.536  1.00 52.50           H  
ATOM   1461  N   ALA A  99     -30.174   1.827  67.052  1.00 49.30           N  
ATOM   1462  H   ALA A  99     -29.903   2.351  66.232  1.00 49.30           H  
ATOM   1463  CA  ALA A  99     -29.131   1.115  67.801  1.00 49.30           C  
ATOM   1464  HA  ALA A  99     -29.411   0.064  67.875  1.00 49.30           H  
ATOM   1465  C   ALA A  99     -28.954   1.638  69.246  1.00 49.30           C  
ATOM   1466  CB  ALA A  99     -27.829   1.216  66.998  1.00 49.30           C  
ATOM   1467  HB1 ALA A  99     -27.043   0.664  67.513  1.00 49.30           H  
ATOM   1468  HB2 ALA A  99     -27.970   0.784  66.008  1.00 49.30           H  
ATOM   1469  HB3 ALA A  99     -27.528   2.260  66.899  1.00 49.30           H  
ATOM   1470  O   ALA A  99     -28.453   0.930  70.118  1.00 49.30           O  
ATOM   1471  N   GLY A 100     -29.395   2.873  69.522  1.00 52.04           N  
ATOM   1472  H   GLY A 100     -29.804   3.405  68.767  1.00 52.04           H  
ATOM   1473  CA  GLY A 100     -29.426   3.437  70.874  1.00 52.04           C  
ATOM   1474  HA2 GLY A 100     -28.462   3.271  71.354  1.00 52.04           H  
ATOM   1475  HA3 GLY A 100     -29.595   4.511  70.796  1.00 52.04           H  
ATOM   1476  C   GLY A 100     -30.519   2.855  71.784  1.00 52.04           C  
ATOM   1477  O   GLY A 100     -30.391   2.954  73.004  1.00 52.04           O  
ATOM   1478  N   LEU A 101     -31.575   2.249  71.225  1.00 57.13           N  
ATOM   1479  H   LEU A 101     -31.587   2.128  70.222  1.00 57.13           H  
ATOM   1480  CA  LEU A 101     -32.646   1.598  71.993  1.00 57.13           C  
ATOM   1481  HA  LEU A 101     -32.861   2.197  72.878  1.00 57.13           H  
ATOM   1482  C   LEU A 101     -32.209   0.223  72.519  1.00 57.13           C  
ATOM   1483  CB  LEU A 101     -33.927   1.513  71.135  1.00 57.13           C  
ATOM   1484  HB2 LEU A 101     -33.656   1.378  70.088  1.00 57.13           H  
ATOM   1485  HB3 LEU A 101     -34.495   0.628  71.420  1.00 57.13           H  
ATOM   1486  O   LEU A 101     -32.371  -0.040  73.711  1.00 57.13           O  
ATOM   1487  CG  LEU A 101     -34.824   2.755  71.288  1.00 57.13           C  
ATOM   1488  HG  LEU A 101     -34.207   3.632  71.483  1.00 57.13           H  
ATOM   1489  CD1 LEU A 101     -35.633   3.027  70.020  1.00 57.13           C  
ATOM   1490 HD11 LEU A 101     -36.241   2.156  69.774  1.00 57.13           H  
ATOM   1491 HD12 LEU A 101     -36.274   3.897  70.165  1.00 57.13           H  
ATOM   1492 HD13 LEU A 101     -34.948   3.226  69.196  1.00 57.13           H  
ATOM   1493  CD2 LEU A 101     -35.804   2.566  72.450  1.00 57.13           C  
ATOM   1494 HD21 LEU A 101     -35.248   2.365  73.366  1.00 57.13           H  
ATOM   1495 HD22 LEU A 101     -36.462   1.720  72.247  1.00 57.13           H  
ATOM   1496 HD23 LEU A 101     -36.400   3.468  72.582  1.00 57.13           H  
ATOM   1497  N   ASP A 102     -31.586  -0.605  71.677  1.00 56.87           N  
ATOM   1498  H   ASP A 102     -31.579  -0.369  70.695  1.00 56.87           H  
ATOM   1499  CA  ASP A 102     -31.162  -1.970  72.036  1.00 56.87           C  
ATOM   1500  HA  ASP A 102     -32.039  -2.559  72.304  1.00 56.87           H  
ATOM   1501  C   ASP A 102     -30.185  -1.983  73.228  1.00 56.87           C  
ATOM   1502  CB  ASP A 102     -30.479  -2.635  70.825  1.00 56.87           C  
ATOM   1503  HB2 ASP A 102     -30.171  -3.640  71.112  1.00 56.87           H  
ATOM   1504  HB3 ASP A 102     -29.579  -2.070  70.580  1.00 56.87           H  
ATOM   1505  O   ASP A 102     -30.301  -2.787  74.156  1.00 56.87           O  
ATOM   1506  CG  ASP A 102     -31.345  -2.744  69.563  1.00 56.87           C  
ATOM   1507  OD1 ASP A 102     -32.588  -2.696  69.683  1.00 56.87           O  
ATOM   1508  OD2 ASP A 102     -30.738  -2.849  68.474  1.00 56.87           O  
ATOM   1509  N   ALA A 103     -29.237  -1.037  73.243  1.00 57.81           N  
ATOM   1510  H   ALA A 103     -29.181  -0.419  72.447  1.00 57.81           H  
ATOM   1511  CA  ALA A 103     -28.256  -0.898  74.320  1.00 57.81           C  
ATOM   1512  HA  ALA A 103     -27.750  -1.854  74.452  1.00 57.81           H  
ATOM   1513  C   ALA A 103     -28.896  -0.526  75.671  1.00 57.81           C  
ATOM   1514  CB  ALA A 103     -27.222   0.149  73.888  1.00 57.81           C  
ATOM   1515  HB1 ALA A 103     -26.455   0.244  74.656  1.00 57.81           H  
ATOM   1516  HB2 ALA A 103     -27.708   1.114  73.741  1.00 57.81           H  
ATOM   1517  HB3 ALA A 103     -26.754  -0.160  72.953  1.00 57.81           H  
ATOM   1518  O   ALA A 103     -28.404  -0.939  76.723  1.00 57.81           O  
ATOM   1519  N   LEU A 104     -30.001   0.231  75.653  1.00 58.79           N  
ATOM   1520  H   LEU A 104     -30.399   0.474  74.756  1.00 58.79           H  
ATOM   1521  CA  LEU A 104     -30.774   0.530  76.856  1.00 58.79           C  
ATOM   1522  HA  LEU A 104     -30.087   0.879  77.627  1.00 58.79           H  
ATOM   1523  C   LEU A 104     -31.456  -0.741  77.376  1.00 58.79           C  
ATOM   1524  CB  LEU A 104     -31.802   1.635  76.539  1.00 58.79           C  
ATOM   1525  HB2 LEU A 104     -32.576   1.210  75.900  1.00 58.79           H  
ATOM   1526  HB3 LEU A 104     -31.316   2.434  75.980  1.00 58.79           H  
ATOM   1527  O   LEU A 104     -31.414  -1.008  78.576  1.00 58.79           O  
ATOM   1528  CG  LEU A 104     -32.475   2.232  77.789  1.00 58.79           C  
ATOM   1529  HG  LEU A 104     -32.776   1.435  78.470  1.00 58.79           H  
ATOM   1530  CD1 LEU A 104     -31.540   3.195  78.526  1.00 58.79           C  
ATOM   1531 HD11 LEU A 104     -30.658   2.656  78.871  1.00 58.79           H  
ATOM   1532 HD12 LEU A 104     -32.052   3.614  79.393  1.00 58.79           H  
ATOM   1533 HD13 LEU A 104     -31.230   3.998  77.858  1.00 58.79           H  
ATOM   1534  CD2 LEU A 104     -33.731   3.011  77.394  1.00 58.79           C  
ATOM   1535 HD21 LEU A 104     -34.436   2.334  76.912  1.00 58.79           H  
ATOM   1536 HD22 LEU A 104     -33.470   3.807  76.697  1.00 58.79           H  
ATOM   1537 HD23 LEU A 104     -34.201   3.435  78.282  1.00 58.79           H  
ATOM   1538  N   GLU A 105     -32.045  -1.532  76.476  1.00 61.09           N  
ATOM   1539  H   GLU A 105     -32.001  -1.264  75.503  1.00 61.09           H  
ATOM   1540  CA  GLU A 105     -32.809  -2.738  76.806  1.00 61.09           C  
ATOM   1541  HA  GLU A 105     -33.575  -2.451  77.527  1.00 61.09           H  
ATOM   1542  C   GLU A 105     -31.935  -3.811  77.479  1.00 61.09           C  
ATOM   1543  CB  GLU A 105     -33.511  -3.258  75.534  1.00 61.09           C  
ATOM   1544  HB2 GLU A 105     -32.874  -3.986  75.031  1.00 61.09           H  
ATOM   1545  HB3 GLU A 105     -33.692  -2.427  74.853  1.00 61.09           H  
ATOM   1546  O   GLU A 105     -32.315  -4.367  78.513  1.00 61.09           O  
ATOM   1547  CG  GLU A 105     -34.869  -3.882  75.882  1.00 61.09           C  
ATOM   1548  HG2 GLU A 105     -35.458  -3.139  76.420  1.00 61.09           H  
ATOM   1549  HG3 GLU A 105     -34.710  -4.724  76.555  1.00 61.09           H  
ATOM   1550  CD  GLU A 105     -35.660  -4.360  74.653  1.00 61.09           C  
ATOM   1551  OE1 GLU A 105     -36.896  -4.143  74.654  1.00 61.09           O  
ATOM   1552  OE2 GLU A 105     -35.049  -4.999  73.771  1.00 61.09           O  
ATOM   1553  N   ALA A 106     -30.714  -4.021  76.972  1.00 57.89           N  
ATOM   1554  H   ALA A 106     -30.481  -3.554  76.108  1.00 57.89           H  
ATOM   1555  CA  ALA A 106     -29.747  -4.961  77.543  1.00 57.89           C  
ATOM   1556  HA  ALA A 106     -30.234  -5.930  77.648  1.00 57.89           H  
ATOM   1557  C   ALA A 106     -29.227  -4.560  78.940  1.00 57.89           C  
ATOM   1558  CB  ALA A 106     -28.591  -5.109  76.547  1.00 57.89           C  
ATOM   1559  HB1 ALA A 106     -27.876  -5.843  76.920  1.00 57.89           H  
ATOM   1560  HB2 ALA A 106     -28.088  -4.151  76.417  1.00 57.89           H  
ATOM   1561  HB3 ALA A 106     -28.975  -5.442  75.583  1.00 57.89           H  
ATOM   1562  O   ALA A 106     -28.842  -5.432  79.719  1.00 57.89           O  
ATOM   1563  N   ALA A 107     -29.230  -3.265  79.281  1.00 60.72           N  
ATOM   1564  H   ALA A 107     -29.549  -2.594  78.597  1.00 60.72           H  
ATOM   1565  CA  ALA A 107     -28.781  -2.764  80.584  1.00 60.72           C  
ATOM   1566  HA  ALA A 107     -27.956  -3.386  80.930  1.00 60.72           H  
ATOM   1567  C   ALA A 107     -29.870  -2.817  81.678  1.00 60.72           C  
ATOM   1568  CB  ALA A 107     -28.240  -1.343  80.383  1.00 60.72           C  
ATOM   1569  HB1 ALA A 107     -27.444  -1.353  79.638  1.00 60.72           H  
ATOM   1570  HB2 ALA A 107     -29.039  -0.686  80.038  1.00 60.72           H  
ATOM   1571  HB3 ALA A 107     -27.843  -0.965  81.325  1.00 60.72           H  
ATOM   1572  O   ALA A 107     -29.550  -2.813  82.869  1.00 60.72           O  
ATOM   1573  N   LEU A 108     -31.156  -2.905  81.304  1.00 64.48           N  
ATOM   1574  H   LEU A 108     -31.354  -2.915  80.314  1.00 64.48           H  
ATOM   1575  CA  LEU A 108     -32.290  -2.965  82.243  1.00 64.48           C  
ATOM   1576  HA  LEU A 108     -32.323  -2.016  82.779  1.00 64.48           H  
ATOM   1577  C   LEU A 108     -32.198  -4.059  83.334  1.00 64.48           C  
ATOM   1578  CB  LEU A 108     -33.617  -3.145  81.473  1.00 64.48           C  
ATOM   1579  HB2 LEU A 108     -33.528  -4.014  80.820  1.00 64.48           H  
ATOM   1580  HB3 LEU A 108     -34.406  -3.365  82.191  1.00 64.48           H  
ATOM   1581  O   LEU A 108     -32.590  -3.767  84.470  1.00 64.48           O  
ATOM   1582  CG  LEU A 108     -34.077  -1.946  80.629  1.00 64.48           C  
ATOM   1583  HG  LEU A 108     -33.282  -1.661  79.939  1.00 64.48           H  
ATOM   1584  CD1 LEU A 108     -35.307  -2.327  79.805  1.00 64.48           C  
ATOM   1585 HD11 LEU A 108     -35.582  -1.502  79.149  1.00 64.48           H  
ATOM   1586 HD12 LEU A 108     -35.074  -3.192  79.183  1.00 64.48           H  
ATOM   1587 HD13 LEU A 108     -36.144  -2.573  80.459  1.00 64.48           H  
ATOM   1588  CD2 LEU A 108     -34.446  -0.738  81.492  1.00 64.48           C  
ATOM   1589 HD21 LEU A 108     -35.205  -1.013  82.224  1.00 64.48           H  
ATOM   1590 HD22 LEU A 108     -33.553  -0.368  81.996  1.00 64.48           H  
ATOM   1591 HD23 LEU A 108     -34.824   0.057  80.849  1.00 64.48           H  
ATOM   1592  N   PRO A 109     -31.730  -5.301  83.070  1.00 63.36           N  
ATOM   1593  CA  PRO A 109     -31.795  -6.385  84.055  1.00 63.36           C  
ATOM   1594  HA  PRO A 109     -32.833  -6.507  84.363  1.00 63.36           H  
ATOM   1595  C   PRO A 109     -30.938  -6.142  85.302  1.00 63.36           C  
ATOM   1596  CB  PRO A 109     -31.341  -7.652  83.315  1.00 63.36           C  
ATOM   1597  HB2 PRO A 109     -30.272  -7.809  83.456  1.00 63.36           H  
ATOM   1598  HB3 PRO A 109     -31.898  -8.530  83.643  1.00 63.36           H  
ATOM   1599  O   PRO A 109     -31.352  -6.503  86.410  1.00 63.36           O  
ATOM   1600  CG  PRO A 109     -31.607  -7.333  81.847  1.00 63.36           C  
ATOM   1601  HG2 PRO A 109     -30.962  -7.905  81.180  1.00 63.36           H  
ATOM   1602  HG3 PRO A 109     -32.658  -7.500  81.611  1.00 63.36           H  
ATOM   1603  CD  PRO A 109     -31.298  -5.844  81.789  1.00 63.36           C  
ATOM   1604  HD2 PRO A 109     -31.813  -5.397  80.939  1.00 63.36           H  
ATOM   1605  HD3 PRO A 109     -30.221  -5.702  81.699  1.00 63.36           H  
ATOM   1606  N   GLU A 110     -29.768  -5.516  85.132  1.00 59.41           N  
ATOM   1607  H   GLU A 110     -29.512  -5.211  84.203  1.00 59.41           H  
ATOM   1608  CA  GLU A 110     -28.800  -5.284  86.211  1.00 59.41           C  
ATOM   1609  HA  GLU A 110     -28.850  -6.128  86.899  1.00 59.41           H  
ATOM   1610  C   GLU A 110     -29.115  -4.046  87.065  1.00 59.41           C  
ATOM   1611  CB  GLU A 110     -27.356  -5.245  85.673  1.00 59.41           C  
ATOM   1612  HB2 GLU A 110     -27.244  -4.423  84.966  1.00 59.41           H  
ATOM   1613  HB3 GLU A 110     -26.700  -5.063  86.524  1.00 59.41           H  
ATOM   1614  O   GLU A 110     -28.483  -3.849  88.104  1.00 59.41           O  
ATOM   1615  CG  GLU A 110     -26.941  -6.570  85.004  1.00 59.41           C  
ATOM   1616  HG2 GLU A 110     -27.466  -7.385  85.501  1.00 59.41           H  
ATOM   1617  HG3 GLU A 110     -27.267  -6.558  83.964  1.00 59.41           H  
ATOM   1618  CD  GLU A 110     -25.429  -6.860  85.079  1.00 59.41           C  
ATOM   1619  OE1 GLU A 110     -25.084  -8.063  85.013  1.00 59.41           O  
ATOM   1620  OE2 GLU A 110     -24.633  -5.909  85.249  1.00 59.41           O  
ATOM   1621  N   VAL A 111     -30.125  -3.238  86.701  1.00 61.48           N  
ATOM   1622  H   VAL A 111     -30.612  -3.437  85.838  1.00 61.48           H  
ATOM   1623  CA  VAL A 111     -30.480  -2.032  87.466  1.00 61.48           C  
ATOM   1624  HA  VAL A 111     -29.596  -1.394  87.452  1.00 61.48           H  
ATOM   1625  C   VAL A 111     -30.840  -2.402  88.919  1.00 61.48           C  
ATOM   1626  CB  VAL A 111     -31.601  -1.205  86.810  1.00 61.48           C  
ATOM   1627  HB  VAL A 111     -32.499  -1.814  86.707  1.00 61.48           H  
ATOM   1628  O   VAL A 111     -31.786  -3.186  89.130  1.00 61.48           O  
ATOM   1629  CG1 VAL A 111     -31.930   0.030  87.667  1.00 61.48           C  
ATOM   1630 HG11 VAL A 111     -31.025   0.608  87.857  1.00 61.48           H  
ATOM   1631 HG12 VAL A 111     -32.372  -0.266  88.619  1.00 61.48           H  
ATOM   1632 HG13 VAL A 111     -32.643   0.675  87.153  1.00 61.48           H  
ATOM   1633  CG2 VAL A 111     -31.162  -0.712  85.425  1.00 61.48           C  
ATOM   1634 HG21 VAL A 111     -31.957  -0.132  84.957  1.00 61.48           H  
ATOM   1635 HG22 VAL A 111     -30.936  -1.559  84.777  1.00 61.48           H  
ATOM   1636 HG23 VAL A 111     -30.269  -0.092  85.509  1.00 61.48           H  
ATOM   1637  N   PRO A 112     -30.132  -1.841  89.927  1.00 68.15           N  
ATOM   1638  CA  PRO A 112     -30.325  -2.170  91.336  1.00 68.15           C  
ATOM   1639  HA  PRO A 112     -30.035  -3.212  91.477  1.00 68.15           H  
ATOM   1640  C   PRO A 112     -31.765  -1.967  91.806  1.00 68.15           C  
ATOM   1641  CB  PRO A 112     -29.361  -1.273  92.121  1.00 68.15           C  
ATOM   1642  HB2 PRO A 112     -28.997  -1.760  93.025  1.00 68.15           H  
ATOM   1643  HB3 PRO A 112     -29.840  -0.324  92.364  1.00 68.15           H  
ATOM   1644  O   PRO A 112     -32.429  -0.997  91.444  1.00 68.15           O  
ATOM   1645  CG  PRO A 112     -28.235  -1.017  91.126  1.00 68.15           C  
ATOM   1646  HG2 PRO A 112     -27.547  -1.862  91.120  1.00 68.15           H  
ATOM   1647  HG3 PRO A 112     -27.707  -0.087  91.338  1.00 68.15           H  
ATOM   1648  CD  PRO A 112     -28.978  -0.952  89.796  1.00 68.15           C  
ATOM   1649  HD2 PRO A 112     -28.300  -1.272  89.005  1.00 68.15           H  
ATOM   1650  HD3 PRO A 112     -29.319   0.067  89.615  1.00 68.15           H  
ATOM   1651  N   ALA A 113     -32.245  -2.864  92.672  1.00 63.90           N  
ATOM   1652  H   ALA A 113     -31.644  -3.631  92.939  1.00 63.90           H  
ATOM   1653  CA  ALA A 113     -33.646  -2.901  93.098  1.00 63.90           C  
ATOM   1654  HA  ALA A 113     -34.263  -3.111  92.224  1.00 63.90           H  
ATOM   1655  C   ALA A 113     -34.165  -1.579  93.702  1.00 63.90           C  
ATOM   1656  CB  ALA A 113     -33.805  -4.057  94.093  1.00 63.90           C  
ATOM   1657  HB1 ALA A 113     -33.197  -3.875  94.979  1.00 63.90           H  
ATOM   1658  HB2 ALA A 113     -33.501  -4.994  93.627  1.00 63.90           H  
ATOM   1659  HB3 ALA A 113     -34.851  -4.135  94.391  1.00 63.90           H  
ATOM   1660  O   ALA A 113     -35.340  -1.267  93.540  1.00 63.90           O  
ATOM   1661  N   THR A 114     -33.303  -0.803  94.367  1.00 62.15           N  
ATOM   1662  H   THR A 114     -32.337  -1.090  94.429  1.00 62.15           H  
ATOM   1663  CA  THR A 114     -33.639   0.492  94.986  1.00 62.15           C  
ATOM   1664  HA  THR A 114     -34.583   0.404  95.522  1.00 62.15           H  
ATOM   1665  C   THR A 114     -33.816   1.630  93.984  1.00 62.15           C  
ATOM   1666  CB  THR A 114     -32.540   0.903  95.979  1.00 62.15           C  
ATOM   1667  HB  THR A 114     -32.650   1.954  96.243  1.00 62.15           H  
ATOM   1668  O   THR A 114     -34.616   2.524  94.225  1.00 62.15           O  
ATOM   1669  CG2 THR A 114     -32.612   0.070  97.258  1.00 62.15           C  
ATOM   1670 HG21 THR A 114     -33.583   0.214  97.732  1.00 62.15           H  
ATOM   1671 HG22 THR A 114     -32.472  -0.986  97.030  1.00 62.15           H  
ATOM   1672 HG23 THR A 114     -31.831   0.397  97.944  1.00 62.15           H  
ATOM   1673  OG1 THR A 114     -31.258   0.680  95.423  1.00 62.15           O  
ATOM   1674  HG1 THR A 114     -30.992   1.473  94.953  1.00 62.15           H  
ATOM   1675  N   GLU A 115     -33.089   1.608  92.866  1.00 64.22           N  
ATOM   1676  H   GLU A 115     -32.470   0.827  92.703  1.00 64.22           H  
ATOM   1677  CA  GLU A 115     -33.179   2.627  91.807  1.00 64.22           C  
ATOM   1678  HA  GLU A 115     -33.479   3.587  92.228  1.00 64.22           H  
ATOM   1679  C   GLU A 115     -34.225   2.251  90.751  1.00 64.22           C  
ATOM   1680  CB  GLU A 115     -31.802   2.798  91.154  1.00 64.22           C  
ATOM   1681  HB2 GLU A 115     -31.450   1.825  90.812  1.00 64.22           H  
ATOM   1682  HB3 GLU A 115     -31.899   3.460  90.293  1.00 64.22           H  
ATOM   1683  O   GLU A 115     -34.754   3.107  90.046  1.00 64.22           O  
ATOM   1684  CG  GLU A 115     -30.787   3.405  92.136  1.00 64.22           C  
ATOM   1685  HG2 GLU A 115     -31.131   4.398  92.425  1.00 64.22           H  
ATOM   1686  HG3 GLU A 115     -30.747   2.791  93.035  1.00 64.22           H  
ATOM   1687  CD  GLU A 115     -29.367   3.506  91.560  1.00 64.22           C  
ATOM   1688  OE1 GLU A 115     -28.467   3.844  92.362  1.00 64.22           O  
ATOM   1689  OE2 GLU A 115     -29.180   3.201  90.361  1.00 64.22           O  
ATOM   1690  N   ARG A 116     -34.568   0.959  90.677  1.00 61.21           N  
ATOM   1691  H   ARG A 116     -34.036   0.325  91.255  1.00 61.21           H  
ATOM   1692  CA  ARG A 116     -35.525   0.382  89.729  1.00 61.21           C  
ATOM   1693  HA  ARG A 116     -35.127   0.522  88.724  1.00 61.21           H  
ATOM   1694  C   ARG A 116     -36.894   1.073  89.757  1.00 61.21           C  
ATOM   1695  CB  ARG A 116     -35.614  -1.122  90.036  1.00 61.21           C  
ATOM   1696  HB2 ARG A 116     -36.192  -1.272  90.948  1.00 61.21           H  
ATOM   1697  HB3 ARG A 116     -34.606  -1.501  90.204  1.00 61.21           H  
ATOM   1698  O   ARG A 116     -37.511   1.206  88.708  1.00 61.21           O  
ATOM   1699  CG  ARG A 116     -36.231  -1.943  88.899  1.00 61.21           C  
ATOM   1700  HG2 ARG A 116     -37.266  -1.630  88.758  1.00 61.21           H  
ATOM   1701  HG3 ARG A 116     -35.685  -1.762  87.973  1.00 61.21           H  
ATOM   1702  CD  ARG A 116     -36.210  -3.445  89.223  1.00 61.21           C  
ATOM   1703  HD2 ARG A 116     -36.633  -3.603  90.215  1.00 61.21           H  
ATOM   1704  HD3 ARG A 116     -36.845  -3.945  88.492  1.00 61.21           H  
ATOM   1705  NE  ARG A 116     -34.849  -4.022  89.156  1.00 61.21           N  
ATOM   1706  HE  ARG A 116     -34.072  -3.380  89.091  1.00 61.21           H  
ATOM   1707  NH1 ARG A 116     -35.428  -6.245  89.066  1.00 61.21           N  
ATOM   1708 HH11 ARG A 116     -35.143  -7.196  88.882  1.00 61.21           H  
ATOM   1709 HH12 ARG A 116     -36.394  -5.990  89.213  1.00 61.21           H  
ATOM   1710  NH2 ARG A 116     -33.301  -5.614  88.737  1.00 61.21           N  
ATOM   1711 HH21 ARG A 116     -33.032  -6.497  88.327  1.00 61.21           H  
ATOM   1712 HH22 ARG A 116     -32.619  -4.872  88.670  1.00 61.21           H  
ATOM   1713  CZ  ARG A 116     -34.535  -5.294  88.992  1.00 61.21           C  
ATOM   1714  N   GLU A 117     -37.353   1.545  90.915  1.00 68.35           N  
ATOM   1715  H   GLU A 117     -36.777   1.427  91.736  1.00 68.35           H  
ATOM   1716  CA  GLU A 117     -38.632   2.259  91.058  1.00 68.35           C  
ATOM   1717  HA  GLU A 117     -39.404   1.697  90.533  1.00 68.35           H  
ATOM   1718  C   GLU A 117     -38.587   3.665  90.424  1.00 68.35           C  
ATOM   1719  CB  GLU A 117     -38.997   2.283  92.555  1.00 68.35           C  
ATOM   1720  HB2 GLU A 117     -38.810   1.290  92.963  1.00 68.35           H  
ATOM   1721  HB3 GLU A 117     -38.347   2.990  93.072  1.00 68.35           H  
ATOM   1722  O   GLU A 117     -39.509   4.055  89.705  1.00 68.35           O  
ATOM   1723  CG  GLU A 117     -40.467   2.628  92.833  1.00 68.35           C  
ATOM   1724  HG2 GLU A 117     -41.094   2.023  92.177  1.00 68.35           H  
ATOM   1725  HG3 GLU A 117     -40.642   3.676  92.590  1.00 68.35           H  
ATOM   1726  CD  GLU A 117     -40.854   2.363  94.301  1.00 68.35           C  
ATOM   1727  OE1 GLU A 117     -41.952   1.802  94.523  1.00 68.35           O  
ATOM   1728  OE2 GLU A 117     -40.063   2.730  95.199  1.00 68.35           O  
ATOM   1729  N   GLU A 118     -37.483   4.402  90.590  1.00 66.09           N  
ATOM   1730  H   GLU A 118     -36.717   4.017  91.125  1.00 66.09           H  
ATOM   1731  CA  GLU A 118     -37.284   5.710  89.950  1.00 66.09           C  
ATOM   1732  HA  GLU A 118     -38.213   6.273  90.043  1.00 66.09           H  
ATOM   1733  C   GLU A 118     -36.988   5.569  88.446  1.00 66.09           C  
ATOM   1734  CB  GLU A 118     -36.185   6.495  90.689  1.00 66.09           C  
ATOM   1735  HB2 GLU A 118     -36.388   6.457  91.760  1.00 66.09           H  
ATOM   1736  HB3 GLU A 118     -35.214   6.037  90.497  1.00 66.09           H  
ATOM   1737  O   GLU A 118     -37.486   6.359  87.638  1.00 66.09           O  
ATOM   1738  CG  GLU A 118     -36.169   7.968  90.246  1.00 66.09           C  
ATOM   1739  HG2 GLU A 118     -35.910   8.016  89.188  1.00 66.09           H  
ATOM   1740  HG3 GLU A 118     -37.176   8.370  90.356  1.00 66.09           H  
ATOM   1741  CD  GLU A 118     -35.190   8.866  91.021  1.00 66.09           C  
ATOM   1742  OE1 GLU A 118     -35.348  10.103  90.880  1.00 66.09           O  
ATOM   1743  OE2 GLU A 118     -34.277   8.339  91.692  1.00 66.09           O  
ATOM   1744  N   LEU A 119     -36.254   4.520  88.050  1.00 60.39           N  
ATOM   1745  H   LEU A 119     -35.834   3.947  88.768  1.00 60.39           H  
ATOM   1746  CA  LEU A 119     -36.048   4.144  86.650  1.00 60.39           C  
ATOM   1747  HA  LEU A 119     -35.581   4.983  86.134  1.00 60.39           H  
ATOM   1748  C   LEU A 119     -37.386   3.848  85.963  1.00 60.39           C  
ATOM   1749  CB  LEU A 119     -35.109   2.927  86.559  1.00 60.39           C  
ATOM   1750  HB2 LEU A 119     -35.631   2.053  86.949  1.00 60.39           H  
ATOM   1751  HB3 LEU A 119     -34.236   3.091  87.190  1.00 60.39           H  
ATOM   1752  O   LEU A 119     -37.649   4.406  84.899  1.00 60.39           O  
ATOM   1753  CG  LEU A 119     -34.661   2.659  85.105  1.00 60.39           C  
ATOM   1754  HG  LEU A 119     -35.339   3.142  84.402  1.00 60.39           H  
ATOM   1755  CD1 LEU A 119     -33.262   3.217  84.851  1.00 60.39           C  
ATOM   1756 HD11 LEU A 119     -33.247   4.285  85.069  1.00 60.39           H  
ATOM   1757 HD12 LEU A 119     -32.990   3.061  83.808  1.00 60.39           H  
ATOM   1758 HD13 LEU A 119     -32.535   2.710  85.486  1.00 60.39           H  
ATOM   1759  CD2 LEU A 119     -34.681   1.165  84.794  1.00 60.39           C  
ATOM   1760 HD21 LEU A 119     -34.081   0.611  85.517  1.00 60.39           H  
ATOM   1761 HD22 LEU A 119     -34.284   0.995  83.793  1.00 60.39           H  
ATOM   1762 HD23 LEU A 119     -35.707   0.801  84.833  1.00 60.39           H  
ATOM   1763  N   VAL A 120     -38.255   3.042  86.587  1.00 65.28           N  
ATOM   1764  H   VAL A 120     -37.971   2.609  87.455  1.00 65.28           H  
ATOM   1765  CA  VAL A 120     -39.614   2.777  86.091  1.00 65.28           C  
ATOM   1766  HA  VAL A 120     -39.534   2.377  85.080  1.00 65.28           H  
ATOM   1767  C   VAL A 120     -40.395   4.082  85.969  1.00 65.28           C  
ATOM   1768  CB  VAL A 120     -40.348   1.719  86.942  1.00 65.28           C  
ATOM   1769  HB  VAL A 120     -40.198   1.936  87.999  1.00 65.28           H  
ATOM   1770  O   VAL A 120     -40.859   4.365  84.876  1.00 65.28           O  
ATOM   1771  CG1 VAL A 120     -41.856   1.660  86.666  1.00 65.28           C  
ATOM   1772 HG11 VAL A 120     -42.339   2.581  86.995  1.00 65.28           H  
ATOM   1773 HG12 VAL A 120     -42.046   1.520  85.602  1.00 65.28           H  
ATOM   1774 HG13 VAL A 120     -42.307   0.838  87.221  1.00 65.28           H  
ATOM   1775  CG2 VAL A 120     -39.792   0.321  86.626  1.00 65.28           C  
ATOM   1776 HG21 VAL A 120     -40.055   0.037  85.607  1.00 65.28           H  
ATOM   1777 HG22 VAL A 120     -40.211  -0.405  87.323  1.00 65.28           H  
ATOM   1778 HG23 VAL A 120     -38.706   0.311  86.718  1.00 65.28           H  
ATOM   1779  N   GLN A 121     -40.439   4.955  86.982  1.00 65.76           N  
ATOM   1780  H   GLN A 121     -40.045   4.686  87.873  1.00 65.76           H  
ATOM   1781  CA  GLN A 121     -41.122   6.258  86.862  1.00 65.76           C  
ATOM   1782  HA  GLN A 121     -42.176   6.084  86.643  1.00 65.76           H  
ATOM   1783  C   GLN A 121     -40.557   7.170  85.756  1.00 65.76           C  
ATOM   1784  CB  GLN A 121     -41.002   7.039  88.173  1.00 65.76           C  
ATOM   1785  HB2 GLN A 121     -41.303   8.070  87.988  1.00 65.76           H  
ATOM   1786  HB3 GLN A 121     -39.963   7.045  88.500  1.00 65.76           H  
ATOM   1787  O   GLN A 121     -41.238   8.080  85.267  1.00 65.76           O  
ATOM   1788  CG  GLN A 121     -41.884   6.499  89.299  1.00 65.76           C  
ATOM   1789  HG2 GLN A 121     -41.615   5.465  89.518  1.00 65.76           H  
ATOM   1790  HG3 GLN A 121     -42.929   6.518  88.990  1.00 65.76           H  
ATOM   1791  CD  GLN A 121     -41.732   7.336  90.565  1.00 65.76           C  
ATOM   1792  NE2 GLN A 121     -42.111   6.811  91.707  1.00 65.76           N  
ATOM   1793 HE21 GLN A 121     -41.902   7.347  92.538  1.00 65.76           H  
ATOM   1794 HE22 GLN A 121     -42.379   5.838  91.745  1.00 65.76           H  
ATOM   1795  OE1 GLN A 121     -41.288   8.477  90.555  1.00 65.76           O  
ATOM   1796  N   ARG A 122     -39.279   7.017  85.397  1.00 64.43           N  
ATOM   1797  H   ARG A 122     -38.740   6.312  85.880  1.00 64.43           H  
ATOM   1798  CA  ARG A 122     -38.625   7.813  84.350  1.00 64.43           C  
ATOM   1799  HA  ARG A 122     -39.072   8.807  84.343  1.00 64.43           H  
ATOM   1800  C   ARG A 122     -38.897   7.229  82.961  1.00 64.43           C  
ATOM   1801  CB  ARG A 122     -37.140   7.960  84.711  1.00 64.43           C  
ATOM   1802  HB2 ARG A 122     -36.593   7.064  84.419  1.00 64.43           H  
ATOM   1803  HB3 ARG A 122     -37.062   8.067  85.793  1.00 64.43           H  
ATOM   1804  O   ARG A 122     -39.257   7.990  82.065  1.00 64.43           O  
ATOM   1805  CG  ARG A 122     -36.493   9.204  84.089  1.00 64.43           C  
ATOM   1806  HG2 ARG A 122     -37.117  10.076  84.285  1.00 64.43           H  
ATOM   1807  HG3 ARG A 122     -36.390   9.066  83.012  1.00 64.43           H  
ATOM   1808  CD  ARG A 122     -35.116   9.419  84.729  1.00 64.43           C  
ATOM   1809  HD2 ARG A 122     -34.493   8.550  84.515  1.00 64.43           H  
ATOM   1810  HD3 ARG A 122     -35.242   9.496  85.809  1.00 64.43           H  
ATOM   1811  NE  ARG A 122     -34.452  10.637  84.224  1.00 64.43           N  
ATOM   1812  HE  ARG A 122     -34.853  11.067  83.403  1.00 64.43           H  
ATOM   1813  NH1 ARG A 122     -32.681  10.607  85.689  1.00 64.43           N  
ATOM   1814 HH11 ARG A 122     -31.807  10.983  86.027  1.00 64.43           H  
ATOM   1815 HH12 ARG A 122     -33.068   9.790  86.139  1.00 64.43           H  
ATOM   1816  NH2 ARG A 122     -32.790  12.194  84.125  1.00 64.43           N  
ATOM   1817 HH21 ARG A 122     -33.210  12.598  83.301  1.00 64.43           H  
ATOM   1818 HH22 ARG A 122     -31.899  12.536  84.457  1.00 64.43           H  
ATOM   1819  CZ  ARG A 122     -33.317  11.139  84.682  1.00 64.43           C  
ATOM   1820  N   LEU A 123     -38.854   5.903  82.820  1.00 58.05           N  
ATOM   1821  H   LEU A 123     -38.560   5.361  83.619  1.00 58.05           H  
ATOM   1822  CA  LEU A 123     -39.294   5.160  81.633  1.00 58.05           C  
ATOM   1823  HA  LEU A 123     -38.778   5.546  80.754  1.00 58.05           H  
ATOM   1824  C   LEU A 123     -40.800   5.332  81.380  1.00 58.05           C  
ATOM   1825  CB  LEU A 123     -38.948   3.669  81.815  1.00 58.05           C  
ATOM   1826  HB2 LEU A 123     -39.305   3.350  82.794  1.00 58.05           H  
ATOM   1827  HB3 LEU A 123     -39.487   3.086  81.068  1.00 58.05           H  
ATOM   1828  O   LEU A 123     -41.203   5.595  80.254  1.00 58.05           O  
ATOM   1829  CG  LEU A 123     -37.448   3.342  81.691  1.00 58.05           C  
ATOM   1830  HG  LEU A 123     -36.865   4.042  82.290  1.00 58.05           H  
ATOM   1831  CD1 LEU A 123     -37.183   1.929  82.207  1.00 58.05           C  
ATOM   1832 HD11 LEU A 123     -36.117   1.712  82.141  1.00 58.05           H  
ATOM   1833 HD12 LEU A 123     -37.490   1.855  83.250  1.00 58.05           H  
ATOM   1834 HD13 LEU A 123     -37.733   1.199  81.613  1.00 58.05           H  
ATOM   1835  CD2 LEU A 123     -36.969   3.415  80.239  1.00 58.05           C  
ATOM   1836 HD21 LEU A 123     -37.544   2.730  79.615  1.00 58.05           H  
ATOM   1837 HD22 LEU A 123     -35.917   3.136  80.187  1.00 58.05           H  
ATOM   1838 HD23 LEU A 123     -37.073   4.430  79.853  1.00 58.05           H  
ATOM   1839  N   GLU A 124     -41.632   5.281  82.421  1.00 61.31           N  
ATOM   1840  H   GLU A 124     -41.256   4.986  83.310  1.00 61.31           H  
ATOM   1841  CA  GLU A 124     -43.072   5.559  82.365  1.00 61.31           C  
ATOM   1842  HA  GLU A 124     -43.546   4.884  81.652  1.00 61.31           H  
ATOM   1843  C   GLU A 124     -43.351   6.990  81.905  1.00 61.31           C  
ATOM   1844  CB  GLU A 124     -43.726   5.358  83.740  1.00 61.31           C  
ATOM   1845  HB2 GLU A 124     -43.105   5.835  84.498  1.00 61.31           H  
ATOM   1846  HB3 GLU A 124     -44.694   5.858  83.737  1.00 61.31           H  
ATOM   1847  O   GLU A 124     -44.255   7.197  81.101  1.00 61.31           O  
ATOM   1848  CG  GLU A 124     -43.973   3.884  84.093  1.00 61.31           C  
ATOM   1849  HG2 GLU A 124     -44.610   3.454  83.319  1.00 61.31           H  
ATOM   1850  HG3 GLU A 124     -43.033   3.333  84.086  1.00 61.31           H  
ATOM   1851  CD  GLU A 124     -44.658   3.729  85.462  1.00 61.31           C  
ATOM   1852  OE1 GLU A 124     -45.413   2.742  85.611  1.00 61.31           O  
ATOM   1853  OE2 GLU A 124     -44.457   4.608  86.333  1.00 61.31           O  
ATOM   1854  N   ARG A 125     -42.561   7.982  82.344  1.00 62.37           N  
ATOM   1855  H   ARG A 125     -41.857   7.753  83.031  1.00 62.37           H  
ATOM   1856  CA  ARG A 125     -42.659   9.360  81.829  1.00 62.37           C  
ATOM   1857  HA  ARG A 125     -43.708   9.657  81.850  1.00 62.37           H  
ATOM   1858  C   ARG A 125     -42.256   9.468  80.357  1.00 62.37           C  
ATOM   1859  CB  ARG A 125     -41.852  10.331  82.704  1.00 62.37           C  
ATOM   1860  HB2 ARG A 125     -40.932   9.853  83.041  1.00 62.37           H  
ATOM   1861  HB3 ARG A 125     -41.583  11.204  82.109  1.00 62.37           H  
ATOM   1862  O   ARG A 125     -42.912  10.199  79.619  1.00 62.37           O  
ATOM   1863  CG  ARG A 125     -42.682  10.810  83.902  1.00 62.37           C  
ATOM   1864  HG2 ARG A 125     -43.566  11.327  83.528  1.00 62.37           H  
ATOM   1865  HG3 ARG A 125     -43.012   9.958  84.497  1.00 62.37           H  
ATOM   1866  CD  ARG A 125     -41.893  11.784  84.785  1.00 62.37           C  
ATOM   1867  HD2 ARG A 125     -42.595  12.278  85.456  1.00 62.37           H  
ATOM   1868  HD3 ARG A 125     -41.424  12.537  84.151  1.00 62.37           H  
ATOM   1869  NE  ARG A 125     -40.879  11.083  85.593  1.00 62.37           N  
ATOM   1870  HE  ARG A 125     -40.943  10.075  85.600  1.00 62.37           H  
ATOM   1871  NH1 ARG A 125     -39.823  12.935  86.453  1.00 62.37           N  
ATOM   1872 HH11 ARG A 125     -40.421  13.523  85.890  1.00 62.37           H  
ATOM   1873 HH12 ARG A 125     -39.153  13.326  87.100  1.00 62.37           H  
ATOM   1874  NH2 ARG A 125     -39.219  10.898  87.142  1.00 62.37           N  
ATOM   1875 HH21 ARG A 125     -38.585  11.298  87.819  1.00 62.37           H  
ATOM   1876 HH22 ARG A 125     -39.370   9.900  87.177  1.00 62.37           H  
ATOM   1877  CZ  ARG A 125     -39.980  11.639  86.387  1.00 62.37           C  
ATOM   1878  N   MET A 126     -41.236   8.732  79.914  1.00 57.36           N  
ATOM   1879  H   MET A 126     -40.729   8.165  80.579  1.00 57.36           H  
ATOM   1880  CA  MET A 126     -40.853   8.668  78.496  1.00 57.36           C  
ATOM   1881  HA  MET A 126     -40.753   9.684  78.114  1.00 57.36           H  
ATOM   1882  C   MET A 126     -41.948   7.994  77.646  1.00 57.36           C  
ATOM   1883  CB  MET A 126     -39.488   7.973  78.350  1.00 57.36           C  
ATOM   1884  HB2 MET A 126     -39.498   7.017  78.874  1.00 57.36           H  
ATOM   1885  HB3 MET A 126     -39.300   7.784  77.293  1.00 57.36           H  
ATOM   1886  O   MET A 126     -42.359   8.541  76.625  1.00 57.36           O  
ATOM   1887  CG  MET A 126     -38.353   8.849  78.901  1.00 57.36           C  
ATOM   1888  HG2 MET A 126     -38.272   9.743  78.282  1.00 57.36           H  
ATOM   1889  HG3 MET A 126     -38.615   9.170  79.910  1.00 57.36           H  
ATOM   1890  SD  MET A 126     -36.718   8.066  78.994  1.00 57.36           S  
ATOM   1891  CE  MET A 126     -36.369   7.783  77.234  1.00 57.36           C  
ATOM   1892  HE1 MET A 126     -37.092   7.080  76.820  1.00 57.36           H  
ATOM   1893  HE2 MET A 126     -35.370   7.361  77.127  1.00 57.36           H  
ATOM   1894  HE3 MET A 126     -36.421   8.725  76.688  1.00 57.36           H  
ATOM   1895  N   LEU A 127     -42.514   6.878  78.116  1.00 53.09           N  
ATOM   1896  H   LEU A 127     -42.111   6.462  78.943  1.00 53.09           H  
ATOM   1897  CA  LEU A 127     -43.677   6.209  77.514  1.00 53.09           C  
ATOM   1898  HA  LEU A 127     -43.447   5.968  76.476  1.00 53.09           H  
ATOM   1899  C   LEU A 127     -44.930   7.098  77.497  1.00 53.09           C  
ATOM   1900  CB  LEU A 127     -43.956   4.911  78.299  1.00 53.09           C  
ATOM   1901  HB2 LEU A 127     -45.018   4.672  78.244  1.00 53.09           H  
ATOM   1902  HB3 LEU A 127     -43.723   5.077  79.351  1.00 53.09           H  
ATOM   1903  O   LEU A 127     -45.670   7.110  76.513  1.00 53.09           O  
ATOM   1904  CG  LEU A 127     -43.161   3.703  77.777  1.00 53.09           C  
ATOM   1905  HG  LEU A 127     -42.145   4.011  77.527  1.00 53.09           H  
ATOM   1906  CD1 LEU A 127     -43.090   2.610  78.842  1.00 53.09           C  
ATOM   1907 HD11 LEU A 127     -42.566   2.991  79.719  1.00 53.09           H  
ATOM   1908 HD12 LEU A 127     -44.092   2.289  79.129  1.00 53.09           H  
ATOM   1909 HD13 LEU A 127     -42.533   1.758  78.455  1.00 53.09           H  
ATOM   1910  CD2 LEU A 127     -43.839   3.117  76.534  1.00 53.09           C  
ATOM   1911 HD21 LEU A 127     -44.843   2.767  76.775  1.00 53.09           H  
ATOM   1912 HD22 LEU A 127     -43.250   2.278  76.165  1.00 53.09           H  
ATOM   1913 HD23 LEU A 127     -43.893   3.867  75.745  1.00 53.09           H  
ATOM   1914  N   ALA A 128     -45.178   7.863  78.562  1.00 51.87           N  
ATOM   1915  H   ALA A 128     -44.589   7.758  79.375  1.00 51.87           H  
ATOM   1916  CA  ALA A 128     -46.313   8.779  78.646  1.00 51.87           C  
ATOM   1917  HA  ALA A 128     -47.224   8.217  78.445  1.00 51.87           H  
ATOM   1918  C   ALA A 128     -46.229   9.898  77.597  1.00 51.87           C  
ATOM   1919  CB  ALA A 128     -46.400   9.345  80.069  1.00 51.87           C  
ATOM   1920  HB1 ALA A 128     -45.495   9.904  80.305  1.00 51.87           H  
ATOM   1921  HB2 ALA A 128     -47.258  10.015  80.142  1.00 51.87           H  
ATOM   1922  HB3 ALA A 128     -46.523   8.533  80.785  1.00 51.87           H  
ATOM   1923  O   ALA A 128     -47.260  10.275  77.041  1.00 51.87           O  
ATOM   1924  N   ALA A 129     -45.021  10.381  77.286  1.00 46.33           N  
ATOM   1925  H   ALA A 129     -44.218  10.041  77.796  1.00 46.33           H  
ATOM   1926  CA  ALA A 129     -44.791  11.382  76.246  1.00 46.33           C  
ATOM   1927  HA  ALA A 129     -45.526  12.179  76.365  1.00 46.33           H  
ATOM   1928  C   ALA A 129     -44.959  10.834  74.813  1.00 46.33           C  
ATOM   1929  CB  ALA A 129     -43.400  11.986  76.464  1.00 46.33           C  
ATOM   1930  HB1 ALA A 129     -43.325  12.398  77.470  1.00 46.33           H  
ATOM   1931  HB2 ALA A 129     -42.635  11.222  76.329  1.00 46.33           H  
ATOM   1932  HB3 ALA A 129     -43.233  12.784  75.739  1.00 46.33           H  
ATOM   1933  O   ALA A 129     -45.308  11.601  73.920  1.00 46.33           O  
ATOM   1934  N   LEU A 130     -44.765   9.526  74.589  1.00 45.20           N  
ATOM   1935  H   LEU A 130     -44.410   8.965  75.350  1.00 45.20           H  
ATOM   1936  CA  LEU A 130     -44.978   8.872  73.285  1.00 45.20           C  
ATOM   1937  HA  LEU A 130     -44.603   9.525  72.498  1.00 45.20           H  
ATOM   1938  C   LEU A 130     -46.460   8.618  72.956  1.00 45.20           C  
ATOM   1939  CB  LEU A 130     -44.194   7.544  73.259  1.00 45.20           C  
ATOM   1940  HB2 LEU A 130     -44.621   6.891  72.497  1.00 45.20           H  
ATOM   1941  HB3 LEU A 130     -44.318   7.043  74.218  1.00 45.20           H  
ATOM   1942  O   LEU A 130     -46.844   8.609  71.787  1.00 45.20           O  
ATOM   1943  CG  LEU A 130     -42.695   7.708  72.956  1.00 45.20           C  
ATOM   1944  HG  LEU A 130     -42.283   8.516  73.561  1.00 45.20           H  
ATOM   1945  CD1 LEU A 130     -41.954   6.416  73.303  1.00 45.20           C  
ATOM   1946 HD11 LEU A 130     -42.354   5.584  72.724  1.00 45.20           H  
ATOM   1947 HD12 LEU A 130     -40.894   6.529  73.077  1.00 45.20           H  
ATOM   1948 HD13 LEU A 130     -42.060   6.206  74.367  1.00 45.20           H  
ATOM   1949  CD2 LEU A 130     -42.454   8.010  71.474  1.00 45.20           C  
ATOM   1950 HD21 LEU A 130     -42.925   8.952  71.195  1.00 45.20           H  
ATOM   1951 HD22 LEU A 130     -41.383   8.095  71.287  1.00 45.20           H  
ATOM   1952 HD23 LEU A 130     -42.857   7.209  70.854  1.00 45.20           H  
ATOM   1953  N   ARG A 131     -47.316   8.429  73.969  1.00 42.24           N  
ATOM   1954  H   ARG A 131     -46.929   8.450  74.902  1.00 42.24           H  
ATOM   1955  CA  ARG A 131     -48.742   8.087  73.784  1.00 42.24           C  
ATOM   1956  HA  ARG A 131     -48.782   7.129  73.265  1.00 42.24           H  
ATOM   1957  C   ARG A 131     -49.592   9.016  72.896  1.00 42.24           C  
ATOM   1958  CB  ARG A 131     -49.440   7.946  75.144  1.00 42.24           C  
ATOM   1959  HB2 ARG A 131     -49.088   8.717  75.829  1.00 42.24           H  
ATOM   1960  HB3 ARG A 131     -50.512   8.081  75.006  1.00 42.24           H  
ATOM   1961  O   ARG A 131     -50.489   8.466  72.255  1.00 42.24           O  
ATOM   1962  CG  ARG A 131     -49.219   6.557  75.747  1.00 42.24           C  
ATOM   1963  HG2 ARG A 131     -49.529   5.798  75.029  1.00 42.24           H  
ATOM   1964  HG3 ARG A 131     -48.164   6.418  75.984  1.00 42.24           H  
ATOM   1965  CD  ARG A 131     -50.062   6.422  77.016  1.00 42.24           C  
ATOM   1966  HD2 ARG A 131     -49.717   7.162  77.739  1.00 42.24           H  
ATOM   1967  HD3 ARG A 131     -51.105   6.622  76.771  1.00 42.24           H  
ATOM   1968  NE  ARG A 131     -49.946   5.070  77.588  1.00 42.24           N  
ATOM   1969  HE  ARG A 131     -49.397   4.406  77.062  1.00 42.24           H  
ATOM   1970  NH1 ARG A 131     -51.157   5.453  79.500  1.00 42.24           N  
ATOM   1971 HH11 ARG A 131     -51.501   5.133  80.394  1.00 42.24           H  
ATOM   1972 HH12 ARG A 131     -51.307   6.403  79.194  1.00 42.24           H  
ATOM   1973  NH2 ARG A 131     -50.239   3.447  79.155  1.00 42.24           N  
ATOM   1974 HH21 ARG A 131     -50.576   3.147  80.058  1.00 42.24           H  
ATOM   1975 HH22 ARG A 131     -49.667   2.820  78.607  1.00 42.24           H  
ATOM   1976  CZ  ARG A 131     -50.449   4.664  78.739  1.00 42.24           C  
ATOM   1977  N   PRO A 132     -49.410  10.355  72.846  1.00 35.78           N  
ATOM   1978  CA  PRO A 132     -50.343  11.244  72.143  1.00 35.78           C  
ATOM   1979  HA  PRO A 132     -51.317  11.179  72.628  1.00 35.78           H  
ATOM   1980  C   PRO A 132     -50.524  10.924  70.655  1.00 35.78           C  
ATOM   1981  CB  PRO A 132     -49.786  12.661  72.331  1.00 35.78           C  
ATOM   1982  HB2 PRO A 132     -50.583  13.402  72.384  1.00 35.78           H  
ATOM   1983  HB3 PRO A 132     -49.095  12.904  71.524  1.00 35.78           H  
ATOM   1984  O   PRO A 132     -51.603  11.151  70.115  1.00 35.78           O  
ATOM   1985  CG  PRO A 132     -49.011  12.565  73.642  1.00 35.78           C  
ATOM   1986  HG2 PRO A 132     -49.698  12.642  74.485  1.00 35.78           H  
ATOM   1987  HG3 PRO A 132     -48.226  13.318  73.708  1.00 35.78           H  
ATOM   1988  CD  PRO A 132     -48.436  11.156  73.571  1.00 35.78           C  
ATOM   1989  HD2 PRO A 132     -48.258  10.780  74.579  1.00 35.78           H  
ATOM   1990  HD3 PRO A 132     -47.511  11.176  72.995  1.00 35.78           H  
ATOM   1991  N   VAL A 133     -49.495  10.362  70.009  1.00 36.32           N  
ATOM   1992  H   VAL A 133     -48.652  10.172  70.532  1.00 36.32           H  
ATOM   1993  CA  VAL A 133     -49.471  10.080  68.564  1.00 36.32           C  
ATOM   1994  HA  VAL A 133     -49.600  11.017  68.021  1.00 36.32           H  
ATOM   1995  C   VAL A 133     -50.610   9.150  68.133  1.00 36.32           C  
ATOM   1996  CB  VAL A 133     -48.110   9.466  68.164  1.00 36.32           C  
ATOM   1997  HB  VAL A 133     -48.000   8.500  68.656  1.00 36.32           H  
ATOM   1998  O   VAL A 133     -51.246   9.384  67.112  1.00 36.32           O  
ATOM   1999  CG1 VAL A 133     -47.998   9.254  66.649  1.00 36.32           C  
ATOM   2000 HG11 VAL A 133     -48.751   8.546  66.303  1.00 36.32           H  
ATOM   2001 HG12 VAL A 133     -47.017   8.848  66.402  1.00 36.32           H  
ATOM   2002 HG13 VAL A 133     -48.134  10.200  66.126  1.00 36.32           H  
ATOM   2003  CG2 VAL A 133     -46.935  10.358  68.592  1.00 36.32           C  
ATOM   2004 HG21 VAL A 133     -47.044  11.353  68.160  1.00 36.32           H  
ATOM   2005 HG22 VAL A 133     -45.997   9.922  68.247  1.00 36.32           H  
ATOM   2006 HG23 VAL A 133     -46.883  10.436  69.678  1.00 36.32           H  
ATOM   2007  N   ALA A 134     -50.901   8.110  68.919  1.00 30.84           N  
ATOM   2008  H   ALA A 134     -50.403   8.010  69.792  1.00 30.84           H  
ATOM   2009  CA  ALA A 134     -51.823   7.048  68.513  1.00 30.84           C  
ATOM   2010  HA  ALA A 134     -51.600   6.772  67.482  1.00 30.84           H  
ATOM   2011  C   ALA A 134     -53.313   7.444  68.549  1.00 30.84           C  
ATOM   2012  CB  ALA A 134     -51.552   5.829  69.404  1.00 30.84           C  
ATOM   2013  HB1 ALA A 134     -51.770   6.071  70.444  1.00 30.84           H  
ATOM   2014  HB2 ALA A 134     -50.509   5.526  69.310  1.00 30.84           H  
ATOM   2015  HB3 ALA A 134     -52.186   5.000  69.088  1.00 30.84           H  
ATOM   2016  O   ALA A 134     -54.146   6.707  68.030  1.00 30.84           O  
ATOM   2017  N   GLN A 135     -53.677   8.558  69.197  1.00 26.35           N  
ATOM   2018  H   GLN A 135     -52.955   9.175  69.542  1.00 26.35           H  
ATOM   2019  CA  GLN A 135     -55.083   8.889  69.469  1.00 26.35           C  
ATOM   2020  HA  GLN A 135     -55.626   7.968  69.681  1.00 26.35           H  
ATOM   2021  C   GLN A 135     -55.839   9.550  68.313  1.00 26.35           C  
ATOM   2022  CB  GLN A 135     -55.183   9.810  70.694  1.00 26.35           C  
ATOM   2023  HB2 GLN A 135     -56.151  10.311  70.678  1.00 26.35           H  
ATOM   2024  HB3 GLN A 135     -54.410  10.577  70.653  1.00 26.35           H  
ATOM   2025  O   GLN A 135     -57.068   9.577  68.355  1.00 26.35           O  
ATOM   2026  CG  GLN A 135     -55.095   9.043  72.015  1.00 26.35           C  
ATOM   2027  HG2 GLN A 135     -55.757   8.178  71.967  1.00 26.35           H  
ATOM   2028  HG3 GLN A 135     -54.075   8.690  72.169  1.00 26.35           H  
ATOM   2029  CD  GLN A 135     -55.517   9.902  73.205  1.00 26.35           C  
ATOM   2030  NE2 GLN A 135     -55.897   9.296  74.307  1.00 26.35           N  
ATOM   2031 HE21 GLN A 135     -56.226   9.912  75.037  1.00 26.35           H  
ATOM   2032 HE22 GLN A 135     -55.980   8.290  74.330  1.00 26.35           H  
ATOM   2033  OE1 GLN A 135     -55.522  11.120  73.195  1.00 26.35           O  
ATOM   2034  N   ALA A 136     -55.147  10.139  67.336  1.00 23.81           N  
ATOM   2035  H   ALA A 136     -54.143  10.032  67.320  1.00 23.81           H  
ATOM   2036  CA  ALA A 136     -55.757  11.006  66.326  1.00 23.81           C  
ATOM   2037  HA  ALA A 136     -56.499  11.633  66.819  1.00 23.81           H  
ATOM   2038  C   ALA A 136     -56.510  10.199  65.245  1.00 23.81           C  
ATOM   2039  CB  ALA A 136     -54.668  11.938  65.777  1.00 23.81           C  
ATOM   2040  HB1 ALA A 136     -55.105  12.619  65.046  1.00 23.81           H  
ATOM   2041  HB2 ALA A 136     -54.228  12.518  66.589  1.00 23.81           H  
ATOM   2042  HB3 ALA A 136     -53.889  11.353  65.289  1.00 23.81           H  
ATOM   2043  O   ALA A 136     -56.053  10.088  64.112  1.00 23.81           O  
ATOM   2044  N   ALA A 137     -57.646   9.608  65.630  1.00 24.04           N  
ATOM   2045  H   ALA A 137     -57.884   9.687  66.608  1.00 24.04           H  
ATOM   2046  CA  ALA A 137     -58.359   8.589  64.862  1.00 24.04           C  
ATOM   2047  HA  ALA A 137     -57.662   8.132  64.160  1.00 24.04           H  
ATOM   2048  C   ALA A 137     -59.534   9.121  64.017  1.00 24.04           C  
ATOM   2049  CB  ALA A 137     -58.806   7.494  65.844  1.00 24.04           C  
ATOM   2050  HB1 ALA A 137     -59.323   6.705  65.297  1.00 24.04           H  
ATOM   2051  HB2 ALA A 137     -57.936   7.067  66.343  1.00 24.04           H  
ATOM   2052  HB3 ALA A 137     -59.486   7.902  66.591  1.00 24.04           H  
ATOM   2053  O   ALA A 137     -59.504   9.021  62.797  1.00 24.04           O  
ATOM   2054  N   ASP A 138     -60.588   9.635  64.661  1.00 20.82           N  
ATOM   2055  H   ASP A 138     -60.533   9.640  65.669  1.00 20.82           H  
ATOM   2056  CA  ASP A 138     -61.947   9.495  64.104  1.00 20.82           C  
ATOM   2057  HA  ASP A 138     -62.070   8.480  63.728  1.00 20.82           H  
ATOM   2058  C   ASP A 138     -62.328  10.440  62.947  1.00 20.82           C  
ATOM   2059  CB  ASP A 138     -62.984   9.718  65.227  1.00 20.82           C  
ATOM   2060  HB2 ASP A 138     -62.779  10.674  65.710  1.00 20.82           H  
ATOM   2061  HB3 ASP A 138     -63.973   9.786  64.775  1.00 20.82           H  
ATOM   2062  O   ASP A 138     -63.030  10.042  62.024  1.00 20.82           O  
ATOM   2063  CG  ASP A 138     -63.060   8.626  66.295  1.00 20.82           C  
ATOM   2064  OD1 ASP A 138     -62.592   7.497  66.037  1.00 20.82           O  
ATOM   2065  OD2 ASP A 138     -63.591   8.948  67.383  1.00 20.82           O  
ATOM   2066  N   ALA A 139     -62.068  11.738  63.110  1.00 19.36           N  
ATOM   2067  H   ALA A 139     -61.302  11.931  63.739  1.00 19.36           H  
ATOM   2068  CA  ALA A 139     -63.237  12.611  63.278  1.00 19.36           C  
ATOM   2069  HA  ALA A 139     -63.962  12.063  63.879  1.00 19.36           H  
ATOM   2070  C   ALA A 139     -64.021  13.040  62.019  1.00 19.36           C  
ATOM   2071  CB  ALA A 139     -62.813  13.824  64.118  1.00 19.36           C  
ATOM   2072  HB1 ALA A 139     -63.683  14.451  64.315  1.00 19.36           H  
ATOM   2073  HB2 ALA A 139     -62.399  13.487  65.068  1.00 19.36           H  
ATOM   2074  HB3 ALA A 139     -62.063  14.406  63.582  1.00 19.36           H  
ATOM   2075  O   ALA A 139     -65.237  12.862  61.971  1.00 19.36           O  
ATOM   2076  N   SER A 140     -63.387  13.760  61.092  1.00 17.90           N  
ATOM   2077  H   SER A 140     -62.377  13.763  61.093  1.00 17.90           H  
ATOM   2078  CA  SER A 140     -64.065  14.593  60.080  1.00 17.90           C  
ATOM   2079  HA  SER A 140     -65.137  14.585  60.276  1.00 17.90           H  
ATOM   2080  C   SER A 140     -63.889  14.025  58.657  1.00 17.90           C  
ATOM   2081  CB  SER A 140     -63.587  16.044  60.248  1.00 17.90           C  
ATOM   2082  HB2 SER A 140     -63.777  16.358  61.274  1.00 17.90           H  
ATOM   2083  HB3 SER A 140     -64.140  16.707  59.582  1.00 17.90           H  
ATOM   2084  O   SER A 140     -63.183  13.046  58.464  1.00 17.90           O  
ATOM   2085  OG  SER A 140     -62.207  16.164  59.977  1.00 17.90           O  
ATOM   2086  HG  SER A 140     -61.919  17.069  60.119  1.00 17.90           H  
ATOM   2087  N   GLY A 141     -64.512  14.542  57.594  1.00 16.81           N  
ATOM   2088  H   GLY A 141     -64.387  13.986  56.760  1.00 16.81           H  
ATOM   2089  CA  GLY A 141     -65.356  15.730  57.465  1.00 16.81           C  
ATOM   2090  HA2 GLY A 141     -64.734  16.572  57.158  1.00 16.81           H  
ATOM   2091  HA3 GLY A 141     -65.826  15.964  58.420  1.00 16.81           H  
ATOM   2092  C   GLY A 141     -66.484  15.540  56.445  1.00 16.81           C  
ATOM   2093  O   GLY A 141     -67.092  14.482  56.390  1.00 16.81           O  
ATOM   2094  N   THR A 142     -66.851  16.609  55.734  1.00 17.82           N  
ATOM   2095  H   THR A 142     -66.220  17.396  55.685  1.00 17.82           H  
ATOM   2096  CA  THR A 142     -68.273  16.941  55.527  1.00 17.82           C  
ATOM   2097  HA  THR A 142     -68.835  16.434  56.312  1.00 17.82           H  
ATOM   2098  C   THR A 142     -68.959  16.470  54.239  1.00 17.82           C  
ATOM   2099  CB  THR A 142     -68.505  18.449  55.733  1.00 17.82           C  
ATOM   2100  HB  THR A 142     -69.477  18.732  55.329  1.00 17.82           H  
ATOM   2101  O   THR A 142     -69.735  15.522  54.274  1.00 17.82           O  
ATOM   2102  CG2 THR A 142     -68.478  18.841  57.207  1.00 17.82           C  
ATOM   2103 HG21 THR A 142     -67.504  18.612  57.640  1.00 17.82           H  
ATOM   2104 HG22 THR A 142     -69.247  18.287  57.745  1.00 17.82           H  
ATOM   2105 HG23 THR A 142     -68.677  19.907  57.310  1.00 17.82           H  
ATOM   2106  OG1 THR A 142     -67.488  19.195  55.092  1.00 17.82           O  
ATOM   2107  HG1 THR A 142     -67.659  20.128  55.239  1.00 17.82           H  
ATOM   2108  N   GLY A 143     -68.864  17.259  53.166  1.00 16.28           N  
ATOM   2109  H   GLY A 143     -68.146  17.969  53.172  1.00 16.28           H  
ATOM   2110  CA  GLY A 143     -69.821  17.237  52.049  1.00 16.28           C  
ATOM   2111  HA2 GLY A 143     -70.739  16.724  52.335  1.00 16.28           H  
ATOM   2112  HA3 GLY A 143     -70.063  18.270  51.798  1.00 16.28           H  
ATOM   2113  C   GLY A 143     -69.262  16.562  50.801  1.00 16.28           C  
ATOM   2114  O   GLY A 143     -68.234  15.905  50.861  1.00 16.28           O  
ATOM   2115  N   ALA A 144     -69.801  16.755  49.603  1.00 17.72           N  
ATOM   2116  H   ALA A 144     -69.197  16.389  48.880  1.00 17.72           H  
ATOM   2117  CA  ALA A 144     -71.148  17.038  49.082  1.00 17.72           C  
ATOM   2118  HA  ALA A 144     -71.859  16.283  49.419  1.00 17.72           H  
ATOM   2119  C   ALA A 144     -70.967  16.905  47.541  1.00 17.72           C  
ATOM   2120  CB  ALA A 144     -71.622  18.443  49.505  1.00 17.72           C  
ATOM   2121  HB1 ALA A 144     -70.844  19.177  49.292  1.00 17.72           H  
ATOM   2122  HB2 ALA A 144     -71.859  18.455  50.569  1.00 17.72           H  
ATOM   2123  HB3 ALA A 144     -72.525  18.723  48.962  1.00 17.72           H  
ATOM   2124  O   ALA A 144     -69.958  16.385  47.080  1.00 17.72           O  
ATOM   2125  N   ASN A 145     -71.796  17.456  46.664  1.00 17.31           N  
ATOM   2126  H   ASN A 145     -71.267  17.738  45.852  1.00 17.31           H  
ATOM   2127  CA  ASN A 145     -73.061  16.848  46.252  1.00 17.31           C  
ATOM   2128  HA  ASN A 145     -73.131  15.848  46.679  1.00 17.31           H  
ATOM   2129  C   ASN A 145     -73.153  16.657  44.712  1.00 17.31           C  
ATOM   2130  CB  ASN A 145     -74.244  17.680  46.792  1.00 17.31           C  
ATOM   2131  HB2 ASN A 145     -74.169  18.709  46.440  1.00 17.31           H  
ATOM   2132  HB3 ASN A 145     -74.216  17.684  47.881  1.00 17.31           H  
ATOM   2133  O   ASN A 145     -73.480  15.549  44.309  1.00 17.31           O  
ATOM   2134  CG  ASN A 145     -75.598  17.113  46.390  1.00 17.31           C  
ATOM   2135  ND2 ASN A 145     -76.524  17.935  45.953  1.00 17.31           N  
ATOM   2136 HD21 ASN A 145     -76.335  18.917  45.812  1.00 17.31           H  
ATOM   2137 HD22 ASN A 145     -77.379  17.486  45.656  1.00 17.31           H  
ATOM   2138  OD1 ASN A 145     -75.865  15.936  46.507  1.00 17.31           O  
ATOM   2139  N   PRO A 146     -72.962  17.695  43.857  1.00 18.25           N  
ATOM   2140  CA  PRO A 146     -73.958  17.928  42.801  1.00 18.25           C  
ATOM   2141  HA  PRO A 146     -74.862  17.377  43.060  1.00 18.25           H  
ATOM   2142  C   PRO A 146     -73.613  17.434  41.369  1.00 18.25           C  
ATOM   2143  CB  PRO A 146     -74.310  19.412  42.951  1.00 18.25           C  
ATOM   2144  HB2 PRO A 146     -74.780  19.852  42.072  1.00 18.25           H  
ATOM   2145  HB3 PRO A 146     -74.961  19.544  43.815  1.00 18.25           H  
ATOM   2146  O   PRO A 146     -73.671  16.235  41.133  1.00 18.25           O  
ATOM   2147  CG  PRO A 146     -72.951  20.031  43.247  1.00 18.25           C  
ATOM   2148  HG2 PRO A 146     -72.379  20.140  42.326  1.00 18.25           H  
ATOM   2149  HG3 PRO A 146     -73.047  20.990  43.755  1.00 18.25           H  
ATOM   2150  CD  PRO A 146     -72.302  18.976  44.141  1.00 18.25           C  
ATOM   2151  HD2 PRO A 146     -71.234  18.912  43.932  1.00 18.25           H  
ATOM   2152  HD3 PRO A 146     -72.460  19.289  45.173  1.00 18.25           H  
ATOM   2153  N   SER A 147     -73.468  18.323  40.370  1.00 16.67           N  
ATOM   2154  H   SER A 147     -73.246  19.274  40.631  1.00 16.67           H  
ATOM   2155  CA  SER A 147     -74.445  18.280  39.257  1.00 16.67           C  
ATOM   2156  HA  SER A 147     -75.076  17.399  39.374  1.00 16.67           H  
ATOM   2157  C   SER A 147     -74.007  18.267  37.782  1.00 16.67           C  
ATOM   2158  CB  SER A 147     -75.348  19.516  39.394  1.00 16.67           C  
ATOM   2159  HB2 SER A 147     -75.968  19.406  40.283  1.00 16.67           H  
ATOM   2160  HB3 SER A 147     -76.014  19.597  38.535  1.00 16.67           H  
ATOM   2161  O   SER A 147     -74.857  17.902  36.985  1.00 16.67           O  
ATOM   2162  OG  SER A 147     -74.561  20.695  39.510  1.00 16.67           O  
ATOM   2163  HG  SER A 147     -74.566  21.116  38.647  1.00 16.67           H  
ATOM   2164  N   GLY A 148     -72.815  18.751  37.402  1.00 17.26           N  
ATOM   2165  H   GLY A 148     -72.133  18.916  38.128  1.00 17.26           H  
ATOM   2166  CA  GLY A 148     -72.559  19.382  36.078  1.00 17.26           C  
ATOM   2167  HA2 GLY A 148     -73.045  20.358  36.080  1.00 17.26           H  
ATOM   2168  HA3 GLY A 148     -71.488  19.556  35.976  1.00 17.26           H  
ATOM   2169  C   GLY A 148     -73.018  18.658  34.786  1.00 17.26           C  
ATOM   2170  O   GLY A 148     -72.994  17.434  34.719  1.00 17.26           O  
ATOM   2171  N   ASP A 149     -73.385  19.451  33.760  1.00 19.30           N  
ATOM   2172  H   ASP A 149     -73.295  20.445  33.913  1.00 19.30           H  
ATOM   2173  CA  ASP A 149     -74.460  19.119  32.794  1.00 19.30           C  
ATOM   2174  HA  ASP A 149     -75.123  18.406  33.284  1.00 19.30           H  
ATOM   2175  C   ASP A 149     -74.116  18.478  31.410  1.00 19.30           C  
ATOM   2176  CB  ASP A 149     -75.297  20.397  32.558  1.00 19.30           C  
ATOM   2177  HB2 ASP A 149     -74.663  21.151  32.092  1.00 19.30           H  
ATOM   2178  HB3 ASP A 149     -76.106  20.165  31.864  1.00 19.30           H  
ATOM   2179  O   ASP A 149     -74.650  17.414  31.108  1.00 19.30           O  
ATOM   2180  CG  ASP A 149     -75.905  21.006  33.827  1.00 19.30           C  
ATOM   2181  OD1 ASP A 149     -76.897  20.449  34.348  1.00 19.30           O  
ATOM   2182  OD2 ASP A 149     -75.347  22.023  34.305  1.00 19.30           O  
ATOM   2183  N   ASP A 150     -73.375  19.154  30.509  1.00 21.01           N  
ATOM   2184  H   ASP A 150     -72.791  19.877  30.903  1.00 21.01           H  
ATOM   2185  CA  ASP A 150     -73.982  19.546  29.199  1.00 21.01           C  
ATOM   2186  HA  ASP A 150     -75.036  19.282  29.276  1.00 21.01           H  
ATOM   2187  C   ASP A 150     -73.530  18.859  27.853  1.00 21.01           C  
ATOM   2188  CB  ASP A 150     -73.913  21.091  29.137  1.00 21.01           C  
ATOM   2189  HB2 ASP A 150     -73.042  21.388  28.552  1.00 21.01           H  
ATOM   2190  HB3 ASP A 150     -73.756  21.505  30.134  1.00 21.01           H  
ATOM   2191  O   ASP A 150     -73.101  17.709  27.829  1.00 21.01           O  
ATOM   2192  CG  ASP A 150     -75.175  21.755  28.575  1.00 21.01           C  
ATOM   2193  OD1 ASP A 150     -76.286  21.229  28.798  1.00 21.01           O  
ATOM   2194  OD2 ASP A 150     -75.003  22.801  27.914  1.00 21.01           O  
ATOM   2195  N   LEU A 151     -73.683  19.551  26.698  1.00 18.14           N  
ATOM   2196  H   LEU A 151     -73.772  20.546  26.846  1.00 18.14           H  
ATOM   2197  CA  LEU A 151     -74.498  19.113  25.528  1.00 18.14           C  
ATOM   2198  HA  LEU A 151     -75.116  18.277  25.858  1.00 18.14           H  
ATOM   2199  C   LEU A 151     -73.859  18.639  24.179  1.00 18.14           C  
ATOM   2200  CB  LEU A 151     -75.426  20.321  25.204  1.00 18.14           C  
ATOM   2201  HB2 LEU A 151     -74.998  21.231  25.623  1.00 18.14           H  
ATOM   2202  HB3 LEU A 151     -75.462  20.495  24.129  1.00 18.14           H  
ATOM   2203  O   LEU A 151     -74.623  18.256  23.299  1.00 18.14           O  
ATOM   2204  CG  LEU A 151     -76.875  20.192  25.700  1.00 18.14           C  
ATOM   2205  HG  LEU A 151     -76.882  19.825  26.726  1.00 18.14           H  
ATOM   2206  CD1 LEU A 151     -77.572  21.554  25.640  1.00 18.14           C  
ATOM   2207 HD11 LEU A 151     -77.043  22.255  26.286  1.00 18.14           H  
ATOM   2208 HD12 LEU A 151     -78.595  21.459  26.006  1.00 18.14           H  
ATOM   2209 HD13 LEU A 151     -77.572  21.931  24.617  1.00 18.14           H  
ATOM   2210  CD2 LEU A 151     -77.682  19.226  24.830  1.00 18.14           C  
ATOM   2211 HD21 LEU A 151     -78.700  19.148  25.213  1.00 18.14           H  
ATOM   2212 HD22 LEU A 151     -77.216  18.241  24.846  1.00 18.14           H  
ATOM   2213 HD23 LEU A 151     -77.702  19.584  23.800  1.00 18.14           H  
ATOM   2214  N   GLY A 152     -72.541  18.726  23.943  1.00 22.07           N  
ATOM   2215  H   GLY A 152     -71.972  18.946  24.748  1.00 22.07           H  
ATOM   2216  CA  GLY A 152     -71.901  18.853  22.593  1.00 22.07           C  
ATOM   2217  HA2 GLY A 152     -70.857  18.554  22.690  1.00 22.07           H  
ATOM   2218  HA3 GLY A 152     -71.902  19.913  22.342  1.00 22.07           H  
ATOM   2219  C   GLY A 152     -72.463  18.087  21.352  1.00 22.07           C  
ATOM   2220  O   GLY A 152     -72.683  16.881  21.411  1.00 22.07           O  
ATOM   2221  N   GLU A 153     -72.614  18.784  20.198  1.00 27.05           N  
ATOM   2222  H   GLU A 153     -72.325  19.751  20.227  1.00 27.05           H  
ATOM   2223  CA  GLU A 153     -73.641  18.468  19.160  1.00 27.05           C  
ATOM   2224  HA  GLU A 153     -74.244  17.642  19.536  1.00 27.05           H  
ATOM   2225  C   GLU A 153     -73.244  18.055  17.694  1.00 27.05           C  
ATOM   2226  CB  GLU A 153     -74.587  19.682  19.023  1.00 27.05           C  
ATOM   2227  HB2 GLU A 153     -73.997  20.523  18.659  1.00 27.05           H  
ATOM   2228  HB3 GLU A 153     -75.330  19.444  18.262  1.00 27.05           H  
ATOM   2229  O   GLU A 153     -73.716  17.018  17.232  1.00 27.05           O  
ATOM   2230  CG  GLU A 153     -75.345  20.127  20.286  1.00 27.05           C  
ATOM   2231  HG2 GLU A 153     -75.904  19.275  20.675  1.00 27.05           H  
ATOM   2232  HG3 GLU A 153     -74.630  20.447  21.044  1.00 27.05           H  
ATOM   2233  CD  GLU A 153     -76.309  21.290  19.974  1.00 27.05           C  
ATOM   2234  OE1 GLU A 153     -77.450  21.276  20.493  1.00 27.05           O  
ATOM   2235  OE2 GLU A 153     -75.911  22.191  19.199  1.00 27.05           O  
ATOM   2236  N   ALA A 154     -72.542  18.892  16.896  1.00 22.67           N  
ATOM   2237  H   ALA A 154     -72.094  19.676  17.351  1.00 22.67           H  
ATOM   2238  CA  ALA A 154     -72.704  19.009  15.407  1.00 22.67           C  
ATOM   2239  HA  ALA A 154     -73.613  18.474  15.130  1.00 22.67           H  
ATOM   2240  C   ALA A 154     -71.558  18.400  14.516  1.00 22.67           C  
ATOM   2241  CB  ALA A 154     -72.956  20.503  15.142  1.00 22.67           C  
ATOM   2242  HB1 ALA A 154     -73.726  20.872  15.820  1.00 22.67           H  
ATOM   2243  HB2 ALA A 154     -72.039  21.069  15.302  1.00 22.67           H  
ATOM   2244  HB3 ALA A 154     -73.309  20.667  14.124  1.00 22.67           H  
ATOM   2245  O   ALA A 154     -70.614  17.852  15.072  1.00 22.67           O  
ATOM   2246  N   GLY A 155     -71.521  18.417  13.155  1.00 32.63           N  
ATOM   2247  H   GLY A 155     -70.759  17.854  12.803  1.00 32.63           H  
ATOM   2248  CA  GLY A 155     -72.237  19.210  12.114  1.00 32.63           C  
ATOM   2249  HA2 GLY A 155     -71.784  20.200  12.060  1.00 32.63           H  
ATOM   2250  HA3 GLY A 155     -73.274  19.333  12.427  1.00 32.63           H  
ATOM   2251  C   GLY A 155     -72.299  18.616  10.665  1.00 32.63           C  
ATOM   2252  O   GLY A 155     -72.921  17.571  10.501  1.00 32.63           O  
ATOM   2253  N   VAL A 156     -71.788  19.303   9.608  1.00 24.00           N  
ATOM   2254  H   VAL A 156     -71.251  20.135   9.807  1.00 24.00           H  
ATOM   2255  CA  VAL A 156     -72.133  19.063   8.160  1.00 24.00           C  
ATOM   2256  HA  VAL A 156     -72.770  18.180   8.107  1.00 24.00           H  
ATOM   2257  C   VAL A 156     -70.980  18.780   7.161  1.00 24.00           C  
ATOM   2258  CB  VAL A 156     -72.960  20.250   7.585  1.00 24.00           C  
ATOM   2259  HB  VAL A 156     -72.389  21.169   7.724  1.00 24.00           H  
ATOM   2260  O   VAL A 156     -71.113  17.848   6.371  1.00 24.00           O  
ATOM   2261  CG1 VAL A 156     -73.315  20.133   6.090  1.00 24.00           C  
ATOM   2262 HG11 VAL A 156     -73.962  20.959   5.791  1.00 24.00           H  
ATOM   2263 HG12 VAL A 156     -73.809  19.182   5.892  1.00 24.00           H  
ATOM   2264 HG13 VAL A 156     -72.415  20.204   5.479  1.00 24.00           H  
ATOM   2265  CG2 VAL A 156     -74.298  20.410   8.322  1.00 24.00           C  
ATOM   2266 HG21 VAL A 156     -74.120  20.607   9.379  1.00 24.00           H  
ATOM   2267 HG22 VAL A 156     -74.849  21.255   7.909  1.00 24.00           H  
ATOM   2268 HG23 VAL A 156     -74.888  19.500   8.219  1.00 24.00           H  
ATOM   2269  N   ASP A 157     -69.944  19.629   7.084  1.00 24.16           N  
ATOM   2270  H   ASP A 157     -69.868  20.336   7.802  1.00 24.16           H  
ATOM   2271  CA  ASP A 157     -69.394  20.046   5.770  1.00 24.16           C  
ATOM   2272  HA  ASP A 157     -70.218  20.039   5.058  1.00 24.16           H  
ATOM   2273  C   ASP A 157     -68.304  19.203   5.080  1.00 24.16           C  
ATOM   2274  CB  ASP A 157     -68.914  21.507   5.847  1.00 24.16           C  
ATOM   2275  HB2 ASP A 157     -68.281  21.639   6.724  1.00 24.16           H  
ATOM   2276  HB3 ASP A 157     -68.316  21.736   4.965  1.00 24.16           H  
ATOM   2277  O   ASP A 157     -68.523  18.751   3.957  1.00 24.16           O  
ATOM   2278  CG  ASP A 157     -70.081  22.489   5.883  1.00 24.16           C  
ATOM   2279  OD1 ASP A 157     -70.780  22.602   4.850  1.00 24.16           O  
ATOM   2280  OD2 ASP A 157     -70.304  23.084   6.961  1.00 24.16           O  
ATOM   2281  N   GLU A 158     -67.082  19.153   5.621  1.00 28.01           N  
ATOM   2282  H   GLU A 158     -66.960  19.493   6.564  1.00 28.01           H  
ATOM   2283  CA  GLU A 158     -65.875  19.132   4.770  1.00 28.01           C  
ATOM   2284  HA  GLU A 158     -66.045  19.865   3.981  1.00 28.01           H  
ATOM   2285  C   GLU A 158     -65.651  17.788   4.036  1.00 28.01           C  
ATOM   2286  CB  GLU A 158     -64.652  19.662   5.549  1.00 28.01           C  
ATOM   2287  HB2 GLU A 158     -63.761  19.549   4.932  1.00 28.01           H  
ATOM   2288  HB3 GLU A 158     -64.528  19.089   6.468  1.00 28.01           H  
ATOM   2289  O   GLU A 158     -65.337  16.763   4.632  1.00 28.01           O  
ATOM   2290  CG  GLU A 158     -64.850  21.161   5.869  1.00 28.01           C  
ATOM   2291  HG2 GLU A 158     -65.011  21.689   4.930  1.00 28.01           H  
ATOM   2292  HG3 GLU A 158     -65.753  21.280   6.468  1.00 28.01           H  
ATOM   2293  CD  GLU A 158     -63.689  21.823   6.629  1.00 28.01           C  
ATOM   2294  OE1 GLU A 158     -63.400  23.000   6.312  1.00 28.01           O  
ATOM   2295  OE2 GLU A 158     -63.143  21.180   7.552  1.00 28.01           O  
ATOM   2296  N   LEU A 159     -65.868  17.817   2.710  1.00 24.92           N  
ATOM   2297  H   LEU A 159     -66.193  18.707   2.360  1.00 24.92           H  
ATOM   2298  CA  LEU A 159     -66.179  16.641   1.871  1.00 24.92           C  
ATOM   2299  HA  LEU A 159     -66.150  15.742   2.486  1.00 24.92           H  
ATOM   2300  C   LEU A 159     -65.229  16.431   0.676  1.00 24.92           C  
ATOM   2301  CB  LEU A 159     -67.615  16.863   1.321  1.00 24.92           C  
ATOM   2302  HB2 LEU A 159     -67.574  17.090   0.256  1.00 24.92           H  
ATOM   2303  HB3 LEU A 159     -68.047  17.749   1.787  1.00 24.92           H  
ATOM   2304  O   LEU A 159     -65.078  15.323   0.169  1.00 24.92           O  
ATOM   2305  CG  LEU A 159     -68.604  15.708   1.539  1.00 24.92           C  
ATOM   2306  HG  LEU A 159     -68.529  15.345   2.564  1.00 24.92           H  
ATOM   2307  CD1 LEU A 159     -70.032  16.207   1.298  1.00 24.92           C  
ATOM   2308 HD11 LEU A 159     -70.135  16.585   0.281  1.00 24.92           H  
ATOM   2309 HD12 LEU A 159     -70.738  15.394   1.470  1.00 24.92           H  
ATOM   2310 HD13 LEU A 159     -70.251  17.006   2.007  1.00 24.92           H  
ATOM   2311  CD2 LEU A 159     -68.352  14.552   0.568  1.00 24.92           C  
ATOM   2312 HD21 LEU A 159     -68.405  14.901  -0.463  1.00 24.92           H  
ATOM   2313 HD22 LEU A 159     -67.360  14.139   0.754  1.00 24.92           H  
ATOM   2314 HD23 LEU A 159     -69.086  13.764   0.735  1.00 24.92           H  
ATOM   2315  N   LEU A 160     -64.686  17.521   0.127  1.00 27.74           N  
ATOM   2316  H   LEU A 160     -64.738  18.375   0.664  1.00 27.74           H  
ATOM   2317  CA  LEU A 160     -64.226  17.607  -1.271  1.00 27.74           C  
ATOM   2318  HA  LEU A 160     -64.735  16.821  -1.829  1.00 27.74           H  
ATOM   2319  C   LEU A 160     -62.729  17.282  -1.469  1.00 27.74           C  
ATOM   2320  CB  LEU A 160     -64.674  18.969  -1.859  1.00 27.74           C  
ATOM   2321  HB2 LEU A 160     -64.496  19.742  -1.111  1.00 27.74           H  
ATOM   2322  HB3 LEU A 160     -64.069  19.222  -2.729  1.00 27.74           H  
ATOM   2323  O   LEU A 160     -62.085  17.836  -2.357  1.00 27.74           O  
ATOM   2324  CG  LEU A 160     -66.151  18.997  -2.298  1.00 27.74           C  
ATOM   2325  HG  LEU A 160     -66.773  18.535  -1.532  1.00 27.74           H  
ATOM   2326  CD1 LEU A 160     -66.622  20.440  -2.492  1.00 27.74           C  
ATOM   2327 HD11 LEU A 160     -66.538  20.976  -1.547  1.00 27.74           H  
ATOM   2328 HD12 LEU A 160     -67.666  20.449  -2.805  1.00 27.74           H  
ATOM   2329 HD13 LEU A 160     -66.006  20.937  -3.242  1.00 27.74           H  
ATOM   2330  CD2 LEU A 160     -66.360  18.264  -3.628  1.00 27.74           C  
ATOM   2331 HD21 LEU A 160     -65.748  18.718  -4.406  1.00 27.74           H  
ATOM   2332 HD22 LEU A 160     -66.079  17.216  -3.523  1.00 27.74           H  
ATOM   2333 HD23 LEU A 160     -67.411  18.312  -3.913  1.00 27.74           H  
ATOM   2334  N   GLU A 161     -62.173  16.385  -0.653  1.00 26.85           N  
ATOM   2335  H   GLU A 161     -62.762  15.950   0.042  1.00 26.85           H  
ATOM   2336  CA  GLU A 161     -60.725  16.116  -0.574  1.00 26.85           C  
ATOM   2337  HA  GLU A 161     -60.192  17.047  -0.381  1.00 26.85           H  
ATOM   2338  C   GLU A 161     -60.098  15.483  -1.828  1.00 26.85           C  
ATOM   2339  CB  GLU A 161     -60.452  15.152   0.589  1.00 26.85           C  
ATOM   2340  HB2 GLU A 161     -59.396  14.880   0.571  1.00 26.85           H  
ATOM   2341  HB3 GLU A 161     -61.036  14.245   0.432  1.00 26.85           H  
ATOM   2342  O   GLU A 161     -58.928  15.733  -2.113  1.00 26.85           O  
ATOM   2343  CG  GLU A 161     -60.764  15.729   1.972  1.00 26.85           C  
ATOM   2344  HG2 GLU A 161     -61.825  15.967   2.038  1.00 26.85           H  
ATOM   2345  HG3 GLU A 161     -60.196  16.649   2.110  1.00 26.85           H  
ATOM   2346  CD  GLU A 161     -60.396  14.699   3.048  1.00 26.85           C  
ATOM   2347  OE1 GLU A 161     -59.489  14.998   3.855  1.00 26.85           O  
ATOM   2348  OE2 GLU A 161     -61.000  13.602   3.014  1.00 26.85           O  
ATOM   2349  N   ALA A 162     -60.842  14.638  -2.554  1.00 26.42           N  
ATOM   2350  H   ALA A 162     -61.798  14.512  -2.255  1.00 26.42           H  
ATOM   2351  CA  ALA A 162     -60.304  13.677  -3.530  1.00 26.42           C  
ATOM   2352  HA  ALA A 162     -59.416  13.230  -3.084  1.00 26.42           H  
ATOM   2353  C   ALA A 162     -59.832  14.311  -4.865  1.00 26.42           C  
ATOM   2354  CB  ALA A 162     -61.328  12.546  -3.703  1.00 26.42           C  
ATOM   2355  HB1 ALA A 162     -62.247  12.940  -4.138  1.00 26.42           H  
ATOM   2356  HB2 ALA A 162     -61.546  12.093  -2.737  1.00 26.42           H  
ATOM   2357  HB3 ALA A 162     -60.917  11.785  -4.366  1.00 26.42           H  
ATOM   2358  O   ALA A 162     -60.425  14.114  -5.928  1.00 26.42           O  
ATOM   2359  N   LEU A 163     -58.759  15.098  -4.785  1.00 23.73           N  
ATOM   2360  H   LEU A 163     -58.405  15.241  -3.850  1.00 23.73           H  
ATOM   2361  CA  LEU A 163     -58.031  15.756  -5.876  1.00 23.73           C  
ATOM   2362  HA  LEU A 163     -58.759  16.102  -6.610  1.00 23.73           H  
ATOM   2363  C   LEU A 163     -57.084  14.792  -6.624  1.00 23.73           C  
ATOM   2364  CB  LEU A 163     -57.296  16.970  -5.260  1.00 23.73           C  
ATOM   2365  HB2 LEU A 163     -57.215  16.833  -4.182  1.00 23.73           H  
ATOM   2366  HB3 LEU A 163     -56.272  17.016  -5.631  1.00 23.73           H  
ATOM   2367  O   LEU A 163     -56.857  13.672  -6.183  1.00 23.73           O  
ATOM   2368  CG  LEU A 163     -58.012  18.302  -5.553  1.00 23.73           C  
ATOM   2369  HG  LEU A 163     -59.064  18.123  -5.774  1.00 23.73           H  
ATOM   2370  CD1 LEU A 163     -57.944  19.257  -4.365  1.00 23.73           C  
ATOM   2371 HD11 LEU A 163     -56.907  19.456  -4.095  1.00 23.73           H  
ATOM   2372 HD12 LEU A 163     -58.452  20.192  -4.603  1.00 23.73           H  
ATOM   2373 HD13 LEU A 163     -58.447  18.800  -3.513  1.00 23.73           H  
ATOM   2374  CD2 LEU A 163     -57.362  18.988  -6.760  1.00 23.73           C  
ATOM   2375 HD21 LEU A 163     -57.897  19.912  -6.980  1.00 23.73           H  
ATOM   2376 HD22 LEU A 163     -56.320  19.219  -6.538  1.00 23.73           H  
ATOM   2377 HD23 LEU A 163     -57.418  18.331  -7.628  1.00 23.73           H  
ATOM   2378  N   GLY A 164     -56.532  15.213  -7.775  1.00 24.85           N  
ATOM   2379  H   GLY A 164     -56.753  16.141  -8.106  1.00 24.85           H  
ATOM   2380  CA  GLY A 164     -55.883  14.264  -8.699  1.00 24.85           C  
ATOM   2381  HA2 GLY A 164     -56.657  13.772  -9.288  1.00 24.85           H  
ATOM   2382  HA3 GLY A 164     -55.390  13.483  -8.120  1.00 24.85           H  
ATOM   2383  C   GLY A 164     -54.833  14.812  -9.671  1.00 24.85           C  
ATOM   2384  O   GLY A 164     -55.041  14.748 -10.879  1.00 24.85           O  
ATOM   2385  N   ARG A 165     -53.687  15.310  -9.181  1.00 24.19           N  
ATOM   2386  H   ARG A 165     -53.576  15.295  -8.177  1.00 24.19           H  
ATOM   2387  CA  ARG A 165     -52.453  15.385  -9.998  1.00 24.19           C  
ATOM   2388  HA  ARG A 165     -52.701  15.276 -11.054  1.00 24.19           H  
ATOM   2389  C   ARG A 165     -51.543  14.191  -9.696  1.00 24.19           C  
ATOM   2390  CB  ARG A 165     -51.691  16.714  -9.839  1.00 24.19           C  
ATOM   2391  HB2 ARG A 165     -50.696  16.574 -10.263  1.00 24.19           H  
ATOM   2392  HB3 ARG A 165     -51.574  16.941  -8.780  1.00 24.19           H  
ATOM   2393  O   ARG A 165     -50.527  14.346  -9.029  1.00 24.19           O  
ATOM   2394  CG  ARG A 165     -52.322  17.909 -10.562  1.00 24.19           C  
ATOM   2395  HG2 ARG A 165     -52.557  17.642 -11.593  1.00 24.19           H  
ATOM   2396  HG3 ARG A 165     -53.236  18.194 -10.042  1.00 24.19           H  
ATOM   2397  CD  ARG A 165     -51.316  19.069 -10.550  1.00 24.19           C  
ATOM   2398  HD2 ARG A 165     -50.891  19.139  -9.548  1.00 24.19           H  
ATOM   2399  HD3 ARG A 165     -50.511  18.845 -11.251  1.00 24.19           H  
ATOM   2400  NE  ARG A 165     -51.944  20.357 -10.898  1.00 24.19           N  
ATOM   2401  HE  ARG A 165     -52.877  20.311 -11.282  1.00 24.19           H  
ATOM   2402  NH1 ARG A 165     -50.208  21.701 -10.220  1.00 24.19           N  
ATOM   2403 HH11 ARG A 165     -49.816  22.612 -10.029  1.00 24.19           H  
ATOM   2404 HH12 ARG A 165     -49.652  20.874 -10.058  1.00 24.19           H  
ATOM   2405  NH2 ARG A 165     -52.126  22.628 -10.886  1.00 24.19           N  
ATOM   2406 HH21 ARG A 165     -53.081  22.548 -11.203  1.00 24.19           H  
ATOM   2407 HH22 ARG A 165     -51.723  23.532 -10.683  1.00 24.19           H  
ATOM   2408  CZ  ARG A 165     -51.423  21.551 -10.671  1.00 24.19           C  
ATOM   2409  N   GLU A 166     -51.902  13.026 -10.222  1.00 21.94           N  
ATOM   2410  H   GLU A 166     -52.775  12.973 -10.728  1.00 21.94           H  
ATOM   2411  CA  GLU A 166     -50.902  12.010 -10.572  1.00 21.94           C  
ATOM   2412  HA  GLU A 166     -50.187  11.892  -9.757  1.00 21.94           H  
ATOM   2413  C   GLU A 166     -50.152  12.535 -11.812  1.00 21.94           C  
ATOM   2414  CB  GLU A 166     -51.583  10.651 -10.815  1.00 21.94           C  
ATOM   2415  HB2 GLU A 166     -50.850   9.958 -11.229  1.00 21.94           H  
ATOM   2416  HB3 GLU A 166     -52.383  10.783 -11.543  1.00 21.94           H  
ATOM   2417  O   GLU A 166     -50.784  12.967 -12.781  1.00 21.94           O  
ATOM   2418  CG  GLU A 166     -52.150  10.049  -9.515  1.00 21.94           C  
ATOM   2419  HG2 GLU A 166     -52.802  10.780  -9.036  1.00 21.94           H  
ATOM   2420  HG3 GLU A 166     -51.323   9.847  -8.835  1.00 21.94           H  
ATOM   2421  CD  GLU A 166     -52.961   8.767  -9.768  1.00 21.94           C  
ATOM   2422  OE1 GLU A 166     -52.630   7.728  -9.155  1.00 21.94           O  
ATOM   2423  OE2 GLU A 166     -53.937   8.849 -10.551  1.00 21.94           O  
ATOM   2424  N   LEU A 167     -48.823  12.628 -11.738  1.00 21.63           N  
ATOM   2425  H   LEU A 167     -48.342  12.154 -10.987  1.00 21.63           H  
ATOM   2426  CA  LEU A 167     -47.974  13.388 -12.670  1.00 21.63           C  
ATOM   2427  HA  LEU A 167     -48.497  13.472 -13.623  1.00 21.63           H  
ATOM   2428  C   LEU A 167     -46.661  12.641 -12.970  1.00 21.63           C  
ATOM   2429  CB  LEU A 167     -47.728  14.804 -12.083  1.00 21.63           C  
ATOM   2430  HB2 LEU A 167     -46.659  15.000 -12.008  1.00 21.63           H  
ATOM   2431  HB3 LEU A 167     -48.116  14.841 -11.065  1.00 21.63           H  
ATOM   2432  O   LEU A 167     -46.477  11.522 -12.502  1.00 21.63           O  
ATOM   2433  CG  LEU A 167     -48.382  15.939 -12.892  1.00 21.63           C  
ATOM   2434  HG  LEU A 167     -49.452  15.751 -12.974  1.00 21.63           H  
ATOM   2435  CD1 LEU A 167     -48.183  17.273 -12.165  1.00 21.63           C  
ATOM   2436 HD11 LEU A 167     -47.117  17.496 -12.108  1.00 21.63           H  
ATOM   2437 HD12 LEU A 167     -48.581  17.198 -11.153  1.00 21.63           H  
ATOM   2438 HD13 LEU A 167     -48.690  18.068 -12.712  1.00 21.63           H  
ATOM   2439  CD2 LEU A 167     -47.794  16.100 -14.296  1.00 21.63           C  
ATOM   2440 HD21 LEU A 167     -47.952  15.196 -14.885  1.00 21.63           H  
ATOM   2441 HD22 LEU A 167     -48.273  16.930 -14.815  1.00 21.63           H  
ATOM   2442 HD23 LEU A 167     -46.722  16.289 -14.239  1.00 21.63           H  
ATOM   2443  N   ASP A 168     -45.786  13.271 -13.764  1.00 21.64           N  
ATOM   2444  H   ASP A 168     -46.035  14.193 -14.093  1.00 21.64           H  
ATOM   2445  CA  ASP A 168     -44.489  12.761 -14.240  1.00 21.64           C  
ATOM   2446  HA  ASP A 168     -44.672  12.109 -15.094  1.00 21.64           H  
ATOM   2447  C   ASP A 168     -43.707  11.957 -13.176  1.00 21.64           C  
ATOM   2448  CB  ASP A 168     -43.641  13.951 -14.735  1.00 21.64           C  
ATOM   2449  HB2 ASP A 168     -42.685  13.572 -15.096  1.00 21.64           H  
ATOM   2450  HB3 ASP A 168     -43.441  14.620 -13.898  1.00 21.64           H  
ATOM   2451  O   ASP A 168     -43.265  12.509 -12.166  1.00 21.64           O  
ATOM   2452  CG  ASP A 168     -44.305  14.745 -15.867  1.00 21.64           C  
ATOM   2453  OD1 ASP A 168     -44.675  14.124 -16.889  1.00 21.64           O  
ATOM   2454  OD2 ASP A 168     -44.478  15.976 -15.702  1.00 21.64           O  
ATOM   2455  N   GLY A 169     -43.544  10.652 -13.424  1.00 23.24           N  
ATOM   2456  H   GLY A 169     -43.953  10.271 -14.266  1.00 23.24           H  
ATOM   2457  CA  GLY A 169     -42.989   9.680 -12.471  1.00 23.24           C  
ATOM   2458  HA2 GLY A 169     -42.102  10.112 -12.007  1.00 23.24           H  
ATOM   2459  HA3 GLY A 169     -43.726   9.480 -11.693  1.00 23.24           H  
ATOM   2460  C   GLY A 169     -42.571   8.341 -13.097  1.00 23.24           C  
ATOM   2461  O   GLY A 169     -42.652   7.314 -12.426  1.00 23.24           O  
ATOM   2462  N   ASP A 170     -42.168   8.372 -14.373  1.00 19.30           N  
ATOM   2463  H   ASP A 170     -42.037   9.296 -14.759  1.00 19.30           H  
ATOM   2464  CA  ASP A 170     -41.291   7.362 -15.003  1.00 19.30           C  
ATOM   2465  HA  ASP A 170     -41.503   6.374 -14.594  1.00 19.30           H  
ATOM   2466  C   ASP A 170     -39.820   7.697 -14.657  1.00 19.30           C  
ATOM   2467  CB  ASP A 170     -41.529   7.346 -16.545  1.00 19.30           C  
ATOM   2468  HB2 ASP A 170     -40.597   7.623 -17.037  1.00 19.30           H  
ATOM   2469  HB3 ASP A 170     -42.243   8.130 -16.801  1.00 19.30           H  
ATOM   2470  O   ASP A 170     -39.009   6.755 -14.510  1.00 19.30           O  
ATOM   2471  CG  ASP A 170     -42.027   6.033 -17.201  1.00 19.30           C  
ATOM   2472  OD1 ASP A 170     -42.662   5.183 -16.533  1.00 19.30           O  
ATOM   2473  OD2 ASP A 170     -41.843   5.914 -18.441  1.00 19.30           O  
ATOM   2474  OXT ASP A 170     -39.516   8.913 -14.559  1.00 19.30           O  
TER    2475      ASP A 170                                                       
ATOM   2475  N   MET B   1     -29.949   4.803 -49.216  1.00 75.99           N  
ATOM   2476  H   MET B   1     -30.898   4.830 -49.561  1.00 75.99           H  
ATOM   2477  H2  MET B   1     -29.347   5.337 -49.827  1.00 75.99           H  
ATOM   2478  H3  MET B   1     -29.646   3.840 -49.181  1.00 75.99           H  
ATOM   2479  CA  MET B   1     -29.916   5.375 -47.865  1.00 75.99           C  
ATOM   2480  HA  MET B   1     -30.640   4.829 -47.261  1.00 75.99           H  
ATOM   2481  C   MET B   1     -30.362   6.827 -47.896  1.00 75.99           C  
ATOM   2482  CB  MET B   1     -28.562   5.194 -47.171  1.00 75.99           C  
ATOM   2483  HB2 MET B   1     -27.784   4.908 -47.879  1.00 75.99           H  
ATOM   2484  HB3 MET B   1     -28.270   6.125 -46.685  1.00 75.99           H  
ATOM   2485  O   MET B   1     -29.643   7.674 -48.425  1.00 75.99           O  
ATOM   2486  CG  MET B   1     -28.722   4.117 -46.100  1.00 75.99           C  
ATOM   2487  HG2 MET B   1     -28.796   3.133 -46.563  1.00 75.99           H  
ATOM   2488  HG3 MET B   1     -29.653   4.303 -45.565  1.00 75.99           H  
ATOM   2489  SD  MET B   1     -27.402   4.122 -44.876  1.00 75.99           S  
ATOM   2490  CE  MET B   1     -26.408   2.713 -45.433  1.00 75.99           C  
ATOM   2491  HE1 MET B   1     -27.022   1.813 -45.455  1.00 75.99           H  
ATOM   2492  HE2 MET B   1     -25.996   2.911 -46.422  1.00 75.99           H  
ATOM   2493  HE3 MET B   1     -25.590   2.554 -44.730  1.00 75.99           H  
ATOM   2494  N   THR B   2     -31.563   7.081 -47.386  1.00 84.49           N  
ATOM   2495  H   THR B   2     -32.057   6.299 -46.980  1.00 84.49           H  
ATOM   2496  CA  THR B   2     -32.076   8.404 -47.017  1.00 84.49           C  
ATOM   2497  HA  THR B   2     -32.032   9.064 -47.883  1.00 84.49           H  
ATOM   2498  C   THR B   2     -31.218   9.012 -45.908  1.00 84.49           C  
ATOM   2499  CB  THR B   2     -33.536   8.324 -46.531  1.00 84.49           C  
ATOM   2500  HB  THR B   2     -33.890   9.338 -46.342  1.00 84.49           H  
ATOM   2501  O   THR B   2     -30.394   8.324 -45.303  1.00 84.49           O  
ATOM   2502  CG2 THR B   2     -34.479   7.667 -47.538  1.00 84.49           C  
ATOM   2503 HG21 THR B   2     -34.412   8.180 -48.497  1.00 84.49           H  
ATOM   2504 HG22 THR B   2     -34.228   6.614 -47.670  1.00 84.49           H  
ATOM   2505 HG23 THR B   2     -35.502   7.739 -47.169  1.00 84.49           H  
ATOM   2506  OG1 THR B   2     -33.622   7.595 -45.334  1.00 84.49           O  
ATOM   2507  HG1 THR B   2     -33.757   6.671 -45.556  1.00 84.49           H  
ATOM   2508  N   ASP B   3     -31.389  10.304 -45.637  1.00 74.79           N  
ATOM   2509  H   ASP B   3     -32.077  10.850 -46.135  1.00 74.79           H  
ATOM   2510  CA  ASP B   3     -30.639  10.958 -44.564  1.00 74.79           C  
ATOM   2511  HA  ASP B   3     -29.578  10.773 -44.732  1.00 74.79           H  
ATOM   2512  C   ASP B   3     -30.985  10.354 -43.190  1.00 74.79           C  
ATOM   2513  CB  ASP B   3     -30.880  12.469 -44.642  1.00 74.79           C  
ATOM   2514  HB2 ASP B   3     -31.813  12.724 -44.140  1.00 74.79           H  
ATOM   2515  HB3 ASP B   3     -30.965  12.770 -45.686  1.00 74.79           H  
ATOM   2516  O   ASP B   3     -30.088   9.955 -42.452  1.00 74.79           O  
ATOM   2517  CG  ASP B   3     -29.705  13.227 -44.033  1.00 74.79           C  
ATOM   2518  OD1 ASP B   3     -28.584  13.013 -44.556  1.00 74.79           O  
ATOM   2519  OD2 ASP B   3     -29.957  14.008 -43.095  1.00 74.79           O  
ATOM   2520  N   SER B   4     -32.277  10.127 -42.920  1.00 74.55           N  
ATOM   2521  H   SER B   4     -32.981  10.497 -43.543  1.00 74.55           H  
ATOM   2522  CA  SER B   4     -32.759   9.434 -41.717  1.00 74.55           C  
ATOM   2523  HA  SER B   4     -32.504  10.033 -40.843  1.00 74.55           H  
ATOM   2524  C   SER B   4     -32.133   8.048 -41.526  1.00 74.55           C  
ATOM   2525  CB  SER B   4     -34.284   9.283 -41.770  1.00 74.55           C  
ATOM   2526  HB2 SER B   4     -34.636   8.826 -40.845  1.00 74.55           H  
ATOM   2527  HB3 SER B   4     -34.555   8.638 -42.605  1.00 74.55           H  
ATOM   2528  O   SER B   4     -31.722   7.723 -40.416  1.00 74.55           O  
ATOM   2529  OG  SER B   4     -34.905  10.544 -41.938  1.00 74.55           O  
ATOM   2530  HG  SER B   4     -35.370  10.747 -41.123  1.00 74.55           H  
ATOM   2531  N   GLU B   5     -32.000   7.240 -42.587  1.00 80.16           N  
ATOM   2532  H   GLU B   5     -32.342   7.554 -43.484  1.00 80.16           H  
ATOM   2533  CA  GLU B   5     -31.359   5.917 -42.491  1.00 80.16           C  
ATOM   2534  HA  GLU B   5     -31.844   5.341 -41.703  1.00 80.16           H  
ATOM   2535  C   GLU B   5     -29.872   6.021 -42.106  1.00 80.16           C  
ATOM   2536  CB  GLU B   5     -31.502   5.142 -43.812  1.00 80.16           C  
ATOM   2537  HB2 GLU B   5     -31.168   5.792 -44.621  1.00 80.16           H  
ATOM   2538  HB3 GLU B   5     -30.844   4.275 -43.769  1.00 80.16           H  
ATOM   2539  O   GLU B   5     -29.421   5.276 -41.236  1.00 80.16           O  
ATOM   2540  CG  GLU B   5     -32.922   4.621 -44.104  1.00 80.16           C  
ATOM   2541  HG2 GLU B   5     -33.644   5.422 -43.944  1.00 80.16           H  
ATOM   2542  HG3 GLU B   5     -33.151   3.828 -43.392  1.00 80.16           H  
ATOM   2543  CD  GLU B   5     -33.077   4.097 -45.545  1.00 80.16           C  
ATOM   2544  OE1 GLU B   5     -33.805   3.114 -45.764  1.00 80.16           O  
ATOM   2545  OE2 GLU B   5     -32.510   4.724 -46.474  1.00 80.16           O  
ATOM   2546  N   LYS B   6     -29.119   6.972 -42.684  1.00 82.53           N  
ATOM   2547  H   LYS B   6     -29.568   7.602 -43.334  1.00 82.53           H  
ATOM   2548  CA  LYS B   6     -27.700   7.185 -42.336  1.00 82.53           C  
ATOM   2549  HA  LYS B   6     -27.156   6.245 -42.430  1.00 82.53           H  
ATOM   2550  C   LYS B   6     -27.539   7.647 -40.892  1.00 82.53           C  
ATOM   2551  CB  LYS B   6     -27.055   8.250 -43.229  1.00 82.53           C  
ATOM   2552  HB2 LYS B   6     -27.610   9.181 -43.110  1.00 82.53           H  
ATOM   2553  HB3 LYS B   6     -26.037   8.420 -42.879  1.00 82.53           H  
ATOM   2554  O   LYS B   6     -26.709   7.116 -40.159  1.00 82.53           O  
ATOM   2555  CG  LYS B   6     -26.997   7.889 -44.712  1.00 82.53           C  
ATOM   2556  HG2 LYS B   6     -26.360   7.018 -44.866  1.00 82.53           H  
ATOM   2557  HG3 LYS B   6     -28.004   7.674 -45.072  1.00 82.53           H  
ATOM   2558  CD  LYS B   6     -26.432   9.096 -45.462  1.00 82.53           C  
ATOM   2559  HD2 LYS B   6     -26.942   9.995 -45.114  1.00 82.53           H  
ATOM   2560  HD3 LYS B   6     -25.370   9.191 -45.239  1.00 82.53           H  
ATOM   2561  CE  LYS B   6     -26.648   8.972 -46.965  1.00 82.53           C  
ATOM   2562  HE2 LYS B   6     -26.055   8.141 -47.345  1.00 82.53           H  
ATOM   2563  HE3 LYS B   6     -27.703   8.759 -47.142  1.00 82.53           H  
ATOM   2564  NZ  LYS B   6     -26.273  10.249 -47.614  1.00 82.53           N  
ATOM   2565  HZ1 LYS B   6     -26.441  10.219 -48.610  1.00 82.53           H  
ATOM   2566  HZ2 LYS B   6     -25.302  10.462 -47.433  1.00 82.53           H  
ATOM   2567  HZ3 LYS B   6     -26.822  10.996 -47.213  1.00 82.53           H  
ATOM   2568  N   VAL B   7     -28.323   8.644 -40.476  1.00 81.22           N  
ATOM   2569  H   VAL B   7     -28.982   9.042 -41.130  1.00 81.22           H  
ATOM   2570  CA  VAL B   7     -28.240   9.201 -39.118  1.00 81.22           C  
ATOM   2571  HA  VAL B   7     -27.197   9.436 -38.908  1.00 81.22           H  
ATOM   2572  C   VAL B   7     -28.663   8.149 -38.084  1.00 81.22           C  
ATOM   2573  CB  VAL B   7     -29.034  10.518 -38.997  1.00 81.22           C  
ATOM   2574  HB  VAL B   7     -30.091  10.321 -39.177  1.00 81.22           H  
ATOM   2575  O   VAL B   7     -28.029   8.056 -37.035  1.00 81.22           O  
ATOM   2576  CG1 VAL B   7     -28.863  11.152 -37.613  1.00 81.22           C  
ATOM   2577 HG11 VAL B   7     -29.058  10.419 -36.830  1.00 81.22           H  
ATOM   2578 HG12 VAL B   7     -27.843  11.517 -37.489  1.00 81.22           H  
ATOM   2579 HG13 VAL B   7     -29.555  11.987 -37.501  1.00 81.22           H  
ATOM   2580  CG2 VAL B   7     -28.533  11.587 -39.982  1.00 81.22           C  
ATOM   2581 HG21 VAL B   7     -29.139  12.489 -39.890  1.00 81.22           H  
ATOM   2582 HG22 VAL B   7     -27.491  11.835 -39.780  1.00 81.22           H  
ATOM   2583 HG23 VAL B   7     -28.606  11.244 -41.013  1.00 81.22           H  
ATOM   2584  N   ALA B   8     -29.639   7.287 -38.393  1.00 81.04           N  
ATOM   2585  H   ALA B   8     -30.156   7.415 -39.251  1.00 81.04           H  
ATOM   2586  CA  ALA B   8     -29.988   6.143 -37.550  1.00 81.04           C  
ATOM   2587  HA  ALA B   8     -30.221   6.510 -36.550  1.00 81.04           H  
ATOM   2588  C   ALA B   8     -28.832   5.130 -37.408  1.00 81.04           C  
ATOM   2589  CB  ALA B   8     -31.246   5.478 -38.120  1.00 81.04           C  
ATOM   2590  HB1 ALA B   8     -31.539   4.643 -37.485  1.00 81.04           H  
ATOM   2591  HB2 ALA B   8     -32.062   6.200 -38.151  1.00 81.04           H  
ATOM   2592  HB3 ALA B   8     -31.055   5.111 -39.129  1.00 81.04           H  
ATOM   2593  O   ALA B   8     -28.617   4.591 -36.320  1.00 81.04           O  
ATOM   2594  N   GLU B   9     -28.057   4.889 -38.469  1.00 84.28           N  
ATOM   2595  H   GLU B   9     -28.295   5.314 -39.354  1.00 84.28           H  
ATOM   2596  CA  GLU B   9     -26.879   4.015 -38.422  1.00 84.28           C  
ATOM   2597  HA  GLU B   9     -27.178   3.091 -37.927  1.00 84.28           H  
ATOM   2598  C   GLU B   9     -25.744   4.619 -37.573  1.00 84.28           C  
ATOM   2599  CB  GLU B   9     -26.430   3.675 -39.857  1.00 84.28           C  
ATOM   2600  HB2 GLU B   9     -25.606   4.324 -40.154  1.00 84.28           H  
ATOM   2601  HB3 GLU B   9     -27.259   3.836 -40.546  1.00 84.28           H  
ATOM   2602  O   GLU B   9     -25.188   3.938 -36.705  1.00 84.28           O  
ATOM   2603  CG  GLU B   9     -26.014   2.203 -39.963  1.00 84.28           C  
ATOM   2604  HG2 GLU B   9     -25.132   2.035 -39.346  1.00 84.28           H  
ATOM   2605  HG3 GLU B   9     -26.821   1.592 -39.559  1.00 84.28           H  
ATOM   2606  CD  GLU B   9     -25.733   1.755 -41.406  1.00 84.28           C  
ATOM   2607  OE1 GLU B   9     -26.021   0.569 -41.680  1.00 84.28           O  
ATOM   2608  OE2 GLU B   9     -25.238   2.578 -42.208  1.00 84.28           O  
ATOM   2609  N   TYR B  10     -25.472   5.921 -37.726  1.00 84.24           N  
ATOM   2610  H   TYR B  10     -25.933   6.417 -38.475  1.00 84.24           H  
ATOM   2611  CA  TYR B  10     -24.523   6.649 -36.875  1.00 84.24           C  
ATOM   2612  HA  TYR B  10     -23.569   6.121 -36.899  1.00 84.24           H  
ATOM   2613  C   TYR B  10     -24.961   6.689 -35.403  1.00 84.24           C  
ATOM   2614  CB  TYR B  10     -24.306   8.075 -37.406  1.00 84.24           C  
ATOM   2615  HB2 TYR B  10     -25.274   8.563 -37.515  1.00 84.24           H  
ATOM   2616  HB3 TYR B  10     -23.744   8.638 -36.660  1.00 84.24           H  
ATOM   2617  O   TYR B  10     -24.135   6.463 -34.517  1.00 84.24           O  
ATOM   2618  CG  TYR B  10     -23.534   8.169 -38.711  1.00 84.24           C  
ATOM   2619  CD1 TYR B  10     -22.237   7.623 -38.803  1.00 84.24           C  
ATOM   2620  HD1 TYR B  10     -21.798   7.129 -37.949  1.00 84.24           H  
ATOM   2621  CD2 TYR B  10     -24.090   8.834 -39.821  1.00 84.24           C  
ATOM   2622  HD2 TYR B  10     -25.079   9.262 -39.754  1.00 84.24           H  
ATOM   2623  CE1 TYR B  10     -21.511   7.714 -40.006  1.00 84.24           C  
ATOM   2624  HE1 TYR B  10     -20.524   7.282 -40.073  1.00 84.24           H  
ATOM   2625  CE2 TYR B  10     -23.366   8.933 -41.025  1.00 84.24           C  
ATOM   2626  HE2 TYR B  10     -23.791   9.436 -41.881  1.00 84.24           H  
ATOM   2627  OH  TYR B  10     -21.386   8.458 -42.287  1.00 84.24           O  
ATOM   2628  HH  TYR B  10     -20.540   8.009 -42.221  1.00 84.24           H  
ATOM   2629  CZ  TYR B  10     -22.079   8.367 -41.121  1.00 84.24           C  
ATOM   2630  N   LEU B  11     -26.250   6.912 -35.120  1.00 82.65           N  
ATOM   2631  H   LEU B  11     -26.876   7.129 -35.883  1.00 82.65           H  
ATOM   2632  CA  LEU B  11     -26.794   6.899 -33.759  1.00 82.65           C  
ATOM   2633  HA  LEU B  11     -26.197   7.576 -33.148  1.00 82.65           H  
ATOM   2634  C   LEU B  11     -26.681   5.512 -33.115  1.00 82.65           C  
ATOM   2635  CB  LEU B  11     -28.248   7.410 -33.792  1.00 82.65           C  
ATOM   2636  HB2 LEU B  11     -28.259   8.406 -34.235  1.00 82.65           H  
ATOM   2637  HB3 LEU B  11     -28.832   6.752 -34.435  1.00 82.65           H  
ATOM   2638  O   LEU B  11     -26.309   5.410 -31.943  1.00 82.65           O  
ATOM   2639  CG  LEU B  11     -28.932   7.476 -32.411  1.00 82.65           C  
ATOM   2640  HG  LEU B  11     -28.947   6.483 -31.962  1.00 82.65           H  
ATOM   2641  CD1 LEU B  11     -28.232   8.446 -31.457  1.00 82.65           C  
ATOM   2642 HD11 LEU B  11     -28.202   9.439 -31.906  1.00 82.65           H  
ATOM   2643 HD12 LEU B  11     -27.220   8.105 -31.238  1.00 82.65           H  
ATOM   2644 HD13 LEU B  11     -28.782   8.499 -30.518  1.00 82.65           H  
ATOM   2645  CD2 LEU B  11     -30.375   7.950 -32.570  1.00 82.65           C  
ATOM   2646 HD21 LEU B  11     -30.879   7.927 -31.604  1.00 82.65           H  
ATOM   2647 HD22 LEU B  11     -30.909   7.295 -33.258  1.00 82.65           H  
ATOM   2648 HD23 LEU B  11     -30.391   8.970 -32.953  1.00 82.65           H  
ATOM   2649  N   ARG B  12     -26.925   4.440 -33.882  1.00 84.62           N  
ATOM   2650  H   ARG B  12     -27.259   4.598 -34.822  1.00 84.62           H  
ATOM   2651  CA  ARG B  12     -26.713   3.056 -33.431  1.00 84.62           C  
ATOM   2652  HA  ARG B  12     -27.276   2.898 -32.511  1.00 84.62           H  
ATOM   2653  C   ARG B  12     -25.244   2.800 -33.088  1.00 84.62           C  
ATOM   2654  CB  ARG B  12     -27.230   2.080 -34.500  1.00 84.62           C  
ATOM   2655  HB2 ARG B  12     -28.247   2.364 -34.769  1.00 84.62           H  
ATOM   2656  HB3 ARG B  12     -26.606   2.154 -35.391  1.00 84.62           H  
ATOM   2657  O   ARG B  12     -24.964   2.213 -32.047  1.00 84.62           O  
ATOM   2658  CG  ARG B  12     -27.238   0.623 -34.004  1.00 84.62           C  
ATOM   2659  HG2 ARG B  12     -26.247   0.355 -33.635  1.00 84.62           H  
ATOM   2660  HG3 ARG B  12     -27.947   0.524 -33.182  1.00 84.62           H  
ATOM   2661  CD  ARG B  12     -27.601  -0.364 -35.121  1.00 84.62           C  
ATOM   2662  HD2 ARG B  12     -27.542  -1.376 -34.720  1.00 84.62           H  
ATOM   2663  HD3 ARG B  12     -26.855  -0.273 -35.910  1.00 84.62           H  
ATOM   2664  NE  ARG B  12     -28.964  -0.137 -35.648  1.00 84.62           N  
ATOM   2665  HE  ARG B  12     -29.692  -0.007 -34.960  1.00 84.62           H  
ATOM   2666  NH1 ARG B  12     -28.492  -0.209 -37.908  1.00 84.62           N  
ATOM   2667 HH11 ARG B  12     -27.515  -0.379 -37.716  1.00 84.62           H  
ATOM   2668 HH12 ARG B  12     -28.778  -0.098 -38.870  1.00 84.62           H  
ATOM   2669  NH2 ARG B  12     -30.576   0.173 -37.222  1.00 84.62           N  
ATOM   2670 HH21 ARG B  12     -30.843   0.248 -38.193  1.00 84.62           H  
ATOM   2671 HH22 ARG B  12     -31.263   0.316 -36.496  1.00 84.62           H  
ATOM   2672  CZ  ARG B  12     -29.331  -0.062 -36.918  1.00 84.62           C  
ATOM   2673  N   ARG B  13     -24.296   3.267 -33.910  1.00 85.54           N  
ATOM   2674  H   ARG B  13     -24.581   3.717 -34.769  1.00 85.54           H  
ATOM   2675  CA  ARG B  13     -22.864   3.133 -33.592  1.00 85.54           C  
ATOM   2676  HA  ARG B  13     -22.688   2.088 -33.336  1.00 85.54           H  
ATOM   2677  C   ARG B  13     -22.486   3.924 -32.337  1.00 85.54           C  
ATOM   2678  CB  ARG B  13     -21.994   3.506 -34.808  1.00 85.54           C  
ATOM   2679  HB2 ARG B  13     -22.158   4.555 -35.054  1.00 85.54           H  
ATOM   2680  HB3 ARG B  13     -22.295   2.908 -35.668  1.00 85.54           H  
ATOM   2681  O   ARG B  13     -21.848   3.362 -31.454  1.00 85.54           O  
ATOM   2682  CG  ARG B  13     -20.489   3.293 -34.547  1.00 85.54           C  
ATOM   2683  HG2 ARG B  13     -20.203   3.845 -33.651  1.00 85.54           H  
ATOM   2684  HG3 ARG B  13     -19.922   3.711 -35.379  1.00 85.54           H  
ATOM   2685  CD  ARG B  13     -20.104   1.812 -34.388  1.00 85.54           C  
ATOM   2686  HD2 ARG B  13     -19.972   1.382 -35.381  1.00 85.54           H  
ATOM   2687  HD3 ARG B  13     -20.902   1.269 -33.883  1.00 85.54           H  
ATOM   2688  NE  ARG B  13     -18.886   1.646 -33.579  1.00 85.54           N  
ATOM   2689  HE  ARG B  13     -18.669   2.382 -32.923  1.00 85.54           H  
ATOM   2690  NH1 ARG B  13     -18.287  -0.466 -34.280  1.00 85.54           N  
ATOM   2691 HH11 ARG B  13     -19.032  -0.453 -34.962  1.00 85.54           H  
ATOM   2692 HH12 ARG B  13     -17.657  -1.252 -34.205  1.00 85.54           H  
ATOM   2693  NH2 ARG B  13     -17.191   0.494 -32.605  1.00 85.54           N  
ATOM   2694 HH21 ARG B  13     -17.259   1.154 -31.844  1.00 85.54           H  
ATOM   2695 HH22 ARG B  13     -16.630  -0.336 -32.473  1.00 85.54           H  
ATOM   2696  CZ  ARG B  13     -18.127   0.568 -33.498  1.00 85.54           C  
ATOM   2697  N   ALA B  14     -22.931   5.175 -32.221  1.00 86.28           N  
ATOM   2698  H   ALA B  14     -23.440   5.577 -32.996  1.00 86.28           H  
ATOM   2699  CA  ALA B  14     -22.642   6.026 -31.067  1.00 86.28           C  
ATOM   2700  HA  ALA B  14     -21.560   6.103 -30.957  1.00 86.28           H  
ATOM   2701  C   ALA B  14     -23.194   5.449 -29.750  1.00 86.28           C  
ATOM   2702  CB  ALA B  14     -23.200   7.429 -31.345  1.00 86.28           C  
ATOM   2703  HB1 ALA B  14     -22.928   8.098 -30.528  1.00 86.28           H  
ATOM   2704  HB2 ALA B  14     -24.286   7.391 -31.428  1.00 86.28           H  
ATOM   2705  HB3 ALA B  14     -22.783   7.817 -32.274  1.00 86.28           H  
ATOM   2706  O   ALA B  14     -22.505   5.486 -28.734  1.00 86.28           O  
ATOM   2707  N   THR B  15     -24.400   4.868 -29.760  1.00 85.80           N  
ATOM   2708  H   THR B  15     -24.929   4.871 -30.620  1.00 85.80           H  
ATOM   2709  CA  THR B  15     -24.978   4.206 -28.573  1.00 85.80           C  
ATOM   2710  HA  THR B  15     -24.820   4.859 -27.715  1.00 85.80           H  
ATOM   2711  C   THR B  15     -24.279   2.891 -28.220  1.00 85.80           C  
ATOM   2712  CB  THR B  15     -26.495   3.978 -28.690  1.00 85.80           C  
ATOM   2713  HB  THR B  15     -26.791   3.203 -27.982  1.00 85.80           H  
ATOM   2714  O   THR B  15     -24.090   2.619 -27.035  1.00 85.80           O  
ATOM   2715  CG2 THR B  15     -27.280   5.242 -28.352  1.00 85.80           C  
ATOM   2716 HG21 THR B  15     -27.066   5.547 -27.328  1.00 85.80           H  
ATOM   2717 HG22 THR B  15     -27.008   6.049 -29.033  1.00 85.80           H  
ATOM   2718 HG23 THR B  15     -28.348   5.041 -28.440  1.00 85.80           H  
ATOM   2719  OG1 THR B  15     -26.882   3.581 -29.984  1.00 85.80           O  
ATOM   2720  HG1 THR B  15     -26.782   4.334 -30.572  1.00 85.80           H  
ATOM   2721  N   LEU B  16     -23.825   2.107 -29.206  1.00 89.72           N  
ATOM   2722  H   LEU B  16     -24.046   2.353 -30.160  1.00 89.72           H  
ATOM   2723  CA  LEU B  16     -22.989   0.923 -28.959  1.00 89.72           C  
ATOM   2724  HA  LEU B  16     -23.487   0.291 -28.224  1.00 89.72           H  
ATOM   2725  C   LEU B  16     -21.631   1.298 -28.345  1.00 89.72           C  
ATOM   2726  CB  LEU B  16     -22.802   0.130 -30.267  1.00 89.72           C  
ATOM   2727  HB2 LEU B  16     -21.984  -0.578 -30.133  1.00 89.72           H  
ATOM   2728  HB3 LEU B  16     -22.506   0.823 -31.054  1.00 89.72           H  
ATOM   2729  O   LEU B  16     -21.244   0.716 -27.332  1.00 89.72           O  
ATOM   2730  CG  LEU B  16     -24.047  -0.653 -30.726  1.00 89.72           C  
ATOM   2731  HG  LEU B  16     -24.919   0.001 -30.738  1.00 89.72           H  
ATOM   2732  CD1 LEU B  16     -23.819  -1.192 -32.140  1.00 89.72           C  
ATOM   2733 HD11 LEU B  16     -24.699  -1.743 -32.471  1.00 89.72           H  
ATOM   2734 HD12 LEU B  16     -22.952  -1.852 -32.154  1.00 89.72           H  
ATOM   2735 HD13 LEU B  16     -23.651  -0.358 -32.822  1.00 89.72           H  
ATOM   2736  CD2 LEU B  16     -24.350  -1.842 -29.810  1.00 89.72           C  
ATOM   2737 HD21 LEU B  16     -24.611  -1.486 -28.813  1.00 89.72           H  
ATOM   2738 HD22 LEU B  16     -25.198  -2.401 -30.206  1.00 89.72           H  
ATOM   2739 HD23 LEU B  16     -23.481  -2.497 -29.751  1.00 89.72           H  
ATOM   2740  N   ASP B  17     -20.946   2.300 -28.905  1.00 90.10           N  
ATOM   2741  H   ASP B  17     -21.309   2.716 -29.750  1.00 90.10           H  
ATOM   2742  CA  ASP B  17     -19.666   2.796 -28.383  1.00 90.10           C  
ATOM   2743  HA  ASP B  17     -18.976   1.958 -28.284  1.00 90.10           H  
ATOM   2744  C   ASP B  17     -19.816   3.412 -26.979  1.00 90.10           C  
ATOM   2745  CB  ASP B  17     -19.056   3.816 -29.365  1.00 90.10           C  
ATOM   2746  HB2 ASP B  17     -18.246   4.342 -28.859  1.00 90.10           H  
ATOM   2747  HB3 ASP B  17     -19.810   4.554 -29.640  1.00 90.10           H  
ATOM   2748  O   ASP B  17     -18.958   3.207 -26.121  1.00 90.10           O  
ATOM   2749  CG  ASP B  17     -18.463   3.178 -30.628  1.00 90.10           C  
ATOM   2750  OD1 ASP B  17     -17.909   2.064 -30.544  1.00 90.10           O  
ATOM   2751  OD2 ASP B  17     -18.465   3.812 -31.705  1.00 90.10           O  
ATOM   2752  N   LEU B  18     -20.919   4.124 -26.710  1.00 89.65           N  
ATOM   2753  H   LEU B  18     -21.556   4.319 -27.470  1.00 89.65           H  
ATOM   2754  CA  LEU B  18     -21.231   4.676 -25.385  1.00 89.65           C  
ATOM   2755  HA  LEU B  18     -20.370   5.243 -25.032  1.00 89.65           H  
ATOM   2756  C   LEU B  18     -21.491   3.570 -24.357  1.00 89.65           C  
ATOM   2757  CB  LEU B  18     -22.436   5.628 -25.509  1.00 89.65           C  
ATOM   2758  HB2 LEU B  18     -23.251   5.089 -25.993  1.00 89.65           H  
ATOM   2759  HB3 LEU B  18     -22.154   6.459 -26.156  1.00 89.65           H  
ATOM   2760  O   LEU B  18     -21.027   3.670 -23.221  1.00 89.65           O  
ATOM   2761  CG  LEU B  18     -22.969   6.191 -24.176  1.00 89.65           C  
ATOM   2762  HG  LEU B  18     -23.328   5.375 -23.549  1.00 89.65           H  
ATOM   2763  CD1 LEU B  18     -21.915   6.981 -23.403  1.00 89.65           C  
ATOM   2764 HD11 LEU B  18     -22.357   7.420 -22.509  1.00 89.65           H  
ATOM   2765 HD12 LEU B  18     -21.091   6.334 -23.104  1.00 89.65           H  
ATOM   2766 HD13 LEU B  18     -21.532   7.781 -24.036  1.00 89.65           H  
ATOM   2767  CD2 LEU B  18     -24.147   7.125 -24.454  1.00 89.65           C  
ATOM   2768 HD21 LEU B  18     -24.545   7.514 -23.516  1.00 89.65           H  
ATOM   2769 HD22 LEU B  18     -24.937   6.581 -24.971  1.00 89.65           H  
ATOM   2770 HD23 LEU B  18     -23.823   7.961 -25.074  1.00 89.65           H  
ATOM   2771  N   ARG B  19     -22.209   2.508 -24.742  1.00 90.63           N  
ATOM   2772  H   ARG B  19     -22.582   2.497 -25.681  1.00 90.63           H  
ATOM   2773  CA  ARG B  19     -22.453   1.353 -23.868  1.00 90.63           C  
ATOM   2774  HA  ARG B  19     -22.877   1.714 -22.931  1.00 90.63           H  
ATOM   2775  C   ARG B  19     -21.143   0.656 -23.502  1.00 90.63           C  
ATOM   2776  CB  ARG B  19     -23.454   0.398 -24.534  1.00 90.63           C  
ATOM   2777  HB2 ARG B  19     -23.009  -0.021 -25.436  1.00 90.63           H  
ATOM   2778  HB3 ARG B  19     -24.343   0.961 -24.818  1.00 90.63           H  
ATOM   2779  O   ARG B  19     -20.935   0.386 -22.324  1.00 90.63           O  
ATOM   2780  CG  ARG B  19     -23.874  -0.737 -23.584  1.00 90.63           C  
ATOM   2781  HG2 ARG B  19     -24.328  -0.302 -22.694  1.00 90.63           H  
ATOM   2782  HG3 ARG B  19     -23.003  -1.317 -23.278  1.00 90.63           H  
ATOM   2783  CD  ARG B  19     -24.889  -1.677 -24.241  1.00 90.63           C  
ATOM   2784  HD2 ARG B  19     -25.263  -2.361 -23.479  1.00 90.63           H  
ATOM   2785  HD3 ARG B  19     -25.724  -1.087 -24.619  1.00 90.63           H  
ATOM   2786  NE  ARG B  19     -24.278  -2.464 -25.330  1.00 90.63           N  
ATOM   2787  HE  ARG B  19     -23.269  -2.448 -25.383  1.00 90.63           H  
ATOM   2788  NH1 ARG B  19     -26.201  -3.427 -26.134  1.00 90.63           N  
ATOM   2789 HH11 ARG B  19     -26.654  -4.116 -26.717  1.00 90.63           H  
ATOM   2790 HH12 ARG B  19     -26.728  -2.936 -25.426  1.00 90.63           H  
ATOM   2791  NH2 ARG B  19     -24.230  -3.985 -27.021  1.00 90.63           N  
ATOM   2792 HH21 ARG B  19     -24.699  -4.667 -27.599  1.00 90.63           H  
ATOM   2793 HH22 ARG B  19     -23.220  -3.959 -27.009  1.00 90.63           H  
ATOM   2794  CZ  ARG B  19     -24.905  -3.282 -26.156  1.00 90.63           C  
ATOM   2795  N   ALA B  20     -20.263   0.431 -24.480  1.00 93.79           N  
ATOM   2796  H   ALA B  20     -20.513   0.688 -25.424  1.00 93.79           H  
ATOM   2797  CA  ALA B  20     -18.942  -0.152 -24.250  1.00 93.79           C  
ATOM   2798  HA  ALA B  20     -19.060  -1.115 -23.753  1.00 93.79           H  
ATOM   2799  C   ALA B  20     -18.078   0.731 -23.330  1.00 93.79           C  
ATOM   2800  CB  ALA B  20     -18.275  -0.391 -25.611  1.00 93.79           C  
ATOM   2801  HB1 ALA B  20     -18.140   0.553 -26.139  1.00 93.79           H  
ATOM   2802  HB2 ALA B  20     -17.301  -0.857 -25.459  1.00 93.79           H  
ATOM   2803  HB3 ALA B  20     -18.892  -1.056 -26.215  1.00 93.79           H  
ATOM   2804  O   ALA B  20     -17.510   0.235 -22.362  1.00 93.79           O  
ATOM   2805  N   ALA B  21     -18.049   2.050 -23.557  1.00 94.26           N  
ATOM   2806  H   ALA B  21     -18.501   2.415 -24.383  1.00 94.26           H  
ATOM   2807  CA  ALA B  21     -17.301   2.973 -22.703  1.00 94.26           C  
ATOM   2808  HA  ALA B  21     -16.268   2.627 -22.658  1.00 94.26           H  
ATOM   2809  C   ALA B  21     -17.830   2.997 -21.253  1.00 94.26           C  
ATOM   2810  CB  ALA B  21     -17.316   4.363 -23.352  1.00 94.26           C  
ATOM   2811  HB1 ALA B  21     -18.335   4.746 -23.400  1.00 94.26           H  
ATOM   2812  HB2 ALA B  21     -16.701   5.043 -22.763  1.00 94.26           H  
ATOM   2813  HB3 ALA B  21     -16.907   4.303 -24.360  1.00 94.26           H  
ATOM   2814  O   ALA B  21     -17.053   2.896 -20.310  1.00 94.26           O  
ATOM   2815  N   ARG B  22     -19.156   3.060 -21.053  1.00 92.08           N  
ATOM   2816  H   ARG B  22     -19.756   3.135 -21.862  1.00 92.08           H  
ATOM   2817  CA  ARG B  22     -19.765   2.988 -19.709  1.00 92.08           C  
ATOM   2818  HA  ARG B  22     -19.280   3.714 -19.056  1.00 92.08           H  
ATOM   2819  C   ARG B  22     -19.548   1.643 -19.016  1.00 92.08           C  
ATOM   2820  CB  ARG B  22     -21.267   3.292 -19.780  1.00 92.08           C  
ATOM   2821  HB2 ARG B  22     -21.718   2.723 -20.594  1.00 92.08           H  
ATOM   2822  HB3 ARG B  22     -21.729   2.976 -18.845  1.00 92.08           H  
ATOM   2823  O   ARG B  22     -19.529   1.599 -17.792  1.00 92.08           O  
ATOM   2824  CG  ARG B  22     -21.546   4.788 -19.963  1.00 92.08           C  
ATOM   2825  HG2 ARG B  22     -21.089   5.339 -19.142  1.00 92.08           H  
ATOM   2826  HG3 ARG B  22     -21.122   5.135 -20.905  1.00 92.08           H  
ATOM   2827  CD  ARG B  22     -23.060   5.032 -19.956  1.00 92.08           C  
ATOM   2828  HD2 ARG B  22     -23.498   4.530 -20.819  1.00 92.08           H  
ATOM   2829  HD3 ARG B  22     -23.478   4.605 -19.044  1.00 92.08           H  
ATOM   2830  NE  ARG B  22     -23.381   6.470 -20.003  1.00 92.08           N  
ATOM   2831  HE  ARG B  22     -22.599   7.109 -19.986  1.00 92.08           H  
ATOM   2832  NH1 ARG B  22     -25.675   6.289 -19.973  1.00 92.08           N  
ATOM   2833 HH11 ARG B  22     -25.594   5.289 -19.854  1.00 92.08           H  
ATOM   2834 HH12 ARG B  22     -26.579   6.736 -19.910  1.00 92.08           H  
ATOM   2835  NH2 ARG B  22     -24.730   8.305 -20.073  1.00 92.08           N  
ATOM   2836 HH21 ARG B  22     -23.925   8.914 -20.066  1.00 92.08           H  
ATOM   2837 HH22 ARG B  22     -25.650   8.723 -20.084  1.00 92.08           H  
ATOM   2838  CZ  ARG B  22     -24.589   7.011 -20.015  1.00 92.08           C  
ATOM   2839  N   GLN B  23     -19.412   0.558 -19.775  1.00 93.19           N  
ATOM   2840  H   GLN B  23     -19.478   0.648 -20.779  1.00 93.19           H  
ATOM   2841  CA  GLN B  23     -19.055  -0.741 -19.220  1.00 93.19           C  
ATOM   2842  HA  GLN B  23     -19.658  -0.912 -18.328  1.00 93.19           H  
ATOM   2843  C   GLN B  23     -17.593  -0.756 -18.749  1.00 93.19           C  
ATOM   2844  CB  GLN B  23     -19.402  -1.840 -20.231  1.00 93.19           C  
ATOM   2845  HB2 GLN B  23     -18.861  -1.680 -21.163  1.00 93.19           H  
ATOM   2846  HB3 GLN B  23     -20.473  -1.808 -20.432  1.00 93.19           H  
ATOM   2847  O   GLN B  23     -17.362  -1.101 -17.596  1.00 93.19           O  
ATOM   2848  CG  GLN B  23     -19.029  -3.212 -19.667  1.00 93.19           C  
ATOM   2849  HG2 GLN B  23     -19.477  -3.352 -18.683  1.00 93.19           H  
ATOM   2850  HG3 GLN B  23     -17.945  -3.241 -19.554  1.00 93.19           H  
ATOM   2851  CD  GLN B  23     -19.440  -4.379 -20.551  1.00 93.19           C  
ATOM   2852  NE2 GLN B  23     -18.771  -5.495 -20.390  1.00 93.19           N  
ATOM   2853 HE21 GLN B  23     -17.951  -5.479 -19.802  1.00 93.19           H  
ATOM   2854 HE22 GLN B  23     -18.989  -6.301 -20.958  1.00 93.19           H  
ATOM   2855  OE1 GLN B  23     -20.360  -4.296 -21.360  1.00 93.19           O  
ATOM   2856  N   ARG B  24     -16.641  -0.282 -19.569  1.00 93.42           N  
ATOM   2857  H   ARG B  24     -16.897  -0.041 -20.516  1.00 93.42           H  
ATOM   2858  CA  ARG B  24     -15.220  -0.200 -19.185  1.00 93.42           C  
ATOM   2859  HA  ARG B  24     -14.893  -1.208 -18.928  1.00 93.42           H  
ATOM   2860  C   ARG B  24     -14.988   0.648 -17.929  1.00 93.42           C  
ATOM   2861  CB  ARG B  24     -14.381   0.306 -20.376  1.00 93.42           C  
ATOM   2862  HB2 ARG B  24     -14.531  -0.370 -21.218  1.00 93.42           H  
ATOM   2863  HB3 ARG B  24     -14.743   1.292 -20.669  1.00 93.42           H  
ATOM   2864  O   ARG B  24     -14.181   0.266 -17.096  1.00 93.42           O  
ATOM   2865  CG  ARG B  24     -12.866   0.410 -20.098  1.00 93.42           C  
ATOM   2866  HG2 ARG B  24     -12.366   0.730 -21.012  1.00 93.42           H  
ATOM   2867  HG3 ARG B  24     -12.685   1.169 -19.337  1.00 93.42           H  
ATOM   2868  CD  ARG B  24     -12.252  -0.920 -19.639  1.00 93.42           C  
ATOM   2869  HD2 ARG B  24     -12.445  -1.686 -20.390  1.00 93.42           H  
ATOM   2870  HD3 ARG B  24     -12.728  -1.227 -18.707  1.00 93.42           H  
ATOM   2871  NE  ARG B  24     -10.800  -0.819 -19.407  1.00 93.42           N  
ATOM   2872  HE  ARG B  24     -10.307   0.034 -19.630  1.00 93.42           H  
ATOM   2873  NH1 ARG B  24     -10.547  -2.808 -18.270  1.00 93.42           N  
ATOM   2874 HH11 ARG B  24      -9.978  -3.351 -17.637  1.00 93.42           H  
ATOM   2875 HH12 ARG B  24     -11.536  -2.995 -18.353  1.00 93.42           H  
ATOM   2876  NH2 ARG B  24      -8.803  -1.440 -18.577  1.00 93.42           N  
ATOM   2877 HH21 ARG B  24      -8.498  -0.517 -18.851  1.00 93.42           H  
ATOM   2878 HH22 ARG B  24      -8.214  -1.998 -17.976  1.00 93.42           H  
ATOM   2879  CZ  ARG B  24     -10.061  -1.697 -18.756  1.00 93.42           C  
ATOM   2880  N   ILE B  25     -15.722   1.752 -17.758  1.00 94.50           N  
ATOM   2881  H   ILE B  25     -16.320   2.045 -18.518  1.00 94.50           H  
ATOM   2882  CA  ILE B  25     -15.663   2.566 -16.527  1.00 94.50           C  
ATOM   2883  HA  ILE B  25     -14.634   2.890 -16.370  1.00 94.50           H  
ATOM   2884  C   ILE B  25     -16.037   1.728 -15.294  1.00 94.50           C  
ATOM   2885  CB  ILE B  25     -16.551   3.825 -16.659  1.00 94.50           C  
ATOM   2886  HB  ILE B  25     -17.546   3.513 -16.975  1.00 94.50           H  
ATOM   2887  O   ILE B  25     -15.286   1.708 -14.325  1.00 94.50           O  
ATOM   2888  CG1 ILE B  25     -15.964   4.778 -17.720  1.00 94.50           C  
ATOM   2889 HG12 ILE B  25     -15.045   5.225 -17.341  1.00 94.50           H  
ATOM   2890 HG13 ILE B  25     -15.710   4.209 -18.615  1.00 94.50           H  
ATOM   2891  CG2 ILE B  25     -16.683   4.577 -15.326  1.00 94.50           C  
ATOM   2892 HG21 ILE B  25     -17.282   5.482 -15.426  1.00 94.50           H  
ATOM   2893 HG22 ILE B  25     -17.177   3.956 -14.579  1.00 94.50           H  
ATOM   2894 HG23 ILE B  25     -15.700   4.845 -14.939  1.00 94.50           H  
ATOM   2895  CD1 ILE B  25     -16.929   5.887 -18.151  1.00 94.50           C  
ATOM   2896 HD11 ILE B  25     -17.881   5.455 -18.459  1.00 94.50           H  
ATOM   2897 HD12 ILE B  25     -16.491   6.414 -18.999  1.00 94.50           H  
ATOM   2898 HD13 ILE B  25     -17.090   6.600 -17.343  1.00 94.50           H  
ATOM   2899  N   ARG B  26     -17.143   0.971 -15.345  1.00 93.21           N  
ATOM   2900  H   ARG B  26     -17.688   0.963 -16.196  1.00 93.21           H  
ATOM   2901  CA  ARG B  26     -17.535   0.093 -14.228  1.00 93.21           C  
ATOM   2902  HA  ARG B  26     -17.557   0.682 -13.311  1.00 93.21           H  
ATOM   2903  C   ARG B  26     -16.514  -1.010 -13.958  1.00 93.21           C  
ATOM   2904  CB  ARG B  26     -18.917  -0.523 -14.457  1.00 93.21           C  
ATOM   2905  HB2 ARG B  26     -18.954  -0.973 -15.449  1.00 93.21           H  
ATOM   2906  HB3 ARG B  26     -19.066  -1.310 -13.717  1.00 93.21           H  
ATOM   2907  O   ARG B  26     -16.265  -1.306 -12.801  1.00 93.21           O  
ATOM   2908  CG  ARG B  26     -20.038   0.510 -14.287  1.00 93.21           C  
ATOM   2909  HG2 ARG B  26     -19.956   1.283 -15.052  1.00 93.21           H  
ATOM   2910  HG3 ARG B  26     -19.945   0.977 -13.306  1.00 93.21           H  
ATOM   2911  CD  ARG B  26     -21.407  -0.171 -14.377  1.00 93.21           C  
ATOM   2912  HD2 ARG B  26     -22.178   0.556 -14.122  1.00 93.21           H  
ATOM   2913  HD3 ARG B  26     -21.448  -0.959 -13.625  1.00 93.21           H  
ATOM   2914  NE  ARG B  26     -21.630  -0.760 -15.714  1.00 93.21           N  
ATOM   2915  HE  ARG B  26     -21.095  -1.596 -15.903  1.00 93.21           H  
ATOM   2916  NH1 ARG B  26     -23.128   0.778 -16.516  1.00 93.21           N  
ATOM   2917 HH11 ARG B  26     -23.816   1.060 -17.200  1.00 93.21           H  
ATOM   2918 HH12 ARG B  26     -23.046   1.250 -15.627  1.00 93.21           H  
ATOM   2919  NH2 ARG B  26     -22.493  -0.935 -17.808  1.00 93.21           N  
ATOM   2920 HH21 ARG B  26     -21.969  -1.791 -17.920  1.00 93.21           H  
ATOM   2921 HH22 ARG B  26     -23.096  -0.601 -18.546  1.00 93.21           H  
ATOM   2922  CZ  ARG B  26     -22.409  -0.299 -16.672  1.00 93.21           C  
ATOM   2923  N   GLU B  27     -15.901  -1.579 -14.993  1.00 93.48           N  
ATOM   2924  H   GLU B  27     -16.170  -1.303 -15.926  1.00 93.48           H  
ATOM   2925  CA  GLU B  27     -14.831  -2.579 -14.838  1.00 93.48           C  
ATOM   2926  HA  GLU B  27     -15.185  -3.384 -14.194  1.00 93.48           H  
ATOM   2927  C   GLU B  27     -13.563  -1.995 -14.172  1.00 93.48           C  
ATOM   2928  CB  GLU B  27     -14.496  -3.184 -16.213  1.00 93.48           C  
ATOM   2929  HB2 GLU B  27     -13.606  -3.807 -16.121  1.00 93.48           H  
ATOM   2930  HB3 GLU B  27     -14.269  -2.369 -16.901  1.00 93.48           H  
ATOM   2931  O   GLU B  27     -12.867  -2.697 -13.447  1.00 93.48           O  
ATOM   2932  CG  GLU B  27     -15.635  -4.049 -16.794  1.00 93.48           C  
ATOM   2933  HG2 GLU B  27     -16.581  -3.516 -16.696  1.00 93.48           H  
ATOM   2934  HG3 GLU B  27     -15.711  -4.964 -16.206  1.00 93.48           H  
ATOM   2935  CD  GLU B  27     -15.443  -4.414 -18.278  1.00 93.48           C  
ATOM   2936  OE1 GLU B  27     -16.395  -4.993 -18.863  1.00 93.48           O  
ATOM   2937  OE2 GLU B  27     -14.375  -4.089 -18.852  1.00 93.48           O  
ATOM   2938  N   LEU B  28     -13.269  -0.705 -14.366  1.00 93.89           N  
ATOM   2939  H   LEU B  28     -13.850  -0.167 -14.992  1.00 93.89           H  
ATOM   2940  CA  LEU B  28     -12.127  -0.030 -13.729  1.00 93.89           C  
ATOM   2941  HA  LEU B  28     -11.277  -0.713 -13.697  1.00 93.89           H  
ATOM   2942  C   LEU B  28     -12.403   0.392 -12.273  1.00 93.89           C  
ATOM   2943  CB  LEU B  28     -11.759   1.194 -14.583  1.00 93.89           C  
ATOM   2944  HB2 LEU B  28     -12.671   1.756 -14.783  1.00 93.89           H  
ATOM   2945  HB3 LEU B  28     -11.095   1.842 -14.011  1.00 93.89           H  
ATOM   2946  O   LEU B  28     -11.505   0.340 -11.432  1.00 93.89           O  
ATOM   2947  CG  LEU B  28     -11.075   0.842 -15.913  1.00 93.89           C  
ATOM   2948  HG  LEU B  28     -11.600   0.024 -16.407  1.00 93.89           H  
ATOM   2949  CD1 LEU B  28     -11.115   2.060 -16.837  1.00 93.89           C  
ATOM   2950 HD11 LEU B  28     -10.563   2.882 -16.380  1.00 93.89           H  
ATOM   2951 HD12 LEU B  28     -12.149   2.361 -17.007  1.00 93.89           H  
ATOM   2952 HD13 LEU B  28     -10.653   1.808 -17.791  1.00 93.89           H  
ATOM   2953  CD2 LEU B  28      -9.619   0.431 -15.691  1.00 93.89           C  
ATOM   2954 HD21 LEU B  28      -9.096   1.187 -15.106  1.00 93.89           H  
ATOM   2955 HD22 LEU B  28      -9.106   0.332 -16.648  1.00 93.89           H  
ATOM   2956 HD23 LEU B  28      -9.572  -0.521 -15.163  1.00 93.89           H  
ATOM   2957  N   GLU B  29     -13.634   0.821 -11.982  1.00 91.95           N  
ATOM   2958  H   GLU B  29     -14.281   0.917 -12.752  1.00 91.95           H  
ATOM   2959  CA  GLU B  29     -14.021   1.396 -10.682  1.00 91.95           C  
ATOM   2960  HA  GLU B  29     -13.148   1.822 -10.189  1.00 91.95           H  
ATOM   2961  C   GLU B  29     -14.622   0.360  -9.709  1.00 91.95           C  
ATOM   2962  CB  GLU B  29     -15.029   2.543 -10.920  1.00 91.95           C  
ATOM   2963  HB2 GLU B  29     -15.397   2.888  -9.954  1.00 91.95           H  
ATOM   2964  HB3 GLU B  29     -15.874   2.149 -11.485  1.00 91.95           H  
ATOM   2965  O   GLU B  29     -14.422   0.452  -8.502  1.00 91.95           O  
ATOM   2966  CG  GLU B  29     -14.428   3.756 -11.663  1.00 91.95           C  
ATOM   2967  HG2 GLU B  29     -13.975   3.417 -12.594  1.00 91.95           H  
ATOM   2968  HG3 GLU B  29     -13.633   4.173 -11.045  1.00 91.95           H  
ATOM   2969  CD  GLU B  29     -15.447   4.868 -11.995  1.00 91.95           C  
ATOM   2970  OE1 GLU B  29     -15.015   6.034 -12.201  1.00 91.95           O  
ATOM   2971  OE2 GLU B  29     -16.658   4.577 -12.128  1.00 91.95           O  
ATOM   2972  N   SER B  30     -15.393  -0.613 -10.209  1.00 90.49           N  
ATOM   2973  H   SER B  30     -15.464  -0.696 -11.213  1.00 90.49           H  
ATOM   2974  CA  SER B  30     -16.338  -1.412  -9.401  1.00 90.49           C  
ATOM   2975  HA  SER B  30     -15.923  -1.517  -8.399  1.00 90.49           H  
ATOM   2976  C   SER B  30     -16.558  -2.853  -9.896  1.00 90.49           C  
ATOM   2977  CB  SER B  30     -17.670  -0.652  -9.249  1.00 90.49           C  
ATOM   2978  HB2 SER B  30     -17.498   0.219  -8.616  1.00 90.49           H  
ATOM   2979  HB3 SER B  30     -18.413  -1.279  -8.755  1.00 90.49           H  
ATOM   2980  O   SER B  30     -17.574  -3.469  -9.571  1.00 90.49           O  
ATOM   2981  OG  SER B  30     -18.163  -0.206 -10.506  1.00 90.49           O  
ATOM   2982  HG  SER B  30     -17.481   0.371 -10.856  1.00 90.49           H  
ATOM   2983  N   ASP B  31     -15.615  -3.436 -10.650  1.00 94.13           N  
ATOM   2984  H   ASP B  31     -14.817  -2.895 -10.952  1.00 94.13           H  
ATOM   2985  CA  ASP B  31     -15.718  -4.850 -11.051  1.00 94.13           C  
ATOM   2986  HA  ASP B  31     -16.640  -4.942 -11.625  1.00 94.13           H  
ATOM   2987  C   ASP B  31     -15.760  -5.752  -9.799  1.00 94.13           C  
ATOM   2988  CB  ASP B  31     -14.560  -5.270 -11.972  1.00 94.13           C  
ATOM   2989  HB2 ASP B  31     -14.222  -4.380 -12.504  1.00 94.13           H  
ATOM   2990  HB3 ASP B  31     -13.723  -5.635 -11.377  1.00 94.13           H  
ATOM   2991  O   ASP B  31     -14.915  -5.574  -8.904  1.00 94.13           O  
ATOM   2992  CG  ASP B  31     -14.927  -6.317 -13.035  1.00 94.13           C  
ATOM   2993  OD1 ASP B  31     -16.004  -6.942 -12.962  1.00 94.13           O  
ATOM   2994  OD2 ASP B  31     -14.123  -6.488 -13.980  1.00 94.13           O  
ATOM   2995  N   PRO B  32     -16.715  -6.695  -9.690  1.00 97.14           N  
ATOM   2996  CA  PRO B  32     -16.757  -7.633  -8.578  1.00 97.14           C  
ATOM   2997  HA  PRO B  32     -16.686  -7.073  -7.646  1.00 97.14           H  
ATOM   2998  C   PRO B  32     -15.603  -8.637  -8.662  1.00 97.14           C  
ATOM   2999  CB  PRO B  32     -18.129  -8.313  -8.645  1.00 97.14           C  
ATOM   3000  HB2 PRO B  32     -18.579  -8.370  -7.654  1.00 97.14           H  
ATOM   3001  HB3 PRO B  32     -18.044  -9.305  -9.090  1.00 97.14           H  
ATOM   3002  O   PRO B  32     -15.356  -9.246  -9.707  1.00 97.14           O  
ATOM   3003  CG  PRO B  32     -18.961  -7.414  -9.554  1.00 97.14           C  
ATOM   3004  HG2 PRO B  32     -19.404  -6.608  -8.968  1.00 97.14           H  
ATOM   3005  HG3 PRO B  32     -19.730  -7.973 -10.088  1.00 97.14           H  
ATOM   3006  CD  PRO B  32     -17.917  -6.839 -10.499  1.00 97.14           C  
ATOM   3007  HD2 PRO B  32     -17.730  -7.544 -11.309  1.00 97.14           H  
ATOM   3008  HD3 PRO B  32     -18.275  -5.887 -10.890  1.00 97.14           H  
ATOM   3009  N   ILE B  33     -14.914  -8.847  -7.542  1.00 98.73           N  
ATOM   3010  H   ILE B  33     -15.197  -8.363  -6.702  1.00 98.73           H  
ATOM   3011  CA  ILE B  33     -13.786  -9.780  -7.449  1.00 98.73           C  
ATOM   3012  HA  ILE B  33     -13.447 -10.049  -8.449  1.00 98.73           H  
ATOM   3013  C   ILE B  33     -14.268 -11.068  -6.777  1.00 98.73           C  
ATOM   3014  CB  ILE B  33     -12.596  -9.103  -6.733  1.00 98.73           C  
ATOM   3015  HB  ILE B  33     -12.920  -8.827  -5.729  1.00 98.73           H  
ATOM   3016  O   ILE B  33     -14.810 -11.035  -5.676  1.00 98.73           O  
ATOM   3017  CG1 ILE B  33     -12.133  -7.796  -7.422  1.00 98.73           C  
ATOM   3018 HG12 ILE B  33     -11.252  -7.424  -6.897  1.00 98.73           H  
ATOM   3019 HG13 ILE B  33     -12.910  -7.040  -7.310  1.00 98.73           H  
ATOM   3020  CG2 ILE B  33     -11.410 -10.066  -6.573  1.00 98.73           C  
ATOM   3021 HG21 ILE B  33     -10.589  -9.559  -6.066  1.00 98.73           H  
ATOM   3022 HG22 ILE B  33     -11.699 -10.929  -5.974  1.00 98.73           H  
ATOM   3023 HG23 ILE B  33     -11.066 -10.418  -7.545  1.00 98.73           H  
ATOM   3024  CD1 ILE B  33     -11.785  -7.906  -8.914  1.00 98.73           C  
ATOM   3025 HD11 ILE B  33     -11.036  -8.681  -9.078  1.00 98.73           H  
ATOM   3026 HD12 ILE B  33     -11.380  -6.954  -9.258  1.00 98.73           H  
ATOM   3027 HD13 ILE B  33     -12.679  -8.130  -9.496  1.00 98.73           H  
ATOM   3028  N   ALA B  34     -14.098 -12.208  -7.436  1.00 98.72           N  
ATOM   3029  H   ALA B  34     -13.526 -12.193  -8.268  1.00 98.72           H  
ATOM   3030  CA  ALA B  34     -14.409 -13.518  -6.882  1.00 98.72           C  
ATOM   3031  HA  ALA B  34     -15.333 -13.456  -6.308  1.00 98.72           H  
ATOM   3032  C   ALA B  34     -13.290 -13.991  -5.943  1.00 98.72           C  
ATOM   3033  CB  ALA B  34     -14.627 -14.502  -8.035  1.00 98.72           C  
ATOM   3034  HB1 ALA B  34     -15.507 -14.212  -8.609  1.00 98.72           H  
ATOM   3035  HB2 ALA B  34     -13.752 -14.515  -8.685  1.00 98.72           H  
ATOM   3036  HB3 ALA B  34     -14.776 -15.506  -7.636  1.00 98.72           H  
ATOM   3037  O   ALA B  34     -12.110 -13.923  -6.288  1.00 98.72           O  
ATOM   3038  N   ILE B  35     -13.676 -14.528  -4.786  1.00 98.83           N  
ATOM   3039  H   ILE B  35     -14.663 -14.528  -4.572  1.00 98.83           H  
ATOM   3040  CA  ILE B  35     -12.819 -15.381  -3.958  1.00 98.83           C  
ATOM   3041  HA  ILE B  35     -11.773 -15.112  -4.106  1.00 98.83           H  
ATOM   3042  C   ILE B  35     -13.038 -16.813  -4.446  1.00 98.83           C  
ATOM   3043  CB  ILE B  35     -13.162 -15.227  -2.455  1.00 98.83           C  
ATOM   3044  HB  ILE B  35     -14.207 -15.498  -2.307  1.00 98.83           H  
ATOM   3045  O   ILE B  35     -14.154 -17.321  -4.331  1.00 98.83           O  
ATOM   3046  CG1 ILE B  35     -12.969 -13.768  -1.979  1.00 98.83           C  
ATOM   3047 HG12 ILE B  35     -13.489 -13.088  -2.654  1.00 98.83           H  
ATOM   3048 HG13 ILE B  35     -11.906 -13.525  -2.006  1.00 98.83           H  
ATOM   3049  CG2 ILE B  35     -12.286 -16.187  -1.624  1.00 98.83           C  
ATOM   3050 HG21 ILE B  35     -12.478 -17.222  -1.906  1.00 98.83           H  
ATOM   3051 HG22 ILE B  35     -11.231 -15.969  -1.787  1.00 98.83           H  
ATOM   3052 HG23 ILE B  35     -12.513 -16.095  -0.561  1.00 98.83           H  
ATOM   3053  CD1 ILE B  35     -13.487 -13.479  -0.564  1.00 98.83           C  
ATOM   3054 HD11 ILE B  35     -12.913 -14.031   0.179  1.00 98.83           H  
ATOM   3055 HD12 ILE B  35     -13.382 -12.414  -0.357  1.00 98.83           H  
ATOM   3056 HD13 ILE B  35     -14.540 -13.749  -0.492  1.00 98.83           H  
ATOM   3057  N   VAL B  36     -12.007 -17.461  -4.992  1.00 98.38           N  
ATOM   3058  H   VAL B  36     -11.138 -16.958  -5.101  1.00 98.38           H  
ATOM   3059  CA  VAL B  36     -12.118 -18.822  -5.570  1.00 98.38           C  
ATOM   3060  HA  VAL B  36     -13.161 -19.135  -5.546  1.00 98.38           H  
ATOM   3061  C   VAL B  36     -11.381 -19.893  -4.769  1.00 98.38           C  
ATOM   3062  CB  VAL B  36     -11.712 -18.849  -7.056  1.00 98.38           C  
ATOM   3063  HB  VAL B  36     -11.796 -19.876  -7.412  1.00 98.38           H  
ATOM   3064  O   VAL B  36     -11.778 -21.054  -4.778  1.00 98.38           O  
ATOM   3065  CG1 VAL B  36     -12.690 -17.992  -7.868  1.00 98.38           C  
ATOM   3066 HG11 VAL B  36     -12.562 -16.935  -7.635  1.00 98.38           H  
ATOM   3067 HG12 VAL B  36     -13.715 -18.300  -7.663  1.00 98.38           H  
ATOM   3068 HG13 VAL B  36     -12.500 -18.144  -8.931  1.00 98.38           H  
ATOM   3069  CG2 VAL B  36     -10.276 -18.370  -7.307  1.00 98.38           C  
ATOM   3070 HG21 VAL B  36      -9.568 -18.986  -6.753  1.00 98.38           H  
ATOM   3071 HG22 VAL B  36     -10.161 -17.324  -7.022  1.00 98.38           H  
ATOM   3072 HG23 VAL B  36     -10.051 -18.464  -8.370  1.00 98.38           H  
ATOM   3073  N   GLY B  37     -10.367 -19.506  -3.995  1.00 98.64           N  
ATOM   3074  H   GLY B  37     -10.116 -18.528  -4.001  1.00 98.64           H  
ATOM   3075  CA  GLY B  37      -9.636 -20.387  -3.083  1.00 98.64           C  
ATOM   3076  HA2 GLY B  37      -8.700 -20.706  -3.541  1.00 98.64           H  
ATOM   3077  HA3 GLY B  37     -10.228 -21.274  -2.858  1.00 98.64           H  
ATOM   3078  C   GLY B  37      -9.293 -19.676  -1.783  1.00 98.64           C  
ATOM   3079  O   GLY B  37      -9.201 -18.450  -1.746  1.00 98.64           O  
ATOM   3080  N   MET B  38      -9.116 -20.440  -0.706  1.00 98.83           N  
ATOM   3081  H   MET B  38      -9.169 -21.443  -0.809  1.00 98.83           H  
ATOM   3082  CA  MET B  38      -8.761 -19.916   0.616  1.00 98.83           C  
ATOM   3083  HA  MET B  38      -8.203 -18.987   0.494  1.00 98.83           H  
ATOM   3084  C   MET B  38      -7.890 -20.919   1.371  1.00 98.83           C  
ATOM   3085  CB  MET B  38     -10.012 -19.631   1.466  1.00 98.83           C  
ATOM   3086  HB2 MET B  38     -10.481 -20.581   1.725  1.00 98.83           H  
ATOM   3087  HB3 MET B  38      -9.693 -19.147   2.389  1.00 98.83           H  
ATOM   3088  O   MET B  38      -8.129 -22.123   1.290  1.00 98.83           O  
ATOM   3089  CG  MET B  38     -11.068 -18.750   0.790  1.00 98.83           C  
ATOM   3090  HG2 MET B  38     -10.575 -17.878   0.359  1.00 98.83           H  
ATOM   3091  HG3 MET B  38     -11.524 -19.310  -0.026  1.00 98.83           H  
ATOM   3092  SD  MET B  38     -12.385 -18.161   1.888  1.00 98.83           S  
ATOM   3093  CE  MET B  38     -13.158 -19.720   2.402  1.00 98.83           C  
ATOM   3094  HE1 MET B  38     -13.974 -19.507   3.093  1.00 98.83           H  
ATOM   3095  HE2 MET B  38     -12.428 -20.352   2.907  1.00 98.83           H  
ATOM   3096  HE3 MET B  38     -13.554 -20.242   1.531  1.00 98.83           H  
ATOM   3097  N   ALA B  39      -6.940 -20.443   2.166  1.00 98.89           N  
ATOM   3098  H   ALA B  39      -6.770 -19.448   2.169  1.00 98.89           H  
ATOM   3099  CA  ALA B  39      -6.206 -21.249   3.136  1.00 98.89           C  
ATOM   3100  HA  ALA B  39      -6.791 -22.132   3.393  1.00 98.89           H  
ATOM   3101  C   ALA B  39      -5.971 -20.455   4.418  1.00 98.89           C  
ATOM   3102  CB  ALA B  39      -4.871 -21.690   2.538  1.00 98.89           C  
ATOM   3103  HB1 ALA B  39      -4.265 -20.807   2.332  1.00 98.89           H  
ATOM   3104  HB2 ALA B  39      -5.036 -22.240   1.612  1.00 98.89           H  
ATOM   3105  HB3 ALA B  39      -4.332 -22.325   3.241  1.00 98.89           H  
ATOM   3106  O   ALA B  39      -5.831 -19.234   4.382  1.00 98.89           O  
ATOM   3107  N   CYS B  40      -5.893 -21.151   5.547  1.00 98.86           N  
ATOM   3108  H   CYS B  40      -5.991 -22.156   5.536  1.00 98.86           H  
ATOM   3109  CA  CYS B  40      -5.504 -20.544   6.810  1.00 98.86           C  
ATOM   3110  HA  CYS B  40      -4.726 -19.811   6.598  1.00 98.86           H  
ATOM   3111  C   CYS B  40      -4.918 -21.573   7.772  1.00 98.86           C  
ATOM   3112  CB  CYS B  40      -6.707 -19.828   7.449  1.00 98.86           C  
ATOM   3113  HB2 CYS B  40      -6.397 -19.383   8.394  1.00 98.86           H  
ATOM   3114  HB3 CYS B  40      -7.035 -19.021   6.793  1.00 98.86           H  
ATOM   3115  O   CYS B  40      -5.340 -22.731   7.771  1.00 98.86           O  
ATOM   3116  SG  CYS B  40      -8.091 -20.975   7.737  1.00 98.86           S  
ATOM   3117  HG  CYS B  40      -7.382 -21.929   8.348  1.00 98.86           H  
ATOM   3118  N   ARG B  41      -4.022 -21.113   8.647  1.00 98.78           N  
ATOM   3119  H   ARG B  41      -3.762 -20.139   8.578  1.00 98.78           H  
ATOM   3120  CA  ARG B  41      -3.705 -21.795   9.905  1.00 98.78           C  
ATOM   3121  HA  ARG B  41      -4.426 -22.601  10.044  1.00 98.78           H  
ATOM   3122  C   ARG B  41      -3.898 -20.814  11.044  1.00 98.78           C  
ATOM   3123  CB  ARG B  41      -2.311 -22.431   9.915  1.00 98.78           C  
ATOM   3124  HB2 ARG B  41      -1.543 -21.663   9.819  1.00 98.78           H  
ATOM   3125  HB3 ARG B  41      -2.169 -22.943  10.867  1.00 98.78           H  
ATOM   3126  O   ARG B  41      -3.387 -19.696  10.975  1.00 98.78           O  
ATOM   3127  CG  ARG B  41      -2.180 -23.448   8.778  1.00 98.78           C  
ATOM   3128  HG2 ARG B  41      -2.991 -24.174   8.837  1.00 98.78           H  
ATOM   3129  HG3 ARG B  41      -2.240 -22.931   7.820  1.00 98.78           H  
ATOM   3130  CD  ARG B  41      -0.848 -24.183   8.849  1.00 98.78           C  
ATOM   3131  HD2 ARG B  41      -0.049 -23.442   8.884  1.00 98.78           H  
ATOM   3132  HD3 ARG B  41      -0.810 -24.783   9.758  1.00 98.78           H  
ATOM   3133  NE  ARG B  41      -0.685 -25.045   7.666  1.00 98.78           N  
ATOM   3134  HE  ARG B  41      -1.513 -25.352   7.175  1.00 98.78           H  
ATOM   3135  NH1 ARG B  41       1.609 -25.051   7.608  1.00 98.78           N  
ATOM   3136 HH11 ARG B  41       2.423 -25.384   7.113  1.00 98.78           H  
ATOM   3137 HH12 ARG B  41       1.691 -24.559   8.487  1.00 98.78           H  
ATOM   3138  NH2 ARG B  41       0.489 -26.112   6.039  1.00 98.78           N  
ATOM   3139 HH21 ARG B  41      -0.331 -26.271   5.471  1.00 98.78           H  
ATOM   3140 HH22 ARG B  41       1.409 -26.330   5.685  1.00 98.78           H  
ATOM   3141  CZ  ARG B  41       0.457 -25.396   7.116  1.00 98.78           C  
ATOM   3142  N   LEU B  42      -4.691 -21.208  12.033  1.00 98.86           N  
ATOM   3143  H   LEU B  42      -4.973 -22.178  12.053  1.00 98.86           H  
ATOM   3144  CA  LEU B  42      -5.144 -20.354  13.132  1.00 98.86           C  
ATOM   3145  HA  LEU B  42      -4.443 -19.525  13.227  1.00 98.86           H  
ATOM   3146  C   LEU B  42      -5.107 -21.143  14.463  1.00 98.86           C  
ATOM   3147  CB  LEU B  42      -6.547 -19.781  12.801  1.00 98.86           C  
ATOM   3148  HB2 LEU B  42      -6.903 -19.190  13.644  1.00 98.86           H  
ATOM   3149  HB3 LEU B  42      -7.240 -20.614  12.687  1.00 98.86           H  
ATOM   3150  O   LEU B  42      -5.044 -22.378  14.443  1.00 98.86           O  
ATOM   3151  CG  LEU B  42      -6.629 -18.911  11.527  1.00 98.86           C  
ATOM   3152  HG  LEU B  42      -6.180 -19.444  10.689  1.00 98.86           H  
ATOM   3153  CD1 LEU B  42      -8.082 -18.631  11.149  1.00 98.86           C  
ATOM   3154 HD11 LEU B  42      -8.117 -18.053  10.226  1.00 98.86           H  
ATOM   3155 HD12 LEU B  42      -8.602 -19.575  10.987  1.00 98.86           H  
ATOM   3156 HD13 LEU B  42      -8.575 -18.073  11.945  1.00 98.86           H  
ATOM   3157  CD2 LEU B  42      -5.931 -17.561  11.687  1.00 98.86           C  
ATOM   3158 HD21 LEU B  42      -6.442 -16.960  12.439  1.00 98.86           H  
ATOM   3159 HD22 LEU B  42      -5.931 -17.035  10.732  1.00 98.86           H  
ATOM   3160 HD23 LEU B  42      -4.897 -17.719  11.994  1.00 98.86           H  
ATOM   3161  N   PRO B  43      -5.129 -20.459  15.622  1.00 98.54           N  
ATOM   3162  CA  PRO B  43      -5.058 -21.091  16.939  1.00 98.54           C  
ATOM   3163  HA  PRO B  43      -4.082 -21.566  17.030  1.00 98.54           H  
ATOM   3164  C   PRO B  43      -6.144 -22.149  17.187  1.00 98.54           C  
ATOM   3165  CB  PRO B  43      -5.138 -19.942  17.949  1.00 98.54           C  
ATOM   3166  HB2 PRO B  43      -6.178 -19.721  18.189  1.00 98.54           H  
ATOM   3167  HB3 PRO B  43      -4.575 -20.166  18.855  1.00 98.54           H  
ATOM   3168  O   PRO B  43      -7.186 -22.176  16.534  1.00 98.54           O  
ATOM   3169  CG  PRO B  43      -4.535 -18.772  17.173  1.00 98.54           C  
ATOM   3170  HG2 PRO B  43      -3.447 -18.845  17.170  1.00 98.54           H  
ATOM   3171  HG3 PRO B  43      -4.863 -17.806  17.556  1.00 98.54           H  
ATOM   3172  CD  PRO B  43      -5.053 -19.015  15.764  1.00 98.54           C  
ATOM   3173  HD2 PRO B  43      -4.369 -18.571  15.042  1.00 98.54           H  
ATOM   3174  HD3 PRO B  43      -6.048 -18.584  15.652  1.00 98.54           H  
ATOM   3175  N   GLY B  44      -5.905 -23.040  18.153  1.00 97.64           N  
ATOM   3176  H   GLY B  44      -5.074 -22.916  18.714  1.00 97.64           H  
ATOM   3177  CA  GLY B  44      -6.836 -24.121  18.503  1.00 97.64           C  
ATOM   3178  HA2 GLY B  44      -6.536 -24.530  19.468  1.00 97.64           H  
ATOM   3179  HA3 GLY B  44      -7.839 -23.709  18.609  1.00 97.64           H  
ATOM   3180  C   GLY B  44      -6.900 -25.285  17.500  1.00 97.64           C  
ATOM   3181  O   GLY B  44      -7.891 -26.023  17.489  1.00 97.64           O  
ATOM   3182  N   GLY B  45      -5.853 -25.465  16.685  1.00 96.70           N  
ATOM   3183  H   GLY B  45      -5.101 -24.793  16.727  1.00 96.70           H  
ATOM   3184  CA  GLY B  45      -5.709 -26.585  15.745  1.00 96.70           C  
ATOM   3185  HA2 GLY B  45      -4.650 -26.721  15.527  1.00 96.70           H  
ATOM   3186  HA3 GLY B  45      -6.082 -27.501  16.203  1.00 96.70           H  
ATOM   3187  C   GLY B  45      -6.432 -26.389  14.409  1.00 96.70           C  
ATOM   3188  O   GLY B  45      -6.796 -27.367  13.759  1.00 96.70           O  
ATOM   3189  N   VAL B  46      -6.680 -25.141  14.006  1.00 98.43           N  
ATOM   3190  H   VAL B  46      -6.320 -24.371  14.551  1.00 98.43           H  
ATOM   3191  CA  VAL B  46      -7.292 -24.822  12.712  1.00 98.43           C  
ATOM   3192  HA  VAL B  46      -8.070 -25.553  12.493  1.00 98.43           H  
ATOM   3193  C   VAL B  46      -6.228 -24.909  11.622  1.00 98.43           C  
ATOM   3194  CB  VAL B  46      -7.948 -23.434  12.768  1.00 98.43           C  
ATOM   3195  HB  VAL B  46      -7.234 -22.727  13.192  1.00 98.43           H  
ATOM   3196  O   VAL B  46      -5.341 -24.063  11.558  1.00 98.43           O  
ATOM   3197  CG1 VAL B  46      -8.373 -22.911  11.392  1.00 98.43           C  
ATOM   3198 HG11 VAL B  46      -8.884 -21.957  11.520  1.00 98.43           H  
ATOM   3199 HG12 VAL B  46      -9.039 -23.626  10.909  1.00 98.43           H  
ATOM   3200 HG13 VAL B  46      -7.502 -22.740  10.759  1.00 98.43           H  
ATOM   3201  CG2 VAL B  46      -9.184 -23.459  13.672  1.00 98.43           C  
ATOM   3202 HG21 VAL B  46      -8.896 -23.742  14.685  1.00 98.43           H  
ATOM   3203 HG22 VAL B  46      -9.627 -22.465  13.715  1.00 98.43           H  
ATOM   3204 HG23 VAL B  46      -9.920 -24.169  13.295  1.00 98.43           H  
ATOM   3205  N   MET B  47      -6.340 -25.912  10.746  1.00 97.08           N  
ATOM   3206  H   MET B  47      -7.060 -26.603  10.902  1.00 97.08           H  
ATOM   3207  CA  MET B  47      -5.407 -26.162   9.634  1.00 97.08           C  
ATOM   3208  HA  MET B  47      -4.574 -25.463   9.703  1.00 97.08           H  
ATOM   3209  C   MET B  47      -6.040 -25.928   8.250  1.00 97.08           C  
ATOM   3210  CB  MET B  47      -4.841 -27.587   9.763  1.00 97.08           C  
ATOM   3211  HB2 MET B  47      -5.668 -28.296   9.801  1.00 97.08           H  
ATOM   3212  HB3 MET B  47      -4.232 -27.820   8.890  1.00 97.08           H  
ATOM   3213  O   MET B  47      -5.415 -26.176   7.219  1.00 97.08           O  
ATOM   3214  CG  MET B  47      -3.974 -27.760  11.019  1.00 97.08           C  
ATOM   3215  HG2 MET B  47      -3.726 -28.816  11.130  1.00 97.08           H  
ATOM   3216  HG3 MET B  47      -4.556 -27.471  11.894  1.00 97.08           H  
ATOM   3217  SD  MET B  47      -2.429 -26.807  11.021  1.00 97.08           S  
ATOM   3218  CE  MET B  47      -1.397 -27.835   9.942  1.00 97.08           C  
ATOM   3219  HE1 MET B  47      -1.838 -27.889   8.947  1.00 97.08           H  
ATOM   3220  HE2 MET B  47      -1.314 -28.837  10.364  1.00 97.08           H  
ATOM   3221  HE3 MET B  47      -0.403 -27.396   9.870  1.00 97.08           H  
ATOM   3222  N   SER B  48      -7.300 -25.491   8.212  1.00 97.85           N  
ATOM   3223  H   SER B  48      -7.779 -25.344   9.088  1.00 97.85           H  
ATOM   3224  CA  SER B  48      -8.052 -25.230   6.987  1.00 97.85           C  
ATOM   3225  HA  SER B  48      -7.384 -24.748   6.273  1.00 97.85           H  
ATOM   3226  C   SER B  48      -9.261 -24.316   7.249  1.00 97.85           C  
ATOM   3227  CB  SER B  48      -8.536 -26.562   6.399  1.00 97.85           C  
ATOM   3228  HB2 SER B  48      -7.696 -27.249   6.299  1.00 97.85           H  
ATOM   3229  HB3 SER B  48      -8.954 -26.386   5.408  1.00 97.85           H  
ATOM   3230  O   SER B  48      -9.693 -24.188   8.399  1.00 97.85           O  
ATOM   3231  OG  SER B  48      -9.531 -27.153   7.207  1.00 97.85           O  
ATOM   3232  HG  SER B  48      -9.115 -27.531   7.985  1.00 97.85           H  
ATOM   3233  N   PRO B  49      -9.872 -23.725   6.203  1.00 98.71           N  
ATOM   3234  CA  PRO B  49     -11.135 -22.995   6.339  1.00 98.71           C  
ATOM   3235  HA  PRO B  49     -10.968 -22.124   6.973  1.00 98.71           H  
ATOM   3236  C   PRO B  49     -12.278 -23.832   6.935  1.00 98.71           C  
ATOM   3237  CB  PRO B  49     -11.483 -22.531   4.921  1.00 98.71           C  
ATOM   3238  HB2 PRO B  49     -12.010 -21.576   4.930  1.00 98.71           H  
ATOM   3239  HB3 PRO B  49     -12.083 -23.286   4.414  1.00 98.71           H  
ATOM   3240  O   PRO B  49     -13.158 -23.287   7.599  1.00 98.71           O  
ATOM   3241  CG  PRO B  49     -10.121 -22.429   4.235  1.00 98.71           C  
ATOM   3242  HG2 PRO B  49      -9.635 -21.492   4.509  1.00 98.71           H  
ATOM   3243  HG3 PRO B  49     -10.205 -22.523   3.152  1.00 98.71           H  
ATOM   3244  CD  PRO B  49      -9.362 -23.606   4.843  1.00 98.71           C  
ATOM   3245  HD2 PRO B  49      -9.588 -24.514   4.285  1.00 98.71           H  
ATOM   3246  HD3 PRO B  49      -8.292 -23.403   4.827  1.00 98.71           H  
ATOM   3247  N   ASP B  50     -12.290 -25.148   6.720  1.00 97.57           N  
ATOM   3248  H   ASP B  50     -11.569 -25.562   6.146  1.00 97.57           H  
ATOM   3249  CA  ASP B  50     -13.333 -26.045   7.237  1.00 97.57           C  
ATOM   3250  HA  ASP B  50     -14.303 -25.556   7.148  1.00 97.57           H  
ATOM   3251  C   ASP B  50     -13.126 -26.364   8.727  1.00 97.57           C  
ATOM   3252  CB  ASP B  50     -13.385 -27.309   6.369  1.00 97.57           C  
ATOM   3253  HB2 ASP B  50     -14.203 -27.945   6.709  1.00 97.57           H  
ATOM   3254  HB3 ASP B  50     -12.451 -27.861   6.482  1.00 97.57           H  
ATOM   3255  O   ASP B  50     -14.091 -26.507   9.481  1.00 97.57           O  
ATOM   3256  CG  ASP B  50     -13.604 -26.955   4.893  1.00 97.57           C  
ATOM   3257  OD1 ASP B  50     -14.600 -26.250   4.602  1.00 97.57           O  
ATOM   3258  OD2 ASP B  50     -12.727 -27.318   4.076  1.00 97.57           O  
ATOM   3259  N   ASP B  51     -11.872 -26.380   9.190  1.00 98.26           N  
ATOM   3260  H   ASP B  51     -11.117 -26.277   8.528  1.00 98.26           H  
ATOM   3261  CA  ASP B  51     -11.555 -26.430  10.621  1.00 98.26           C  
ATOM   3262  HA  ASP B  51     -12.146 -27.221  11.082  1.00 98.26           H  
ATOM   3263  C   ASP B  51     -11.927 -25.120  11.322  1.00 98.26           C  
ATOM   3264  CB  ASP B  51     -10.075 -26.757  10.846  1.00 98.26           C  
ATOM   3265  HB2 ASP B  51      -9.891 -26.818  11.919  1.00 98.26           H  
ATOM   3266  HB3 ASP B  51      -9.459 -25.955  10.439  1.00 98.26           H  
ATOM   3267  O   ASP B  51     -12.481 -25.160  12.422  1.00 98.26           O  
ATOM   3268  CG  ASP B  51      -9.676 -28.083  10.211  1.00 98.26           C  
ATOM   3269  OD1 ASP B  51     -10.424 -29.071  10.397  1.00 98.26           O  
ATOM   3270  OD2 ASP B  51      -8.647 -28.083   9.496  1.00 98.26           O  
ATOM   3271  N   LEU B  52     -11.698 -23.970  10.669  1.00 98.73           N  
ATOM   3272  H   LEU B  52     -11.213 -24.010   9.784  1.00 98.73           H  
ATOM   3273  CA  LEU B  52     -12.147 -22.670  11.174  1.00 98.73           C  
ATOM   3274  HA  LEU B  52     -11.737 -22.545  12.176  1.00 98.73           H  
ATOM   3275  C   LEU B  52     -13.671 -22.638  11.303  1.00 98.73           C  
ATOM   3276  CB  LEU B  52     -11.654 -21.524  10.262  1.00 98.73           C  
ATOM   3277  HB2 LEU B  52     -10.568 -21.556  10.177  1.00 98.73           H  
ATOM   3278  HB3 LEU B  52     -12.062 -21.673   9.262  1.00 98.73           H  
ATOM   3279  O   LEU B  52     -14.183 -22.209  12.335  1.00 98.73           O  
ATOM   3280  CG  LEU B  52     -12.085 -20.123  10.749  1.00 98.73           C  
ATOM   3281  HG  LEU B  52     -13.172 -20.094  10.817  1.00 98.73           H  
ATOM   3282  CD1 LEU B  52     -11.514 -19.741  12.122  1.00 98.73           C  
ATOM   3283 HD11 LEU B  52     -12.327 -19.378  12.752  1.00 98.73           H  
ATOM   3284 HD12 LEU B  52     -10.768 -18.952  12.032  1.00 98.73           H  
ATOM   3285 HD13 LEU B  52     -11.049 -20.591  12.621  1.00 98.73           H  
ATOM   3286  CD2 LEU B  52     -11.680 -19.061   9.727  1.00 98.73           C  
ATOM   3287 HD21 LEU B  52     -10.603 -19.082   9.561  1.00 98.73           H  
ATOM   3288 HD22 LEU B  52     -12.197 -19.256   8.788  1.00 98.73           H  
ATOM   3289 HD23 LEU B  52     -11.971 -18.073  10.084  1.00 98.73           H  
ATOM   3290  N   TRP B  53     -14.389 -23.123  10.283  1.00 98.46           N  
ATOM   3291  H   TRP B  53     -13.904 -23.431   9.453  1.00 98.46           H  
ATOM   3292  CA  TRP B  53     -15.847 -23.204  10.321  1.00 98.46           C  
ATOM   3293  HA  TRP B  53     -16.244 -22.200  10.472  1.00 98.46           H  
ATOM   3294  C   TRP B  53     -16.339 -24.052  11.496  1.00 98.46           C  
ATOM   3295  CB  TRP B  53     -16.415 -23.745   9.007  1.00 98.46           C  
ATOM   3296  HB2 TRP B  53     -16.155 -23.067   8.194  1.00 98.46           H  
ATOM   3297  HB3 TRP B  53     -15.978 -24.720   8.790  1.00 98.46           H  
ATOM   3298  O   TRP B  53     -17.142 -23.570  12.294  1.00 98.46           O  
ATOM   3299  CG  TRP B  53     -17.902 -23.882   9.089  1.00 98.46           C  
ATOM   3300  CD1 TRP B  53     -18.592 -25.044   9.058  1.00 98.46           C  
ATOM   3301  HD1 TRP B  53     -18.158 -26.016   8.878  1.00 98.46           H  
ATOM   3302  CD2 TRP B  53     -18.884 -22.841   9.383  1.00 98.46           C  
ATOM   3303  CE2 TRP B  53     -20.155 -23.460   9.574  1.00 98.46           C  
ATOM   3304  CE3 TRP B  53     -18.817 -21.440   9.545  1.00 98.46           C  
ATOM   3305  HE3 TRP B  53     -17.874 -20.932   9.406  1.00 98.46           H  
ATOM   3306  NE1 TRP B  53     -19.923 -24.797   9.334  1.00 98.46           N  
ATOM   3307  HE1 TRP B  53     -20.633 -25.515   9.335  1.00 98.46           H  
ATOM   3308  CH2 TRP B  53     -21.191 -21.340  10.100  1.00 98.46           C  
ATOM   3309  HH2 TRP B  53     -22.051 -20.754  10.388  1.00 98.46           H  
ATOM   3310  CZ2 TRP B  53     -21.298 -22.731   9.932  1.00 98.46           C  
ATOM   3311  HZ2 TRP B  53     -22.246 -23.229  10.073  1.00 98.46           H  
ATOM   3312  CZ3 TRP B  53     -19.958 -20.698   9.897  1.00 98.46           C  
ATOM   3313  HZ3 TRP B  53     -19.890 -19.626  10.014  1.00 98.46           H  
ATOM   3314  N   ARG B  54     -15.810 -25.275  11.654  1.00 97.96           N  
ATOM   3315  H   ARG B  54     -15.156 -25.600  10.956  1.00 97.96           H  
ATOM   3316  CA  ARG B  54     -16.120 -26.138  12.806  1.00 97.96           C  
ATOM   3317  HA  ARG B  54     -17.177 -26.402  12.784  1.00 97.96           H  
ATOM   3318  C   ARG B  54     -15.907 -25.413  14.125  1.00 97.96           C  
ATOM   3319  CB  ARG B  54     -15.249 -27.402  12.790  1.00 97.96           C  
ATOM   3320  HB2 ARG B  54     -14.443 -27.292  12.064  1.00 97.96           H  
ATOM   3321  HB3 ARG B  54     -14.794 -27.548  13.770  1.00 97.96           H  
ATOM   3322  O   ARG B  54     -16.786 -25.425  14.976  1.00 97.96           O  
ATOM   3323  CG  ARG B  54     -16.083 -28.644  12.476  1.00 97.96           C  
ATOM   3324  HG2 ARG B  54     -16.456 -28.588  11.453  1.00 97.96           H  
ATOM   3325  HG3 ARG B  54     -16.930 -28.693  13.160  1.00 97.96           H  
ATOM   3326  CD  ARG B  54     -15.244 -29.910  12.656  1.00 97.96           C  
ATOM   3327  HD2 ARG B  54     -14.915 -29.963  13.694  1.00 97.96           H  
ATOM   3328  HD3 ARG B  54     -15.893 -30.763  12.458  1.00 97.96           H  
ATOM   3329  NE  ARG B  54     -14.070 -29.933  11.753  1.00 97.96           N  
ATOM   3330  HE  ARG B  54     -13.751 -29.049  11.382  1.00 97.96           H  
ATOM   3331  NH1 ARG B  54     -13.772 -32.198  11.713  1.00 97.96           N  
ATOM   3332 HH11 ARG B  54     -13.268 -33.005  11.375  1.00 97.96           H  
ATOM   3333 HH12 ARG B  54     -14.576 -32.277  12.319  1.00 97.96           H  
ATOM   3334  NH2 ARG B  54     -12.362 -30.907  10.587  1.00 97.96           N  
ATOM   3335 HH21 ARG B  54     -11.841 -31.720  10.289  1.00 97.96           H  
ATOM   3336 HH22 ARG B  54     -11.881 -30.029  10.456  1.00 97.96           H  
ATOM   3337  CZ  ARG B  54     -13.407 -30.999  11.352  1.00 97.96           C  
ATOM   3338  N   MET B  55     -14.761 -24.756  14.278  1.00 97.68           N  
ATOM   3339  H   MET B  55     -14.093 -24.776  13.521  1.00 97.68           H  
ATOM   3340  CA  MET B  55     -14.407 -24.057  15.505  1.00 97.68           C  
ATOM   3341  HA  MET B  55     -14.395 -24.781  16.320  1.00 97.68           H  
ATOM   3342  C   MET B  55     -15.420 -22.964  15.870  1.00 97.68           C  
ATOM   3343  CB  MET B  55     -13.005 -23.477  15.334  1.00 97.68           C  
ATOM   3344  HB2 MET B  55     -13.013 -22.697  14.573  1.00 97.68           H  
ATOM   3345  HB3 MET B  55     -12.321 -24.265  15.018  1.00 97.68           H  
ATOM   3346  O   MET B  55     -15.898 -22.938  17.003  1.00 97.68           O  
ATOM   3347  CG  MET B  55     -12.489 -22.889  16.638  1.00 97.68           C  
ATOM   3348  HG2 MET B  55     -13.180 -22.139  17.024  1.00 97.68           H  
ATOM   3349  HG3 MET B  55     -12.396 -23.694  17.368  1.00 97.68           H  
ATOM   3350  SD  MET B  55     -10.887 -22.118  16.391  1.00 97.68           S  
ATOM   3351  CE  MET B  55     -10.205 -22.440  18.018  1.00 97.68           C  
ATOM   3352  HE1 MET B  55      -9.184 -22.059  18.031  1.00 97.68           H  
ATOM   3353  HE2 MET B  55     -10.807 -21.925  18.767  1.00 97.68           H  
ATOM   3354  HE3 MET B  55     -10.196 -23.513  18.214  1.00 97.68           H  
ATOM   3355  N   VAL B  56     -15.776 -22.085  14.928  1.00 98.25           N  
ATOM   3356  H   VAL B  56     -15.367 -22.159  14.008  1.00 98.25           H  
ATOM   3357  CA  VAL B  56     -16.718 -20.989  15.213  1.00 98.25           C  
ATOM   3358  HA  VAL B  56     -16.455 -20.571  16.184  1.00 98.25           H  
ATOM   3359  C   VAL B  56     -18.160 -21.486  15.356  1.00 98.25           C  
ATOM   3360  CB  VAL B  56     -16.608 -19.829  14.203  1.00 98.25           C  
ATOM   3361  HB  VAL B  56     -17.281 -19.036  14.529  1.00 98.25           H  
ATOM   3362  O   VAL B  56     -18.883 -20.991  16.216  1.00 98.25           O  
ATOM   3363  CG1 VAL B  56     -15.191 -19.242  14.192  1.00 98.25           C  
ATOM   3364 HG11 VAL B  56     -14.475 -19.977  13.825  1.00 98.25           H  
ATOM   3365 HG12 VAL B  56     -14.910 -18.944  15.202  1.00 98.25           H  
ATOM   3366 HG13 VAL B  56     -15.162 -18.363  13.548  1.00 98.25           H  
ATOM   3367  CG2 VAL B  56     -16.995 -20.205  12.767  1.00 98.25           C  
ATOM   3368 HG21 VAL B  56     -16.347 -21.001  12.400  1.00 98.25           H  
ATOM   3369 HG22 VAL B  56     -16.893 -19.339  12.113  1.00 98.25           H  
ATOM   3370 HG23 VAL B  56     -18.029 -20.548  12.725  1.00 98.25           H  
ATOM   3371  N   ALA B  57     -18.571 -22.497  14.583  1.00 97.45           N  
ATOM   3372  H   ALA B  57     -17.938 -22.867  13.889  1.00 97.45           H  
ATOM   3373  CA  ALA B  57     -19.912 -23.081  14.656  1.00 97.45           C  
ATOM   3374  HA  ALA B  57     -20.645 -22.275  14.646  1.00 97.45           H  
ATOM   3375  C   ALA B  57     -20.140 -23.890  15.948  1.00 97.45           C  
ATOM   3376  CB  ALA B  57     -20.129 -23.941  13.406  1.00 97.45           C  
ATOM   3377  HB1 ALA B  57     -19.420 -24.769  13.393  1.00 97.45           H  
ATOM   3378  HB2 ALA B  57     -21.144 -24.337  13.406  1.00 97.45           H  
ATOM   3379  HB3 ALA B  57     -19.985 -23.333  12.513  1.00 97.45           H  
ATOM   3380  O   ALA B  57     -21.226 -23.842  16.521  1.00 97.45           O  
ATOM   3381  N   GLU B  58     -19.112 -24.582  16.450  1.00 96.68           N  
ATOM   3382  H   GLU B  58     -18.265 -24.645  15.903  1.00 96.68           H  
ATOM   3383  CA  GLU B  58     -19.122 -25.257  17.757  1.00 96.68           C  
ATOM   3384  HA  GLU B  58     -20.072 -25.778  17.879  1.00 96.68           H  
ATOM   3385  C   GLU B  58     -19.010 -24.271  18.940  1.00 96.68           C  
ATOM   3386  CB  GLU B  58     -17.983 -26.302  17.817  1.00 96.68           C  
ATOM   3387  HB2 GLU B  58     -17.046 -25.808  17.561  1.00 96.68           H  
ATOM   3388  HB3 GLU B  58     -17.894 -26.672  18.839  1.00 96.68           H  
ATOM   3389  O   GLU B  58     -19.068 -24.694  20.095  1.00 96.68           O  
ATOM   3390  CG  GLU B  58     -18.200 -27.527  16.904  1.00 96.68           C  
ATOM   3391  HG2 GLU B  58     -19.025 -28.113  17.309  1.00 96.68           H  
ATOM   3392  HG3 GLU B  58     -18.500 -27.192  15.912  1.00 96.68           H  
ATOM   3393  CD  GLU B  58     -16.956 -28.437  16.765  1.00 96.68           C  
ATOM   3394  OE1 GLU B  58     -16.963 -29.305  15.859  1.00 96.68           O  
ATOM   3395  OE2 GLU B  58     -15.987 -28.299  17.553  1.00 96.68           O  
ATOM   3396  N   GLY B  59     -18.822 -22.967  18.684  1.00 97.25           N  
ATOM   3397  H   GLY B  59     -18.828 -22.661  17.721  1.00 97.25           H  
ATOM   3398  CA  GLY B  59     -18.578 -21.963  19.723  1.00 97.25           C  
ATOM   3399  HA2 GLY B  59     -19.406 -21.964  20.432  1.00 97.25           H  
ATOM   3400  HA3 GLY B  59     -18.519 -20.982  19.251  1.00 97.25           H  
ATOM   3401  C   GLY B  59     -17.276 -22.205  20.494  1.00 97.25           C  
ATOM   3402  O   GLY B  59     -17.182 -21.878  21.677  1.00 97.25           O  
ATOM   3403  N   ARG B  60     -16.281 -22.832  19.852  1.00 97.69           N  
ATOM   3404  H   ARG B  60     -16.397 -23.008  18.864  1.00 97.69           H  
ATOM   3405  CA  ARG B  60     -15.015 -23.201  20.486  1.00 97.69           C  
ATOM   3406  HA  ARG B  60     -15.252 -23.576  21.482  1.00 97.69           H  
ATOM   3407  C   ARG B  60     -14.093 -22.008  20.682  1.00 97.69           C  
ATOM   3408  CB  ARG B  60     -14.288 -24.300  19.703  1.00 97.69           C  
ATOM   3409  HB2 ARG B  60     -13.225 -24.237  19.938  1.00 97.69           H  
ATOM   3410  HB3 ARG B  60     -14.398 -24.127  18.632  1.00 97.69           H  
ATOM   3411  O   ARG B  60     -14.016 -21.085  19.871  1.00 97.69           O  
ATOM   3412  CG  ARG B  60     -14.784 -25.708  20.056  1.00 97.69           C  
ATOM   3413  HG2 ARG B  60     -14.619 -25.896  21.117  1.00 97.69           H  
ATOM   3414  HG3 ARG B  60     -15.851 -25.781  19.849  1.00 97.69           H  
ATOM   3415  CD  ARG B  60     -14.039 -26.764  19.232  1.00 97.69           C  
ATOM   3416  HD2 ARG B  60     -14.384 -27.754  19.530  1.00 97.69           H  
ATOM   3417  HD3 ARG B  60     -14.307 -26.611  18.187  1.00 97.69           H  
ATOM   3418  NE  ARG B  60     -12.571 -26.665  19.394  1.00 97.69           N  
ATOM   3419  HE  ARG B  60     -12.238 -26.142  20.191  1.00 97.69           H  
ATOM   3420  NH1 ARG B  60     -11.999 -27.736  17.457  1.00 97.69           N  
ATOM   3421 HH11 ARG B  60     -12.970 -27.988  17.344  1.00 97.69           H  
ATOM   3422 HH12 ARG B  60     -11.316 -27.943  16.742  1.00 97.69           H  
ATOM   3423  NH2 ARG B  60     -10.430 -26.653  18.653  1.00 97.69           N  
ATOM   3424 HH21 ARG B  60     -10.173 -26.059  19.428  1.00 97.69           H  
ATOM   3425 HH22 ARG B  60      -9.732 -26.792  17.936  1.00 97.69           H  
ATOM   3426  CZ  ARG B  60     -11.671 -27.027  18.500  1.00 97.69           C  
ATOM   3427  N   ASP B  61     -13.325 -22.139  21.748  1.00 97.56           N  
ATOM   3428  H   ASP B  61     -13.464 -22.958  22.323  1.00 97.56           H  
ATOM   3429  CA  ASP B  61     -12.282 -21.232  22.186  1.00 97.56           C  
ATOM   3430  HA  ASP B  61     -12.381 -20.271  21.682  1.00 97.56           H  
ATOM   3431  C   ASP B  61     -10.904 -21.840  21.865  1.00 97.56           C  
ATOM   3432  CB  ASP B  61     -12.524 -21.035  23.678  1.00 97.56           C  
ATOM   3433  HB2 ASP B  61     -12.296 -21.959  24.210  1.00 97.56           H  
ATOM   3434  HB3 ASP B  61     -13.579 -20.811  23.835  1.00 97.56           H  
ATOM   3435  O   ASP B  61     -10.668 -23.030  22.105  1.00 97.56           O  
ATOM   3436  CG  ASP B  61     -11.708 -19.910  24.272  1.00 97.56           C  
ATOM   3437  OD1 ASP B  61     -10.487 -19.817  23.987  1.00 97.56           O  
ATOM   3438  OD2 ASP B  61     -12.282 -19.224  25.139  1.00 97.56           O  
ATOM   3439  N   GLY B  62     -10.033 -21.047  21.246  1.00 97.07           N  
ATOM   3440  H   GLY B  62     -10.308 -20.087  21.096  1.00 97.07           H  
ATOM   3441  CA  GLY B  62      -8.747 -21.453  20.680  1.00 97.07           C  
ATOM   3442  HA2 GLY B  62      -8.710 -22.537  20.567  1.00 97.07           H  
ATOM   3443  HA3 GLY B  62      -8.654 -20.984  19.700  1.00 97.07           H  
ATOM   3444  C   GLY B  62      -7.517 -21.015  21.457  1.00 97.07           C  
ATOM   3445  O   GLY B  62      -6.406 -21.323  21.024  1.00 97.07           O  
ATOM   3446  N   MET B  63      -7.692 -20.286  22.559  1.00 97.46           N  
ATOM   3447  H   MET B  63      -8.633 -20.106  22.880  1.00 97.46           H  
ATOM   3448  CA  MET B  63      -6.566 -19.749  23.323  1.00 97.46           C  
ATOM   3449  HA  MET B  63      -5.840 -19.348  22.616  1.00 97.46           H  
ATOM   3450  C   MET B  63      -5.871 -20.852  24.125  1.00 97.46           C  
ATOM   3451  CB  MET B  63      -7.003 -18.598  24.238  1.00 97.46           C  
ATOM   3452  HB2 MET B  63      -6.116 -18.125  24.659  1.00 97.46           H  
ATOM   3453  HB3 MET B  63      -7.581 -19.016  25.062  1.00 97.46           H  
ATOM   3454  O   MET B  63      -6.505 -21.790  24.616  1.00 97.46           O  
ATOM   3455  CG  MET B  63      -7.837 -17.536  23.505  1.00 97.46           C  
ATOM   3456  HG2 MET B  63      -8.758 -17.993  23.141  1.00 97.46           H  
ATOM   3457  HG3 MET B  63      -8.117 -16.758  24.216  1.00 97.46           H  
ATOM   3458  SD  MET B  63      -7.008 -16.756  22.103  1.00 97.46           S  
ATOM   3459  CE  MET B  63      -6.114 -15.475  23.006  1.00 97.46           C  
ATOM   3460  HE1 MET B  63      -6.829 -14.773  23.435  1.00 97.46           H  
ATOM   3461  HE2 MET B  63      -5.450 -14.945  22.324  1.00 97.46           H  
ATOM   3462  HE3 MET B  63      -5.541 -15.930  23.814  1.00 97.46           H  
ATOM   3463  N   SER B  64      -4.557 -20.727  24.278  1.00 97.26           N  
ATOM   3464  H   SER B  64      -4.094 -19.939  23.848  1.00 97.26           H  
ATOM   3465  CA  SER B  64      -3.711 -21.683  24.989  1.00 97.26           C  
ATOM   3466  HA  SER B  64      -4.337 -22.302  25.632  1.00 97.26           H  
ATOM   3467  C   SER B  64      -2.676 -20.970  25.861  1.00 97.26           C  
ATOM   3468  CB  SER B  64      -3.005 -22.589  23.971  1.00 97.26           C  
ATOM   3469  HB2 SER B  64      -3.746 -22.995  23.281  1.00 97.26           H  
ATOM   3470  HB3 SER B  64      -2.534 -23.424  24.488  1.00 97.26           H  
ATOM   3471  O   SER B  64      -2.418 -19.782  25.661  1.00 97.26           O  
ATOM   3472  OG  SER B  64      -2.011 -21.895  23.233  1.00 97.26           O  
ATOM   3473  HG  SER B  64      -1.364 -21.518  23.833  1.00 97.26           H  
ATOM   3474  N   PRO B  65      -1.989 -21.689  26.766  1.00 95.95           N  
ATOM   3475  CA  PRO B  65      -0.723 -21.226  27.324  1.00 95.95           C  
ATOM   3476  HA  PRO B  65      -0.922 -20.342  27.931  1.00 95.95           H  
ATOM   3477  C   PRO B  65       0.307 -20.880  26.237  1.00 95.95           C  
ATOM   3478  CB  PRO B  65      -0.225 -22.358  28.228  1.00 95.95           C  
ATOM   3479  HB2 PRO B  65       0.443 -23.015  27.671  1.00 95.95           H  
ATOM   3480  HB3 PRO B  65       0.274 -21.972  29.117  1.00 95.95           H  
ATOM   3481  O   PRO B  65       0.189 -21.333  25.092  1.00 95.95           O  
ATOM   3482  CG  PRO B  65      -1.504 -23.118  28.579  1.00 95.95           C  
ATOM   3483  HG2 PRO B  65      -1.302 -24.158  28.836  1.00 95.95           H  
ATOM   3484  HG3 PRO B  65      -2.022 -22.611  29.393  1.00 95.95           H  
ATOM   3485  CD  PRO B  65      -2.324 -22.999  27.297  1.00 95.95           C  
ATOM   3486  HD2 PRO B  65      -3.388 -23.081  27.521  1.00 95.95           H  
ATOM   3487  HD3 PRO B  65      -2.018 -23.773  26.593  1.00 95.95           H  
ATOM   3488  N   PHE B  66       1.325 -20.102  26.611  1.00 96.16           N  
ATOM   3489  H   PHE B  66       1.330 -19.727  27.549  1.00 96.16           H  
ATOM   3490  CA  PHE B  66       2.452 -19.772  25.731  1.00 96.16           C  
ATOM   3491  HA  PHE B  66       2.042 -19.309  24.834  1.00 96.16           H  
ATOM   3492  C   PHE B  66       3.255 -21.029  25.320  1.00 96.16           C  
ATOM   3493  CB  PHE B  66       3.377 -18.754  26.422  1.00 96.16           C  
ATOM   3494  HB2 PHE B  66       4.273 -18.650  25.810  1.00 96.16           H  
ATOM   3495  HB3 PHE B  66       3.687 -19.173  27.379  1.00 96.16           H  
ATOM   3496  O   PHE B  66       3.322 -21.983  26.103  1.00 96.16           O  
ATOM   3497  CG  PHE B  66       2.845 -17.348  26.667  1.00 96.16           C  
ATOM   3498  CD1 PHE B  66       1.539 -16.960  26.303  1.00 96.16           C  
ATOM   3499  HD1 PHE B  66       0.853 -17.670  25.864  1.00 96.16           H  
ATOM   3500  CD2 PHE B  66       3.698 -16.399  27.262  1.00 96.16           C  
ATOM   3501  HD2 PHE B  66       4.706 -16.673  27.536  1.00 96.16           H  
ATOM   3502  CE1 PHE B  66       1.104 -15.641  26.506  1.00 96.16           C  
ATOM   3503  HE1 PHE B  66       0.115 -15.340  26.193  1.00 96.16           H  
ATOM   3504  CE2 PHE B  66       3.250 -15.091  27.506  1.00 96.16           C  
ATOM   3505  HE2 PHE B  66       3.901 -14.372  27.981  1.00 96.16           H  
ATOM   3506  CZ  PHE B  66       1.955 -14.714  27.125  1.00 96.16           C  
ATOM   3507  HZ  PHE B  66       1.613 -13.708  27.320  1.00 96.16           H  
ATOM   3508  N   PRO B  67       3.886 -21.049  24.127  1.00 94.87           N  
ATOM   3509  CA  PRO B  67       4.687 -22.182  23.660  1.00 94.87           C  
ATOM   3510  HA  PRO B  67       4.061 -23.075  23.668  1.00 94.87           H  
ATOM   3511  C   PRO B  67       5.931 -22.415  24.530  1.00 94.87           C  
ATOM   3512  CB  PRO B  67       5.072 -21.864  22.209  1.00 94.87           C  
ATOM   3513  HB2 PRO B  67       6.061 -21.407  22.175  1.00 94.87           H  
ATOM   3514  HB3 PRO B  67       5.041 -22.752  21.579  1.00 94.87           H  
ATOM   3515  O   PRO B  67       6.689 -21.488  24.808  1.00 94.87           O  
ATOM   3516  CG  PRO B  67       4.034 -20.831  21.779  1.00 94.87           C  
ATOM   3517  HG2 PRO B  67       4.401 -20.180  20.986  1.00 94.87           H  
ATOM   3518  HG3 PRO B  67       3.117 -21.335  21.476  1.00 94.87           H  
ATOM   3519  CD  PRO B  67       3.795 -20.055  23.067  1.00 94.87           C  
ATOM   3520  HD2 PRO B  67       2.814 -19.583  23.016  1.00 94.87           H  
ATOM   3521  HD3 PRO B  67       4.573 -19.303  23.201  1.00 94.87           H  
ATOM   3522  N   GLY B  68       6.161 -23.664  24.941  1.00 93.38           N  
ATOM   3523  H   GLY B  68       5.517 -24.382  24.639  1.00 93.38           H  
ATOM   3524  CA  GLY B  68       7.295 -24.051  25.796  1.00 93.38           C  
ATOM   3525  HA2 GLY B  68       7.008 -24.921  26.386  1.00 93.38           H  
ATOM   3526  HA3 GLY B  68       7.525 -23.236  26.483  1.00 93.38           H  
ATOM   3527  C   GLY B  68       8.588 -24.401  25.049  1.00 93.38           C  
ATOM   3528  O   GLY B  68       9.583 -24.747  25.680  1.00 93.38           O  
ATOM   3529  N   ASP B  69       8.574 -24.362  23.718  1.00 91.43           N  
ATOM   3530  H   ASP B  69       7.719 -24.102  23.249  1.00 91.43           H  
ATOM   3531  CA  ASP B  69       9.621 -24.869  22.822  1.00 91.43           C  
ATOM   3532  HA  ASP B  69      10.394 -25.351  23.420  1.00 91.43           H  
ATOM   3533  C   ASP B  69      10.341 -23.774  22.010  1.00 91.43           C  
ATOM   3534  CB  ASP B  69       9.009 -25.953  21.919  1.00 91.43           C  
ATOM   3535  HB2 ASP B  69       9.792 -26.354  21.275  1.00 91.43           H  
ATOM   3536  HB3 ASP B  69       8.659 -26.769  22.551  1.00 91.43           H  
ATOM   3537  O   ASP B  69      11.333 -24.056  21.340  1.00 91.43           O  
ATOM   3538  CG  ASP B  69       7.836 -25.483  21.044  1.00 91.43           C  
ATOM   3539  OD1 ASP B  69       7.294 -24.378  21.299  1.00 91.43           O  
ATOM   3540  OD2 ASP B  69       7.466 -26.278  20.157  1.00 91.43           O  
ATOM   3541  N   ARG B  70       9.910 -22.511  22.128  1.00 90.04           N  
ATOM   3542  H   ARG B  70       9.062 -22.375  22.660  1.00 90.04           H  
ATOM   3543  CA  ARG B  70      10.504 -21.345  21.439  1.00 90.04           C  
ATOM   3544  HA  ARG B  70      10.929 -21.689  20.496  1.00 90.04           H  
ATOM   3545  C   ARG B  70      11.678 -20.688  22.175  1.00 90.04           C  
ATOM   3546  CB  ARG B  70       9.406 -20.325  21.110  1.00 90.04           C  
ATOM   3547  HB2 ARG B  70       8.923 -19.993  22.029  1.00 90.04           H  
ATOM   3548  HB3 ARG B  70       9.855 -19.459  20.624  1.00 90.04           H  
ATOM   3549  O   ARG B  70      12.149 -19.633  21.767  1.00 90.04           O  
ATOM   3550  CG  ARG B  70       8.364 -20.922  20.160  1.00 90.04           C  
ATOM   3551  HG2 ARG B  70       8.856 -21.307  19.267  1.00 90.04           H  
ATOM   3552  HG3 ARG B  70       7.829 -21.736  20.650  1.00 90.04           H  
ATOM   3553  CD  ARG B  70       7.377 -19.834  19.758  1.00 90.04           C  
ATOM   3554  HD2 ARG B  70       7.910 -19.064  19.200  1.00 90.04           H  
ATOM   3555  HD3 ARG B  70       6.956 -19.382  20.656  1.00 90.04           H  
ATOM   3556  NE  ARG B  70       6.288 -20.385  18.935  1.00 90.04           N  
ATOM   3557  HE  ARG B  70       6.202 -21.389  18.874  1.00 90.04           H  
ATOM   3558  NH1 ARG B  70       5.377 -18.357  18.429  1.00 90.04           N  
ATOM   3559 HH11 ARG B  70       6.196 -17.840  18.716  1.00 90.04           H  
ATOM   3560 HH12 ARG B  70       4.684 -17.843  17.904  1.00 90.04           H  
ATOM   3561  NH2 ARG B  70       4.332 -20.194  17.776  1.00 90.04           N  
ATOM   3562 HH21 ARG B  70       3.591 -19.586  17.457  1.00 90.04           H  
ATOM   3563 HH22 ARG B  70       4.202 -21.189  17.665  1.00 90.04           H  
ATOM   3564  CZ  ARG B  70       5.346 -19.652  18.381  1.00 90.04           C  
ATOM   3565  N   GLY B  71      12.142 -21.281  23.276  1.00 88.28           N  
ATOM   3566  H   GLY B  71      11.725 -22.164  23.534  1.00 88.28           H  
ATOM   3567  CA  GLY B  71      13.243 -20.744  24.087  1.00 88.28           C  
ATOM   3568  HA2 GLY B  71      13.610 -21.530  24.747  1.00 88.28           H  
ATOM   3569  HA3 GLY B  71      14.058 -20.442  23.429  1.00 88.28           H  
ATOM   3570  C   GLY B  71      12.880 -19.536  24.963  1.00 88.28           C  
ATOM   3571  O   GLY B  71      13.770 -18.926  25.547  1.00 88.28           O  
ATOM   3572  N   TRP B  72      11.594 -19.194  25.075  1.00 89.36           N  
ATOM   3573  H   TRP B  72      10.904 -19.727  24.564  1.00 89.36           H  
ATOM   3574  CA  TRP B  72      11.108 -18.123  25.945  1.00 89.36           C  
ATOM   3575  HA  TRP B  72      11.721 -17.235  25.795  1.00 89.36           H  
ATOM   3576  C   TRP B  72      11.206 -18.540  27.424  1.00 89.36           C  
ATOM   3577  CB  TRP B  72       9.654 -17.786  25.567  1.00 89.36           C  
ATOM   3578  HB2 TRP B  72       9.040 -18.664  25.764  1.00 89.36           H  
ATOM   3579  HB3 TRP B  72       9.310 -16.998  26.238  1.00 89.36           H  
ATOM   3580  O   TRP B  72      10.765 -19.632  27.789  1.00 89.36           O  
ATOM   3581  CG  TRP B  72       9.355 -17.337  24.159  1.00 89.36           C  
ATOM   3582  CD1 TRP B  72      10.236 -17.154  23.143  1.00 89.36           C  
ATOM   3583  HD1 TRP B  72      11.301 -17.322  23.194  1.00 89.36           H  
ATOM   3584  CD2 TRP B  72       8.048 -16.974  23.608  1.00 89.36           C  
ATOM   3585  CE2 TRP B  72       8.229 -16.537  22.262  1.00 89.36           C  
ATOM   3586  CE3 TRP B  72       6.731 -16.938  24.122  1.00 89.36           C  
ATOM   3587  HE3 TRP B  72       6.556 -17.263  25.137  1.00 89.36           H  
ATOM   3588  NE1 TRP B  72       9.573 -16.704  22.017  1.00 89.36           N  
ATOM   3589  HE1 TRP B  72      10.032 -16.487  21.144  1.00 89.36           H  
ATOM   3590  CH2 TRP B  72       5.885 -15.987  22.036  1.00 89.36           C  
ATOM   3591  HH2 TRP B  72       5.081 -15.559  21.457  1.00 89.36           H  
ATOM   3592  CZ2 TRP B  72       7.176 -16.040  21.488  1.00 89.36           C  
ATOM   3593  HZ2 TRP B  72       7.368 -15.656  20.497  1.00 89.36           H  
ATOM   3594  CZ3 TRP B  72       5.658 -16.454  23.345  1.00 89.36           C  
ATOM   3595  HZ3 TRP B  72       4.665 -16.406  23.766  1.00 89.36           H  
ATOM   3596  N   ASP B  73      11.732 -17.673  28.294  1.00 89.77           N  
ATOM   3597  H   ASP B  73      12.097 -16.794  27.956  1.00 89.77           H  
ATOM   3598  CA  ASP B  73      11.736 -17.901  29.748  1.00 89.77           C  
ATOM   3599  HA  ASP B  73      11.978 -18.945  29.942  1.00 89.77           H  
ATOM   3600  C   ASP B  73      10.337 -17.641  30.328  1.00 89.77           C  
ATOM   3601  CB  ASP B  73      12.826 -17.054  30.434  1.00 89.77           C  
ATOM   3602  HB2 ASP B  73      12.641 -15.998  30.234  1.00 89.77           H  
ATOM   3603  HB3 ASP B  73      13.792 -17.314  30.001  1.00 89.77           H  
ATOM   3604  O   ASP B  73      10.046 -16.559  30.825  1.00 89.77           O  
ATOM   3605  CG  ASP B  73      12.896 -17.273  31.957  1.00 89.77           C  
ATOM   3606  OD1 ASP B  73      12.148 -18.133  32.485  1.00 89.77           O  
ATOM   3607  OD2 ASP B  73      13.717 -16.585  32.603  1.00 89.77           O  
ATOM   3608  N   LEU B  74       9.440 -18.626  30.231  1.00 93.19           N  
ATOM   3609  H   LEU B  74       9.722 -19.454  29.725  1.00 93.19           H  
ATOM   3610  CA  LEU B  74       8.038 -18.480  30.644  1.00 93.19           C  
ATOM   3611  HA  LEU B  74       7.619 -17.616  30.129  1.00 93.19           H  
ATOM   3612  C   LEU B  74       7.847 -18.212  32.151  1.00 93.19           C  
ATOM   3613  CB  LEU B  74       7.242 -19.737  30.245  1.00 93.19           C  
ATOM   3614  HB2 LEU B  74       7.630 -20.585  30.810  1.00 93.19           H  
ATOM   3615  HB3 LEU B  74       6.209 -19.581  30.557  1.00 93.19           H  
ATOM   3616  O   LEU B  74       6.802 -17.685  32.539  1.00 93.19           O  
ATOM   3617  CG  LEU B  74       7.239 -20.107  28.750  1.00 93.19           C  
ATOM   3618  HG  LEU B  74       8.240 -20.415  28.447  1.00 93.19           H  
ATOM   3619  CD1 LEU B  74       6.288 -21.287  28.541  1.00 93.19           C  
ATOM   3620 HD11 LEU B  74       5.282 -21.024  28.867  1.00 93.19           H  
ATOM   3621 HD12 LEU B  74       6.254 -21.543  27.482  1.00 93.19           H  
ATOM   3622 HD13 LEU B  74       6.644 -22.150  29.102  1.00 93.19           H  
ATOM   3623  CD2 LEU B  74       6.782 -18.951  27.862  1.00 93.19           C  
ATOM   3624 HD21 LEU B  74       7.523 -18.152  27.892  1.00 93.19           H  
ATOM   3625 HD22 LEU B  74       5.821 -18.572  28.212  1.00 93.19           H  
ATOM   3626 HD23 LEU B  74       6.696 -19.295  26.831  1.00 93.19           H  
ATOM   3627  N   ASP B  75       8.817 -18.581  32.994  1.00 92.68           N  
ATOM   3628  H   ASP B  75       9.688 -18.912  32.604  1.00 92.68           H  
ATOM   3629  CA  ASP B  75       8.771 -18.315  34.436  1.00 92.68           C  
ATOM   3630  HA  ASP B  75       7.734 -18.338  34.773  1.00 92.68           H  
ATOM   3631  C   ASP B  75       9.293 -16.907  34.762  1.00 92.68           C  
ATOM   3632  CB  ASP B  75       9.548 -19.394  35.217  1.00 92.68           C  
ATOM   3633  HB2 ASP B  75       9.820 -18.984  36.189  1.00 92.68           H  
ATOM   3634  HB3 ASP B  75      10.474 -19.624  34.689  1.00 92.68           H  
ATOM   3635  O   ASP B  75       8.698 -16.224  35.597  1.00 92.68           O  
ATOM   3636  CG  ASP B  75       8.758 -20.687  35.481  1.00 92.68           C  
ATOM   3637  OD1 ASP B  75       7.522 -20.609  35.696  1.00 92.68           O  
ATOM   3638  OD2 ASP B  75       9.407 -21.756  35.568  1.00 92.68           O  
ATOM   3639  N   GLY B  76      10.361 -16.453  34.095  1.00 93.96           N  
ATOM   3640  H   GLY B  76      10.841 -17.079  33.464  1.00 93.96           H  
ATOM   3641  CA  GLY B  76      10.895 -15.093  34.227  1.00 93.96           C  
ATOM   3642  HA2 GLY B  76      11.894 -15.072  33.790  1.00 93.96           H  
ATOM   3643  HA3 GLY B  76      10.973 -14.834  35.283  1.00 93.96           H  
ATOM   3644  C   GLY B  76      10.058 -14.014  33.528  1.00 93.96           C  
ATOM   3645  O   GLY B  76      10.012 -12.880  34.000  1.00 93.96           O  
ATOM   3646  N   LEU B  77       9.364 -14.370  32.442  1.00 93.24           N  
ATOM   3647  H   LEU B  77       9.527 -15.297  32.077  1.00 93.24           H  
ATOM   3648  CA  LEU B  77       8.512 -13.478  31.649  1.00 93.24           C  
ATOM   3649  HA  LEU B  77       9.074 -12.572  31.423  1.00 93.24           H  
ATOM   3650  C   LEU B  77       7.238 -13.054  32.389  1.00 93.24           C  
ATOM   3651  CB  LEU B  77       8.171 -14.201  30.328  1.00 93.24           C  
ATOM   3652  HB2 LEU B  77       7.708 -15.156  30.578  1.00 93.24           H  
ATOM   3653  HB3 LEU B  77       9.104 -14.405  29.803  1.00 93.24           H  
ATOM   3654  O   LEU B  77       6.693 -11.998  32.084  1.00 93.24           O  
ATOM   3655  CG  LEU B  77       7.232 -13.465  29.352  1.00 93.24           C  
ATOM   3656  HG  LEU B  77       6.277 -13.260  29.835  1.00 93.24           H  
ATOM   3657  CD1 LEU B  77       7.832 -12.157  28.843  1.00 93.24           C  
ATOM   3658 HD11 LEU B  77       8.787 -12.346  28.352  1.00 93.24           H  
ATOM   3659 HD12 LEU B  77       7.145 -11.687  28.139  1.00 93.24           H  
ATOM   3660 HD13 LEU B  77       7.993 -11.469  29.673  1.00 93.24           H  
ATOM   3661  CD2 LEU B  77       6.957 -14.362  28.144  1.00 93.24           C  
ATOM   3662 HD21 LEU B  77       7.889 -14.583  27.623  1.00 93.24           H  
ATOM   3663 HD22 LEU B  77       6.273 -13.859  27.460  1.00 93.24           H  
ATOM   3664 HD23 LEU B  77       6.504 -15.295  28.480  1.00 93.24           H  
ATOM   3665  N   PHE B  78       6.729 -13.849  33.334  1.00 95.55           N  
ATOM   3666  H   PHE B  78       7.246 -14.670  33.614  1.00 95.55           H  
ATOM   3667  CA  PHE B  78       5.478 -13.516  34.015  1.00 95.55           C  
ATOM   3668  HA  PHE B  78       4.863 -12.944  33.320  1.00 95.55           H  
ATOM   3669  C   PHE B  78       5.685 -12.656  35.265  1.00 95.55           C  
ATOM   3670  CB  PHE B  78       4.675 -14.774  34.346  1.00 95.55           C  
ATOM   3671  HB2 PHE B  78       5.282 -15.427  34.974  1.00 95.55           H  
ATOM   3672  HB3 PHE B  78       4.460 -15.309  33.421  1.00 95.55           H  
ATOM   3673  O   PHE B  78       6.284 -13.108  36.243  1.00 95.55           O  
ATOM   3674  CG  PHE B  78       3.368 -14.462  35.059  1.00 95.55           C  
ATOM   3675  CD1 PHE B  78       3.324 -14.384  36.466  1.00 95.55           C  
ATOM   3676  HD1 PHE B  78       4.237 -14.483  37.034  1.00 95.55           H  
ATOM   3677  CD2 PHE B  78       2.202 -14.207  34.318  1.00 95.55           C  
ATOM   3678  HD2 PHE B  78       2.247 -14.171  33.239  1.00 95.55           H  
ATOM   3679  CE1 PHE B  78       2.108 -14.137  37.129  1.00 95.55           C  
ATOM   3680  HE1 PHE B  78       2.085 -14.040  38.204  1.00 95.55           H  
ATOM   3681  CE2 PHE B  78       0.985 -13.970  34.981  1.00 95.55           C  
ATOM   3682  HE2 PHE B  78       0.091 -13.769  34.410  1.00 95.55           H  
ATOM   3683  CZ  PHE B  78       0.933 -13.941  36.384  1.00 95.55           C  
ATOM   3684  HZ  PHE B  78       0.003 -13.706  36.879  1.00 95.55           H  
ATOM   3685  N   ASP B  79       5.029 -11.497  35.311  1.00 94.99           N  
ATOM   3686  H   ASP B  79       4.533 -11.187  34.487  1.00 94.99           H  
ATOM   3687  CA  ASP B  79       4.726 -10.802  36.563  1.00 94.99           C  
ATOM   3688  HA  ASP B  79       4.719 -11.543  37.362  1.00 94.99           H  
ATOM   3689  C   ASP B  79       3.336 -10.163  36.514  1.00 94.99           C  
ATOM   3690  CB  ASP B  79       5.790  -9.757  36.918  1.00 94.99           C  
ATOM   3691  HB2 ASP B  79       5.627  -8.846  36.343  1.00 94.99           H  
ATOM   3692  HB3 ASP B  79       6.777 -10.150  36.673  1.00 94.99           H  
ATOM   3693  O   ASP B  79       2.943  -9.571  35.518  1.00 94.99           O  
ATOM   3694  CG  ASP B  79       5.740  -9.443  38.417  1.00 94.99           C  
ATOM   3695  OD1 ASP B  79       4.700  -8.965  38.919  1.00 94.99           O  
ATOM   3696  OD2 ASP B  79       6.735  -9.739  39.114  1.00 94.99           O  
ATOM   3697  N   SER B  80       2.596 -10.264  37.617  1.00 92.42           N  
ATOM   3698  H   SER B  80       3.052 -10.633  38.439  1.00 92.42           H  
ATOM   3699  CA  SER B  80       1.288  -9.630  37.801  1.00 92.42           C  
ATOM   3700  HA  SER B  80       0.635  -9.927  36.980  1.00 92.42           H  
ATOM   3701  C   SER B  80       1.308  -8.094  37.820  1.00 92.42           C  
ATOM   3702  CB  SER B  80       0.681 -10.129  39.114  1.00 92.42           C  
ATOM   3703  HB2 SER B  80       0.398 -11.175  38.998  1.00 92.42           H  
ATOM   3704  HB3 SER B  80      -0.216  -9.555  39.345  1.00 92.42           H  
ATOM   3705  O   SER B  80       0.242  -7.491  37.741  1.00 92.42           O  
ATOM   3706  OG  SER B  80       1.613 -10.022  40.184  1.00 92.42           O  
ATOM   3707  HG  SER B  80       2.274  -9.371  39.939  1.00 92.42           H  
ATOM   3708  N   ASP B  81       2.470  -7.453  37.983  1.00 90.94           N  
ATOM   3709  H   ASP B  81       3.317  -7.997  38.068  1.00 90.94           H  
ATOM   3710  CA  ASP B  81       2.618  -5.995  37.953  1.00 90.94           C  
ATOM   3711  HA  ASP B  81       1.683  -5.543  38.285  1.00 90.94           H  
ATOM   3712  C   ASP B  81       2.954  -5.491  36.531  1.00 90.94           C  
ATOM   3713  CB  ASP B  81       3.680  -5.562  38.980  1.00 90.94           C  
ATOM   3714  HB2 ASP B  81       4.653  -5.957  38.689  1.00 90.94           H  
ATOM   3715  HB3 ASP B  81       3.421  -5.990  39.948  1.00 90.94           H  
ATOM   3716  O   ASP B  81       4.085  -5.684  36.076  1.00 90.94           O  
ATOM   3717  CG  ASP B  81       3.777  -4.038  39.142  1.00 90.94           C  
ATOM   3718  OD1 ASP B  81       2.968  -3.315  38.512  1.00 90.94           O  
ATOM   3719  OD2 ASP B  81       4.627  -3.600  39.952  1.00 90.94           O  
ATOM   3720  N   PRO B  82       2.034  -4.788  35.830  1.00 85.50           N  
ATOM   3721  CA  PRO B  82       2.286  -4.242  34.491  1.00 85.50           C  
ATOM   3722  HA  PRO B  82       2.482  -5.066  33.805  1.00 85.50           H  
ATOM   3723  C   PRO B  82       3.463  -3.259  34.425  1.00 85.50           C  
ATOM   3724  CB  PRO B  82       0.990  -3.524  34.089  1.00 85.50           C  
ATOM   3725  HB2 PRO B  82       0.767  -3.665  33.031  1.00 85.50           H  
ATOM   3726  HB3 PRO B  82       1.068  -2.460  34.313  1.00 85.50           H  
ATOM   3727  O   PRO B  82       4.010  -3.015  33.353  1.00 85.50           O  
ATOM   3728  CG  PRO B  82      -0.086  -4.139  34.979  1.00 85.50           C  
ATOM   3729  HG2 PRO B  82      -0.461  -5.062  34.537  1.00 85.50           H  
ATOM   3730  HG3 PRO B  82      -0.906  -3.445  35.165  1.00 85.50           H  
ATOM   3731  CD  PRO B  82       0.681  -4.463  36.254  1.00 85.50           C  
ATOM   3732  HD2 PRO B  82       0.195  -5.296  36.761  1.00 85.50           H  
ATOM   3733  HD3 PRO B  82       0.711  -3.589  36.905  1.00 85.50           H  
ATOM   3734  N   GLU B  83       3.855  -2.678  35.563  1.00 81.19           N  
ATOM   3735  H   GLU B  83       3.390  -2.931  36.423  1.00 81.19           H  
ATOM   3736  CA  GLU B  83       4.966  -1.730  35.659  1.00 81.19           C  
ATOM   3737  HA  GLU B  83       4.921  -1.040  34.817  1.00 81.19           H  
ATOM   3738  C   GLU B  83       6.341  -2.434  35.626  1.00 81.19           C  
ATOM   3739  CB  GLU B  83       4.840  -0.918  36.962  1.00 81.19           C  
ATOM   3740  HB2 GLU B  83       5.613  -0.150  36.977  1.00 81.19           H  
ATOM   3741  HB3 GLU B  83       5.054  -1.593  37.791  1.00 81.19           H  
ATOM   3742  O   GLU B  83       7.377  -1.771  35.510  1.00 81.19           O  
ATOM   3743  CG  GLU B  83       3.472  -0.264  37.247  1.00 81.19           C  
ATOM   3744  HG2 GLU B  83       2.675  -1.001  37.152  1.00 81.19           H  
ATOM   3745  HG3 GLU B  83       3.472   0.054  38.289  1.00 81.19           H  
ATOM   3746  CD  GLU B  83       3.138   0.963  36.394  1.00 81.19           C  
ATOM   3747  OE1 GLU B  83       1.949   1.041  35.974  1.00 81.19           O  
ATOM   3748  OE2 GLU B  83       4.009   1.855  36.311  1.00 81.19           O  
ATOM   3749  N   ARG B  84       6.412  -3.771  35.740  1.00 88.19           N  
ATOM   3750  H   ARG B  84       5.552  -4.299  35.779  1.00 88.19           H  
ATOM   3751  CA  ARG B  84       7.682  -4.486  35.943  1.00 88.19           C  
ATOM   3752  HA  ARG B  84       8.287  -3.844  36.584  1.00 88.19           H  
ATOM   3753  C   ARG B  84       8.435  -4.738  34.617  1.00 88.19           C  
ATOM   3754  CB  ARG B  84       7.427  -5.761  36.757  1.00 88.19           C  
ATOM   3755  HB2 ARG B  84       6.810  -5.511  37.620  1.00 88.19           H  
ATOM   3756  HB3 ARG B  84       6.896  -6.502  36.159  1.00 88.19           H  
ATOM   3757  O   ARG B  84       7.884  -5.396  33.738  1.00 88.19           O  
ATOM   3758  CG  ARG B  84       8.765  -6.318  37.249  1.00 88.19           C  
ATOM   3759  HG2 ARG B  84       9.300  -5.528  37.776  1.00 88.19           H  
ATOM   3760  HG3 ARG B  84       9.363  -6.644  36.398  1.00 88.19           H  
ATOM   3761  CD  ARG B  84       8.579  -7.496  38.201  1.00 88.19           C  
ATOM   3762  HD2 ARG B  84       8.209  -8.344  37.623  1.00 88.19           H  
ATOM   3763  HD3 ARG B  84       7.845  -7.237  38.964  1.00 88.19           H  
ATOM   3764  NE  ARG B  84       9.866  -7.841  38.829  1.00 88.19           N  
ATOM   3765  HE  ARG B  84      10.673  -7.372  38.443  1.00 88.19           H  
ATOM   3766  NH1 ARG B  84       9.132  -9.531  40.212  1.00 88.19           N  
ATOM   3767 HH11 ARG B  84       9.305 -10.385  40.723  1.00 88.19           H  
ATOM   3768 HH12 ARG B  84       8.212  -9.438  39.806  1.00 88.19           H  
ATOM   3769  NH2 ARG B  84      11.288  -9.049  40.114  1.00 88.19           N  
ATOM   3770 HH21 ARG B  84      11.437  -9.858  40.700  1.00 88.19           H  
ATOM   3771 HH22 ARG B  84      12.054  -8.590  39.643  1.00 88.19           H  
ATOM   3772  CZ  ARG B  84      10.075  -8.796  39.713  1.00 88.19           C  
ATOM   3773  N   PRO B  85       9.657  -4.192  34.422  1.00 84.26           N  
ATOM   3774  CA  PRO B  85      10.375  -4.249  33.136  1.00 84.26           C  
ATOM   3775  HA  PRO B  85       9.819  -3.695  32.380  1.00 84.26           H  
ATOM   3776  C   PRO B  85      10.606  -5.667  32.618  1.00 84.26           C  
ATOM   3777  CB  PRO B  85      11.704  -3.526  33.357  1.00 84.26           C  
ATOM   3778  HB2 PRO B  85      12.468  -4.230  33.686  1.00 84.26           H  
ATOM   3779  HB3 PRO B  85      12.027  -3.008  32.454  1.00 84.26           H  
ATOM   3780  O   PRO B  85      10.956  -6.547  33.404  1.00 84.26           O  
ATOM   3781  CG  PRO B  85      11.379  -2.562  34.494  1.00 84.26           C  
ATOM   3782  HG2 PRO B  85      12.271  -2.272  35.051  1.00 84.26           H  
ATOM   3783  HG3 PRO B  85      10.862  -1.686  34.105  1.00 84.26           H  
ATOM   3784  CD  PRO B  85      10.405  -3.358  35.351  1.00 84.26           C  
ATOM   3785  HD2 PRO B  85      10.953  -3.994  36.045  1.00 84.26           H  
ATOM   3786  HD3 PRO B  85       9.769  -2.658  35.894  1.00 84.26           H  
ATOM   3787  N   GLY B  86      10.450  -5.865  31.309  1.00 86.16           N  
ATOM   3788  H   GLY B  86      10.252  -5.063  30.727  1.00 86.16           H  
ATOM   3789  CA  GLY B  86      10.702  -7.127  30.614  1.00 86.16           C  
ATOM   3790  HA2 GLY B  86      11.683  -7.503  30.905  1.00 86.16           H  
ATOM   3791  HA3 GLY B  86      10.719  -6.931  29.542  1.00 86.16           H  
ATOM   3792  C   GLY B  86       9.678  -8.236  30.877  1.00 86.16           C  
ATOM   3793  O   GLY B  86       9.962  -9.390  30.566  1.00 86.16           O  
ATOM   3794  N   THR B  87       8.519  -7.922  31.469  1.00 91.73           N  
ATOM   3795  H   THR B  87       8.315  -6.947  31.635  1.00 91.73           H  
ATOM   3796  CA  THR B  87       7.525  -8.926  31.895  1.00 91.73           C  
ATOM   3797  HA  THR B  87       7.827  -9.893  31.493  1.00 91.73           H  
ATOM   3798  C   THR B  87       6.118  -8.675  31.346  1.00 91.73           C  
ATOM   3799  CB  THR B  87       7.477  -9.099  33.425  1.00 91.73           C  
ATOM   3800  HB  THR B  87       6.822  -9.939  33.654  1.00 91.73           H  
ATOM   3801  O   THR B  87       5.810  -7.606  30.818  1.00 91.73           O  
ATOM   3802  CG2 THR B  87       8.832  -9.402  34.060  1.00 91.73           C  
ATOM   3803 HG21 THR B  87       8.690  -9.642  35.114  1.00 91.73           H  
ATOM   3804 HG22 THR B  87       9.282 -10.259  33.560  1.00 91.73           H  
ATOM   3805 HG23 THR B  87       9.495  -8.542  33.968  1.00 91.73           H  
ATOM   3806  OG1 THR B  87       6.950  -7.969  34.072  1.00 91.73           O  
ATOM   3807  HG1 THR B  87       7.332  -7.171  33.699  1.00 91.73           H  
ATOM   3808  N   ALA B  88       5.258  -9.685  31.472  1.00 93.87           N  
ATOM   3809  H   ALA B  88       5.607 -10.544  31.873  1.00 93.87           H  
ATOM   3810  CA  ALA B  88       3.853  -9.667  31.096  1.00 93.87           C  
ATOM   3811  HA  ALA B  88       3.542  -8.634  30.941  1.00 93.87           H  
ATOM   3812  C   ALA B  88       2.970 -10.274  32.201  1.00 93.87           C  
ATOM   3813  CB  ALA B  88       3.706 -10.432  29.776  1.00 93.87           C  
ATOM   3814  HB1 ALA B  88       4.054 -11.458  29.898  1.00 93.87           H  
ATOM   3815  HB2 ALA B  88       2.659 -10.442  29.474  1.00 93.87           H  
ATOM   3816  HB3 ALA B  88       4.298  -9.939  29.004  1.00 93.87           H  
ATOM   3817  O   ALA B  88       3.310 -11.303  32.783  1.00 93.87           O  
ATOM   3818  N   TYR B  89       1.791  -9.693  32.439  1.00 93.79           N  
ATOM   3819  H   TYR B  89       1.568  -8.838  31.950  1.00 93.79           H  
ATOM   3820  CA  TYR B  89       0.815 -10.200  33.425  1.00 93.79           C  
ATOM   3821  HA  TYR B  89       1.357 -10.708  34.222  1.00 93.79           H  
ATOM   3822  C   TYR B  89      -0.136 -11.266  32.874  1.00 93.79           C  
ATOM   3823  CB  TYR B  89       0.043  -9.039  34.065  1.00 93.79           C  
ATOM   3824  HB2 TYR B  89       0.741  -8.428  34.637  1.00 93.79           H  
ATOM   3825  HB3 TYR B  89      -0.687  -9.431  34.774  1.00 93.79           H  
ATOM   3826  O   TYR B  89      -0.995 -11.762  33.603  1.00 93.79           O  
ATOM   3827  CG  TYR B  89      -0.668  -8.164  33.059  1.00 93.79           C  
ATOM   3828  CD1 TYR B  89      -0.064  -6.958  32.679  1.00 93.79           C  
ATOM   3829  HD1 TYR B  89       0.865  -6.652  33.138  1.00 93.79           H  
ATOM   3830  CD2 TYR B  89      -1.900  -8.549  32.490  1.00 93.79           C  
ATOM   3831  HD2 TYR B  89      -2.381  -9.463  32.808  1.00 93.79           H  
ATOM   3832  CE1 TYR B  89      -0.688  -6.141  31.731  1.00 93.79           C  
ATOM   3833  HE1 TYR B  89      -0.255  -5.181  31.495  1.00 93.79           H  
ATOM   3834  CE2 TYR B  89      -2.502  -7.748  31.498  1.00 93.79           C  
ATOM   3835  HE2 TYR B  89      -3.435  -8.040  31.040  1.00 93.79           H  
ATOM   3836  OH  TYR B  89      -2.361  -5.777  30.097  1.00 93.79           O  
ATOM   3837  HH  TYR B  89      -1.760  -5.052  29.916  1.00 93.79           H  
ATOM   3838  CZ  TYR B  89      -1.879  -6.546  31.104  1.00 93.79           C  
ATOM   3839  N   ILE B  90       0.012 -11.648  31.605  1.00 94.67           N  
ATOM   3840  H   ILE B  90       0.781 -11.251  31.084  1.00 94.67           H  
ATOM   3841  CA  ILE B  90      -0.779 -12.708  30.977  1.00 94.67           C  
ATOM   3842  HA  ILE B  90      -1.595 -12.973  31.649  1.00 94.67           H  
ATOM   3843  C   ILE B  90       0.052 -13.982  30.777  1.00 94.67           C  
ATOM   3844  CB  ILE B  90      -1.445 -12.229  29.673  1.00 94.67           C  
ATOM   3845  HB  ILE B  90      -2.073 -13.053  29.336  1.00 94.67           H  
ATOM   3846  O   ILE B  90       1.275 -13.940  30.674  1.00 94.67           O  
ATOM   3847  CG1 ILE B  90      -0.441 -11.871  28.554  1.00 94.67           C  
ATOM   3848 HG12 ILE B  90       0.566 -12.201  28.812  1.00 94.67           H  
ATOM   3849 HG13 ILE B  90      -0.401 -10.792  28.400  1.00 94.67           H  
ATOM   3850  CG2 ILE B  90      -2.386 -11.044  29.928  1.00 94.67           C  
ATOM   3851 HG21 ILE B  90      -3.087 -11.285  30.727  1.00 94.67           H  
ATOM   3852 HG22 ILE B  90      -1.818 -10.156  30.206  1.00 94.67           H  
ATOM   3853 HG23 ILE B  90      -2.960 -10.829  29.027  1.00 94.67           H  
ATOM   3854  CD1 ILE B  90      -0.857 -12.558  27.253  1.00 94.67           C  
ATOM   3855 HD11 ILE B  90      -1.863 -12.252  26.968  1.00 94.67           H  
ATOM   3856 HD12 ILE B  90      -0.834 -13.636  27.410  1.00 94.67           H  
ATOM   3857 HD13 ILE B  90      -0.159 -12.308  26.453  1.00 94.67           H  
ATOM   3858  N   ARG B  91      -0.624 -15.135  30.706  1.00 94.26           N  
ATOM   3859  H   ARG B  91      -1.622 -15.086  30.851  1.00 94.26           H  
ATOM   3860  CA  ARG B  91      -0.002 -16.448  30.419  1.00 94.26           C  
ATOM   3861  HA  ARG B  91       1.037 -16.290  30.128  1.00 94.26           H  
ATOM   3862  C   ARG B  91      -0.625 -17.182  29.230  1.00 94.26           C  
ATOM   3863  CB  ARG B  91      -0.021 -17.342  31.675  1.00 94.26           C  
ATOM   3864  HB2 ARG B  91      -1.051 -17.484  32.001  1.00 94.26           H  
ATOM   3865  HB3 ARG B  91       0.394 -18.317  31.420  1.00 94.26           H  
ATOM   3866  O   ARG B  91      -0.248 -18.323  28.971  1.00 94.26           O  
ATOM   3867  CG  ARG B  91       0.806 -16.773  32.833  1.00 94.26           C  
ATOM   3868  HG2 ARG B  91       0.346 -15.842  33.163  1.00 94.26           H  
ATOM   3869  HG3 ARG B  91       1.821 -16.578  32.487  1.00 94.26           H  
ATOM   3870  CD  ARG B  91       0.846 -17.758  34.009  1.00 94.26           C  
ATOM   3871  HD2 ARG B  91      -0.165 -17.875  34.398  1.00 94.26           H  
ATOM   3872  HD3 ARG B  91       1.179 -18.728  33.639  1.00 94.26           H  
ATOM   3873  NE  ARG B  91       1.728 -17.284  35.097  1.00 94.26           N  
ATOM   3874  HE  ARG B  91       1.556 -16.346  35.428  1.00 94.26           H  
ATOM   3875  NH1 ARG B  91       3.263 -19.016  35.132  1.00 94.26           N  
ATOM   3876 HH11 ARG B  91       2.882 -19.369  34.266  1.00 94.26           H  
ATOM   3877 HH12 ARG B  91       4.177 -19.338  35.419  1.00 94.26           H  
ATOM   3878  NH2 ARG B  91       3.467 -17.348  36.567  1.00 94.26           N  
ATOM   3879 HH21 ARG B  91       4.379 -17.718  36.796  1.00 94.26           H  
ATOM   3880 HH22 ARG B  91       3.239 -16.401  36.834  1.00 94.26           H  
ATOM   3881  CZ  ARG B  91       2.801 -17.886  35.590  1.00 94.26           C  
ATOM   3882  N   GLN B  92      -1.609 -16.577  28.561  1.00 94.83           N  
ATOM   3883  H   GLN B  92      -1.795 -15.603  28.749  1.00 94.83           H  
ATOM   3884  CA  GLN B  92      -2.375 -17.203  27.482  1.00 94.83           C  
ATOM   3885  HA  GLN B  92      -1.839 -18.098  27.164  1.00 94.83           H  
ATOM   3886  C   GLN B  92      -2.492 -16.303  26.253  1.00 94.83           C  
ATOM   3887  CB  GLN B  92      -3.777 -17.621  27.956  1.00 94.83           C  
ATOM   3888  HB2 GLN B  92      -4.307 -16.758  28.358  1.00 94.83           H  
ATOM   3889  HB3 GLN B  92      -4.330 -17.986  27.090  1.00 94.83           H  
ATOM   3890  O   GLN B  92      -2.565 -15.085  26.372  1.00 94.83           O  
ATOM   3891  CG  GLN B  92      -3.738 -18.735  29.008  1.00 94.83           C  
ATOM   3892  HG2 GLN B  92      -3.407 -18.324  29.962  1.00 94.83           H  
ATOM   3893  HG3 GLN B  92      -3.027 -19.502  28.699  1.00 94.83           H  
ATOM   3894  CD  GLN B  92      -5.097 -19.405  29.170  1.00 94.83           C  
ATOM   3895  NE2 GLN B  92      -5.747 -19.277  30.303  1.00 94.83           N  
ATOM   3896 HE21 GLN B  92      -5.457 -18.569  30.963  1.00 94.83           H  
ATOM   3897 HE22 GLN B  92      -6.694 -19.628  30.282  1.00 94.83           H  
ATOM   3898  OE1 GLN B  92      -5.597 -20.081  28.289  1.00 94.83           O  
ATOM   3899  N   GLY B  93      -2.528 -16.924  25.080  1.00 96.40           N  
ATOM   3900  H   GLY B  93      -2.512 -17.934  25.077  1.00 96.40           H  
ATOM   3901  CA  GLY B  93      -2.672 -16.277  23.778  1.00 96.40           C  
ATOM   3902  HA2 GLY B  93      -1.727 -15.829  23.473  1.00 96.40           H  
ATOM   3903  HA3 GLY B  93      -3.417 -15.484  23.837  1.00 96.40           H  
ATOM   3904  C   GLY B  93      -3.106 -17.293  22.722  1.00 96.40           C  
ATOM   3905  O   GLY B  93      -3.227 -18.485  23.011  1.00 96.40           O  
ATOM   3906  N   GLY B  94      -3.352 -16.840  21.499  1.00 98.21           N  
ATOM   3907  H   GLY B  94      -3.268 -15.853  21.304  1.00 98.21           H  
ATOM   3908  CA  GLY B  94      -3.645 -17.726  20.375  1.00 98.21           C  
ATOM   3909  HA2 GLY B  94      -4.327 -17.220  19.693  1.00 98.21           H  
ATOM   3910  HA3 GLY B  94      -4.133 -18.638  20.719  1.00 98.21           H  
ATOM   3911  C   GLY B  94      -2.362 -18.075  19.628  1.00 98.21           C  
ATOM   3912  O   GLY B  94      -1.836 -17.232  18.909  1.00 98.21           O  
ATOM   3913  N   PHE B  95      -1.862 -19.303  19.766  1.00 98.21           N  
ATOM   3914  H   PHE B  95      -2.337 -19.959  20.370  1.00 98.21           H  
ATOM   3915  CA  PHE B  95      -0.592 -19.724  19.159  1.00 98.21           C  
ATOM   3916  HA  PHE B  95      -0.134 -18.875  18.653  1.00 98.21           H  
ATOM   3917  C   PHE B  95      -0.759 -20.816  18.105  1.00 98.21           C  
ATOM   3918  CB  PHE B  95       0.395 -20.165  20.247  1.00 98.21           C  
ATOM   3919  HB2 PHE B  95       1.281 -20.586  19.772  1.00 98.21           H  
ATOM   3920  HB3 PHE B  95      -0.058 -20.949  20.854  1.00 98.21           H  
ATOM   3921  O   PHE B  95      -1.611 -21.701  18.223  1.00 98.21           O  
ATOM   3922  CG  PHE B  95       0.830 -19.021  21.135  1.00 98.21           C  
ATOM   3923  CD1 PHE B  95       1.904 -18.198  20.747  1.00 98.21           C  
ATOM   3924  HD1 PHE B  95       2.441 -18.402  19.832  1.00 98.21           H  
ATOM   3925  CD2 PHE B  95       0.127 -18.742  22.319  1.00 98.21           C  
ATOM   3926  HD2 PHE B  95      -0.708 -19.361  22.614  1.00 98.21           H  
ATOM   3927  CE1 PHE B  95       2.274 -17.103  21.544  1.00 98.21           C  
ATOM   3928  HE1 PHE B  95       3.094 -16.470  21.237  1.00 98.21           H  
ATOM   3929  CE2 PHE B  95       0.487 -17.634  23.101  1.00 98.21           C  
ATOM   3930  HE2 PHE B  95      -0.083 -17.403  23.989  1.00 98.21           H  
ATOM   3931  CZ  PHE B  95       1.565 -16.817  22.722  1.00 98.21           C  
ATOM   3932  HZ  PHE B  95       1.841 -15.964  23.325  1.00 98.21           H  
ATOM   3933  N   LEU B  96       0.127 -20.782  17.111  1.00 98.46           N  
ATOM   3934  H   LEU B  96       0.796 -20.026  17.112  1.00 98.46           H  
ATOM   3935  CA  LEU B  96       0.410 -21.901  16.225  1.00 98.46           C  
ATOM   3936  HA  LEU B  96      -0.466 -22.543  16.134  1.00 98.46           H  
ATOM   3937  C   LEU B  96       1.534 -22.731  16.861  1.00 98.46           C  
ATOM   3938  CB  LEU B  96       0.779 -21.365  14.829  1.00 98.46           C  
ATOM   3939  HB2 LEU B  96       1.632 -20.695  14.938  1.00 98.46           H  
ATOM   3940  HB3 LEU B  96       1.082 -22.209  14.210  1.00 98.46           H  
ATOM   3941  O   LEU B  96       2.720 -22.422  16.718  1.00 98.46           O  
ATOM   3942  CG  LEU B  96      -0.321 -20.577  14.097  1.00 98.46           C  
ATOM   3943  HG  LEU B  96      -0.527 -19.652  14.634  1.00 98.46           H  
ATOM   3944  CD1 LEU B  96       0.171 -20.221  12.692  1.00 98.46           C  
ATOM   3945 HD11 LEU B  96       1.056 -19.589  12.771  1.00 98.46           H  
ATOM   3946 HD12 LEU B  96       0.421 -21.127  12.140  1.00 98.46           H  
ATOM   3947 HD13 LEU B  96      -0.602 -19.674  12.151  1.00 98.46           H  
ATOM   3948  CD2 LEU B  96      -1.628 -21.354  13.960  1.00 98.46           C  
ATOM   3949 HD21 LEU B  96      -2.330 -20.755  13.380  1.00 98.46           H  
ATOM   3950 HD22 LEU B  96      -1.456 -22.308  13.463  1.00 98.46           H  
ATOM   3951 HD23 LEU B  96      -2.064 -21.528  14.944  1.00 98.46           H  
ATOM   3952  N   HIS B  97       1.171 -23.785  17.594  1.00 95.00           N  
ATOM   3953  H   HIS B  97       0.188 -23.996  17.691  1.00 95.00           H  
ATOM   3954  CA  HIS B  97       2.157 -24.677  18.224  1.00 95.00           C  
ATOM   3955  HA  HIS B  97       2.866 -24.078  18.795  1.00 95.00           H  
ATOM   3956  C   HIS B  97       2.994 -25.419  17.172  1.00 95.00           C  
ATOM   3957  CB  HIS B  97       1.463 -25.622  19.215  1.00 95.00           C  
ATOM   3958  HB2 HIS B  97       2.190 -26.352  19.569  1.00 95.00           H  
ATOM   3959  HB3 HIS B  97       0.659 -26.159  18.711  1.00 95.00           H  
ATOM   3960  O   HIS B  97       4.183 -25.630  17.373  1.00 95.00           O  
ATOM   3961  CG  HIS B  97       0.917 -24.885  20.417  1.00 95.00           C  
ATOM   3962  CD2 HIS B  97      -0.347 -24.385  20.541  1.00 95.00           C  
ATOM   3963  HD2 HIS B  97      -1.138 -24.462  19.809  1.00 95.00           H  
ATOM   3964  ND1 HIS B  97       1.667 -24.487  21.527  1.00 95.00           N  
ATOM   3965  CE1 HIS B  97       0.844 -23.753  22.289  1.00 95.00           C  
ATOM   3966  HE1 HIS B  97       1.133 -23.255  23.202  1.00 95.00           H  
ATOM   3967  NE2 HIS B  97      -0.372 -23.681  21.724  1.00 95.00           N  
ATOM   3968  HE2 HIS B  97      -1.126 -23.102  22.064  1.00 95.00           H  
ATOM   3969  N   GLU B  98       2.435 -25.704  15.992  1.00 94.05           N  
ATOM   3970  H   GLU B  98       1.431 -25.648  15.897  1.00 94.05           H  
ATOM   3971  CA  GLU B  98       3.183 -26.244  14.852  1.00 94.05           C  
ATOM   3972  HA  GLU B  98       3.946 -26.915  15.246  1.00 94.05           H  
ATOM   3973  C   GLU B  98       3.951 -25.192  14.016  1.00 94.05           C  
ATOM   3974  CB  GLU B  98       2.267 -27.095  13.951  1.00 94.05           C  
ATOM   3975  HB2 GLU B  98       1.526 -26.459  13.466  1.00 94.05           H  
ATOM   3976  HB3 GLU B  98       2.882 -27.513  13.154  1.00 94.05           H  
ATOM   3977  O   GLU B  98       4.459 -25.544  12.956  1.00 94.05           O  
ATOM   3978  CG  GLU B  98       1.583 -28.285  14.651  1.00 94.05           C  
ATOM   3979  HG2 GLU B  98       2.258 -28.697  15.401  1.00 94.05           H  
ATOM   3980  HG3 GLU B  98       1.427 -29.058  13.899  1.00 94.05           H  
ATOM   3981  CD  GLU B  98       0.218 -27.963  15.285  1.00 94.05           C  
ATOM   3982  OE1 GLU B  98      -0.433 -28.929  15.746  1.00 94.05           O  
ATOM   3983  OE2 GLU B  98      -0.164 -26.769  15.327  1.00 94.05           O  
ATOM   3984  N   ALA B  99       4.089 -23.922  14.438  1.00 94.92           N  
ATOM   3985  H   ALA B  99       3.674 -23.660  15.320  1.00 94.92           H  
ATOM   3986  CA  ALA B  99       4.718 -22.859  13.621  1.00 94.92           C  
ATOM   3987  HA  ALA B  99       4.116 -22.716  12.724  1.00 94.92           H  
ATOM   3988  C   ALA B  99       6.158 -23.156  13.149  1.00 94.92           C  
ATOM   3989  CB  ALA B  99       4.722 -21.547  14.415  1.00 94.92           C  
ATOM   3990  HB1 ALA B  99       5.278 -21.671  15.344  1.00 94.92           H  
ATOM   3991  HB2 ALA B  99       5.189 -20.760  13.822  1.00 94.92           H  
ATOM   3992  HB3 ALA B  99       3.701 -21.241  14.640  1.00 94.92           H  
ATOM   3993  O   ALA B  99       6.622 -22.579  12.165  1.00 94.92           O  
ATOM   3994  N   ALA B 100       6.880 -24.039  13.844  1.00 92.87           N  
ATOM   3995  H   ALA B 100       6.448 -24.469  14.650  1.00 92.87           H  
ATOM   3996  CA  ALA B 100       8.217 -24.473  13.448  1.00 92.87           C  
ATOM   3997  HA  ALA B 100       8.752 -23.611  13.049  1.00 92.87           H  
ATOM   3998  C   ALA B 100       8.219 -25.554  12.344  1.00 92.87           C  
ATOM   3999  CB  ALA B 100       8.954 -24.943  14.708  1.00 92.87           C  
ATOM   4000  HB1 ALA B 100       9.975 -25.228  14.453  1.00 92.87           H  
ATOM   4001  HB2 ALA B 100       8.984 -24.139  15.443  1.00 92.87           H  
ATOM   4002  HB3 ALA B 100       8.443 -25.803  15.141  1.00 92.87           H  
ATOM   4003  O   ALA B 100       9.257 -25.750  11.705  1.00 92.87           O  
ATOM   4004  N   LEU B 101       7.098 -26.251  12.117  1.00 95.85           N  
ATOM   4005  H   LEU B 101       6.246 -25.946  12.567  1.00 95.85           H  
ATOM   4006  CA  LEU B 101       6.968 -27.295  11.099  1.00 95.85           C  
ATOM   4007  HA  LEU B 101       7.895 -27.868  11.084  1.00 95.85           H  
ATOM   4008  C   LEU B 101       6.794 -26.687   9.702  1.00 95.85           C  
ATOM   4009  CB  LEU B 101       5.809 -28.260  11.425  1.00 95.85           C  
ATOM   4010  HB2 LEU B 101       5.747 -28.991  10.619  1.00 95.85           H  
ATOM   4011  HB3 LEU B 101       4.877 -27.695  11.422  1.00 95.85           H  
ATOM   4012  O   LEU B 101       6.055 -25.727   9.504  1.00 95.85           O  
ATOM   4013  CG  LEU B 101       5.916 -29.020  12.761  1.00 95.85           C  
ATOM   4014  HG  LEU B 101       5.848 -28.314  13.588  1.00 95.85           H  
ATOM   4015  CD1 LEU B 101       4.770 -30.029  12.879  1.00 95.85           C  
ATOM   4016 HD11 LEU B 101       3.815 -29.517  12.759  1.00 95.85           H  
ATOM   4017 HD12 LEU B 101       4.790 -30.494  13.864  1.00 95.85           H  
ATOM   4018 HD13 LEU B 101       4.858 -30.793  12.108  1.00 95.85           H  
ATOM   4019  CD2 LEU B 101       7.222 -29.812  12.888  1.00 95.85           C  
ATOM   4020 HD21 LEU B 101       7.211 -30.388  13.813  1.00 95.85           H  
ATOM   4021 HD22 LEU B 101       7.338 -30.483  12.038  1.00 95.85           H  
ATOM   4022 HD23 LEU B 101       8.066 -29.123  12.931  1.00 95.85           H  
ATOM   4023  N   PHE B 102       7.498 -27.272   8.736  1.00 96.61           N  
ATOM   4024  H   PHE B 102       8.073 -28.067   8.973  1.00 96.61           H  
ATOM   4025  CA  PHE B 102       7.531 -26.867   7.332  1.00 96.61           C  
ATOM   4026  HA  PHE B 102       6.529 -26.604   6.995  1.00 96.61           H  
ATOM   4027  C   PHE B 102       8.060 -28.046   6.501  1.00 96.61           C  
ATOM   4028  CB  PHE B 102       8.466 -25.646   7.227  1.00 96.61           C  
ATOM   4029  HB2 PHE B 102       9.435 -25.916   7.647  1.00 96.61           H  
ATOM   4030  HB3 PHE B 102       8.054 -24.851   7.849  1.00 96.61           H  
ATOM   4031  O   PHE B 102       8.899 -28.798   7.009  1.00 96.61           O  
ATOM   4032  CG  PHE B 102       8.675 -25.069   5.841  1.00 96.61           C  
ATOM   4033  CD1 PHE B 102       9.974 -24.933   5.313  1.00 96.61           C  
ATOM   4034  HD1 PHE B 102      10.826 -25.276   5.881  1.00 96.61           H  
ATOM   4035  CD2 PHE B 102       7.573 -24.608   5.100  1.00 96.61           C  
ATOM   4036  HD2 PHE B 102       6.576 -24.687   5.507  1.00 96.61           H  
ATOM   4037  CE1 PHE B 102      10.165 -24.347   4.048  1.00 96.61           C  
ATOM   4038  HE1 PHE B 102      11.161 -24.237   3.644  1.00 96.61           H  
ATOM   4039  CE2 PHE B 102       7.761 -24.037   3.832  1.00 96.61           C  
ATOM   4040  HE2 PHE B 102       6.907 -23.698   3.265  1.00 96.61           H  
ATOM   4041  CZ  PHE B 102       9.055 -23.909   3.305  1.00 96.61           C  
ATOM   4042  HZ  PHE B 102       9.188 -23.474   2.325  1.00 96.61           H  
ATOM   4043  N   ASP B 103       7.636 -28.203   5.244  1.00 96.26           N  
ATOM   4044  H   ASP B 103       6.865 -27.630   4.931  1.00 96.26           H  
ATOM   4045  CA  ASP B 103       8.273 -29.123   4.284  1.00 96.26           C  
ATOM   4046  HA  ASP B 103       8.858 -29.852   4.843  1.00 96.26           H  
ATOM   4047  C   ASP B 103       9.244 -28.369   3.346  1.00 96.26           C  
ATOM   4048  CB  ASP B 103       7.238 -29.972   3.522  1.00 96.26           C  
ATOM   4049  HB2 ASP B 103       6.549 -30.408   4.246  1.00 96.26           H  
ATOM   4050  HB3 ASP B 103       6.662 -29.338   2.849  1.00 96.26           H  
ATOM   4051  O   ASP B 103       8.884 -27.995   2.224  1.00 96.26           O  
ATOM   4052  CG  ASP B 103       7.890 -31.119   2.721  1.00 96.26           C  
ATOM   4053  OD1 ASP B 103       9.115 -31.054   2.433  1.00 96.26           O  
ATOM   4054  OD2 ASP B 103       7.165 -32.081   2.373  1.00 96.26           O  
ATOM   4055  N   PRO B 104      10.511 -28.148   3.754  1.00 94.80           N  
ATOM   4056  CA  PRO B 104      11.477 -27.452   2.910  1.00 94.80           C  
ATOM   4057  HA  PRO B 104      11.072 -26.488   2.605  1.00 94.80           H  
ATOM   4058  C   PRO B 104      11.819 -28.241   1.638  1.00 94.80           C  
ATOM   4059  CB  PRO B 104      12.690 -27.230   3.819  1.00 94.80           C  
ATOM   4060  HB2 PRO B 104      12.551 -26.292   4.356  1.00 94.80           H  
ATOM   4061  HB3 PRO B 104      13.633 -27.215   3.273  1.00 94.80           H  
ATOM   4062  O   PRO B 104      12.080 -27.638   0.596  1.00 94.80           O  
ATOM   4063  CG  PRO B 104      12.630 -28.390   4.809  1.00 94.80           C  
ATOM   4064  HG2 PRO B 104      13.146 -28.157   5.741  1.00 94.80           H  
ATOM   4065  HG3 PRO B 104      13.037 -29.292   4.352  1.00 94.80           H  
ATOM   4066  CD  PRO B 104      11.128 -28.539   5.015  1.00 94.80           C  
ATOM   4067  HD2 PRO B 104      10.890 -29.567   5.289  1.00 94.80           H  
ATOM   4068  HD3 PRO B 104      10.810 -27.849   5.796  1.00 94.80           H  
ATOM   4069  N   GLY B 105      11.755 -29.578   1.678  1.00 91.47           N  
ATOM   4070  H   GLY B 105      11.319 -30.004   2.483  1.00 91.47           H  
ATOM   4071  CA  GLY B 105      12.036 -30.433   0.523  1.00 91.47           C  
ATOM   4072  HA2 GLY B 105      13.019 -30.189   0.119  1.00 91.47           H  
ATOM   4073  HA3 GLY B 105      12.028 -31.472   0.850  1.00 91.47           H  
ATOM   4074  C   GLY B 105      10.996 -30.281  -0.589  1.00 91.47           C  
ATOM   4075  O   GLY B 105      11.343 -30.320  -1.772  1.00 91.47           O  
ATOM   4076  N   PHE B 106       9.736 -30.035  -0.227  1.00 95.15           N  
ATOM   4077  H   PHE B 106       9.502 -30.089   0.754  1.00 95.15           H  
ATOM   4078  CA  PHE B 106       8.655 -29.773  -1.174  1.00 95.15           C  
ATOM   4079  HA  PHE B 106       8.599 -30.610  -1.870  1.00 95.15           H  
ATOM   4080  C   PHE B 106       8.874 -28.493  -1.998  1.00 95.15           C  
ATOM   4081  CB  PHE B 106       7.338 -29.714  -0.400  1.00 95.15           C  
ATOM   4082  HB2 PHE B 106       7.337 -28.853   0.269  1.00 95.15           H  
ATOM   4083  HB3 PHE B 106       7.250 -30.615   0.208  1.00 95.15           H  
ATOM   4084  O   PHE B 106       8.643 -28.494  -3.213  1.00 95.15           O  
ATOM   4085  CG  PHE B 106       6.131 -29.648  -1.299  1.00 95.15           C  
ATOM   4086  CD1 PHE B 106       5.632 -28.405  -1.721  1.00 95.15           C  
ATOM   4087  HD1 PHE B 106       6.087 -27.488  -1.377  1.00 95.15           H  
ATOM   4088  CD2 PHE B 106       5.517 -30.840  -1.723  1.00 95.15           C  
ATOM   4089  HD2 PHE B 106       5.881 -31.789  -1.358  1.00 95.15           H  
ATOM   4090  CE1 PHE B 106       4.526 -28.356  -2.582  1.00 95.15           C  
ATOM   4091  HE1 PHE B 106       4.132 -27.400  -2.893  1.00 95.15           H  
ATOM   4092  CE2 PHE B 106       4.412 -30.790  -2.588  1.00 95.15           C  
ATOM   4093  HE2 PHE B 106       3.914 -31.699  -2.894  1.00 95.15           H  
ATOM   4094  CZ  PHE B 106       3.919 -29.547  -3.016  1.00 95.15           C  
ATOM   4095  HZ  PHE B 106       3.049 -29.509  -3.655  1.00 95.15           H  
ATOM   4096  N   PHE B 107       9.379 -27.430  -1.368  1.00 94.60           N  
ATOM   4097  H   PHE B 107       9.503 -27.496  -0.367  1.00 94.60           H  
ATOM   4098  CA  PHE B 107       9.660 -26.140  -2.015  1.00 94.60           C  
ATOM   4099  HA  PHE B 107       9.004 -26.039  -2.880  1.00 94.60           H  
ATOM   4100  C   PHE B 107      11.093 -26.010  -2.561  1.00 94.60           C  
ATOM   4101  CB  PHE B 107       9.297 -25.003  -1.053  1.00 94.60           C  
ATOM   4102  HB2 PHE B 107       9.901 -25.102  -0.151  1.00 94.60           H  
ATOM   4103  HB3 PHE B 107       9.542 -24.047  -1.514  1.00 94.60           H  
ATOM   4104  O   PHE B 107      11.416 -25.008  -3.193  1.00 94.60           O  
ATOM   4105  CG  PHE B 107       7.827 -24.990  -0.680  1.00 94.60           C  
ATOM   4106  CD1 PHE B 107       6.856 -24.553  -1.603  1.00 94.60           C  
ATOM   4107  HD1 PHE B 107       7.151 -24.199  -2.580  1.00 94.60           H  
ATOM   4108  CD2 PHE B 107       7.422 -25.478   0.573  1.00 94.60           C  
ATOM   4109  HD2 PHE B 107       8.151 -25.827   1.289  1.00 94.60           H  
ATOM   4110  CE1 PHE B 107       5.490 -24.591  -1.268  1.00 94.60           C  
ATOM   4111  HE1 PHE B 107       4.746 -24.248  -1.971  1.00 94.60           H  
ATOM   4112  CE2 PHE B 107       6.059 -25.545   0.897  1.00 94.60           C  
ATOM   4113  HE2 PHE B 107       5.771 -25.960   1.851  1.00 94.60           H  
ATOM   4114  CZ  PHE B 107       5.091 -25.096  -0.019  1.00 94.60           C  
ATOM   4115  HZ  PHE B 107       4.042 -25.153   0.231  1.00 94.60           H  
ATOM   4116  N   GLY B 108      11.951 -27.019  -2.364  1.00 89.25           N  
ATOM   4117  H   GLY B 108      11.644 -27.796  -1.796  1.00 89.25           H  
ATOM   4118  CA  GLY B 108      13.352 -26.995  -2.805  1.00 89.25           C  
ATOM   4119  HA2 GLY B 108      13.736 -28.015  -2.794  1.00 89.25           H  
ATOM   4120  HA3 GLY B 108      13.406 -26.613  -3.824  1.00 89.25           H  
ATOM   4121  C   GLY B 108      14.280 -26.141  -1.930  1.00 89.25           C  
ATOM   4122  O   GLY B 108      15.367 -25.779  -2.370  1.00 89.25           O  
ATOM   4123  N   ILE B 109      13.859 -25.828  -0.705  1.00 90.49           N  
ATOM   4124  H   ILE B 109      13.008 -26.268  -0.386  1.00 90.49           H  
ATOM   4125  CA  ILE B 109      14.616 -25.064   0.292  1.00 90.49           C  
ATOM   4126  HA  ILE B 109      15.250 -24.340  -0.221  1.00 90.49           H  
ATOM   4127  C   ILE B 109      15.540 -26.018   1.066  1.00 90.49           C  
ATOM   4128  CB  ILE B 109      13.620 -24.276   1.179  1.00 90.49           C  
ATOM   4129  HB  ILE B 109      12.828 -24.955   1.495  1.00 90.49           H  
ATOM   4130  O   ILE B 109      15.183 -27.159   1.367  1.00 90.49           O  
ATOM   4131  CG1 ILE B 109      12.999 -23.123   0.352  1.00 90.49           C  
ATOM   4132 HG12 ILE B 109      12.754 -23.471  -0.651  1.00 90.49           H  
ATOM   4133 HG13 ILE B 109      13.733 -22.324   0.250  1.00 90.49           H  
ATOM   4134  CG2 ILE B 109      14.284 -23.700   2.440  1.00 90.49           C  
ATOM   4135 HG21 ILE B 109      13.559 -23.161   3.050  1.00 90.49           H  
ATOM   4136 HG22 ILE B 109      14.694 -24.503   3.052  1.00 90.49           H  
ATOM   4137 HG23 ILE B 109      15.081 -23.012   2.157  1.00 90.49           H  
ATOM   4138  CD1 ILE B 109      11.713 -22.543   0.948  1.00 90.49           C  
ATOM   4139 HD11 ILE B 109      11.410 -21.671   0.368  1.00 90.49           H  
ATOM   4140 HD12 ILE B 109      11.857 -22.241   1.985  1.00 90.49           H  
ATOM   4141 HD13 ILE B 109      10.922 -23.292   0.897  1.00 90.49           H  
ATOM   4142  N   SER B 110      16.752 -25.571   1.406  1.00 85.01           N  
ATOM   4143  H   SER B 110      16.984 -24.614   1.182  1.00 85.01           H  
ATOM   4144  CA  SER B 110      17.676 -26.397   2.201  1.00 85.01           C  
ATOM   4145  HA  SER B 110      17.598 -27.416   1.822  1.00 85.01           H  
ATOM   4146  C   SER B 110      17.298 -26.399   3.693  1.00 85.01           C  
ATOM   4147  CB  SER B 110      19.129 -25.961   1.996  1.00 85.01           C  
ATOM   4148  HB2 SER B 110      19.323 -25.816   0.933  1.00 85.01           H  
ATOM   4149  HB3 SER B 110      19.784 -26.752   2.360  1.00 85.01           H  
ATOM   4150  O   SER B 110      16.809 -25.386   4.190  1.00 85.01           O  
ATOM   4151  OG  SER B 110      19.428 -24.773   2.704  1.00 85.01           O  
ATOM   4152  HG  SER B 110      19.015 -24.041   2.242  1.00 85.01           H  
ATOM   4153  N   PRO B 111      17.592 -27.459   4.476  1.00 87.39           N  
ATOM   4154  CA  PRO B 111      17.342 -27.446   5.922  1.00 87.39           C  
ATOM   4155  HA  PRO B 111      16.269 -27.345   6.087  1.00 87.39           H  
ATOM   4156  C   PRO B 111      18.061 -26.310   6.671  1.00 87.39           C  
ATOM   4157  CB  PRO B 111      17.799 -28.819   6.427  1.00 87.39           C  
ATOM   4158  HB2 PRO B 111      18.850 -28.786   6.712  1.00 87.39           H  
ATOM   4159  HB3 PRO B 111      17.189 -29.162   7.263  1.00 87.39           H  
ATOM   4160  O   PRO B 111      17.549 -25.820   7.672  1.00 87.39           O  
ATOM   4161  CG  PRO B 111      17.637 -29.716   5.201  1.00 87.39           C  
ATOM   4162  HG2 PRO B 111      18.290 -30.587   5.244  1.00 87.39           H  
ATOM   4163  HG3 PRO B 111      16.594 -30.021   5.107  1.00 87.39           H  
ATOM   4164  CD  PRO B 111      18.004 -28.786   4.045  1.00 87.39           C  
ATOM   4165  HD2 PRO B 111      17.477 -29.098   3.143  1.00 87.39           H  
ATOM   4166  HD3 PRO B 111      19.082 -28.800   3.881  1.00 87.39           H  
ATOM   4167  N   ARG B 112      19.231 -25.868   6.178  1.00 82.25           N  
ATOM   4168  H   ARG B 112      19.555 -26.273   5.311  1.00 82.25           H  
ATOM   4169  CA  ARG B 112      19.989 -24.740   6.752  1.00 82.25           C  
ATOM   4170  HA  ARG B 112      20.004 -24.857   7.836  1.00 82.25           H  
ATOM   4171  C   ARG B 112      19.280 -23.407   6.510  1.00 82.25           C  
ATOM   4172  CB  ARG B 112      21.440 -24.719   6.210  1.00 82.25           C  
ATOM   4173  HB2 ARG B 112      21.602 -23.808   5.635  1.00 82.25           H  
ATOM   4174  HB3 ARG B 112      21.607 -25.565   5.543  1.00 82.25           H  
ATOM   4175  O   ARG B 112      19.160 -22.606   7.428  1.00 82.25           O  
ATOM   4176  CG  ARG B 112      22.465 -24.785   7.355  1.00 82.25           C  
ATOM   4177  HG2 ARG B 112      22.340 -25.738   7.870  1.00 82.25           H  
ATOM   4178  HG3 ARG B 112      22.260 -23.995   8.077  1.00 82.25           H  
ATOM   4179  CD  ARG B 112      23.934 -24.673   6.914  1.00 82.25           C  
ATOM   4180  HD2 ARG B 112      24.560 -24.864   7.785  1.00 82.25           H  
ATOM   4181  HD3 ARG B 112      24.130 -25.447   6.173  1.00 82.25           H  
ATOM   4182  NE  ARG B 112      24.287 -23.345   6.363  1.00 82.25           N  
ATOM   4183  HE  ARG B 112      23.652 -22.580   6.538  1.00 82.25           H  
ATOM   4184  NH1 ARG B 112      26.349 -23.922   5.533  1.00 82.25           N  
ATOM   4185 HH11 ARG B 112      27.211 -23.644   5.087  1.00 82.25           H  
ATOM   4186 HH12 ARG B 112      26.290 -24.787   6.052  1.00 82.25           H  
ATOM   4187  NH2 ARG B 112      25.582 -21.868   5.195  1.00 82.25           N  
ATOM   4188 HH21 ARG B 112      25.126 -21.096   5.660  1.00 82.25           H  
ATOM   4189 HH22 ARG B 112      26.424 -21.651   4.681  1.00 82.25           H  
ATOM   4190  CZ  ARG B 112      25.394 -23.051   5.698  1.00 82.25           C  
ATOM   4191  N   GLU B 113      18.778 -23.201   5.295  1.00 84.40           N  
ATOM   4192  H   GLU B 113      18.892 -23.919   4.594  1.00 84.40           H  
ATOM   4193  CA  GLU B 113      17.976 -22.027   4.943  1.00 84.40           C  
ATOM   4194  HA  GLU B 113      18.510 -21.121   5.229  1.00 84.40           H  
ATOM   4195  C   GLU B 113      16.635 -22.029   5.690  1.00 84.40           C  
ATOM   4196  CB  GLU B 113      17.775 -22.011   3.425  1.00 84.40           C  
ATOM   4197  HB2 GLU B 113      18.753 -22.043   2.945  1.00 84.40           H  
ATOM   4198  HB3 GLU B 113      17.226 -22.908   3.141  1.00 84.40           H  
ATOM   4199  O   GLU B 113      16.274 -21.018   6.274  1.00 84.40           O  
ATOM   4200  CG  GLU B 113      17.024 -20.770   2.925  1.00 84.40           C  
ATOM   4201  HG2 GLU B 113      17.598 -19.880   3.186  1.00 84.40           H  
ATOM   4202  HG3 GLU B 113      16.058 -20.712   3.426  1.00 84.40           H  
ATOM   4203  CD  GLU B 113      16.782 -20.802   1.410  1.00 84.40           C  
ATOM   4204  OE1 GLU B 113      16.243 -19.790   0.900  1.00 84.40           O  
ATOM   4205  OE2 GLU B 113      17.098 -21.843   0.783  1.00 84.40           O  
ATOM   4206  N   ALA B 114      15.939 -23.168   5.766  1.00 90.80           N  
ATOM   4207  H   ALA B 114      16.274 -23.968   5.248  1.00 90.80           H  
ATOM   4208  CA  ALA B 114      14.662 -23.294   6.472  1.00 90.80           C  
ATOM   4209  HA  ALA B 114      13.954 -22.590   6.036  1.00 90.80           H  
ATOM   4210  C   ALA B 114      14.754 -22.986   7.978  1.00 90.80           C  
ATOM   4211  CB  ALA B 114      14.139 -24.716   6.257  1.00 90.80           C  
ATOM   4212  HB1 ALA B 114      14.812 -25.437   6.721  1.00 90.80           H  
ATOM   4213  HB2 ALA B 114      13.149 -24.812   6.703  1.00 90.80           H  
ATOM   4214  HB3 ALA B 114      14.074 -24.919   5.188  1.00 90.80           H  
ATOM   4215  O   ALA B 114      13.784 -22.505   8.559  1.00 90.80           O  
ATOM   4216  N   LEU B 115      15.908 -23.254   8.603  1.00 86.75           N  
ATOM   4217  H   LEU B 115      16.640 -23.708   8.076  1.00 86.75           H  
ATOM   4218  CA  LEU B 115      16.176 -22.902  10.000  1.00 86.75           C  
ATOM   4219  HA  LEU B 115      15.297 -23.168  10.588  1.00 86.75           H  
ATOM   4220  C   LEU B 115      16.407 -21.391  10.175  1.00 86.75           C  
ATOM   4221  CB  LEU B 115      17.390 -23.721  10.480  1.00 86.75           C  
ATOM   4222  HB2 LEU B 115      17.284 -24.751  10.139  1.00 86.75           H  
ATOM   4223  HB3 LEU B 115      18.286 -23.308  10.016  1.00 86.75           H  
ATOM   4224  O   LEU B 115      15.941 -20.804  11.150  1.00 86.75           O  
ATOM   4225  CG  LEU B 115      17.579 -23.734  12.008  1.00 86.75           C  
ATOM   4226  HG  LEU B 115      17.617 -22.714  12.389  1.00 86.75           H  
ATOM   4227  CD1 LEU B 115      16.458 -24.504  12.711  1.00 86.75           C  
ATOM   4228 HD11 LEU B 115      15.519 -23.959  12.614  1.00 86.75           H  
ATOM   4229 HD12 LEU B 115      16.346 -25.496  12.273  1.00 86.75           H  
ATOM   4230 HD13 LEU B 115      16.680 -24.598  13.774  1.00 86.75           H  
ATOM   4231  CD2 LEU B 115      18.898 -24.428  12.352  1.00 86.75           C  
ATOM   4232 HD21 LEU B 115      18.860 -25.474  12.046  1.00 86.75           H  
ATOM   4233 HD22 LEU B 115      19.067 -24.372  13.428  1.00 86.75           H  
ATOM   4234 HD23 LEU B 115      19.723 -23.932  11.841  1.00 86.75           H  
ATOM   4235  N   ALA B 116      17.105 -20.766   9.220  1.00 85.38           N  
ATOM   4236  H   ALA B 116      17.444 -21.305   8.436  1.00 85.38           H  
ATOM   4237  CA  ALA B 116      17.319 -19.322   9.198  1.00 85.38           C  
ATOM   4238  HA  ALA B 116      17.614 -18.993  10.195  1.00 85.38           H  
ATOM   4239  C   ALA B 116      16.049 -18.541   8.824  1.00 85.38           C  
ATOM   4240  CB  ALA B 116      18.466 -19.008   8.231  1.00 85.38           C  
ATOM   4241  HB1 ALA B 116      19.369 -19.532   8.545  1.00 85.38           H  
ATOM   4242  HB2 ALA B 116      18.661 -17.936   8.243  1.00 85.38           H  
ATOM   4243  HB3 ALA B 116      18.201 -19.313   7.218  1.00 85.38           H  
ATOM   4244  O   ALA B 116      15.847 -17.454   9.344  1.00 85.38           O  
ATOM   4245  N   MET B 117      15.196 -19.074   7.944  1.00 90.92           N  
ATOM   4246  H   MET B 117      15.447 -19.957   7.522  1.00 90.92           H  
ATOM   4247  CA  MET B 117      13.963 -18.425   7.495  1.00 90.92           C  
ATOM   4248  HA  MET B 117      14.213 -17.462   7.050  1.00 90.92           H  
ATOM   4249  C   MET B 117      12.991 -18.170   8.646  1.00 90.92           C  
ATOM   4250  CB  MET B 117      13.243 -19.286   6.445  1.00 90.92           C  
ATOM   4251  HB2 MET B 117      13.268 -20.332   6.750  1.00 90.92           H  
ATOM   4252  HB3 MET B 117      12.199 -18.973   6.401  1.00 90.92           H  
ATOM   4253  O   MET B 117      12.595 -19.098   9.361  1.00 90.92           O  
ATOM   4254  CG  MET B 117      13.828 -19.143   5.038  1.00 90.92           C  
ATOM   4255  HG2 MET B 117      13.680 -18.117   4.701  1.00 90.92           H  
ATOM   4256  HG3 MET B 117      14.902 -19.328   5.078  1.00 90.92           H  
ATOM   4257  SD  MET B 117      13.098 -20.270   3.815  1.00 90.92           S  
ATOM   4258  CE  MET B 117      11.376 -19.699   3.812  1.00 90.92           C  
ATOM   4259  HE1 MET B 117      11.348 -18.621   3.655  1.00 90.92           H  
ATOM   4260  HE2 MET B 117      10.906 -19.929   4.768  1.00 90.92           H  
ATOM   4261  HE3 MET B 117      10.824 -20.201   3.017  1.00 90.92           H  
ATOM   4262  N   ASP B 118      12.502 -16.934   8.718  1.00 92.97           N  
ATOM   4263  H   ASP B 118      12.889 -16.210   8.130  1.00 92.97           H  
ATOM   4264  CA  ASP B 118      11.347 -16.565   9.527  1.00 92.97           C  
ATOM   4265  HA  ASP B 118      11.642 -16.628  10.574  1.00 92.97           H  
ATOM   4266  C   ASP B 118      10.166 -17.531   9.240  1.00 92.97           C  
ATOM   4267  CB  ASP B 118      11.021 -15.092   9.219  1.00 92.97           C  
ATOM   4268  HB2 ASP B 118      11.882 -14.485   9.499  1.00 92.97           H  
ATOM   4269  HB3 ASP B 118      10.871 -14.984   8.145  1.00 92.97           H  
ATOM   4270  O   ASP B 118       9.820 -17.757   8.068  1.00 92.97           O  
ATOM   4271  CG  ASP B 118       9.790 -14.527   9.928  1.00 92.97           C  
ATOM   4272  OD1 ASP B 118       9.042 -15.305  10.553  1.00 92.97           O  
ATOM   4273  OD2 ASP B 118       9.534 -13.321   9.762  1.00 92.97           O  
ATOM   4274  N   PRO B 119       9.549 -18.149  10.272  1.00 95.57           N  
ATOM   4275  CA  PRO B 119       8.366 -18.994  10.110  1.00 95.57           C  
ATOM   4276  HA  PRO B 119       8.635 -19.883   9.539  1.00 95.57           H  
ATOM   4277  C   PRO B 119       7.206 -18.302   9.373  1.00 95.57           C  
ATOM   4278  CB  PRO B 119       7.967 -19.424  11.527  1.00 95.57           C  
ATOM   4279  HB2 PRO B 119       6.887 -19.492  11.652  1.00 95.57           H  
ATOM   4280  HB3 PRO B 119       8.431 -20.384  11.757  1.00 95.57           H  
ATOM   4281  O   PRO B 119       6.435 -18.991   8.706  1.00 95.57           O  
ATOM   4282  CG  PRO B 119       8.574 -18.345  12.421  1.00 95.57           C  
ATOM   4283  HG2 PRO B 119       8.765 -18.708  13.431  1.00 95.57           H  
ATOM   4284  HG3 PRO B 119       7.926 -17.469  12.438  1.00 95.57           H  
ATOM   4285  CD  PRO B 119       9.861 -18.001  11.689  1.00 95.57           C  
ATOM   4286  HD2 PRO B 119      10.158 -16.987  11.955  1.00 95.57           H  
ATOM   4287  HD3 PRO B 119      10.648 -18.704  11.964  1.00 95.57           H  
ATOM   4288  N   GLN B 120       7.109 -16.968   9.388  1.00 97.38           N  
ATOM   4289  H   GLN B 120       7.773 -16.438   9.935  1.00 97.38           H  
ATOM   4290  CA  GLN B 120       6.142 -16.219   8.580  1.00 97.38           C  
ATOM   4291  HA  GLN B 120       5.140 -16.537   8.867  1.00 97.38           H  
ATOM   4292  C   GLN B 120       6.304 -16.506   7.074  1.00 97.38           C  
ATOM   4293  CB  GLN B 120       6.275 -14.712   8.862  1.00 97.38           C  
ATOM   4294  HB2 GLN B 120       7.287 -14.386   8.620  1.00 97.38           H  
ATOM   4295  HB3 GLN B 120       5.593 -14.171   8.207  1.00 97.38           H  
ATOM   4296  O   GLN B 120       5.314 -16.769   6.389  1.00 97.38           O  
ATOM   4297  CG  GLN B 120       5.946 -14.340  10.319  1.00 97.38           C  
ATOM   4298  HG2 GLN B 120       6.671 -14.790  10.997  1.00 97.38           H  
ATOM   4299  HG3 GLN B 120       4.960 -14.727  10.574  1.00 97.38           H  
ATOM   4300  CD  GLN B 120       5.945 -12.835  10.556  1.00 97.38           C  
ATOM   4301  NE2 GLN B 120       7.080 -12.183  10.457  1.00 97.38           N  
ATOM   4302 HE21 GLN B 120       7.121 -11.196  10.669  1.00 97.38           H  
ATOM   4303 HE22 GLN B 120       7.945 -12.669  10.271  1.00 97.38           H  
ATOM   4304  OE1 GLN B 120       4.904 -12.248  10.820  1.00 97.38           O  
ATOM   4305  N   GLN B 121       7.542 -16.554   6.558  1.00 97.46           N  
ATOM   4306  H   GLN B 121       8.323 -16.419   7.183  1.00 97.46           H  
ATOM   4307  CA  GLN B 121       7.809 -16.896   5.151  1.00 97.46           C  
ATOM   4308  HA  GLN B 121       7.189 -16.267   4.513  1.00 97.46           H  
ATOM   4309  C   GLN B 121       7.456 -18.362   4.842  1.00 97.46           C  
ATOM   4310  CB  GLN B 121       9.288 -16.653   4.787  1.00 97.46           C  
ATOM   4311  HB2 GLN B 121       9.400 -16.880   3.727  1.00 97.46           H  
ATOM   4312  HB3 GLN B 121       9.916 -17.346   5.347  1.00 97.46           H  
ATOM   4313  O   GLN B 121       6.937 -18.671   3.768  1.00 97.46           O  
ATOM   4314  CG  GLN B 121       9.805 -15.223   5.033  1.00 97.46           C  
ATOM   4315  HG2 GLN B 121       9.867 -15.044   6.107  1.00 97.46           H  
ATOM   4316  HG3 GLN B 121       9.097 -14.504   4.621  1.00 97.46           H  
ATOM   4317  CD  GLN B 121      11.182 -14.961   4.412  1.00 97.46           C  
ATOM   4318  NE2 GLN B 121      11.740 -13.786   4.590  1.00 97.46           N  
ATOM   4319 HE21 GLN B 121      11.301 -13.080   5.164  1.00 97.46           H  
ATOM   4320 HE22 GLN B 121      12.681 -13.659   4.247  1.00 97.46           H  
ATOM   4321  OE1 GLN B 121      11.772 -15.788   3.721  1.00 97.46           O  
ATOM   4322  N   ARG B 122       7.723 -19.273   5.789  1.00 97.66           N  
ATOM   4323  H   ARG B 122       8.112 -18.931   6.656  1.00 97.66           H  
ATOM   4324  CA  ARG B 122       7.425 -20.713   5.664  1.00 97.66           C  
ATOM   4325  HA  ARG B 122       7.831 -21.090   4.725  1.00 97.66           H  
ATOM   4326  C   ARG B 122       5.918 -20.976   5.593  1.00 97.66           C  
ATOM   4327  CB  ARG B 122       8.074 -21.481   6.831  1.00 97.66           C  
ATOM   4328  HB2 ARG B 122       7.782 -21.033   7.781  1.00 97.66           H  
ATOM   4329  HB3 ARG B 122       7.703 -22.506   6.823  1.00 97.66           H  
ATOM   4330  O   ARG B 122       5.453 -21.671   4.691  1.00 97.66           O  
ATOM   4331  CG  ARG B 122       9.608 -21.509   6.720  1.00 97.66           C  
ATOM   4332  HG2 ARG B 122      10.002 -20.493   6.752  1.00 97.66           H  
ATOM   4333  HG3 ARG B 122       9.871 -21.951   5.760  1.00 97.66           H  
ATOM   4334  CD  ARG B 122      10.265 -22.345   7.828  1.00 97.66           C  
ATOM   4335  HD2 ARG B 122       9.568 -23.115   8.159  1.00 97.66           H  
ATOM   4336  HD3 ARG B 122      11.140 -22.839   7.408  1.00 97.66           H  
ATOM   4337  NE  ARG B 122      10.717 -21.521   8.964  1.00 97.66           N  
ATOM   4338  HE  ARG B 122      11.086 -20.604   8.759  1.00 97.66           H  
ATOM   4339  NH1 ARG B 122      10.565 -23.099  10.641  1.00 97.66           N  
ATOM   4340 HH11 ARG B 122      10.747 -23.373  11.596  1.00 97.66           H  
ATOM   4341 HH12 ARG B 122      10.007 -23.702  10.052  1.00 97.66           H  
ATOM   4342  NH2 ARG B 122      11.549 -21.125  11.020  1.00 97.66           N  
ATOM   4343 HH21 ARG B 122      11.949 -20.280  10.637  1.00 97.66           H  
ATOM   4344 HH22 ARG B 122      11.802 -21.394  11.960  1.00 97.66           H  
ATOM   4345  CZ  ARG B 122      10.936 -21.927  10.201  1.00 97.66           C  
ATOM   4346  N   LEU B 123       5.151 -20.360   6.493  1.00 98.51           N  
ATOM   4347  H   LEU B 123       5.609 -19.809   7.205  1.00 98.51           H  
ATOM   4348  CA  LEU B 123       3.692 -20.465   6.525  1.00 98.51           C  
ATOM   4349  HA  LEU B 123       3.416 -21.520   6.514  1.00 98.51           H  
ATOM   4350  C   LEU B 123       3.024 -19.841   5.292  1.00 98.51           C  
ATOM   4351  CB  LEU B 123       3.165 -19.810   7.813  1.00 98.51           C  
ATOM   4352  HB2 LEU B 123       3.598 -18.814   7.896  1.00 98.51           H  
ATOM   4353  HB3 LEU B 123       2.085 -19.689   7.722  1.00 98.51           H  
ATOM   4354  O   LEU B 123       2.046 -20.400   4.796  1.00 98.51           O  
ATOM   4355  CG  LEU B 123       3.448 -20.592   9.110  1.00 98.51           C  
ATOM   4356  HG  LEU B 123       4.523 -20.720   9.242  1.00 98.51           H  
ATOM   4357  CD1 LEU B 123       2.896 -19.787  10.283  1.00 98.51           C  
ATOM   4358 HD11 LEU B 123       3.178 -20.263  11.222  1.00 98.51           H  
ATOM   4359 HD12 LEU B 123       3.321 -18.783  10.257  1.00 98.51           H  
ATOM   4360 HD13 LEU B 123       1.811 -19.712  10.218  1.00 98.51           H  
ATOM   4361  CD2 LEU B 123       2.777 -21.969   9.135  1.00 98.51           C  
ATOM   4362 HD21 LEU B 123       1.712 -21.866   8.929  1.00 98.51           H  
ATOM   4363 HD22 LEU B 123       3.243 -22.618   8.394  1.00 98.51           H  
ATOM   4364 HD23 LEU B 123       2.922 -22.422  10.116  1.00 98.51           H  
ATOM   4365  N   LEU B 124       3.551 -18.727   4.764  1.00 98.51           N  
ATOM   4366  H   LEU B 124       4.317 -18.277   5.244  1.00 98.51           H  
ATOM   4367  CA  LEU B 124       3.040 -18.117   3.530  1.00 98.51           C  
ATOM   4368  HA  LEU B 124       1.972 -17.938   3.649  1.00 98.51           H  
ATOM   4369  C   LEU B 124       3.181 -19.039   2.312  1.00 98.51           C  
ATOM   4370  CB  LEU B 124       3.752 -16.778   3.265  1.00 98.51           C  
ATOM   4371  HB2 LEU B 124       4.817 -16.904   3.457  1.00 98.51           H  
ATOM   4372  HB3 LEU B 124       3.642 -16.521   2.211  1.00 98.51           H  
ATOM   4373  O   LEU B 124       2.249 -19.105   1.510  1.00 98.51           O  
ATOM   4374  CG  LEU B 124       3.220 -15.596   4.094  1.00 98.51           C  
ATOM   4375  HG  LEU B 124       3.195 -15.868   5.149  1.00 98.51           H  
ATOM   4376  CD1 LEU B 124       4.153 -14.404   3.898  1.00 98.51           C  
ATOM   4377 HD11 LEU B 124       4.216 -14.145   2.841  1.00 98.51           H  
ATOM   4378 HD12 LEU B 124       3.791 -13.540   4.455  1.00 98.51           H  
ATOM   4379 HD13 LEU B 124       5.144 -14.669   4.265  1.00 98.51           H  
ATOM   4380  CD2 LEU B 124       1.816 -15.158   3.669  1.00 98.51           C  
ATOM   4381 HD21 LEU B 124       1.099 -15.960   3.845  1.00 98.51           H  
ATOM   4382 HD22 LEU B 124       1.819 -14.891   2.613  1.00 98.51           H  
ATOM   4383 HD23 LEU B 124       1.511 -14.292   4.257  1.00 98.51           H  
ATOM   4384  N   LEU B 125       4.295 -19.770   2.174  1.00 98.31           N  
ATOM   4385  H   LEU B 125       5.029 -19.658   2.859  1.00 98.31           H  
ATOM   4386  CA  LEU B 125       4.494 -20.720   1.071  1.00 98.31           C  
ATOM   4387  HA  LEU B 125       4.342 -20.197   0.127  1.00 98.31           H  
ATOM   4388  C   LEU B 125       3.467 -21.860   1.100  1.00 98.31           C  
ATOM   4389  CB  LEU B 125       5.924 -21.292   1.117  1.00 98.31           C  
ATOM   4390  HB2 LEU B 125       6.147 -21.590   2.142  1.00 98.31           H  
ATOM   4391  HB3 LEU B 125       5.960 -22.191   0.502  1.00 98.31           H  
ATOM   4392  O   LEU B 125       2.810 -22.122   0.091  1.00 98.31           O  
ATOM   4393  CG  LEU B 125       7.023 -20.338   0.623  1.00 98.31           C  
ATOM   4394  HG  LEU B 125       6.968 -19.390   1.159  1.00 98.31           H  
ATOM   4395  CD1 LEU B 125       8.387 -20.977   0.886  1.00 98.31           C  
ATOM   4396 HD11 LEU B 125       8.442 -21.951   0.399  1.00 98.31           H  
ATOM   4397 HD12 LEU B 125       9.174 -20.334   0.492  1.00 98.31           H  
ATOM   4398 HD13 LEU B 125       8.525 -21.096   1.961  1.00 98.31           H  
ATOM   4399  CD2 LEU B 125       6.915 -20.068  -0.880  1.00 98.31           C  
ATOM   4400 HD21 LEU B 125       6.915 -21.009  -1.430  1.00 98.31           H  
ATOM   4401 HD22 LEU B 125       5.998 -19.519  -1.095  1.00 98.31           H  
ATOM   4402 HD23 LEU B 125       7.757 -19.462  -1.213  1.00 98.31           H  
ATOM   4403  N   GLU B 126       3.290 -22.507   2.255  1.00 98.61           N  
ATOM   4404  H   GLU B 126       3.861 -22.252   3.048  1.00 98.61           H  
ATOM   4405  CA  GLU B 126       2.332 -23.611   2.396  1.00 98.61           C  
ATOM   4406  HA  GLU B 126       2.485 -24.317   1.580  1.00 98.61           H  
ATOM   4407  C   GLU B 126       0.881 -23.137   2.259  1.00 98.61           C  
ATOM   4408  CB  GLU B 126       2.562 -24.366   3.714  1.00 98.61           C  
ATOM   4409  HB2 GLU B 126       1.720 -25.042   3.864  1.00 98.61           H  
ATOM   4410  HB3 GLU B 126       2.609 -23.663   4.546  1.00 98.61           H  
ATOM   4411  O   GLU B 126       0.122 -23.721   1.485  1.00 98.61           O  
ATOM   4412  CG  GLU B 126       3.851 -25.202   3.647  1.00 98.61           C  
ATOM   4413  HG2 GLU B 126       3.771 -25.858   2.781  1.00 98.61           H  
ATOM   4414  HG3 GLU B 126       4.697 -24.531   3.499  1.00 98.61           H  
ATOM   4415  CD  GLU B 126       4.113 -26.075   4.882  1.00 98.61           C  
ATOM   4416  OE1 GLU B 126       5.191 -26.705   4.938  1.00 98.61           O  
ATOM   4417  OE2 GLU B 126       3.230 -26.131   5.769  1.00 98.61           O  
ATOM   4418  N   ALA B 127       0.502 -22.033   2.913  1.00 98.73           N  
ATOM   4419  H   ALA B 127       1.164 -21.563   3.513  1.00 98.73           H  
ATOM   4420  CA  ALA B 127      -0.842 -21.474   2.779  1.00 98.73           C  
ATOM   4421  HA  ALA B 127      -1.561 -22.245   3.055  1.00 98.73           H  
ATOM   4422  C   ALA B 127      -1.155 -21.057   1.329  1.00 98.73           C  
ATOM   4423  CB  ALA B 127      -0.995 -20.300   3.754  1.00 98.73           C  
ATOM   4424  HB1 ALA B 127      -0.805 -20.640   4.772  1.00 98.73           H  
ATOM   4425  HB2 ALA B 127      -0.286 -19.512   3.502  1.00 98.73           H  
ATOM   4426  HB3 ALA B 127      -2.008 -19.903   3.694  1.00 98.73           H  
ATOM   4427  O   ALA B 127      -2.263 -21.300   0.854  1.00 98.73           O  
ATOM   4428  N   SER B 128      -0.188 -20.492   0.598  1.00 98.76           N  
ATOM   4429  H   SER B 128       0.705 -20.307   1.031  1.00 98.76           H  
ATOM   4430  CA  SER B 128      -0.367 -20.135  -0.818  1.00 98.76           C  
ATOM   4431  HA  SER B 128      -1.260 -19.516  -0.915  1.00 98.76           H  
ATOM   4432  C   SER B 128      -0.569 -21.365  -1.706  1.00 98.76           C  
ATOM   4433  CB  SER B 128       0.822 -19.324  -1.336  1.00 98.76           C  
ATOM   4434  HB2 SER B 128       1.741 -19.902  -1.237  1.00 98.76           H  
ATOM   4435  HB3 SER B 128       0.665 -19.098  -2.391  1.00 98.76           H  
ATOM   4436  O   SER B 128      -1.449 -21.354  -2.568  1.00 98.76           O  
ATOM   4437  OG  SER B 128       0.939 -18.117  -0.611  1.00 98.76           O  
ATOM   4438  HG  SER B 128       1.406 -18.326   0.202  1.00 98.76           H  
ATOM   4439  N   TRP B 129       0.187 -22.447  -1.471  1.00 98.53           N  
ATOM   4440  H   TRP B 129       0.880 -22.407  -0.738  1.00 98.53           H  
ATOM   4441  CA  TRP B 129       0.011 -23.709  -2.200  1.00 98.53           C  
ATOM   4442  HA  TRP B 129       0.090 -23.514  -3.269  1.00 98.53           H  
ATOM   4443  C   TRP B 129      -1.382 -24.298  -1.961  1.00 98.53           C  
ATOM   4444  CB  TRP B 129       1.095 -24.727  -1.807  1.00 98.53           C  
ATOM   4445  HB2 TRP B 129       2.081 -24.274  -1.910  1.00 98.53           H  
ATOM   4446  HB3 TRP B 129       0.977 -25.003  -0.760  1.00 98.53           H  
ATOM   4447  O   TRP B 129      -2.120 -24.577  -2.907  1.00 98.53           O  
ATOM   4448  CG  TRP B 129       1.066 -25.973  -2.641  1.00 98.53           C  
ATOM   4449  CD1 TRP B 129       0.224 -27.018  -2.463  1.00 98.53           C  
ATOM   4450  HD1 TRP B 129      -0.519 -27.093  -1.683  1.00 98.53           H  
ATOM   4451  CD2 TRP B 129       1.840 -26.291  -3.840  1.00 98.53           C  
ATOM   4452  CE2 TRP B 129       1.368 -27.532  -4.363  1.00 98.53           C  
ATOM   4453  CE3 TRP B 129       2.881 -25.652  -4.552  1.00 98.53           C  
ATOM   4454  HE3 TRP B 129       3.273 -24.716  -4.184  1.00 98.53           H  
ATOM   4455  NE1 TRP B 129       0.395 -27.935  -3.479  1.00 98.53           N  
ATOM   4456  HE1 TRP B 129      -0.214 -28.731  -3.609  1.00 98.53           H  
ATOM   4457  CH2 TRP B 129       2.918 -27.441  -6.218  1.00 98.53           C  
ATOM   4458  HH2 TRP B 129       3.335 -27.872  -7.116  1.00 98.53           H  
ATOM   4459  CZ2 TRP B 129       1.876 -28.095  -5.541  1.00 98.53           C  
ATOM   4460  HZ2 TRP B 129       1.470 -29.028  -5.905  1.00 98.53           H  
ATOM   4461  CZ3 TRP B 129       3.420 -26.223  -5.722  1.00 98.53           C  
ATOM   4462  HZ3 TRP B 129       4.214 -25.714  -6.248  1.00 98.53           H  
ATOM   4463  N   GLU B 130      -1.771 -24.439  -0.691  1.00 98.57           N  
ATOM   4464  H   GLU B 130      -1.127 -24.185   0.045  1.00 98.57           H  
ATOM   4465  CA  GLU B 130      -3.069 -25.004  -0.329  1.00 98.57           C  
ATOM   4466  HA  GLU B 130      -3.170 -25.992  -0.779  1.00 98.57           H  
ATOM   4467  C   GLU B 130      -4.249 -24.142  -0.820  1.00 98.57           C  
ATOM   4468  CB  GLU B 130      -3.198 -25.137   1.190  1.00 98.57           C  
ATOM   4469  HB2 GLU B 130      -3.129 -24.142   1.632  1.00 98.57           H  
ATOM   4470  HB3 GLU B 130      -4.205 -25.524   1.346  1.00 98.57           H  
ATOM   4471  O   GLU B 130      -5.311 -24.679  -1.138  1.00 98.57           O  
ATOM   4472  CG  GLU B 130      -2.262 -26.085   1.959  1.00 98.57           C  
ATOM   4473  HG2 GLU B 130      -1.221 -25.828   1.761  1.00 98.57           H  
ATOM   4474  HG3 GLU B 130      -2.432 -27.103   1.608  1.00 98.57           H  
ATOM   4475  CD  GLU B 130      -2.549 -26.012   3.477  1.00 98.57           C  
ATOM   4476  OE1 GLU B 130      -1.659 -26.354   4.292  1.00 98.57           O  
ATOM   4477  OE2 GLU B 130      -3.696 -25.637   3.841  1.00 98.57           O  
ATOM   4478  N   ALA B 131      -4.101 -22.812  -0.875  1.00 98.78           N  
ATOM   4479  H   ALA B 131      -3.232 -22.406  -0.558  1.00 98.78           H  
ATOM   4480  CA  ALA B 131      -5.153 -21.909  -1.347  1.00 98.78           C  
ATOM   4481  HA  ALA B 131      -6.071 -22.135  -0.806  1.00 98.78           H  
ATOM   4482  C   ALA B 131      -5.442 -22.111  -2.844  1.00 98.78           C  
ATOM   4483  CB  ALA B 131      -4.757 -20.459  -1.035  1.00 98.78           C  
ATOM   4484  HB1 ALA B 131      -5.570 -19.787  -1.308  1.00 98.78           H  
ATOM   4485  HB2 ALA B 131      -3.860 -20.186  -1.592  1.00 98.78           H  
ATOM   4486  HB3 ALA B 131      -4.564 -20.340   0.031  1.00 98.78           H  
ATOM   4487  O   ALA B 131      -6.610 -22.161  -3.236  1.00 98.78           O  
ATOM   4488  N   LEU B 132      -4.396 -22.292  -3.657  1.00 98.54           N  
ATOM   4489  H   LEU B 132      -3.471 -22.248  -3.253  1.00 98.54           H  
ATOM   4490  CA  LEU B 132      -4.502 -22.605  -5.086  1.00 98.54           C  
ATOM   4491  HA  LEU B 132      -5.188 -21.902  -5.558  1.00 98.54           H  
ATOM   4492  C   LEU B 132      -5.089 -24.007  -5.312  1.00 98.54           C  
ATOM   4493  CB  LEU B 132      -3.112 -22.459  -5.728  1.00 98.54           C  
ATOM   4494  HB2 LEU B 132      -2.406 -23.040  -5.136  1.00 98.54           H  
ATOM   4495  HB3 LEU B 132      -3.134 -22.877  -6.735  1.00 98.54           H  
ATOM   4496  O   LEU B 132      -6.042 -24.156  -6.078  1.00 98.54           O  
ATOM   4497  CG  LEU B 132      -2.614 -21.004  -5.804  1.00 98.54           C  
ATOM   4498  HG  LEU B 132      -2.777 -20.511  -4.846  1.00 98.54           H  
ATOM   4499  CD1 LEU B 132      -1.118 -20.977  -6.101  1.00 98.54           C  
ATOM   4500 HD11 LEU B 132      -0.776 -19.942  -6.074  1.00 98.54           H  
ATOM   4501 HD12 LEU B 132      -0.918 -21.407  -7.082  1.00 98.54           H  
ATOM   4502 HD13 LEU B 132      -0.582 -21.535  -5.333  1.00 98.54           H  
ATOM   4503  CD2 LEU B 132      -3.327 -20.205  -6.897  1.00 98.54           C  
ATOM   4504 HD21 LEU B 132      -4.395 -20.149  -6.687  1.00 98.54           H  
ATOM   4505 HD22 LEU B 132      -3.178 -20.678  -7.868  1.00 98.54           H  
ATOM   4506 HD23 LEU B 132      -2.930 -19.190  -6.929  1.00 98.54           H  
ATOM   4507  N   GLU B 133      -4.632 -25.022  -4.570  1.00 97.53           N  
ATOM   4508  H   GLU B 133      -3.831 -24.867  -3.975  1.00 97.53           H  
ATOM   4509  CA  GLU B 133      -5.215 -26.370  -4.655  1.00 97.53           C  
ATOM   4510  HA  GLU B 133      -5.134 -26.719  -5.685  1.00 97.53           H  
ATOM   4511  C   GLU B 133      -6.706 -26.402  -4.275  1.00 97.53           C  
ATOM   4512  CB  GLU B 133      -4.473 -27.348  -3.736  1.00 97.53           C  
ATOM   4513  HB2 GLU B 133      -5.108 -28.225  -3.610  1.00 97.53           H  
ATOM   4514  HB3 GLU B 133      -4.327 -26.895  -2.756  1.00 97.53           H  
ATOM   4515  O   GLU B 133      -7.481 -27.169  -4.862  1.00 97.53           O  
ATOM   4516  CG  GLU B 133      -3.128 -27.825  -4.298  1.00 97.53           C  
ATOM   4517  HG2 GLU B 133      -2.405 -27.010  -4.254  1.00 97.53           H  
ATOM   4518  HG3 GLU B 133      -3.269 -28.100  -5.343  1.00 97.53           H  
ATOM   4519  CD  GLU B 133      -2.591 -29.050  -3.538  1.00 97.53           C  
ATOM   4520  OE1 GLU B 133      -1.699 -29.730  -4.098  1.00 97.53           O  
ATOM   4521  OE2 GLU B 133      -3.082 -29.346  -2.424  1.00 97.53           O  
ATOM   4522  N   ARG B 134      -7.131 -25.576  -3.308  1.00 97.74           N  
ATOM   4523  H   ARG B 134      -6.434 -25.025  -2.828  1.00 97.74           H  
ATOM   4524  CA  ARG B 134      -8.545 -25.419  -2.918  1.00 97.74           C  
ATOM   4525  HA  ARG B 134      -9.023 -26.398  -2.925  1.00 97.74           H  
ATOM   4526  C   ARG B 134      -9.363 -24.585  -3.913  1.00 97.74           C  
ATOM   4527  CB  ARG B 134      -8.644 -24.848  -1.493  1.00 97.74           C  
ATOM   4528  HB2 ARG B 134      -9.668 -24.519  -1.314  1.00 97.74           H  
ATOM   4529  HB3 ARG B 134      -7.995 -23.975  -1.418  1.00 97.74           H  
ATOM   4530  O   ARG B 134     -10.579 -24.750  -3.932  1.00 97.74           O  
ATOM   4531  CG  ARG B 134      -8.278 -25.876  -0.404  1.00 97.74           C  
ATOM   4532  HG2 ARG B 134      -9.013 -26.680  -0.393  1.00 97.74           H  
ATOM   4533  HG3 ARG B 134      -7.292 -26.295  -0.604  1.00 97.74           H  
ATOM   4534  CD  ARG B 134      -8.261 -25.169   0.957  1.00 97.74           C  
ATOM   4535  HD2 ARG B 134      -9.257 -24.789   1.185  1.00 97.74           H  
ATOM   4536  HD3 ARG B 134      -7.586 -24.321   0.836  1.00 97.74           H  
ATOM   4537  NE  ARG B 134      -7.780 -26.020   2.069  1.00 97.74           N  
ATOM   4538  HE  ARG B 134      -8.283 -26.879   2.240  1.00 97.74           H  
ATOM   4539  NH1 ARG B 134      -6.047 -24.665   2.762  1.00 97.74           N  
ATOM   4540 HH11 ARG B 134      -6.256 -23.997   2.035  1.00 97.74           H  
ATOM   4541 HH12 ARG B 134      -5.141 -24.692   3.209  1.00 97.74           H  
ATOM   4542  NH2 ARG B 134      -6.286 -26.600   3.722  1.00 97.74           N  
ATOM   4543 HH21 ARG B 134      -6.716 -27.498   3.889  1.00 97.74           H  
ATOM   4544 HH22 ARG B 134      -5.395 -26.373   4.140  1.00 97.74           H  
ATOM   4545  CZ  ARG B 134      -6.728 -25.763   2.834  1.00 97.74           C  
ATOM   4546  N   ALA B 135      -8.727 -23.773  -4.762  1.00 97.19           N  
ATOM   4547  H   ALA B 135      -7.730 -23.650  -4.657  1.00 97.19           H  
ATOM   4548  CA  ALA B 135      -9.366 -23.147  -5.927  1.00 97.19           C  
ATOM   4549  HA  ALA B 135     -10.356 -22.797  -5.634  1.00 97.19           H  
ATOM   4550  C   ALA B 135      -9.579 -24.119  -7.106  1.00 97.19           C  
ATOM   4551  CB  ALA B 135      -8.538 -21.932  -6.374  1.00 97.19           C  
ATOM   4552  HB1 ALA B 135      -7.569 -22.253  -6.757  1.00 97.19           H  
ATOM   4553  HB2 ALA B 135      -9.067 -21.409  -7.170  1.00 97.19           H  
ATOM   4554  HB3 ALA B 135      -8.380 -21.242  -5.545  1.00 97.19           H  
ATOM   4555  O   ALA B 135     -10.249 -23.773  -8.074  1.00 97.19           O  
ATOM   4556  N   GLY B 136      -9.006 -25.329  -7.044  1.00 96.45           N  
ATOM   4557  H   GLY B 136      -8.457 -25.553  -6.226  1.00 96.45           H  
ATOM   4558  CA  GLY B 136      -8.969 -26.260  -8.176  1.00 96.45           C  
ATOM   4559  HA2 GLY B 136      -8.830 -27.270  -7.792  1.00 96.45           H  
ATOM   4560  HA3 GLY B 136      -9.916 -26.222  -8.715  1.00 96.45           H  
ATOM   4561  C   GLY B 136      -7.841 -25.965  -9.174  1.00 96.45           C  
ATOM   4562  O   GLY B 136      -7.863 -26.479 -10.289  1.00 96.45           O  
ATOM   4563  N   ILE B 137      -6.849 -25.163  -8.783  1.00 96.53           N  
ATOM   4564  H   ILE B 137      -6.846 -24.816  -7.835  1.00 96.53           H  
ATOM   4565  CA  ILE B 137      -5.744 -24.732  -9.642  1.00 96.53           C  
ATOM   4566  HA  ILE B 137      -6.013 -24.901 -10.684  1.00 96.53           H  
ATOM   4567  C   ILE B 137      -4.505 -25.577  -9.328  1.00 96.53           C  
ATOM   4568  CB  ILE B 137      -5.505 -23.212  -9.467  1.00 96.53           C  
ATOM   4569  HB  ILE B 137      -5.273 -23.015  -8.420  1.00 96.53           H  
ATOM   4570  O   ILE B 137      -4.084 -25.663  -8.176  1.00 96.53           O  
ATOM   4571  CG1 ILE B 137      -6.787 -22.424  -9.839  1.00 96.53           C  
ATOM   4572 HG12 ILE B 137      -7.634 -22.798  -9.264  1.00 96.53           H  
ATOM   4573 HG13 ILE B 137      -7.014 -22.575 -10.894  1.00 96.53           H  
ATOM   4574  CG2 ILE B 137      -4.306 -22.742 -10.315  1.00 96.53           C  
ATOM   4575 HG21 ILE B 137      -4.503 -22.918 -11.373  1.00 96.53           H  
ATOM   4576 HG22 ILE B 137      -4.121 -21.679 -10.159  1.00 96.53           H  
ATOM   4577 HG23 ILE B 137      -3.399 -23.271 -10.023  1.00 96.53           H  
ATOM   4578  CD1 ILE B 137      -6.703 -20.921  -9.560  1.00 96.53           C  
ATOM   4579 HD11 ILE B 137      -7.689 -20.473  -9.681  1.00 96.53           H  
ATOM   4580 HD12 ILE B 137      -6.356 -20.747  -8.541  1.00 96.53           H  
ATOM   4581 HD13 ILE B 137      -6.020 -20.453 -10.269  1.00 96.53           H  
ATOM   4582  N   ASP B 138      -3.893 -26.169 -10.357  1.00 96.39           N  
ATOM   4583  H   ASP B 138      -4.288 -26.044 -11.278  1.00 96.39           H  
ATOM   4584  CA  ASP B 138      -2.546 -26.746 -10.267  1.00 96.39           C  
ATOM   4585  HA  ASP B 138      -2.491 -27.409  -9.404  1.00 96.39           H  
ATOM   4586  C   ASP B 138      -1.527 -25.598 -10.129  1.00 96.39           C  
ATOM   4587  CB  ASP B 138      -2.272 -27.601 -11.516  1.00 96.39           C  
ATOM   4588  HB2 ASP B 138      -2.459 -26.995 -12.403  1.00 96.39           H  
ATOM   4589  HB3 ASP B 138      -2.984 -28.426 -11.529  1.00 96.39           H  
ATOM   4590  O   ASP B 138      -1.320 -24.861 -11.103  1.00 96.39           O  
ATOM   4591  CG  ASP B 138      -0.847 -28.174 -11.613  1.00 96.39           C  
ATOM   4592  OD1 ASP B 138       0.040 -27.813 -10.799  1.00 96.39           O  
ATOM   4593  OD2 ASP B 138      -0.626 -28.975 -12.546  1.00 96.39           O  
ATOM   4594  N   PRO B 139      -0.854 -25.435  -8.972  1.00 95.79           N  
ATOM   4595  CA  PRO B 139       0.043 -24.302  -8.756  1.00 95.79           C  
ATOM   4596  HA  PRO B 139      -0.519 -23.379  -8.897  1.00 95.79           H  
ATOM   4597  C   PRO B 139       1.241 -24.292  -9.711  1.00 95.79           C  
ATOM   4598  CB  PRO B 139       0.491 -24.403  -7.294  1.00 95.79           C  
ATOM   4599  HB2 PRO B 139       1.456 -24.906  -7.228  1.00 95.79           H  
ATOM   4600  HB3 PRO B 139       0.539 -23.417  -6.832  1.00 95.79           H  
ATOM   4601  O   PRO B 139       1.822 -23.238  -9.951  1.00 95.79           O  
ATOM   4602  CG  PRO B 139      -0.579 -25.271  -6.636  1.00 95.79           C  
ATOM   4603  HG2 PRO B 139      -0.211 -25.791  -5.752  1.00 95.79           H  
ATOM   4604  HG3 PRO B 139      -1.452 -24.667  -6.389  1.00 95.79           H  
ATOM   4605  CD  PRO B 139      -0.943 -26.233  -7.756  1.00 95.79           C  
ATOM   4606  HD2 PRO B 139      -1.940 -26.635  -7.572  1.00 95.79           H  
ATOM   4607  HD3 PRO B 139      -0.216 -27.043  -7.802  1.00 95.79           H  
ATOM   4608  N   THR B 140       1.602 -25.441 -10.294  1.00 93.38           N  
ATOM   4609  H   THR B 140       1.028 -26.260 -10.154  1.00 93.38           H  
ATOM   4610  CA  THR B 140       2.717 -25.526 -11.245  1.00 93.38           C  
ATOM   4611  HA  THR B 140       3.511 -24.871 -10.888  1.00 93.38           H  
ATOM   4612  C   THR B 140       2.352 -25.025 -12.644  1.00 93.38           C  
ATOM   4613  CB  THR B 140       3.307 -26.941 -11.320  1.00 93.38           C  
ATOM   4614  HB  THR B 140       4.211 -26.885 -11.925  1.00 93.38           H  
ATOM   4615  O   THR B 140       3.249 -24.624 -13.386  1.00 93.38           O  
ATOM   4616  CG2 THR B 140       3.712 -27.492  -9.952  1.00 93.38           C  
ATOM   4617 HG21 THR B 140       4.382 -26.792  -9.453  1.00 93.38           H  
ATOM   4618 HG22 THR B 140       2.822 -27.639  -9.340  1.00 93.38           H  
ATOM   4619 HG23 THR B 140       4.225 -28.445 -10.080  1.00 93.38           H  
ATOM   4620  OG1 THR B 140       2.435 -27.867 -11.924  1.00 93.38           O  
ATOM   4621  HG1 THR B 140       1.571 -27.839 -11.507  1.00 93.38           H  
ATOM   4622  N   LYS B 141       1.057 -24.987 -12.998  1.00 93.82           N  
ATOM   4623  H   LYS B 141       0.375 -25.305 -12.324  1.00 93.82           H  
ATOM   4624  CA  LYS B 141       0.564 -24.448 -14.280  1.00 93.82           C  
ATOM   4625  HA  LYS B 141       1.307 -24.638 -15.055  1.00 93.82           H  
ATOM   4626  C   LYS B 141       0.381 -22.932 -14.285  1.00 93.82           C  
ATOM   4627  CB  LYS B 141      -0.742 -25.139 -14.689  1.00 93.82           C  
ATOM   4628  HB2 LYS B 141      -1.442 -25.128 -13.854  1.00 93.82           H  
ATOM   4629  HB3 LYS B 141      -1.192 -24.593 -15.519  1.00 93.82           H  
ATOM   4630  O   LYS B 141       0.417 -22.349 -15.357  1.00 93.82           O  
ATOM   4631  CG  LYS B 141      -0.480 -26.578 -15.141  1.00 93.82           C  
ATOM   4632  HG2 LYS B 141      -0.061 -27.145 -14.310  1.00 93.82           H  
ATOM   4633  HG3 LYS B 141       0.234 -26.580 -15.965  1.00 93.82           H  
ATOM   4634  CD  LYS B 141      -1.788 -27.222 -15.602  1.00 93.82           C  
ATOM   4635  HD2 LYS B 141      -2.529 -27.115 -14.810  1.00 93.82           H  
ATOM   4636  HD3 LYS B 141      -2.147 -26.721 -16.501  1.00 93.82           H  
ATOM   4637  CE  LYS B 141      -1.557 -28.707 -15.876  1.00 93.82           C  
ATOM   4638  HE2 LYS B 141      -1.092 -29.137 -14.990  1.00 93.82           H  
ATOM   4639  HE3 LYS B 141      -0.864 -28.816 -16.711  1.00 93.82           H  
ATOM   4640  NZ  LYS B 141      -2.840 -29.396 -16.149  1.00 93.82           N  
ATOM   4641  HZ1 LYS B 141      -2.691 -30.386 -16.275  1.00 93.82           H  
ATOM   4642  HZ2 LYS B 141      -3.303 -29.005 -16.956  1.00 93.82           H  
ATOM   4643  HZ3 LYS B 141      -3.444 -29.290 -15.346  1.00 93.82           H  
ATOM   4644  N   ALA B 142       0.258 -22.305 -13.115  1.00 93.12           N  
ATOM   4645  H   ALA B 142       0.206 -22.869 -12.279  1.00 93.12           H  
ATOM   4646  CA  ALA B 142       0.224 -20.846 -12.963  1.00 93.12           C  
ATOM   4647  HA  ALA B 142      -0.364 -20.424 -13.779  1.00 93.12           H  
ATOM   4648  C   ALA B 142       1.624 -20.186 -13.054  1.00 93.12           C  
ATOM   4649  CB  ALA B 142      -0.508 -20.539 -11.650  1.00 93.12           C  
ATOM   4650  HB1 ALA B 142      -1.524 -20.931 -11.697  1.00 93.12           H  
ATOM   4651  HB2 ALA B 142      -0.558 -19.459 -11.505  1.00 93.12           H  
ATOM   4652  HB3 ALA B 142       0.016 -20.999 -10.813  1.00 93.12           H  
ATOM   4653  O   ALA B 142       1.778 -18.980 -12.854  1.00 93.12           O  
ATOM   4654  N   ARG B 143       2.675 -20.968 -13.336  1.00 93.54           N  
ATOM   4655  H   ARG B 143       2.492 -21.942 -13.527  1.00 93.54           H  
ATOM   4656  CA  ARG B 143       4.045 -20.478 -13.518  1.00 93.54           C  
ATOM   4657  HA  ARG B 143       4.287 -19.817 -12.686  1.00 93.54           H  
ATOM   4658  C   ARG B 143       4.168 -19.686 -14.820  1.00 93.54           C  
ATOM   4659  CB  ARG B 143       4.996 -21.679 -13.489  1.00 93.54           C  
ATOM   4660  HB2 ARG B 143       4.857 -22.203 -12.544  1.00 93.54           H  
ATOM   4661  HB3 ARG B 143       4.747 -22.360 -14.302  1.00 93.54           H  
ATOM   4662  O   ARG B 143       3.907 -20.216 -15.895  1.00 93.54           O  
ATOM   4663  CG  ARG B 143       6.462 -21.251 -13.617  1.00 93.54           C  
ATOM   4664  HG2 ARG B 143       6.646 -20.819 -14.601  1.00 93.54           H  
ATOM   4665  HG3 ARG B 143       6.684 -20.510 -12.850  1.00 93.54           H  
ATOM   4666  CD  ARG B 143       7.359 -22.471 -13.419  1.00 93.54           C  
ATOM   4667  HD2 ARG B 143       7.164 -23.184 -14.220  1.00 93.54           H  
ATOM   4668  HD3 ARG B 143       7.079 -22.931 -12.471  1.00 93.54           H  
ATOM   4669  NE  ARG B 143       8.791 -22.109 -13.414  1.00 93.54           N  
ATOM   4670  HE  ARG B 143       9.063 -21.341 -14.011  1.00 93.54           H  
ATOM   4671  NH1 ARG B 143       9.477 -23.658 -11.865  1.00 93.54           N  
ATOM   4672 HH11 ARG B 143       8.505 -23.878 -11.700  1.00 93.54           H  
ATOM   4673 HH12 ARG B 143      10.193 -24.002 -11.242  1.00 93.54           H  
ATOM   4674  NH2 ARG B 143      10.984 -22.323 -12.815  1.00 93.54           N  
ATOM   4675 HH21 ARG B 143      11.223 -21.521 -13.379  1.00 93.54           H  
ATOM   4676 HH22 ARG B 143      11.693 -22.722 -12.216  1.00 93.54           H  
ATOM   4677  CZ  ARG B 143       9.739 -22.694 -12.703  1.00 93.54           C  
ATOM   4678  N   GLY B 144       4.656 -18.452 -14.726  1.00 94.49           N  
ATOM   4679  H   GLY B 144       4.886 -18.099 -13.808  1.00 94.49           H  
ATOM   4680  CA  GLY B 144       4.745 -17.508 -15.843  1.00 94.49           C  
ATOM   4681  HA2 GLY B 144       5.611 -16.864 -15.695  1.00 94.49           H  
ATOM   4682  HA3 GLY B 144       4.880 -18.054 -16.776  1.00 94.49           H  
ATOM   4683  C   GLY B 144       3.511 -16.615 -16.003  1.00 94.49           C  
ATOM   4684  O   GLY B 144       3.558 -15.676 -16.793  1.00 94.49           O  
ATOM   4685  N   ASP B 145       2.433 -16.851 -15.247  1.00 95.86           N  
ATOM   4686  H   ASP B 145       2.427 -17.631 -14.605  1.00 95.86           H  
ATOM   4687  CA  ASP B 145       1.266 -15.971 -15.259  1.00 95.86           C  
ATOM   4688  HA  ASP B 145       1.083 -15.660 -16.288  1.00 95.86           H  
ATOM   4689  C   ASP B 145       1.511 -14.695 -14.439  1.00 95.86           C  
ATOM   4690  CB  ASP B 145       0.001 -16.696 -14.760  1.00 95.86           C  
ATOM   4691  HB2 ASP B 145       0.230 -17.235 -13.841  1.00 95.86           H  
ATOM   4692  HB3 ASP B 145      -0.750 -15.946 -14.514  1.00 95.86           H  
ATOM   4693  O   ASP B 145       2.238 -14.677 -13.437  1.00 95.86           O  
ATOM   4694  CG  ASP B 145      -0.641 -17.650 -15.774  1.00 95.86           C  
ATOM   4695  OD1 ASP B 145      -0.457 -17.429 -16.992  1.00 95.86           O  
ATOM   4696  OD2 ASP B 145      -1.407 -18.527 -15.316  1.00 95.86           O  
ATOM   4697  N   ALA B 146       0.823 -13.619 -14.825  1.00 97.84           N  
ATOM   4698  H   ALA B 146       0.263 -13.701 -15.662  1.00 97.84           H  
ATOM   4699  CA  ALA B 146       0.748 -12.376 -14.062  1.00 97.84           C  
ATOM   4700  HA  ALA B 146       1.746 -12.140 -13.692  1.00 97.84           H  
ATOM   4701  C   ALA B 146      -0.169 -12.548 -12.834  1.00 97.84           C  
ATOM   4702  CB  ALA B 146       0.325 -11.237 -15.001  1.00 97.84           C  
ATOM   4703  HB1 ALA B 146      -0.656 -11.444 -15.429  1.00 97.84           H  
ATOM   4704  HB2 ALA B 146       0.282 -10.301 -14.445  1.00 97.84           H  
ATOM   4705  HB3 ALA B 146       1.054 -11.134 -15.805  1.00 97.84           H  
ATOM   4706  O   ALA B 146      -1.276 -12.002 -12.785  1.00 97.84           O  
ATOM   4707  N   VAL B 147       0.272 -13.361 -11.872  1.00 98.64           N  
ATOM   4708  H   VAL B 147       1.135 -13.856 -12.044  1.00 98.64           H  
ATOM   4709  CA  VAL B 147      -0.353 -13.512 -10.553  1.00 98.64           C  
ATOM   4710  HA  VAL B 147      -1.409 -13.260 -10.654  1.00 98.64           H  
ATOM   4711  C   VAL B 147       0.306 -12.531  -9.585  1.00 98.64           C  
ATOM   4712  CB  VAL B 147      -0.284 -14.960 -10.024  1.00 98.64           C  
ATOM   4713  HB  VAL B 147       0.757 -15.214  -9.826  1.00 98.64           H  
ATOM   4714  O   VAL B 147       1.523 -12.563  -9.413  1.00 98.64           O  
ATOM   4715  CG1 VAL B 147      -1.074 -15.127  -8.718  1.00 98.64           C  
ATOM   4716 HG11 VAL B 147      -2.124 -14.882  -8.877  1.00 98.64           H  
ATOM   4717 HG12 VAL B 147      -0.990 -16.156  -8.371  1.00 98.64           H  
ATOM   4718 HG13 VAL B 147      -0.661 -14.479  -7.945  1.00 98.64           H  
ATOM   4719  CG2 VAL B 147      -0.828 -15.969 -11.041  1.00 98.64           C  
ATOM   4720 HG21 VAL B 147      -1.833 -15.692 -11.359  1.00 98.64           H  
ATOM   4721 HG22 VAL B 147      -0.840 -16.968 -10.605  1.00 98.64           H  
ATOM   4722 HG23 VAL B 147      -0.172 -15.998 -11.911  1.00 98.64           H  
ATOM   4723  N   GLY B 148      -0.475 -11.639  -8.977  1.00 98.82           N  
ATOM   4724  H   GLY B 148      -1.467 -11.664  -9.167  1.00 98.82           H  
ATOM   4725  CA  GLY B 148       0.017 -10.732  -7.934  1.00 98.82           C  
ATOM   4726  HA2 GLY B 148      -0.642  -9.867  -7.854  1.00 98.82           H  
ATOM   4727  HA3 GLY B 148       1.012 -10.372  -8.199  1.00 98.82           H  
ATOM   4728  C   GLY B 148       0.088 -11.412  -6.564  1.00 98.82           C  
ATOM   4729  O   GLY B 148      -0.707 -12.307  -6.278  1.00 98.82           O  
ATOM   4730  N   VAL B 149       1.002 -10.975  -5.699  1.00 98.92           N  
ATOM   4731  H   VAL B 149       1.615 -10.228  -5.994  1.00 98.92           H  
ATOM   4732  CA  VAL B 149       1.131 -11.448  -4.311  1.00 98.92           C  
ATOM   4733  HA  VAL B 149       0.262 -12.053  -4.055  1.00 98.92           H  
ATOM   4734  C   VAL B 149       1.159 -10.247  -3.370  1.00 98.92           C  
ATOM   4735  CB  VAL B 149       2.376 -12.338  -4.114  1.00 98.92           C  
ATOM   4736  HB  VAL B 149       3.275 -11.767  -4.344  1.00 98.92           H  
ATOM   4737  O   VAL B 149       2.129  -9.494  -3.339  1.00 98.92           O  
ATOM   4738  CG1 VAL B 149       2.465 -12.833  -2.662  1.00 98.92           C  
ATOM   4739 HG11 VAL B 149       1.589 -13.431  -2.411  1.00 98.92           H  
ATOM   4740 HG12 VAL B 149       3.363 -13.437  -2.539  1.00 98.92           H  
ATOM   4741 HG13 VAL B 149       2.540 -11.993  -1.972  1.00 98.92           H  
ATOM   4742  CG2 VAL B 149       2.337 -13.575  -5.021  1.00 98.92           C  
ATOM   4743 HG21 VAL B 149       2.371 -13.271  -6.067  1.00 98.92           H  
ATOM   4744 HG22 VAL B 149       3.206 -14.203  -4.823  1.00 98.92           H  
ATOM   4745 HG23 VAL B 149       1.425 -14.145  -4.843  1.00 98.92           H  
ATOM   4746  N   PHE B 150       0.102 -10.082  -2.578  1.00 98.89           N  
ATOM   4747  H   PHE B 150      -0.653 -10.749  -2.650  1.00 98.89           H  
ATOM   4748  CA  PHE B 150      -0.056  -8.977  -1.633  1.00 98.89           C  
ATOM   4749  HA  PHE B 150       0.817  -8.326  -1.676  1.00 98.89           H  
ATOM   4750  C   PHE B 150      -0.156  -9.538  -0.211  1.00 98.89           C  
ATOM   4751  CB  PHE B 150      -1.272  -8.129  -2.039  1.00 98.89           C  
ATOM   4752  HB2 PHE B 150      -2.165  -8.753  -2.029  1.00 98.89           H  
ATOM   4753  HB3 PHE B 150      -1.411  -7.346  -1.294  1.00 98.89           H  
ATOM   4754  O   PHE B 150      -1.157 -10.157   0.160  1.00 98.89           O  
ATOM   4755  CG  PHE B 150      -1.144  -7.470  -3.404  1.00 98.89           C  
ATOM   4756  CD1 PHE B 150      -0.641  -6.159  -3.511  1.00 98.89           C  
ATOM   4757  HD1 PHE B 150      -0.344  -5.619  -2.624  1.00 98.89           H  
ATOM   4758  CD2 PHE B 150      -1.516  -8.169  -4.571  1.00 98.89           C  
ATOM   4759  HD2 PHE B 150      -1.892  -9.179  -4.496  1.00 98.89           H  
ATOM   4760  CE1 PHE B 150      -0.517  -5.549  -4.773  1.00 98.89           C  
ATOM   4761  HE1 PHE B 150      -0.128  -4.545  -4.855  1.00 98.89           H  
ATOM   4762  CE2 PHE B 150      -1.395  -7.558  -5.832  1.00 98.89           C  
ATOM   4763  HE2 PHE B 150      -1.682  -8.091  -6.726  1.00 98.89           H  
ATOM   4764  CZ  PHE B 150      -0.895  -6.248  -5.933  1.00 98.89           C  
ATOM   4765  HZ  PHE B 150      -0.795  -5.780  -6.902  1.00 98.89           H  
ATOM   4766  N   SER B 151       0.894  -9.351   0.590  1.00 98.74           N  
ATOM   4767  H   SER B 151       1.676  -8.816   0.240  1.00 98.74           H  
ATOM   4768  CA  SER B 151       1.022  -9.983   1.910  1.00 98.74           C  
ATOM   4769  HA  SER B 151       0.137 -10.586   2.117  1.00 98.74           H  
ATOM   4770  C   SER B 151       1.136  -8.951   3.026  1.00 98.74           C  
ATOM   4771  CB  SER B 151       2.225 -10.933   1.949  1.00 98.74           C  
ATOM   4772  HB2 SER B 151       3.144 -10.370   1.788  1.00 98.74           H  
ATOM   4773  HB3 SER B 151       2.277 -11.408   2.929  1.00 98.74           H  
ATOM   4774  O   SER B 151       2.099  -8.191   3.086  1.00 98.74           O  
ATOM   4775  OG  SER B 151       2.108 -11.934   0.953  1.00 98.74           O  
ATOM   4776  HG  SER B 151       1.203 -12.254   0.932  1.00 98.74           H  
ATOM   4777  N   GLY B 152       0.171  -8.958   3.944  1.00 98.66           N  
ATOM   4778  H   GLY B 152      -0.633  -9.551   3.800  1.00 98.66           H  
ATOM   4779  CA  GLY B 152       0.253  -8.208   5.190  1.00 98.66           C  
ATOM   4780  HA2 GLY B 152      -0.731  -8.175   5.658  1.00 98.66           H  
ATOM   4781  HA3 GLY B 152       0.567  -7.188   4.966  1.00 98.66           H  
ATOM   4782  C   GLY B 152       1.233  -8.854   6.172  1.00 98.66           C  
ATOM   4783  O   GLY B 152       0.996  -9.986   6.596  1.00 98.66           O  
ATOM   4784  N   VAL B 153       2.295  -8.136   6.546  1.00 97.18           N  
ATOM   4785  H   VAL B 153       2.405  -7.209   6.161  1.00 97.18           H  
ATOM   4786  CA  VAL B 153       3.309  -8.558   7.533  1.00 97.18           C  
ATOM   4787  HA  VAL B 153       2.896  -9.340   8.170  1.00 97.18           H  
ATOM   4788  C   VAL B 153       3.665  -7.350   8.397  1.00 97.18           C  
ATOM   4789  CB  VAL B 153       4.592  -9.101   6.860  1.00 97.18           C  
ATOM   4790  HB  VAL B 153       5.084  -8.289   6.325  1.00 97.18           H  
ATOM   4791  O   VAL B 153       3.846  -6.261   7.865  1.00 97.18           O  
ATOM   4792  CG1 VAL B 153       5.578  -9.662   7.896  1.00 97.18           C  
ATOM   4793 HG11 VAL B 153       6.446 -10.090   7.394  1.00 97.18           H  
ATOM   4794 HG12 VAL B 153       5.944  -8.866   8.546  1.00 97.18           H  
ATOM   4795 HG13 VAL B 153       5.102 -10.435   8.499  1.00 97.18           H  
ATOM   4796  CG2 VAL B 153       4.297 -10.225   5.857  1.00 97.18           C  
ATOM   4797 HG21 VAL B 153       5.232 -10.608   5.449  1.00 97.18           H  
ATOM   4798 HG22 VAL B 153       3.764 -11.029   6.365  1.00 97.18           H  
ATOM   4799 HG23 VAL B 153       3.691  -9.848   5.034  1.00 97.18           H  
ATOM   4800  N   SER B 154       3.744  -7.525   9.718  1.00 91.11           N  
ATOM   4801  H   SER B 154       3.523  -8.433  10.100  1.00 91.11           H  
ATOM   4802  CA  SER B 154       4.034  -6.426  10.661  1.00 91.11           C  
ATOM   4803  HA  SER B 154       4.503  -5.605  10.118  1.00 91.11           H  
ATOM   4804  C   SER B 154       5.001  -6.793  11.793  1.00 91.11           C  
ATOM   4805  CB  SER B 154       2.720  -5.890  11.246  1.00 91.11           C  
ATOM   4806  HB2 SER B 154       2.917  -4.965  11.787  1.00 91.11           H  
ATOM   4807  HB3 SER B 154       2.030  -5.669  10.432  1.00 91.11           H  
ATOM   4808  O   SER B 154       5.266  -5.964  12.659  1.00 91.11           O  
ATOM   4809  OG  SER B 154       2.126  -6.836  12.126  1.00 91.11           O  
ATOM   4810  HG  SER B 154       2.635  -6.815  12.939  1.00 91.11           H  
ATOM   4811  N   ILE B 155       5.490  -8.036  11.833  1.00 82.30           N  
ATOM   4812  H   ILE B 155       5.324  -8.647  11.046  1.00 82.30           H  
ATOM   4813  CA  ILE B 155       6.375  -8.551  12.886  1.00 82.30           C  
ATOM   4814  HA  ILE B 155       6.525  -7.780  13.642  1.00 82.30           H  
ATOM   4815  C   ILE B 155       7.731  -8.870  12.256  1.00 82.30           C  
ATOM   4816  CB  ILE B 155       5.773  -9.790  13.593  1.00 82.30           C  
ATOM   4817  HB  ILE B 155       5.740 -10.611  12.877  1.00 82.30           H  
ATOM   4818  O   ILE B 155       7.780  -9.506  11.205  1.00 82.30           O  
ATOM   4819  CG1 ILE B 155       4.334  -9.532  14.095  1.00 82.30           C  
ATOM   4820 HG12 ILE B 155       4.338  -8.737  14.842  1.00 82.30           H  
ATOM   4821 HG13 ILE B 155       3.712  -9.211  13.259  1.00 82.30           H  
ATOM   4822  CG2 ILE B 155       6.686 -10.205  14.761  1.00 82.30           C  
ATOM   4823 HG21 ILE B 155       7.670 -10.488  14.386  1.00 82.30           H  
ATOM   4824 HG22 ILE B 155       6.782  -9.400  15.489  1.00 82.30           H  
ATOM   4825 HG23 ILE B 155       6.297 -11.091  15.263  1.00 82.30           H  
ATOM   4826  CD1 ILE B 155       3.664 -10.777  14.686  1.00 82.30           C  
ATOM   4827 HD11 ILE B 155       2.596 -10.585  14.789  1.00 82.30           H  
ATOM   4828 HD12 ILE B 155       3.803 -11.626  14.016  1.00 82.30           H  
ATOM   4829 HD13 ILE B 155       4.079 -11.010  15.667  1.00 82.30           H  
ATOM   4830  N   HIS B 156       8.810  -8.434  12.906  1.00 77.53           N  
ATOM   4831  H   HIS B 156       8.670  -7.927  13.768  1.00 77.53           H  
ATOM   4832  CA  HIS B 156      10.194  -8.587  12.439  1.00 77.53           C  
ATOM   4833  HA  HIS B 156      10.223  -9.368  11.679  1.00 77.53           H  
ATOM   4834  C   HIS B 156      11.130  -9.060  13.578  1.00 77.53           C  
ATOM   4835  CB  HIS B 156      10.646  -7.269  11.777  1.00 77.53           C  
ATOM   4836  HB2 HIS B 156      10.654  -6.477  12.526  1.00 77.53           H  
ATOM   4837  HB3 HIS B 156      11.667  -7.390  11.415  1.00 77.53           H  
ATOM   4838  O   HIS B 156      12.326  -8.785  13.569  1.00 77.53           O  
ATOM   4839  CG  HIS B 156       9.785  -6.834  10.610  1.00 77.53           C  
ATOM   4840  CD2 HIS B 156       9.860  -7.302   9.324  1.00 77.53           C  
ATOM   4841  HD2 HIS B 156      10.543  -8.059   8.968  1.00 77.53           H  
ATOM   4842  ND1 HIS B 156       8.777  -5.893  10.633  1.00 77.53           N  
ATOM   4843  HD1 HIS B 156       8.505  -5.327  11.424  1.00 77.53           H  
ATOM   4844  CE1 HIS B 156       8.272  -5.788   9.392  1.00 77.53           C  
ATOM   4845  HE1 HIS B 156       7.493  -5.100   9.097  1.00 77.53           H  
ATOM   4846  NE2 HIS B 156       8.901  -6.629   8.554  1.00 77.53           N  
ATOM   4847  N   ASP B 157      10.580  -9.755  14.581  1.00 79.51           N  
ATOM   4848  H   ASP B 157       9.626 -10.070  14.483  1.00 79.51           H  
ATOM   4849  CA  ASP B 157      11.242 -10.109  15.849  1.00 79.51           C  
ATOM   4850  HA  ASP B 157      11.929  -9.306  16.113  1.00 79.51           H  
ATOM   4851  C   ASP B 157      12.080 -11.404  15.800  1.00 79.51           C  
ATOM   4852  CB  ASP B 157      10.178 -10.183  16.964  1.00 79.51           C  
ATOM   4853  HB2 ASP B 157      10.690 -10.263  17.923  1.00 79.51           H  
ATOM   4854  HB3 ASP B 157       9.609  -9.253  16.973  1.00 79.51           H  
ATOM   4855  O   ASP B 157      12.890 -11.651  16.693  1.00 79.51           O  
ATOM   4856  CG  ASP B 157       9.200 -11.362  16.835  1.00 79.51           C  
ATOM   4857  OD1 ASP B 157       9.205 -12.056  15.794  1.00 79.51           O  
ATOM   4858  OD2 ASP B 157       8.421 -11.608  17.777  1.00 79.51           O  
ATOM   4859  N   TYR B 158      11.934 -12.229  14.754  1.00 81.46           N  
ATOM   4860  H   TYR B 158      11.156 -12.035  14.139  1.00 81.46           H  
ATOM   4861  CA  TYR B 158      12.591 -13.542  14.664  1.00 81.46           C  
ATOM   4862  HA  TYR B 158      12.223 -14.153  15.487  1.00 81.46           H  
ATOM   4863  C   TYR B 158      14.117 -13.467  14.815  1.00 81.46           C  
ATOM   4864  CB  TYR B 158      12.210 -14.226  13.338  1.00 81.46           C  
ATOM   4865  HB2 TYR B 158      11.124 -14.223  13.243  1.00 81.46           H  
ATOM   4866  HB3 TYR B 158      12.609 -13.641  12.509  1.00 81.46           H  
ATOM   4867  O   TYR B 158      14.731 -14.411  15.311  1.00 81.46           O  
ATOM   4868  CG  TYR B 158      12.685 -15.669  13.216  1.00 81.46           C  
ATOM   4869  CD1 TYR B 158      13.702 -16.025  12.308  1.00 81.46           C  
ATOM   4870  HD1 TYR B 158      14.165 -15.271  11.689  1.00 81.46           H  
ATOM   4871  CD2 TYR B 158      12.100 -16.664  14.024  1.00 81.46           C  
ATOM   4872  HD2 TYR B 158      11.324 -16.391  14.723  1.00 81.46           H  
ATOM   4873  CE1 TYR B 158      14.114 -17.370  12.198  1.00 81.46           C  
ATOM   4874  HE1 TYR B 158      14.888 -17.646  11.497  1.00 81.46           H  
ATOM   4875  CE2 TYR B 158      12.518 -18.007  13.920  1.00 81.46           C  
ATOM   4876  HE2 TYR B 158      12.072 -18.768  14.543  1.00 81.46           H  
ATOM   4877  OH  TYR B 158      13.892 -19.673  12.862  1.00 81.46           O  
ATOM   4878  HH  TYR B 158      14.609 -19.788  12.235  1.00 81.46           H  
ATOM   4879  CZ  TYR B 158      13.523 -18.367  12.997  1.00 81.46           C  
ATOM   4880  N   LEU B 159      14.738 -12.342  14.439  1.00 71.55           N  
ATOM   4881  H   LEU B 159      14.173 -11.560  14.141  1.00 71.55           H  
ATOM   4882  CA  LEU B 159      16.184 -12.175  14.554  1.00 71.55           C  
ATOM   4883  HA  LEU B 159      16.625 -13.100  14.182  1.00 71.55           H  
ATOM   4884  C   LEU B 159      16.675 -12.013  16.007  1.00 71.55           C  
ATOM   4885  CB  LEU B 159      16.654 -11.023  13.651  1.00 71.55           C  
ATOM   4886  HB2 LEU B 159      16.596 -10.088  14.209  1.00 71.55           H  
ATOM   4887  HB3 LEU B 159      15.994 -10.926  12.789  1.00 71.55           H  
ATOM   4888  O   LEU B 159      17.790 -12.435  16.304  1.00 71.55           O  
ATOM   4889  CG  LEU B 159      18.097 -11.282  13.171  1.00 71.55           C  
ATOM   4890  HG  LEU B 159      18.512 -12.162  13.664  1.00 71.55           H  
ATOM   4891  CD1 LEU B 159      18.157 -11.535  11.664  1.00 71.55           C  
ATOM   4892 HD11 LEU B 159      17.522 -12.382  11.407  1.00 71.55           H  
ATOM   4893 HD12 LEU B 159      19.185 -11.770  11.392  1.00 71.55           H  
ATOM   4894 HD13 LEU B 159      17.836 -10.643  11.125  1.00 71.55           H  
ATOM   4895  CD2 LEU B 159      19.009 -10.117  13.495  1.00 71.55           C  
ATOM   4896 HD21 LEU B 159      18.989  -9.920  14.567  1.00 71.55           H  
ATOM   4897 HD22 LEU B 159      18.693  -9.212  12.977  1.00 71.55           H  
ATOM   4898 HD23 LEU B 159      20.036 -10.362  13.224  1.00 71.55           H  
ATOM   4899  N   GLU B 160      15.844 -11.517  16.934  1.00 65.92           N  
ATOM   4900  H   GLU B 160      14.908 -11.250  16.666  1.00 65.92           H  
ATOM   4901  CA  GLU B 160      16.176 -11.483  18.371  1.00 65.92           C  
ATOM   4902  HA  GLU B 160      17.098 -10.921  18.520  1.00 65.92           H  
ATOM   4903  C   GLU B 160      16.384 -12.905  18.913  1.00 65.92           C  
ATOM   4904  CB  GLU B 160      15.051 -10.825  19.189  1.00 65.92           C  
ATOM   4905  HB2 GLU B 160      14.144 -11.421  19.085  1.00 65.92           H  
ATOM   4906  HB3 GLU B 160      15.347 -10.847  20.238  1.00 65.92           H  
ATOM   4907  O   GLU B 160      17.355 -13.192  19.625  1.00 65.92           O  
ATOM   4908  CG  GLU B 160      14.740  -9.371  18.811  1.00 65.92           C  
ATOM   4909  HG2 GLU B 160      15.671  -8.805  18.827  1.00 65.92           H  
ATOM   4910  HG3 GLU B 160      14.337  -9.339  17.799  1.00 65.92           H  
ATOM   4911  CD  GLU B 160      13.728  -8.736  19.783  1.00 65.92           C  
ATOM   4912  OE1 GLU B 160      13.869  -7.519  20.035  1.00 65.92           O  
ATOM   4913  OE2 GLU B 160      12.825  -9.459  20.281  1.00 65.92           O  
ATOM   4914  N   SER B 161      15.517 -13.832  18.495  1.00 57.07           N  
ATOM   4915  H   SER B 161      14.724 -13.522  17.952  1.00 57.07           H  
ATOM   4916  CA  SER B 161      15.613 -15.265  18.802  1.00 57.07           C  
ATOM   4917  HA  SER B 161      15.734 -15.374  19.880  1.00 57.07           H  
ATOM   4918  C   SER B 161      16.825 -15.933  18.136  1.00 57.07           C  
ATOM   4919  CB  SER B 161      14.312 -15.972  18.401  1.00 57.07           C  
ATOM   4920  HB2 SER B 161      14.356 -17.013  18.723  1.00 57.07           H  
ATOM   4921  HB3 SER B 161      14.181 -15.935  17.320  1.00 57.07           H  
ATOM   4922  O   SER B 161      17.255 -17.008  18.558  1.00 57.07           O  
ATOM   4923  OG  SER B 161      13.228 -15.323  19.038  1.00 57.07           O  
ATOM   4924  HG  SER B 161      12.392 -15.746  18.828  1.00 57.07           H  
ATOM   4925  N   LEU B 162      17.425 -15.277  17.138  1.00 55.41           N  
ATOM   4926  H   LEU B 162      17.020 -14.395  16.857  1.00 55.41           H  
ATOM   4927  CA  LEU B 162      18.680 -15.661  16.496  1.00 55.41           C  
ATOM   4928  HA  LEU B 162      18.858 -16.717  16.700  1.00 55.41           H  
ATOM   4929  C   LEU B 162      19.908 -14.916  17.057  1.00 55.41           C  
ATOM   4930  CB  LEU B 162      18.572 -15.497  14.971  1.00 55.41           C  
ATOM   4931  HB2 LEU B 162      18.469 -14.436  14.748  1.00 55.41           H  
ATOM   4932  HB3 LEU B 162      19.517 -15.835  14.546  1.00 55.41           H  
ATOM   4933  O   LEU B 162      20.984 -15.007  16.476  1.00 55.41           O  
ATOM   4934  CG  LEU B 162      17.456 -16.269  14.248  1.00 55.41           C  
ATOM   4935  HG  LEU B 162      16.485 -15.993  14.659  1.00 55.41           H  
ATOM   4936  CD1 LEU B 162      17.490 -15.891  12.765  1.00 55.41           C  
ATOM   4937 HD11 LEU B 162      17.356 -14.814  12.658  1.00 55.41           H
[truncated: 1,782,415 more chars]
