# Supplementary material for: Module-Based Polyketide Synthase Engineering for de Novo Polyketide Biosynthesis
Source: ACS Synth Biol. 2023 Oct 23;12(11):3148–55. doi: 10.1021/acssynbio.3c00282 (PMC10661043; doi:10.1021/acssynbio.3c00282)
Supplement: Supplementary file 2 — sb3c00282_si_002.zip [file sb3c00282_si_002.zip › Final_PKS_Structures/menzella_pdbs/eryM1_ACP_pikM6_KSAT_dimer.pdb]

ATOM      1  N   LEU A   1     -10.681  12.581  54.595  1.00 77.48           N  
ATOM      2  H   LEU A   1     -11.162  11.694  54.638  1.00 77.48           H  
ATOM      3  H2  LEU A   1     -10.800  13.068  55.472  1.00 77.48           H  
ATOM      4  H3  LEU A   1      -9.698  12.408  54.445  1.00 77.48           H  
ATOM      5  CA  LEU A   1     -11.218  13.402  53.484  1.00 77.48           C  
ATOM      6  HA  LEU A   1     -10.662  14.339  53.467  1.00 77.48           H  
ATOM      7  C   LEU A   1     -12.658  13.829  53.760  1.00 77.48           C  
ATOM      8  CB  LEU A   1     -11.004  12.738  52.113  1.00 77.48           C  
ATOM      9  HB2 LEU A   1     -11.267  11.683  52.175  1.00 77.48           H  
ATOM     10  HB3 LEU A   1     -11.656  13.207  51.376  1.00 77.48           H  
ATOM     11  O   LEU A   1     -12.830  14.993  54.085  1.00 77.48           O  
ATOM     12  CG  LEU A   1      -9.542  12.894  51.640  1.00 77.48           C  
ATOM     13  HG  LEU A   1      -8.877  12.657  52.470  1.00 77.48           H  
ATOM     14  CD1 LEU A   1      -9.232  11.931  50.501  1.00 77.48           C  
ATOM     15 HD11 LEU A   1      -9.388  10.898  50.810  1.00 77.48           H  
ATOM     16 HD12 LEU A   1      -8.192  12.037  50.191  1.00 77.48           H  
ATOM     17 HD13 LEU A   1      -9.870  12.139  49.642  1.00 77.48           H  
ATOM     18  CD2 LEU A   1      -9.257  14.324  51.174  1.00 77.48           C  
ATOM     19 HD21 LEU A   1      -8.229  14.395  50.818  1.00 77.48           H  
ATOM     20 HD22 LEU A   1      -9.915  14.585  50.345  1.00 77.48           H  
ATOM     21 HD23 LEU A   1      -9.390  15.046  51.980  1.00 77.48           H  
ATOM     22  N   ALA A   2     -13.656  12.933  53.749  1.00 71.29           N  
ATOM     23  H   ALA A   2     -13.499  12.007  53.377  1.00 71.29           H  
ATOM     24  CA  ALA A   2     -15.067  13.268  54.040  1.00 71.29           C  
ATOM     25  HA  ALA A   2     -15.466  13.860  53.216  1.00 71.29           H  
ATOM     26  C   ALA A   2     -15.290  14.105  55.325  1.00 71.29           C  
ATOM     27  CB  ALA A   2     -15.870  11.956  54.093  1.00 71.29           C  
ATOM     28  HB1 ALA A   2     -15.227  11.087  54.236  1.00 71.29           H  
ATOM     29  HB2 ALA A   2     -16.602  11.985  54.899  1.00 71.29           H  
ATOM     30  HB3 ALA A   2     -16.419  11.830  53.159  1.00 71.29           H  
ATOM     31  O   ALA A   2     -16.055  15.064  55.317  1.00 71.29           O  
ATOM     32  N   SER A   3     -14.563  13.799  56.405  1.00 77.13           N  
ATOM     33  H   SER A   3     -13.978  12.977  56.369  1.00 77.13           H  
ATOM     34  CA  SER A   3     -14.641  14.508  57.694  1.00 77.13           C  
ATOM     35  HA  SER A   3     -15.689  14.571  57.987  1.00 77.13           H  
ATOM     36  C   SER A   3     -14.088  15.943  57.705  1.00 77.13           C  
ATOM     37  CB  SER A   3     -13.893  13.686  58.749  1.00 77.13           C  
ATOM     38  HB2 SER A   3     -14.022  14.139  59.732  1.00 77.13           H  
ATOM     39  HB3 SER A   3     -14.305  12.678  58.775  1.00 77.13           H  
ATOM     40  O   SER A   3     -14.168  16.602  58.740  1.00 77.13           O  
ATOM     41  OG  SER A   3     -12.511  13.623  58.423  1.00 77.13           O  
ATOM     42  HG  SER A   3     -12.101  14.396  58.819  1.00 77.13           H  
ATOM     43  N   LEU A   4     -13.465  16.413  56.619  1.00 82.10           N  
ATOM     44  H   LEU A   4     -13.504  15.874  55.766  1.00 82.10           H  
ATOM     45  CA  LEU A   4     -12.965  17.785  56.531  1.00 82.10           C  
ATOM     46  HA  LEU A   4     -12.500  18.034  57.484  1.00 82.10           H  
ATOM     47  C   LEU A   4     -14.129  18.764  56.276  1.00 82.10           C  
ATOM     48  CB  LEU A   4     -11.896  17.913  55.428  1.00 82.10           C  
ATOM     49  HB2 LEU A   4     -12.308  17.508  54.503  1.00 82.10           H  
ATOM     50  HB3 LEU A   4     -11.696  18.971  55.258  1.00 82.10           H  
ATOM     51  O   LEU A   4     -15.019  18.452  55.472  1.00 82.10           O  
ATOM     52  CG  LEU A   4     -10.560  17.213  55.724  1.00 82.10           C  
ATOM     53  HG  LEU A   4     -10.745  16.171  55.984  1.00 82.10           H  
ATOM     54  CD1 LEU A   4      -9.681  17.236  54.473  1.00 82.10           C  
ATOM     55 HD11 LEU A   4     -10.199  16.757  53.642  1.00 82.10           H  
ATOM     56 HD12 LEU A   4      -8.738  16.722  54.662  1.00 82.10           H  
ATOM     57 HD13 LEU A   4      -9.467  18.268  54.195  1.00 82.10           H  
ATOM     58  CD2 LEU A   4      -9.792  17.880  56.866  1.00 82.10           C  
ATOM     59 HD21 LEU A   4      -8.813  17.415  56.985  1.00 82.10           H  
ATOM     60 HD22 LEU A   4     -10.340  17.785  57.804  1.00 82.10           H  
ATOM     61 HD23 LEU A   4      -9.653  18.940  56.653  1.00 82.10           H  
ATOM     62  N   PRO A   5     -14.109  19.964  56.894  1.00 77.53           N  
ATOM     63  CA  PRO A   5     -14.963  21.080  56.496  1.00 77.53           C  
ATOM     64  HA  PRO A   5     -15.989  20.863  56.794  1.00 77.53           H  
ATOM     65  C   PRO A   5     -14.888  21.312  54.983  1.00 77.53           C  
ATOM     66  CB  PRO A   5     -14.441  22.301  57.266  1.00 77.53           C  
ATOM     67  HB2 PRO A   5     -15.250  22.971  57.559  1.00 77.53           H  
ATOM     68  HB3 PRO A   5     -13.704  22.837  56.669  1.00 77.53           H  
ATOM     69  O   PRO A   5     -13.815  21.188  54.396  1.00 77.53           O  
ATOM     70  CG  PRO A   5     -13.741  21.696  58.481  1.00 77.53           C  
ATOM     71  HG2 PRO A   5     -14.473  21.480  59.259  1.00 77.53           H  
ATOM     72  HG3 PRO A   5     -12.952  22.345  58.860  1.00 77.53           H  
ATOM     73  CD  PRO A   5     -13.178  20.390  57.929  1.00 77.53           C  
ATOM     74  HD2 PRO A   5     -13.102  19.657  58.731  1.00 77.53           H  
ATOM     75  HD3 PRO A   5     -12.200  20.566  57.482  1.00 77.53           H  
ATOM     76  N   ALA A   6     -16.009  21.657  54.344  1.00 74.73           N  
ATOM     77  H   ALA A   6     -16.857  21.780  54.879  1.00 74.73           H  
ATOM     78  CA  ALA A   6     -16.114  21.651  52.879  1.00 74.73           C  
ATOM     79  HA  ALA A   6     -16.023  20.612  52.562  1.00 74.73           H  
ATOM     80  C   ALA A   6     -14.981  22.398  52.126  1.00 74.73           C  
ATOM     81  CB  ALA A   6     -17.518  22.113  52.465  1.00 74.73           C  
ATOM     82  HB1 ALA A   6     -17.696  23.148  52.757  1.00 74.73           H  
ATOM     83  HB2 ALA A   6     -17.611  22.043  51.381  1.00 74.73           H  
ATOM     84  HB3 ALA A   6     -18.273  21.475  52.923  1.00 74.73           H  
ATOM     85  O   ALA A   6     -14.414  21.781  51.225  1.00 74.73           O  
ATOM     86  N   PRO A   7     -14.548  23.618  52.520  1.00 77.13           N  
ATOM     87  CA  PRO A   7     -13.474  24.326  51.808  1.00 77.13           C  
ATOM     88  HA  PRO A   7     -13.726  24.379  50.749  1.00 77.13           H  
ATOM     89  C   PRO A   7     -12.100  23.653  51.959  1.00 77.13           C  
ATOM     90  CB  PRO A   7     -13.449  25.744  52.398  1.00 77.13           C  
ATOM     91  HB2 PRO A   7     -12.664  25.829  53.149  1.00 77.13           H  
ATOM     92  HB3 PRO A   7     -13.305  26.494  51.620  1.00 77.13           H  
ATOM     93  O   PRO A   7     -11.286  23.648  51.039  1.00 77.13           O  
ATOM     94  CG  PRO A   7     -14.808  25.899  53.078  1.00 77.13           C  
ATOM     95  HG2 PRO A   7     -15.553  26.203  52.343  1.00 77.13           H  
ATOM     96  HG3 PRO A   7     -14.770  26.605  53.908  1.00 77.13           H  
ATOM     97  CD  PRO A   7     -15.105  24.481  53.551  1.00 77.13           C  
ATOM     98  HD2 PRO A   7     -14.593  24.293  54.495  1.00 77.13           H  
ATOM     99  HD3 PRO A   7     -16.180  24.353  53.672  1.00 77.13           H  
ATOM    100  N   GLU A   8     -11.833  23.057  53.126  1.00 81.04           N  
ATOM    101  H   GLU A   8     -12.560  23.017  53.826  1.00 81.04           H  
ATOM    102  CA  GLU A   8     -10.611  22.280  53.364  1.00 81.04           C  
ATOM    103  HA  GLU A   8      -9.749  22.838  52.998  1.00 81.04           H  
ATOM    104  C   GLU A   8     -10.650  20.953  52.597  1.00 81.04           C  
ATOM    105  CB  GLU A   8     -10.422  22.020  54.869  1.00 81.04           C  
ATOM    106  HB2 GLU A   8     -11.303  21.507  55.256  1.00 81.04           H  
ATOM    107  HB3 GLU A   8      -9.560  21.366  54.998  1.00 81.04           H  
ATOM    108  O   GLU A   8      -9.618  20.500  52.101  1.00 81.04           O  
ATOM    109  CG  GLU A   8     -10.185  23.308  55.677  1.00 81.04           C  
ATOM    110  HG2 GLU A   8     -11.044  23.967  55.550  1.00 81.04           H  
ATOM    111  HG3 GLU A   8      -9.309  23.814  55.271  1.00 81.04           H  
ATOM    112  CD  GLU A   8      -9.977  23.058  57.182  1.00 81.04           C  
ATOM    113  OE1 GLU A   8      -9.706  24.054  57.890  1.00 81.04           O  
ATOM    114  OE2 GLU A   8     -10.112  21.895  57.629  1.00 81.04           O  
ATOM    115  N   ARG A   9     -11.841  20.352  52.452  1.00 85.20           N  
ATOM    116  H   ARG A   9     -12.636  20.794  52.889  1.00 85.20           H  
ATOM    117  CA  ARG A   9     -12.062  19.132  51.667  1.00 85.20           C  
ATOM    118  HA  ARG A   9     -11.320  18.398  51.979  1.00 85.20           H  
ATOM    119  C   ARG A   9     -11.820  19.364  50.177  1.00 85.20           C  
ATOM    120  CB  ARG A   9     -13.469  18.571  51.939  1.00 85.20           C  
ATOM    121  HB2 ARG A   9     -14.221  19.227  51.502  1.00 85.20           H  
ATOM    122  HB3 ARG A   9     -13.641  18.527  53.015  1.00 85.20           H  
ATOM    123  O   ARG A   9     -11.058  18.602  49.593  1.00 85.20           O  
ATOM    124  CG  ARG A   9     -13.620  17.162  51.344  1.00 85.20           C  
ATOM    125  HG2 ARG A   9     -12.793  16.542  51.690  1.00 85.20           H  
ATOM    126  HG3 ARG A   9     -13.575  17.218  50.256  1.00 85.20           H  
ATOM    127  CD  ARG A   9     -14.930  16.480  51.750  1.00 85.20           C  
ATOM    128  HD2 ARG A   9     -15.004  16.458  52.837  1.00 85.20           H  
ATOM    129  HD3 ARG A   9     -14.897  15.447  51.402  1.00 85.20           H  
ATOM    130  NE  ARG A   9     -16.109  17.126  51.145  1.00 85.20           N  
ATOM    131  HE  ARG A   9     -16.260  16.973  50.158  1.00 85.20           H  
ATOM    132  NH1 ARG A   9     -17.048  18.057  53.042  1.00 85.20           N  
ATOM    133 HH11 ARG A   9     -16.278  17.736  53.612  1.00 85.20           H  
ATOM    134 HH12 ARG A   9     -17.854  18.475  53.486  1.00 85.20           H  
ATOM    135  NH2 ARG A   9     -18.059  18.225  51.042  1.00 85.20           N  
ATOM    136 HH21 ARG A   9     -18.823  18.755  51.436  1.00 85.20           H  
ATOM    137 HH22 ARG A   9     -18.075  17.976  50.063  1.00 85.20           H  
ATOM    138  CZ  ARG A   9     -17.060  17.801  51.758  1.00 85.20           C  
ATOM    139  N   GLU A  10     -12.409  20.404  49.585  1.00 83.12           N  
ATOM    140  H   GLU A  10     -13.043  20.976  50.126  1.00 83.12           H  
ATOM    141  CA  GLU A  10     -12.168  20.785  48.183  1.00 83.12           C  
ATOM    142  HA  GLU A  10     -12.481  19.984  47.514  1.00 83.12           H  
ATOM    143  C   GLU A  10     -10.685  21.034  47.922  1.00 83.12           C  
ATOM    144  CB  GLU A  10     -12.935  22.065  47.823  1.00 83.12           C  
ATOM    145  HB2 GLU A  10     -12.922  22.741  48.678  1.00 83.12           H  
ATOM    146  HB3 GLU A  10     -12.433  22.559  46.991  1.00 83.12           H  
ATOM    147  O   GLU A  10     -10.110  20.439  47.014  1.00 83.12           O  
ATOM    148  CG  GLU A  10     -14.371  21.776  47.386  1.00 83.12           C  
ATOM    149  HG2 GLU A  10     -14.345  21.107  46.526  1.00 83.12           H  
ATOM    150  HG3 GLU A  10     -14.895  21.271  48.198  1.00 83.12           H  
ATOM    151  CD  GLU A  10     -15.118  23.067  47.024  1.00 83.12           C  
ATOM    152  OE1 GLU A  10     -15.893  23.027  46.046  1.00 83.12           O  
ATOM    153  OE2 GLU A  10     -14.941  24.064  47.764  1.00 83.12           O  
ATOM    154  N   LYS A  11     -10.032  21.851  48.758  1.00 88.19           N  
ATOM    155  H   LYS A  11     -10.561  22.332  49.472  1.00 88.19           H  
ATOM    156  CA  LYS A  11      -8.613  22.171  48.574  1.00 88.19           C  
ATOM    157  HA  LYS A  11      -8.489  22.533  47.554  1.00 88.19           H  
ATOM    158  C   LYS A  11      -7.714  20.936  48.697  1.00 88.19           C  
ATOM    159  CB  LYS A  11      -8.223  23.287  49.548  1.00 88.19           C  
ATOM    160  HB2 LYS A  11      -8.960  24.087  49.482  1.00 88.19           H  
ATOM    161  HB3 LYS A  11      -8.207  22.905  50.569  1.00 88.19           H  
ATOM    162  O   LYS A  11      -6.778  20.787  47.917  1.00 88.19           O  
ATOM    163  CG  LYS A  11      -6.849  23.849  49.169  1.00 88.19           C  
ATOM    164  HG2 LYS A  11      -6.871  24.159  48.124  1.00 88.19           H  
ATOM    165  HG3 LYS A  11      -6.090  23.077  49.290  1.00 88.19           H  
ATOM    166  CD  LYS A  11      -6.475  25.051  50.035  1.00 88.19           C  
ATOM    167  HD2 LYS A  11      -7.248  25.815  49.947  1.00 88.19           H  
ATOM    168  HD3 LYS A  11      -6.380  24.737  51.074  1.00 88.19           H  
ATOM    169  CE  LYS A  11      -5.141  25.589  49.511  1.00 88.19           C  
ATOM    170  HE2 LYS A  11      -5.257  25.823  48.453  1.00 88.19           H  
ATOM    171  HE3 LYS A  11      -4.394  24.799  49.583  1.00 88.19           H  
ATOM    172  NZ  LYS A  11      -4.703  26.791  50.255  1.00 88.19           N  
ATOM    173  HZ1 LYS A  11      -5.393  27.523  50.160  1.00 88.19           H  
ATOM    174  HZ2 LYS A  11      -3.829  27.120  49.871  1.00 88.19           H  
ATOM    175  HZ3 LYS A  11      -4.576  26.569  51.232  1.00 88.19           H  
ATOM    176  N   ALA A  12      -8.008  20.038  49.639  1.00 89.93           N  
ATOM    177  H   ALA A  12      -8.780  20.223  50.264  1.00 89.93           H  
ATOM    178  CA  ALA A  12      -7.284  18.776  49.777  1.00 89.93           C  
ATOM    179  HA  ALA A  12      -6.217  18.990  49.832  1.00 89.93           H  
ATOM    180  C   ALA A  12      -7.494  17.843  48.570  1.00 89.93           C  
ATOM    181  CB  ALA A  12      -7.713  18.102  51.086  1.00 89.93           C  
ATOM    182  HB1 ALA A  12      -7.162  17.171  51.212  1.00 89.93           H  
ATOM    183  HB2 ALA A  12      -7.497  18.761  51.928  1.00 89.93           H  
ATOM    184  HB3 ALA A  12      -8.781  17.887  51.062  1.00 89.93           H  
ATOM    185  O   ALA A  12      -6.555  17.166  48.163  1.00 89.93           O  
ATOM    186  N   LEU A  13      -8.698  17.813  47.988  1.00 90.86           N  
ATOM    187  H   LEU A  13      -9.436  18.388  48.368  1.00 90.86           H  
ATOM    188  CA  LEU A  13      -9.004  17.000  46.807  1.00 90.86           C  
ATOM    189  HA  LEU A  13      -8.547  16.018  46.932  1.00 90.86           H  
ATOM    190  C   LEU A  13      -8.410  17.578  45.522  1.00 90.86           C  
ATOM    191  CB  LEU A  13     -10.524  16.822  46.689  1.00 90.86           C  
ATOM    192  HB2 LEU A  13     -10.769  16.442  45.697  1.00 90.86           H  
ATOM    193  HB3 LEU A  13     -11.001  17.797  46.792  1.00 90.86           H  
ATOM    194  O   LEU A  13      -7.942  16.813  44.689  1.00 90.86           O  
ATOM    195  CG  LEU A  13     -11.077  15.850  47.743  1.00 90.86           C  
ATOM    196  HG  LEU A  13     -10.688  16.106  48.729  1.00 90.86           H  
ATOM    197  CD1 LEU A  13     -12.589  15.965  47.795  1.00 90.86           C  
ATOM    198 HD11 LEU A  13     -12.997  15.664  46.831  1.00 90.86           H  
ATOM    199 HD12 LEU A  13     -12.991  15.328  48.583  1.00 90.86           H  
ATOM    200 HD13 LEU A  13     -12.861  17.002  47.995  1.00 90.86           H  
ATOM    201  CD2 LEU A  13     -10.725  14.391  47.438  1.00 90.86           C  
ATOM    202 HD21 LEU A  13     -11.245  13.728  48.129  1.00 90.86           H  
ATOM    203 HD22 LEU A  13      -9.651  14.234  47.541  1.00 90.86           H  
ATOM    204 HD23 LEU A  13     -11.024  14.144  46.419  1.00 90.86           H  
ATOM    205  N   PHE A  14      -8.347  18.900  45.383  1.00 90.51           N  
ATOM    206  H   PHE A  14      -8.821  19.475  46.065  1.00 90.51           H  
ATOM    207  CA  PHE A  14      -7.668  19.565  44.272  1.00 90.51           C  
ATOM    208  HA  PHE A  14      -8.104  19.240  43.327  1.00 90.51           H  
ATOM    209  C   PHE A  14      -6.177  19.207  44.212  1.00 90.51           C  
ATOM    210  CB  PHE A  14      -7.897  21.069  44.419  1.00 90.51           C  
ATOM    211  HB2 PHE A  14      -8.967  21.268  44.358  1.00 90.51           H  
ATOM    212  HB3 PHE A  14      -7.562  21.391  45.405  1.00 90.51           H  
ATOM    213  O   PHE A  14      -5.691  18.745  43.181  1.00 90.51           O  
ATOM    214  CG  PHE A  14      -7.190  21.894  43.373  1.00 90.51           C  
ATOM    215  CD1 PHE A  14      -5.930  22.458  43.654  1.00 90.51           C  
ATOM    216  HD1 PHE A  14      -5.452  22.279  44.606  1.00 90.51           H  
ATOM    217  CD2 PHE A  14      -7.795  22.104  42.122  1.00 90.51           C  
ATOM    218  HD2 PHE A  14      -8.751  21.655  41.897  1.00 90.51           H  
ATOM    219  CE1 PHE A  14      -5.296  23.267  42.699  1.00 90.51           C  
ATOM    220  HE1 PHE A  14      -4.340  23.716  42.927  1.00 90.51           H  
ATOM    221  CE2 PHE A  14      -7.166  22.921  41.171  1.00 90.51           C  
ATOM    222  HE2 PHE A  14      -7.654  23.102  40.225  1.00 90.51           H  
ATOM    223  CZ  PHE A  14      -5.924  23.515  41.467  1.00 90.51           C  
ATOM    224  HZ  PHE A  14      -5.458  24.179  40.754  1.00 90.51           H  
ATOM    225  N   GLU A  15      -5.466  19.326  45.338  1.00 90.64           N  
ATOM    226  H   GLU A  15      -5.915  19.723  46.151  1.00 90.64           H  
ATOM    227  CA  GLU A  15      -4.067  18.883  45.458  1.00 90.64           C  
ATOM    228  HA  GLU A  15      -3.449  19.403  44.726  1.00 90.64           H  
ATOM    229  C   GLU A  15      -3.915  17.375  45.186  1.00 90.64           C  
ATOM    230  CB  GLU A  15      -3.553  19.215  46.870  1.00 90.64           C  
ATOM    231  HB2 GLU A  15      -4.271  18.843  47.601  1.00 90.64           H  
ATOM    232  HB3 GLU A  15      -2.615  18.689  47.046  1.00 90.64           H  
ATOM    233  O   GLU A  15      -2.966  16.944  44.528  1.00 90.64           O  
ATOM    234  CG  GLU A  15      -3.337  20.719  47.117  1.00 90.64           C  
ATOM    235  HG2 GLU A  15      -4.265  21.252  46.912  1.00 90.64           H  
ATOM    236  HG3 GLU A  15      -3.113  20.857  48.175  1.00 90.64           H  
ATOM    237  CD  GLU A  15      -2.197  21.336  46.291  1.00 90.64           C  
ATOM    238  OE1 GLU A  15      -2.219  22.580  46.140  1.00 90.64           O  
ATOM    239  OE2 GLU A  15      -1.310  20.580  45.836  1.00 90.64           O  
ATOM    240  N   LEU A  16      -4.872  16.558  45.641  1.00 91.63           N  
ATOM    241  H   LEU A  16      -5.621  16.959  46.187  1.00 91.63           H  
ATOM    242  CA  LEU A  16      -4.882  15.111  45.414  1.00 91.63           C  
ATOM    243  HA  LEU A  16      -3.920  14.710  45.732  1.00 91.63           H  
ATOM    244  C   LEU A  16      -5.055  14.751  43.925  1.00 91.63           C  
ATOM    245  CB  LEU A  16      -5.975  14.492  46.301  1.00 91.63           C  
ATOM    246  HB2 LEU A  16      -6.949  14.810  45.930  1.00 91.63           H  
ATOM    247  HB3 LEU A  16      -5.865  14.881  47.313  1.00 91.63           H  
ATOM    248  O   LEU A  16      -4.286  13.947  43.402  1.00 91.63           O  
ATOM    249  CG  LEU A  16      -5.910  12.955  46.344  1.00 91.63           C  
ATOM    250  HG  LEU A  16      -5.127  12.597  45.676  1.00 91.63           H  
ATOM    251  CD1 LEU A  16      -5.581  12.470  47.757  1.00 91.63           C  
ATOM    252 HD11 LEU A  16      -5.464  11.386  47.746  1.00 91.63           H  
ATOM    253 HD12 LEU A  16      -6.376  12.752  48.447  1.00 91.63           H  
ATOM    254 HD13 LEU A  16      -4.638  12.914  48.076  1.00 91.63           H  
ATOM    255  CD2 LEU A  16      -7.244  12.347  45.910  1.00 91.63           C  
ATOM    256 HD21 LEU A  16      -7.146  11.263  45.852  1.00 91.63           H  
ATOM    257 HD22 LEU A  16      -7.509  12.725  44.922  1.00 91.63           H  
ATOM    258 HD23 LEU A  16      -8.031  12.608  46.617  1.00 91.63           H  
ATOM    259  N   VAL A  17      -6.006  15.368  43.216  1.00 92.65           N  
ATOM    260  H   VAL A  17      -6.611  16.023  43.691  1.00 92.65           H  
ATOM    261  CA  VAL A  17      -6.199  15.156  41.769  1.00 92.65           C  
ATOM    262  HA  VAL A  17      -6.260  14.085  41.571  1.00 92.65           H  
ATOM    263  C   VAL A  17      -4.983  15.627  40.988  1.00 92.65           C  
ATOM    264  CB  VAL A  17      -7.497  15.804  41.247  1.00 92.65           C  
ATOM    265  HB  VAL A  17      -7.498  16.865  41.501  1.00 92.65           H  
ATOM    266  O   VAL A  17      -4.446  14.867  40.183  1.00 92.65           O  
ATOM    267  CG1 VAL A  17      -7.650  15.651  39.727  1.00 92.65           C  
ATOM    268 HG11 VAL A  17      -8.584  16.114  39.407  1.00 92.65           H  
ATOM    269 HG12 VAL A  17      -7.657  14.597  39.449  1.00 92.65           H  
ATOM    270 HG13 VAL A  17      -6.836  16.147  39.198  1.00 92.65           H  
ATOM    271  CG2 VAL A  17      -8.734  15.138  41.859  1.00 92.65           C  
ATOM    272 HG21 VAL A  17      -8.798  14.099  41.533  1.00 92.65           H  
ATOM    273 HG22 VAL A  17      -9.628  15.658  41.515  1.00 92.65           H  
ATOM    274 HG23 VAL A  17      -8.703  15.174  42.947  1.00 92.65           H  
ATOM    275  N   ARG A  18      -4.488  16.834  41.271  1.00 91.39           N  
ATOM    276  H   ARG A  18      -4.971  17.398  41.955  1.00 91.39           H  
ATOM    277  CA  ARG A  18      -3.340  17.418  40.571  1.00 91.39           C  
ATOM    278  HA  ARG A  18      -3.564  17.439  39.504  1.00 91.39           H  
ATOM    279  C   ARG A  18      -2.063  16.592  40.744  1.00 91.39           C  
ATOM    280  CB  ARG A  18      -3.162  18.852  41.080  1.00 91.39           C  
ATOM    281  HB2 ARG A  18      -4.136  19.331  41.180  1.00 91.39           H  
ATOM    282  HB3 ARG A  18      -2.693  18.841  42.064  1.00 91.39           H  
ATOM    283  O   ARG A  18      -1.334  16.372  39.779  1.00 91.39           O  
ATOM    284  CG  ARG A  18      -2.321  19.678  40.109  1.00 91.39           C  
ATOM    285  HG2 ARG A  18      -1.319  19.253  40.042  1.00 91.39           H  
ATOM    286  HG3 ARG A  18      -2.780  19.671  39.121  1.00 91.39           H  
ATOM    287  CD  ARG A  18      -2.236  21.117  40.617  1.00 91.39           C  
ATOM    288  HD2 ARG A  18      -1.827  21.113  41.627  1.00 91.39           H  
ATOM    289  HD3 ARG A  18      -3.236  21.550  40.634  1.00 91.39           H  
ATOM    290  NE  ARG A  18      -1.368  21.901  39.735  1.00 91.39           N  
ATOM    291  HE  ARG A  18      -1.071  21.453  38.879  1.00 91.39           H  
ATOM    292  NH1 ARG A  18      -1.295  23.857  40.914  1.00 91.39           N  
ATOM    293 HH11 ARG A  18      -1.856  23.416  41.629  1.00 91.39           H  
ATOM    294 HH12 ARG A  18      -0.931  24.792  41.026  1.00 91.39           H  
ATOM    295  NH2 ARG A  18      -0.151  23.647  38.997  1.00 91.39           N  
ATOM    296 HH21 ARG A  18       0.217  24.585  39.061  1.00 91.39           H  
ATOM    297 HH22 ARG A  18       0.061  23.081  38.188  1.00 91.39           H  
ATOM    298  CZ  ARG A  18      -0.946  23.133  39.888  1.00 91.39           C  
ATOM    299  N   SER A  19      -1.805  16.097  41.955  1.00 90.41           N  
ATOM    300  H   SER A  19      -2.439  16.327  42.708  1.00 90.41           H  
ATOM    301  CA  SER A  19      -0.644  15.244  42.238  1.00 90.41           C  
ATOM    302  HA  SER A  19       0.227  15.702  41.769  1.00 90.41           H  
ATOM    303  C   SER A  19      -0.763  13.845  41.629  1.00 90.41           C  
ATOM    304  CB  SER A  19      -0.356  15.175  43.741  1.00 90.41           C  
ATOM    305  HB2 SER A  19      -0.102  16.170  44.105  1.00 90.41           H  
ATOM    306  HB3 SER A  19       0.495  14.516  43.910  1.00 90.41           H  
ATOM    307  O   SER A  19       0.233  13.330  41.118  1.00 90.41           O  
ATOM    308  OG  SER A  19      -1.461  14.693  44.472  1.00 90.41           O  
ATOM    309  HG  SER A  19      -2.082  15.421  44.553  1.00 90.41           H  
ATOM    310  N   HIS A  20      -1.957  13.242  41.591  1.00 91.40           N  
ATOM    311  H   HIS A  20      -2.739  13.663  42.072  1.00 91.40           H  
ATOM    312  CA  HIS A  20      -2.160  11.978  40.879  1.00 91.40           C  
ATOM    313  HA  HIS A  20      -1.351  11.304  41.160  1.00 91.40           H  
ATOM    314  C   HIS A  20      -2.053  12.133  39.356  1.00 91.40           C  
ATOM    315  CB  HIS A  20      -3.480  11.319  41.300  1.00 91.40           C  
ATOM    316  HB2 HIS A  20      -3.726  10.539  40.580  1.00 91.40           H  
ATOM    317  HB3 HIS A  20      -4.282  12.057  41.275  1.00 91.40           H  
ATOM    318  O   HIS A  20      -1.403  11.294  38.735  1.00 91.40           O  
ATOM    319  CG  HIS A  20      -3.414  10.672  42.663  1.00 91.40           C  
ATOM    320  CD2 HIS A  20      -4.300  10.841  43.691  1.00 91.40           C  
ATOM    321  HD2 HIS A  20      -5.162  11.491  43.674  1.00 91.40           H  
ATOM    322  ND1 HIS A  20      -2.460   9.780  43.101  1.00 91.40           N  
ATOM    323  HD1 HIS A  20      -1.621   9.521  42.603  1.00 91.40           H  
ATOM    324  CE1 HIS A  20      -2.772   9.420  44.358  1.00 91.40           C  
ATOM    325  HE1 HIS A  20      -2.195   8.746  44.974  1.00 91.40           H  
ATOM    326  NE2 HIS A  20      -3.890  10.037  44.761  1.00 91.40           N  
ATOM    327  N   ALA A  21      -2.597  13.208  38.773  1.00 88.84           N  
ATOM    328  H   ALA A  21      -3.151  13.836  39.338  1.00 88.84           H  
ATOM    329  CA  ALA A  21      -2.462  13.529  37.350  1.00 88.84           C  
ATOM    330  HA  ALA A  21      -2.869  12.711  36.755  1.00 88.84           H  
ATOM    331  C   ALA A  21      -0.985  13.702  36.953  1.00 88.84           C  
ATOM    332  CB  ALA A  21      -3.293  14.782  37.044  1.00 88.84           C  
ATOM    333  HB1 ALA A  21      -4.341  14.597  37.281  1.00 88.84           H  
ATOM    334  HB2 ALA A  21      -3.212  15.022  35.984  1.00 88.84           H  
ATOM    335  HB3 ALA A  21      -2.937  15.630  37.629  1.00 88.84           H  
ATOM    336  O   ALA A  21      -0.504  13.052  36.026  1.00 88.84           O  
ATOM    337  N   ALA A  22      -0.225  14.484  37.726  1.00 87.48           N  
ATOM    338  H   ALA A  22      -0.668  15.021  38.458  1.00 87.48           H  
ATOM    339  CA  ALA A  22       1.213  14.640  37.518  1.00 87.48           C  
ATOM    340  HA  ALA A  22       1.382  15.059  36.526  1.00 87.48           H  
ATOM    341  C   ALA A  22       1.956  13.295  37.578  1.00 87.48           C  
ATOM    342  CB  ALA A  22       1.734  15.624  38.571  1.00 87.48           C  
ATOM    343  HB1 ALA A  22       1.538  15.239  39.572  1.00 87.48           H  
ATOM    344  HB2 ALA A  22       2.808  15.769  38.453  1.00 87.48           H  
ATOM    345  HB3 ALA A  22       1.228  16.582  38.450  1.00 87.48           H  
ATOM    346  O   ALA A  22       2.813  13.020  36.740  1.00 87.48           O  
ATOM    347  N   ALA A  23       1.597  12.429  38.529  1.00 84.70           N  
ATOM    348  H   ALA A  23       0.894  12.712  39.197  1.00 84.70           H  
ATOM    349  CA  ALA A  23       2.255  11.143  38.717  1.00 84.70           C  
ATOM    350  HA  ALA A  23       3.331  11.316  38.690  1.00 84.70           H  
ATOM    351  C   ALA A  23       1.950  10.099  37.622  1.00 84.70           C  
ATOM    352  CB  ALA A  23       1.901  10.628  40.116  1.00 84.70           C  
ATOM    353  HB1 ALA A  23       0.832  10.418  40.172  1.00 84.70           H  
ATOM    354  HB2 ALA A  23       2.473   9.724  40.324  1.00 84.70           H  
ATOM    355  HB3 ALA A  23       2.159  11.382  40.859  1.00 84.70           H  
ATOM    356  O   ALA A  23       2.785   9.218  37.419  1.00 84.70           O  
ATOM    357  N   VAL A  24       0.804  10.160  36.925  1.00 80.26           N  
ATOM    358  H   VAL A  24       0.131  10.878  37.154  1.00 80.26           H  
ATOM    359  CA  VAL A  24       0.520   9.268  35.773  1.00 80.26           C  
ATOM    360  HA  VAL A  24       0.964   8.293  35.976  1.00 80.26           H  
ATOM    361  C   VAL A  24       1.186   9.758  34.485  1.00 80.26           C  
ATOM    362  CB  VAL A  24      -0.984   9.005  35.548  1.00 80.26           C  
ATOM    363  HB  VAL A  24      -1.084   8.335  34.695  1.00 80.26           H  
ATOM    364  O   VAL A  24       1.725   8.947  33.731  1.00 80.26           O  
ATOM    365  CG1 VAL A  24      -1.584   8.307  36.767  1.00 80.26           C  
ATOM    366 HG11 VAL A  24      -2.632   8.082  36.569  1.00 80.26           H  
ATOM    367 HG12 VAL A  24      -1.044   7.374  36.928  1.00 80.26           H  
ATOM    368 HG13 VAL A  24      -1.511   8.942  37.650  1.00 80.26           H  
ATOM    369  CG2 VAL A  24      -1.828  10.248  35.272  1.00 80.26           C  
ATOM    370 HG21 VAL A  24      -1.869  10.879  36.160  1.00 80.26           H  
ATOM    371 HG22 VAL A  24      -2.837   9.940  35.000  1.00 80.26           H  
ATOM    372 HG23 VAL A  24      -1.423  10.809  34.429  1.00 80.26           H  
ATOM    373  N   LEU A  25       1.256  11.084  34.306  1.00 76.70           N  
ATOM    374  H   LEU A  25       0.750  11.671  34.953  1.00 76.70           H  
ATOM    375  CA  LEU A  25       1.960  11.764  33.209  1.00 76.70           C  
ATOM    376  HA  LEU A  25       1.723  11.262  32.270  1.00 76.70           H  
ATOM    377  C   LEU A  25       3.496  11.725  33.340  1.00 76.70           C  
ATOM    378  CB  LEU A  25       1.453  13.218  33.145  1.00 76.70           C  
ATOM    379  HB2 LEU A  25       1.576  13.675  34.127  1.00 76.70           H  
ATOM    380  HB3 LEU A  25       2.074  13.778  32.445  1.00 76.70           H  
ATOM    381  O   LEU A  25       4.217  12.124  32.429  1.00 76.70           O  
ATOM    382  CG  LEU A  25      -0.015  13.361  32.699  1.00 76.70           C  
ATOM    383  HG  LEU A  25      -0.662  12.773  33.350  1.00 76.70           H  
ATOM    384  CD1 LEU A  25      -0.437  14.823  32.821  1.00 76.70           C  
ATOM    385 HD11 LEU A  25      -1.484  14.921  32.533  1.00 76.70           H  
ATOM    386 HD12 LEU A  25       0.174  15.435  32.157  1.00 76.70           H  
ATOM    387 HD13 LEU A  25      -0.319  15.160  33.850  1.00 76.70           H  
ATOM    388  CD2 LEU A  25      -0.201  12.876  31.262  1.00 76.70           C  
ATOM    389 HD21 LEU A  25      -1.153  13.222  30.861  1.00 76.70           H  
ATOM    390 HD22 LEU A  25       0.588  13.274  30.624  1.00 76.70           H  
ATOM    391 HD23 LEU A  25      -0.183  11.787  31.214  1.00 76.70           H  
ATOM    392  N   GLY A  26       4.025  11.245  34.471  1.00 73.68           N  
ATOM    393  H   GLY A  26       3.384  10.945  35.191  1.00 73.68           H  
ATOM    394  CA  GLY A  26       5.469  11.131  34.713  1.00 73.68           C  
ATOM    395  HA2 GLY A  26       5.629  10.380  35.487  1.00 73.68           H  
ATOM    396  HA3 GLY A  26       5.961  10.793  33.801  1.00 73.68           H  
ATOM    397  C   GLY A  26       6.152  12.427  35.169  1.00 73.68           C  
ATOM    398  O   GLY A  26       7.374  12.548  35.085  1.00 73.68           O  
ATOM    399  N   HIS A  27       5.400  13.407  35.672  1.00 76.79           N  
ATOM    400  H   HIS A  27       4.407  13.246  35.758  1.00 76.79           H  
ATOM    401  CA  HIS A  27       5.945  14.632  36.252  1.00 76.79           C  
ATOM    402  HA  HIS A  27       6.853  14.894  35.709  1.00 76.79           H  
ATOM    403  C   HIS A  27       6.321  14.465  37.735  1.00 76.79           C  
ATOM    404  CB  HIS A  27       4.950  15.780  36.074  1.00 76.79           C  
ATOM    405  HB2 HIS A  27       4.004  15.499  36.538  1.00 76.79           H  
ATOM    406  HB3 HIS A  27       5.335  16.652  36.602  1.00 76.79           H  
ATOM    407  O   HIS A  27       5.552  13.953  38.544  1.00 76.79           O  
ATOM    408  CG  HIS A  27       4.680  16.179  34.645  1.00 76.79           C  
ATOM    409  CD2 HIS A  27       3.484  16.631  34.158  1.00 76.79           C  
ATOM    410  HD2 HIS A  27       2.566  16.749  34.716  1.00 76.79           H  
ATOM    411  ND1 HIS A  27       5.570  16.172  33.590  1.00 76.79           N  
ATOM    412  HD1 HIS A  27       6.454  15.684  33.559  1.00 76.79           H  
ATOM    413  CE1 HIS A  27       4.917  16.613  32.500  1.00 76.79           C  
ATOM    414  HE1 HIS A  27       5.314  16.645  31.496  1.00 76.79           H  
ATOM    415  NE2 HIS A  27       3.656  16.925  32.810  1.00 76.79           N  
ATOM    416  N   ALA A  28       7.493  14.983  38.118  1.00 73.80           N  
ATOM    417  H   ALA A  28       8.109  15.336  37.400  1.00 73.80           H  
ATOM    418  CA  ALA A  28       8.025  14.878  39.484  1.00 73.80           C  
ATOM    419  HA  ALA A  28       7.810  13.876  39.854  1.00 73.80           H  
ATOM    420  C   ALA A  28       7.413  15.863  40.513  1.00 73.80           C  
ATOM    421  CB  ALA A  28       9.549  15.032  39.401  1.00 73.80           C  
ATOM    422  HB1 ALA A  28       9.961  14.286  38.722  1.00 73.80           H  
ATOM    423  HB2 ALA A  28       9.984  14.881  40.389  1.00 73.80           H  
ATOM    424  HB3 ALA A  28       9.808  16.030  39.048  1.00 73.80           H  
ATOM    425  O   ALA A  28       7.691  15.744  41.704  1.00 73.80           O  
ATOM    426  N   SER A  29       6.614  16.843  40.076  1.00 79.28           N  
ATOM    427  H   SER A  29       6.349  16.828  39.101  1.00 79.28           H  
ATOM    428  CA  SER A  29       5.896  17.801  40.935  1.00 79.28           C  
ATOM    429  HA  SER A  29       5.816  17.394  41.943  1.00 79.28           H  
ATOM    430  C   SER A  29       4.486  18.018  40.393  1.00 79.28           C  
ATOM    431  CB  SER A  29       6.629  19.154  41.026  1.00 79.28           C  
ATOM    432  HB2 SER A  29       6.807  19.541  40.022  1.00 79.28           H  
ATOM    433  HB3 SER A  29       7.585  19.016  41.532  1.00 79.28           H  
ATOM    434  O   SER A  29       4.314  18.148  39.181  1.00 79.28           O  
ATOM    435  OG  SER A  29       5.836  20.085  41.748  1.00 79.28           O  
ATOM    436  HG  SER A  29       6.285  20.927  41.854  1.00 79.28           H  
ATOM    437  N   ALA A  30       3.496  18.122  41.285  1.00 83.71           N  
ATOM    438  H   ALA A  30       3.733  18.059  42.265  1.00 83.71           H  
ATOM    439  CA  ALA A  30       2.114  18.470  40.943  1.00 83.71           C  
ATOM    440  HA  ALA A  30       1.712  17.720  40.262  1.00 83.71           H  
ATOM    441  C   ALA A  30       2.002  19.841  40.245  1.00 83.71           C  
ATOM    442  CB  ALA A  30       1.290  18.443  42.236  1.00 83.71           C  
ATOM    443  HB1 ALA A  30       1.405  17.480  42.733  1.00 83.71           H  
ATOM    444  HB2 ALA A  30       0.237  18.599  42.002  1.00 83.71           H  
ATOM    445  HB3 ALA A  30       1.619  19.234  42.910  1.00 83.71           H  
ATOM    446  O   ALA A  30       1.104  20.063  39.437  1.00 83.71           O  
ATOM    447  N   GLU A  31       2.949  20.747  40.503  1.00 77.99           N  
ATOM    448  H   GLU A  31       3.676  20.506  41.163  1.00 77.99           H  
ATOM    449  CA  GLU A  31       3.000  22.087  39.906  1.00 77.99           C  
ATOM    450  HA  GLU A  31       2.085  22.627  40.153  1.00 77.99           H  
ATOM    451  C   GLU A  31       3.126  22.050  38.375  1.00 77.99           C  
ATOM    452  CB  GLU A  31       4.196  22.852  40.489  1.00 77.99           C  
ATOM    453  HB2 GLU A  31       4.266  23.828  40.009  1.00 77.99           H  
ATOM    454  HB3 GLU A  31       5.094  22.289  40.236  1.00 77.99           H  
ATOM    455  O   GLU A  31       2.665  22.975  37.711  1.00 77.99           O  
ATOM    456  CG  GLU A  31       4.099  23.064  42.012  1.00 77.99           C  
ATOM    457  HG2 GLU A  31       3.772  22.144  42.498  1.00 77.99           H  
ATOM    458  HG3 GLU A  31       3.347  23.827  42.209  1.00 77.99           H  
ATOM    459  CD  GLU A  31       5.447  23.463  42.627  1.00 77.99           C  
ATOM    460  OE1 GLU A  31       5.442  24.312  43.545  1.00 77.99           O  
ATOM    461  OE2 GLU A  31       6.468  22.859  42.208  1.00 77.99           O  
ATOM    462  N   ARG A  32       3.704  20.972  37.817  1.00 74.10           N  
ATOM    463  H   ARG A  32       3.972  20.223  38.440  1.00 74.10           H  
ATOM    464  CA  ARG A  32       3.886  20.760  36.369  1.00 74.10           C  
ATOM    465  HA  ARG A  32       4.353  21.639  35.924  1.00 74.10           H  
ATOM    466  C   ARG A  32       2.580  20.570  35.600  1.00 74.10           C  
ATOM    467  CB  ARG A  32       4.756  19.517  36.131  1.00 74.10           C  
ATOM    468  HB2 ARG A  32       4.354  18.704  36.736  1.00 74.10           H  
ATOM    469  HB3 ARG A  32       4.665  19.200  35.093  1.00 74.10           H  
ATOM    470  O   ARG A  32       2.600  20.747  34.393  1.00 74.10           O  
ATOM    471  CG  ARG A  32       6.245  19.706  36.454  1.00 74.10           C  
ATOM    472  HG2 ARG A  32       6.368  20.374  37.306  1.00 74.10           H  
ATOM    473  HG3 ARG A  32       6.666  18.734  36.711  1.00 74.10           H  
ATOM    474  CD  ARG A  32       6.999  20.250  35.233  1.00 74.10           C  
ATOM    475  HD2 ARG A  32       6.608  21.237  34.986  1.00 74.10           H  
ATOM    476  HD3 ARG A  32       6.806  19.585  34.391  1.00 74.10           H  
ATOM    477  NE  ARG A  32       8.454  20.339  35.486  1.00 74.10           N  
ATOM    478  HE  ARG A  32       8.732  20.479  36.446  1.00 74.10           H  
ATOM    479  NH1 ARG A  32       9.153  20.203  33.298  1.00 74.10           N  
ATOM    480 HH11 ARG A  32       8.190  20.178  32.995  1.00 74.10           H  
ATOM    481 HH12 ARG A  32       9.885  20.207  32.602  1.00 74.10           H  
ATOM    482  NH2 ARG A  32      10.662  20.402  34.927  1.00 74.10           N  
ATOM    483 HH21 ARG A  32      11.378  20.386  34.216  1.00 74.10           H  
ATOM    484 HH22 ARG A  32      10.909  20.525  35.899  1.00 74.10           H  
ATOM    485  CZ  ARG A  32       9.410  20.313  34.572  1.00 74.10           C  
ATOM    486  N   VAL A  33       1.490  20.200  36.273  1.00 86.03           N  
ATOM    487  H   VAL A  33       1.558  20.107  37.276  1.00 86.03           H  
ATOM    488  CA  VAL A  33       0.162  20.062  35.662  1.00 86.03           C  
ATOM    489  HA  VAL A  33       0.260  19.878  34.592  1.00 86.03           H  
ATOM    490  C   VAL A  33      -0.602  21.368  35.876  1.00 86.03           C  
ATOM    491  CB  VAL A  33      -0.585  18.854  36.264  1.00 86.03           C  
ATOM    492  HB  VAL A  33      -0.578  18.922  37.352  1.00 86.03           H  
ATOM    493  O   VAL A  33      -0.888  21.696  37.032  1.00 86.03           O  
ATOM    494  CG1 VAL A  33      -2.039  18.763  35.797  1.00 86.03           C  
ATOM    495 HG11 VAL A  33      -2.081  18.811  34.709  1.00 86.03           H  
ATOM    496 HG12 VAL A  33      -2.494  17.833  36.135  1.00 86.03           H  
ATOM    497 HG13 VAL A  33      -2.618  19.594  36.201  1.00 86.03           H  
ATOM    498  CG2 VAL A  33       0.119  17.559  35.852  1.00 86.03           C  
ATOM    499 HG21 VAL A  33       0.176  17.499  34.765  1.00 86.03           H  
ATOM    500 HG22 VAL A  33      -0.447  16.704  36.219  1.00 86.03           H  
ATOM    501 HG23 VAL A  33       1.125  17.535  36.271  1.00 86.03           H  
ATOM    502  N   PRO A  34      -0.926  22.146  34.829  1.00 78.19           N  
ATOM    503  CA  PRO A  34      -1.872  23.251  34.927  1.00 78.19           C  
ATOM    504  HA  PRO A  34      -1.503  23.965  35.664  1.00 78.19           H  
ATOM    505  C   PRO A  34      -3.251  22.735  35.346  1.00 78.19           C  
ATOM    506  CB  PRO A  34      -1.895  23.920  33.549  1.00 78.19           C  
ATOM    507  HB2 PRO A  34      -1.978  25.005  33.623  1.00 78.19           H  
ATOM    508  HB3 PRO A  34      -2.713  23.516  32.953  1.00 78.19           H  
ATOM    509  O   PRO A  34      -3.687  21.669  34.924  1.00 78.19           O  
ATOM    510  CG  PRO A  34      -0.565  23.495  32.930  1.00 78.19           C  
ATOM    511  HG2 PRO A  34      -0.595  23.511  31.840  1.00 78.19           H  
ATOM    512  HG3 PRO A  34       0.238  24.133  33.300  1.00 78.19           H  
ATOM    513  CD  PRO A  34      -0.398  22.084  33.479  1.00 78.19           C  
ATOM    514  HD2 PRO A  34       0.655  21.800  33.451  1.00 78.19           H  
ATOM    515  HD3 PRO A  34      -0.997  21.383  32.898  1.00 78.19           H  
ATOM    516  N   ALA A  35      -3.930  23.474  36.219  1.00 78.06           N  
ATOM    517  H   ALA A  35      -3.563  24.373  36.497  1.00 78.06           H  
ATOM    518  CA  ALA A  35      -5.176  23.011  36.832  1.00 78.06           C  
ATOM    519  HA  ALA A  35      -5.065  21.964  37.115  1.00 78.06           H  
ATOM    520  C   ALA A  35      -6.406  23.109  35.915  1.00 78.06           C  
ATOM    521  CB  ALA A  35      -5.383  23.843  38.090  1.00 78.06           C  
ATOM    522  HB1 ALA A  35      -6.309  23.519  38.564  1.00 78.06           H  
ATOM    523  HB2 ALA A  35      -4.540  23.697  38.766  1.00 78.06           H  
ATOM    524  HB3 ALA A  35      -5.479  24.898  37.830  1.00 78.06           H  
ATOM    525  O   ALA A  35      -7.386  22.400  36.130  1.00 78.06           O  
ATOM    526  N   ASP A  36      -6.323  24.004  34.933  1.00 74.35           N  
ATOM    527  H   ASP A  36      -5.466  24.533  34.852  1.00 74.35           H  
ATOM    528  CA  ASP A  36      -7.412  24.418  34.046  1.00 74.35           C  
ATOM    529  HA  ASP A  36      -8.349  23.972  34.382  1.00 74.35           H  
ATOM    530  C   ASP A  36      -7.181  23.947  32.600  1.00 74.35           C  
ATOM    531  CB  ASP A  36      -7.542  25.950  34.142  1.00 74.35           C  
ATOM    532  HB2 ASP A  36      -8.416  26.277  33.579  1.00 74.35           H  
ATOM    533  HB3 ASP A  36      -6.656  26.411  33.707  1.00 74.35           H  
ATOM    534  O   ASP A  36      -7.919  24.325  31.698  1.00 74.35           O  
ATOM    535  CG  ASP A  36      -7.688  26.408  35.594  1.00 74.35           C  
ATOM    536  OD1 ASP A  36      -8.524  25.846  36.330  1.00 74.35           O  
ATOM    537  OD2 ASP A  36      -6.922  27.268  36.086  1.00 74.35           O  
ATOM    538  N   GLN A  37      -6.130  23.150  32.375  1.00 76.58           N  
ATOM    539  H   GLN A  37      -5.638  22.778  33.175  1.00 76.58           H  
ATOM    540  CA  GLN A  37      -5.831  22.561  31.075  1.00 76.58           C  
ATOM    541  HA  GLN A  37      -6.270  23.193  30.304  1.00 76.58           H  
ATOM    542  C   GLN A  37      -6.473  21.178  30.966  1.00 76.58           C  
ATOM    543  CB  GLN A  37      -4.315  22.532  30.840  1.00 76.58           C  
ATOM    544  HB2 GLN A  37      -3.924  23.538  30.994  1.00 76.58           H  
ATOM    545  HB3 GLN A  37      -3.836  21.844  31.536  1.00 76.58           H  
ATOM    546  O   GLN A  37      -6.449  20.396  31.922  1.00 76.58           O  
ATOM    547  CG  GLN A  37      -4.014  22.115  29.396  1.00 76.58           C  
ATOM    548  HG2 GLN A  37      -4.659  22.696  28.736  1.00 76.58           H  
ATOM    549  HG3 GLN A  37      -4.245  21.060  29.256  1.00 76.58           H  
ATOM    550  CD  GLN A  37      -2.575  22.351  28.960  1.00 76.58           C  
ATOM    551  NE2 GLN A  37      -2.356  22.434  27.671  1.00 76.58           N  
ATOM    552 HE21 GLN A  37      -1.418  22.591  27.331  1.00 76.58           H  
ATOM    553 HE22 GLN A  37      -3.155  22.410  27.053  1.00 76.58           H  
ATOM    554  OE1 GLN A  37      -1.649  22.471  29.754  1.00 76.58           O  
ATOM    555  N   ALA A  38      -7.027  20.878  29.792  1.00 78.88           N  
ATOM    556  H   ALA A  38      -6.987  21.550  29.039  1.00 78.88           H  
ATOM    557  CA  ALA A  38      -7.702  19.618  29.550  1.00 78.88           C  
ATOM    558  HA  ALA A  38      -8.445  19.498  30.338  1.00 78.88           H  
ATOM    559  C   ALA A  38      -6.727  18.431  29.610  1.00 78.88           C  
ATOM    560  CB  ALA A  38      -8.446  19.690  28.212  1.00 78.88           C  
ATOM    561  HB1 ALA A  38      -8.990  18.760  28.042  1.00 78.88           H  
ATOM    562  HB2 ALA A  38      -7.738  19.847  27.398  1.00 78.88           H  
ATOM    563  HB3 ALA A  38      -9.157  20.515  28.229  1.00 78.88           H  
ATOM    564  O   ALA A  38      -5.632  18.464  29.047  1.00 78.88           O  
ATOM    565  N   PHE A  39      -7.160  17.335  30.229  1.00 80.97           N  
ATOM    566  H   PHE A  39      -8.058  17.394  30.688  1.00 80.97           H  
ATOM    567  CA  PHE A  39      -6.434  16.074  30.331  1.00 80.97           C  
ATOM    568  HA  PHE A  39      -5.535  16.235  30.925  1.00 80.97           H  
ATOM    569  C   PHE A  39      -5.949  15.572  28.959  1.00 80.97           C  
ATOM    570  CB  PHE A  39      -7.356  15.066  31.049  1.00 80.97           C  
ATOM    571  HB2 PHE A  39      -8.331  15.082  30.563  1.00 80.97           H  
ATOM    572  HB3 PHE A  39      -6.972  14.053  30.925  1.00 80.97           H  
ATOM    573  O   PHE A  39      -4.805  15.136  28.849  1.00 80.97           O  
ATOM    574  CG  PHE A  39      -7.537  15.273  32.546  1.00 80.97           C  
ATOM    575  CD1 PHE A  39      -6.432  15.523  33.386  1.00 80.97           C  
ATOM    576  HD1 PHE A  39      -5.438  15.611  32.971  1.00 80.97           H  
ATOM    577  CD2 PHE A  39      -8.821  15.173  33.113  1.00 80.97           C  
ATOM    578  HD2 PHE A  39      -9.682  15.001  32.484  1.00 80.97           H  
ATOM    579  CE1 PHE A  39      -6.609  15.683  34.771  1.00 80.97           C  
ATOM    580  HE1 PHE A  39      -5.757  15.894  35.400  1.00 80.97           H  
ATOM    581  CE2 PHE A  39      -8.999  15.341  34.497  1.00 80.97           C  
ATOM    582  HE2 PHE A  39      -9.996  15.317  34.911  1.00 80.97           H  
ATOM    583  CZ  PHE A  39      -7.896  15.596  35.327  1.00 80.97           C  
ATOM    584  HZ  PHE A  39      -8.047  15.753  36.384  1.00 80.97           H  
ATOM    585  N   ALA A  40      -6.756  15.721  27.904  1.00 66.91           N  
ATOM    586  H   ALA A  40      -7.674  16.115  28.053  1.00 66.91           H  
ATOM    587  CA  ALA A  40      -6.366  15.362  26.540  1.00 66.91           C  
ATOM    588  HA  ALA A  40      -6.127  14.298  26.517  1.00 66.91           H  
ATOM    589  C   ALA A  40      -5.112  16.119  26.044  1.00 66.91           C  
ATOM    590  CB  ALA A  40      -7.571  15.605  25.623  1.00 66.91           C  
ATOM    591  HB1 ALA A  40      -7.841  16.661  25.625  1.00 66.91           H  
ATOM    592  HB2 ALA A  40      -8.421  15.011  25.960  1.00 66.91           H  
ATOM    593  HB3 ALA A  40      -7.318  15.307  24.606  1.00 66.91           H  
ATOM    594  O   ALA A  40      -4.206  15.501  25.491  1.00 66.91           O  
ATOM    595  N   GLU A  41      -5.014  17.430  26.293  1.00 67.56           N  
ATOM    596  H   GLU A  41      -5.739  17.883  26.829  1.00 67.56           H  
ATOM    597  CA  GLU A  41      -3.851  18.248  25.900  1.00 67.56           C  
ATOM    598  HA  GLU A  41      -3.605  18.066  24.854  1.00 67.56           H  
ATOM    599  C   GLU A  41      -2.602  17.944  26.731  1.00 67.56           C  
ATOM    600  CB  GLU A  41      -4.160  19.733  26.088  1.00 67.56           C  
ATOM    601  HB2 GLU A  41      -4.414  19.909  27.133  1.00 67.56           H  
ATOM    602  HB3 GLU A  41      -3.255  20.293  25.853  1.00 67.56           H  
ATOM    603  O   GLU A  41      -1.477  18.087  26.258  1.00 67.56           O  
ATOM    604  CG  GLU A  41      -5.292  20.259  25.202  1.00 67.56           C  
ATOM    605  HG2 GLU A  41      -6.207  19.709  25.424  1.00 67.56           H  
ATOM    606  HG3 GLU A  41      -5.031  20.087  24.158  1.00 67.56           H  
ATOM    607  CD  GLU A  41      -5.534  21.758  25.432  1.00 67.56           C  
ATOM    608  OE1 GLU A  41      -6.495  22.271  24.824  1.00 67.56           O  
ATOM    609  OE2 GLU A  41      -4.777  22.370  26.228  1.00 67.56           O  
ATOM    610  N   LEU A  42      -2.796  17.492  27.971  1.00 70.86           N  
ATOM    611  H   LEU A  42      -3.750  17.435  28.298  1.00 70.86           H  
ATOM    612  CA  LEU A  42      -1.719  17.069  28.864  1.00 70.86           C  
ATOM    613  HA  LEU A  42      -0.898  17.780  28.773  1.00 70.86           H  
ATOM    614  C   LEU A  42      -1.127  15.699  28.487  1.00 70.86           C  
ATOM    615  CB  LEU A  42      -2.248  17.083  30.309  1.00 70.86           C  
ATOM    616  HB2 LEU A  42      -1.470  16.693  30.966  1.00 70.86           H  
ATOM    617  HB3 LEU A  42      -3.107  16.415  30.368  1.00 70.86           H  
ATOM    618  O   LEU A  42      -0.201  15.241  29.153  1.00 70.86           O  
ATOM    619  CG  LEU A  42      -2.661  18.470  30.824  1.00 70.86           C  
ATOM    620  HG  LEU A  42      -3.344  18.951  30.124  1.00 70.86           H  
ATOM    621  CD1 LEU A  42      -3.373  18.322  32.169  1.00 70.86           C  
ATOM    622 HD11 LEU A  42      -2.766  17.727  32.852  1.00 70.86           H  
ATOM    623 HD12 LEU A  42      -4.334  17.832  32.011  1.00 70.86           H  
ATOM    624 HD13 LEU A  42      -3.572  19.306  32.593  1.00 70.86           H  
ATOM    625  CD2 LEU A  42      -1.451  19.379  31.021  1.00 70.86           C  
ATOM    626 HD21 LEU A  42      -0.921  19.510  30.077  1.00 70.86           H  
ATOM    627 HD22 LEU A  42      -1.817  20.362  31.317  1.00 70.86           H  
ATOM    628 HD23 LEU A  42      -0.776  18.972  31.773  1.00 70.86           H  
ATOM    629  N   GLY A  43      -1.658  15.032  27.456  1.00 64.38           N  
ATOM    630  H   GLY A  43      -2.384  15.485  26.919  1.00 64.38           H  
ATOM    631  CA  GLY A  43      -1.269  13.675  27.076  1.00 64.38           C  
ATOM    632  HA2 GLY A  43      -1.588  13.499  26.049  1.00 64.38           H  
ATOM    633  HA3 GLY A  43      -0.184  13.577  27.122  1.00 64.38           H  
ATOM    634  C   GLY A  43      -1.895  12.592  27.957  1.00 64.38           C  
ATOM    635  O   GLY A  43      -1.355  11.490  28.045  1.00 64.38           O  
ATOM    636  N   VAL A  44      -3.022  12.873  28.626  1.00 74.39           N  
ATOM    637  H   VAL A  44      -3.434  13.789  28.513  1.00 74.39           H  
ATOM    638  CA  VAL A  44      -3.795  11.854  29.353  1.00 74.39           C  
ATOM    639  HA  VAL A  44      -3.073  11.195  29.835  1.00 74.39           H  
ATOM    640  C   VAL A  44      -4.599  11.022  28.349  1.00 74.39           C  
ATOM    641  CB  VAL A  44      -4.678  12.436  30.468  1.00 74.39           C  
ATOM    642  HB  VAL A  44      -5.457  13.033  29.993  1.00 74.39           H  
ATOM    643  O   VAL A  44      -5.802  11.191  28.161  1.00 74.39           O  
ATOM    644  CG1 VAL A  44      -5.353  11.355  31.322  1.00 74.39           C  
ATOM    645 HG11 VAL A  44      -6.007  11.824  32.056  1.00 74.39           H  
ATOM    646 HG12 VAL A  44      -5.960  10.710  30.687  1.00 74.39           H  
ATOM    647 HG13 VAL A  44      -4.600  10.758  31.837  1.00 74.39           H  
ATOM    648  CG2 VAL A  44      -3.890  13.301  31.460  1.00 74.39           C  
ATOM    649 HG21 VAL A  44      -4.563  13.687  32.226  1.00 74.39           H  
ATOM    650 HG22 VAL A  44      -3.434  14.143  30.940  1.00 74.39           H  
ATOM    651 HG23 VAL A  44      -3.114  12.704  31.938  1.00 74.39           H  
ATOM    652  N   ASP A  45      -3.886  10.114  27.695  1.00 58.12           N  
ATOM    653  H   ASP A  45      -2.890  10.112  27.863  1.00 58.12           H  
ATOM    654  CA  ASP A  45      -4.425   9.052  26.853  1.00 58.12           C  
ATOM    655  HA  ASP A  45      -5.115   9.497  26.137  1.00 58.12           H  
ATOM    656  C   ASP A  45      -5.201   7.991  27.659  1.00 58.12           C  
ATOM    657  CB  ASP A  45      -3.257   8.430  26.068  1.00 58.12           C  
ATOM    658  HB2 ASP A  45      -2.744   9.221  25.521  1.00 58.12           H  
ATOM    659  HB3 ASP A  45      -3.662   7.737  25.331  1.00 58.12           H  
ATOM    660  O   ASP A  45      -5.331   8.071  28.882  1.00 58.12           O  
ATOM    661  CG  ASP A  45      -2.223   7.677  26.923  1.00 58.12           C  
ATOM    662  OD1 ASP A  45      -2.362   7.573  28.166  1.00 58.12           O  
ATOM    663  OD2 ASP A  45      -1.262   7.157  26.326  1.00 58.12           O  
ATOM    664  N   SER A  46      -5.708   6.952  26.986  1.00 51.09           N  
ATOM    665  H   SER A  46      -5.602   6.923  25.982  1.00 51.09           H  
ATOM    666  CA  SER A  46      -6.479   5.874  27.623  1.00 51.09           C  
ATOM    667  HA  SER A  46      -7.408   6.295  28.008  1.00 51.09           H  
ATOM    668  C   SER A  46      -5.754   5.206  28.800  1.00 51.09           C  
ATOM    669  CB  SER A  46      -6.824   4.794  26.593  1.00 51.09           C  
ATOM    670  HB2 SER A  46      -7.509   4.072  27.039  1.00 51.09           H  
ATOM    671  HB3 SER A  46      -5.915   4.272  26.293  1.00 51.09           H  
ATOM    672  O   SER A  46      -6.393   4.897  29.806  1.00 51.09           O  
ATOM    673  OG  SER A  46      -7.419   5.367  25.445  1.00 51.09           O  
ATOM    674  HG  SER A  46      -8.189   5.881  25.700  1.00 51.09           H  
ATOM    675  N   LEU A  47      -4.433   5.015  28.710  1.00 50.75           N  
ATOM    676  H   LEU A  47      -3.948   5.394  27.909  1.00 50.75           H  
ATOM    677  CA  LEU A  47      -3.626   4.397  29.766  1.00 50.75           C  
ATOM    678  HA  LEU A  47      -4.117   3.477  30.085  1.00 50.75           H  
ATOM    679  C   LEU A  47      -3.516   5.325  30.984  1.00 50.75           C  
ATOM    680  CB  LEU A  47      -2.244   4.056  29.172  1.00 50.75           C  
ATOM    681  HB2 LEU A  47      -1.781   4.979  28.822  1.00 50.75           H  
ATOM    682  HB3 LEU A  47      -2.382   3.408  28.307  1.00 50.75           H  
ATOM    683  O   LEU A  47      -3.779   4.927  32.121  1.00 50.75           O  
ATOM    684  CG  LEU A  47      -1.280   3.368  30.157  1.00 50.75           C  
ATOM    685  HG  LEU A  47      -1.193   3.965  31.065  1.00 50.75           H  
ATOM    686  CD1 LEU A  47      -1.747   1.959  30.528  1.00 50.75           C  
ATOM    687 HD11 LEU A  47      -2.697   2.009  31.058  1.00 50.75           H  
ATOM    688 HD12 LEU A  47      -1.015   1.485  31.182  1.00 50.75           H  
ATOM    689 HD13 LEU A  47      -1.874   1.355  29.630  1.00 50.75           H  
ATOM    690  CD2 LEU A  47       0.114   3.261  29.535  1.00 50.75           C  
ATOM    691 HD21 LEU A  47       0.072   2.629  28.648  1.00 50.75           H  
ATOM    692 HD22 LEU A  47       0.809   2.835  30.257  1.00 50.75           H  
ATOM    693 HD23 LEU A  47       0.460   4.253  29.244  1.00 50.75           H  
ATOM    694  N   SER A  48      -3.169   6.585  30.736  1.00 66.33           N  
ATOM    695  H   SER A  48      -2.989   6.847  29.778  1.00 66.33           H  
ATOM    696  CA  SER A  48      -3.009   7.620  31.758  1.00 66.33           C  
ATOM    697  HA  SER A  48      -2.310   7.271  32.518  1.00 66.33           H  
ATOM    698  C   SER A  48      -4.341   7.950  32.440  1.00 66.33           C  
ATOM    699  CB  SER A  48      -2.426   8.864  31.091  1.00 66.33           C  
ATOM    700  HB2 SER A  48      -3.152   9.237  30.368  1.00 66.33           H  
ATOM    701  HB3 SER A  48      -2.228   9.628  31.842  1.00 66.33           H  
ATOM    702  O   SER A  48      -4.390   8.117  33.660  1.00 66.33           O  
ATOM    703  OG  SER A  48      -1.227   8.541  30.415  1.00 66.33           O  
ATOM    704  HG  SER A  48      -1.481   8.246  29.537  1.00 66.33           H  
ATOM    705  N   ALA A  49      -5.437   7.965  31.679  1.00 69.19           N  
ATOM    706  H   ALA A  49      -5.314   7.864  30.681  1.00 69.19           H  
ATOM    707  CA  ALA A  49      -6.804   8.137  32.161  1.00 69.19           C  
ATOM    708  HA  ALA A  49      -6.875   9.075  32.712  1.00 69.19           H  
ATOM    709  C   ALA A  49      -7.239   6.996  33.088  1.00 69.19           C  
ATOM    710  CB  ALA A  49      -7.727   8.193  30.941  1.00 69.19           C  
ATOM    711  HB1 ALA A  49      -7.633   7.282  30.351  1.00 69.19           H  
ATOM    712  HB2 ALA A  49      -8.761   8.286  31.276  1.00 69.19           H  
ATOM    713  HB3 ALA A  49      -7.465   9.042  30.310  1.00 69.19           H  
ATOM    714  O   ALA A  49      -7.781   7.239  34.172  1.00 69.19           O  
ATOM    715  N   LEU A  50      -6.970   5.750  32.683  1.00 62.25           N  
ATOM    716  H   LEU A  50      -6.546   5.624  31.775  1.00 62.25           H  
ATOM    717  CA  LEU A  50      -7.265   4.556  33.469  1.00 62.25           C  
ATOM    718  HA  LEU A  50      -8.335   4.536  33.680  1.00 62.25           H  
ATOM    719  C   LEU A  50      -6.510   4.579  34.804  1.00 62.25           C  
ATOM    720  CB  LEU A  50      -6.883   3.318  32.639  1.00 62.25           C  
ATOM    721  HB2 LEU A  50      -5.797   3.277  32.556  1.00 62.25           H  
ATOM    722  HB3 LEU A  50      -7.279   3.416  31.628  1.00 62.25           H  
ATOM    723  O   LEU A  50      -7.118   4.381  35.860  1.00 62.25           O  
ATOM    724  CG  LEU A  50      -7.402   2.002  33.240  1.00 62.25           C  
ATOM    725  HG  LEU A  50      -7.451   2.075  34.326  1.00 62.25           H  
ATOM    726  CD1 LEU A  50      -8.802   1.695  32.704  1.00 62.25           C  
ATOM    727 HD11 LEU A  50      -8.753   1.566  31.623  1.00 62.25           H  
ATOM    728 HD12 LEU A  50      -9.169   0.767  33.141  1.00 62.25           H  
ATOM    729 HD13 LEU A  50      -9.473   2.524  32.928  1.00 62.25           H  
ATOM    730  CD2 LEU A  50      -6.471   0.845  32.892  1.00 62.25           C  
ATOM    731 HD21 LEU A  50      -5.470   1.042  33.276  1.00 62.25           H  
ATOM    732 HD22 LEU A  50      -6.841  -0.082  33.329  1.00 62.25           H  
ATOM    733 HD23 LEU A  50      -6.411   0.727  31.810  1.00 62.25           H  
ATOM    734  N   GLU A  51      -5.202   4.863  34.779  1.00 68.08           N  
ATOM    735  H   GLU A  51      -4.750   4.997  33.886  1.00 68.08           H  
ATOM    736  CA  GLU A  51      -4.411   4.993  36.004  1.00 68.08           C  
ATOM    737  HA  GLU A  51      -4.517   4.078  36.587  1.00 68.08           H  
ATOM    738  C   GLU A  51      -4.902   6.143  36.892  1.00 68.08           C  
ATOM    739  CB  GLU A  51      -2.919   5.212  35.729  1.00 68.08           C  
ATOM    740  HB2 GLU A  51      -2.780   6.004  34.993  1.00 68.08           H  
ATOM    741  HB3 GLU A  51      -2.511   5.555  36.680  1.00 68.08           H  
ATOM    742  O   GLU A  51      -5.004   5.958  38.106  1.00 68.08           O  
ATOM    743  CG  GLU A  51      -2.125   3.962  35.313  1.00 68.08           C  
ATOM    744  HG2 GLU A  51      -2.586   3.090  35.778  1.00 68.08           H  
ATOM    745  HG3 GLU A  51      -2.178   3.842  34.231  1.00 68.08           H  
ATOM    746  CD  GLU A  51      -0.651   4.037  35.770  1.00 68.08           C  
ATOM    747  OE1 GLU A  51      -0.017   2.971  35.888  1.00 68.08           O  
ATOM    748  OE2 GLU A  51      -0.174   5.130  36.171  1.00 68.08           O  
ATOM    749  N   LEU A  52      -5.230   7.309  36.321  1.00 80.28           N  
ATOM    750  H   LEU A  52      -5.096   7.413  35.326  1.00 80.28           H  
ATOM    751  CA  LEU A  52      -5.717   8.467  37.075  1.00 80.28           C  
ATOM    752  HA  LEU A  52      -4.962   8.726  37.818  1.00 80.28           H  
ATOM    753  C   LEU A  52      -7.009   8.125  37.822  1.00 80.28           C  
ATOM    754  CB  LEU A  52      -5.904   9.662  36.119  1.00 80.28           C  
ATOM    755  HB2 LEU A  52      -4.945   9.883  35.651  1.00 80.28           H  
ATOM    756  HB3 LEU A  52      -6.598   9.382  35.327  1.00 80.28           H  
ATOM    757  O   LEU A  52      -7.075   8.273  39.045  1.00 80.28           O  
ATOM    758  CG  LEU A  52      -6.426  10.948  36.788  1.00 80.28           C  
ATOM    759  HG  LEU A  52      -7.436  10.779  37.160  1.00 80.28           H  
ATOM    760  CD1 LEU A  52      -5.537  11.391  37.954  1.00 80.28           C  
ATOM    761 HD11 LEU A  52      -5.824  12.390  38.280  1.00 80.28           H  
ATOM    762 HD12 LEU A  52      -5.657  10.705  38.793  1.00 80.28           H  
ATOM    763 HD13 LEU A  52      -4.496  11.399  37.632  1.00 80.28           H  
ATOM    764  CD2 LEU A  52      -6.477  12.076  35.761  1.00 80.28           C  
ATOM    765 HD21 LEU A  52      -5.479  12.302  35.388  1.00 80.28           H  
ATOM    766 HD22 LEU A  52      -6.906  12.972  36.210  1.00 80.28           H  
ATOM    767 HD23 LEU A  52      -7.108  11.785  34.921  1.00 80.28           H  
ATOM    768  N   ARG A  53      -8.000   7.579  37.107  1.00 75.29           N  
ATOM    769  H   ARG A  53      -7.851   7.477  36.113  1.00 75.29           H  
ATOM    770  CA  ARG A  53      -9.265   7.093  37.676  1.00 75.29           C  
ATOM    771  HA  ARG A  53      -9.814   7.932  38.104  1.00 75.29           H  
ATOM    772  C   ARG A  53      -9.019   6.081  38.798  1.00 75.29           C  
ATOM    773  CB  ARG A  53     -10.090   6.472  36.537  1.00 75.29           C  
ATOM    774  HB2 ARG A  53     -10.230   7.209  35.746  1.00 75.29           H  
ATOM    775  HB3 ARG A  53      -9.520   5.644  36.115  1.00 75.29           H  
ATOM    776  O   ARG A  53      -9.601   6.202  39.874  1.00 75.29           O  
ATOM    777  CG  ARG A  53     -11.476   5.982  36.994  1.00 75.29           C  
ATOM    778  HG2 ARG A  53     -12.163   6.828  36.992  1.00 75.29           H  
ATOM    779  HG3 ARG A  53     -11.440   5.574  38.004  1.00 75.29           H  
ATOM    780  CD  ARG A  53     -12.027   4.892  36.073  1.00 75.29           C  
ATOM    781  HD2 ARG A  53     -13.045   4.664  36.390  1.00 75.29           H  
ATOM    782  HD3 ARG A  53     -12.057   5.282  35.055  1.00 75.29           H  
ATOM    783  NE  ARG A  53     -11.227   3.649  36.132  1.00 75.29           N  
ATOM    784  HE  ARG A  53     -10.539   3.563  36.867  1.00 75.29           H  
ATOM    785  NH1 ARG A  53     -12.093   2.639  34.265  1.00 75.29           N  
ATOM    786 HH11 ARG A  53     -12.644   3.469  34.102  1.00 75.29           H  
ATOM    787 HH12 ARG A  53     -12.101   1.875  33.605  1.00 75.29           H  
ATOM    788  NH2 ARG A  53     -10.530   1.603  35.467  1.00 75.29           N  
ATOM    789 HH21 ARG A  53     -10.470   0.872  34.773  1.00 75.29           H  
ATOM    790 HH22 ARG A  53      -9.888   1.629  36.246  1.00 75.29           H  
ATOM    791  CZ  ARG A  53     -11.290   2.639  35.288  1.00 75.29           C  
ATOM    792  N   ASN A  54      -8.146   5.098  38.570  1.00 69.20           N  
ATOM    793  H   ASN A  54      -7.703   5.061  37.663  1.00 69.20           H  
ATOM    794  CA  ASN A  54      -7.857   4.040  39.542  1.00 69.20           C  
ATOM    795  HA  ASN A  54      -8.797   3.587  39.858  1.00 69.20           H  
ATOM    796  C   ASN A  54      -7.186   4.588  40.814  1.00 69.20           C  
ATOM    797  CB  ASN A  54      -6.992   2.957  38.869  1.00 69.20           C  
ATOM    798  HB2 ASN A  54      -6.120   3.424  38.412  1.00 69.20           H  
ATOM    799  HB3 ASN A  54      -6.642   2.260  39.630  1.00 69.20           H  
ATOM    800  O   ASN A  54      -7.588   4.232  41.924  1.00 69.20           O  
ATOM    801  CG  ASN A  54      -7.722   2.143  37.812  1.00 69.20           C  
ATOM    802  ND2 ASN A  54      -6.999   1.341  37.064  1.00 69.20           N  
ATOM    803 HD21 ASN A  54      -5.992   1.351  37.137  1.00 69.20           H  
ATOM    804 HD22 ASN A  54      -7.450   0.829  36.319  1.00 69.20           H  
ATOM    805  OD1 ASN A  54      -8.937   2.186  37.661  1.00 69.20           O  
ATOM    806  N   ARG A  55      -6.202   5.487  40.671  1.00 81.99           N  
ATOM    807  H   ARG A  55      -5.933   5.743  39.731  1.00 81.99           H  
ATOM    808  CA  ARG A  55      -5.519   6.147  41.798  1.00 81.99           C  
ATOM    809  HA  ARG A  55      -5.129   5.389  42.477  1.00 81.99           H  
ATOM    810  C   ARG A  55      -6.496   6.986  42.620  1.00 81.99           C  
ATOM    811  CB  ARG A  55      -4.356   7.009  41.275  1.00 81.99           C  
ATOM    812  HB2 ARG A  55      -4.005   7.650  42.083  1.00 81.99           H  
ATOM    813  HB3 ARG A  55      -4.720   7.647  40.470  1.00 81.99           H  
ATOM    814  O   ARG A  55      -6.492   6.891  43.845  1.00 81.99           O  
ATOM    815  CG  ARG A  55      -3.167   6.169  40.773  1.00 81.99           C  
ATOM    816  HG2 ARG A  55      -2.704   5.653  41.615  1.00 81.99           H  
ATOM    817  HG3 ARG A  55      -3.512   5.420  40.060  1.00 81.99           H  
ATOM    818  CD  ARG A  55      -2.128   7.070  40.093  1.00 81.99           C  
ATOM    819  HD2 ARG A  55      -1.700   7.737  40.841  1.00 81.99           H  
ATOM    820  HD3 ARG A  55      -2.641   7.680  39.349  1.00 81.99           H  
ATOM    821  NE  ARG A  55      -1.073   6.294  39.404  1.00 81.99           N  
ATOM    822  HE  ARG A  55      -1.382   5.618  38.720  1.00 81.99           H  
ATOM    823  NH1 ARG A  55       0.803   7.423  40.123  1.00 81.99           N  
ATOM    824 HH11 ARG A  55       0.214   8.037  40.667  1.00 81.99           H  
ATOM    825 HH12 ARG A  55       1.783   7.613  39.967  1.00 81.99           H  
ATOM    826  NH2 ARG A  55       0.989   5.884  38.537  1.00 81.99           N  
ATOM    827 HH21 ARG A  55       1.956   6.137  38.391  1.00 81.99           H  
ATOM    828 HH22 ARG A  55       0.561   5.395  37.764  1.00 81.99           H  
ATOM    829  CZ  ARG A  55       0.228   6.527  39.369  1.00 81.99           C  
ATOM    830  N   LEU A  56      -7.373   7.742  41.960  1.00 86.87           N  
ATOM    831  H   LEU A  56      -7.313   7.776  40.952  1.00 86.87           H  
ATOM    832  CA  LEU A  56      -8.385   8.561  42.627  1.00 86.87           C  
ATOM    833  HA  LEU A  56      -7.898   9.136  43.414  1.00 86.87           H  
ATOM    834  C   LEU A  56      -9.442   7.726  43.345  1.00 86.87           C  
ATOM    835  CB  LEU A  56      -9.026   9.511  41.606  1.00 86.87           C  
ATOM    836  HB2 LEU A  56      -9.898   9.983  42.059  1.00 86.87           H  
ATOM    837  HB3 LEU A  56      -9.359   8.931  40.745  1.00 86.87           H  
ATOM    838  O   LEU A  56      -9.758   8.027  44.497  1.00 86.87           O  
ATOM    839  CG  LEU A  56      -8.067  10.609  41.131  1.00 86.87           C  
ATOM    840  HG  LEU A  56      -7.139  10.167  40.769  1.00 86.87           H  
ATOM    841  CD1 LEU A  56      -8.706  11.399  39.995  1.00 86.87           C  
ATOM    842 HD11 LEU A  56      -9.633  11.868  40.325  1.00 86.87           H  
ATOM    843 HD12 LEU A  56      -8.018  12.169  39.646  1.00 86.87           H  
ATOM    844 HD13 LEU A  56      -8.921  10.726  39.165  1.00 86.87           H  
ATOM    845  CD2 LEU A  56      -7.725  11.566  42.266  1.00 86.87           C  
ATOM    846 HD21 LEU A  56      -7.247  11.042  43.093  1.00 86.87           H  
ATOM    847 HD22 LEU A  56      -7.008  12.294  41.886  1.00 86.87           H  
ATOM    848 HD23 LEU A  56      -8.624  12.068  42.625  1.00 86.87           H  
ATOM    849  N   GLY A  57      -9.931   6.649  42.730  1.00 82.97           N  
ATOM    850  H   GLY A  57      -9.673   6.475  41.769  1.00 82.97           H  
ATOM    851  CA  GLY A  57     -10.862   5.731  43.386  1.00 82.97           C  
ATOM    852  HA2 GLY A  57     -11.744   6.292  43.696  1.00 82.97           H  
ATOM    853  HA3 GLY A  57     -11.161   4.952  42.685  1.00 82.97           H  
ATOM    854  C   GLY A  57     -10.255   5.076  44.630  1.00 82.97           C  
ATOM    855  O   GLY A  57     -10.899   5.025  45.675  1.00 82.97           O  
ATOM    856  N   ALA A  58      -8.982   4.671  44.575  1.00 80.94           N  
ATOM    857  H   ALA A  58      -8.494   4.721  43.692  1.00 80.94           H  
ATOM    858  CA  ALA A  58      -8.271   4.127  45.733  1.00 80.94           C  
ATOM    859  HA  ALA A  58      -8.876   3.331  46.167  1.00 80.94           H  
ATOM    860  C   ALA A  58      -8.030   5.171  46.844  1.00 80.94           C  
ATOM    861  CB  ALA A  58      -6.953   3.517  45.243  1.00 80.94           C  
ATOM    862  HB1 ALA A  58      -6.323   4.290  44.802  1.00 80.94           H  
ATOM    863  HB2 ALA A  58      -7.156   2.753  44.493  1.00 80.94           H  
ATOM    864  HB3 ALA A  58      -6.427   3.062  46.082  1.00 80.94           H  
ATOM    865  O   ALA A  58      -8.150   4.853  48.026  1.00 80.94           O  
ATOM    866  N   ALA A  59      -7.702   6.415  46.483  1.00 88.34           N  
ATOM    867  H   ALA A  59      -7.553   6.604  45.502  1.00 88.34           H  
ATOM    868  CA  ALA A  59      -7.399   7.482  47.437  1.00 88.34           C  
ATOM    869  HA  ALA A  59      -6.780   7.073  48.235  1.00 88.34           H  
ATOM    870  C   ALA A  59      -8.645   8.102  48.100  1.00 88.34           C  
ATOM    871  CB  ALA A  59      -6.584   8.541  46.693  1.00 88.34           C  
ATOM    872  HB1 ALA A  59      -7.164   8.940  45.861  1.00 88.34           H  
ATOM    873  HB2 ALA A  59      -5.666   8.101  46.303  1.00 88.34           H  
ATOM    874  HB3 ALA A  59      -6.326   9.348  47.378  1.00 88.34           H  
ATOM    875  O   ALA A  59      -8.562   8.613  49.220  1.00 88.34           O  
ATOM    876  N   THR A  60      -9.794   8.072  47.421  1.00 86.00           N  
ATOM    877  H   THR A  60      -9.774   7.689  46.487  1.00 86.00           H  
ATOM    878  CA  THR A  60     -11.046   8.694  47.889  1.00 86.00           C  
ATOM    879  HA  THR A  60     -10.831   9.341  48.740  1.00 86.00           H  
ATOM    880  C   THR A  60     -12.091   7.690  48.370  1.00 86.00           C  
ATOM    881  CB  THR A  60     -11.669   9.579  46.802  1.00 86.00           C  
ATOM    882  HB  THR A  60     -12.576  10.033  47.203  1.00 86.00           H  
ATOM    883  O   THR A  60     -12.938   8.059  49.178  1.00 86.00           O  
ATOM    884  CG2 THR A  60     -10.735  10.703  46.350  1.00 86.00           C  
ATOM    885 HG21 THR A  60      -9.827  10.298  45.902  1.00 86.00           H  
ATOM    886 HG22 THR A  60     -10.466  11.321  47.207  1.00 86.00           H  
ATOM    887 HG23 THR A  60     -11.245  11.325  45.615  1.00 86.00           H  
ATOM    888  OG1 THR A  60     -12.024   8.799  45.689  1.00 86.00           O  
ATOM    889  HG1 THR A  60     -11.225   8.607  45.192  1.00 86.00           H  
ATOM    890  N   GLY A  61     -12.042   6.442  47.895  1.00 79.10           N  
ATOM    891  H   GLY A  61     -11.319   6.205  47.231  1.00 79.10           H  
ATOM    892  CA  GLY A  61     -13.115   5.454  48.048  1.00 79.10           C  
ATOM    893  HA2 GLY A  61     -12.699   4.459  47.893  1.00 79.10           H  
ATOM    894  HA3 GLY A  61     -13.520   5.510  49.058  1.00 79.10           H  
ATOM    895  C   GLY A  61     -14.278   5.636  47.061  1.00 79.10           C  
ATOM    896  O   GLY A  61     -15.179   4.800  47.038  1.00 79.10           O  
ATOM    897  N   VAL A  62     -14.268   6.692  46.238  1.00 80.29           N  
ATOM    898  H   VAL A  62     -13.467   7.308  46.249  1.00 80.29           H  
ATOM    899  CA  VAL A  62     -15.336   7.002  45.276  1.00 80.29           C  
ATOM    900  HA  VAL A  62     -16.293   6.771  45.744  1.00 80.29           H  
ATOM    901  C   VAL A  62     -15.193   6.130  44.029  1.00 80.29           C  
ATOM    902  CB  VAL A  62     -15.353   8.501  44.909  1.00 80.29           C  
ATOM    903  HB  VAL A  62     -14.403   8.765  44.445  1.00 80.29           H  
ATOM    904  O   VAL A  62     -14.107   5.983  43.465  1.00 80.29           O  
ATOM    905  CG1 VAL A  62     -16.478   8.840  43.922  1.00 80.29           C  
ATOM    906 HG11 VAL A  62     -16.318   8.344  42.965  1.00 80.29           H  
ATOM    907 HG12 VAL A  62     -16.494   9.913  43.734  1.00 80.29           H  
ATOM    908 HG13 VAL A  62     -17.447   8.549  44.327  1.00 80.29           H  
ATOM    909  CG2 VAL A  62     -15.557   9.376  46.155  1.00 80.29           C  
ATOM    910 HG21 VAL A  62     -16.517   9.148  46.618  1.00 80.29           H  
ATOM    911 HG22 VAL A  62     -15.544  10.428  45.870  1.00 80.29           H  
ATOM    912 HG23 VAL A  62     -14.762   9.205  46.880  1.00 80.29           H  
ATOM    913  N   ARG A  63     -16.303   5.551  43.563  1.00 72.89           N  
ATOM    914  H   ARG A  63     -17.176   5.754  44.028  1.00 72.89           H  
ATOM    915  CA  ARG A  63     -16.318   4.691  42.376  1.00 72.89           C  
ATOM    916  HA  ARG A  63     -15.338   4.222  42.287  1.00 72.89           H  
ATOM    917  C   ARG A  63     -16.528   5.522  41.108  1.00 72.89           C  
ATOM    918  CB  ARG A  63     -17.352   3.576  42.572  1.00 72.89           C  
ATOM    919  HB2 ARG A  63     -18.360   3.966  42.434  1.00 72.89           H  
ATOM    920  HB3 ARG A  63     -17.268   3.191  43.588  1.00 72.89           H  
ATOM    921  O   ARG A  63     -17.652   5.696  40.654  1.00 72.89           O  
ATOM    922  CG  ARG A  63     -17.085   2.424  41.597  1.00 72.89           C  
ATOM    923  HG2 ARG A  63     -17.140   2.780  40.569  1.00 72.89           H  
ATOM    924  HG3 ARG A  63     -16.088   2.026  41.786  1.00 72.89           H  
ATOM    925  CD  ARG A  63     -18.121   1.319  41.808  1.00 72.89           C  
ATOM    926  HD2 ARG A  63     -18.217   1.125  42.877  1.00 72.89           H  
ATOM    927  HD3 ARG A  63     -19.080   1.670  41.428  1.00 72.89           H  
ATOM    928  NE  ARG A  63     -17.723   0.071  41.130  1.00 72.89           N  
ATOM    929  HE  ARG A  63     -16.801   0.060  40.718  1.00 72.89           H  
ATOM    930  NH1 ARG A  63     -19.684  -1.072  41.457  1.00 72.89           N  
ATOM    931 HH11 ARG A  63     -20.082  -0.236  41.861  1.00 72.89           H  
ATOM    932 HH12 ARG A  63     -20.254  -1.894  41.320  1.00 72.89           H  
ATOM    933  NH2 ARG A  63     -17.973  -2.084  40.442  1.00 72.89           N  
ATOM    934 HH21 ARG A  63     -17.037  -2.071  40.063  1.00 72.89           H  
ATOM    935 HH22 ARG A  63     -18.552  -2.903  40.320  1.00 72.89           H  
ATOM    936  CZ  ARG A  63     -18.458  -1.019  41.014  1.00 72.89           C  
ATOM    937  N   LEU A  64     -15.428   6.025  40.556  1.00 74.09           N  
ATOM    938  H   LEU A  64     -14.555   5.888  41.045  1.00 74.09           H  
ATOM    939  CA  LEU A  64     -15.427   6.871  39.360  1.00 74.09           C  
ATOM    940  HA  LEU A  64     -16.148   7.670  39.529  1.00 74.09           H  
ATOM    941  C   LEU A  64     -15.836   6.103  38.074  1.00 74.09           C  
ATOM    942  CB  LEU A  64     -14.032   7.503  39.222  1.00 74.09           C  
ATOM    943  HB2 LEU A  64     -13.287   6.710  39.292  1.00 74.09           H  
ATOM    944  HB3 LEU A  64     -13.943   7.950  38.232  1.00 74.09           H  
ATOM    945  O   LEU A  64     -15.416   4.950  37.908  1.00 74.09           O  
ATOM    946  CG  LEU A  64     -13.720   8.588  40.270  1.00 74.09           C  
ATOM    947  HG  LEU A  64     -13.907   8.201  41.271  1.00 74.09           H  
ATOM    948  CD1 LEU A  64     -12.240   8.958  40.175  1.00 74.09           C  
ATOM    949 HD11 LEU A  64     -12.005   9.313  39.172  1.00 74.09           H  
ATOM    950 HD12 LEU A  64     -11.633   8.082  40.401  1.00 74.09           H  
ATOM    951 HD13 LEU A  64     -12.012   9.746  40.893  1.00 74.09           H  
ATOM    952  CD2 LEU A  64     -14.561   9.850  40.061  1.00 74.09           C  
ATOM    953 HD21 LEU A  64     -15.611   9.654  40.280  1.00 74.09           H  
ATOM    954 HD22 LEU A  64     -14.226  10.645  40.727  1.00 74.09           H  
ATOM    955 HD23 LEU A  64     -14.477  10.197  39.031  1.00 74.09           H  
ATOM    956  N   PRO A  65     -16.624   6.718  37.163  1.00 62.19           N  
ATOM    957  CA  PRO A  65     -16.952   6.177  35.838  1.00 62.19           C  
ATOM    958  HA  PRO A  65     -17.587   5.302  35.978  1.00 62.19           H  
ATOM    959  C   PRO A  65     -15.741   5.782  34.978  1.00 62.19           C  
ATOM    960  CB  PRO A  65     -17.765   7.272  35.136  1.00 62.19           C  
ATOM    961  HB2 PRO A  65     -18.494   6.859  34.438  1.00 62.19           H  
ATOM    962  HB3 PRO A  65     -17.096   7.961  34.620  1.00 62.19           H  
ATOM    963  O   PRO A  65     -14.602   6.164  35.227  1.00 62.19           O  
ATOM    964  CG  PRO A  65     -18.442   8.005  36.289  1.00 62.19           C  
ATOM    965  HG2 PRO A  65     -19.333   7.460  36.600  1.00 62.19           H  
ATOM    966  HG3 PRO A  65     -18.690   9.033  36.024  1.00 62.19           H  
ATOM    967  CD  PRO A  65     -17.388   7.943  37.392  1.00 62.19           C  
ATOM    968  HD2 PRO A  65     -16.732   8.812  37.329  1.00 62.19           H  
ATOM    969  HD3 PRO A  65     -17.888   7.928  38.360  1.00 62.19           H  
ATOM    970  N   THR A  66     -15.968   5.023  33.901  1.00 51.85           N  
ATOM    971  H   THR A  66     -16.923   4.802  33.657  1.00 51.85           H  
ATOM    972  CA  THR A  66     -14.870   4.691  32.966  1.00 51.85           C  
ATOM    973  HA  THR A  66     -13.991   4.429  33.555  1.00 51.85           H  
ATOM    974  C   THR A  66     -14.454   5.898  32.122  1.00 51.85           C  
ATOM    975  CB  THR A  66     -15.211   3.475  32.095  1.00 51.85           C  
ATOM    976  HB  THR A  66     -16.112   3.674  31.514  1.00 51.85           H  
ATOM    977  O   THR A  66     -13.277   6.049  31.815  1.00 51.85           O  
ATOM    978  CG2 THR A  66     -14.085   3.050  31.153  1.00 51.85           C  
ATOM    979 HG21 THR A  66     -13.147   2.938  31.697  1.00 51.85           H  
ATOM    980 HG22 THR A  66     -13.953   3.799  30.372  1.00 51.85           H  
ATOM    981 HG23 THR A  66     -14.343   2.105  30.675  1.00 51.85           H  
ATOM    982  OG1 THR A  66     -15.439   2.375  32.950  1.00 51.85           O  
ATOM    983  HG1 THR A  66     -16.266   2.533  33.411  1.00 51.85           H  
ATOM    984  N   THR A  67     -15.403   6.781  31.825  1.00 56.92           N  
ATOM    985  H   THR A  67     -16.350   6.615  32.134  1.00 56.92           H  
ATOM    986  CA  THR A  67     -15.265   8.003  31.025  1.00 56.92           C  
ATOM    987  HA  THR A  67     -14.508   7.843  30.257  1.00 56.92           H  
ATOM    988  C   THR A  67     -14.814   9.226  31.824  1.00 56.92           C  
ATOM    989  CB  THR A  67     -16.609   8.292  30.328  1.00 56.92           C  
ATOM    990  HB  THR A  67     -16.642   9.311  29.941  1.00 56.92           H  
ATOM    991  O   THR A  67     -14.810  10.317  31.274  1.00 56.92           O  
ATOM    992  CG2 THR A  67     -16.825   7.320  29.166  1.00 56.92           C  
ATOM    993 HG21 THR A  67     -16.838   6.290  29.522  1.00 56.92           H  
ATOM    994 HG22 THR A  67     -16.032   7.445  28.428  1.00 56.92           H  
ATOM    995 HG23 THR A  67     -17.779   7.546  28.691  1.00 56.92           H  
ATOM    996  OG1 THR A  67     -17.660   8.081  31.247  1.00 56.92           O  
ATOM    997  HG1 THR A  67     -17.807   8.924  31.681  1.00 56.92           H  
ATOM    998  N   THR A  68     -14.385   9.083  33.085  1.00 71.39           N  
ATOM    999  H   THR A  68     -14.415   8.157  33.488  1.00 71.39           H  
ATOM   1000  CA  THR A  68     -14.171  10.211  34.017  1.00 71.39           C  
ATOM   1001  HA  THR A  68     -15.144  10.643  34.248  1.00 71.39           H  
ATOM   1002  C   THR A  68     -13.319  11.369  33.488  1.00 71.39           C  
ATOM   1003  CB  THR A  68     -13.559   9.676  35.317  1.00 71.39           C  
ATOM   1004  HB  THR A  68     -12.715   9.026  35.086  1.00 71.39           H  
ATOM   1005  O   THR A  68     -13.599  12.508  33.839  1.00 71.39           O  
ATOM   1006  CG2 THR A  68     -13.103  10.720  36.327  1.00 71.39           C  
ATOM   1007 HG21 THR A  68     -13.930  11.395  36.547  1.00 71.39           H  
ATOM   1008 HG22 THR A  68     -12.261  11.290  35.932  1.00 71.39           H  
ATOM   1009 HG23 THR A  68     -12.782  10.224  37.243  1.00 71.39           H  
ATOM   1010  OG1 THR A  68     -14.547   8.939  35.979  1.00 71.39           O  
ATOM   1011  HG1 THR A  68     -15.382   9.380  35.808  1.00 71.39           H  
ATOM   1012  N   VAL A  69     -12.309  11.117  32.649  1.00 72.83           N  
ATOM   1013  H   VAL A  69     -12.158  10.165  32.348  1.00 72.83           H  
ATOM   1014  CA  VAL A  69     -11.483  12.183  32.036  1.00 72.83           C  
ATOM   1015  HA  VAL A  69     -11.268  12.939  32.791  1.00 72.83           H  
ATOM   1016  C   VAL A  69     -12.174  12.935  30.891  1.00 72.83           C  
ATOM   1017  CB  VAL A  69     -10.141  11.636  31.523  1.00 72.83           C  
ATOM   1018  HB  VAL A  69      -9.615  12.437  31.004  1.00 72.83           H  
ATOM   1019  O   VAL A  69     -11.725  14.009  30.518  1.00 72.83           O  
ATOM   1020  CG1 VAL A  69      -9.249  11.191  32.687  1.00 72.83           C  
ATOM   1021 HG11 VAL A  69      -9.115  12.025  33.376  1.00 72.83           H  
ATOM   1022 HG12 VAL A  69      -9.695  10.348  33.216  1.00 72.83           H  
ATOM   1023 HG13 VAL A  69      -8.274  10.902  32.297  1.00 72.83           H  
ATOM   1024  CG2 VAL A  69     -10.337  10.475  30.536  1.00 72.83           C  
ATOM   1025 HG21 VAL A  69     -10.719   9.586  31.038  1.00 72.83           H  
ATOM   1026 HG22 VAL A  69      -9.382  10.254  30.059  1.00 72.83           H  
ATOM   1027 HG23 VAL A  69     -11.023  10.765  29.740  1.00 72.83           H  
ATOM   1028  N   PHE A  70     -13.247  12.379  30.330  1.00 63.77           N  
ATOM   1029  H   PHE A  70     -13.561  11.489  30.690  1.00 63.77           H  
ATOM   1030  CA  PHE A  70     -14.143  13.048  29.385  1.00 63.77           C  
ATOM   1031  HA  PHE A  70     -13.601  13.839  28.866  1.00 63.77           H  
ATOM   1032  C   PHE A  70     -15.316  13.713  30.124  1.00 63.77           C  
ATOM   1033  CB  PHE A  70     -14.647  12.034  28.343  1.00 63.77           C  
ATOM   1034  HB2 PHE A  70     -15.299  11.315  28.838  1.00 63.77           H  
ATOM   1035  HB3 PHE A  70     -15.259  12.570  27.618  1.00 63.77           H  
ATOM   1036  O   PHE A  70     -15.714  14.817  29.768  1.00 63.77           O  
ATOM   1037  CG  PHE A  70     -13.565  11.284  27.580  1.00 63.77           C  
ATOM   1038  CD1 PHE A  70     -12.657  11.991  26.767  1.00 63.77           C  
ATOM   1039  HD1 PHE A  70     -12.717  13.067  26.699  1.00 63.77           H  
ATOM   1040  CD2 PHE A  70     -13.475   9.880  27.660  1.00 63.77           C  
ATOM   1041  HD2 PHE A  70     -14.176   9.333  28.274  1.00 63.77           H  
ATOM   1042  CE1 PHE A  70     -11.669  11.301  26.042  1.00 63.77           C  
ATOM   1043  HE1 PHE A  70     -10.973  11.848  25.423  1.00 63.77           H  
ATOM   1044  CE2 PHE A  70     -12.487   9.189  26.933  1.00 63.77           C  
ATOM   1045  HE2 PHE A  70     -12.424   8.112  26.992  1.00 63.77           H  
ATOM   1046  CZ  PHE A  70     -11.584   9.900  26.123  1.00 63.77           C  
ATOM   1047  HZ  PHE A  70     -10.824   9.376  25.563  1.00 63.77           H  
ATOM   1048  N   ASP A  71     -15.827  13.074  31.185  1.00 71.02           N  
ATOM   1049  H   ASP A  71     -15.516  12.128  31.357  1.00 71.02           H  
ATOM   1050  CA  ASP A  71     -16.893  13.615  32.045  1.00 71.02           C  
ATOM   1051  HA  ASP A  71     -17.739  13.904  31.421  1.00 71.02           H  
ATOM   1052  C   ASP A  71     -16.418  14.859  32.828  1.00 71.02           C  
ATOM   1053  CB  ASP A  71     -17.363  12.541  33.050  1.00 71.02           C  
ATOM   1054  HB2 ASP A  71     -18.218  12.934  33.599  1.00 71.02           H  
ATOM   1055  HB3 ASP A  71     -16.564  12.374  33.773  1.00 71.02           H  
ATOM   1056  O   ASP A  71     -17.183  15.795  33.082  1.00 71.02           O  
ATOM   1057  CG  ASP A  71     -17.762  11.187  32.443  1.00 71.02           C  
ATOM   1058  OD1 ASP A  71     -18.379  11.149  31.361  1.00 71.02           O  
ATOM   1059  OD2 ASP A  71     -17.437  10.145  33.063  1.00 71.02           O  
ATOM   1060  N   HIS A  72     -15.140  14.867  33.218  1.00 82.52           N  
ATOM   1061  H   HIS A  72     -14.595  14.039  33.026  1.00 82.52           H  
ATOM   1062  CA  HIS A  72     -14.454  15.940  33.934  1.00 82.52           C  
ATOM   1063  HA  HIS A  72     -15.059  16.847  33.922  1.00 82.52           H  
ATOM   1064  C   HIS A  72     -13.121  16.230  33.228  1.00 82.52           C  
ATOM   1065  CB  HIS A  72     -14.270  15.535  35.402  1.00 82.52           C  
ATOM   1066  HB2 HIS A  72     -13.602  14.676  35.462  1.00 82.52           H  
ATOM   1067  HB3 HIS A  72     -13.806  16.371  35.926  1.00 82.52           H  
ATOM   1068  O   HIS A  72     -12.116  15.591  33.551  1.00 82.52           O  
ATOM   1069  CG  HIS A  72     -15.566  15.189  36.088  1.00 82.52           C  
ATOM   1070  CD2 HIS A  72     -15.824  14.051  36.798  1.00 82.52           C  
ATOM   1071  HD2 HIS A  72     -15.113  13.271  37.027  1.00 82.52           H  
ATOM   1072  ND1 HIS A  72     -16.763  15.847  35.927  1.00 82.52           N  
ATOM   1073  HD1 HIS A  72     -16.953  16.489  35.171  1.00 82.52           H  
ATOM   1074  CE1 HIS A  72     -17.716  15.117  36.522  1.00 82.52           C  
ATOM   1075  HE1 HIS A  72     -18.776  15.316  36.459  1.00 82.52           H  
ATOM   1076  NE2 HIS A  72     -17.190  14.018  37.078  1.00 82.52           N  
ATOM   1077  N   PRO A  73     -13.109  17.145  32.238  1.00 78.73           N  
ATOM   1078  CA  PRO A  73     -11.974  17.321  31.332  1.00 78.73           C  
ATOM   1079  HA  PRO A  73     -11.761  16.364  30.858  1.00 78.73           H  
ATOM   1080  C   PRO A  73     -10.684  17.823  31.974  1.00 78.73           C  
ATOM   1081  CB  PRO A  73     -12.444  18.299  30.251  1.00 78.73           C  
ATOM   1082  HB2 PRO A  73     -11.993  18.077  29.284  1.00 78.73           H  
ATOM   1083  HB3 PRO A  73     -12.224  19.324  30.549  1.00 78.73           H  
ATOM   1084  O   PRO A  73      -9.644  17.724  31.338  1.00 78.73           O  
ATOM   1085  CG  PRO A  73     -13.954  18.095  30.231  1.00 78.73           C  
ATOM   1086  HG2 PRO A  73     -14.199  17.202  29.656  1.00 78.73           H  
ATOM   1087  HG3 PRO A  73     -14.479  18.966  29.839  1.00 78.73           H  
ATOM   1088  CD  PRO A  73     -14.262  17.860  31.705  1.00 78.73           C  
ATOM   1089  HD2 PRO A  73     -15.186  17.287  31.786  1.00 78.73           H  
ATOM   1090  HD3 PRO A  73     -14.363  18.816  32.220  1.00 78.73           H  
ATOM   1091  N   ASP A  74     -10.721  18.364  33.191  1.00 86.82           N  
ATOM   1092  H   ASP A  74     -11.597  18.356  33.693  1.00 86.82           H  
ATOM   1093  CA  ASP A  74      -9.578  19.005  33.844  1.00 86.82           C  
ATOM   1094  HA  ASP A  74      -8.660  18.645  33.379  1.00 86.82           H  
ATOM   1095  C   ASP A  74      -9.477  18.648  35.341  1.00 86.82           C  
ATOM   1096  CB  ASP A  74      -9.643  20.527  33.596  1.00 86.82           C  
ATOM   1097  HB2 ASP A  74      -8.747  20.997  34.001  1.00 86.82           H  
ATOM   1098  HB3 ASP A  74      -9.653  20.713  32.522  1.00 86.82           H  
ATOM   1099  O   ASP A  74     -10.346  18.008  35.946  1.00 86.82           O  
ATOM   1100  CG  ASP A  74     -10.876  21.161  34.241  1.00 86.82           C  
ATOM   1101  OD1 ASP A  74     -10.976  21.102  35.487  1.00 86.82           O  
ATOM   1102  OD2 ASP A  74     -11.791  21.607  33.527  1.00 86.82           O  
ATOM   1103  N   VAL A  75      -8.382  19.076  35.973  1.00 88.44           N  
ATOM   1104  H   VAL A  75      -7.741  19.654  35.447  1.00 88.44           H  
ATOM   1105  CA  VAL A  75      -8.109  18.812  37.395  1.00 88.44           C  
ATOM   1106  HA  VAL A  75      -8.161  17.737  37.568  1.00 88.44           H  
ATOM   1107  C   VAL A  75      -9.150  19.459  38.313  1.00 88.44           C  
ATOM   1108  CB  VAL A  75      -6.691  19.307  37.742  1.00 88.44           C  
ATOM   1109  HB  VAL A  75      -6.575  20.322  37.361  1.00 88.44           H  
ATOM   1110  O   VAL A  75      -9.487  18.884  39.353  1.00 88.44           O  
ATOM   1111  CG1 VAL A  75      -6.376  19.357  39.242  1.00 88.44           C  
ATOM   1112 HG11 VAL A  75      -6.484  18.370  39.691  1.00 88.44           H  
ATOM   1113 HG12 VAL A  75      -5.356  19.721  39.372  1.00 88.44           H  
ATOM   1114 HG13 VAL A  75      -7.040  20.058  39.748  1.00 88.44           H  
ATOM   1115  CG2 VAL A  75      -5.626  18.425  37.078  1.00 88.44           C  
ATOM   1116 HG21 VAL A  75      -5.712  17.397  37.429  1.00 88.44           H  
ATOM   1117 HG22 VAL A  75      -5.750  18.446  35.996  1.00 88.44           H  
ATOM   1118 HG23 VAL A  75      -4.632  18.809  37.309  1.00 88.44           H  
ATOM   1119  N   ARG A  76      -9.649  20.653  37.975  1.00 85.97           N  
ATOM   1120  H   ARG A  76      -9.482  20.985  37.036  1.00 85.97           H  
ATOM   1121  CA  ARG A  76     -10.546  21.438  38.832  1.00 85.97           C  
ATOM   1122  HA  ARG A  76     -10.171  21.391  39.855  1.00 85.97           H  
ATOM   1123  C   ARG A  76     -11.955  20.846  38.854  1.00 85.97           C  
ATOM   1124  CB  ARG A  76     -10.525  22.901  38.355  1.00 85.97           C  
ATOM   1125  HB2 ARG A  76     -11.063  22.986  37.411  1.00 85.97           H  
ATOM   1126  HB3 ARG A  76      -9.492  23.203  38.183  1.00 85.97           H  
ATOM   1127  O   ARG A  76     -12.519  20.678  39.936  1.00 85.97           O  
ATOM   1128  CG  ARG A  76     -11.153  23.842  39.395  1.00 85.97           C  
ATOM   1129  HG2 ARG A  76     -10.562  23.815  40.310  1.00 85.97           H  
ATOM   1130  HG3 ARG A  76     -12.163  23.501  39.625  1.00 85.97           H  
ATOM   1131  CD  ARG A  76     -11.248  25.288  38.895  1.00 85.97           C  
ATOM   1132  HD2 ARG A  76     -11.840  25.297  37.980  1.00 85.97           H  
ATOM   1133  HD3 ARG A  76     -11.777  25.886  39.636  1.00 85.97           H  
ATOM   1134  NE  ARG A  76      -9.926  25.869  38.599  1.00 85.97           N  
ATOM   1135  HE  ARG A  76      -9.510  25.582  37.724  1.00 85.97           H  
ATOM   1136  NH1 ARG A  76      -9.740  27.466  40.232  1.00 85.97           N  
ATOM   1137 HH11 ARG A  76      -9.267  28.289  40.577  1.00 85.97           H  
ATOM   1138 HH12 ARG A  76     -10.620  27.138  40.605  1.00 85.97           H  
ATOM   1139  NH2 ARG A  76      -8.204  27.340  38.624  1.00 85.97           N  
ATOM   1140 HH21 ARG A  76      -7.777  28.220  38.878  1.00 85.97           H  
ATOM   1141 HH22 ARG A  76      -7.964  26.975  37.714  1.00 85.97           H  
ATOM   1142  CZ  ARG A  76      -9.296  26.881  39.154  1.00 85.97           C  
ATOM   1143  N   THR A  77     -12.491  20.480  37.695  1.00 89.82           N  
ATOM   1144  H   THR A  77     -11.941  20.651  36.865  1.00 89.82           H  
ATOM   1145  CA  THR A  77     -13.786  19.804  37.528  1.00 89.82           C  
ATOM   1146  HA  THR A  77     -14.556  20.397  38.022  1.00 89.82           H  
ATOM   1147  C   THR A  77     -13.783  18.432  38.198  1.00 89.82           C  
ATOM   1148  CB  THR A  77     -14.173  19.676  36.042  1.00 89.82           C  
ATOM   1149  HB  THR A  77     -15.036  19.014  35.962  1.00 89.82           H  
ATOM   1150  O   THR A  77     -14.681  18.140  38.992  1.00 89.82           O  
ATOM   1151  CG2 THR A  77     -14.544  21.023  35.427  1.00 89.82           C  
ATOM   1152 HG21 THR A  77     -13.709  21.720  35.503  1.00 89.82           H  
ATOM   1153 HG22 THR A  77     -15.412  21.440  35.938  1.00 89.82           H  
ATOM   1154 HG23 THR A  77     -14.784  20.886  34.373  1.00 89.82           H  
ATOM   1155  OG1 THR A  77     -13.129  19.144  35.270  1.00 89.82           O  
ATOM   1156  HG1 THR A  77     -12.541  19.874  35.064  1.00 89.82           H  
ATOM   1157  N   LEU A  78     -12.731  17.630  37.997  1.00 90.59           N  
ATOM   1158  H   LEU A  78     -12.061  17.897  37.291  1.00 90.59           H  
ATOM   1159  CA  LEU A  78     -12.609  16.306  38.616  1.00 90.59           C  
ATOM   1160  HA  LEU A  78     -13.525  15.757  38.396  1.00 90.59           H  
ATOM   1161  C   LEU A  78     -12.481  16.384  40.149  1.00 90.59           C  
ATOM   1162  CB  LEU A  78     -11.430  15.579  37.943  1.00 90.59           C  
ATOM   1163  HB2 LEU A  78     -10.524  16.167  38.085  1.00 90.59           H  
ATOM   1164  HB3 LEU A  78     -11.627  15.545  36.872  1.00 90.59           H  
ATOM   1165  O   LEU A  78     -13.084  15.587  40.872  1.00 90.59           O  
ATOM   1166  CG  LEU A  78     -11.168  14.144  38.436  1.00 90.59           C  
ATOM   1167  HG  LEU A  78     -10.773  14.174  39.452  1.00 90.59           H  
ATOM   1168  CD1 LEU A  78     -12.419  13.267  38.423  1.00 90.59           C  
ATOM   1169 HD11 LEU A  78     -13.151  13.629  39.143  1.00 90.59           H  
ATOM   1170 HD12 LEU A  78     -12.853  13.293  37.423  1.00 90.59           H  
ATOM   1171 HD13 LEU A  78     -12.160  12.241  38.688  1.00 90.59           H  
ATOM   1172  CD2 LEU A  78     -10.133  13.480  37.526  1.00 90.59           C  
ATOM   1173 HD21 LEU A  78      -9.189  14.023  37.580  1.00 90.59           H  
ATOM   1174 HD22 LEU A  78     -10.486  13.493  36.495  1.00 90.59           H  
ATOM   1175 HD23 LEU A  78      -9.972  12.443  37.820  1.00 90.59           H  
ATOM   1176  N   ALA A  79     -11.752  17.374  40.671  1.00 89.60           N  
ATOM   1177  H   ALA A  79     -11.250  17.987  40.044  1.00 89.60           H  
ATOM   1178  CA  ALA A  79     -11.654  17.609  42.111  1.00 89.60           C  
ATOM   1179  HA  ALA A  79     -11.381  16.674  42.600  1.00 89.60           H  
ATOM   1180  C   ALA A  79     -12.982  18.070  42.735  1.00 89.60           C  
ATOM   1181  CB  ALA A  79     -10.540  18.624  42.365  1.00 89.60           C  
ATOM   1182  HB1 ALA A  79     -10.762  19.561  41.855  1.00 89.60           H  
ATOM   1183  HB2 ALA A  79      -9.596  18.228  41.990  1.00 89.60           H  
ATOM   1184  HB3 ALA A  79     -10.459  18.810  43.436  1.00 89.60           H  
ATOM   1185  O   ALA A  79     -13.340  17.598  43.818  1.00 89.60           O  
ATOM   1186  N   ALA A  80     -13.723  18.953  42.057  1.00 86.86           N  
ATOM   1187  H   ALA A  80     -13.367  19.321  41.187  1.00 86.86           H  
ATOM   1188  CA  ALA A  80     -15.034  19.418  42.509  1.00 86.86           C  
ATOM   1189  HA  ALA A  80     -14.936  19.813  43.520  1.00 86.86           H  
ATOM   1190  C   ALA A  80     -16.061  18.273  42.556  1.00 86.86           C  
ATOM   1191  CB  ALA A  80     -15.488  20.560  41.593  1.00 86.86           C  
ATOM   1192  HB1 ALA A  80     -14.759  21.371  41.623  1.00 86.86           H  
ATOM   1193  HB2 ALA A  80     -16.451  20.940  41.933  1.00 86.86           H  
ATOM   1194  HB3 ALA A  80     -15.585  20.206  40.566  1.00 86.86           H  
ATOM   1195  O   ALA A  80     -16.777  18.131  43.550  1.00 86.86           O  
ATOM   1196  N   HIS A  81     -16.077  17.399  41.542  1.00 88.03           N  
ATOM   1197  H   HIS A  81     -15.495  17.579  40.736  1.00 88.03           H  
ATOM   1198  CA  HIS A  81     -16.923  16.202  41.533  1.00 88.03           C  
ATOM   1199  HA  HIS A  81     -17.964  16.513  41.614  1.00 88.03           H  
ATOM   1200  C   HIS A  81     -16.631  15.286  42.735  1.00 88.03           C  
ATOM   1201  CB  HIS A  81     -16.750  15.465  40.198  1.00 88.03           C  
ATOM   1202  HB2 HIS A  81     -17.116  16.094  39.387  1.00 88.03           H  
ATOM   1203  HB3 HIS A  81     -15.692  15.272  40.020  1.00 88.03           H  
ATOM   1204  O   HIS A  81     -17.532  14.980  43.519  1.00 88.03           O  
ATOM   1205  CG  HIS A  81     -17.493  14.154  40.175  1.00 88.03           C  
ATOM   1206  CD2 HIS A  81     -16.934  12.908  40.077  1.00 88.03           C  
ATOM   1207  HD2 HIS A  81     -15.882  12.696  39.960  1.00 88.03           H  
ATOM   1208  ND1 HIS A  81     -18.851  13.975  40.316  1.00 88.03           N  
ATOM   1209  HD1 HIS A  81     -19.551  14.697  40.412  1.00 88.03           H  
ATOM   1210  CE1 HIS A  81     -19.098  12.654  40.316  1.00 88.03           C  
ATOM   1211  HE1 HIS A  81     -20.072  12.205  40.445  1.00 88.03           H  
ATOM   1212  NE2 HIS A  81     -17.956  11.960  40.183  1.00 88.03           N  
ATOM   1213  N   LEU A  82     -15.359  14.941  42.969  1.00 88.72           N  
ATOM   1214  H   LEU A  82     -14.659  15.226  42.300  1.00 88.72           H  
ATOM   1215  CA  LEU A  82     -14.949  14.136  44.129  1.00 88.72           C  
ATOM   1216  HA  LEU A  82     -15.482  13.185  44.096  1.00 88.72           H  
ATOM   1217  C   LEU A  82     -15.312  14.787  45.480  1.00 88.72           C  
ATOM   1218  CB  LEU A  82     -13.433  13.884  44.036  1.00 88.72           C  
ATOM   1219  HB2 LEU A  82     -12.937  14.828  43.810  1.00 88.72           H  
ATOM   1220  HB3 LEU A  82     -13.070  13.547  45.007  1.00 88.72           H  
ATOM   1221  O   LEU A  82     -15.587  14.086  46.457  1.00 88.72           O  
ATOM   1222  CG  LEU A  82     -13.038  12.835  42.980  1.00 88.72           C  
ATOM   1223  HG  LEU A  82     -13.508  13.068  42.024  1.00 88.72           H  
ATOM   1224  CD1 LEU A  82     -11.523  12.853  42.784  1.00 88.72           C  
ATOM   1225 HD11 LEU A  82     -11.008  12.664  43.726  1.00 88.72           H  
ATOM   1226 HD12 LEU A  82     -11.233  13.829  42.396  1.00 88.72           H  
ATOM   1227 HD13 LEU A  82     -11.246  12.098  42.049  1.00 88.72           H  
ATOM   1228  CD2 LEU A  82     -13.466  11.430  43.414  1.00 88.72           C  
ATOM   1229 HD21 LEU A  82     -13.199  11.242  44.454  1.00 88.72           H  
ATOM   1230 HD22 LEU A  82     -14.546  11.331  43.302  1.00 88.72           H  
ATOM   1231 HD23 LEU A  82     -12.993  10.676  42.784  1.00 88.72           H  
ATOM   1232  N   ALA A  83     -15.327  16.122  45.562  1.00 84.70           N  
ATOM   1233  H   ALA A  83     -15.064  16.652  44.744  1.00 84.70           H  
ATOM   1234  CA  ALA A  83     -15.680  16.854  46.780  1.00 84.70           C  
ATOM   1235  HA  ALA A  83     -15.184  16.373  47.623  1.00 84.70           H  
ATOM   1236  C   ALA A  83     -17.184  16.838  47.096  1.00 84.70           C  
ATOM   1237  CB  ALA A  83     -15.149  18.287  46.661  1.00 84.70           C  
ATOM   1238  HB1 ALA A  83     -15.686  18.821  45.877  1.00 84.70           H  
ATOM   1239  HB2 ALA A  83     -14.088  18.278  46.409  1.00 84.70           H  
ATOM   1240  HB3 ALA A  83     -15.290  18.814  47.604  1.00 84.70           H  
ATOM   1241  O   ALA A  83     -17.552  16.915  48.283  1.00 84.70           O  
ATOM   1242  N   ALA A  84     -18.019  16.725  46.057  1.00 80.41           N  
ATOM   1243  H   ALA A  84     -17.617  16.710  45.131  1.00 80.41           H  
ATOM   1244  CA  ALA A  84     -19.464  16.554  46.145  1.00 80.41           C  
ATOM   1245  HA  ALA A  84     -19.850  17.230  46.907  1.00 80.41           H  
ATOM   1246  C   ALA A  84     -19.836  15.122  46.566  1.00 80.41           C  
ATOM   1247  CB  ALA A  84     -20.089  16.950  44.801  1.00 80.41           C  
ATOM   1248  HB1 ALA A  84     -19.809  17.972  44.547  1.00 80.41           H  
ATOM   1249  HB2 ALA A  84     -21.175  16.881  44.866  1.00 80.41           H  
ATOM   1250  HB3 ALA A  84     -19.745  16.283  44.010  1.00 80.41           H  
ATOM   1251  O   ALA A  84     -20.556  14.961  47.554  1.00 80.41           O  
ATOM   1252  N   GLU A  85     -19.269  14.105  45.906  1.00 81.19           N  
ATOM   1253  H   GLU A  85     -18.725  14.317  45.082  1.00 81.19           H  
ATOM   1254  CA  GLU A  85     -19.505  12.681  46.208  1.00 81.19           C  
ATOM   1255  HA  GLU A  85     -20.559  12.446  46.057  1.00 81.19           H  
ATOM   1256  C   GLU A  85     -19.179  12.330  47.670  1.00 81.19           C  
ATOM   1257  CB  GLU A  85     -18.660  11.809  45.259  1.00 81.19           C  
ATOM   1258  HB2 GLU A  85     -17.632  12.171  45.257  1.00 81.19           H  
ATOM   1259  HB3 GLU A  85     -18.646  10.786  45.635  1.00 81.19           H  
ATOM   1260  O   GLU A  85     -19.951  11.664  48.354  1.00 81.19           O  
ATOM   1261  CG  GLU A  85     -19.189  11.792  43.816  1.00 81.19           C  
ATOM   1262  HG2 GLU A  85     -18.524  11.180  43.208  1.00 81.19           H  
ATOM   1263  HG3 GLU A  85     -19.167  12.806  43.416  1.00 81.19           H  
ATOM   1264  CD  GLU A  85     -20.612  11.225  43.746  1.00 81.19           C  
ATOM   1265  OE1 GLU A  85     -21.518  11.982  43.328  1.00 81.19           O  
ATOM   1266  OE2 GLU A  85     -20.796  10.067  44.185  1.00 81.19           O  
ATOM   1267  N   LEU A  86     -18.083  12.868  48.216  1.00 75.22           N  
ATOM   1268  H   LEU A  86     -17.466  13.382  47.603  1.00 75.22           H  
ATOM   1269  CA  LEU A  86     -17.702  12.668  49.623  1.00 75.22           C  
ATOM   1270  HA  LEU A  86     -17.854  11.616  49.864  1.00 75.22           H  
ATOM   1271  C   LEU A  86     -18.558  13.449  50.643  1.00 75.22           C  
ATOM   1272  CB  LEU A  86     -16.209  13.016  49.768  1.00 75.22           C  
ATOM   1273  HB2 LEU A  86     -16.015  13.942  49.226  1.00 75.22           H  
ATOM   1274  HB3 LEU A  86     -15.973  13.194  50.818  1.00 75.22           H  
ATOM   1275  O   LEU A  86     -18.334  13.327  51.850  1.00 75.22           O  
ATOM   1276  CG  LEU A  86     -15.276  11.909  49.247  1.00 75.22           C  
ATOM   1277  HG  LEU A  86     -15.606  11.560  48.269  1.00 75.22           H  
ATOM   1278  CD1 LEU A  86     -13.857  12.465  49.120  1.00 75.22           C  
ATOM   1279 HD11 LEU A  86     -13.542  12.923  50.057  1.00 75.22           H  
ATOM   1280 HD12 LEU A  86     -13.175  11.662  48.839  1.00 75.22           H  
ATOM   1281 HD13 LEU A  86     -13.850  13.205  48.319  1.00 75.22           H  
ATOM   1282  CD2 LEU A  86     -15.218  10.730  50.223  1.00 75.22           C  
ATOM   1283 HD21 LEU A  86     -14.538   9.972  49.836  1.00 75.22           H  
ATOM   1284 HD22 LEU A  86     -16.201  10.266  50.304  1.00 75.22           H  
ATOM   1285 HD23 LEU A  86     -14.888  11.055  51.210  1.00 75.22           H  
ATOM   1286  N   GLY A  87     -19.479  14.308  50.198  1.00 62.70           N  
ATOM   1287  H   GLY A  87     -19.658  14.330  49.204  1.00 62.70           H  
ATOM   1288  CA  GLY A  87     -20.270  15.188  51.064  1.00 62.70           C  
ATOM   1289  HA2 GLY A  87     -20.457  16.111  50.514  1.00 62.70           H  
ATOM   1290  HA3 GLY A  87     -19.702  15.430  51.962  1.00 62.70           H  
ATOM   1291  C   GLY A  87     -21.631  14.632  51.493  1.00 62.70           C  
ATOM   1292  O   GLY A  87     -22.172  15.078  52.508  1.00 62.70           O  
ATOM   1293  N   THR A  88     -22.200  13.690  50.741  1.00 51.72           N  
ATOM   1294  H   THR A  88     -21.699  13.327  49.943  1.00 51.72           H  
ATOM   1295  CA  THR A  88     -23.587  13.216  50.902  1.00 51.72           C  
ATOM   1296  HA  THR A  88     -24.216  14.070  51.156  1.00 51.72           H  
ATOM   1297  C   THR A  88     -23.765  12.208  52.040  1.00 51.72           C  
ATOM   1298  CB  THR A  88     -24.113  12.629  49.579  1.00 51.72           C  
ATOM   1299  HB  THR A  88     -24.958  11.968  49.775  1.00 51.72           H  
ATOM   1300  O   THR A  88     -24.715  12.349  52.812  1.00 51.72           O  
ATOM   1301  CG2 THR A  88     -24.561  13.725  48.614  1.00 51.72           C  
ATOM   1302 HG21 THR A  88     -23.721  14.377  48.375  1.00 51.72           H  
ATOM   1303 HG22 THR A  88     -25.363  14.311  49.064  1.00 51.72           H  
ATOM   1304 HG23 THR A  88     -24.928  13.271  47.694  1.00 51.72           H  
ATOM   1305  OG1 THR A  88     -23.076  11.909  48.963  1.00 51.72           O  
ATOM   1306  HG1 THR A  88     -23.297  11.697  48.054  1.00 51.72           H  
ATOM   1307  N   GLU A  89     -22.846  11.250  52.212  1.00 42.07           N  
ATOM   1308  H   GLU A  89     -22.129  11.162  51.506  1.00 42.07           H  
ATOM   1309  CA  GLU A  89     -22.976  10.152  53.194  1.00 42.07           C  
ATOM   1310  HA  GLU A  89     -23.866   9.567  52.960  1.00 42.07           H  
ATOM   1311  C   GLU A  89     -23.121  10.606  54.658  1.00 42.07           C  
ATOM   1312  CB  GLU A  89     -21.758   9.217  53.127  1.00 42.07           C  
ATOM   1313  HB2 GLU A  89     -21.795   8.561  53.997  1.00 42.07           H  
ATOM   1314  HB3 GLU A  89     -20.846   9.810  53.193  1.00 42.07           H  
ATOM   1315  O   GLU A  89     -23.721   9.907  55.472  1.00 42.07           O  
ATOM   1316  CG  GLU A  89     -21.708   8.322  51.882  1.00 42.07           C  
ATOM   1317  HG2 GLU A  89     -22.702   7.907  51.710  1.00 42.07           H  
ATOM   1318  HG3 GLU A  89     -21.433   8.924  51.017  1.00 42.07           H  
ATOM   1319  CD  GLU A  89     -20.696   7.179  52.083  1.00 42.07           C  
ATOM   1320  OE1 GLU A  89     -21.048   6.025  51.752  1.00 42.07           O  
ATOM   1321  OE2 GLU A  89     -19.601   7.459  52.628  1.00 42.07           O  
ATOM   1322  N   VAL A  90     -22.606  11.787  55.026  1.00 37.69           N  
ATOM   1323  H   VAL A  90     -22.140  12.333  54.316  1.00 37.69           H  
ATOM   1324  CA  VAL A  90     -22.619  12.257  56.427  1.00 37.69           C  
ATOM   1325  HA  VAL A  90     -22.302  11.418  57.046  1.00 37.69           H  
ATOM   1326  C   VAL A  90     -24.037  12.616  56.912  1.00 37.69           C  
ATOM   1327  CB  VAL A  90     -21.596  13.394  56.650  1.00 37.69           C  
ATOM   1328  HB  VAL A  90     -21.917  14.277  56.097  1.00 37.69           H  
ATOM   1329  O   VAL A  90     -24.269  12.722  58.118  1.00 37.69           O  
ATOM   1330  CG1 VAL A  90     -21.430  13.775  58.131  1.00 37.69           C  
ATOM   1331 HG11 VAL A  90     -21.211  12.886  58.721  1.00 37.69           H  
ATOM   1332 HG12 VAL A  90     -20.618  14.494  58.244  1.00 37.69           H  
ATOM   1333 HG13 VAL A  90     -22.341  14.243  58.504  1.00 37.69           H  
ATOM   1334  CG2 VAL A  90     -20.197  12.991  56.154  1.00 37.69           C  
ATOM   1335 HG21 VAL A  90     -19.875  12.072  56.644  1.00 37.69           H  
ATOM   1336 HG22 VAL A  90     -20.206  12.830  55.076  1.00 37.69           H  
ATOM   1337 HG23 VAL A  90     -19.478  13.784  56.359  1.00 37.69           H  
ATOM   1338  N   ARG A  91     -25.029  12.727  56.014  1.00 33.36           N  
ATOM   1339  H   ARG A  91     -24.796  12.539  55.050  1.00 33.36           H  
ATOM   1340  CA  ARG A  91     -26.460  12.799  56.373  1.00 33.36           C  
ATOM   1341  HA  ARG A  91     -26.560  13.382  57.288  1.00 33.36           H  
ATOM   1342  C   ARG A  91     -27.035  11.419  56.733  1.00 33.36           C  
ATOM   1343  CB  ARG A  91     -27.272  13.498  55.269  1.00 33.36           C  
ATOM   1344  HB2 ARG A  91     -27.048  13.039  54.306  1.00 33.36           H  
ATOM   1345  HB3 ARG A  91     -28.333  13.357  55.473  1.00 33.36           H  
ATOM   1346  O   ARG A  91     -28.067  11.016  56.204  1.00 33.36           O  
ATOM   1347  CG  ARG A  91     -27.022  15.008  55.203  1.00 33.36           C  
ATOM   1348  HG2 ARG A  91     -27.218  15.450  56.180  1.00 33.36           H  
ATOM   1349  HG3 ARG A  91     -25.990  15.203  54.912  1.00 33.36           H  
ATOM   1350  CD  ARG A  91     -27.979  15.609  54.166  1.00 33.36           C  
ATOM   1351  HD2 ARG A  91     -28.997  15.302  54.409  1.00 33.36           H  
ATOM   1352  HD3 ARG A  91     -27.718  15.203  53.189  1.00 33.36           H  
ATOM   1353  NE  ARG A  91     -27.915  17.083  54.134  1.00 33.36           N  
ATOM   1354  HE  ARG A  91     -27.337  17.525  54.834  1.00 33.36           H  
ATOM   1355  NH1 ARG A  91     -29.256  17.367  52.292  1.00 33.36           N  
ATOM   1356 HH11 ARG A  91     -29.669  17.959  51.585  1.00 33.36           H  
ATOM   1357 HH12 ARG A  91     -29.340  16.364  52.214  1.00 33.36           H  
ATOM   1358  NH2 ARG A  91     -28.390  19.153  53.307  1.00 33.36           N  
ATOM   1359 HH21 ARG A  91     -27.777  19.570  53.993  1.00 33.36           H  
ATOM   1360 HH22 ARG A  91     -28.843  19.729  52.613  1.00 33.36           H  
ATOM   1361  CZ  ARG A  91     -28.520  17.857  53.250  1.00 33.36           C  
ATOM   1362  N   GLY A  92     -26.395  10.718  57.666  1.00 32.46           N  
ATOM   1363  H   GLY A  92     -25.549  11.110  58.053  1.00 32.46           H  
ATOM   1364  CA  GLY A  92     -26.968   9.517  58.272  1.00 32.46           C  
ATOM   1365  HA2 GLY A  92     -27.147   8.774  57.496  1.00 32.46           H  
ATOM   1366  HA3 GLY A  92     -26.274   9.099  59.002  1.00 32.46           H  
ATOM   1367  C   GLY A  92     -28.286   9.848  58.979  1.00 32.46           C  
ATOM   1368  O   GLY A  92     -28.348  10.795  59.767  1.00 32.46           O  
ATOM   1369  N   GLU A  93     -29.343   9.088  58.688  1.00 34.19           N  
ATOM   1370  H   GLU A  93     -29.253   8.356  57.998  1.00 34.19           H  
ATOM   1371  CA  GLU A  93     -30.656   9.298  59.300  1.00 34.19           C  
ATOM   1372  HA  GLU A  93     -30.963  10.323  59.091  1.00 34.19           H  
ATOM   1373  C   GLU A  93     -30.596   9.132  60.826  1.00 34.19           C  
ATOM   1374  CB  GLU A  93     -31.716   8.363  58.698  1.00 34.19           C  
ATOM   1375  HB2 GLU A  93     -32.628   8.457  59.288  1.00 34.19           H  
ATOM   1376  HB3 GLU A  93     -31.367   7.332  58.763  1.00 34.19           H  
ATOM   1377  O   GLU A  93     -29.971   8.212  61.360  1.00 34.19           O  
ATOM   1378  CG  GLU A  93     -32.050   8.715  57.240  1.00 34.19           C  
ATOM   1379  HG2 GLU A  93     -31.177   8.523  56.616  1.00 34.19           H  
ATOM   1380  HG3 GLU A  93     -32.279   9.779  57.185  1.00 34.19           H  
ATOM   1381  CD  GLU A  93     -33.243   7.899  56.721  1.00 34.19           C  
ATOM   1382  OE1 GLU A  93     -34.164   8.526  56.149  1.00 34.19           O  
ATOM   1383  OE2 GLU A  93     -33.240   6.665  56.933  1.00 34.19           O  
ATOM   1384  N   ALA A  94     -31.257  10.040  61.548  1.00 40.57           N  
ATOM   1385  H   ALA A  94     -31.790  10.750  61.067  1.00 40.57           H  
ATOM   1386  CA  ALA A  94     -31.305   9.987  63.003  1.00 40.57           C  
ATOM   1387  HA  ALA A  94     -30.275   9.956  63.359  1.00 40.57           H  
ATOM   1388  C   ALA A  94     -32.065   8.724  63.470  1.00 40.57           C  
ATOM   1389  CB  ALA A  94     -31.944  11.275  63.533  1.00 40.57           C  
ATOM   1390  HB1 ALA A  94     -31.370  12.138  63.196  1.00 40.57           H  
ATOM   1391  HB2 ALA A  94     -31.955  11.255  64.623  1.00 40.57           H  
ATOM   1392  HB3 ALA A  94     -32.969  11.356  63.169  1.00 40.57           H  
ATOM   1393  O   ALA A  94     -33.164   8.472  62.969  1.00 40.57           O  
ATOM   1394  N   PRO A  95     -31.544   7.946  64.443  1.00 41.94           N  
ATOM   1395  CA  PRO A  95     -32.191   6.715  64.889  1.00 41.94           C  
ATOM   1396  HA  PRO A  95     -32.178   6.012  64.055  1.00 41.94           H  
ATOM   1397  C   PRO A  95     -33.639   6.933  65.349  1.00 41.94           C  
ATOM   1398  CB  PRO A  95     -31.313   6.162  66.016  1.00 41.94           C  
ATOM   1399  HB2 PRO A  95     -31.631   6.567  66.977  1.00 41.94           H  
ATOM   1400  HB3 PRO A  95     -31.325   5.072  66.039  1.00 41.94           H  
ATOM   1401  O   PRO A  95     -33.919   7.811  66.167  1.00 41.94           O  
ATOM   1402  CG  PRO A  95     -29.929   6.708  65.674  1.00 41.94           C  
ATOM   1403  HG2 PRO A  95     -29.462   6.073  64.921  1.00 41.94           H  
ATOM   1404  HG3 PRO A  95     -29.294   6.789  66.557  1.00 41.94           H  
ATOM   1405  CD  PRO A  95     -30.235   8.076  65.069  1.00 41.94           C  
ATOM   1406  HD2 PRO A  95     -30.281   8.831  65.853  1.00 41.94           H  
ATOM   1407  HD3 PRO A  95     -29.462   8.324  64.341  1.00 41.94           H  
ATOM   1408  N   SER A  96     -34.554   6.103  64.840  1.00 51.27           N  
ATOM   1409  H   SER A  96     -34.247   5.443  64.140  1.00 51.27           H  
ATOM   1410  CA  SER A  96     -35.984   6.166  65.164  1.00 51.27           C  
ATOM   1411  HA  SER A  96     -36.368   7.125  64.814  1.00 51.27           H  
ATOM   1412  C   SER A  96     -36.244   6.054  66.669  1.00 51.27           C  
ATOM   1413  CB  SER A  96     -36.735   5.055  64.426  1.00 51.27           C  
ATOM   1414  HB2 SER A  96     -36.681   5.238  63.353  1.00 51.27           H  
ATOM   1415  HB3 SER A  96     -36.265   4.096  64.643  1.00 51.27           H  
ATOM   1416  O   SER A  96     -35.743   5.148  67.338  1.00 51.27           O  
ATOM   1417  OG  SER A  96     -38.093   5.001  64.832  1.00 51.27           O  
ATOM   1418  HG  SER A  96     -38.554   4.427  64.216  1.00 51.27           H  
ATOM   1419  N   ALA A  97     -37.107   6.931  67.192  1.00 59.32           N  
ATOM   1420  H   ALA A  97     -37.476   7.648  66.585  1.00 59.32           H  
ATOM   1421  CA  ALA A  97     -37.477   6.959  68.608  1.00 59.32           C  
ATOM   1422  HA  ALA A  97     -36.573   7.124  69.195  1.00 59.32           H  
ATOM   1423  C   ALA A  97     -38.111   5.645  69.110  1.00 59.32           C  
ATOM   1424  CB  ALA A  97     -38.424   8.147  68.824  1.00 59.32           C  
ATOM   1425  HB1 ALA A  97     -39.336   8.010  68.243  1.00 59.32           H  
ATOM   1426  HB2 ALA A  97     -37.935   9.072  68.520  1.00 59.32           H  
ATOM   1427  HB3 ALA A  97     -38.683   8.216  69.881  1.00 59.32           H  
ATOM   1428  O   ALA A  97     -37.995   5.331  70.294  1.00 59.32           O  
ATOM   1429  N   LEU A  98     -38.746   4.866  68.223  1.00 61.68           N  
ATOM   1430  H   LEU A  98     -38.746   5.154  67.255  1.00 61.68           H  
ATOM   1431  CA  LEU A  98     -39.351   3.571  68.563  1.00 61.68           C  
ATOM   1432  HA  LEU A  98     -39.989   3.696  69.437  1.00 61.68           H  
ATOM   1433  C   LEU A  98     -38.297   2.524  68.956  1.00 61.68           C  
ATOM   1434  CB  LEU A  98     -40.205   3.078  67.379  1.00 61.68           C  
ATOM   1435  HB2 LEU A  98     -39.608   3.143  66.469  1.00 61.68           H  
ATOM   1436  HB3 LEU A  98     -40.446   2.026  67.534  1.00 61.68           H  
ATOM   1437  O   LEU A  98     -38.477   1.833  69.953  1.00 61.68           O  
ATOM   1438  CG  LEU A  98     -41.522   3.854  67.186  1.00 61.68           C  
ATOM   1439  HG  LEU A  98     -41.324   4.925  67.215  1.00 61.68           H  
ATOM   1440  CD1 LEU A  98     -42.134   3.521  65.825  1.00 61.68           C  
ATOM   1441 HD11 LEU A  98     -43.064   4.073  65.691  1.00 61.68           H  
ATOM   1442 HD12 LEU A  98     -42.337   2.452  65.760  1.00 61.68           H  
ATOM   1443 HD13 LEU A  98     -41.442   3.803  65.031  1.00 61.68           H  
ATOM   1444  CD2 LEU A  98     -42.553   3.509  68.265  1.00 61.68           C  
ATOM   1445 HD21 LEU A  98     -42.179   3.789  69.249  1.00 61.68           H  
ATOM   1446 HD22 LEU A  98     -42.756   2.438  68.256  1.00 61.68           H  
ATOM   1447 HD23 LEU A  98     -43.481   4.050  68.077  1.00 61.68           H  
ATOM   1448  N   ALA A  99     -37.159   2.473  68.257  1.00 57.66           N  
ATOM   1449  H   ALA A  99     -37.015   3.131  67.505  1.00 57.66           H  
ATOM   1450  CA  ALA A  99     -36.096   1.502  68.540  1.00 57.66           C  
ATOM   1451  HA  ALA A  99     -36.529   0.501  68.541  1.00 57.66           H  
ATOM   1452  C   ALA A  99     -35.439   1.717  69.920  1.00 57.66           C  
ATOM   1453  CB  ALA A  99     -35.067   1.589  67.406  1.00 57.66           C  
ATOM   1454  HB1 ALA A  99     -35.550   1.379  66.452  1.00 57.66           H  
ATOM   1455  HB2 ALA A  99     -34.620   2.583  67.378  1.00 57.66           H  
ATOM   1456  HB3 ALA A  99     -34.284   0.850  67.573  1.00 57.66           H  
ATOM   1457  O   ALA A  99     -34.941   0.778  70.540  1.00 57.66           O  
ATOM   1458  N   GLY A 100     -35.468   2.951  70.440  1.00 60.52           N  
ATOM   1459  H   GLY A 100     -35.896   3.685  69.893  1.00 60.52           H  
ATOM   1460  CA  GLY A 100     -35.048   3.247  71.814  1.00 60.52           C  
ATOM   1461  HA2 GLY A 100     -34.977   4.328  71.932  1.00 60.52           H  
ATOM   1462  HA3 GLY A 100     -34.066   2.809  71.994  1.00 60.52           H  
ATOM   1463  C   GLY A 100     -36.013   2.718  72.885  1.00 60.52           C  
ATOM   1464  O   GLY A 100     -35.617   2.562  74.040  1.00 60.52           O  
ATOM   1465  N   LEU A 101     -37.264   2.435  72.513  1.00 65.18           N  
ATOM   1466  H   LEU A 101     -37.500   2.508  71.534  1.00 65.18           H  
ATOM   1467  CA  LEU A 101     -38.323   1.959  73.403  1.00 65.18           C  
ATOM   1468  HA  LEU A 101     -38.154   2.400  74.386  1.00 65.18           H  
ATOM   1469  C   LEU A 101     -38.245   0.432  73.587  1.00 65.18           C  
ATOM   1470  CB  LEU A 101     -39.668   2.480  72.845  1.00 65.18           C  
ATOM   1471  HB2 LEU A 101     -40.164   1.696  72.273  1.00 65.18           H  
ATOM   1472  HB3 LEU A 101     -39.457   3.287  72.143  1.00 65.18           H  
ATOM   1473  O   LEU A 101     -38.302  -0.039  74.722  1.00 65.18           O  
ATOM   1474  CG  LEU A 101     -40.618   3.044  73.918  1.00 65.18           C  
ATOM   1475  HG  LEU A 101     -40.039   3.453  74.746  1.00 65.18           H  
ATOM   1476  CD1 LEU A 101     -41.459   4.187  73.343  1.00 65.18           C  
ATOM   1477 HD11 LEU A 101     -42.044   3.821  72.499  1.00 65.18           H  
ATOM   1478 HD12 LEU A 101     -40.803   4.989  73.004  1.00 65.18           H  
ATOM   1479 HD13 LEU A 101     -42.130   4.574  74.110  1.00 65.18           H  
ATOM   1480  CD2 LEU A 101     -41.566   1.977  74.461  1.00 65.18           C  
ATOM   1481 HD21 LEU A 101     -42.185   1.578  73.657  1.00 65.18           H  
ATOM   1482 HD22 LEU A 101     -40.986   1.155  74.882  1.00 65.18           H  
ATOM   1483 HD23 LEU A 101     -42.203   2.394  75.240  1.00 65.18           H  
ATOM   1484  N   ASP A 102     -37.970  -0.314  72.512  1.00 61.30           N  
ATOM   1485  H   ASP A 102     -38.030   0.122  71.603  1.00 61.30           H  
ATOM   1486  CA  ASP A 102     -37.736  -1.770  72.550  1.00 61.30           C  
ATOM   1487  HA  ASP A 102     -38.627  -2.270  72.932  1.00 61.30           H  
ATOM   1488  C   ASP A 102     -36.542  -2.139  73.454  1.00 61.30           C  
ATOM   1489  CB  ASP A 102     -37.449  -2.290  71.128  1.00 61.30           C  
ATOM   1490  HB2 ASP A 102     -36.545  -1.807  70.756  1.00 61.30           H  
ATOM   1491  HB3 ASP A 102     -37.251  -3.360  71.186  1.00 61.30           H  
ATOM   1492  O   ASP A 102     -36.607  -3.056  74.278  1.00 61.30           O  
ATOM   1493  CG  ASP A 102     -38.578  -2.069  70.115  1.00 61.30           C  
ATOM   1494  OD1 ASP A 102     -39.756  -2.062  70.530  1.00 61.30           O  
ATOM   1495  OD2 ASP A 102     -38.238  -1.908  68.921  1.00 61.30           O  
ATOM   1496  N   ALA A 103     -35.446  -1.377  73.349  1.00 64.58           N  
ATOM   1497  H   ALA A 103     -35.436  -0.669  72.629  1.00 64.58           H  
ATOM   1498  CA  ALA A 103     -34.261  -1.548  74.190  1.00 64.58           C  
ATOM   1499  HA  ALA A 103     -33.916  -2.578  74.100  1.00 64.58           H  
ATOM   1500  C   ALA A 103     -34.547  -1.294  75.682  1.00 64.58           C  
ATOM   1501  CB  ALA A 103     -33.165  -0.613  73.663  1.00 64.58           C  
ATOM   1502  HB1 ALA A 103     -32.283  -0.689  74.300  1.00 64.58           H  
ATOM   1503  HB2 ALA A 103     -32.899  -0.899  72.646  1.00 64.58           H  
ATOM   1504  HB3 ALA A 103     -33.524   0.417  73.664  1.00 64.58           H  
ATOM   1505  O   ALA A 103     -33.930  -1.924  76.544  1.00 64.58           O  
ATOM   1506  N   LEU A 104     -35.490  -0.396  75.998  1.00 67.71           N  
ATOM   1507  H   LEU A 104     -36.003   0.045  75.248  1.00 67.71           H  
ATOM   1508  CA  LEU A 104     -35.934  -0.169  77.371  1.00 67.71           C  
ATOM   1509  HA  LEU A 104     -35.045  -0.077  77.995  1.00 67.71           H  
ATOM   1510  C   LEU A 104     -36.728  -1.375  77.886  1.00 67.71           C  
ATOM   1511  CB  LEU A 104     -36.737   1.144  77.454  1.00 67.71           C  
ATOM   1512  HB2 LEU A 104     -36.166   1.944  76.984  1.00 67.71           H  
ATOM   1513  HB3 LEU A 104     -37.662   1.020  76.890  1.00 67.71           H  
ATOM   1514  O   LEU A 104     -36.414  -1.865  78.969  1.00 67.71           O  
ATOM   1515  CG  LEU A 104     -37.103   1.562  78.892  1.00 67.71           C  
ATOM   1516  HG  LEU A 104     -37.565   0.725  79.416  1.00 67.71           H  
ATOM   1517  CD1 LEU A 104     -35.883   2.035  79.687  1.00 67.71           C  
ATOM   1518 HD11 LEU A 104     -35.182   1.209  79.806  1.00 67.71           H  
ATOM   1519 HD12 LEU A 104     -36.194   2.367  80.678  1.00 67.71           H  
ATOM   1520 HD13 LEU A 104     -35.390   2.852  79.161  1.00 67.71           H  
ATOM   1521  CD2 LEU A 104     -38.114   2.710  78.860  1.00 67.71           C  
ATOM   1522 HD21 LEU A 104     -39.010   2.383  78.333  1.00 67.71           H  
ATOM   1523 HD22 LEU A 104     -37.687   3.566  78.338  1.00 67.71           H  
ATOM   1524 HD23 LEU A 104     -38.388   2.992  79.877  1.00 67.71           H  
ATOM   1525  N   GLU A 105     -37.705  -1.882  77.121  1.00 67.25           N  
ATOM   1526  H   GLU A 105     -37.890  -1.456  76.224  1.00 67.25           H  
ATOM   1527  CA  GLU A 105     -38.519  -3.043  77.518  1.00 67.25           C  
ATOM   1528  HA  GLU A 105     -39.037  -2.803  78.446  1.00 67.25           H  
ATOM   1529  C   GLU A 105     -37.668  -4.285  77.808  1.00 67.25           C  
ATOM   1530  CB  GLU A 105     -39.580  -3.397  76.460  1.00 67.25           C  
ATOM   1531  HB2 GLU A 105     -39.125  -3.444  75.471  1.00 67.25           H  
ATOM   1532  HB3 GLU A 105     -39.962  -4.387  76.709  1.00 67.25           H  
ATOM   1533  O   GLU A 105     -37.872  -4.939  78.833  1.00 67.25           O  
ATOM   1534  CG  GLU A 105     -40.770  -2.425  76.447  1.00 67.25           C  
ATOM   1535  HG2 GLU A 105     -40.479  -1.508  75.935  1.00 67.25           H  
ATOM   1536  HG3 GLU A 105     -41.012  -2.165  77.477  1.00 67.25           H  
ATOM   1537  CD  GLU A 105     -42.028  -3.021  75.785  1.00 67.25           C  
ATOM   1538  OE1 GLU A 105     -43.134  -2.565  76.164  1.00 67.25           O  
ATOM   1539  OE2 GLU A 105     -41.899  -3.965  74.974  1.00 67.25           O  
ATOM   1540  N   ALA A 106     -36.667  -4.571  76.969  1.00 63.63           N  
ATOM   1541  H   ALA A 106     -36.576  -4.013  76.132  1.00 63.63           H  
ATOM   1542  CA  ALA A 106     -35.765  -5.708  77.155  1.00 63.63           C  
ATOM   1543  HA  ALA A 106     -36.367  -6.613  77.232  1.00 63.63           H  
ATOM   1544  C   ALA A 106     -34.911  -5.616  78.438  1.00 63.63           C  
ATOM   1545  CB  ALA A 106     -34.884  -5.820  75.906  1.00 63.63           C  
ATOM   1546  HB1 ALA A 106     -35.511  -5.930  75.021  1.00 63.63           H  
ATOM   1547  HB2 ALA A 106     -34.232  -6.689  75.993  1.00 63.63           H  
ATOM   1548  HB3 ALA A 106     -34.275  -4.922  75.799  1.00 63.63           H  
ATOM   1549  O   ALA A 106     -34.538  -6.647  78.997  1.00 63.63           O  
ATOM   1550  N   ALA A 107     -34.623  -4.405  78.929  1.00 70.57           N  
ATOM   1551  H   ALA A 107     -34.958  -3.597  78.426  1.00 70.57           H  
ATOM   1552  CA  ALA A 107     -33.841  -4.181  80.147  1.00 70.57           C  
ATOM   1553  HA  ALA A 107     -33.093  -4.970  80.229  1.00 70.57           H  
ATOM   1554  C   ALA A 107     -34.679  -4.226  81.445  1.00 70.57           C  
ATOM   1555  CB  ALA A 107     -33.098  -2.849  79.989  1.00 70.57           C  
ATOM   1556  HB1 ALA A 107     -32.454  -2.685  80.853  1.00 70.57           H  
ATOM   1557  HB2 ALA A 107     -33.813  -2.030  79.911  1.00 70.57           H  
ATOM   1558  HB3 ALA A 107     -32.485  -2.873  79.088  1.00 70.57           H  
ATOM   1559  O   ALA A 107     -34.130  -4.464  82.522  1.00 70.57           O  
ATOM   1560  N   LEU A 108     -36.005  -4.034  81.374  1.00 69.42           N  
ATOM   1561  H   LEU A 108     -36.404  -3.861  80.462  1.00 69.42           H  
ATOM   1562  CA  LEU A 108     -36.897  -4.023  82.548  1.00 69.42           C  
ATOM   1563  HA  LEU A 108     -36.567  -3.209  83.194  1.00 69.42           H  
ATOM   1564  C   LEU A 108     -36.850  -5.291  83.437  1.00 69.42           C  
ATOM   1565  CB  LEU A 108     -38.357  -3.753  82.123  1.00 69.42           C  
ATOM   1566  HB2 LEU A 108     -38.997  -3.898  82.994  1.00 69.42           H  
ATOM   1567  HB3 LEU A 108     -38.646  -4.498  81.382  1.00 69.42           H  
ATOM   1568  O   LEU A 108     -36.943  -5.133  84.660  1.00 69.42           O  
ATOM   1569  CG  LEU A 108     -38.654  -2.356  81.551  1.00 69.42           C  
ATOM   1570  HG  LEU A 108     -38.025  -2.184  80.678  1.00 69.42           H  
ATOM   1571  CD1 LEU A 108     -40.115  -2.276  81.105  1.00 69.42           C  
ATOM   1572 HD11 LEU A 108     -40.783  -2.404  81.957  1.00 69.42           H  
ATOM   1573 HD12 LEU A 108     -40.305  -1.312  80.634  1.00 69.42           H  
ATOM   1574 HD13 LEU A 108     -40.320  -3.058  80.374  1.00 69.42           H  
ATOM   1575  CD2 LEU A 108     -38.430  -1.229  82.560  1.00 69.42           C  
ATOM   1576 HD21 LEU A 108     -39.123  -1.342  83.394  1.00 69.42           H  
ATOM   1577 HD22 LEU A 108     -37.400  -1.247  82.916  1.00 69.42           H  
ATOM   1578 HD23 LEU A 108     -38.597  -0.276  82.059  1.00 69.42           H  
ATOM   1579  N   PRO A 109     -36.725  -6.535  82.919  1.00 68.53           N  
ATOM   1580  CA  PRO A 109     -36.776  -7.740  83.754  1.00 68.53           C  
ATOM   1581  HA  PRO A 109     -37.709  -7.733  84.318  1.00 68.53           H  
ATOM   1582  C   PRO A 109     -35.604  -7.852  84.739  1.00 68.53           C  
ATOM   1583  CB  PRO A 109     -36.787  -8.927  82.778  1.00 68.53           C  
ATOM   1584  HB2 PRO A 109     -37.431  -9.732  83.132  1.00 68.53           H  
ATOM   1585  HB3 PRO A 109     -35.774  -9.297  82.621  1.00 68.53           H  
ATOM   1586  O   PRO A 109     -35.793  -8.295  85.877  1.00 68.53           O  
ATOM   1587  CG  PRO A 109     -37.303  -8.327  81.473  1.00 68.53           C  
ATOM   1588  HG2 PRO A 109     -36.955  -8.882  80.602  1.00 68.53           H  
ATOM   1589  HG3 PRO A 109     -38.391  -8.273  81.491  1.00 68.53           H  
ATOM   1590  CD  PRO A 109     -36.719  -6.922  81.515  1.00 68.53           C  
ATOM   1591  HD2 PRO A 109     -35.689  -6.945  81.160  1.00 68.53           H  
ATOM   1592  HD3 PRO A 109     -37.322  -6.258  80.895  1.00 68.53           H  
ATOM   1593  N   GLU A 110     -34.417  -7.419  84.310  1.00 64.14           N  
ATOM   1594  H   GLU A 110     -34.366  -7.031  83.378  1.00 64.14           H  
ATOM   1595  CA  GLU A 110     -33.151  -7.491  85.053  1.00 64.14           C  
ATOM   1596  HA  GLU A 110     -33.033  -8.485  85.486  1.00 64.14           H  
ATOM   1597  C   GLU A 110     -33.080  -6.475  86.211  1.00 64.14           C  
ATOM   1598  CB  GLU A 110     -31.985  -7.255  84.071  1.00 64.14           C  
ATOM   1599  HB2 GLU A 110     -32.186  -6.329  83.534  1.00 64.14           H  
ATOM   1600  HB3 GLU A 110     -31.065  -7.099  84.634  1.00 64.14           H  
ATOM   1601  O   GLU A 110     -32.234  -6.613  87.095  1.00 64.14           O  
ATOM   1602  CG  GLU A 110     -31.760  -8.374  83.031  1.00 64.14           C  
ATOM   1603  HG2 GLU A 110     -32.721  -8.783  82.718  1.00 64.14           H  
ATOM   1604  HG3 GLU A 110     -31.307  -7.921  82.150  1.00 64.14           H  
ATOM   1605  CD  GLU A 110     -30.825  -9.496  83.519  1.00 64.14           C  
ATOM   1606  OE1 GLU A 110     -31.253 -10.673  83.479  1.00 64.14           O  
ATOM   1607  OE2 GLU A 110     -29.687  -9.176  83.930  1.00 64.14           O  
ATOM   1608  N   VAL A 111     -33.971  -5.469  86.255  1.00 70.43           N  
ATOM   1609  H   VAL A 111     -34.644  -5.395  85.506  1.00 70.43           H  
ATOM   1610  CA  VAL A 111     -33.912  -4.405  87.273  1.00 70.43           C  
ATOM   1611  HA  VAL A 111     -32.942  -3.925  87.148  1.00 70.43           H  
ATOM   1612  C   VAL A 111     -34.023  -4.999  88.691  1.00 70.43           C  
ATOM   1613  CB  VAL A 111     -34.960  -3.297  87.055  1.00 70.43           C  
ATOM   1614  HB  VAL A 111     -35.963  -3.723  87.094  1.00 70.43           H  
ATOM   1615  O   VAL A 111     -35.019  -5.680  88.988  1.00 70.43           O  
ATOM   1616  CG1 VAL A 111     -34.835  -2.214  88.143  1.00 70.43           C  
ATOM   1617 HG11 VAL A 111     -33.812  -1.842  88.185  1.00 70.43           H  
ATOM   1618 HG12 VAL A 111     -35.110  -2.614  89.119  1.00 70.43           H  
ATOM   1619 HG13 VAL A 111     -35.491  -1.371  87.926  1.00 70.43           H  
ATOM   1620  CG2 VAL A 111     -34.755  -2.617  85.695  1.00 70.43           C  
ATOM   1621 HG21 VAL A 111     -34.853  -3.345  84.890  1.00 70.43           H  
ATOM   1622 HG22 VAL A 111     -33.761  -2.173  85.642  1.00 70.43           H  
ATOM   1623 HG23 VAL A 111     -35.503  -1.839  85.542  1.00 70.43           H  
ATOM   1624  N   PRO A 112     -33.050  -4.732  89.592  1.00 73.90           N  
ATOM   1625  CA  PRO A 112     -33.022  -5.293  90.940  1.00 73.90           C  
ATOM   1626  HA  PRO A 112     -32.905  -6.373  90.850  1.00 73.90           H  
ATOM   1627  C   PRO A 112     -34.281  -4.974  91.747  1.00 73.90           C  
ATOM   1628  CB  PRO A 112     -31.779  -4.708  91.620  1.00 73.90           C  
ATOM   1629  HB2 PRO A 112     -32.027  -3.773  92.123  1.00 73.90           H  
ATOM   1630  HB3 PRO A 112     -31.331  -5.410  92.323  1.00 73.90           H  
ATOM   1631  O   PRO A 112     -34.802  -3.861  91.710  1.00 73.90           O  
ATOM   1632  CG  PRO A 112     -30.847  -4.405  90.453  1.00 73.90           C  
ATOM   1633  HG2 PRO A 112     -30.142  -3.608  90.690  1.00 73.90           H  
ATOM   1634  HG3 PRO A 112     -30.321  -5.312  90.155  1.00 73.90           H  
ATOM   1635  CD  PRO A 112     -31.814  -3.990  89.351  1.00 73.90           C  
ATOM   1636  HD2 PRO A 112     -32.009  -2.919  89.416  1.00 73.90           H  
ATOM   1637  HD3 PRO A 112     -31.368  -4.237  88.387  1.00 73.90           H  
ATOM   1638  N   ALA A 113     -34.750  -5.934  92.549  1.00 69.84           N  
ATOM   1639  H   ALA A 113     -34.281  -6.829  92.541  1.00 69.84           H  
ATOM   1640  CA  ALA A 113     -35.997  -5.802  93.310  1.00 69.84           C  
ATOM   1641  HA  ALA A 113     -36.816  -5.685  92.599  1.00 69.84           H  
ATOM   1642  C   ALA A 113     -36.046  -4.575  94.245  1.00 69.84           C  
ATOM   1643  CB  ALA A 113     -36.219  -7.101  94.093  1.00 69.84           C  
ATOM   1644  HB1 ALA A 113     -35.412  -7.248  94.811  1.00 69.84           H  
ATOM   1645  HB2 ALA A 113     -36.254  -7.948  93.407  1.00 69.84           H  
ATOM   1646  HB3 ALA A 113     -37.166  -7.043  94.630  1.00 69.84           H  
ATOM   1647  O   ALA A 113     -37.124  -4.039  94.478  1.00 69.84           O  
ATOM   1648  N   THR A 114     -34.893  -4.117  94.742  1.00 70.77           N  
ATOM   1649  H   THR A 114     -34.033  -4.571  94.468  1.00 70.77           H  
ATOM   1650  CA  THR A 114     -34.745  -2.905  95.567  1.00 70.77           C  
ATOM   1651  HA  THR A 114     -35.468  -2.925  96.382  1.00 70.77           H  
ATOM   1652  C   THR A 114     -34.980  -1.608  94.800  1.00 70.77           C  
ATOM   1653  CB  THR A 114     -33.325  -2.845  96.153  1.00 70.77           C  
ATOM   1654  HB  THR A 114     -33.127  -1.851  96.554  1.00 70.77           H  
ATOM   1655  O   THR A 114     -35.423  -0.630  95.388  1.00 70.77           O  
ATOM   1656  CG2 THR A 114     -33.151  -3.868  97.274  1.00 70.77           C  
ATOM   1657 HG21 THR A 114     -33.869  -3.664  98.069  1.00 70.77           H  
ATOM   1658 HG22 THR A 114     -32.142  -3.788  97.679  1.00 70.77           H  
ATOM   1659 HG23 THR A 114     -33.306  -4.878  96.893  1.00 70.77           H  
ATOM   1660  OG1 THR A 114     -32.365  -3.165  95.165  1.00 70.77           O  
ATOM   1661  HG1 THR A 114     -32.092  -2.354  94.730  1.00 70.77           H  
ATOM   1662  N   GLU A 115     -34.690  -1.593  93.500  1.00 73.11           N  
ATOM   1663  H   GLU A 115     -34.357  -2.441  93.065  1.00 73.11           H  
ATOM   1664  CA  GLU A 115     -34.858  -0.425  92.629  1.00 73.11           C  
ATOM   1665  HA  GLU A 115     -34.847   0.489  93.223  1.00 73.11           H  
ATOM   1666  C   GLU A 115     -36.198  -0.458  91.892  1.00 73.11           C  
ATOM   1667  CB  GLU A 115     -33.691  -0.356  91.636  1.00 73.11           C  
ATOM   1668  HB2 GLU A 115     -33.897   0.427  90.906  1.00 73.11           H  
ATOM   1669  HB3 GLU A 115     -33.606  -1.309  91.114  1.00 73.11           H  
ATOM   1670  O   GLU A 115     -36.695   0.591  91.497  1.00 73.11           O  
ATOM   1671  CG  GLU A 115     -32.371  -0.035  92.353  1.00 73.11           C  
ATOM   1672  HG2 GLU A 115     -32.215  -0.759  93.153  1.00 73.11           H  
ATOM   1673  HG3 GLU A 115     -32.449   0.952  92.808  1.00 73.11           H  
ATOM   1674  CD  GLU A 115     -31.155  -0.071  91.420  1.00 73.11           C  
ATOM   1675  OE1 GLU A 115     -30.045  -0.266  91.964  1.00 73.11           O  
ATOM   1676  OE2 GLU A 115     -31.340   0.063  90.190  1.00 73.11           O  
ATOM   1677  N   ARG A 116     -36.831  -1.634  91.754  1.00 70.52           N  
ATOM   1678  H   ARG A 116     -36.331  -2.458  92.056  1.00 70.52           H  
ATOM   1679  CA  ARG A 116     -38.125  -1.791  91.066  1.00 70.52           C  
ATOM   1680  HA  ARG A 116     -37.990  -1.527  90.017  1.00 70.52           H  
ATOM   1681  C   ARG A 116     -39.217  -0.865  91.584  1.00 70.52           C  
ATOM   1682  CB  ARG A 116     -38.633  -3.236  91.150  1.00 70.52           C  
ATOM   1683  HB2 ARG A 116     -38.503  -3.616  92.164  1.00 70.52           H  
ATOM   1684  HB3 ARG A 116     -39.697  -3.249  90.915  1.00 70.52           H  
ATOM   1685  O   ARG A 116     -40.011  -0.410  90.776  1.00 70.52           O  
ATOM   1686  CG  ARG A 116     -37.923  -4.145  90.146  1.00 70.52           C  
ATOM   1687  HG2 ARG A 116     -38.036  -3.744  89.139  1.00 70.52           H  
ATOM   1688  HG3 ARG A 116     -36.861  -4.195  90.386  1.00 70.52           H  
ATOM   1689  CD  ARG A 116     -38.525  -5.549  90.198  1.00 70.52           C  
ATOM   1690  HD2 ARG A 116     -39.546  -5.504  89.818  1.00 70.52           H  
ATOM   1691  HD3 ARG A 116     -38.544  -5.894  91.232  1.00 70.52           H  
ATOM   1692  NE  ARG A 116     -37.731  -6.483  89.386  1.00 70.52           N  
ATOM   1693  HE  ARG A 116     -36.858  -6.136  89.015  1.00 70.52           H  
ATOM   1694  NH1 ARG A 116     -39.062  -8.331  89.616  1.00 70.52           N  
ATOM   1695 HH11 ARG A 116     -39.677  -7.785  90.202  1.00 70.52           H  
ATOM   1696 HH12 ARG A 116     -39.280  -9.276  89.336  1.00 70.52           H  
ATOM   1697  NH2 ARG A 116     -37.264  -8.418  88.295  1.00 70.52           N  
ATOM   1698 HH21 ARG A 116     -37.486  -9.357  87.997  1.00 70.52           H  
ATOM   1699 HH22 ARG A 116     -36.526  -7.962  87.778  1.00 70.52           H  
ATOM   1700  CZ  ARG A 116     -38.018  -7.735  89.102  1.00 70.52           C  
ATOM   1701  N   GLU A 117     -39.286  -0.579  92.881  1.00 72.84           N  
ATOM   1702  H   GLU A 117     -38.597  -0.972  93.506  1.00 72.84           H  
ATOM   1703  CA  GLU A 117     -40.329   0.305  93.420  1.00 72.84           C  
ATOM   1704  HA  GLU A 117     -41.289  -0.003  93.006  1.00 72.84           H  
ATOM   1705  C   GLU A 117     -40.112   1.767  92.988  1.00 72.84           C  
ATOM   1706  CB  GLU A 117     -40.401   0.123  94.945  1.00 72.84           C  
ATOM   1707  HB2 GLU A 117     -40.386  -0.946  95.159  1.00 72.84           H  
ATOM   1708  HB3 GLU A 117     -39.526   0.580  95.408  1.00 72.84           H  
ATOM   1709  O   GLU A 117     -41.058   2.440  92.578  1.00 72.84           O  
ATOM   1710  CG  GLU A 117     -41.685   0.709  95.553  1.00 72.84           C  
ATOM   1711  HG2 GLU A 117     -42.534   0.371  94.959  1.00 72.84           H  
ATOM   1712  HG3 GLU A 117     -41.645   1.797  95.492  1.00 72.84           H  
ATOM   1713  CD  GLU A 117     -41.896   0.284  97.018  1.00 72.84           C  
ATOM   1714  OE1 GLU A 117     -43.077   0.183  97.424  1.00 72.84           O  
ATOM   1715  OE2 GLU A 117     -40.890   0.077  97.734  1.00 72.84           O  
ATOM   1716  N   GLU A 118     -38.861   2.241  92.963  1.00 75.62           N  
ATOM   1717  H   GLU A 118     -38.102   1.632  93.233  1.00 75.62           H  
ATOM   1718  CA  GLU A 118     -38.528   3.569  92.438  1.00 75.62           C  
ATOM   1719  HA  GLU A 118     -39.266   4.274  92.820  1.00 75.62           H  
ATOM   1720  C   GLU A 118     -38.615   3.616  90.905  1.00 75.62           C  
ATOM   1721  CB  GLU A 118     -37.151   4.024  92.953  1.00 75.62           C  
ATOM   1722  HB2 GLU A 118     -37.151   3.960  94.041  1.00 75.62           H  
ATOM   1723  HB3 GLU A 118     -36.371   3.375  92.555  1.00 75.62           H  
ATOM   1724  O   GLU A 118     -39.135   4.589  90.358  1.00 75.62           O  
ATOM   1725  CG  GLU A 118     -36.886   5.482  92.535  1.00 75.62           C  
ATOM   1726  HG2 GLU A 118     -37.763   6.077  92.789  1.00 75.62           H  
ATOM   1727  HG3 GLU A 118     -36.765   5.523  91.453  1.00 75.62           H  
ATOM   1728  CD  GLU A 118     -35.656   6.134  93.181  1.00 75.62           C  
ATOM   1729  OE1 GLU A 118     -35.545   7.372  93.000  1.00 75.62           O  
ATOM   1730  OE2 GLU A 118     -34.850   5.429  93.823  1.00 75.62           O  
ATOM   1731  N   LEU A 119     -38.185   2.558  90.207  1.00 69.60           N  
ATOM   1732  H   LEU A 119     -37.735   1.813  90.720  1.00 69.60           H  
ATOM   1733  CA  LEU A 119     -38.343   2.395  88.762  1.00 69.60           C  
ATOM   1734  HA  LEU A 119     -37.842   3.224  88.261  1.00 69.60           H  
ATOM   1735  C   LEU A 119     -39.822   2.425  88.377  1.00 69.60           C  
ATOM   1736  CB  LEU A 119     -37.704   1.074  88.299  1.00 69.60           C  
ATOM   1737  HB2 LEU A 119     -36.686   1.001  88.683  1.00 69.60           H  
ATOM   1738  HB3 LEU A 119     -38.277   0.255  88.732  1.00 69.60           H  
ATOM   1739  O   LEU A 119     -40.178   3.179  87.481  1.00 69.60           O  
ATOM   1740  CG  LEU A 119     -37.693   0.930  86.760  1.00 69.60           C  
ATOM   1741  HG  LEU A 119     -38.447   1.578  86.313  1.00 69.60           H  
ATOM   1742  CD1 LEU A 119     -36.344   1.341  86.174  1.00 69.60           C  
ATOM   1743 HD11 LEU A 119     -36.382   1.283  85.086  1.00 69.60           H  
ATOM   1744 HD12 LEU A 119     -36.109   2.365  86.467  1.00 69.60           H  
ATOM   1745 HD13 LEU A 119     -35.558   0.677  86.535  1.00 69.60           H  
ATOM   1746  CD2 LEU A 119     -38.029  -0.501  86.348  1.00 69.60           C  
ATOM   1747 HD21 LEU A 119     -37.391  -1.216  86.867  1.00 69.60           H  
ATOM   1748 HD22 LEU A 119     -39.070  -0.715  86.588  1.00 69.60           H  
ATOM   1749 HD23 LEU A 119     -37.887  -0.615  85.273  1.00 69.60           H  
ATOM   1750  N   VAL A 120     -40.688   1.682  89.071  1.00 72.39           N  
ATOM   1751  H   VAL A 120     -40.329   1.076  89.795  1.00 72.39           H  
ATOM   1752  CA  VAL A 120     -42.141   1.719  88.862  1.00 72.39           C  
ATOM   1753  HA  VAL A 120     -42.338   1.535  87.806  1.00 72.39           H  
ATOM   1754  C   VAL A 120     -42.664   3.116  89.155  1.00 72.39           C  
ATOM   1755  CB  VAL A 120     -42.883   0.630  89.661  1.00 72.39           C  
ATOM   1756  HB  VAL A 120     -42.519   0.620  90.688  1.00 72.39           H  
ATOM   1757  O   VAL A 120     -43.286   3.676  88.272  1.00 72.39           O  
ATOM   1758  CG1 VAL A 120     -44.404   0.837  89.689  1.00 72.39           C  
ATOM   1759 HG11 VAL A 120     -44.658   1.742  90.241  1.00 72.39           H  
ATOM   1760 HG12 VAL A 120     -44.797   0.919  88.676  1.00 72.39           H  
ATOM   1761 HG13 VAL A 120     -44.886  -0.001  90.193  1.00 72.39           H  
ATOM   1762  CG2 VAL A 120     -42.642  -0.744  89.016  1.00 72.39           C  
ATOM   1763 HG21 VAL A 120     -43.064  -1.524  89.649  1.00 72.39           H  
ATOM   1764 HG22 VAL A 120     -41.574  -0.929  88.896  1.00 72.39           H  
ATOM   1765 HG23 VAL A 120     -43.111  -0.783  88.033  1.00 72.39           H  
ATOM   1766  N   GLN A 121     -42.324   3.770  90.271  1.00 73.27           N  
ATOM   1767  H   GLN A 121     -41.809   3.283  90.990  1.00 73.27           H  
ATOM   1768  CA  GLN A 121     -42.736   5.167  90.499  1.00 73.27           C  
ATOM   1769  HA  GLN A 121     -43.825   5.219  90.492  1.00 73.27           H  
ATOM   1770  C   GLN A 121     -42.209   6.149  89.439  1.00 73.27           C  
ATOM   1771  CB  GLN A 121     -42.220   5.659  91.854  1.00 73.27           C  
ATOM   1772  HB2 GLN A 121     -41.164   5.406  91.954  1.00 73.27           H  
ATOM   1773  HB3 GLN A 121     -42.310   6.744  91.884  1.00 73.27           H  
ATOM   1774  O   GLN A 121     -42.782   7.221  89.236  1.00 73.27           O  
ATOM   1775  CG  GLN A 121     -42.994   5.102  93.051  1.00 73.27           C  
ATOM   1776  HG2 GLN A 121     -44.037   5.414  92.988  1.00 73.27           H  
ATOM   1777  HG3 GLN A 121     -42.968   4.013  93.039  1.00 73.27           H  
ATOM   1778  CD  GLN A 121     -42.407   5.609  94.364  1.00 73.27           C  
ATOM   1779  NE2 GLN A 121     -42.666   4.938  95.462  1.00 73.27           N  
ATOM   1780 HE21 GLN A 121     -43.136   4.046  95.405  1.00 73.27           H  
ATOM   1781 HE22 GLN A 121     -42.182   5.233  96.298  1.00 73.27           H  
ATOM   1782  OE1 GLN A 121     -41.724   6.623  94.432  1.00 73.27           O  
ATOM   1783  N   ARG A 122     -41.069   5.870  88.804  1.00 74.79           N  
ATOM   1784  H   ARG A 122     -40.589   5.021  89.065  1.00 74.79           H  
ATOM   1785  CA  ARG A 122     -40.452   6.741  87.795  1.00 74.79           C  
ATOM   1786  HA  ARG A 122     -40.701   7.776  88.029  1.00 74.79           H  
ATOM   1787  C   ARG A 122     -41.033   6.483  86.408  1.00 74.79           C  
ATOM   1788  CB  ARG A 122     -38.927   6.597  87.877  1.00 74.79           C  
ATOM   1789  HB2 ARG A 122     -38.613   5.673  87.392  1.00 74.79           H  
ATOM   1790  HB3 ARG A 122     -38.643   6.549  88.929  1.00 74.79           H  
ATOM   1791  O   ARG A 122     -41.351   7.452  85.732  1.00 74.79           O  
ATOM   1792  CG  ARG A 122     -38.186   7.794  87.274  1.00 74.79           C  
ATOM   1793  HG2 ARG A 122     -38.567   8.718  87.709  1.00 74.79           H  
ATOM   1794  HG3 ARG A 122     -38.332   7.814  86.194  1.00 74.79           H  
ATOM   1795  CD  ARG A 122     -36.694   7.660  87.601  1.00 74.79           C  
ATOM   1796  HD2 ARG A 122     -36.574   7.593  88.682  1.00 74.79           H  
ATOM   1797  HD3 ARG A 122     -36.324   6.737  87.155  1.00 74.79           H  
ATOM   1798  NE  ARG A 122     -35.914   8.803  87.092  1.00 74.79           N  
ATOM   1799  HE  ARG A 122     -36.412   9.493  86.550  1.00 74.79           H  
ATOM   1800  NH1 ARG A 122     -33.864   8.070  87.830  1.00 74.79           N  
ATOM   1801 HH11 ARG A 122     -34.306   7.278  88.274  1.00 74.79           H  
ATOM   1802 HH12 ARG A 122     -32.863   8.177  87.910  1.00 74.79           H  
ATOM   1803  NH2 ARG A 122     -34.005   9.966  86.663  1.00 74.79           N  
ATOM   1804 HH21 ARG A 122     -34.529  10.633  86.116  1.00 74.79           H  
ATOM   1805 HH22 ARG A 122     -32.998  10.033  86.715  1.00 74.79           H  
ATOM   1806  CZ  ARG A 122     -34.603   8.940  87.201  1.00 74.79           C  
ATOM   1807  N   LEU A 123     -41.285   5.227  86.047  1.00 70.40           N  
ATOM   1808  H   LEU A 123     -40.986   4.498  86.679  1.00 70.40           H  
ATOM   1809  CA  LEU A 123     -42.054   4.805  84.876  1.00 70.40           C  
ATOM   1810  HA  LEU A 123     -41.652   5.291  83.986  1.00 70.40           H  
ATOM   1811  C   LEU A 123     -43.519   5.216  84.996  1.00 70.40           C  
ATOM   1812  CB  LEU A 123     -41.964   3.279  84.704  1.00 70.40           C  
ATOM   1813  HB2 LEU A 123     -42.190   2.809  85.661  1.00 70.40           H  
ATOM   1814  HB3 LEU A 123     -42.730   2.958  83.997  1.00 70.40           H  
ATOM   1815  O   LEU A 123     -44.079   5.671  84.016  1.00 70.40           O  
ATOM   1816  CG  LEU A 123     -40.605   2.774  84.193  1.00 70.40           C  
ATOM   1817  HG  LEU A 123     -39.802   3.187  84.804  1.00 70.40           H  
ATOM   1818  CD1 LEU A 123     -40.566   1.252  84.304  1.00 70.40           C  
ATOM   1819 HD11 LEU A 123     -41.324   0.804  83.662  1.00 70.40           H  
ATOM   1820 HD12 LEU A 123     -39.581   0.900  83.998  1.00 70.40           H  
ATOM   1821 HD13 LEU A 123     -40.738   0.951  85.337  1.00 70.40           H  
ATOM   1822  CD2 LEU A 123     -40.358   3.151  82.730  1.00 70.40           C  
ATOM   1823 HD21 LEU A 123     -40.295   4.233  82.618  1.00 70.40           H  
ATOM   1824 HD22 LEU A 123     -41.159   2.765  82.099  1.00 70.40           H  
ATOM   1825 HD23 LEU A 123     -39.414   2.719  82.397  1.00 70.40           H  
ATOM   1826  N   GLU A 124     -44.127   5.146  86.179  1.00 71.95           N  
ATOM   1827  H   GLU A 124     -43.652   4.658  86.924  1.00 71.95           H  
ATOM   1828  CA  GLU A 124     -45.463   5.668  86.469  1.00 71.95           C  
ATOM   1829  HA  GLU A 124     -46.164   5.305  85.717  1.00 71.95           H  
ATOM   1830  C   GLU A 124     -45.483   7.189  86.419  1.00 71.95           C  
ATOM   1831  CB  GLU A 124     -45.976   5.235  87.848  1.00 71.95           C  
ATOM   1832  HB2 GLU A 124     -46.816   5.876  88.115  1.00 71.95           H  
ATOM   1833  HB3 GLU A 124     -45.191   5.394  88.588  1.00 71.95           H  
ATOM   1834  O   GLU A 124     -46.447   7.735  85.907  1.00 71.95           O  
ATOM   1835  CG  GLU A 124     -46.482   3.787  87.887  1.00 71.95           C  
ATOM   1836  HG2 GLU A 124     -47.253   3.678  87.125  1.00 71.95           H  
ATOM   1837  HG3 GLU A 124     -45.675   3.097  87.638  1.00 71.95           H  
ATOM   1838  CD  GLU A 124     -47.069   3.431  89.263  1.00 71.95           C  
ATOM   1839  OE1 GLU A 124     -48.005   2.600  89.280  1.00 71.95           O  
ATOM   1840  OE2 GLU A 124     -46.619   4.020  90.274  1.00 71.95           O  
ATOM   1841  N   ARG A 125     -44.440   7.901  86.870  1.00 71.53           N  
ATOM   1842  H   ARG A 125     -43.708   7.410  87.363  1.00 71.53           H  
ATOM   1843  CA  ARG A 125     -44.328   9.357  86.652  1.00 71.53           C  
ATOM   1844  HA  ARG A 125     -45.282   9.819  86.908  1.00 71.53           H  
ATOM   1845  C   ARG A 125     -44.106   9.706  85.185  1.00 71.53           C  
ATOM   1846  CB  ARG A 125     -43.230   9.978  87.525  1.00 71.53           C  
ATOM   1847  HB2 ARG A 125     -42.896  10.911  87.071  1.00 71.53           H  
ATOM   1848  HB3 ARG A 125     -42.376   9.303  87.573  1.00 71.53           H  
ATOM   1849  O   ARG A 125     -44.683  10.681  84.726  1.00 71.53           O  
ATOM   1850  CG  ARG A 125     -43.758  10.304  88.930  1.00 71.53           C  
ATOM   1851  HG2 ARG A 125     -44.519  11.080  88.846  1.00 71.53           H  
ATOM   1852  HG3 ARG A 125     -44.221   9.422  89.372  1.00 71.53           H  
ATOM   1853  CD  ARG A 125     -42.641  10.810  89.853  1.00 71.53           C  
ATOM   1854  HD2 ARG A 125     -42.112  11.627  89.362  1.00 71.53           H  
ATOM   1855  HD3 ARG A 125     -43.102  11.185  90.767  1.00 71.53           H  
ATOM   1856  NE  ARG A 125     -41.702   9.726  90.194  1.00 71.53           N  
ATOM   1857  HE  ARG A 125     -41.934   8.819  89.814  1.00 71.53           H  
ATOM   1858  NH1 ARG A 125     -40.408  10.849  91.723  1.00 71.53           N  
ATOM   1859 HH11 ARG A 125     -39.658  10.822  92.399  1.00 71.53           H  
ATOM   1860 HH12 ARG A 125     -40.993  11.664  91.609  1.00 71.53           H  
ATOM   1861  NH2 ARG A 125     -39.953   8.717  91.251  1.00 71.53           N  
ATOM   1862 HH21 ARG A 125     -40.183   7.836  90.813  1.00 71.53           H  
ATOM   1863 HH22 ARG A 125     -39.229   8.708  91.955  1.00 71.53           H  
ATOM   1864  CZ  ARG A 125     -40.696   9.768  91.050  1.00 71.53           C  
ATOM   1865  N   MET A 126     -43.331   8.919  84.441  1.00 68.20           N  
ATOM   1866  H   MET A 126     -42.842   8.161  84.894  1.00 68.20           H  
ATOM   1867  CA  MET A 126     -43.171   9.087  82.995  1.00 68.20           C  
ATOM   1868  HA  MET A 126     -42.925  10.128  82.786  1.00 68.20           H  
ATOM   1869  C   MET A 126     -44.493   8.802  82.281  1.00 68.20           C  
ATOM   1870  CB  MET A 126     -42.025   8.213  82.465  1.00 68.20           C  
ATOM   1871  HB2 MET A 126     -42.120   7.199  82.855  1.00 68.20           H  
ATOM   1872  HB3 MET A 126     -42.085   8.171  81.377  1.00 68.20           H  
ATOM   1873  O   MET A 126     -44.961   9.656  81.546  1.00 68.20           O  
ATOM   1874  CG  MET A 126     -40.661   8.797  82.858  1.00 68.20           C  
ATOM   1875  HG2 MET A 126     -40.522   9.741  82.330  1.00 68.20           H  
ATOM   1876  HG3 MET A 126     -40.663   9.017  83.925  1.00 68.20           H  
ATOM   1877  SD  MET A 126     -39.230   7.735  82.522  1.00 68.20           S  
ATOM   1878  CE  MET A 126     -39.255   7.702  80.707  1.00 68.20           C  
ATOM   1879  HE1 MET A 126     -38.401   7.132  80.343  1.00 68.20           H  
ATOM   1880  HE2 MET A 126     -39.201   8.717  80.314  1.00 68.20           H  
ATOM   1881  HE3 MET A 126     -40.169   7.223  80.355  1.00 68.20           H  
ATOM   1882  N   LEU A 127     -45.170   7.693  82.581  1.00 69.40           N  
ATOM   1883  H   LEU A 127     -44.719   7.022  83.187  1.00 69.40           H  
ATOM   1884  CA  LEU A 127     -46.508   7.350  82.094  1.00 69.40           C  
ATOM   1885  HA  LEU A 127     -46.502   7.395  81.005  1.00 69.40           H  
ATOM   1886  C   LEU A 127     -47.582   8.329  82.571  1.00 69.40           C  
ATOM   1887  CB  LEU A 127     -46.888   5.920  82.528  1.00 69.40           C  
ATOM   1888  HB2 LEU A 127     -46.555   5.761  83.554  1.00 69.40           H  
ATOM   1889  HB3 LEU A 127     -47.974   5.822  82.537  1.00 69.40           H  
ATOM   1890  O   LEU A 127     -48.536   8.532  81.844  1.00 69.40           O  
ATOM   1891  CG  LEU A 127     -46.321   4.824  81.609  1.00 69.40           C  
ATOM   1892  HG  LEU A 127     -45.293   5.062  81.338  1.00 69.40           H  
ATOM   1893  CD1 LEU A 127     -46.340   3.472  82.321  1.00 69.40           C  
ATOM   1894 HD11 LEU A 127     -45.941   2.704  81.658  1.00 69.40           H  
ATOM   1895 HD12 LEU A 127     -47.356   3.205  82.613  1.00 69.40           H  
ATOM   1896 HD13 LEU A 127     -45.708   3.518  83.208  1.00 69.40           H  
ATOM   1897  CD2 LEU A 127     -47.171   4.697  80.339  1.00 69.40           C  
ATOM   1898 HD21 LEU A 127     -46.741   3.930  79.695  1.00 69.40           H  
ATOM   1899 HD22 LEU A 127     -48.195   4.418  80.587  1.00 69.40           H  
ATOM   1900 HD23 LEU A 127     -47.171   5.638  79.788  1.00 69.40           H  
ATOM   1901  N   ALA A 128     -47.469   8.952  83.743  1.00 66.48           N  
ATOM   1902  H   ALA A 128     -46.735   8.651  84.368  1.00 66.48           H  
ATOM   1903  CA  ALA A 128     -48.415   9.951  84.250  1.00 66.48           C  
ATOM   1904  HA  ALA A 128     -49.405   9.721  83.855  1.00 66.48           H  
ATOM   1905  C   ALA A 128     -48.087  11.380  83.791  1.00 66.48           C  
ATOM   1906  CB  ALA A 128     -48.516   9.863  85.777  1.00 66.48           C  
ATOM   1907  HB1 ALA A 128     -47.557  10.119  86.229  1.00 66.48           H  
ATOM   1908  HB2 ALA A 128     -49.270  10.564  86.134  1.00 66.48           H  
ATOM   1909  HB3 ALA A 128     -48.804   8.855  86.074  1.00 66.48           H  
ATOM   1910  O   ALA A 128     -48.942  12.251  83.907  1.00 66.48           O  
ATOM   1911  N   ALA A 129     -46.895  11.620  83.242  1.00 63.59           N  
ATOM   1912  H   ALA A 129     -46.180  10.911  83.323  1.00 63.59           H  
ATOM   1913  CA  ALA A 129     -46.567  12.811  82.463  1.00 63.59           C  
ATOM   1914  HA  ALA A 129     -47.139  13.659  82.840  1.00 63.59           H  
ATOM   1915  C   ALA A 129     -46.947  12.622  80.982  1.00 63.59           C  
ATOM   1916  CB  ALA A 129     -45.076  13.120  82.650  1.00 63.59           C  
ATOM   1917  HB1 ALA A 129     -44.820  14.022  82.093  1.00 63.59           H  
ATOM   1918  HB2 ALA A 129     -44.471  12.292  82.281  1.00 63.59           H  
ATOM   1919  HB3 ALA A 129     -44.862  13.282  83.706  1.00 63.59           H  
ATOM   1920  O   ALA A 129     -47.476  13.539  80.363  1.00 63.59           O  
ATOM   1921  N   LEU A 130     -46.766  11.412  80.442  1.00 58.54           N  
ATOM   1922  H   LEU A 130     -46.250  10.737  80.986  1.00 58.54           H  
ATOM   1923  CA  LEU A 130     -47.168  11.007  79.092  1.00 58.54           C  
ATOM   1924  HA  LEU A 130     -46.903  11.799  78.392  1.00 58.54           H  
ATOM   1925  C   LEU A 130     -48.685  10.801  78.966  1.00 58.54           C  
ATOM   1926  CB  LEU A 130     -46.419   9.716  78.696  1.00 58.54           C  
ATOM   1927  HB2 LEU A 130     -46.531   8.993  79.503  1.00 58.54           H  
ATOM   1928  HB3 LEU A 130     -46.900   9.286  77.817  1.00 58.54           H  
ATOM   1929  O   LEU A 130     -49.237  11.109  77.920  1.00 58.54           O  
ATOM   1930  CG  LEU A 130     -44.922   9.903  78.375  1.00 58.54           C  
ATOM   1931  HG  LEU A 130     -44.460  10.553  79.118  1.00 58.54           H  
ATOM   1932  CD1 LEU A 130     -44.197   8.556  78.392  1.00 58.54           C  
ATOM   1933 HD11 LEU A 130     -43.139   8.704  78.175  1.00 58.54           H  
ATOM   1934 HD12 LEU A 130     -44.293   8.092  79.374  1.00 58.54           H  
ATOM   1935 HD13 LEU A 130     -44.622   7.892  77.639  1.00 58.54           H  
ATOM   1936  CD2 LEU A 130     -44.728  10.524  76.990  1.00 58.54           C  
ATOM   1937 HD21 LEU A 130     -45.168   9.886  76.224  1.00 58.54           H  
ATOM   1938 HD22 LEU A 130     -45.195  11.508  76.948  1.00 58.54           H  
ATOM   1939 HD23 LEU A 130     -43.664  10.639  76.784  1.00 58.54           H  
ATOM   1940  N   ARG A 131     -49.394  10.326  80.001  1.00 60.53           N  
ATOM   1941  H   ARG A 131     -48.878   9.999  80.805  1.00 60.53           H  
ATOM   1942  CA  ARG A 131     -50.854  10.088  79.963  1.00 60.53           C  
ATOM   1943  HA  ARG A 131     -51.064   9.437  79.114  1.00 60.53           H  
ATOM   1944  C   ARG A 131     -51.657  11.355  79.691  1.00 60.53           C  
ATOM   1945  CB  ARG A 131     -51.393   9.420  81.239  1.00 60.53           C  
ATOM   1946  HB2 ARG A 131     -52.393   9.803  81.444  1.00 60.53           H  
ATOM   1947  HB3 ARG A 131     -50.766   9.687  82.089  1.00 60.53           H  
ATOM   1948  O   ARG A 131     -52.506  11.279  78.816  1.00 60.53           O  
ATOM   1949  CG  ARG A 131     -51.514   7.896  81.136  1.00 60.53           C  
ATOM   1950  HG2 ARG A 131     -52.241   7.635  80.366  1.00 60.53           H  
ATOM   1951  HG3 ARG A 131     -50.553   7.452  80.879  1.00 60.53           H  
ATOM   1952  CD  ARG A 131     -51.992   7.373  82.496  1.00 60.53           C  
ATOM   1953  HD2 ARG A 131     -53.001   7.742  82.679  1.00 60.53           H  
ATOM   1954  HD3 ARG A 131     -51.327   7.766  83.265  1.00 60.53           H  
ATOM   1955  NE  ARG A 131     -51.976   5.902  82.561  1.00 60.53           N  
ATOM   1956  HE  ARG A 131     -51.722   5.416  81.713  1.00 60.53           H  
ATOM   1957  NH1 ARG A 131     -52.511   5.715  84.787  1.00 60.53           N  
ATOM   1958 HH11 ARG A 131     -52.584   5.149  85.621  1.00 60.53           H  
ATOM   1959 HH12 ARG A 131     -52.620   6.718  84.831  1.00 60.53           H  
ATOM   1960  NH2 ARG A 131     -52.007   3.885  83.616  1.00 60.53           N  
ATOM   1961 HH21 ARG A 131     -51.711   3.435  82.762  1.00 60.53           H  
ATOM   1962 HH22 ARG A 131     -52.095   3.337  84.460  1.00 60.53           H  
ATOM   1963  CZ  ARG A 131     -52.169   5.177  83.648  1.00 60.53           C  
ATOM   1964  N   PRO A 132     -51.431  12.494  80.376  1.00 52.21           N  
ATOM   1965  CA  PRO A 132     -52.088  13.749  80.034  1.00 52.21           C  
ATOM   1966  HA  PRO A 132     -53.163  13.640  80.180  1.00 52.21           H  
ATOM   1967  C   PRO A 132     -51.821  14.151  78.585  1.00 52.21           C  
ATOM   1968  CB  PRO A 132     -51.542  14.794  81.013  1.00 52.21           C  
ATOM   1969  HB2 PRO A 132     -52.295  15.540  81.267  1.00 52.21           H  
ATOM   1970  HB3 PRO A 132     -50.654  15.275  80.602  1.00 52.21           H  
ATOM   1971  O   PRO A 132     -52.745  14.572  77.903  1.00 52.21           O  
ATOM   1972  CG  PRO A 132     -51.139  13.961  82.225  1.00 52.21           C  
ATOM   1973  HG2 PRO A 132     -50.353  14.443  82.806  1.00 52.21           H  
ATOM   1974  HG3 PRO A 132     -52.015  13.765  82.844  1.00 52.21           H  
ATOM   1975  CD  PRO A 132     -50.658  12.660  81.591  1.00 52.21           C  
ATOM   1976  HD2 PRO A 132     -50.827  11.839  82.288  1.00 52.21           H  
ATOM   1977  HD3 PRO A 132     -49.600  12.740  81.343  1.00 52.21           H  
ATOM   1978  N   VAL A 133     -50.590  13.959  78.097  1.00 46.04           N  
ATOM   1979  H   VAL A 133     -49.878  13.586  78.709  1.00 46.04           H  
ATOM   1980  CA  VAL A 133     -50.205  14.260  76.709  1.00 46.04           C  
ATOM   1981  HA  VAL A 133     -50.529  15.274  76.473  1.00 46.04           H  
ATOM   1982  C   VAL A 133     -50.926  13.337  75.715  1.00 46.04           C  
ATOM   1983  CB  VAL A 133     -48.668  14.208  76.555  1.00 46.04           C  
ATOM   1984  HB  VAL A 133     -48.307  13.218  76.831  1.00 46.04           H  
ATOM   1985  O   VAL A 133     -51.424  13.813  74.703  1.00 46.04           O  
ATOM   1986  CG1 VAL A 133     -48.210  14.501  75.123  1.00 46.04           C  
ATOM   1987 HG11 VAL A 133     -48.588  15.470  74.798  1.00 46.04           H  
ATOM   1988 HG12 VAL A 133     -48.579  13.733  74.444  1.00 46.04           H  
ATOM   1989 HG13 VAL A 133     -47.121  14.502  75.072  1.00 46.04           H  
ATOM   1990  CG2 VAL A 133     -47.988  15.242  77.466  1.00 46.04           C  
ATOM   1991 HG21 VAL A 133     -46.906  15.153  77.378  1.00 46.04           H  
ATOM   1992 HG22 VAL A 133     -48.260  15.080  78.509  1.00 46.04           H  
ATOM   1993 HG23 VAL A 133     -48.289  16.249  77.175  1.00 46.04           H  
ATOM   1994  N   ALA A 134     -51.060  12.045  76.026  1.00 42.57           N  
ATOM   1995  H   ALA A 134     -50.581  11.704  76.847  1.00 42.57           H  
ATOM   1996  CA  ALA A 134     -51.780  11.071  75.206  1.00 42.57           C  
ATOM   1997  HA  ALA A 134     -51.465  11.188  74.169  1.00 42.57           H  
ATOM   1998  C   ALA A 134     -53.308  11.276  75.238  1.00 42.57           C  
ATOM   1999  CB  ALA A 134     -51.379   9.664  75.673  1.00 42.57           C  
ATOM   2000  HB1 ALA A 134     -51.904   8.921  75.072  1.00 42.57           H  
ATOM   2001  HB2 ALA A 134     -50.306   9.527  75.546  1.00 42.57           H  
ATOM   2002  HB3 ALA A 134     -51.641   9.527  76.722  1.00 42.57           H  
ATOM   2003  O   ALA A 134     -53.947  11.316  74.195  1.00 42.57           O  
ATOM   2004  N   GLN A 135     -53.911  11.451  76.418  1.00 42.75           N  
ATOM   2005  H   GLN A 135     -53.338  11.442  77.250  1.00 42.75           H  
ATOM   2006  CA  GLN A 135     -55.361  11.645  76.572  1.00 42.75           C  
ATOM   2007  HA  GLN A 135     -55.881  10.902  75.968  1.00 42.75           H  
ATOM   2008  C   GLN A 135     -55.842  13.013  76.075  1.00 42.75           C  
ATOM   2009  CB  GLN A 135     -55.774  11.458  78.041  1.00 42.75           C  
ATOM   2010  HB2 GLN A 135     -55.138  12.066  78.684  1.00 42.75           H  
ATOM   2011  HB3 GLN A 135     -56.802  11.800  78.159  1.00 42.75           H  
ATOM   2012  O   GLN A 135     -56.995  13.142  75.667  1.00 42.75           O  
ATOM   2013  CG  GLN A 135     -55.716   9.988  78.474  1.00 42.75           C  
ATOM   2014  HG2 GLN A 135     -54.687   9.631  78.441  1.00 42.75           H  
ATOM   2015  HG3 GLN A 135     -56.303   9.398  77.771  1.00 42.75           H  
ATOM   2016  CD  GLN A 135     -56.264   9.769  79.881  1.00 42.75           C  
ATOM   2017  NE2 GLN A 135     -56.907   8.649  80.130  1.00 42.75           N  
ATOM   2018 HE21 GLN A 135     -57.339   8.583  81.041  1.00 42.75           H  
ATOM   2019 HE22 GLN A 135     -57.118   8.021  79.367  1.00 42.75           H  
ATOM   2020  OE1 GLN A 135     -56.118  10.564  80.795  1.00 42.75           O  
ATOM   2021  N   ALA A 136     -54.978  14.032  76.069  1.00 34.73           N  
ATOM   2022  H   ALA A 136     -54.056  13.911  76.463  1.00 34.73           H  
ATOM   2023  CA  ALA A 136     -55.292  15.319  75.454  1.00 34.73           C  
ATOM   2024  HA  ALA A 136     -56.239  15.670  75.863  1.00 34.73           H  
ATOM   2025  C   ALA A 136     -55.488  15.226  73.927  1.00 34.73           C  
ATOM   2026  CB  ALA A 136     -54.212  16.338  75.832  1.00 34.73           C  
ATOM   2027  HB1 ALA A 136     -54.430  17.293  75.354  1.00 34.73           H  
ATOM   2028  HB2 ALA A 136     -54.198  16.481  76.912  1.00 34.73           H  
ATOM   2029  HB3 ALA A 136     -53.236  15.988  75.494  1.00 34.73           H  
ATOM   2030  O   ALA A 136     -56.074  16.144  73.358  1.00 34.73           O  
ATOM   2031  N   ALA A 137     -55.067  14.131  73.275  1.00 31.03           N  
ATOM   2032  H   ALA A 137     -54.569  13.412  73.780  1.00 31.03           H  
ATOM   2033  CA  ALA A 137     -55.420  13.852  71.884  1.00 31.03           C  
ATOM   2034  HA  ALA A 137     -55.245  14.754  71.297  1.00 31.03           H  
ATOM   2035  C   ALA A 137     -56.915  13.500  71.740  1.00 31.03           C  
ATOM   2036  CB  ALA A 137     -54.501  12.752  71.336  1.00 31.03           C  
ATOM   2037  HB1 ALA A 137     -53.457  13.019  71.503  1.00 31.03           H  
ATOM   2038  HB2 ALA A 137     -54.715  11.799  71.820  1.00 31.03           H  
ATOM   2039  HB3 ALA A 137     -54.672  12.641  70.266  1.00 31.03           H  
ATOM   2040  O   ALA A 137     -57.633  14.184  71.012  1.00 31.03           O  
ATOM   2041  N   ASP A 138     -57.408  12.504  72.490  1.00 31.25           N  
ATOM   2042  H   ASP A 138     -56.761  11.967  73.050  1.00 31.25           H  
ATOM   2043  CA  ASP A 138     -58.816  12.051  72.459  1.00 31.25           C  
ATOM   2044  HA  ASP A 138     -59.067  11.692  71.461  1.00 31.25           H  
ATOM   2045  C   ASP A 138     -59.815  13.167  72.804  1.00 31.25           C  
ATOM   2046  CB  ASP A 138     -59.023  10.916  73.487  1.00 31.25           C  
ATOM   2047  HB2 ASP A 138     -60.041  10.976  73.873  1.00 31.25           H  
ATOM   2048  HB3 ASP A 138     -58.357  11.068  74.335  1.00 31.25           H  
ATOM   2049  O   ASP A 138     -60.927  13.212  72.280  1.00 31.25           O  
ATOM   2050  CG  ASP A 138     -58.850   9.488  72.960  1.00 31.25           C  
ATOM   2051  OD1 ASP A 138     -58.612   9.310  71.747  1.00 31.25           O  
ATOM   2052  OD2 ASP A 138     -58.970   8.575  73.810  1.00 31.25           O  
ATOM   2053  N   ALA A 139     -59.436  14.085  73.698  1.00 27.37           N  
ATOM   2054  H   ALA A 139     -58.518  13.982  74.107  1.00 27.37           H  
ATOM   2055  CA  ALA A 139     -60.317  15.145  74.190  1.00 27.37           C  
ATOM   2056  HA  ALA A 139     -61.271  14.685  74.446  1.00 27.37           H  
ATOM   2057  C   ALA A 139     -60.635  16.252  73.155  1.00 27.37           C  
ATOM   2058  CB  ALA A 139     -59.704  15.707  75.478  1.00 27.37           C  
ATOM   2059  HB1 ALA A 139     -58.752  16.185  75.252  1.00 27.37           H  
ATOM   2060  HB2 ALA A 139     -59.540  14.900  76.192  1.00 27.37           H  
ATOM   2061  HB3 ALA A 139     -60.380  16.441  75.917  1.00 27.37           H  
ATOM   2062  O   ALA A 139     -61.377  17.188  73.472  1.00 27.37           O  
ATOM   2063  N   SER A 140     -60.099  16.166  71.932  1.00 24.61           N  
ATOM   2064  H   SER A 140     -59.557  15.339  71.723  1.00 24.61           H  
ATOM   2065  CA  SER A 140     -60.360  17.087  70.815  1.00 24.61           C  
ATOM   2066  HA  SER A 140     -60.323  18.103  71.209  1.00 24.61           H  
ATOM   2067  C   SER A 140     -61.779  16.893  70.239  1.00 24.61           C  
ATOM   2068  CB  SER A 140     -59.234  16.994  69.771  1.00 24.61           C  
ATOM   2069  HB2 SER A 140     -58.308  17.355  70.218  1.00 24.61           H  
ATOM   2070  HB3 SER A 140     -59.482  17.646  68.934  1.00 24.61           H  
ATOM   2071  O   SER A 140     -61.996  16.292  69.194  1.00 24.61           O  
ATOM   2072  OG  SER A 140     -59.012  15.690  69.275  1.00 24.61           O  
ATOM   2073  HG  SER A 140     -58.540  15.155  69.917  1.00 24.61           H  
ATOM   2074  N   GLY A 141     -62.774  17.356  71.001  1.00 24.41           N  
ATOM   2075  H   GLY A 141     -62.483  17.764  71.879  1.00 24.41           H  
ATOM   2076  CA  GLY A 141     -64.144  16.839  70.940  1.00 24.41           C  
ATOM   2077  HA2 GLY A 141     -64.535  16.828  71.958  1.00 24.41           H  
ATOM   2078  HA3 GLY A 141     -64.103  15.799  70.615  1.00 24.41           H  
ATOM   2079  C   GLY A 141     -65.160  17.547  70.029  1.00 24.41           C  
ATOM   2080  O   GLY A 141     -64.945  17.787  68.847  1.00 24.41           O  
ATOM   2081  N   THR A 142     -66.337  17.803  70.610  1.00 22.18           N  
ATOM   2082  H   THR A 142     -66.362  17.699  71.615  1.00 22.18           H  
ATOM   2083  CA  THR A 142     -67.675  17.957  69.992  1.00 22.18           C  
ATOM   2084  HA  THR A 142     -67.843  17.115  69.321  1.00 22.18           H  
ATOM   2085  C   THR A 142     -67.906  19.235  69.163  1.00 22.18           C  
ATOM   2086  CB  THR A 142     -68.736  17.905  71.114  1.00 22.18           C  
ATOM   2087  HB  THR A 142     -69.731  17.998  70.679  1.00 22.18           H  
ATOM   2088  O   THR A 142     -68.890  19.927  69.402  1.00 22.18           O  
ATOM   2089  CG2 THR A 142     -68.714  16.622  71.940  1.00 22.18           C  
ATOM   2090 HG21 THR A 142     -68.811  15.761  71.277  1.00 22.18           H  
ATOM   2091 HG22 THR A 142     -69.555  16.629  72.634  1.00 22.18           H  
ATOM   2092 HG23 THR A 142     -67.787  16.541  72.507  1.00 22.18           H  
ATOM   2093  OG1 THR A 142     -68.513  18.974  72.010  1.00 22.18           O  
ATOM   2094  HG1 THR A 142     -68.728  19.758  71.499  1.00 22.18           H  
ATOM   2095  N   GLY A 143     -66.971  19.608  68.292  1.00 20.47           N  
ATOM   2096  H   GLY A 143     -66.207  18.962  68.158  1.00 20.47           H  
ATOM   2097  CA  GLY A 143     -66.799  20.954  67.737  1.00 20.47           C  
ATOM   2098  HA2 GLY A 143     -65.955  20.914  67.048  1.00 20.47           H  
ATOM   2099  HA3 GLY A 143     -66.516  21.618  68.553  1.00 20.47           H  
ATOM   2100  C   GLY A 143     -67.967  21.623  66.990  1.00 20.47           C  
ATOM   2101  O   GLY A 143     -69.110  21.189  66.982  1.00 20.47           O  
ATOM   2102  N   ALA A 144     -67.640  22.789  66.433  1.00 21.60           N  
ATOM   2103  H   ALA A 144     -66.657  23.006  66.359  1.00 21.60           H  
ATOM   2104  CA  ALA A 144     -68.569  23.907  66.307  1.00 21.60           C  
ATOM   2105  HA  ALA A 144     -69.253  23.853  67.154  1.00 21.60           H  
ATOM   2106  C   ALA A 144     -69.485  23.905  65.055  1.00 21.60           C  
ATOM   2107  CB  ALA A 144     -67.729  25.188  66.494  1.00 21.60           C  
ATOM   2108  HB1 ALA A 144     -68.378  26.053  66.627  1.00 21.60           H  
ATOM   2109  HB2 ALA A 144     -67.112  25.097  67.388  1.00 21.60           H  
ATOM   2110  HB3 ALA A 144     -67.082  25.340  65.631  1.00 21.60           H  
ATOM   2111  O   ALA A 144     -69.961  22.886  64.578  1.00 21.60           O  
ATOM   2112  N   ASN A 145     -69.816  25.113  64.605  1.00 19.72           N  
ATOM   2113  H   ASN A 145     -69.171  25.845  64.864  1.00 19.72           H  
ATOM   2114  CA  ASN A 145     -71.201  25.566  64.504  1.00 19.72           C  
ATOM   2115  HA  ASN A 145     -71.799  24.997  65.216  1.00 19.72           H  
ATOM   2116  C   ASN A 145     -71.926  25.388  63.144  1.00 19.72           C  
ATOM   2117  CB  ASN A 145     -71.162  27.033  64.993  1.00 19.72           C  
ATOM   2118  HB2 ASN A 145     -70.537  27.619  64.319  1.00 19.72           H  
ATOM   2119  HB3 ASN A 145     -70.707  27.066  65.984  1.00 19.72           H  
ATOM   2120  O   ASN A 145     -73.012  24.822  63.144  1.00 19.72           O  
ATOM   2121  CG  ASN A 145     -72.514  27.707  65.124  1.00 19.72           C  
ATOM   2122  ND2 ASN A 145     -72.620  28.963  64.754  1.00 19.72           N  
ATOM   2123 HD21 ASN A 145     -73.556  29.338  64.807  1.00 19.72           H  
ATOM   2124 HD22 ASN A 145     -71.852  29.451  64.316  1.00 19.72           H  
ATOM   2125  OD1 ASN A 145     -73.472  27.156  65.620  1.00 19.72           O  
ATOM   2126  N   PRO A 146     -71.468  26.008  62.036  1.00 22.37           N  
ATOM   2127  CA  PRO A 146     -72.231  27.177  61.594  1.00 22.37           C  
ATOM   2128  HA  PRO A 146     -72.844  27.516  62.429  1.00 22.37           H  
ATOM   2129  C   PRO A 146     -73.261  26.965  60.466  1.00 22.37           C  
ATOM   2130  CB  PRO A 146     -71.189  28.277  61.361  1.00 22.37           C  
ATOM   2131  HB2 PRO A 146     -70.923  28.738  62.312  1.00 22.37           H  
ATOM   2132  HB3 PRO A 146     -71.512  29.052  60.666  1.00 22.37           H  
ATOM   2133  O   PRO A 146     -74.427  26.746  60.770  1.00 22.37           O  
ATOM   2134  CG  PRO A 146     -69.997  27.488  60.837  1.00 22.37           C  
ATOM   2135  HG2 PRO A 146     -69.058  28.019  60.992  1.00 22.37           H  
ATOM   2136  HG3 PRO A 146     -70.134  27.256  59.780  1.00 22.37           H  
ATOM   2137  CD  PRO A 146     -70.066  26.205  61.664  1.00 22.37           C  
ATOM   2138  HD2 PRO A 146     -69.434  26.342  62.542  1.00 22.37           H  
ATOM   2139  HD3 PRO A 146     -69.703  25.359  61.081  1.00 22.37           H  
ATOM   2140  N   SER A 147     -72.908  27.258  59.207  1.00 20.57           N  
ATOM   2141  H   SER A 147     -71.920  27.332  59.009  1.00 20.57           H  
ATOM   2142  CA  SER A 147     -73.736  28.239  58.477  1.00 20.57           C  
ATOM   2143  HA  SER A 147     -74.661  28.426  59.024  1.00 20.57           H  
ATOM   2144  C   SER A 147     -74.159  27.958  57.040  1.00 20.57           C  
ATOM   2145  CB  SER A 147     -72.958  29.561  58.406  1.00 20.57           C  
ATOM   2146  HB2 SER A 147     -72.942  30.016  59.396  1.00 20.57           H  
ATOM   2147  HB3 SER A 147     -73.460  30.258  57.734  1.00 20.57           H  
ATOM   2148  O   SER A 147     -75.182  28.504  56.652  1.00 20.57           O  
ATOM   2149  OG  SER A 147     -71.622  29.340  57.965  1.00 20.57           O  
ATOM   2150  HG  SER A 147     -71.620  29.389  57.006  1.00 20.57           H  
ATOM   2151  N   GLY A 148     -73.302  27.325  56.233  1.00 21.45           N  
ATOM   2152  H   GLY A 148     -72.570  26.768  56.649  1.00 21.45           H  
ATOM   2153  CA  GLY A 148     -73.208  27.621  54.791  1.00 21.45           C  
ATOM   2154  HA2 GLY A 148     -72.458  26.973  54.337  1.00 21.45           H  
ATOM   2155  HA3 GLY A 148     -72.882  28.654  54.664  1.00 21.45           H  
ATOM   2156  C   GLY A 148     -74.505  27.432  54.001  1.00 21.45           C  
ATOM   2157  O   GLY A 148     -75.231  26.480  54.258  1.00 21.45           O  
ATOM   2158  N   ASP A 149     -74.765  28.338  53.051  1.00 23.20           N  
ATOM   2159  H   ASP A 149     -74.111  29.087  52.878  1.00 23.20           H  
ATOM   2160  CA  ASP A 149     -76.000  28.350  52.258  1.00 23.20           C  
ATOM   2161  HA  ASP A 149     -76.836  28.525  52.935  1.00 23.20           H  
ATOM   2162  C   ASP A 149     -76.255  27.012  51.532  1.00 23.20           C  
ATOM   2163  CB  ASP A 149     -75.967  29.500  51.232  1.00 23.20           C  
ATOM   2164  HB2 ASP A 149     -76.788  29.341  50.533  1.00 23.20           H  
ATOM   2165  HB3 ASP A 149     -75.028  29.460  50.681  1.00 23.20           H  
ATOM   2166  O   ASP A 149     -75.355  26.466  50.893  1.00 23.20           O  
ATOM   2167  CG  ASP A 149     -76.178  30.902  51.809  1.00 23.20           C  
ATOM   2168  OD1 ASP A 149     -77.127  31.073  52.606  1.00 23.20           O  
ATOM   2169  OD2 ASP A 149     -75.407  31.813  51.427  1.00 23.20           O  
ATOM   2170  N   ASP A 150     -77.515  26.555  51.586  1.00 28.39           N  
ATOM   2171  H   ASP A 150     -78.144  27.097  52.162  1.00 28.39           H  
ATOM   2172  CA  ASP A 150     -78.115  25.308  51.043  1.00 28.39           C  
ATOM   2173  HA  ASP A 150     -77.545  24.460  51.420  1.00 28.39           H  
ATOM   2174  C   ASP A 150     -78.086  25.191  49.486  1.00 28.39           C  
ATOM   2175  CB  ASP A 150     -79.573  25.226  51.591  1.00 28.39           C  
ATOM   2176  HB2 ASP A 150     -79.914  26.229  51.847  1.00 28.39           H  
ATOM   2177  HB3 ASP A 150     -80.258  24.883  50.815  1.00 28.39           H  
ATOM   2178  O   ASP A 150     -78.931  24.546  48.865  1.00 28.39           O  
ATOM   2179  CG  ASP A 150     -79.818  24.302  52.795  1.00 28.39           C  
ATOM   2180  OD1 ASP A 150     -79.049  23.339  53.004  1.00 28.39           O  
ATOM   2181  OD2 ASP A 150     -80.835  24.549  53.491  1.00 28.39           O  
ATOM   2182  N   LEU A 151     -77.154  25.889  48.834  1.00 24.16           N  
ATOM   2183  H   LEU A 151     -76.417  26.259  49.417  1.00 24.16           H  
ATOM   2184  CA  LEU A 151     -77.026  26.091  47.385  1.00 24.16           C  
ATOM   2185  HA  LEU A 151     -78.022  26.222  46.962  1.00 24.16           H  
ATOM   2186  C   LEU A 151     -76.376  24.882  46.673  1.00 24.16           C  
ATOM   2187  CB  LEU A 151     -76.188  27.371  47.176  1.00 24.16           C  
ATOM   2188  HB2 LEU A 151     -75.253  27.241  47.721  1.00 24.16           H  
ATOM   2189  HB3 LEU A 151     -75.930  27.483  46.123  1.00 24.16           H  
ATOM   2190  O   LEU A 151     -75.811  24.001  47.309  1.00 24.16           O  
ATOM   2191  CG  LEU A 151     -76.864  28.668  47.652  1.00 24.16           C  
ATOM   2192  HG  LEU A 151     -77.284  28.519  48.646  1.00 24.16           H  
ATOM   2193  CD1 LEU A 151     -75.828  29.794  47.709  1.00 24.16           C  
ATOM   2194 HD11 LEU A 151     -76.283  30.691  48.128  1.00 24.16           H  
ATOM   2195 HD12 LEU A 151     -75.000  29.497  48.353  1.00 24.16           H  
ATOM   2196 HD13 LEU A 151     -75.445  30.006  46.710  1.00 24.16           H  
ATOM   2197  CD2 LEU A 151     -77.991  29.117  46.721  1.00 24.16           C  
ATOM   2198 HD21 LEU A 151     -78.420  30.048  47.092  1.00 24.16           H  
ATOM   2199 HD22 LEU A 151     -78.775  28.359  46.706  1.00 24.16           H  
ATOM   2200 HD23 LEU A 151     -77.611  29.267  45.710  1.00 24.16           H  
ATOM   2201  N   GLY A 152     -76.353  24.800  45.340  1.00 26.18           N  
ATOM   2202  H   GLY A 152     -75.999  23.916  45.002  1.00 26.18           H  
ATOM   2203  CA  GLY A 152     -76.943  25.676  44.319  1.00 26.18           C  
ATOM   2204  HA2 GLY A 152     -76.146  26.203  43.795  1.00 26.18           H  
ATOM   2205  HA3 GLY A 152     -77.610  26.408  44.773  1.00 26.18           H  
ATOM   2206  C   GLY A 152     -77.751  24.871  43.296  1.00 26.18           C  
ATOM   2207  O   GLY A 152     -77.941  23.675  43.463  1.00 26.18           O  
ATOM   2208  N   GLU A 153     -78.271  25.542  42.266  1.00 25.92           N  
ATOM   2209  H   GLU A 153     -77.991  26.503  42.133  1.00 25.92           H  
ATOM   2210  CA  GLU A 153     -79.550  25.157  41.645  1.00 25.92           C  
ATOM   2211  HA  GLU A 153     -80.331  25.223  42.402  1.00 25.92           H  
ATOM   2212  C   GLU A 153     -79.678  23.754  41.046  1.00 25.92           C  
ATOM   2213  CB  GLU A 153     -79.906  26.132  40.511  1.00 25.92           C  
ATOM   2214  HB2 GLU A 153     -80.816  25.777  40.027  1.00 25.92           H  
ATOM   2215  HB3 GLU A 153     -79.104  26.132  39.773  1.00 25.92           H  
ATOM   2216  O   GLU A 153     -80.707  23.126  41.289  1.00 25.92           O  
ATOM   2217  CG  GLU A 153     -80.157  27.567  40.978  1.00 25.92           C  
ATOM   2218  HG2 GLU A 153     -80.859  27.544  41.811  1.00 25.92           H  
ATOM   2219  HG3 GLU A 153     -79.222  27.998  41.337  1.00 25.92           H  
ATOM   2220  CD  GLU A 153     -80.728  28.443  39.849  1.00 25.92           C  
ATOM   2221  OE1 GLU A 153     -81.525  29.352  40.179  1.00 25.92           O  
ATOM   2222  OE2 GLU A 153     -80.352  28.231  38.675  1.00 25.92           O  
ATOM   2223  N   ALA A 154     -78.764  23.381  40.139  1.00 25.75           N  
ATOM   2224  H   ALA A 154     -77.882  23.873  40.138  1.00 25.75           H  
ATOM   2225  CA  ALA A 154     -79.191  22.818  38.852  1.00 25.75           C  
ATOM   2226  HA  ALA A 154     -79.767  23.590  38.343  1.00 25.75           H  
ATOM   2227  C   ALA A 154     -80.121  21.601  39.013  1.00 25.75           C  
ATOM   2228  CB  ALA A 154     -77.966  22.545  37.973  1.00 25.75           C  
ATOM   2229  HB1 ALA A 154     -78.291  22.254  36.973  1.00 25.75           H  
ATOM   2230  HB2 ALA A 154     -77.375  21.737  38.405  1.00 25.75           H  
ATOM   2231  HB3 ALA A 154     -77.353  23.442  37.894  1.00 25.75           H  
ATOM   2232  O   ALA A 154     -79.778  20.618  39.663  1.00 25.75           O  
ATOM   2233  N   GLY A 155     -81.318  21.721  38.433  1.00 30.55           N  
ATOM   2234  H   GLY A 155     -81.381  22.367  37.659  1.00 30.55           H  
ATOM   2235  CA  GLY A 155     -82.544  21.025  38.810  1.00 30.55           C  
ATOM   2236  HA2 GLY A 155     -83.371  21.448  38.239  1.00 30.55           H  
ATOM   2237  HA3 GLY A 155     -82.727  21.210  39.868  1.00 30.55           H  
ATOM   2238  C   GLY A 155     -82.524  19.515  38.601  1.00 30.55           C  
ATOM   2239  O   GLY A 155     -82.002  18.765  39.418  1.00 30.55           O  
ATOM   2240  N   VAL A 156     -83.170  19.030  37.542  1.00 33.59           N  
ATOM   2241  H   VAL A 156     -83.332  19.666  36.775  1.00 33.59           H  
ATOM   2242  CA  VAL A 156     -83.130  17.598  37.206  1.00 33.59           C  
ATOM   2243  HA  VAL A 156     -82.856  17.033  38.097  1.00 33.59           H  
ATOM   2244  C   VAL A 156     -81.979  17.414  36.211  1.00 33.59           C  
ATOM   2245  CB  VAL A 156     -84.501  17.055  36.734  1.00 33.59           C  
ATOM   2246  HB  VAL A 156     -84.634  17.234  35.667  1.00 33.59           H  
ATOM   2247  O   VAL A 156     -82.193  16.980  35.087  1.00 33.59           O  
ATOM   2248  CG1 VAL A 156     -84.573  15.547  37.013  1.00 33.59           C  
ATOM   2249 HG11 VAL A 156     -85.479  15.129  36.573  1.00 33.59           H  
ATOM   2250 HG12 VAL A 156     -84.561  15.360  38.087  1.00 33.59           H  
ATOM   2251 HG13 VAL A 156     -83.706  15.063  36.565  1.00 33.59           H  
ATOM   2252  CG2 VAL A 156     -85.705  17.683  37.459  1.00 33.59           C  
ATOM   2253 HG21 VAL A 156     -85.775  18.739  37.197  1.00 33.59           H  
ATOM   2254 HG22 VAL A 156     -86.625  17.189  37.147  1.00 33.59           H  
ATOM   2255 HG23 VAL A 156     -85.578  17.587  38.537  1.00 33.59           H  
ATOM   2256  N   ASP A 157     -80.782  17.880  36.591  1.00 34.06           N  
ATOM   2257  H   ASP A 157     -80.699  18.194  37.547  1.00 34.06           H  
ATOM   2258  CA  ASP A 157     -79.839  18.460  35.619  1.00 34.06           C  
ATOM   2259  HA  ASP A 157     -80.186  18.246  34.608  1.00 34.06           H  
ATOM   2260  C   ASP A 157     -78.404  17.889  35.715  1.00 34.06           C  
ATOM   2261  CB  ASP A 157     -79.823  19.996  35.768  1.00 34.06           C  
ATOM   2262  HB2 ASP A 157     -79.064  20.387  35.090  1.00 34.06           H  
ATOM   2263  HB3 ASP A 157     -79.496  20.224  36.782  1.00 34.06           H  
ATOM   2264  O   ASP A 157     -77.836  17.531  34.683  1.00 34.06           O  
ATOM   2265  CG  ASP A 157     -81.135  20.763  35.480  1.00 34.06           C  
ATOM   2266  OD1 ASP A 157     -82.168  20.164  35.106  1.00 34.06           O  
ATOM   2267  OD2 ASP A 157     -81.131  21.997  35.699  1.00 34.06           O  
ATOM   2268  N   GLU A 158     -77.820  17.726  36.912  1.00 28.85           N  
ATOM   2269  H   GLU A 158     -78.312  18.029  37.740  1.00 28.85           H  
ATOM   2270  CA  GLU A 158     -76.585  16.936  37.108  1.00 28.85           C  
ATOM   2271  HA  GLU A 158     -76.054  16.844  36.161  1.00 28.85           H  
ATOM   2272  C   GLU A 158     -76.912  15.513  37.590  1.00 28.85           C  
ATOM   2273  CB  GLU A 158     -75.603  17.584  38.112  1.00 28.85           C  
ATOM   2274  HB2 GLU A 158     -75.048  16.776  38.590  1.00 28.85           H  
ATOM   2275  HB3 GLU A 158     -76.155  18.116  38.887  1.00 28.85           H  
ATOM   2276  O   GLU A 158     -77.550  15.320  38.620  1.00 28.85           O  
ATOM   2277  CG  GLU A 158     -74.572  18.522  37.460  1.00 28.85           C  
ATOM   2278  HG2 GLU A 158     -75.081  19.430  37.138  1.00 28.85           H  
ATOM   2279  HG3 GLU A 158     -74.176  18.031  36.571  1.00 28.85           H  
ATOM   2280  CD  GLU A 158     -73.379  18.887  38.373  1.00 28.85           C  
ATOM   2281  OE1 GLU A 158     -72.529  19.681  37.906  1.00 28.85           O  
ATOM   2282  OE2 GLU A 158     -73.281  18.354  39.503  1.00 28.85           O  
ATOM   2283  N   LEU A 159     -76.443  14.456  36.928  1.00 25.39           N  
ATOM   2284  H   LEU A 159     -76.518  13.609  37.473  1.00 25.39           H  
ATOM   2285  CA  LEU A 159     -76.699  14.224  35.505  1.00 25.39           C  
ATOM   2286  HA  LEU A 159     -76.888  15.165  34.989  1.00 25.39           H  
ATOM   2287  C   LEU A 159     -77.977  13.375  35.432  1.00 25.39           C  
ATOM   2288  CB  LEU A 159     -75.496  13.485  34.862  1.00 25.39           C  
ATOM   2289  HB2 LEU A 159     -75.851  12.568  34.392  1.00 25.39           H  
ATOM   2290  HB3 LEU A 159     -74.819  13.160  35.652  1.00 25.39           H  
ATOM   2291  O   LEU A 159     -78.173  12.474  36.248  1.00 25.39           O  
ATOM   2292  CG  LEU A 159     -74.710  14.307  33.816  1.00 25.39           C  
ATOM   2293  HG  LEU A 159     -75.039  15.346  33.831  1.00 25.39           H  
ATOM   2294  CD1 LEU A 159     -73.209  14.280  34.110  1.00 25.39           C  
ATOM   2295 HD11 LEU A 159     -72.677  14.876  33.368  1.00 25.39           H  
ATOM   2296 HD12 LEU A 159     -72.840  13.255  34.091  1.00 25.39           H  
ATOM   2297 HD13 LEU A 159     -73.029  14.712  35.094  1.00 25.39           H  
ATOM   2298  CD2 LEU A 159     -74.916  13.747  32.404  1.00 25.39           C  
ATOM   2299 HD21 LEU A 159     -74.377  14.362  31.683  1.00 25.39           H  
ATOM   2300 HD22 LEU A 159     -74.551  12.721  32.348  1.00 25.39           H  
ATOM   2301 HD23 LEU A 159     -75.977  13.765  32.156  1.00 25.39           H  
ATOM   2302  N   LEU A 160     -78.816  13.582  34.416  1.00 30.08           N  
ATOM   2303  H   LEU A 160     -78.650  14.367  33.802  1.00 30.08           H  
ATOM   2304  CA  LEU A 160     -79.980  12.719  34.161  1.00 30.08           C  
ATOM   2305  HA  LEU A 160     -80.424  12.511  35.134  1.00 30.08           H  
ATOM   2306  C   LEU A 160     -79.613  11.314  33.600  1.00 30.08           C  
ATOM   2307  CB  LEU A 160     -81.033  13.491  33.324  1.00 30.08           C  
ATOM   2308  HB2 LEU A 160     -80.553  14.345  32.847  1.00 30.08           H  
ATOM   2309  HB3 LEU A 160     -81.407  12.859  32.519  1.00 30.08           H  
ATOM   2310  O   LEU A 160     -80.501  10.614  33.130  1.00 30.08           O  
ATOM   2311  CG  LEU A 160     -82.242  14.003  34.132  1.00 30.08           C  
ATOM   2312  HG  LEU A 160     -81.875  14.595  34.970  1.00 30.08           H  
ATOM   2313  CD1 LEU A 160     -83.140  14.848  33.223  1.00 30.08           C  
ATOM   2314 HD11 LEU A 160     -83.527  14.244  32.402  1.00 30.08           H  
ATOM   2315 HD12 LEU A 160     -82.562  15.678  32.817  1.00 30.08           H  
ATOM   2316 HD13 LEU A 160     -83.964  15.266  33.802  1.00 30.08           H  
ATOM   2317  CD2 LEU A 160     -83.112  12.877  34.701  1.00 30.08           C  
ATOM   2318 HD21 LEU A 160     -84.039  13.284  35.106  1.00 30.08           H  
ATOM   2319 HD22 LEU A 160     -82.574  12.369  35.501  1.00 30.08           H  
ATOM   2320 HD23 LEU A 160     -83.347  12.165  33.910  1.00 30.08           H  
ATOM   2321  N   GLU A 161     -78.336  10.885  33.690  1.00 26.39           N  
ATOM   2322  H   GLU A 161     -77.713  11.512  34.179  1.00 26.39           H  
ATOM   2323  CA  GLU A 161     -77.786   9.513  33.521  1.00 26.39           C  
ATOM   2324  HA  GLU A 161     -78.631   8.845  33.354  1.00 26.39           H  
ATOM   2325  C   GLU A 161     -77.025   9.146  34.831  1.00 26.39           C  
ATOM   2326  CB  GLU A 161     -76.850   9.414  32.286  1.00 26.39           C  
ATOM   2327  HB2 GLU A 161     -75.830   9.667  32.576  1.00 26.39           H  
ATOM   2328  HB3 GLU A 161     -77.172  10.154  31.553  1.00 26.39           H  
ATOM   2329  O   GLU A 161     -76.447  10.032  35.446  1.00 26.39           O  
ATOM   2330  CG  GLU A 161     -76.885   8.033  31.588  1.00 26.39           C  
ATOM   2331  HG2 GLU A 161     -77.619   7.405  32.093  1.00 26.39           H  
ATOM   2332  HG3 GLU A 161     -77.266   8.176  30.576  1.00 26.39           H  
ATOM   2333  CD  GLU A 161     -75.550   7.257  31.500  1.00 26.39           C  
ATOM   2334  OE1 GLU A 161     -74.610   7.748  30.843  1.00 26.39           O  
ATOM   2335  OE2 GLU A 161     -75.501   6.091  31.977  1.00 26.39           O  
ATOM   2336  N   ALA A 162     -76.951   7.929  35.393  1.00 27.35           N  
ATOM   2337  H   ALA A 162     -76.479   7.984  36.284  1.00 27.35           H  
ATOM   2338  CA  ALA A 162     -77.066   6.562  34.858  1.00 27.35           C  
ATOM   2339  HA  ALA A 162     -76.655   6.591  33.849  1.00 27.35           H  
ATOM   2340  C   ALA A 162     -78.490   5.984  34.697  1.00 27.35           C  
ATOM   2341  CB  ALA A 162     -76.133   5.660  35.676  1.00 27.35           C  
ATOM   2342  HB1 ALA A 162     -75.130   6.086  35.687  1.00 27.35           H  
ATOM   2343  HB2 ALA A 162     -76.083   4.674  35.214  1.00 27.35           H  
ATOM   2344  HB3 ALA A 162     -76.505   5.566  36.697  1.00 27.35           H  
ATOM   2345  O   ALA A 162     -78.710   4.770  34.685  1.00 27.35           O  
ATOM   2346  N   LEU A 163     -79.452   6.894  34.589  1.00 24.95           N  
ATOM   2347  H   LEU A 163     -79.151   7.846  34.742  1.00 24.95           H  
ATOM   2348  CA  LEU A 163     -80.763   6.757  33.954  1.00 24.95           C  
ATOM   2349  HA  LEU A 163     -81.288   5.902  34.380  1.00 24.95           H  
ATOM   2350  C   LEU A 163     -80.637   6.489  32.429  1.00 24.95           C  
ATOM   2351  CB  LEU A 163     -81.504   8.058  34.331  1.00 24.95           C  
ATOM   2352  HB2 LEU A 163     -80.749   8.816  34.540  1.00 24.95           H  
ATOM   2353  HB3 LEU A 163     -82.119   8.433  33.512  1.00 24.95           H  
ATOM   2354  O   LEU A 163     -79.629   5.952  31.977  1.00 24.95           O  
ATOM   2355  CG  LEU A 163     -82.352   7.954  35.602  1.00 24.95           C  
ATOM   2356  HG  LEU A 163     -81.880   7.270  36.307  1.00 24.95           H  
ATOM   2357  CD1 LEU A 163     -82.478   9.321  36.272  1.00 24.95           C  
ATOM   2358 HD11 LEU A 163     -81.491   9.696  36.543  1.00 24.95           H  
ATOM   2359 HD12 LEU A 163     -82.941  10.025  35.581  1.00 24.95           H  
ATOM   2360 HD13 LEU A 163     -83.083   9.244  37.175  1.00 24.95           H  
ATOM   2361  CD2 LEU A 163     -83.752   7.445  35.260  1.00 24.95           C  
ATOM   2362 HD21 LEU A 163     -83.681   6.470  34.778  1.00 24.95           H  
ATOM   2363 HD22 LEU A 163     -84.339   7.352  36.175  1.00 24.95           H  
ATOM   2364 HD23 LEU A 163     -84.245   8.146  34.587  1.00 24.95           H  
ATOM   2365  N   GLY A 164     -81.685   6.729  31.635  1.00 27.37           N  
ATOM   2366  H   GLY A 164     -82.444   7.292  31.990  1.00 27.37           H  
ATOM   2367  CA  GLY A 164     -81.756   6.280  30.238  1.00 27.37           C  
ATOM   2368  HA2 GLY A 164     -81.820   5.193  30.210  1.00 27.37           H  
ATOM   2369  HA3 GLY A 164     -82.660   6.689  29.786  1.00 27.37           H  
ATOM   2370  C   GLY A 164     -80.572   6.731  29.372  1.00 27.37           C  
ATOM   2371  O   GLY A 164     -80.538   7.871  28.935  1.00 27.37           O  
ATOM   2372  N   ARG A 165     -79.638   5.819  29.059  1.00 29.34           N  
ATOM   2373  H   ARG A 165     -79.670   4.938  29.552  1.00 29.34           H  
ATOM   2374  CA  ARG A 165     -78.656   5.985  27.969  1.00 29.34           C  
ATOM   2375  HA  ARG A 165     -78.213   6.979  28.033  1.00 29.34           H  
ATOM   2376  C   ARG A 165     -79.422   5.918  26.655  1.00 29.34           C  
ATOM   2377  CB  ARG A 165     -77.548   4.921  28.060  1.00 29.34           C  
ATOM   2378  HB2 ARG A 165     -77.088   4.790  27.080  1.00 29.34           H  
ATOM   2379  HB3 ARG A 165     -77.961   3.967  28.389  1.00 29.34           H  
ATOM   2380  O   ARG A 165     -79.816   4.829  26.246  1.00 29.34           O  
ATOM   2381  CG  ARG A 165     -76.480   5.414  29.034  1.00 29.34           C  
ATOM   2382  HG2 ARG A 165     -76.974   5.642  29.978  1.00 29.34           H  
ATOM   2383  HG3 ARG A 165     -76.055   6.337  28.639  1.00 29.34           H  
ATOM   2384  CD  ARG A 165     -75.333   4.427  29.275  1.00 29.34           C  
ATOM   2385  HD2 ARG A 165     -75.176   3.817  28.385  1.00 29.34           H  
ATOM   2386  HD3 ARG A 165     -74.438   5.019  29.469  1.00 29.34           H  
ATOM   2387  NE  ARG A 165     -75.594   3.602  30.465  1.00 29.34           N  
ATOM   2388  HE  ARG A 165     -76.154   4.082  31.154  1.00 29.34           H  
ATOM   2389  NH1 ARG A 165     -73.822   2.173  30.242  1.00 29.34           N  
ATOM   2390 HH11 ARG A 165     -73.210   1.470  30.632  1.00 29.34           H  
ATOM   2391 HH12 ARG A 165     -73.546   2.731  29.447  1.00 29.34           H  
ATOM   2392  NH2 ARG A 165     -75.178   2.004  32.016  1.00 29.34           N  
ATOM   2393 HH21 ARG A 165     -75.925   2.416  32.556  1.00 29.34           H  
ATOM   2394 HH22 ARG A 165     -74.586   1.282  32.401  1.00 29.34           H  
ATOM   2395  CZ  ARG A 165     -74.869   2.595  30.897  1.00 29.34           C  
ATOM   2396  N   GLU A 166     -79.794   7.091  26.151  1.00 26.55           N  
ATOM   2397  H   GLU A 166     -79.370   7.913  26.556  1.00 26.55           H  
ATOM   2398  CA  GLU A 166     -81.198   7.280  25.777  1.00 26.55           C  
ATOM   2399  HA  GLU A 166     -81.751   6.621  26.445  1.00 26.55           H  
ATOM   2400  C   GLU A 166     -81.620   6.801  24.377  1.00 26.55           C  
ATOM   2401  CB  GLU A 166     -81.672   8.717  26.119  1.00 26.55           C  
ATOM   2402  HB2 GLU A 166     -81.753   9.308  25.207  1.00 26.55           H  
ATOM   2403  HB3 GLU A 166     -80.944   9.202  26.770  1.00 26.55           H  
ATOM   2404  O   GLU A 166     -80.819   6.452  23.514  1.00 26.55           O  
ATOM   2405  CG  GLU A 166     -83.035   8.675  26.847  1.00 26.55           C  
ATOM   2406  HG2 GLU A 166     -82.989   7.921  27.633  1.00 26.55           H  
ATOM   2407  HG3 GLU A 166     -83.804   8.352  26.145  1.00 26.55           H  
ATOM   2408  CD  GLU A 166     -83.490   9.998  27.482  1.00 26.55           C  
ATOM   2409  OE1 GLU A 166     -84.352   9.902  28.390  1.00 26.55           O  
ATOM   2410  OE2 GLU A 166     -83.050  11.074  27.024  1.00 26.55           O  
ATOM   2411  N   LEU A 167     -82.945   6.739  24.240  1.00 22.36           N  
ATOM   2412  H   LEU A 167     -83.467   7.154  24.998  1.00 22.36           H  
ATOM   2413  CA  LEU A 167     -83.762   6.279  23.116  1.00 22.36           C  
ATOM   2414  HA  LEU A 167     -83.427   5.301  22.771  1.00 22.36           H  
ATOM   2415  C   LEU A 167     -83.738   7.279  21.937  1.00 22.36           C  
ATOM   2416  CB  LEU A 167     -85.211   6.203  23.656  1.00 22.36           C  
ATOM   2417  HB2 LEU A 167     -85.527   7.227  23.859  1.00 22.36           H  
ATOM   2418  HB3 LEU A 167     -85.862   5.821  22.870  1.00 22.36           H  
ATOM   2419  O   LEU A 167     -83.196   8.374  22.023  1.00 22.36           O  
ATOM   2420  CG  LEU A 167     -85.450   5.372  24.934  1.00 22.36           C  
ATOM   2421  HG  LEU A 167     -84.673   5.564  25.674  1.00 22.36           H  
ATOM   2422  CD1 LEU A 167     -86.784   5.767  25.572  1.00 22.36           C  
ATOM   2423 HD11 LEU A 167     -86.752   6.821  25.851  1.00 22.36           H  
ATOM   2424 HD12 LEU A 167     -86.955   5.171  26.468  1.00 22.36           H  
ATOM   2425 HD13 LEU A 167     -87.592   5.606  24.858  1.00 22.36           H  
ATOM   2426  CD2 LEU A 167     -85.480   3.875  24.635  1.00 22.36           C  
ATOM   2427 HD21 LEU A 167     -85.649   3.311  25.552  1.00 22.36           H  
ATOM   2428 HD22 LEU A 167     -84.525   3.579  24.201  1.00 22.36           H  
ATOM   2429 HD23 LEU A 167     -86.264   3.657  23.909  1.00 22.36           H  
ATOM   2430  N   ASP A 168     -84.473   7.050  20.852  1.00 18.93           N  
ATOM   2431  H   ASP A 168     -84.769   7.895  20.386  1.00 18.93           H  
ATOM   2432  CA  ASP A 168     -84.243   5.928  19.930  1.00 18.93           C  
ATOM   2433  HA  ASP A 168     -83.853   5.066  20.471  1.00 18.93           H  
ATOM   2434  C   ASP A 168     -83.185   6.302  18.858  1.00 18.93           C  
ATOM   2435  CB  ASP A 168     -85.573   5.527  19.249  1.00 18.93           C  
ATOM   2436  HB2 ASP A 168     -85.351   4.983  18.331  1.00 18.93           H  
ATOM   2437  HB3 ASP A 168     -86.113   6.430  18.962  1.00 18.93           H  
ATOM   2438  O   ASP A 168     -82.820   5.442  18.068  1.00 18.93           O  
ATOM   2439  CG  ASP A 168     -86.490   4.617  20.080  1.00 18.93           C  
ATOM   2440  OD1 ASP A 168     -85.971   3.774  20.847  1.00 18.93           O  
ATOM   2441  OD2 ASP A 168     -87.729   4.735  19.916  1.00 18.93           O  
ATOM   2442  N   GLY A 169     -82.712   7.563  18.840  1.00 22.44           N  
ATOM   2443  H   GLY A 169     -83.003   8.153  19.607  1.00 22.44           H  
ATOM   2444  CA  GLY A 169     -81.677   8.127  17.952  1.00 22.44           C  
ATOM   2445  HA2 GLY A 169     -81.682   9.212  18.055  1.00 22.44           H  
ATOM   2446  HA3 GLY A 169     -80.707   7.770  18.298  1.00 22.44           H  
ATOM   2447  C   GLY A 169     -81.765   7.793  16.450  1.00 22.44           C  
ATOM   2448  O   GLY A 169     -81.120   6.835  16.042  1.00 22.44           O  
ATOM   2449  N   ASP A 170     -82.489   8.627  15.676  1.00 18.23           N  
ATOM   2450  H   ASP A 170     -82.983   9.363  16.159  1.00 18.23           H  
ATOM   2451  CA  ASP A 170     -82.677   8.644  14.191  1.00 18.23           C  
ATOM   2452  HA  ASP A 170     -83.737   8.467  14.011  1.00 18.23           H  
ATOM   2453  C   ASP A 170     -81.987   7.549  13.328  1.00 18.23           C  
ATOM   2454  CB  ASP A 170     -82.361  10.063  13.627  1.00 18.23           C  
ATOM   2455  HB2 ASP A 170     -82.036   9.953  12.593  1.00 18.23           H  
ATOM   2456  HB3 ASP A 170     -81.518  10.482  14.177  1.00 18.23           H  
ATOM   2457  O   ASP A 170     -80.755   7.630  13.098  1.00 18.23           O  
ATOM   2458  CG  ASP A 170     -83.512  11.098  13.601  1.00 18.23           C  
ATOM   2459  OD1 ASP A 170     -84.673  10.770  13.949  1.00 18.23           O  
ATOM   2460  OD2 ASP A 170     -83.235  12.258  13.201  1.00 18.23           O  
ATOM   2461  OXT ASP A 170     -82.744   6.716  12.768  1.00 18.23           O  
TER    2462      ASP A 170                                                       
ATOM   2462  N   MET B   1     -18.929   8.296 -53.382  1.00 78.01           N  
ATOM   2463  H   MET B   1     -19.544   8.362 -54.181  1.00 78.01           H  
ATOM   2464  H2  MET B   1     -18.106   8.859 -53.543  1.00 78.01           H  
ATOM   2465  H3  MET B   1     -18.668   7.330 -53.246  1.00 78.01           H  
ATOM   2466  CA  MET B   1     -19.630   8.789 -52.186  1.00 78.01           C  
ATOM   2467  HA  MET B   1     -20.552   8.222 -52.066  1.00 78.01           H  
ATOM   2468  C   MET B   1     -19.989  10.253 -52.349  1.00 78.01           C  
ATOM   2469  CB  MET B   1     -18.808   8.618 -50.910  1.00 78.01           C  
ATOM   2470  HB2 MET B   1     -17.800   9.006 -51.058  1.00 78.01           H  
ATOM   2471  HB3 MET B   1     -19.281   9.187 -50.110  1.00 78.01           H  
ATOM   2472  O   MET B   1     -19.118  11.058 -52.681  1.00 78.01           O  
ATOM   2473  CG  MET B   1     -18.737   7.164 -50.458  1.00 78.01           C  
ATOM   2474  HG2 MET B   1     -19.746   6.767 -50.349  1.00 78.01           H  
ATOM   2475  HG3 MET B   1     -18.201   6.570 -51.199  1.00 78.01           H  
ATOM   2476  SD  MET B   1     -17.896   7.044 -48.868  1.00 78.01           S  
ATOM   2477  CE  MET B   1     -16.568   5.876 -49.263  1.00 78.01           C  
ATOM   2478  HE1 MET B   1     -15.934   6.281 -50.051  1.00 78.01           H  
ATOM   2479  HE2 MET B   1     -15.962   5.708 -48.373  1.00 78.01           H  
ATOM   2480  HE3 MET B   1     -16.994   4.923 -49.577  1.00 78.01           H  
ATOM   2481  N   THR B   2     -21.255  10.567 -52.106  1.00 85.96           N  
ATOM   2482  H   THR B   2     -21.863   9.795 -51.872  1.00 85.96           H  
ATOM   2483  CA  THR B   2     -21.771  11.886 -51.728  1.00 85.96           C  
ATOM   2484  HA  THR B   2     -21.587  12.597 -52.534  1.00 85.96           H  
ATOM   2485  C   THR B   2     -21.084  12.398 -50.460  1.00 85.96           C  
ATOM   2486  CB  THR B   2     -23.287  11.809 -51.464  1.00 85.96           C  
ATOM   2487  HB  THR B   2     -23.647  12.805 -51.204  1.00 85.96           H  
ATOM   2488  O   THR B   2     -20.390  11.648 -49.771  1.00 85.96           O  
ATOM   2489  CG2 THR B   2     -24.086  11.308 -52.666  1.00 85.96           C  
ATOM   2490 HG21 THR B   2     -23.881  11.935 -53.535  1.00 85.96           H  
ATOM   2491 HG22 THR B   2     -25.150  11.363 -52.436  1.00 85.96           H  
ATOM   2492 HG23 THR B   2     -23.832  10.273 -52.896  1.00 85.96           H  
ATOM   2493  OG1 THR B   2     -23.552  10.944 -50.390  1.00 85.96           O  
ATOM   2494  HG1 THR B   2     -23.464  10.044 -50.711  1.00 85.96           H  
ATOM   2495  N   ASP B   3     -21.264  13.678 -50.143  1.00 79.15           N  
ATOM   2496  H   ASP B   3     -21.843  14.272 -50.718  1.00 79.15           H  
ATOM   2497  CA  ASP B   3     -20.709  14.247 -48.913  1.00 79.15           C  
ATOM   2498  HA  ASP B   3     -19.637  14.052 -48.898  1.00 79.15           H  
ATOM   2499  C   ASP B   3     -21.308  13.575 -47.662  1.00 79.15           C  
ATOM   2500  CB  ASP B   3     -20.916  15.764 -48.944  1.00 79.15           C  
ATOM   2501  HB2 ASP B   3     -21.950  16.002 -48.694  1.00 79.15           H  
ATOM   2502  HB3 ASP B   3     -20.717  16.136 -49.949  1.00 79.15           H  
ATOM   2503  O   ASP B   3     -20.566  13.091 -46.810  1.00 79.15           O  
ATOM   2504  CG  ASP B   3     -19.953  16.456 -47.987  1.00 79.15           C  
ATOM   2505  OD1 ASP B   3     -18.732  16.277 -48.214  1.00 79.15           O  
ATOM   2506  OD2 ASP B   3     -20.459  17.148 -47.080  1.00 79.15           O  
ATOM   2507  N   SER B   4     -22.635  13.392 -47.630  1.00 76.03           N  
ATOM   2508  H   SER B   4     -23.206  13.836 -48.335  1.00 76.03           H  
ATOM   2509  CA  SER B   4     -23.347  12.664 -46.570  1.00 76.03           C  
ATOM   2510  HA  SER B   4     -23.250  13.221 -45.638  1.00 76.03           H  
ATOM   2511  C   SER B   4     -22.800  11.252 -46.325  1.00 76.03           C  
ATOM   2512  CB  SER B   4     -24.838  12.555 -46.914  1.00 76.03           C  
ATOM   2513  HB2 SER B   4     -25.362  12.049 -46.103  1.00 76.03           H  
ATOM   2514  HB3 SER B   4     -24.957  11.970 -47.826  1.00 76.03           H  
ATOM   2515  O   SER B   4     -22.608  10.872 -45.174  1.00 76.03           O  
ATOM   2516  OG  SER B   4     -25.405  13.836 -47.110  1.00 76.03           O  
ATOM   2517  HG  SER B   4     -25.965  14.023 -46.353  1.00 76.03           H  
ATOM   2518  N   GLU B   5     -22.496  10.481 -47.377  1.00 82.96           N  
ATOM   2519  H   GLU B   5     -22.672  10.835 -48.307  1.00 82.96           H  
ATOM   2520  CA  GLU B   5     -21.920   9.132 -47.232  1.00 82.96           C  
ATOM   2521  HA  GLU B   5     -22.558   8.536 -46.579  1.00 82.96           H  
ATOM   2522  C   GLU B   5     -20.528   9.160 -46.577  1.00 82.96           C  
ATOM   2523  CB  GLU B   5     -21.840   8.439 -48.600  1.00 82.96           C  
ATOM   2524  HB2 GLU B   5     -21.170   7.582 -48.530  1.00 82.96           H  
ATOM   2525  HB3 GLU B   5     -21.412   9.148 -49.308  1.00 82.96           H  
ATOM   2526  O   GLU B   5     -20.266   8.361 -45.678  1.00 82.96           O  
ATOM   2527  CG  GLU B   5     -23.200   7.934 -49.115  1.00 82.96           C  
ATOM   2528  HG2 GLU B   5     -23.508   7.082 -48.509  1.00 82.96           H  
ATOM   2529  HG3 GLU B   5     -23.949   8.717 -48.993  1.00 82.96           H  
ATOM   2530  CD  GLU B   5     -23.137   7.538 -50.599  1.00 82.96           C  
ATOM   2531  OE1 GLU B   5     -23.711   6.507 -50.988  1.00 82.96           O  
ATOM   2532  OE2 GLU B   5     -22.520   8.305 -51.379  1.00 82.96           O  
ATOM   2533  N   LYS B   6     -19.659  10.109 -46.961  1.00 84.70           N  
ATOM   2534  H   LYS B   6     -19.969  10.791 -47.638  1.00 84.70           H  
ATOM   2535  CA  LYS B   6     -18.326  10.259 -46.347  1.00 84.70           C  
ATOM   2536  HA  LYS B   6     -17.798   9.306 -46.387  1.00 84.70           H  
ATOM   2537  C   LYS B   6     -18.432  10.642 -44.873  1.00 84.70           C  
ATOM   2538  CB  LYS B   6     -17.501  11.339 -47.056  1.00 84.70           C  
ATOM   2539  HB2 LYS B   6     -18.044  12.282 -46.996  1.00 84.70           H  
ATOM   2540  HB3 LYS B   6     -16.562  11.461 -46.517  1.00 84.70           H  
ATOM   2541  O   LYS B   6     -17.778  10.039 -44.026  1.00 84.70           O  
ATOM   2542  CG  LYS B   6     -17.177  11.041 -48.522  1.00 84.70           C  
ATOM   2543  HG2 LYS B   6     -16.529  10.168 -48.596  1.00 84.70           H  
ATOM   2544  HG3 LYS B   6     -18.100  10.858 -49.073  1.00 84.70           H  
ATOM   2545  CD  LYS B   6     -16.479  12.273 -49.103  1.00 84.70           C  
ATOM   2546  HD2 LYS B   6     -15.501  12.385 -48.637  1.00 84.70           H  
ATOM   2547  HD3 LYS B   6     -17.079  13.153 -48.871  1.00 84.70           H  
ATOM   2548  CE  LYS B   6     -16.332  12.174 -50.619  1.00 84.70           C  
ATOM   2549  HE2 LYS B   6     -15.657  11.352 -50.857  1.00 84.70           H  
ATOM   2550  HE3 LYS B   6     -17.312  11.959 -51.045  1.00 84.70           H  
ATOM   2551  NZ  LYS B   6     -15.817  13.460 -51.146  1.00 84.70           N  
ATOM   2552  HZ1 LYS B   6     -14.912  13.664 -50.747  1.00 84.70           H  
ATOM   2553  HZ2 LYS B   6     -16.440  14.205 -50.869  1.00 84.70           H  
ATOM   2554  HZ3 LYS B   6     -15.752  13.445 -52.154  1.00 84.70           H  
ATOM   2555  N   VAL B   7     -19.254  11.645 -44.553  1.00 84.18           N  
ATOM   2556  H   VAL B   7     -19.763  12.105 -45.295  1.00 84.18           H  
ATOM   2557  CA  VAL B   7     -19.407  12.124 -43.171  1.00 84.18           C  
ATOM   2558  HA  VAL B   7     -18.411  12.293 -42.761  1.00 84.18           H  
ATOM   2559  C   VAL B   7     -20.057  11.045 -42.294  1.00 84.18           C  
ATOM   2560  CB  VAL B   7     -20.152  13.474 -43.110  1.00 84.18           C  
ATOM   2561  HB  VAL B   7     -21.181  13.335 -43.443  1.00 84.18           H  
ATOM   2562  O   VAL B   7     -19.646  10.877 -41.148  1.00 84.18           O  
ATOM   2563  CG1 VAL B   7     -20.146  14.047 -41.688  1.00 84.18           C  
ATOM   2564 HG11 VAL B   7     -20.472  13.295 -40.968  1.00 84.18           H  
ATOM   2565 HG12 VAL B   7     -19.139  14.363 -41.415  1.00 84.18           H  
ATOM   2566 HG13 VAL B   7     -20.814  14.907 -41.635  1.00 84.18           H  
ATOM   2567  CG2 VAL B   7     -19.474  14.557 -43.965  1.00 84.18           C  
ATOM   2568 HG21 VAL B   7     -20.035  15.489 -43.897  1.00 84.18           H  
ATOM   2569 HG22 VAL B   7     -18.453  14.729 -43.626  1.00 84.18           H  
ATOM   2570 HG23 VAL B   7     -19.441  14.270 -45.016  1.00 84.18           H  
ATOM   2571  N   ALA B   8     -20.982  10.239 -42.829  1.00 83.38           N  
ATOM   2572  H   ALA B   8     -21.314  10.426 -43.764  1.00 83.38           H  
ATOM   2573  CA  ALA B   8     -21.539   9.083 -42.125  1.00 83.38           C  
ATOM   2574  HA  ALA B   8     -21.955   9.425 -41.177  1.00 83.38           H  
ATOM   2575  C   ALA B   8     -20.479   8.011 -41.801  1.00 83.38           C  
ATOM   2576  CB  ALA B   8     -22.681   8.499 -42.966  1.00 83.38           C  
ATOM   2577  HB1 ALA B   8     -23.129   7.657 -42.440  1.00 83.38           H  
ATOM   2578  HB2 ALA B   8     -23.445   9.260 -43.128  1.00 83.38           H  
ATOM   2579  HB3 ALA B   8     -22.302   8.160 -43.930  1.00 83.38           H  
ATOM   2580  O   ALA B   8     -20.506   7.425 -40.716  1.00 83.38           O  
ATOM   2581  N   GLU B   9     -19.520   7.768 -42.698  1.00 86.59           N  
ATOM   2582  H   GLU B   9     -19.558   8.235 -43.592  1.00 86.59           H  
ATOM   2583  CA  GLU B   9     -18.415   6.832 -42.459  1.00 86.59           C  
ATOM   2584  HA  GLU B   9     -18.839   5.911 -42.059  1.00 86.59           H  
ATOM   2585  C   GLU B   9     -17.428   7.361 -41.400  1.00 86.59           C  
ATOM   2586  CB  GLU B   9     -17.752   6.493 -43.802  1.00 86.59           C  
ATOM   2587  HB2 GLU B   9     -17.186   7.350 -44.167  1.00 86.59           H  
ATOM   2588  HB3 GLU B   9     -18.537   6.262 -44.522  1.00 86.59           H  
ATOM   2589  O   GLU B   9     -17.078   6.631 -40.466  1.00 86.59           O  
ATOM   2590  CG  GLU B   9     -16.836   5.269 -43.693  1.00 86.59           C  
ATOM   2591  HG2 GLU B   9     -17.352   4.495 -43.126  1.00 86.59           H  
ATOM   2592  HG3 GLU B   9     -15.934   5.541 -43.144  1.00 86.59           H  
ATOM   2593  CD  GLU B   9     -16.463   4.726 -45.079  1.00 86.59           C  
ATOM   2594  OE1 GLU B   9     -16.707   3.516 -45.290  1.00 86.59           O  
ATOM   2595  OE2 GLU B   9     -15.962   5.518 -45.907  1.00 86.59           O  
ATOM   2596  N   TYR B  10     -17.077   8.653 -41.448  1.00 87.78           N  
ATOM   2597  H   TYR B  10     -17.361   9.194 -42.252  1.00 87.78           H  
ATOM   2598  CA  TYR B  10     -16.290   9.306 -40.392  1.00 87.78           C  
ATOM   2599  HA  TYR B  10     -15.365   8.745 -40.263  1.00 87.78           H  
ATOM   2600  C   TYR B  10     -17.003   9.297 -39.031  1.00 87.78           C  
ATOM   2601  CB  TYR B  10     -15.937  10.748 -40.792  1.00 87.78           C  
ATOM   2602  HB2 TYR B  10     -16.852  11.274 -41.067  1.00 87.78           H  
ATOM   2603  HB3 TYR B  10     -15.526  11.254 -39.919  1.00 87.78           H  
ATOM   2604  O   TYR B  10     -16.372   9.006 -38.013  1.00 87.78           O  
ATOM   2605  CG  TYR B  10     -14.914  10.879 -41.907  1.00 87.78           C  
ATOM   2606  CD1 TYR B  10     -13.636  10.301 -41.762  1.00 87.78           C  
ATOM   2607  HD1 TYR B  10     -13.388   9.756 -40.863  1.00 87.78           H  
ATOM   2608  CD2 TYR B  10     -15.220  11.609 -43.072  1.00 87.78           C  
ATOM   2609  HD2 TYR B  10     -16.194  12.062 -43.187  1.00 87.78           H  
ATOM   2610  CE1 TYR B  10     -12.679  10.426 -42.788  1.00 87.78           C  
ATOM   2611  HE1 TYR B  10     -11.706   9.969 -42.676  1.00 87.78           H  
ATOM   2612  CE2 TYR B  10     -14.266  11.741 -44.098  1.00 87.78           C  
ATOM   2613  HE2 TYR B  10     -14.497  12.294 -44.997  1.00 87.78           H  
ATOM   2614  OH  TYR B  10     -12.080  11.268 -44.958  1.00 87.78           O  
ATOM   2615  HH  TYR B  10     -11.270  10.798 -44.748  1.00 87.78           H  
ATOM   2616  CZ  TYR B  10     -12.996  11.144 -43.961  1.00 87.78           C  
ATOM   2617  N   LEU B  11     -18.316   9.553 -38.991  1.00 85.46           N  
ATOM   2618  H   LEU B  11     -18.775   9.826 -39.848  1.00 85.46           H  
ATOM   2619  CA  LEU B  11     -19.113   9.501 -37.761  1.00 85.46           C  
ATOM   2620  HA  LEU B  11     -18.622  10.127 -37.016  1.00 85.46           H  
ATOM   2621  C   LEU B  11     -19.170   8.082 -37.180  1.00 85.46           C  
ATOM   2622  CB  LEU B  11     -20.515  10.073 -38.045  1.00 85.46           C  
ATOM   2623  HB2 LEU B  11     -20.986   9.468 -38.820  1.00 85.46           H  
ATOM   2624  HB3 LEU B  11     -20.408  11.086 -38.433  1.00 85.46           H  
ATOM   2625  O   LEU B  11     -19.051   7.915 -35.962  1.00 85.46           O  
ATOM   2626  CG  LEU B  11     -21.449  10.110 -36.818  1.00 85.46           C  
ATOM   2627  HG  LEU B  11     -21.584   9.101 -36.429  1.00 85.46           H  
ATOM   2628  CD1 LEU B  11     -20.912  11.009 -35.702  1.00 85.46           C  
ATOM   2629 HD11 LEU B  11     -19.976  10.612 -35.310  1.00 85.46           H  
ATOM   2630 HD12 LEU B  11     -20.754  12.015 -36.091  1.00 85.46           H  
ATOM   2631 HD13 LEU B  11     -21.633  11.053 -34.885  1.00 85.46           H  
ATOM   2632  CD2 LEU B  11     -22.818  10.651 -37.224  1.00 85.46           C  
ATOM   2633 HD21 LEU B  11     -22.725  11.685 -37.556  1.00 85.46           H  
ATOM   2634 HD22 LEU B  11     -23.232  10.048 -38.032  1.00 85.46           H  
ATOM   2635 HD23 LEU B  11     -23.499  10.611 -36.374  1.00 85.46           H  
ATOM   2636  N   ARG B  12     -19.282   7.054 -38.032  1.00 88.58           N  
ATOM   2637  H   ARG B  12     -19.413   7.265 -39.011  1.00 88.58           H  
ATOM   2638  CA  ARG B  12     -19.201   5.645 -37.618  1.00 88.58           C  
ATOM   2639  HA  ARG B  12     -19.940   5.469 -36.836  1.00 88.58           H  
ATOM   2640  C   ARG B  12     -17.836   5.324 -37.005  1.00 88.58           C  
ATOM   2641  CB  ARG B  12     -19.524   4.734 -38.813  1.00 88.58           C  
ATOM   2642  HB2 ARG B  12     -18.733   4.816 -39.558  1.00 88.58           H  
ATOM   2643  HB3 ARG B  12     -20.458   5.068 -39.266  1.00 88.58           H  
ATOM   2644  O   ARG B  12     -17.786   4.697 -35.951  1.00 88.58           O  
ATOM   2645  CG  ARG B  12     -19.676   3.260 -38.393  1.00 88.58           C  
ATOM   2646  HG2 ARG B  12     -18.787   2.941 -37.850  1.00 88.58           H  
ATOM   2647  HG3 ARG B  12     -20.538   3.157 -37.733  1.00 88.58           H  
ATOM   2648  CD  ARG B  12     -19.842   2.332 -39.604  1.00 88.58           C  
ATOM   2649  HD2 ARG B  12     -19.881   1.303 -39.247  1.00 88.58           H  
ATOM   2650  HD3 ARG B  12     -18.956   2.432 -40.232  1.00 88.58           H  
ATOM   2651  NE  ARG B  12     -21.073   2.619 -40.371  1.00 88.58           N  
ATOM   2652  HE  ARG B  12     -21.917   2.742 -39.830  1.00 88.58           H  
ATOM   2653  NH1 ARG B  12     -20.179   2.611 -42.502  1.00 88.58           N  
ATOM   2654 HH11 ARG B  12     -19.256   2.420 -42.139  1.00 88.58           H  
ATOM   2655 HH12 ARG B  12     -20.276   2.749 -43.498  1.00 88.58           H  
ATOM   2656  NH2 ARG B  12     -22.351   3.006 -42.212  1.00 88.58           N  
ATOM   2657 HH21 ARG B  12     -22.425   3.112 -43.214  1.00 88.58           H  
ATOM   2658 HH22 ARG B  12     -23.166   3.129 -41.629  1.00 88.58           H  
ATOM   2659  CZ  ARG B  12     -21.189   2.741 -41.685  1.00 88.58           C  
ATOM   2660  N   ARG B  13     -16.731   5.782 -37.606  1.00 88.27           N  
ATOM   2661  H   ARG B  13     -16.830   6.270 -38.485  1.00 88.27           H  
ATOM   2662  CA  ARG B  13     -15.390   5.587 -37.026  1.00 88.27           C  
ATOM   2663  HA  ARG B  13     -15.285   4.526 -36.799  1.00 88.27           H  
ATOM   2664  C   ARG B  13     -15.246   6.305 -35.681  1.00 88.27           C  
ATOM   2665  CB  ARG B  13     -14.297   5.998 -38.033  1.00 88.27           C  
ATOM   2666  HB2 ARG B  13     -14.447   5.464 -38.971  1.00 88.27           H  
ATOM   2667  HB3 ARG B  13     -14.386   7.065 -38.237  1.00 88.27           H  
ATOM   2668  O   ARG B  13     -14.830   5.676 -34.714  1.00 88.27           O  
ATOM   2669  CG  ARG B  13     -12.873   5.717 -37.516  1.00 88.27           C  
ATOM   2670  HG2 ARG B  13     -12.152   6.176 -38.192  1.00 88.27           H  
ATOM   2671  HG3 ARG B  13     -12.747   6.188 -36.541  1.00 88.27           H  
ATOM   2672  CD  ARG B  13     -12.554   4.215 -37.417  1.00 88.27           C  
ATOM   2673  HD2 ARG B  13     -13.457   3.654 -37.177  1.00 88.27           H  
ATOM   2674  HD3 ARG B  13     -12.192   3.878 -38.388  1.00 88.27           H  
ATOM   2675  NE  ARG B  13     -11.561   3.928 -36.367  1.00 88.27           N  
ATOM   2676  HE  ARG B  13     -11.485   4.592 -35.610  1.00 88.27           H  
ATOM   2677  NH1 ARG B  13     -10.845   1.874 -37.126  1.00 88.27           N  
ATOM   2678 HH11 ARG B  13     -11.370   2.005 -37.979  1.00 88.27           H  
ATOM   2679 HH12 ARG B  13     -10.279   1.051 -36.978  1.00 88.27           H  
ATOM   2680  NH2 ARG B  13     -10.153   2.631 -35.155  1.00 88.27           N  
ATOM   2681 HH21 ARG B  13     -10.362   3.243 -34.379  1.00 88.27           H  
ATOM   2682 HH22 ARG B  13      -9.642   1.777 -34.981  1.00 88.27           H  
ATOM   2683  CZ  ARG B  13     -10.856   2.820 -36.226  1.00 88.27           C  
ATOM   2684  N   ALA B  14     -15.659   7.569 -35.594  1.00 89.81           N  
ATOM   2685  H   ALA B  14     -15.978   8.027 -36.436  1.00 89.81           H  
ATOM   2686  CA  ALA B  14     -15.582   8.355 -34.362  1.00 89.81           C  
ATOM   2687  HA  ALA B  14     -14.543   8.380 -34.035  1.00 89.81           H  
ATOM   2688  C   ALA B  14     -16.407   7.744 -33.213  1.00 89.81           C  
ATOM   2689  CB  ALA B  14     -16.028   9.790 -34.673  1.00 89.81           C  
ATOM   2690  HB1 ALA B  14     -17.066   9.799 -35.004  1.00 89.81           H  
ATOM   2691  HB2 ALA B  14     -15.933  10.404 -33.777  1.00 89.81           H  
ATOM   2692  HB3 ALA B  14     -15.399  10.212 -35.457  1.00 89.81           H  
ATOM   2693  O   ALA B  14     -15.944   7.723 -32.075  1.00 89.81           O  
ATOM   2694  N   THR B  15     -17.598   7.203 -33.495  1.00 89.65           N  
ATOM   2695  H   THR B  15     -17.937   7.253 -34.445  1.00 89.65           H  
ATOM   2696  CA  THR B  15     -18.424   6.520 -32.480  1.00 89.65           C  
ATOM   2697  HA  THR B  15     -18.407   7.126 -31.574  1.00 89.65           H  
ATOM   2698  C   THR B  15     -17.867   5.156 -32.066  1.00 89.65           C  
ATOM   2699  CB  THR B  15     -19.899   6.385 -32.896  1.00 89.65           C  
ATOM   2700  HB  THR B  15     -20.371   5.622 -32.278  1.00 89.65           H  
ATOM   2701  O   THR B  15     -17.949   4.817 -30.886  1.00 89.65           O  
ATOM   2702  CG2 THR B  15     -20.661   7.691 -32.690  1.00 89.65           C  
ATOM   2703 HG21 THR B  15     -21.698   7.560 -32.999  1.00 89.65           H  
ATOM   2704 HG22 THR B  15     -20.641   7.967 -31.636  1.00 89.65           H  
ATOM   2705 HG23 THR B  15     -20.208   8.489 -33.279  1.00 89.65           H  
ATOM   2706  OG1 THR B  15     -20.048   6.027 -34.248  1.00 89.65           O  
ATOM   2707  HG1 THR B  15     -19.785   6.777 -34.786  1.00 89.65           H  
ATOM   2708  N   LEU B  16     -17.238   4.402 -32.976  1.00 92.59           N  
ATOM   2709  H   LEU B  16     -17.239   4.704 -33.940  1.00 92.59           H  
ATOM   2710  CA  LEU B  16     -16.506   3.176 -32.627  1.00 92.59           C  
ATOM   2711  HA  LEU B  16     -17.162   2.533 -32.039  1.00 92.59           H  
ATOM   2712  C   LEU B  16     -15.290   3.472 -31.735  1.00 92.59           C  
ATOM   2713  CB  LEU B  16     -16.082   2.431 -33.908  1.00 92.59           C  
ATOM   2714  HB2 LEU B  16     -15.332   1.685 -33.645  1.00 92.59           H  
ATOM   2715  HB3 LEU B  16     -15.607   3.143 -34.583  1.00 92.59           H  
ATOM   2716  O   LEU B  16     -15.142   2.842 -30.688  1.00 92.59           O  
ATOM   2717  CG  LEU B  16     -17.231   1.722 -34.647  1.00 92.59           C  
ATOM   2718  HG  LEU B  16     -18.059   2.412 -34.805  1.00 92.59           H  
ATOM   2719  CD1 LEU B  16     -16.736   1.231 -36.010  1.00 92.59           C  
ATOM   2720 HD11 LEU B  16     -16.403   2.083 -36.602  1.00 92.59           H  
ATOM   2721 HD12 LEU B  16     -15.908   0.535 -35.879  1.00 92.59           H  
ATOM   2722 HD13 LEU B  16     -17.547   0.731 -36.540  1.00 92.59           H  
ATOM   2723  CD2 LEU B  16     -17.756   0.510 -33.872  1.00 92.59           C  
ATOM   2724 HD21 LEU B  16     -18.203   0.836 -32.933  1.00 92.59           H  
ATOM   2725 HD22 LEU B  16     -16.940  -0.183 -33.670  1.00 92.59           H  
ATOM   2726 HD23 LEU B  16     -18.522   0.005 -34.460  1.00 92.59           H  
ATOM   2727  N   ASP B  17     -14.472   4.462 -32.101  1.00 92.12           N  
ATOM   2728  H   ASP B  17     -14.637   4.920 -32.986  1.00 92.12           H  
ATOM   2729  CA  ASP B  17     -13.304   4.878 -31.313  1.00 92.12           C  
ATOM   2730  HA  ASP B  17     -12.681   4.005 -31.122  1.00 92.12           H  
ATOM   2731  C   ASP B  17     -13.713   5.446 -29.941  1.00 92.12           C  
ATOM   2732  CB  ASP B  17     -12.472   5.906 -32.108  1.00 92.12           C  
ATOM   2733  HB2 ASP B  17     -11.739   6.350 -31.434  1.00 92.12           H  
ATOM   2734  HB3 ASP B  17     -13.125   6.704 -32.460  1.00 92.12           H  
ATOM   2735  O   ASP B  17     -13.054   5.172 -28.938  1.00 92.12           O  
ATOM   2736  CG  ASP B  17     -11.701   5.307 -33.293  1.00 92.12           C  
ATOM   2737  OD1 ASP B  17     -11.279   4.135 -33.221  1.00 92.12           O  
ATOM   2738  OD2 ASP B  17     -11.438   6.023 -34.282  1.00 92.12           O  
ATOM   2739  N   LEU B  18     -14.828   6.185 -29.861  1.00 91.49           N  
ATOM   2740  H   LEU B  18     -15.290   6.440 -30.723  1.00 91.49           H  
ATOM   2741  CA  LEU B  18     -15.391   6.680 -28.598  1.00 91.49           C  
ATOM   2742  HA  LEU B  18     -14.604   7.195 -28.046  1.00 91.49           H  
ATOM   2743  C   LEU B  18     -15.890   5.537 -27.708  1.00 91.49           C  
ATOM   2744  CB  LEU B  18     -16.518   7.683 -28.910  1.00 91.49           C  
ATOM   2745  HB2 LEU B  18     -16.088   8.532 -29.440  1.00 91.49           H  
ATOM   2746  HB3 LEU B  18     -17.234   7.199 -29.575  1.00 91.49           H  
ATOM   2747  O   LEU B  18     -15.690   5.575 -26.494  1.00 91.49           O  
ATOM   2748  CG  LEU B  18     -17.292   8.203 -27.681  1.00 91.49           C  
ATOM   2749  HG  LEU B  18     -17.788   7.373 -27.177  1.00 91.49           H  
ATOM   2750  CD1 LEU B  18     -16.388   8.919 -26.680  1.00 91.49           C  
ATOM   2751 HD11 LEU B  18     -15.861   9.725 -27.191  1.00 91.49           H  
ATOM   2752 HD12 LEU B  18     -15.659   8.229 -26.256  1.00 91.49           H  
ATOM   2753 HD13 LEU B  18     -16.981   9.344 -25.870  1.00 91.49           H  
ATOM   2754  CD2 LEU B  18     -18.369   9.187 -28.135  1.00 91.49           C  
ATOM   2755 HD21 LEU B  18     -17.907  10.037 -28.638  1.00 91.49           H  
ATOM   2756 HD22 LEU B  18     -18.934   9.549 -27.276  1.00 91.49           H  
ATOM   2757 HD23 LEU B  18     -19.053   8.694 -28.826  1.00 91.49           H  
ATOM   2758  N   ARG B  19     -16.530   4.516 -28.291  1.00 91.91           N  
ATOM   2759  H   ARG B  19     -16.681   4.554 -29.289  1.00 91.91           H  
ATOM   2760  CA  ARG B  19     -16.978   3.330 -27.550  1.00 91.91           C  
ATOM   2761  HA  ARG B  19     -17.573   3.660 -26.699  1.00 91.91           H  
ATOM   2762  C   ARG B  19     -15.788   2.570 -26.967  1.00 91.91           C  
ATOM   2763  CB  ARG B  19     -17.849   2.446 -28.454  1.00 91.91           C  
ATOM   2764  HB2 ARG B  19     -18.653   3.052 -28.872  1.00 91.91           H  
ATOM   2765  HB3 ARG B  19     -17.245   2.061 -29.275  1.00 91.91           H  
ATOM   2766  O   ARG B  19     -15.832   2.244 -25.786  1.00 91.91           O  
ATOM   2767  CG  ARG B  19     -18.473   1.276 -27.674  1.00 91.91           C  
ATOM   2768  HG2 ARG B  19     -19.091   1.677 -26.870  1.00 91.91           H  
ATOM   2769  HG3 ARG B  19     -17.694   0.655 -27.231  1.00 91.91           H  
ATOM   2770  CD  ARG B  19     -19.351   0.400 -28.575  1.00 91.91           C  
ATOM   2771  HD2 ARG B  19     -20.077   1.033 -29.084  1.00 91.91           H  
ATOM   2772  HD3 ARG B  19     -19.888  -0.308 -27.942  1.00 91.91           H  
ATOM   2773  NE  ARG B  19     -18.547  -0.352 -29.558  1.00 91.91           N  
ATOM   2774  HE  ARG B  19     -17.550  -0.381 -29.393  1.00 91.91           H  
ATOM   2775  NH1 ARG B  19     -20.280  -1.176 -30.821  1.00 91.91           N  
ATOM   2776 HH11 ARG B  19     -20.610  -1.811 -31.533  1.00 91.91           H  
ATOM   2777 HH12 ARG B  19     -20.936  -0.718 -30.204  1.00 91.91           H  
ATOM   2778  NH2 ARG B  19     -18.182  -1.767 -31.298  1.00 91.91           N  
ATOM   2779 HH21 ARG B  19     -17.200  -1.793 -31.064  1.00 91.91           H  
ATOM   2780 HH22 ARG B  19     -18.532  -2.392 -32.010  1.00 91.91           H  
ATOM   2781  CZ  ARG B  19     -19.006  -1.087 -30.553  1.00 91.91           C  
ATOM   2782  N   ALA B  20     -14.737   2.356 -27.760  1.00 93.94           N  
ATOM   2783  H   ALA B  20     -14.787   2.660 -28.722  1.00 93.94           H  
ATOM   2784  CA  ALA B  20     -13.501   1.720 -27.305  1.00 93.94           C  
ATOM   2785  HA  ALA B  20     -13.737   0.736 -26.899  1.00 93.94           H  
ATOM   2786  C   ALA B  20     -12.826   2.526 -26.181  1.00 93.94           C  
ATOM   2787  CB  ALA B  20     -12.577   1.532 -28.515  1.00 93.94           C  
ATOM   2788  HB1 ALA B  20     -13.073   0.920 -29.269  1.00 93.94           H  
ATOM   2789  HB2 ALA B  20     -11.665   1.026 -28.198  1.00 93.94           H  
ATOM   2790  HB3 ALA B  20     -12.317   2.497 -28.949  1.00 93.94           H  
ATOM   2791  O   ALA B  20     -12.503   1.968 -25.138  1.00 93.94           O  
ATOM   2792  N   ALA B  21     -12.705   3.851 -26.329  1.00 94.10           N  
ATOM   2793  H   ALA B  21     -12.948   4.269 -27.215  1.00 94.10           H  
ATOM   2794  CA  ALA B  21     -12.125   4.701 -25.289  1.00 94.10           C  
ATOM   2795  HA  ALA B  21     -11.135   4.310 -25.052  1.00 94.10           H  
ATOM   2796  C   ALA B  21     -12.944   4.680 -23.980  1.00 94.10           C  
ATOM   2797  CB  ALA B  21     -11.963   6.120 -25.851  1.00 94.10           C  
ATOM   2798  HB1 ALA B  21     -11.355   6.090 -26.755  1.00 94.10           H  
ATOM   2799  HB2 ALA B  21     -12.939   6.544 -26.087  1.00 94.10           H  
ATOM   2800  HB3 ALA B  21     -11.464   6.746 -25.112  1.00 94.10           H  
ATOM   2801  O   ALA B  21     -12.385   4.523 -22.900  1.00 94.10           O  
ATOM   2802  N   ARG B  22     -14.280   4.768 -24.055  1.00 91.96           N  
ATOM   2803  H   ARG B  22     -14.696   4.891 -24.967  1.00 91.96           H  
ATOM   2804  CA  ARG B  22     -15.157   4.662 -22.870  1.00 91.96           C  
ATOM   2805  HA  ARG B  22     -14.792   5.335 -22.094  1.00 91.96           H  
ATOM   2806  C   ARG B  22     -15.142   3.279 -22.222  1.00 91.96           C  
ATOM   2807  CB  ARG B  22     -16.598   5.032 -23.236  1.00 91.96           C  
ATOM   2808  HB2 ARG B  22     -17.259   4.692 -22.439  1.00 91.96           H  
ATOM   2809  HB3 ARG B  22     -16.884   4.527 -24.158  1.00 91.96           H  
ATOM   2810  O   ARG B  22     -15.434   3.177 -21.036  1.00 91.96           O  
ATOM   2811  CG  ARG B  22     -16.778   6.545 -23.383  1.00 91.96           C  
ATOM   2812  HG2 ARG B  22     -16.140   6.923 -24.182  1.00 91.96           H  
ATOM   2813  HG3 ARG B  22     -16.501   7.030 -22.447  1.00 91.96           H  
ATOM   2814  CD  ARG B  22     -18.245   6.853 -23.701  1.00 91.96           C  
ATOM   2815  HD2 ARG B  22     -18.872   6.396 -22.936  1.00 91.96           H  
ATOM   2816  HD3 ARG B  22     -18.487   6.418 -24.671  1.00 91.96           H  
ATOM   2817  NE  ARG B  22     -18.498   8.304 -23.727  1.00 91.96           N  
ATOM   2818  HE  ARG B  22     -17.725   8.900 -23.465  1.00 91.96           H  
ATOM   2819  NH1 ARG B  22     -20.706   8.231 -24.357  1.00 91.96           N  
ATOM   2820 HH11 ARG B  22     -20.682   7.223 -24.299  1.00 91.96           H  
ATOM   2821 HH12 ARG B  22     -21.571   8.720 -24.539  1.00 91.96           H  
ATOM   2822  NH2 ARG B  22     -19.702  10.204 -24.069  1.00 91.96           N  
ATOM   2823 HH21 ARG B  22     -20.547  10.679 -24.351  1.00 91.96           H  
ATOM   2824 HH22 ARG B  22     -18.903  10.766 -23.813  1.00 91.96           H  
ATOM   2825  CZ  ARG B  22     -19.631   8.903 -24.048  1.00 91.96           C  
ATOM   2826  N   GLN B  23     -14.860   2.231 -22.989  1.00 92.42           N  
ATOM   2827  H   GLN B  23     -14.667   2.376 -23.969  1.00 92.42           H  
ATOM   2828  CA  GLN B  23     -14.664   0.895 -22.446  1.00 92.42           C  
ATOM   2829  HA  GLN B  23     -15.432   0.703 -21.697  1.00 92.42           H  
ATOM   2830  C   GLN B  23     -13.327   0.805 -21.699  1.00 92.42           C  
ATOM   2831  CB  GLN B  23     -14.855  -0.133 -23.567  1.00 92.42           C  
ATOM   2832  HB2 GLN B  23     -14.211   0.102 -24.414  1.00 92.42           H  
ATOM   2833  HB3 GLN B  23     -15.895  -0.104 -23.893  1.00 92.42           H  
ATOM   2834  O   GLN B  23     -13.349   0.449 -20.526  1.00 92.42           O  
ATOM   2835  CG  GLN B  23     -14.510  -1.532 -23.061  1.00 92.42           C  
ATOM   2836  HG2 GLN B  23     -14.980  -1.717 -22.095  1.00 92.42           H  
ATOM   2837  HG3 GLN B  23     -13.428  -1.564 -22.931  1.00 92.42           H  
ATOM   2838  CD  GLN B  23     -14.896  -2.660 -24.004  1.00 92.42           C  
ATOM   2839  NE2 GLN B  23     -14.357  -3.828 -23.755  1.00 92.42           N  
ATOM   2840 HE21 GLN B  23     -13.642  -3.865 -23.044  1.00 92.42           H  
ATOM   2841 HE22 GLN B  23     -14.552  -4.625 -24.344  1.00 92.42           H  
ATOM   2842  OE1 GLN B  23     -15.686  -2.502 -24.932  1.00 92.42           O  
ATOM   2843  N   ARG B  24     -12.219   1.268 -22.297  1.00 92.41           N  
ATOM   2844  H   ARG B  24     -12.269   1.515 -23.275  1.00 92.41           H  
ATOM   2845  CA  ARG B  24     -10.902   1.301 -21.639  1.00 92.41           C  
ATOM   2846  HA  ARG B  24     -10.650   0.275 -21.371  1.00 92.41           H  
ATOM   2847  C   ARG B  24     -10.903   2.090 -20.325  1.00 92.41           C  
ATOM   2848  CB  ARG B  24      -9.843   1.824 -22.628  1.00 92.41           C  
ATOM   2849  HB2 ARG B  24     -10.113   2.833 -22.938  1.00 92.41           H  
ATOM   2850  HB3 ARG B  24      -9.850   1.187 -23.512  1.00 92.41           H  
ATOM   2851  O   ARG B  24     -10.286   1.655 -19.366  1.00 92.41           O  
ATOM   2852  CG  ARG B  24      -8.406   1.857 -22.068  1.00 92.41           C  
ATOM   2853  HG2 ARG B  24      -8.350   2.574 -21.249  1.00 92.41           H  
ATOM   2854  HG3 ARG B  24      -7.734   2.195 -22.856  1.00 92.41           H  
ATOM   2855  CD  ARG B  24      -7.930   0.486 -21.568  1.00 92.41           C  
ATOM   2856  HD2 ARG B  24      -8.008  -0.243 -22.374  1.00 92.41           H  
ATOM   2857  HD3 ARG B  24      -8.576   0.161 -20.752  1.00 92.41           H  
ATOM   2858  NE  ARG B  24      -6.541   0.530 -21.078  1.00 92.41           N  
ATOM   2859  HE  ARG B  24      -5.981   1.359 -21.218  1.00 92.41           H  
ATOM   2860  NH1 ARG B  24      -6.553  -1.484 -19.956  1.00 92.41           N  
ATOM   2861 HH11 ARG B  24      -7.510  -1.651 -20.233  1.00 92.41           H  
ATOM   2862 HH12 ARG B  24      -6.115  -2.083 -19.271  1.00 92.41           H  
ATOM   2863  NH2 ARG B  24      -4.747  -0.156 -19.918  1.00 92.41           N  
ATOM   2864 HH21 ARG B  24      -4.292  -0.752 -19.242  1.00 92.41           H  
ATOM   2865 HH22 ARG B  24      -4.353   0.746 -20.147  1.00 92.41           H  
ATOM   2866  CZ  ARG B  24      -5.959  -0.380 -20.321  1.00 92.41           C  
ATOM   2867  N   ILE B  25     -11.636   3.206 -20.243  1.00 93.15           N  
ATOM   2868  H   ILE B  25     -12.058   3.559 -21.090  1.00 93.15           H  
ATOM   2869  CA  ILE B  25     -11.804   3.948 -18.975  1.00 93.15           C  
ATOM   2870  HA  ILE B  25     -10.818   4.205 -18.588  1.00 93.15           H  
ATOM   2871  C   ILE B  25     -12.474   3.078 -17.903  1.00 93.15           C  
ATOM   2872  CB  ILE B  25     -12.594   5.260 -19.189  1.00 93.15           C  
ATOM   2873  HB  ILE B  25     -13.525   5.017 -19.701  1.00 93.15           H  
ATOM   2874  O   ILE B  25     -12.028   3.079 -16.765  1.00 93.15           O  
ATOM   2875  CG1 ILE B  25     -11.779   6.234 -20.063  1.00 93.15           C  
ATOM   2876 HG12 ILE B  25     -10.940   6.629 -19.489  1.00 93.15           H  
ATOM   2877 HG13 ILE B  25     -11.368   5.698 -20.918  1.00 93.15           H  
ATOM   2878  CG2 ILE B  25     -12.941   5.951 -17.855  1.00 93.15           C  
ATOM   2879 HG21 ILE B  25     -13.466   6.893 -18.013  1.00 93.15           H  
ATOM   2880 HG22 ILE B  25     -12.033   6.148 -17.285  1.00 93.15           H  
ATOM   2881 HG23 ILE B  25     -13.590   5.326 -17.241  1.00 93.15           H  
ATOM   2882  CD1 ILE B  25     -12.609   7.398 -20.613  1.00 93.15           C  
ATOM   2883 HD11 ILE B  25     -11.998   7.948 -21.329  1.00 93.15           H  
ATOM   2884 HD12 ILE B  25     -13.496   7.020 -21.122  1.00 93.15           H  
ATOM   2885 HD13 ILE B  25     -12.903   8.077 -19.813  1.00 93.15           H  
ATOM   2886  N   ARG B  26     -13.521   2.312 -18.246  1.00 90.89           N  
ATOM   2887  H   ARG B  26     -13.775   2.246 -19.221  1.00 90.89           H  
ATOM   2888  CA  ARG B  26     -14.184   1.428 -17.272  1.00 90.89           C  
ATOM   2889  HA  ARG B  26     -14.377   1.993 -16.359  1.00 90.89           H  
ATOM   2890  C   ARG B  26     -13.300   0.269 -16.828  1.00 90.89           C  
ATOM   2891  CB  ARG B  26     -15.501   0.874 -17.814  1.00 90.89           C  
ATOM   2892  HB2 ARG B  26     -15.814   0.049 -17.174  1.00 90.89           H  
ATOM   2893  HB3 ARG B  26     -15.344   0.482 -18.819  1.00 90.89           H  
ATOM   2894  O   ARG B  26     -13.404  -0.101 -15.668  1.00 90.89           O  
ATOM   2895  CG  ARG B  26     -16.616   1.924 -17.810  1.00 90.89           C  
ATOM   2896  HG2 ARG B  26     -16.708   2.344 -16.808  1.00 90.89           H  
ATOM   2897  HG3 ARG B  26     -16.377   2.727 -18.507  1.00 90.89           H  
ATOM   2898  CD  ARG B  26     -17.949   1.270 -18.192  1.00 90.89           C  
ATOM   2899  HD2 ARG B  26     -18.149   0.460 -17.491  1.00 90.89           H  
ATOM   2900  HD3 ARG B  26     -18.751   1.999 -18.079  1.00 90.89           H  
ATOM   2901  NE  ARG B  26     -17.910   0.722 -19.565  1.00 90.89           N  
ATOM   2902  HE  ARG B  26     -17.455  -0.175 -19.651  1.00 90.89           H  
ATOM   2903  NH1 ARG B  26     -18.916   2.472 -20.647  1.00 90.89           N  
ATOM   2904 HH11 ARG B  26     -19.282   2.890 -21.490  1.00 90.89           H  
ATOM   2905 HH12 ARG B  26     -18.971   2.931 -19.749  1.00 90.89           H  
ATOM   2906  NH2 ARG B  26     -18.190   0.708 -21.817  1.00 90.89           N  
ATOM   2907 HH21 ARG B  26     -18.472   1.150 -22.681  1.00 90.89           H  
ATOM   2908 HH22 ARG B  26     -17.752  -0.202 -21.834  1.00 90.89           H  
ATOM   2909  CZ  ARG B  26     -18.334   1.304 -20.667  1.00 90.89           C  
ATOM   2910  N   GLU B  27     -12.471  -0.264 -17.724  1.00 90.70           N  
ATOM   2911  H   GLU B  27     -12.513   0.076 -18.675  1.00 90.70           H  
ATOM   2912  CA  GLU B  27     -11.477  -1.305 -17.424  1.00 90.70           C  
ATOM   2913  HA  GLU B  27     -11.961  -2.139 -16.915  1.00 90.70           H  
ATOM   2914  C   GLU B  27     -10.366  -0.771 -16.492  1.00 90.70           C  
ATOM   2915  CB  GLU B  27     -10.880  -1.827 -18.748  1.00 90.70           C  
ATOM   2916  HB2 GLU B  27     -10.037  -2.483 -18.529  1.00 90.70           H  
ATOM   2917  HB3 GLU B  27     -10.503  -0.970 -19.305  1.00 90.70           H  
ATOM   2918  O   GLU B  27      -9.920  -1.465 -15.588  1.00 90.70           O  
ATOM   2919  CG  GLU B  27     -11.893  -2.608 -19.616  1.00 90.70           C  
ATOM   2920  HG2 GLU B  27     -12.049  -3.590 -19.170  1.00 90.70           H  
ATOM   2921  HG3 GLU B  27     -12.852  -2.090 -19.599  1.00 90.70           H  
ATOM   2922  CD  GLU B  27     -11.483  -2.773 -21.095  1.00 90.70           C  
ATOM   2923  OE1 GLU B  27     -12.285  -3.383 -21.851  1.00 90.70           O  
ATOM   2924  OE2 GLU B  27     -10.454  -2.191 -21.519  1.00 90.70           O  
ATOM   2925  N   LEU B  28      -9.954   0.489 -16.656  1.00 91.29           N  
ATOM   2926  H   LEU B  28     -10.302   1.012 -17.447  1.00 91.29           H  
ATOM   2927  CA  LEU B  28      -8.973   1.131 -15.772  1.00 91.29           C  
ATOM   2928  HA  LEU B  28      -8.162   0.432 -15.568  1.00 91.29           H  
ATOM   2929  C   LEU B  28      -9.562   1.510 -14.402  1.00 91.29           C  
ATOM   2930  CB  LEU B  28      -8.408   2.369 -16.486  1.00 91.29           C  
ATOM   2931  HB2 LEU B  28      -9.244   2.953 -16.870  1.00 91.29           H  
ATOM   2932  HB3 LEU B  28      -7.880   2.986 -15.760  1.00 91.29           H  
ATOM   2933  O   LEU B  28      -8.930   1.287 -13.378  1.00 91.29           O  
ATOM   2934  CG  LEU B  28      -7.445   2.033 -17.638  1.00 91.29           C  
ATOM   2935  HG  LEU B  28      -7.866   1.249 -18.268  1.00 91.29           H  
ATOM   2936  CD1 LEU B  28      -7.234   3.275 -18.505  1.00 91.29           C  
ATOM   2937 HD11 LEU B  28      -6.573   3.027 -19.335  1.00 91.29           H  
ATOM   2938 HD12 LEU B  28      -6.773   4.061 -17.907  1.00 91.29           H  
ATOM   2939 HD13 LEU B  28      -8.192   3.620 -18.893  1.00 91.29           H  
ATOM   2940  CD2 LEU B  28      -6.087   1.570 -17.112  1.00 91.29           C  
ATOM   2941 HD21 LEU B  28      -5.693   2.291 -16.396  1.00 91.29           H  
ATOM   2942 HD22 LEU B  28      -6.184   0.606 -16.613  1.00 91.29           H  
ATOM   2943 HD23 LEU B  28      -5.373   1.474 -17.930  1.00 91.29           H  
ATOM   2944  N   GLU B  29     -10.766   2.088 -14.368  1.00 89.03           N  
ATOM   2945  H   GLU B  29     -11.214   2.308 -15.246  1.00 89.03           H  
ATOM   2946  CA  GLU B  29     -11.368   2.590 -13.123  1.00 89.03           C  
ATOM   2947  HA  GLU B  29     -10.588   3.002 -12.483  1.00 89.03           H  
ATOM   2948  C   GLU B  29     -12.062   1.488 -12.309  1.00 89.03           C  
ATOM   2949  CB  GLU B  29     -12.378   3.717 -13.438  1.00 89.03           C  
ATOM   2950  HB2 GLU B  29     -13.105   3.348 -14.162  1.00 89.03           H  
ATOM   2951  HB3 GLU B  29     -12.913   3.969 -12.522  1.00 89.03           H  
ATOM   2952  O   GLU B  29     -11.989   1.487 -11.088  1.00 89.03           O  
ATOM   2953  CG  GLU B  29     -11.721   5.001 -13.977  1.00 89.03           C  
ATOM   2954  HG2 GLU B  29     -10.997   5.349 -13.240  1.00 89.03           H  
ATOM   2955  HG3 GLU B  29     -11.177   4.764 -14.891  1.00 89.03           H  
ATOM   2956  CD  GLU B  29     -12.708   6.150 -14.282  1.00 89.03           C  
ATOM   2957  OE1 GLU B  29     -12.218   7.292 -14.494  1.00 89.03           O  
ATOM   2958  OE2 GLU B  29     -13.947   5.921 -14.348  1.00 89.03           O  
ATOM   2959  N   SER B  30     -12.776   0.573 -12.969  1.00 84.77           N  
ATOM   2960  H   SER B  30     -12.688   0.540 -13.975  1.00 84.77           H  
ATOM   2961  CA  SER B  30     -13.876  -0.188 -12.355  1.00 84.77           C  
ATOM   2962  HA  SER B  30     -13.634  -0.354 -11.305  1.00 84.77           H  
ATOM   2963  C   SER B  30     -14.077  -1.587 -12.963  1.00 84.77           C  
ATOM   2964  CB  SER B  30     -15.166   0.660 -12.389  1.00 84.77           C  
ATOM   2965  HB2 SER B  30     -15.031   1.526 -11.741  1.00 84.77           H  
ATOM   2966  HB3 SER B  30     -15.999   0.078 -11.995  1.00 84.77           H  
ATOM   2967  O   SER B  30     -15.212  -2.062 -13.040  1.00 84.77           O  
ATOM   2968  OG  SER B  30     -15.468   1.114 -13.710  1.00 84.77           O  
ATOM   2969  HG  SER B  30     -14.970   0.522 -14.279  1.00 84.77           H  
ATOM   2970  N   ASP B  31     -13.010  -2.245 -13.438  1.00 90.91           N  
ATOM   2971  H   ASP B  31     -12.100  -1.808 -13.417  1.00 90.91           H  
ATOM   2972  CA  ASP B  31     -13.118  -3.630 -13.923  1.00 90.91           C  
ATOM   2973  HA  ASP B  31     -13.926  -3.629 -14.655  1.00 90.91           H  
ATOM   2974  C   ASP B  31     -13.452  -4.568 -12.745  1.00 90.91           C  
ATOM   2975  CB  ASP B  31     -11.846  -4.098 -14.659  1.00 90.91           C  
ATOM   2976  HB2 ASP B  31     -11.418  -3.235 -15.169  1.00 90.91           H  
ATOM   2977  HB3 ASP B  31     -11.112  -4.453 -13.936  1.00 90.91           H  
ATOM   2978  O   ASP B  31     -12.808  -4.452 -11.687  1.00 90.91           O  
ATOM   2979  CG  ASP B  31     -12.081  -5.171 -15.740  1.00 90.91           C  
ATOM   2980  OD1 ASP B  31     -13.250  -5.370 -16.146  1.00 90.91           O  
ATOM   2981  OD2 ASP B  31     -11.082  -5.748 -16.223  1.00 90.91           O  
ATOM   2982  N   PRO B  32     -14.447  -5.470 -12.875  1.00 94.51           N  
ATOM   2983  CA  PRO B  32     -14.762  -6.449 -11.843  1.00 94.51           C  
ATOM   2984  HA  PRO B  32     -14.817  -5.945 -10.878  1.00 94.51           H  
ATOM   2985  C   PRO B  32     -13.697  -7.548 -11.790  1.00 94.51           C  
ATOM   2986  CB  PRO B  32     -16.144  -7.015 -12.197  1.00 94.51           C  
ATOM   2987  HB2 PRO B  32     -16.797  -7.013 -11.325  1.00 94.51           H  
ATOM   2988  HB3 PRO B  32     -16.054  -8.022 -12.605  1.00 94.51           H  
ATOM   2989  O   PRO B  32     -13.356  -8.142 -12.817  1.00 94.51           O  
ATOM   2990  CG  PRO B  32     -16.693  -6.081 -13.271  1.00 94.51           C  
ATOM   2991  HG2 PRO B  32     -17.341  -6.604 -13.974  1.00 94.51           H  
ATOM   2992  HG3 PRO B  32     -17.220  -5.251 -12.799  1.00 94.51           H  
ATOM   2993  CD  PRO B  32     -15.431  -5.562 -13.943  1.00 94.51           C  
ATOM   2994  HD2 PRO B  32     -15.089  -6.279 -14.689  1.00 94.51           H  
ATOM   2995  HD3 PRO B  32     -15.647  -4.599 -14.406  1.00 94.51           H  
ATOM   2996  N   MET B  33     -13.219  -7.868 -10.589  1.00 98.23           N  
ATOM   2997  H   MET B  33     -13.580  -7.392  -9.775  1.00 98.23           H  
ATOM   2998  CA  MET B  33     -12.213  -8.916 -10.387  1.00 98.23           C  
ATOM   2999  HA  MET B  33     -11.749  -9.162 -11.342  1.00 98.23           H  
ATOM   3000  C   MET B  33     -12.873 -10.191  -9.870  1.00 98.23           C  
ATOM   3001  CB  MET B  33     -11.091  -8.421  -9.464  1.00 98.23           C  
ATOM   3002  HB2 MET B  33     -10.366  -9.222  -9.321  1.00 98.23           H  
ATOM   3003  HB3 MET B  33     -11.510  -8.156  -8.493  1.00 98.23           H  
ATOM   3004  O   MET B  33     -13.657 -10.150  -8.926  1.00 98.23           O  
ATOM   3005  CG  MET B  33     -10.368  -7.202 -10.053  1.00 98.23           C  
ATOM   3006  HG2 MET B  33     -11.078  -6.382 -10.158  1.00 98.23           H  
ATOM   3007  HG3 MET B  33      -9.590  -6.883  -9.360  1.00 98.23           H  
ATOM   3008  SD  MET B  33      -9.567  -7.486 -11.647  1.00 98.23           S  
ATOM   3009  CE  MET B  33      -9.027  -5.800 -11.987  1.00 98.23           C  
ATOM   3010  HE1 MET B  33      -8.472  -5.770 -12.925  1.00 98.23           H  
ATOM   3011  HE2 MET B  33      -8.381  -5.463 -11.177  1.00 98.23           H  
ATOM   3012  HE3 MET B  33      -9.898  -5.149 -12.057  1.00 98.23           H  
ATOM   3013  N   ALA B  34     -12.583 -11.325 -10.496  1.00 98.71           N  
ATOM   3014  H   ALA B  34     -11.827 -11.311 -11.165  1.00 98.71           H  
ATOM   3015  CA  ALA B  34     -13.062 -12.631 -10.074  1.00 98.71           C  
ATOM   3016  HA  ALA B  34     -14.071 -12.541  -9.671  1.00 98.71           H  
ATOM   3017  C   ALA B  34     -12.152 -13.206  -8.982  1.00 98.71           C  
ATOM   3018  CB  ALA B  34     -13.111 -13.549 -11.300  1.00 98.71           C  
ATOM   3019  HB1 ALA B  34     -13.880 -13.205 -11.991  1.00 98.71           H  
ATOM   3020  HB2 ALA B  34     -12.142 -13.553 -11.799  1.00 98.71           H  
ATOM   3021  HB3 ALA B  34     -13.337 -14.567 -10.981  1.00 98.71           H  
ATOM   3022  O   ALA B  34     -10.938 -13.269  -9.162  1.00 98.71           O  
ATOM   3023  N   ILE B  35     -12.748 -13.690  -7.891  1.00 98.86           N  
ATOM   3024  H   ILE B  35     -13.750 -13.593  -7.814  1.00 98.86           H  
ATOM   3025  CA  ILE B  35     -12.093 -14.636  -6.981  1.00 98.86           C  
ATOM   3026  HA  ILE B  35     -11.032 -14.403  -6.900  1.00 98.86           H  
ATOM   3027  C   ILE B  35     -12.237 -16.017  -7.624  1.00 98.86           C  
ATOM   3028  CB  ILE B  35     -12.718 -14.572  -5.565  1.00 98.86           C  
ATOM   3029  HB  ILE B  35     -13.786 -14.775  -5.647  1.00 98.86           H  
ATOM   3030  O   ILE B  35     -13.362 -16.491  -7.790  1.00 98.86           O  
ATOM   3031  CG1 ILE B  35     -12.527 -13.177  -4.928  1.00 98.86           C  
ATOM   3032 HG12 ILE B  35     -11.479 -13.062  -4.651  1.00 98.86           H  
ATOM   3033 HG13 ILE B  35     -12.774 -12.403  -5.655  1.00 98.86           H  
ATOM   3034  CG2 ILE B  35     -12.082 -15.640  -4.656  1.00 98.86           C  
ATOM   3035 HG21 ILE B  35     -12.248 -16.638  -5.061  1.00 98.86           H  
ATOM   3036 HG22 ILE B  35     -12.528 -15.611  -3.662  1.00 98.86           H  
ATOM   3037 HG23 ILE B  35     -11.008 -15.473  -4.569  1.00 98.86           H  
ATOM   3038  CD1 ILE B  35     -13.380 -12.915  -3.681  1.00 98.86           C  
ATOM   3039 HD11 ILE B  35     -13.220 -11.890  -3.347  1.00 98.86           H  
ATOM   3040 HD12 ILE B  35     -13.095 -13.587  -2.871  1.00 98.86           H  
ATOM   3041 HD13 ILE B  35     -14.435 -13.046  -3.919  1.00 98.86           H  
ATOM   3042  N   VAL B  36     -11.126 -16.645  -8.013  1.00 98.58           N  
ATOM   3043  H   VAL B  36     -10.245 -16.170  -7.877  1.00 98.58           H  
ATOM   3044  CA  VAL B  36     -11.115 -17.959  -8.693  1.00 98.58           C  
ATOM   3045  HA  VAL B  36     -12.140 -18.238  -8.936  1.00 98.58           H  
ATOM   3046  C   VAL B  36     -10.604 -19.093  -7.804  1.00 98.58           C  
ATOM   3047  CB  VAL B  36     -10.357 -17.908 -10.036  1.00 98.58           C  
ATOM   3048  HB  VAL B  36     -10.355 -18.912 -10.460  1.00 98.58           H  
ATOM   3049  O   VAL B  36     -11.033 -20.234  -7.957  1.00 98.58           O  
ATOM   3050  CG1 VAL B  36     -11.090 -16.989 -11.021  1.00 98.58           C  
ATOM   3051 HG11 VAL B  36     -11.048 -15.955 -10.681  1.00 98.58           H  
ATOM   3052 HG12 VAL B  36     -12.129 -17.305 -11.118  1.00 98.58           H  
ATOM   3053 HG13 VAL B  36     -10.612 -17.058 -11.998  1.00 98.58           H  
ATOM   3054  CG2 VAL B  36      -8.901 -17.440  -9.911  1.00 98.58           C  
ATOM   3055 HG21 VAL B  36      -8.358 -18.079  -9.214  1.00 98.58           H  
ATOM   3056 HG22 VAL B  36      -8.419 -17.506 -10.886  1.00 98.58           H  
ATOM   3057 HG23 VAL B  36      -8.856 -16.404  -9.574  1.00 98.58           H  
ATOM   3058  N   GLY B  37      -9.764 -18.776  -6.817  1.00 98.71           N  
ATOM   3059  H   GLY B  37      -9.483 -17.810  -6.728  1.00 98.71           H  
ATOM   3060  CA  GLY B  37      -9.273 -19.709  -5.802  1.00 98.71           C  
ATOM   3061  HA2 GLY B  37      -8.237 -19.973  -6.014  1.00 98.71           H  
ATOM   3062  HA3 GLY B  37      -9.864 -20.625  -5.812  1.00 98.71           H  
ATOM   3063  C   GLY B  37      -9.328 -19.095  -4.407  1.00 98.71           C  
ATOM   3064  O   GLY B  37      -9.245 -17.875  -4.260  1.00 98.71           O  
ATOM   3065  N   MET B  38      -9.477 -19.941  -3.387  1.00 98.83           N  
ATOM   3066  H   MET B  38      -9.501 -20.931  -3.589  1.00 98.83           H  
ATOM   3067  CA  MET B  38      -9.384 -19.567  -1.971  1.00 98.83           C  
ATOM   3068  HA  MET B  38      -8.733 -18.699  -1.873  1.00 98.83           H  
ATOM   3069  C   MET B  38      -8.790 -20.729  -1.168  1.00 98.83           C  
ATOM   3070  CB  MET B  38     -10.758 -19.224  -1.369  1.00 98.83           C  
ATOM   3071  HB2 MET B  38     -11.368 -20.128  -1.358  1.00 98.83           H  
ATOM   3072  HB3 MET B  38     -10.608 -18.900  -0.339  1.00 98.83           H  
ATOM   3073  O   MET B  38      -9.170 -21.883  -1.392  1.00 98.83           O  
ATOM   3074  CG  MET B  38     -11.532 -18.134  -2.113  1.00 98.83           C  
ATOM   3075  HG2 MET B  38     -11.833 -18.522  -3.086  1.00 98.83           H  
ATOM   3076  HG3 MET B  38     -10.860 -17.293  -2.286  1.00 98.83           H  
ATOM   3077  SD  MET B  38     -13.010 -17.514  -1.260  1.00 98.83           S  
ATOM   3078  CE  MET B  38     -13.963 -19.037  -1.006  1.00 98.83           C  
ATOM   3079  HE1 MET B  38     -14.200 -19.493  -1.967  1.00 98.83           H  
ATOM   3080  HE2 MET B  38     -14.889 -18.803  -0.481  1.00 98.83           H  
ATOM   3081  HE3 MET B  38     -13.390 -19.739  -0.400  1.00 98.83           H  
ATOM   3082  N   SER B  39      -7.923 -20.418  -0.210  1.00 98.76           N  
ATOM   3083  H   SER B  39      -7.634 -19.455  -0.113  1.00 98.76           H  
ATOM   3084  CA  SER B  39      -7.369 -21.341   0.786  1.00 98.76           C  
ATOM   3085  HA  SER B  39      -8.037 -22.195   0.901  1.00 98.76           H  
ATOM   3086  C   SER B  39      -7.268 -20.629   2.136  1.00 98.76           C  
ATOM   3087  CB  SER B  39      -5.996 -21.873   0.358  1.00 98.76           C  
ATOM   3088  HB2 SER B  39      -6.091 -22.427  -0.576  1.00 98.76           H  
ATOM   3089  HB3 SER B  39      -5.595 -22.536   1.125  1.00 98.76           H  
ATOM   3090  O   SER B  39      -7.148 -19.402   2.209  1.00 98.76           O  
ATOM   3091  OG  SER B  39      -5.129 -20.782   0.172  1.00 98.76           O  
ATOM   3092  HG  SER B  39      -4.273 -21.103  -0.120  1.00 98.76           H  
ATOM   3093  N   CYS B  40      -7.374 -21.386   3.224  1.00 98.78           N  
ATOM   3094  H   CYS B  40      -7.431 -22.391   3.145  1.00 98.78           H  
ATOM   3095  CA  CYS B  40      -7.241 -20.834   4.564  1.00 98.78           C  
ATOM   3096  HA  CYS B  40      -6.368 -20.182   4.572  1.00 98.78           H  
ATOM   3097  C   CYS B  40      -7.023 -21.918   5.611  1.00 98.78           C  
ATOM   3098  CB  CYS B  40      -8.487 -20.016   4.939  1.00 98.78           C  
ATOM   3099  HB2 CYS B  40      -8.573 -19.160   4.269  1.00 98.78           H  
ATOM   3100  HB3 CYS B  40      -8.351 -19.639   5.953  1.00 98.78           H  
ATOM   3101  O   CYS B  40      -7.522 -23.035   5.466  1.00 98.78           O  
ATOM   3102  SG  CYS B  40     -10.005 -21.018   4.849  1.00 98.78           S  
ATOM   3103  HG  CYS B  40      -9.525 -22.084   5.497  1.00 98.78           H  
ATOM   3104  N   ARG B  41      -6.373 -21.541   6.712  1.00 98.64           N  
ATOM   3105  H   ARG B  41      -6.045 -20.587   6.760  1.00 98.64           H  
ATOM   3106  CA  ARG B  41      -6.307 -22.340   7.936  1.00 98.64           C  
ATOM   3107  HA  ARG B  41      -7.066 -23.120   7.885  1.00 98.64           H  
ATOM   3108  C   ARG B  41      -6.634 -21.456   9.127  1.00 98.64           C  
ATOM   3109  CB  ARG B  41      -4.939 -23.016   8.094  1.00 98.64           C  
ATOM   3110  HB2 ARG B  41      -4.945 -23.615   9.004  1.00 98.64           H  
ATOM   3111  HB3 ARG B  41      -4.172 -22.249   8.202  1.00 98.64           H  
ATOM   3112  O   ARG B  41      -6.138 -20.331   9.203  1.00 98.64           O  
ATOM   3113  CG  ARG B  41      -4.596 -23.929   6.907  1.00 98.64           C  
ATOM   3114  HG2 ARG B  41      -4.725 -23.401   5.962  1.00 98.64           H  
ATOM   3115  HG3 ARG B  41      -5.242 -24.806   6.919  1.00 98.64           H  
ATOM   3116  CD  ARG B  41      -3.145 -24.371   6.990  1.00 98.64           C  
ATOM   3117  HD2 ARG B  41      -2.513 -23.484   6.970  1.00 98.64           H  
ATOM   3118  HD3 ARG B  41      -2.982 -24.898   7.931  1.00 98.64           H  
ATOM   3119  NE  ARG B  41      -2.784 -25.243   5.864  1.00 98.64           N  
ATOM   3120  HE  ARG B  41      -3.449 -25.414   5.124  1.00 98.64           H  
ATOM   3121  NH1 ARG B  41      -0.601 -25.524   6.505  1.00 98.64           N  
ATOM   3122 HH11 ARG B  41      -0.658 -24.790   7.197  1.00 98.64           H  
ATOM   3123 HH12 ARG B  41       0.277 -25.967   6.275  1.00 98.64           H  
ATOM   3124  NH2 ARG B  41      -1.363 -26.622   4.754  1.00 98.64           N  
ATOM   3125 HH21 ARG B  41      -1.992 -26.690   3.967  1.00 98.64           H  
ATOM   3126 HH22 ARG B  41      -0.409 -26.946   4.675  1.00 98.64           H  
ATOM   3127  CZ  ARG B  41      -1.597 -25.788   5.712  1.00 98.64           C  
ATOM   3128  N   PHE B  42      -7.456 -21.973  10.031  1.00 98.51           N  
ATOM   3129  H   PHE B  42      -7.705 -22.946   9.931  1.00 98.51           H  
ATOM   3130  CA  PHE B  42      -7.907 -21.304  11.254  1.00 98.51           C  
ATOM   3131  HA  PHE B  42      -7.174 -20.557  11.556  1.00 98.51           H  
ATOM   3132  C   PHE B  42      -8.014 -22.330  12.392  1.00 98.51           C  
ATOM   3133  CB  PHE B  42      -9.256 -20.600  11.005  1.00 98.51           C  
ATOM   3134  HB2 PHE B  42      -9.578 -20.122  11.930  1.00 98.51           H  
ATOM   3135  HB3 PHE B  42     -10.006 -21.349  10.753  1.00 98.51           H  
ATOM   3136  O   PHE B  42      -7.824 -23.527  12.177  1.00 98.51           O  
ATOM   3137  CG  PHE B  42      -9.237 -19.532   9.927  1.00 98.51           C  
ATOM   3138  CD1 PHE B  42      -8.478 -18.362  10.111  1.00 98.51           C  
ATOM   3139  HD1 PHE B  42      -7.919 -18.231  11.025  1.00 98.51           H  
ATOM   3140  CD2 PHE B  42      -9.970 -19.703   8.738  1.00 98.51           C  
ATOM   3141  HD2 PHE B  42     -10.549 -20.600   8.581  1.00 98.51           H  
ATOM   3142  CE1 PHE B  42      -8.430 -17.381   9.103  1.00 98.51           C  
ATOM   3143  HE1 PHE B  42      -7.817 -16.502   9.236  1.00 98.51           H  
ATOM   3144  CE2 PHE B  42      -9.946 -18.712   7.745  1.00 98.51           C  
ATOM   3145  HE2 PHE B  42     -10.499 -18.849   6.828  1.00 98.51           H  
ATOM   3146  CZ  PHE B  42      -9.167 -17.560   7.920  1.00 98.51           C  
ATOM   3147  HZ  PHE B  42      -9.135 -16.819   7.136  1.00 98.51           H  
ATOM   3148  N   ALA B  43      -8.308 -21.856  13.600  1.00 97.49           N  
ATOM   3149  H   ALA B  43      -8.427 -20.860  13.720  1.00 97.49           H  
ATOM   3150  CA  ALA B  43      -8.439 -22.698  14.785  1.00 97.49           C  
ATOM   3151  HA  ALA B  43      -7.481 -23.192  14.950  1.00 97.49           H  
ATOM   3152  C   ALA B  43      -9.498 -23.808  14.659  1.00 97.49           C  
ATOM   3153  CB  ALA B  43      -8.750 -21.786  15.973  1.00 97.49           C  
ATOM   3154  HB1 ALA B  43      -8.739 -22.364  16.897  1.00 97.49           H  
ATOM   3155  HB2 ALA B  43      -9.736 -21.338  15.849  1.00 97.49           H  
ATOM   3156  HB3 ALA B  43      -7.992 -21.005  16.037  1.00 97.49           H  
ATOM   3157  O   ALA B  43     -10.449 -23.700  13.881  1.00 97.49           O  
ATOM   3158  N   GLY B  44      -9.352 -24.863  15.465  1.00 96.30           N  
ATOM   3159  H   GLY B  44      -8.490 -24.956  15.982  1.00 96.30           H  
ATOM   3160  CA  GLY B  44     -10.309 -25.969  15.530  1.00 96.30           C  
ATOM   3161  HA2 GLY B  44     -10.072 -26.576  16.404  1.00 96.30           H  
ATOM   3162  HA3 GLY B  44     -11.318 -25.572  15.636  1.00 96.30           H  
ATOM   3163  C   GLY B  44     -10.263 -26.880  14.304  1.00 96.30           C  
ATOM   3164  O   GLY B  44     -11.301 -27.371  13.854  1.00 96.30           O  
ATOM   3165  N   GLY B  45      -9.069 -27.071  13.745  1.00 95.92           N  
ATOM   3166  H   GLY B  45      -8.271 -26.734  14.265  1.00 95.92           H  
ATOM   3167  CA  GLY B  45      -8.807 -27.982  12.635  1.00 95.92           C  
ATOM   3168  HA2 GLY B  45      -7.731 -28.149  12.584  1.00 95.92           H  
ATOM   3169  HA3 GLY B  45      -9.288 -28.937  12.846  1.00 95.92           H  
ATOM   3170  C   GLY B  45      -9.277 -27.504  11.259  1.00 95.92           C  
ATOM   3171  O   GLY B  45      -9.282 -28.310  10.330  1.00 95.92           O  
ATOM   3172  N   ILE B  46      -9.657 -26.230  11.092  1.00 97.89           N  
ATOM   3173  H   ILE B  46      -9.587 -25.604  11.881  1.00 97.89           H  
ATOM   3174  CA  ILE B  46     -10.054 -25.679   9.785  1.00 97.89           C  
ATOM   3175  HA  ILE B  46     -10.809 -26.334   9.351  1.00 97.89           H  
ATOM   3176  C   ILE B  46      -8.843 -25.670   8.846  1.00 97.89           C  
ATOM   3177  CB  ILE B  46     -10.669 -24.268   9.941  1.00 97.89           C  
ATOM   3178  HB  ILE B  46     -10.003 -23.674  10.567  1.00 97.89           H  
ATOM   3179  O   ILE B  46      -7.861 -24.970   9.106  1.00 97.89           O  
ATOM   3180  CG1 ILE B  46     -12.045 -24.357  10.638  1.00 97.89           C  
ATOM   3181 HG12 ILE B  46     -12.758 -24.839   9.968  1.00 97.89           H  
ATOM   3182 HG13 ILE B  46     -11.959 -24.974  11.532  1.00 97.89           H  
ATOM   3183  CG2 ILE B  46     -10.804 -23.562   8.574  1.00 97.89           C  
ATOM   3184 HG21 ILE B  46      -9.824 -23.364   8.140  1.00 97.89           H  
ATOM   3185 HG22 ILE B  46     -11.308 -22.603   8.686  1.00 97.89           H  
ATOM   3186 HG23 ILE B  46     -11.386 -24.173   7.884  1.00 97.89           H  
ATOM   3187  CD1 ILE B  46     -12.611 -23.000  11.077  1.00 97.89           C  
ATOM   3188 HD11 ILE B  46     -11.939 -22.536  11.799  1.00 97.89           H  
ATOM   3189 HD12 ILE B  46     -13.586 -23.158  11.538  1.00 97.89           H  
ATOM   3190 HD13 ILE B  46     -12.748 -22.328  10.230  1.00 97.89           H  
ATOM   3191  N   ARG B  47      -8.927 -26.407   7.730  1.00 96.64           N  
ATOM   3192  H   ARG B  47      -9.736 -26.998   7.605  1.00 96.64           H  
ATOM   3193  CA  ARG B  47      -7.868 -26.504   6.707  1.00 96.64           C  
ATOM   3194  HA  ARG B  47      -7.082 -25.788   6.947  1.00 96.64           H  
ATOM   3195  C   ARG B  47      -8.330 -26.095   5.304  1.00 96.64           C  
ATOM   3196  CB  ARG B  47      -7.258 -27.918   6.730  1.00 96.64           C  
ATOM   3197  HB2 ARG B  47      -6.549 -28.017   5.908  1.00 96.64           H  
ATOM   3198  HB3 ARG B  47      -8.053 -28.651   6.588  1.00 96.64           H  
ATOM   3199  O   ARG B  47      -7.567 -26.193   4.348  1.00 96.64           O  
ATOM   3200  CG  ARG B  47      -6.515 -28.206   8.044  1.00 96.64           C  
ATOM   3201  HG2 ARG B  47      -7.193 -28.086   8.889  1.00 96.64           H  
ATOM   3202  HG3 ARG B  47      -5.696 -27.495   8.154  1.00 96.64           H  
ATOM   3203  CD  ARG B  47      -5.953 -29.633   8.068  1.00 96.64           C  
ATOM   3204  HD2 ARG B  47      -5.266 -29.741   7.228  1.00 96.64           H  
ATOM   3205  HD3 ARG B  47      -6.777 -30.334   7.939  1.00 96.64           H  
ATOM   3206  NE  ARG B  47      -5.271 -29.914   9.351  1.00 96.64           N  
ATOM   3207  HE  ARG B  47      -5.716 -29.532  10.174  1.00 96.64           H  
ATOM   3208  NH1 ARG B  47      -3.456 -31.089   8.559  1.00 96.64           N  
ATOM   3209 HH11 ARG B  47      -2.519 -31.428   8.724  1.00 96.64           H  
ATOM   3210 HH12 ARG B  47      -3.816 -31.002   7.619  1.00 96.64           H  
ATOM   3211  NH2 ARG B  47      -3.563 -30.572  10.718  1.00 96.64           N  
ATOM   3212 HH21 ARG B  47      -3.998 -30.106  11.501  1.00 96.64           H  
ATOM   3213 HH22 ARG B  47      -2.605 -30.873  10.826  1.00 96.64           H  
ATOM   3214  CZ  ARG B  47      -4.112 -30.528   9.536  1.00 96.64           C  
ATOM   3215  N   SER B  48      -9.574 -25.644   5.164  1.00 97.79           N  
ATOM   3216  H   SER B  48     -10.187 -25.700   5.964  1.00 97.79           H  
ATOM   3217  CA  SER B  48     -10.152 -25.227   3.891  1.00 97.79           C  
ATOM   3218  HA  SER B  48      -9.362 -24.760   3.303  1.00 97.79           H  
ATOM   3219  C   SER B  48     -11.303 -24.223   4.068  1.00 97.79           C  
ATOM   3220  CB  SER B  48     -10.653 -26.463   3.136  1.00 97.79           C  
ATOM   3221  HB2 SER B  48     -10.969 -26.168   2.135  1.00 97.79           H  
ATOM   3222  HB3 SER B  48      -9.850 -27.195   3.047  1.00 97.79           H  
ATOM   3223  O   SER B  48     -11.880 -24.114   5.154  1.00 97.79           O  
ATOM   3224  OG  SER B  48     -11.756 -27.045   3.787  1.00 97.79           O  
ATOM   3225  HG  SER B  48     -11.434 -27.490   4.575  1.00 97.79           H  
ATOM   3226  N   PRO B  49     -11.694 -23.504   2.997  1.00 98.67           N  
ATOM   3227  CA  PRO B  49     -12.905 -22.687   2.987  1.00 98.67           C  
ATOM   3228  HA  PRO B  49     -12.794 -21.892   3.724  1.00 98.67           H  
ATOM   3229  C   PRO B  49     -14.191 -23.469   3.288  1.00 98.67           C  
ATOM   3230  CB  PRO B  49     -12.970 -22.078   1.583  1.00 98.67           C  
ATOM   3231  HB2 PRO B  49     -13.524 -22.737   0.914  1.00 98.67           H  
ATOM   3232  HB3 PRO B  49     -13.423 -21.087   1.597  1.00 98.67           H  
ATOM   3233  O   PRO B  49     -15.152 -22.879   3.780  1.00 98.67           O  
ATOM   3234  CG  PRO B  49     -11.510 -22.039   1.143  1.00 98.67           C  
ATOM   3235  HG2 PRO B  49     -11.012 -21.170   1.574  1.00 98.67           H  
ATOM   3236  HG3 PRO B  49     -11.419 -22.047   0.057  1.00 98.67           H  
ATOM   3237  CD  PRO B  49     -10.953 -23.317   1.761  1.00 98.67           C  
ATOM   3238  HD2 PRO B  49      -9.883 -23.205   1.939  1.00 98.67           H  
ATOM   3239  HD3 PRO B  49     -11.150 -24.163   1.102  1.00 98.67           H  
ATOM   3240  N   GLU B  50     -14.262 -24.764   2.968  1.00 97.50           N  
ATOM   3241  H   GLU B  50     -13.481 -25.218   2.516  1.00 97.50           H  
ATOM   3242  CA  GLU B  50     -15.416 -25.610   3.295  1.00 97.50           C  
ATOM   3243  HA  GLU B  50     -16.335 -25.053   3.111  1.00 97.50           H  
ATOM   3244  C   GLU B  50     -15.439 -25.967   4.785  1.00 97.50           C  
ATOM   3245  CB  GLU B  50     -15.473 -26.867   2.411  1.00 97.50           C  
ATOM   3246  HB2 GLU B  50     -16.319 -27.467   2.747  1.00 97.50           H  
ATOM   3247  HB3 GLU B  50     -14.572 -27.465   2.549  1.00 97.50           H  
ATOM   3248  O   GLU B  50     -16.485 -25.804   5.404  1.00 97.50           O  
ATOM   3249  CG  GLU B  50     -15.692 -26.563   0.915  1.00 97.50           C  
ATOM   3250  HG2 GLU B  50     -16.509 -25.849   0.815  1.00 97.50           H  
ATOM   3251  HG3 GLU B  50     -15.998 -27.485   0.421  1.00 97.50           H  
ATOM   3252  CD  GLU B  50     -14.448 -26.026   0.193  1.00 97.50           C  
ATOM   3253  OE1 GLU B  50     -14.588 -25.403  -0.887  1.00 97.50           O  
ATOM   3254  OE2 GLU B  50     -13.311 -26.225   0.678  1.00 97.50           O  
ATOM   3255  N   ASP B  51     -14.298 -26.307   5.397  1.00 98.06           N  
ATOM   3256  H   ASP B  51     -13.473 -26.473   4.839  1.00 98.06           H  
ATOM   3257  CA  ASP B  51     -14.226 -26.524   6.855  1.00 98.06           C  
ATOM   3258  HA  ASP B  51     -14.912 -27.326   7.125  1.00 98.06           H  
ATOM   3259  C   ASP B  51     -14.627 -25.254   7.628  1.00 98.06           C  
ATOM   3260  CB  ASP B  51     -12.811 -26.914   7.306  1.00 98.06           C  
ATOM   3261  HB2 ASP B  51     -12.832 -27.118   8.376  1.00 98.06           H  
ATOM   3262  HB3 ASP B  51     -12.151 -26.062   7.144  1.00 98.06           H  
ATOM   3263  O   ASP B  51     -15.341 -25.320   8.632  1.00 98.06           O  
ATOM   3264  CG  ASP B  51     -12.201 -28.120   6.602  1.00 98.06           C  
ATOM   3265  OD1 ASP B  51     -12.873 -29.161   6.480  1.00 98.06           O  
ATOM   3266  OD2 ASP B  51     -11.036 -27.958   6.163  1.00 98.06           O  
ATOM   3267  N   LEU B  52     -14.200 -24.078   7.138  1.00 98.70           N  
ATOM   3268  H   LEU B  52     -13.579 -24.103   6.342  1.00 98.70           H  
ATOM   3269  CA  LEU B  52     -14.623 -22.784   7.677  1.00 98.70           C  
ATOM   3270  HA  LEU B  52     -14.373 -22.759   8.737  1.00 98.70           H  
ATOM   3271  C   LEU B  52     -16.140 -22.606   7.560  1.00 98.70           C  
ATOM   3272  CB  LEU B  52     -13.889 -21.640   6.947  1.00 98.70           C  
ATOM   3273  HB2 LEU B  52     -12.814 -21.752   7.092  1.00 98.70           H  
ATOM   3274  HB3 LEU B  52     -14.088 -21.728   5.879  1.00 98.70           H  
ATOM   3275  O   LEU B  52     -16.777 -22.173   8.521  1.00 98.70           O  
ATOM   3276  CG  LEU B  52     -14.324 -20.232   7.408  1.00 98.70           C  
ATOM   3277  HG  LEU B  52     -15.405 -20.123   7.316  1.00 98.70           H  
ATOM   3278  CD1 LEU B  52     -13.930 -19.946   8.855  1.00 98.70           C  
ATOM   3279 HD11 LEU B  52     -14.473 -20.609   9.528  1.00 98.70           H  
ATOM   3280 HD12 LEU B  52     -14.187 -18.916   9.103  1.00 98.70           H  
ATOM   3281 HD13 LEU B  52     -12.858 -20.089   8.991  1.00 98.70           H  
ATOM   3282  CD2 LEU B  52     -13.699 -19.169   6.508  1.00 98.70           C  
ATOM   3283 HD21 LEU B  52     -13.954 -18.171   6.865  1.00 98.70           H  
ATOM   3284 HD22 LEU B  52     -14.088 -19.293   5.497  1.00 98.70           H  
ATOM   3285 HD23 LEU B  52     -12.616 -19.288   6.494  1.00 98.70           H  
ATOM   3286  N   TRP B  53     -16.711 -22.920   6.393  1.00 98.59           N  
ATOM   3287  H   TRP B  53     -16.134 -23.328   5.671  1.00 98.59           H  
ATOM   3288  CA  TRP B  53     -18.149 -22.822   6.164  1.00 98.59           C  
ATOM   3289  HA  TRP B  53     -18.467 -21.800   6.371  1.00 98.59           H  
ATOM   3290  C   TRP B  53     -18.933 -23.730   7.115  1.00 98.59           C  
ATOM   3291  CB  TRP B  53     -18.499 -23.131   4.708  1.00 98.59           C  
ATOM   3292  HB2 TRP B  53     -18.097 -24.104   4.428  1.00 98.59           H  
ATOM   3293  HB3 TRP B  53     -18.046 -22.378   4.063  1.00 98.59           H  
ATOM   3294  O   TRP B  53     -19.822 -23.245   7.812  1.00 98.59           O  
ATOM   3295  CG  TRP B  53     -19.977 -23.150   4.494  1.00 98.59           C  
ATOM   3296  CD1 TRP B  53     -20.724 -24.268   4.357  1.00 98.59           C  
ATOM   3297  HD1 TRP B  53     -20.335 -25.275   4.340  1.00 98.59           H  
ATOM   3298  CD2 TRP B  53     -20.924 -22.045   4.609  1.00 98.59           C  
ATOM   3299  CE2 TRP B  53     -22.246 -22.575   4.522  1.00 98.59           C  
ATOM   3300  CE3 TRP B  53     -20.797 -20.658   4.840  1.00 98.59           C  
ATOM   3301  HE3 TRP B  53     -19.810 -20.231   4.946  1.00 98.59           H  
ATOM   3302  NE1 TRP B  53     -22.062 -23.929   4.339  1.00 98.59           N  
ATOM   3303  HE1 TRP B  53     -22.790 -24.625   4.275  1.00 98.59           H  
ATOM   3304  CH2 TRP B  53     -23.223 -20.390   4.873  1.00 98.59           C  
ATOM   3305  HH2 TRP B  53     -24.089 -19.756   4.989  1.00 98.59           H  
ATOM   3306  CZ2 TRP B  53     -23.386 -21.768   4.650  1.00 98.59           C  
ATOM   3307  HZ2 TRP B  53     -24.371 -22.205   4.591  1.00 98.59           H  
ATOM   3308  CZ3 TRP B  53     -21.933 -19.839   4.969  1.00 98.59           C  
ATOM   3309  HZ3 TRP B  53     -21.814 -18.781   5.152  1.00 98.59           H  
ATOM   3310  N   ASP B  54     -18.564 -25.006   7.207  1.00 98.21           N  
ATOM   3311  H   ASP B  54     -17.841 -25.347   6.590  1.00 98.21           H  
ATOM   3312  CA  ASP B  54     -19.213 -25.977   8.089  1.00 98.21           C  
ATOM   3313  HA  ASP B  54     -20.271 -26.040   7.834  1.00 98.21           H  
ATOM   3314  C   ASP B  54     -19.122 -25.553   9.561  1.00 98.21           C  
ATOM   3315  CB  ASP B  54     -18.572 -27.362   7.887  1.00 98.21           C  
ATOM   3316  HB2 ASP B  54     -17.487 -27.261   7.862  1.00 98.21           H  
ATOM   3317  HB3 ASP B  54     -18.824 -27.981   8.747  1.00 98.21           H  
ATOM   3318  O   ASP B  54     -20.075 -25.729  10.324  1.00 98.21           O  
ATOM   3319  CG  ASP B  54     -19.053 -28.103   6.632  1.00 98.21           C  
ATOM   3320  OD1 ASP B  54     -19.944 -27.578   5.922  1.00 98.21           O  
ATOM   3321  OD2 ASP B  54     -18.584 -29.247   6.450  1.00 98.21           O  
ATOM   3322  N   ALA B  55     -18.010 -24.938   9.975  1.00 98.42           N  
ATOM   3323  H   ALA B  55     -17.242 -24.847   9.325  1.00 98.42           H  
ATOM   3324  CA  ALA B  55     -17.863 -24.399  11.320  1.00 98.42           C  
ATOM   3325  HA  ALA B  55     -18.143 -25.181  12.025  1.00 98.42           H  
ATOM   3326  C   ALA B  55     -18.789 -23.202  11.602  1.00 98.42           C  
ATOM   3327  CB  ALA B  55     -16.395 -24.049  11.559  1.00 98.42           C  
ATOM   3328  HB1 ALA B  55     -16.294 -23.656  12.571  1.00 98.42           H  
ATOM   3329  HB2 ALA B  55     -16.066 -23.292  10.848  1.00 98.42           H  
ATOM   3330  HB3 ALA B  55     -15.771 -24.936  11.444  1.00 98.42           H  
ATOM   3331  O   ALA B  55     -19.477 -23.207  12.628  1.00 98.42           O  
ATOM   3332  N   VAL B  56     -18.847 -22.196  10.718  1.00 98.39           N  
ATOM   3333  H   VAL B  56     -18.271 -22.249   9.890  1.00 98.39           H  
ATOM   3334  CA  VAL B  56     -19.700 -21.008  10.935  1.00 98.39           C  
ATOM   3335  HA  VAL B  56     -19.598 -20.723  11.982  1.00 98.39           H  
ATOM   3336  C   VAL B  56     -21.185 -21.309  10.729  1.00 98.39           C  
ATOM   3337  CB  VAL B  56     -19.272 -19.774  10.113  1.00 98.39           C  
ATOM   3338  HB  VAL B  56     -19.918 -18.946  10.406  1.00 98.39           H  
ATOM   3339  O   VAL B  56     -22.015 -20.786  11.470  1.00 98.39           O  
ATOM   3340  CG1 VAL B  56     -17.834 -19.355  10.438  1.00 98.39           C  
ATOM   3341 HG11 VAL B  56     -17.729 -19.201  11.512  1.00 98.39           H  
ATOM   3342 HG12 VAL B  56     -17.598 -18.423   9.924  1.00 98.39           H  
ATOM   3343 HG13 VAL B  56     -17.130 -20.124  10.120  1.00 98.39           H  
ATOM   3344  CG2 VAL B  56     -19.412 -19.941   8.596  1.00 98.39           C  
ATOM   3345 HG21 VAL B  56     -20.451 -20.130   8.324  1.00 98.39           H  
ATOM   3346 HG22 VAL B  56     -18.803 -20.781   8.262  1.00 98.39           H  
ATOM   3347 HG23 VAL B  56     -19.077 -19.037   8.088  1.00 98.39           H  
ATOM   3348  N   ALA B  57     -21.538 -22.193   9.791  1.00 98.17           N  
ATOM   3349  H   ALA B  57     -20.817 -22.584   9.201  1.00 98.17           H  
ATOM   3350  CA  ALA B  57     -22.912 -22.634   9.558  1.00 98.17           C  
ATOM   3351  HA  ALA B  57     -23.551 -21.756   9.463  1.00 98.17           H  
ATOM   3352  C   ALA B  57     -23.451 -23.471  10.730  1.00 98.17           C  
ATOM   3353  CB  ALA B  57     -22.960 -23.408   8.236  1.00 98.17           C  
ATOM   3354  HB1 ALA B  57     -23.981 -23.730   8.033  1.00 98.17           H  
ATOM   3355  HB2 ALA B  57     -22.621 -22.767   7.422  1.00 98.17           H  
ATOM   3356  HB3 ALA B  57     -22.313 -24.284   8.287  1.00 98.17           H  
ATOM   3357  O   ALA B  57     -24.608 -23.312  11.118  1.00 98.17           O  
ATOM   3358  N   ALA B  58     -22.605 -24.297  11.356  1.00 98.00           N  
ATOM   3359  H   ALA B  58     -21.688 -24.447  10.959  1.00 98.00           H  
ATOM   3360  CA  ALA B  58     -22.929 -24.987  12.606  1.00 98.00           C  
ATOM   3361  HA  ALA B  58     -23.953 -25.355  12.535  1.00 98.00           H  
ATOM   3362  C   ALA B  58     -22.872 -24.076  13.852  1.00 98.00           C  
ATOM   3363  CB  ALA B  58     -22.002 -26.200  12.746  1.00 98.00           C  
ATOM   3364  HB1 ALA B  58     -22.263 -26.762  13.642  1.00 98.00           H  
ATOM   3365  HB2 ALA B  58     -22.108 -26.846  11.875  1.00 98.00           H  
ATOM   3366  HB3 ALA B  58     -20.967 -25.864  12.818  1.00 98.00           H  
ATOM   3367  O   ALA B  58     -23.199 -24.530  14.949  1.00 98.00           O  
ATOM   3368  N   GLY B  59     -22.453 -22.812  13.712  1.00 97.97           N  
ATOM   3369  H   GLY B  59     -22.215 -22.486  12.786  1.00 97.97           H  
ATOM   3370  CA  GLY B  59     -22.349 -21.856  14.815  1.00 97.97           C  
ATOM   3371  HA2 GLY B  59     -22.082 -20.883  14.402  1.00 97.97           H  
ATOM   3372  HA3 GLY B  59     -23.317 -21.772  15.310  1.00 97.97           H  
ATOM   3373  C   GLY B  59     -21.300 -22.228  15.868  1.00 97.97           C  
ATOM   3374  O   GLY B  59     -21.526 -21.981  17.052  1.00 97.97           O  
ATOM   3375  N   LYS B  60     -20.180 -22.845  15.466  1.00 98.27           N  
ATOM   3376  H   LYS B  60     -20.041 -22.985  14.475  1.00 98.27           H  
ATOM   3377  CA  LYS B  60     -19.105 -23.242  16.389  1.00 98.27           C  
ATOM   3378  HA  LYS B  60     -19.557 -23.738  17.247  1.00 98.27           H  
ATOM   3379  C   LYS B  60     -18.332 -22.029  16.916  1.00 98.27           C  
ATOM   3380  CB  LYS B  60     -18.123 -24.219  15.724  1.00 98.27           C  
ATOM   3381  HB2 LYS B  60     -17.309 -24.403  16.426  1.00 98.27           H  
ATOM   3382  HB3 LYS B  60     -17.700 -23.745  14.838  1.00 98.27           H  
ATOM   3383  O   LYS B  60     -17.894 -21.183  16.135  1.00 98.27           O  
ATOM   3384  CG  LYS B  60     -18.737 -25.572  15.334  1.00 98.27           C  
ATOM   3385  HG2 LYS B  60     -19.512 -25.414  14.584  1.00 98.27           H  
ATOM   3386  HG3 LYS B  60     -19.177 -26.045  16.212  1.00 98.27           H  
ATOM   3387  CD  LYS B  60     -17.639 -26.476  14.756  1.00 98.27           C  
ATOM   3388  HD2 LYS B  60     -16.908 -26.694  15.535  1.00 98.27           H  
ATOM   3389  HD3 LYS B  60     -17.133 -25.935  13.956  1.00 98.27           H  
ATOM   3390  CE  LYS B  60     -18.198 -27.788  14.196  1.00 98.27           C  
ATOM   3391  HE2 LYS B  60     -19.031 -27.550  13.535  1.00 98.27           H  
ATOM   3392  HE3 LYS B  60     -18.576 -28.393  15.021  1.00 98.27           H  
ATOM   3393  NZ  LYS B  60     -17.151 -28.522  13.436  1.00 98.27           N  
ATOM   3394  HZ1 LYS B  60     -16.828 -27.961  12.661  1.00 98.27           H  
ATOM   3395  HZ2 LYS B  60     -16.346 -28.718  14.014  1.00 98.27           H  
ATOM   3396  HZ3 LYS B  60     -17.507 -29.385  13.049  1.00 98.27           H  
ATOM   3397  N   ASP B  61     -18.137 -22.005  18.231  1.00 98.22           N  
ATOM   3398  H   ASP B  61     -18.556 -22.747  18.773  1.00 98.22           H  
ATOM   3399  CA  ASP B  61     -17.076 -21.262  18.918  1.00 98.22           C  
ATOM   3400  HA  ASP B  61     -16.875 -20.318  18.412  1.00 98.22           H  
ATOM   3401  C   ASP B  61     -15.808 -22.133  18.874  1.00 98.22           C  
ATOM   3402  CB  ASP B  61     -17.552 -20.958  20.355  1.00 98.22           C  
ATOM   3403  HB2 ASP B  61     -18.414 -20.293  20.302  1.00 98.22           H  
ATOM   3404  HB3 ASP B  61     -17.884 -21.890  20.815  1.00 98.22           H  
ATOM   3405  O   ASP B  61     -15.865 -23.316  19.222  1.00 98.22           O  
ATOM   3406  CG  ASP B  61     -16.506 -20.320  21.280  1.00 98.22           C  
ATOM   3407  OD1 ASP B  61     -15.429 -19.930  20.785  1.00 98.22           O  
ATOM   3408  OD2 ASP B  61     -16.785 -20.253  22.507  1.00 98.22           O  
ATOM   3409  N   LEU B  62     -14.704 -21.580  18.369  1.00 97.83           N  
ATOM   3410  H   LEU B  62     -14.738 -20.603  18.117  1.00 97.83           H  
ATOM   3411  CA  LEU B  62     -13.431 -22.276  18.139  1.00 97.83           C  
ATOM   3412  HA  LEU B  62     -13.537 -23.315  18.454  1.00 97.83           H  
ATOM   3413  C   LEU B  62     -12.295 -21.718  19.013  1.00 97.83           C  
ATOM   3414  CB  LEU B  62     -13.106 -22.263  16.633  1.00 97.83           C  
ATOM   3415  HB2 LEU B  62     -12.962 -21.227  16.326  1.00 97.83           H  
ATOM   3416  HB3 LEU B  62     -12.165 -22.789  16.470  1.00 97.83           H  
ATOM   3417  O   LEU B  62     -11.118 -21.958  18.746  1.00 97.83           O  
ATOM   3418  CG  LEU B  62     -14.191 -22.907  15.749  1.00 97.83           C  
ATOM   3419  HG  LEU B  62     -15.161 -22.449  15.939  1.00 97.83           H  
ATOM   3420  CD1 LEU B  62     -13.858 -22.678  14.281  1.00 97.83           C  
ATOM   3421 HD11 LEU B  62     -12.807 -22.903  14.099  1.00 97.83           H  
ATOM   3422 HD12 LEU B  62     -14.467 -23.327  13.652  1.00 97.83           H  
ATOM   3423 HD13 LEU B  62     -14.063 -21.639  14.022  1.00 97.83           H  
ATOM   3424  CD2 LEU B  62     -14.320 -24.416  15.972  1.00 97.83           C  
ATOM   3425 HD21 LEU B  62     -15.073 -24.825  15.299  1.00 97.83           H  
ATOM   3426 HD22 LEU B  62     -14.618 -24.612  17.001  1.00 97.83           H  
ATOM   3427 HD23 LEU B  62     -13.361 -24.896  15.773  1.00 97.83           H  
ATOM   3428  N   VAL B  63     -12.646 -20.979  20.067  1.00 97.13           N  
ATOM   3429  H   VAL B  63     -13.627 -20.788  20.210  1.00 97.13           H  
ATOM   3430  CA  VAL B  63     -11.726 -20.551  21.124  1.00 97.13           C  
ATOM   3431  HA  VAL B  63     -10.806 -20.188  20.665  1.00 97.13           H  
ATOM   3432  C   VAL B  63     -11.369 -21.744  22.026  1.00 97.13           C  
ATOM   3433  CB  VAL B  63     -12.371 -19.390  21.906  1.00 97.13           C  
ATOM   3434  HB  VAL B  63     -13.366 -19.688  22.236  1.00 97.13           H  
ATOM   3435  O   VAL B  63     -12.250 -22.422  22.559  1.00 97.13           O  
ATOM   3436  CG1 VAL B  63     -11.587 -19.017  23.161  1.00 97.13           C  
ATOM   3437 HG11 VAL B  63     -10.556 -18.775  22.901  1.00 97.13           H  
ATOM   3438 HG12 VAL B  63     -11.615 -19.861  23.851  1.00 97.13           H  
ATOM   3439 HG13 VAL B  63     -12.053 -18.161  23.649  1.00 97.13           H  
ATOM   3440  CG2 VAL B  63     -12.491 -18.139  21.021  1.00 97.13           C  
ATOM   3441 HG21 VAL B  63     -13.109 -18.358  20.151  1.00 97.13           H  
ATOM   3442 HG22 VAL B  63     -12.975 -17.340  21.583  1.00 97.13           H  
ATOM   3443 HG23 VAL B  63     -11.505 -17.809  20.696  1.00 97.13           H  
ATOM   3444  N   SER B  64     -10.073 -21.976  22.242  1.00 94.90           N  
ATOM   3445  H   SER B  64      -9.400 -21.365  21.802  1.00 94.90           H  
ATOM   3446  CA  SER B  64      -9.504 -23.020  23.107  1.00 94.90           C  
ATOM   3447  HA  SER B  64     -10.310 -23.575  23.587  1.00 94.90           H  
ATOM   3448  C   SER B  64      -8.625 -22.419  24.209  1.00 94.90           C  
ATOM   3449  CB  SER B  64      -8.686 -24.005  22.257  1.00 94.90           C  
ATOM   3450  HB2 SER B  64      -8.416 -24.870  22.864  1.00 94.90           H  
ATOM   3451  HB3 SER B  64      -9.299 -24.349  21.424  1.00 94.90           H  
ATOM   3452  O   SER B  64      -8.340 -21.223  24.184  1.00 94.90           O  
ATOM   3453  OG  SER B  64      -7.503 -23.416  21.748  1.00 94.90           O  
ATOM   3454  HG  SER B  64      -6.862 -23.316  22.456  1.00 94.90           H  
ATOM   3455  N   GLU B  65      -8.144 -23.234  25.155  1.00 91.17           N  
ATOM   3456  H   GLU B  65      -8.386 -24.214  25.141  1.00 91.17           H  
ATOM   3457  CA  GLU B  65      -6.995 -22.837  25.987  1.00 91.17           C  
ATOM   3458  HA  GLU B  65      -7.211 -21.858  26.415  1.00 91.17           H  
ATOM   3459  C   GLU B  65      -5.721 -22.663  25.131  1.00 91.17           C  
ATOM   3460  CB  GLU B  65      -6.762 -23.818  27.163  1.00 91.17           C  
ATOM   3461  HB2 GLU B  65      -5.709 -23.797  27.445  1.00 91.17           H  
ATOM   3462  HB3 GLU B  65      -7.011 -24.833  26.856  1.00 91.17           H  
ATOM   3463  O   GLU B  65      -5.643 -23.127  23.987  1.00 91.17           O  
ATOM   3464  CG  GLU B  65      -7.578 -23.418  28.407  1.00 91.17           C  
ATOM   3465  HG2 GLU B  65      -8.638 -23.516  28.175  1.00 91.17           H  
ATOM   3466  HG3 GLU B  65      -7.379 -22.368  28.624  1.00 91.17           H  
ATOM   3467  CD  GLU B  65      -7.259 -24.247  29.668  1.00 91.17           C  
ATOM   3468  OE1 GLU B  65      -7.042 -23.630  30.745  1.00 91.17           O  
ATOM   3469  OE2 GLU B  65      -7.310 -25.495  29.578  1.00 91.17           O  
ATOM   3470  N   VAL B  66      -4.729 -21.967  25.694  1.00 87.59           N  
ATOM   3471  H   VAL B  66      -4.897 -21.590  26.616  1.00 87.59           H  
ATOM   3472  CA  VAL B  66      -3.389 -21.788  25.111  1.00 87.59           C  
ATOM   3473  HA  VAL B  66      -3.507 -21.306  24.141  1.00 87.59           H  
ATOM   3474  C   VAL B  66      -2.675 -23.143  24.922  1.00 87.59           C  
ATOM   3475  CB  VAL B  66      -2.540 -20.869  26.013  1.00 87.59           C  
ATOM   3476  HB  VAL B  66      -2.544 -21.271  27.026  1.00 87.59           H  
ATOM   3477  O   VAL B  66      -2.621 -23.923  25.872  1.00 87.59           O  
ATOM   3478  CG1 VAL B  66      -1.085 -20.744  25.552  1.00 87.59           C  
ATOM   3479 HG11 VAL B  66      -0.592 -21.716  25.546  1.00 87.59           H  
ATOM   3480 HG12 VAL B  66      -0.550 -20.111  26.259  1.00 87.59           H  
ATOM   3481 HG13 VAL B  66      -1.036 -20.313  24.551  1.00 87.59           H  
ATOM   3482  CG2 VAL B  66      -3.094 -19.438  26.065  1.00 87.59           C  
ATOM   3483 HG21 VAL B  66      -4.141 -19.444  26.368  1.00 87.59           H  
ATOM   3484 HG22 VAL B  66      -2.529 -18.848  26.787  1.00 87.59           H  
ATOM   3485 HG23 VAL B  66      -3.018 -18.970  25.084  1.00 87.59           H  
ATOM   3486  N   PRO B  67      -2.067 -23.422  23.750  1.00 83.97           N  
ATOM   3487  CA  PRO B  67      -1.334 -24.666  23.506  1.00 83.97           C  
ATOM   3488  HA  PRO B  67      -1.966 -25.511  23.780  1.00 83.97           H  
ATOM   3489  C   PRO B  67      -0.023 -24.757  24.307  1.00 83.97           C  
ATOM   3490  CB  PRO B  67      -1.094 -24.713  21.992  1.00 83.97           C  
ATOM   3491  HB2 PRO B  67      -0.154 -25.202  21.736  1.00 83.97           H  
ATOM   3492  HB3 PRO B  67      -1.926 -25.225  21.510  1.00 83.97           H  
ATOM   3493  O   PRO B  67       0.837 -23.876  24.237  1.00 83.97           O  
ATOM   3494  CG  PRO B  67      -1.101 -23.240  21.585  1.00 83.97           C  
ATOM   3495  HG2 PRO B  67      -1.389 -23.107  20.542  1.00 83.97           H  
ATOM   3496  HG3 PRO B  67      -0.123 -22.802  21.783  1.00 83.97           H  
ATOM   3497  CD  PRO B  67      -2.123 -22.626  22.534  1.00 83.97           C  
ATOM   3498  HD2 PRO B  67      -3.121 -22.712  22.103  1.00 83.97           H  
ATOM   3499  HD3 PRO B  67      -1.876 -21.580  22.717  1.00 83.97           H  
ATOM   3500  N   GLU B  68       0.158 -25.869  25.025  1.00 85.82           N  
ATOM   3501  H   GLU B  68      -0.602 -26.534  25.057  1.00 85.82           H  
ATOM   3502  CA  GLU B  68       1.303 -26.114  25.920  1.00 85.82           C  
ATOM   3503  HA  GLU B  68       1.411 -25.268  26.599  1.00 85.82           H  
ATOM   3504  C   GLU B  68       2.642 -26.272  25.168  1.00 85.82           C  
ATOM   3505  CB  GLU B  68       1.039 -27.382  26.760  1.00 85.82           C  
ATOM   3506  HB2 GLU B  68       1.907 -27.547  27.398  1.00 85.82           H  
ATOM   3507  HB3 GLU B  68       0.945 -28.233  26.086  1.00 85.82           H  
ATOM   3508  O   GLU B  68       3.708 -25.913  25.674  1.00 85.82           O  
ATOM   3509  CG  GLU B  68      -0.216 -27.311  27.655  1.00 85.82           C  
ATOM   3510  HG2 GLU B  68      -1.095 -27.198  27.021  1.00 85.82           H  
ATOM   3511  HG3 GLU B  68      -0.136 -26.425  28.284  1.00 85.82           H  
ATOM   3512  CD  GLU B  68      -0.408 -28.553  28.556  1.00 85.82           C  
ATOM   3513  OE1 GLU B  68      -1.343 -28.532  29.387  1.00 85.82           O  
ATOM   3514  OE2 GLU B  68       0.377 -29.525  28.435  1.00 85.82           O  
ATOM   3515  N   GLU B  69       2.616 -26.783  23.933  1.00 86.60           N  
ATOM   3516  H   GLU B  69       1.719 -27.050  23.553  1.00 86.60           H  
ATOM   3517  CA  GLU B  69       3.826 -27.175  23.192  1.00 86.60           C  
ATOM   3518  HA  GLU B  69       4.505 -27.624  23.917  1.00 86.60           H  
ATOM   3519  C   GLU B  69       4.634 -26.017  22.577  1.00 86.60           C  
ATOM   3520  CB  GLU B  69       3.500 -28.290  22.188  1.00 86.60           C  
ATOM   3521  HB2 GLU B  69       4.418 -28.591  21.684  1.00 86.60           H  
ATOM   3522  HB3 GLU B  69       3.169 -29.150  22.770  1.00 86.60           H  
ATOM   3523  O   GLU B  69       5.706 -26.242  22.013  1.00 86.60           O  
ATOM   3524  CG  GLU B  69       2.446 -27.930  21.122  1.00 86.60           C  
ATOM   3525  HG2 GLU B  69       2.913 -27.994  20.139  1.00 86.60           H  
ATOM   3526  HG3 GLU B  69       2.127 -26.896  21.254  1.00 86.60           H  
ATOM   3527  CD  GLU B  69       1.230 -28.869  21.163  1.00 86.60           C  
ATOM   3528  OE1 GLU B  69       0.104 -28.329  21.118  1.00 86.60           O  
ATOM   3529  OE2 GLU B  69       1.439 -30.101  21.267  1.00 86.60           O  
ATOM   3530  N   ARG B  70       4.188 -24.764  22.744  1.00 87.20           N  
ATOM   3531  H   ARG B  70       3.314 -24.652  23.237  1.00 87.20           H  
ATOM   3532  CA  ARG B  70       4.929 -23.561  22.306  1.00 87.20           C  
ATOM   3533  HA  ARG B  70       5.482 -23.815  21.402  1.00 87.20           H  
ATOM   3534  C   ARG B  70       6.000 -23.094  23.296  1.00 87.20           C  
ATOM   3535  CB  ARG B  70       3.953 -22.430  21.953  1.00 87.20           C  
ATOM   3536  HB2 ARG B  70       3.377 -22.145  22.834  1.00 87.20           H  
ATOM   3537  HB3 ARG B  70       4.521 -21.565  21.611  1.00 87.20           H  
ATOM   3538  O   ARG B  70       6.692 -22.114  23.033  1.00 87.20           O  
ATOM   3539  CG  ARG B  70       3.003 -22.869  20.835  1.00 87.20           C  
ATOM   3540  HG2 ARG B  70       2.323 -23.632  21.216  1.00 87.20           H  
ATOM   3541  HG3 ARG B  70       3.579 -23.286  20.009  1.00 87.20           H  
ATOM   3542  CD  ARG B  70       2.186 -21.690  20.320  1.00 87.20           C  
ATOM   3543  HD2 ARG B  70       1.669 -21.217  21.156  1.00 87.20           H  
ATOM   3544  HD3 ARG B  70       2.857 -20.962  19.865  1.00 87.20           H  
ATOM   3545  NE  ARG B  70       1.200 -22.161  19.337  1.00 87.20           N  
ATOM   3546  HE  ARG B  70       1.006 -23.152  19.304  1.00 87.20           H  
ATOM   3547  NH1 ARG B  70       0.608 -20.106  18.535  1.00 87.20           N  
ATOM   3548 HH11 ARG B  70       0.098 -19.576  17.843  1.00 87.20           H  
ATOM   3549 HH12 ARG B  70       1.339 -19.616  19.031  1.00 87.20           H  
ATOM   3550  NH2 ARG B  70      -0.439 -21.914  17.787  1.00 87.20           N  
ATOM   3551 HH21 ARG B  70      -0.658 -22.900  17.769  1.00 87.20           H  
ATOM   3552 HH22 ARG B  70      -1.016 -21.284  17.248  1.00 87.20           H  
ATOM   3553  CZ  ARG B  70       0.465 -21.393  18.561  1.00 87.20           C  
ATOM   3554  N   GLY B  71       6.141 -23.768  24.440  1.00 86.53           N  
ATOM   3555  H   GLY B  71       5.524 -24.550  24.603  1.00 86.53           H  
ATOM   3556  CA  GLY B  71       7.116 -23.406  25.475  1.00 86.53           C  
ATOM   3557  HA2 GLY B  71       8.092 -23.250  25.014  1.00 86.53           H  
ATOM   3558  HA3 GLY B  71       7.191 -24.230  26.184  1.00 86.53           H  
ATOM   3559  C   GLY B  71       6.751 -22.143  26.263  1.00 86.53           C  
ATOM   3560  O   GLY B  71       7.622 -21.530  26.879  1.00 86.53           O  
ATOM   3561  N   TRP B  72       5.479 -21.737  26.238  1.00 86.39           N  
ATOM   3562  H   TRP B  72       4.804 -22.304  25.745  1.00 86.39           H  
ATOM   3563  CA  TRP B  72       4.968 -20.639  27.053  1.00 86.39           C  
ATOM   3564  HA  TRP B  72       5.700 -19.832  27.071  1.00 86.39           H  
ATOM   3565  C   TRP B  72       4.750 -21.136  28.490  1.00 86.39           C  
ATOM   3566  CB  TRP B  72       3.662 -20.096  26.451  1.00 86.39           C  
ATOM   3567  HB2 TRP B  72       3.284 -19.322  27.120  1.00 86.39           H  
ATOM   3568  HB3 TRP B  72       2.926 -20.900  26.452  1.00 86.39           H  
ATOM   3569  O   TRP B  72       4.121 -22.169  28.703  1.00 86.39           O  
ATOM   3570  CG  TRP B  72       3.689 -19.512  25.063  1.00 86.39           C  
ATOM   3571  CD1 TRP B  72       4.714 -19.529  24.174  1.00 86.39           C  
ATOM   3572  HD1 TRP B  72       5.687 -19.970  24.336  1.00 86.39           H  
ATOM   3573  CD2 TRP B  72       2.592 -18.832  24.375  1.00 86.39           C  
ATOM   3574  CE2 TRP B  72       3.020 -18.487  23.061  1.00 86.39           C  
ATOM   3575  CE3 TRP B  72       1.282 -18.452  24.735  1.00 86.39           C  
ATOM   3576  HE3 TRP B  72       0.940 -18.661  25.738  1.00 86.39           H  
ATOM   3577  NE1 TRP B  72       4.321 -18.924  22.996  1.00 86.39           N  
ATOM   3578  HE1 TRP B  72       4.913 -18.826  22.183  1.00 86.39           H  
ATOM   3579  CH2 TRP B  72       0.884 -17.484  22.532  1.00 86.39           C  
ATOM   3580  HH2 TRP B  72       0.242 -16.964  21.835  1.00 86.39           H  
ATOM   3581  CZ2 TRP B  72       2.193 -17.816  22.156  1.00 86.39           C  
ATOM   3582  HZ2 TRP B  72       2.575 -17.534  21.186  1.00 86.39           H  
ATOM   3583  CZ3 TRP B  72       0.428 -17.800  23.823  1.00 86.39           C  
ATOM   3584  HZ3 TRP B  72      -0.574 -17.528  24.120  1.00 86.39           H  
ATOM   3585  N   ASP B  73       5.236 -20.399  29.489  1.00 85.82           N  
ATOM   3586  H   ASP B  73       5.767 -19.567  29.274  1.00 85.82           H  
ATOM   3587  CA  ASP B  73       5.023 -20.732  30.905  1.00 85.82           C  
ATOM   3588  HA  ASP B  73       5.036 -21.816  31.022  1.00 85.82           H  
ATOM   3589  C   ASP B  73       3.637 -20.248  31.371  1.00 85.82           C  
ATOM   3590  CB  ASP B  73       6.191 -20.181  31.740  1.00 85.82           C  
ATOM   3591  HB2 ASP B  73       6.215 -19.095  31.654  1.00 85.82           H  
ATOM   3592  HB3 ASP B  73       7.124 -20.569  31.331  1.00 85.82           H  
ATOM   3593  O   ASP B  73       3.516 -19.237  32.060  1.00 85.82           O  
ATOM   3594  CG  ASP B  73       6.121 -20.565  33.224  1.00 85.82           C  
ATOM   3595  OD1 ASP B  73       5.162 -21.245  33.644  1.00 85.82           O  
ATOM   3596  OD2 ASP B  73       7.031 -20.134  33.970  1.00 85.82           O  
ATOM   3597  N   ILE B  74       2.580 -20.936  30.923  1.00 84.47           N  
ATOM   3598  H   ILE B  74       2.781 -21.721  30.320  1.00 84.47           H  
ATOM   3599  CA  ILE B  74       1.163 -20.548  31.091  1.00 84.47           C  
ATOM   3600  HA  ILE B  74       1.001 -19.606  30.568  1.00 84.47           H  
ATOM   3601  C   ILE B  74       0.788 -20.311  32.568  1.00 84.47           C  
ATOM   3602  CB  ILE B  74       0.247 -21.625  30.446  1.00 84.47           C  
ATOM   3603  HB  ILE B  74       0.472 -22.582  30.917  1.00 84.47           H  
ATOM   3604  O   ILE B  74      -0.010 -19.419  32.868  1.00 84.47           O  
ATOM   3605  CG1 ILE B  74       0.513 -21.756  28.925  1.00 84.47           C  
ATOM   3606 HG12 ILE B  74       0.150 -20.864  28.414  1.00 84.47           H  
ATOM   3607 HG13 ILE B  74       1.585 -21.825  28.742  1.00 84.47           H  
ATOM   3608  CG2 ILE B  74      -1.248 -21.320  30.680  1.00 84.47           C  
ATOM   3609 HG21 ILE B  74      -1.870 -22.078  30.204  1.00 84.47           H  
ATOM   3610 HG22 ILE B  74      -1.481 -21.343  31.745  1.00 84.47           H  
ATOM   3611 HG23 ILE B  74      -1.500 -20.342  30.271  1.00 84.47           H  
ATOM   3612  CD1 ILE B  74      -0.116 -23.001  28.283  1.00 84.47           C  
ATOM   3613 HD11 ILE B  74      -1.202 -22.915  28.246  1.00 84.47           H  
ATOM   3614 HD12 ILE B  74       0.158 -23.891  28.849  1.00 84.47           H  
ATOM   3615 HD13 ILE B  74       0.257 -23.110  27.264  1.00 84.47           H  
ATOM   3616  N   ASP B  75       1.374 -21.070  33.497  1.00 86.09           N  
ATOM   3617  H   ASP B  75       2.071 -21.740  33.205  1.00 86.09           H  
ATOM   3618  CA  ASP B  75       1.109 -20.927  34.933  1.00 86.09           C  
ATOM   3619  HA  ASP B  75       0.035 -20.824  35.083  1.00 86.09           H  
ATOM   3620  C   ASP B  75       1.729 -19.655  35.526  1.00 86.09           C  
ATOM   3621  CB  ASP B  75       1.590 -22.173  35.692  1.00 86.09           C  
ATOM   3622  HB2 ASP B  75       1.733 -21.908  36.740  1.00 86.09           H  
ATOM   3623  HB3 ASP B  75       2.556 -22.491  35.298  1.00 86.09           H  
ATOM   3624  O   ASP B  75       1.084 -18.998  36.344  1.00 86.09           O  
ATOM   3625  CG  ASP B  75       0.595 -23.341  35.655  1.00 86.09           C  
ATOM   3626  OD1 ASP B  75      -0.632 -23.085  35.512  1.00 86.09           O  
ATOM   3627  OD2 ASP B  75       1.066 -24.482  35.867  1.00 86.09           O  
ATOM   3628  N   SER B  76       2.933 -19.265  35.093  1.00 87.42           N  
ATOM   3629  H   SER B  76       3.442 -19.866  34.460  1.00 87.42           H  
ATOM   3630  CA  SER B  76       3.529 -17.971  35.461  1.00 87.42           C  
ATOM   3631  HA  SER B  76       3.379 -17.796  36.526  1.00 87.42           H  
ATOM   3632  C   SER B  76       2.912 -16.794  34.700  1.00 87.42           C  
ATOM   3633  CB  SER B  76       5.030 -17.972  35.174  1.00 87.42           C  
ATOM   3634  HB2 SER B  76       5.193 -18.153  34.112  1.00 87.42           H  
ATOM   3635  HB3 SER B  76       5.440 -16.993  35.422  1.00 87.42           H  
ATOM   3636  O   SER B  76       2.925 -15.665  35.192  1.00 87.42           O  
ATOM   3637  OG  SER B  76       5.708 -18.948  35.940  1.00 87.42           O  
ATOM   3638  HG  SER B  76       6.151 -19.518  35.307  1.00 87.42           H  
ATOM   3639  N   LEU B  77       2.411 -17.037  33.485  1.00 88.28           N  
ATOM   3640  H   LEU B  77       2.509 -17.976  33.125  1.00 88.28           H  
ATOM   3641  CA  LEU B  77       1.899 -16.008  32.583  1.00 88.28           C  
ATOM   3642  HA  LEU B  77       2.572 -15.152  32.625  1.00 88.28           H  
ATOM   3643  C   LEU B  77       0.496 -15.527  32.968  1.00 88.28           C  
ATOM   3644  CB  LEU B  77       1.879 -16.573  31.153  1.00 88.28           C  
ATOM   3645  HB2 LEU B  77       2.718 -17.252  31.003  1.00 88.28           H  
ATOM   3646  HB3 LEU B  77       0.967 -17.155  31.024  1.00 88.28           H  
ATOM   3647  O   LEU B  77       0.156 -14.376  32.699  1.00 88.28           O  
ATOM   3648  CG  LEU B  77       1.976 -15.467  30.092  1.00 88.28           C  
ATOM   3649  HG  LEU B  77       1.636 -14.515  30.501  1.00 88.28           H  
ATOM   3650  CD1 LEU B  77       3.427 -15.322  29.631  1.00 88.28           C  
ATOM   3651 HD11 LEU B  77       3.474 -14.574  28.839  1.00 88.28           H  
ATOM   3652 HD12 LEU B  77       3.800 -16.272  29.249  1.00 88.28           H  
ATOM   3653 HD13 LEU B  77       4.043 -14.998  30.470  1.00 88.28           H  
ATOM   3654  CD2 LEU B  77       1.100 -15.794  28.886  1.00 88.28           C  
ATOM   3655 HD21 LEU B  77       0.982 -14.900  28.273  1.00 88.28           H  
ATOM   3656 HD22 LEU B  77       1.536 -16.606  28.305  1.00 88.28           H  
ATOM   3657 HD23 LEU B  77       0.106 -16.094  29.218  1.00 88.28           H  
ATOM   3658  N   TYR B  78      -0.330 -16.394  33.556  1.00 91.11           N  
ATOM   3659  H   TYR B  78       0.006 -17.329  33.739  1.00 91.11           H  
ATOM   3660  CA  TYR B  78      -1.710 -16.065  33.894  1.00 91.11           C  
ATOM   3661  HA  TYR B  78      -2.087 -15.378  33.136  1.00 91.11           H  
ATOM   3662  C   TYR B  78      -1.837 -15.390  35.264  1.00 91.11           C  
ATOM   3663  CB  TYR B  78      -2.581 -17.319  33.816  1.00 91.11           C  
ATOM   3664  HB2 TYR B  78      -2.173 -18.072  34.491  1.00 91.11           H  
ATOM   3665  HB3 TYR B  78      -2.529 -17.719  32.803  1.00 91.11           H  
ATOM   3666  O   TYR B  78      -1.541 -15.993  36.295  1.00 91.11           O  
ATOM   3667  CG  TYR B  78      -4.035 -17.061  34.168  1.00 91.11           C  
ATOM   3668  CD1 TYR B  78      -4.543 -17.463  35.419  1.00 91.11           C  
ATOM   3669  HD1 TYR B  78      -3.880 -17.906  36.148  1.00 91.11           H  
ATOM   3670  CD2 TYR B  78      -4.881 -16.428  33.238  1.00 91.11           C  
ATOM   3671  HD2 TYR B  78      -4.485 -16.091  32.291  1.00 91.11           H  
ATOM   3672  CE1 TYR B  78      -5.905 -17.268  35.725  1.00 91.11           C  
ATOM   3673  HE1 TYR B  78      -6.304 -17.570  36.681  1.00 91.11           H  
ATOM   3674  CE2 TYR B  78      -6.245 -16.255  33.531  1.00 91.11           C  
ATOM   3675  HE2 TYR B  78      -6.900 -15.807  32.798  1.00 91.11           H  
ATOM   3676  OH  TYR B  78      -8.073 -16.477  35.061  1.00 91.11           O  
ATOM   3677  HH  TYR B  78      -8.507 -16.010  34.343  1.00 91.11           H  
ATOM   3678  CZ  TYR B  78      -6.758 -16.665  34.778  1.00 91.11           C  
ATOM   3679  N   ASP B  79      -2.396 -14.180  35.290  1.00 90.36           N  
ATOM   3680  H   ASP B  79      -2.649 -13.755  34.409  1.00 90.36           H  
ATOM   3681  CA  ASP B  79      -2.889 -13.546  36.511  1.00 90.36           C  
ATOM   3682  HA  ASP B  79      -2.974 -14.319  37.275  1.00 90.36           H  
ATOM   3683  C   ASP B  79      -4.265 -12.903  36.270  1.00 90.36           C  
ATOM   3684  CB  ASP B  79      -1.889 -12.512  37.041  1.00 90.36           C  
ATOM   3685  HB2 ASP B  79      -0.883 -12.928  36.985  1.00 90.36           H  
ATOM   3686  HB3 ASP B  79      -1.919 -11.608  36.433  1.00 90.36           H  
ATOM   3687  O   ASP B  79      -4.380 -12.018  35.421  1.00 90.36           O  
ATOM   3688  CG  ASP B  79      -2.202 -12.168  38.498  1.00 90.36           C  
ATOM   3689  OD1 ASP B  79      -3.350 -11.797  38.821  1.00 90.36           O  
ATOM   3690  OD2 ASP B  79      -1.286 -12.304  39.338  1.00 90.36           O  
ATOM   3691  N   PRO B  80      -5.321 -13.296  37.010  1.00 85.78           N  
ATOM   3692  CA  PRO B  80      -6.661 -12.735  36.841  1.00 85.78           C  
ATOM   3693  HA  PRO B  80      -6.943 -12.783  35.789  1.00 85.78           H  
ATOM   3694  C   PRO B  80      -6.788 -11.269  37.293  1.00 85.78           C  
ATOM   3695  CB  PRO B  80      -7.576 -13.661  37.648  1.00 85.78           C  
ATOM   3696  HB2 PRO B  80      -8.459 -13.148  38.031  1.00 85.78           H  
ATOM   3697  HB3 PRO B  80      -7.872 -14.507  37.029  1.00 85.78           H  
ATOM   3698  O   PRO B  80      -7.856 -10.685  37.114  1.00 85.78           O  
ATOM   3699  CG  PRO B  80      -6.667 -14.148  38.774  1.00 85.78           C  
ATOM   3700  HG2 PRO B  80      -7.008 -15.095  39.191  1.00 85.78           H  
ATOM   3701  HG3 PRO B  80      -6.598 -13.384  39.549  1.00 85.78           H  
ATOM   3702  CD  PRO B  80      -5.320 -14.291  38.073  1.00 85.78           C  
ATOM   3703  HD2 PRO B  80      -5.230 -15.285  37.635  1.00 85.78           H  
ATOM   3704  HD3 PRO B  80      -4.515 -14.118  38.786  1.00 85.78           H  
ATOM   3705  N   VAL B  81      -5.756 -10.666  37.897  1.00 80.95           N  
ATOM   3706  H   VAL B  81      -4.909 -11.197  38.038  1.00 80.95           H  
ATOM   3707  CA  VAL B  81      -5.695  -9.238  38.239  1.00 80.95           C  
ATOM   3708  HA  VAL B  81      -6.711  -8.879  38.406  1.00 80.95           H  
ATOM   3709  C   VAL B  81      -5.054  -8.459  37.079  1.00 80.95           C  
ATOM   3710  CB  VAL B  81      -4.926  -8.997  39.555  1.00 80.95           C  
ATOM   3711  HB  VAL B  81      -3.881  -9.287  39.442  1.00 80.95           H  
ATOM   3712  O   VAL B  81      -3.837  -8.537  36.883  1.00 80.95           O  
ATOM   3713  CG1 VAL B  81      -4.974  -7.512  39.948  1.00 80.95           C  
ATOM   3714 HG11 VAL B  81      -4.451  -7.364  40.893  1.00 80.95           H  
ATOM   3715 HG12 VAL B  81      -4.474  -6.909  39.190  1.00 80.95           H  
ATOM   3716 HG13 VAL B  81      -6.007  -7.180  40.046  1.00 80.95           H  
ATOM   3717  CG2 VAL B  81      -5.534  -9.794  40.720  1.00 80.95           C  
ATOM   3718 HG21 VAL B  81      -5.416 -10.860  40.525  1.00 80.95           H  
ATOM   3719 HG22 VAL B  81      -5.005  -9.560  41.644  1.00 80.95           H  
ATOM   3720 HG23 VAL B  81      -6.593  -9.560  40.825  1.00 80.95           H  
ATOM   3721  N   PRO B  82      -5.824  -7.652  36.322  1.00 72.81           N  
ATOM   3722  CA  PRO B  82      -5.276  -6.880  35.212  1.00 72.81           C  
ATOM   3723  HA  PRO B  82      -4.811  -7.575  34.512  1.00 72.81           H  
ATOM   3724  C   PRO B  82      -4.230  -5.858  35.674  1.00 72.81           C  
ATOM   3725  CB  PRO B  82      -6.470  -6.202  34.533  1.00 72.81           C  
ATOM   3726  HB2 PRO B  82      -6.586  -5.190  34.921  1.00 72.81           H  
ATOM   3727  HB3 PRO B  82      -6.358  -6.186  33.449  1.00 72.81           H  
ATOM   3728  O   PRO B  82      -4.316  -5.314  36.776  1.00 72.81           O  
ATOM   3729  CG  PRO B  82      -7.664  -7.052  34.968  1.00 72.81           C  
ATOM   3730  HG2 PRO B  82      -7.740  -7.938  34.337  1.00 72.81           H  
ATOM   3731  HG3 PRO B  82      -8.599  -6.492  34.959  1.00 72.81           H  
ATOM   3732  CD  PRO B  82      -7.266  -7.464  36.379  1.00 72.81           C  
ATOM   3733  HD2 PRO B  82      -7.498  -6.663  37.081  1.00 72.81           H  
ATOM   3734  HD3 PRO B  82      -7.802  -8.373  36.651  1.00 72.81           H  
ATOM   3735  N   GLY B  83      -3.259  -5.566  34.806  1.00 66.44           N  
ATOM   3736  H   GLY B  83      -3.272  -6.020  33.904  1.00 66.44           H  
ATOM   3737  CA  GLY B  83      -2.195  -4.590  35.069  1.00 66.44           C  
ATOM   3738  HA2 GLY B  83      -2.600  -3.763  35.651  1.00 66.44           H  
ATOM   3739  HA3 GLY B  83      -1.850  -4.187  34.117  1.00 66.44           H  
ATOM   3740  C   GLY B  83      -0.970  -5.133  35.817  1.00 66.44           C  
ATOM   3741  O   GLY B  83      -0.009  -4.390  36.018  1.00 66.44           O  
ATOM   3742  N   ARG B  84      -0.937  -6.416  36.203  1.00 75.14           N  
ATOM   3743  H   ARG B  84      -1.745  -6.999  36.037  1.00 75.14           H  
ATOM   3744  CA  ARG B  84       0.287  -7.035  36.734  1.00 75.14           C  
ATOM   3745  HA  ARG B  84       0.712  -6.333  37.451  1.00 75.14           H  
ATOM   3746  C   ARG B  84       1.306  -7.202  35.587  1.00 75.14           C  
ATOM   3747  CB  ARG B  84      -0.087  -8.321  37.495  1.00 75.14           C  
ATOM   3748  HB2 ARG B  84      -0.250  -9.143  36.799  1.00 75.14           H  
ATOM   3749  HB3 ARG B  84      -1.028  -8.151  38.019  1.00 75.14           H  
ATOM   3750  O   ARG B  84       0.998  -7.760  34.537  1.00 75.14           O  
ATOM   3751  CG  ARG B  84       0.960  -8.715  38.544  1.00 75.14           C  
ATOM   3752  HG2 ARG B  84       1.915  -8.915  38.059  1.00 75.14           H  
ATOM   3753  HG3 ARG B  84       1.078  -7.889  39.245  1.00 75.14           H  
ATOM   3754  CD  ARG B  84       0.506  -9.965  39.309  1.00 75.14           C  
ATOM   3755  HD2 ARG B  84       0.633 -10.828  38.656  1.00 75.14           H  
ATOM   3756  HD3 ARG B  84      -0.554  -9.873  39.546  1.00 75.14           H  
ATOM   3757  NE  ARG B  84       1.259 -10.146  40.569  1.00 75.14           N  
ATOM   3758  HE  ARG B  84       1.716  -9.323  40.934  1.00 75.14           H  
ATOM   3759  NH1 ARG B  84       0.858 -12.401  40.876  1.00 75.14           N  
ATOM   3760 HH11 ARG B  84       0.164 -12.362  40.143  1.00 75.14           H  
ATOM   3761 HH12 ARG B  84       0.975 -13.287  41.346  1.00 75.14           H  
ATOM   3762  NH2 ARG B  84       2.104 -11.309  42.332  1.00 75.14           N  
ATOM   3763 HH21 ARG B  84       2.584 -10.474  42.635  1.00 75.14           H  
ATOM   3764 HH22 ARG B  84       2.218 -12.200  42.795  1.00 75.14           H  
ATOM   3765  CZ  ARG B  84       1.393 -11.280  41.240  1.00 75.14           C  
ATOM   3766  N   LYS B  85       2.504  -6.615  35.733  1.00 75.95           N  
ATOM   3767  H   LYS B  85       2.681  -6.115  36.593  1.00 75.95           H  
ATOM   3768  CA  LYS B  85       3.485  -6.504  34.633  1.00 75.95           C  
ATOM   3769  HA  LYS B  85       2.973  -6.037  33.792  1.00 75.95           H  
ATOM   3770  C   LYS B  85       3.959  -7.892  34.181  1.00 75.95           C  
ATOM   3771  CB  LYS B  85       4.674  -5.604  35.045  1.00 75.95           C  
ATOM   3772  HB2 LYS B  85       5.306  -6.143  35.750  1.00 75.95           H  
ATOM   3773  HB3 LYS B  85       4.292  -4.711  35.540  1.00 75.95           H  
ATOM   3774  O   LYS B  85       4.397  -8.684  35.009  1.00 75.95           O  
ATOM   3775  CG  LYS B  85       5.514  -5.159  33.829  1.00 75.95           C  
ATOM   3776  HG2 LYS B  85       4.896  -4.515  33.203  1.00 75.95           H  
ATOM   3777  HG3 LYS B  85       5.792  -6.035  33.244  1.00 75.95           H  
ATOM   3778  CD  LYS B  85       6.810  -4.408  34.195  1.00 75.95           C  
ATOM   3779  HD2 LYS B  85       7.477  -5.095  34.716  1.00 75.95           H  
ATOM   3780  HD3 LYS B  85       6.579  -3.568  34.851  1.00 75.95           H  
ATOM   3781  CE  LYS B  85       7.483  -3.894  32.906  1.00 75.95           C  
ATOM   3782  HE2 LYS B  85       7.476  -4.693  32.165  1.00 75.95           H  
ATOM   3783  HE3 LYS B  85       6.884  -3.078  32.502  1.00 75.95           H  
ATOM   3784  NZ  LYS B  85       8.887  -3.442  33.105  1.00 75.95           N  
ATOM   3785  HZ1 LYS B  85       9.249  -3.022  32.261  1.00 75.95           H  
ATOM   3786  HZ2 LYS B  85       9.493  -4.229  33.289  1.00 75.95           H  
ATOM   3787  HZ3 LYS B  85       8.967  -2.763  33.848  1.00 75.95           H  
ATOM   3788  N   GLY B  86       3.937  -8.146  32.870  1.00 81.12           N  
ATOM   3789  H   GLY B  86       3.509  -7.469  32.255  1.00 81.12           H  
ATOM   3790  CA  GLY B  86       4.430  -9.397  32.280  1.00 81.12           C  
ATOM   3791  HA2 GLY B  86       5.318  -9.726  32.821  1.00 81.12           H  
ATOM   3792  HA3 GLY B  86       4.721  -9.213  31.246  1.00 81.12           H  
ATOM   3793  C   GLY B  86       3.436 -10.565  32.285  1.00 81.12           C  
ATOM   3794  O   GLY B  86       3.821 -11.658  31.885  1.00 81.12           O  
ATOM   3795  N   THR B  87       2.187 -10.349  32.711  1.00 88.58           N  
ATOM   3796  H   THR B  87       1.929  -9.432  33.049  1.00 88.58           H  
ATOM   3797  CA  THR B  87       1.139 -11.382  32.780  1.00 88.58           C  
ATOM   3798  HA  THR B  87       1.533 -12.320  32.389  1.00 88.58           H  
ATOM   3799  C   THR B  87      -0.086 -11.022  31.933  1.00 88.58           C  
ATOM   3800  CB  THR B  87       0.700 -11.643  34.234  1.00 88.58           C  
ATOM   3801  HB  THR B  87      -0.052 -12.431  34.253  1.00 88.58           H  
ATOM   3802  O   THR B  87      -0.269  -9.870  31.540  1.00 88.58           O  
ATOM   3803  CG2 THR B  87       1.855 -12.049  35.148  1.00 88.58           C  
ATOM   3804 HG21 THR B  87       2.571 -11.233  35.249  1.00 88.58           H  
ATOM   3805 HG22 THR B  87       2.355 -12.923  34.731  1.00 88.58           H  
ATOM   3806 HG23 THR B  87       1.461 -12.309  36.130  1.00 88.58           H  
ATOM   3807  OG1 THR B  87       0.140 -10.486  34.800  1.00 88.58           O  
ATOM   3808  HG1 THR B  87      -0.489 -10.110  34.180  1.00 88.58           H  
ATOM   3809  N   THR B  88      -0.968 -11.992  31.708  1.00 90.79           N  
ATOM   3810  H   THR B  88      -0.754 -12.910  32.071  1.00 90.79           H  
ATOM   3811  CA  THR B  88      -2.284 -11.830  31.074  1.00 90.79           C  
ATOM   3812  HA  THR B  88      -2.472 -10.766  30.933  1.00 90.79           H  
ATOM   3813  C   THR B  88      -3.396 -12.375  31.971  1.00 90.79           C  
ATOM   3814  CB  THR B  88      -2.318 -12.492  29.687  1.00 90.79           C  
ATOM   3815  HB  THR B  88      -1.612 -11.973  29.038  1.00 90.79           H  
ATOM   3816  O   THR B  88      -3.204 -13.368  32.665  1.00 90.79           O  
ATOM   3817  CG2 THR B  88      -1.963 -13.978  29.697  1.00 90.79           C  
ATOM   3818 HG21 THR B  88      -2.667 -14.535  30.316  1.00 90.79           H  
ATOM   3819 HG22 THR B  88      -0.954 -14.119  30.086  1.00 90.79           H  
ATOM   3820 HG23 THR B  88      -2.007 -14.372  28.682  1.00 90.79           H  
ATOM   3821  OG1 THR B  88      -3.609 -12.383  29.133  1.00 90.79           O  
ATOM   3822  HG1 THR B  88      -3.777 -11.453  28.962  1.00 90.79           H  
ATOM   3823  N   TYR B  89      -4.577 -11.755  31.936  1.00 92.03           N  
ATOM   3824  H   TYR B  89      -4.694 -10.965  31.318  1.00 92.03           H  
ATOM   3825  CA  TYR B  89      -5.777 -12.276  32.607  1.00 92.03           C  
ATOM   3826  HA  TYR B  89      -5.465 -12.891  33.451  1.00 92.03           H  
ATOM   3827  C   TYR B  89      -6.606 -13.215  31.717  1.00 92.03           C  
ATOM   3828  CB  TYR B  89      -6.602 -11.113  33.180  1.00 92.03           C  
ATOM   3829  HB2 TYR B  89      -6.001 -10.595  33.928  1.00 92.03           H  
ATOM   3830  HB3 TYR B  89      -7.473 -11.512  33.698  1.00 92.03           H  
ATOM   3831  O   TYR B  89      -7.699 -13.623  32.111  1.00 92.03           O  
ATOM   3832  CG  TYR B  89      -7.063 -10.109  32.143  1.00 92.03           C  
ATOM   3833  CD1 TYR B  89      -6.376  -8.891  31.995  1.00 92.03           C  
ATOM   3834  HD1 TYR B  89      -5.528  -8.671  32.627  1.00 92.03           H  
ATOM   3835  CD2 TYR B  89      -8.167 -10.397  31.319  1.00 92.03           C  
ATOM   3836  HD2 TYR B  89      -8.700 -11.330  31.435  1.00 92.03           H  
ATOM   3837  CE1 TYR B  89      -6.796  -7.964  31.025  1.00 92.03           C  
ATOM   3838  HE1 TYR B  89      -6.302  -7.009  30.919  1.00 92.03           H  
ATOM   3839  CE2 TYR B  89      -8.564  -9.486  30.322  1.00 92.03           C  
ATOM   3840  HE2 TYR B  89      -9.394  -9.720  29.672  1.00 92.03           H  
ATOM   3841  OH  TYR B  89      -8.261  -7.379  29.218  1.00 92.03           O  
ATOM   3842  HH  TYR B  89      -9.064  -7.678  28.785  1.00 92.03           H  
ATOM   3843  CZ  TYR B  89      -7.872  -8.269  30.167  1.00 92.03           C  
ATOM   3844  N   VAL B  90      -6.106 -13.569  30.528  1.00 92.67           N  
ATOM   3845  H   VAL B  90      -5.188 -13.238  30.270  1.00 92.67           H  
ATOM   3846  CA  VAL B  90      -6.799 -14.410  29.546  1.00 92.67           C  
ATOM   3847  HA  VAL B  90      -7.796 -14.643  29.922  1.00 92.67           H  
ATOM   3848  C   VAL B  90      -6.048 -15.728  29.364  1.00 92.67           C  
ATOM   3849  CB  VAL B  90      -6.992 -13.653  28.216  1.00 92.67           C  
ATOM   3850  HB  VAL B  90      -6.022 -13.405  27.787  1.00 92.67           H  
ATOM   3851  O   VAL B  90      -4.836 -15.745  29.175  1.00 92.67           O  
ATOM   3852  CG1 VAL B  90      -7.773 -14.497  27.206  1.00 92.67           C  
ATOM   3853 HG11 VAL B  90      -8.731 -14.806  27.624  1.00 92.67           H  
ATOM   3854 HG12 VAL B  90      -7.960 -13.920  26.300  1.00 92.67           H  
ATOM   3855 HG13 VAL B  90      -7.185 -15.370  26.921  1.00 92.67           H  
ATOM   3856  CG2 VAL B  90      -7.778 -12.356  28.449  1.00 92.67           C  
ATOM   3857 HG21 VAL B  90      -8.677 -12.568  29.028  1.00 92.67           H  
ATOM   3858 HG22 VAL B  90      -8.079 -11.912  27.500  1.00 92.67           H  
ATOM   3859 HG23 VAL B  90      -7.155 -11.638  28.981  1.00 92.67           H  
ATOM   3860  N   ARG B  91      -6.784 -16.844  29.424  1.00 90.87           N  
ATOM   3861  H   ARG B  91      -7.766 -16.736  29.635  1.00 90.87           H  
ATOM   3862  CA  ARG B  91      -6.276 -18.212  29.189  1.00 90.87           C  
ATOM   3863  HA  ARG B  91      -5.193 -18.178  29.073  1.00 90.87           H  
ATOM   3864  C   ARG B  91      -6.763 -18.838  27.884  1.00 90.87           C  
ATOM   3865  CB  ARG B  91      -6.616 -19.115  30.394  1.00 90.87           C  
ATOM   3866  HB2 ARG B  91      -6.946 -20.096  30.052  1.00 90.87           H  
ATOM   3867  HB3 ARG B  91      -7.429 -18.676  30.972  1.00 90.87           H  
ATOM   3868  O   ARG B  91      -6.264 -19.896  27.518  1.00 90.87           O  
ATOM   3869  CG  ARG B  91      -5.388 -19.316  31.290  1.00 90.87           C  
ATOM   3870  HG2 ARG B  91      -4.651 -19.915  30.755  1.00 90.87           H  
ATOM   3871  HG3 ARG B  91      -4.944 -18.346  31.511  1.00 90.87           H  
ATOM   3872  CD  ARG B  91      -5.761 -20.026  32.599  1.00 90.87           C  
ATOM   3873  HD2 ARG B  91      -6.544 -19.457  33.099  1.00 90.87           H  
ATOM   3874  HD3 ARG B  91      -6.156 -21.011  32.351  1.00 90.87           H  
ATOM   3875  NE  ARG B  91      -4.592 -20.124  33.500  1.00 90.87           N  
ATOM   3876  HE  ARG B  91      -4.089 -19.263  33.661  1.00 90.87           H  
ATOM   3877  NH1 ARG B  91      -4.665 -22.374  33.972  1.00 90.87           N  
ATOM   3878 HH11 ARG B  91      -5.415 -22.488  33.305  1.00 90.87           H  
ATOM   3879 HH12 ARG B  91      -4.150 -23.191  34.268  1.00 90.87           H  
ATOM   3880  NH2 ARG B  91      -2.954 -21.146  34.721  1.00 90.87           N  
ATOM   3881 HH21 ARG B  91      -2.396 -20.305  34.684  1.00 90.87           H  
ATOM   3882 HH22 ARG B  91      -2.458 -21.981  35.002  1.00 90.87           H  
ATOM   3883  CZ  ARG B  91      -4.086 -21.209  34.067  1.00 90.87           C  
ATOM   3884  N   ASN B  92      -7.703 -18.188  27.193  1.00 93.62           N  
ATOM   3885  H   ASN B  92      -7.983 -17.266  27.496  1.00 93.62           H  
ATOM   3886  CA  ASN B  92      -8.338 -18.730  25.998  1.00 93.62           C  
ATOM   3887  HA  ASN B  92      -7.846 -19.675  25.765  1.00 93.62           H  
ATOM   3888  C   ASN B  92      -8.177 -17.803  24.788  1.00 93.62           C  
ATOM   3889  CB  ASN B  92      -9.827 -19.014  26.251  1.00 93.62           C  
ATOM   3890  HB2 ASN B  92     -10.379 -18.074  26.229  1.00 93.62           H  
ATOM   3891  HB3 ASN B  92     -10.187 -19.644  25.437  1.00 93.62           H  
ATOM   3892  O   ASN B  92      -8.322 -16.587  24.917  1.00 93.62           O  
ATOM   3893  CG  ASN B  92     -10.148 -19.747  27.533  1.00 93.62           C  
ATOM   3894  ND2 ASN B  92     -11.149 -19.292  28.251  1.00 93.62           N  
ATOM   3895 HD21 ASN B  92     -11.656 -18.478  27.934  1.00 93.62           H  
ATOM   3896 HD22 ASN B  92     -11.328 -19.784  29.115  1.00 93.62           H  
ATOM   3897  OD1 ASN B  92      -9.532 -20.719  27.917  1.00 93.62           O  
ATOM   3898  N   ALA B  93      -7.926 -18.381  23.617  1.00 95.88           N  
ATOM   3899  H   ALA B  93      -7.878 -19.390  23.593  1.00 95.88           H  
ATOM   3900  CA  ALA B  93      -7.939 -17.712  22.316  1.00 95.88           C  
ATOM   3901  HA  ALA B  93      -8.780 -17.020  22.275  1.00 95.88           H  
ATOM   3902  C   ALA B  93      -8.115 -18.759  21.200  1.00 95.88           C  
ATOM   3903  CB  ALA B  93      -6.636 -16.922  22.149  1.00 95.88           C  
ATOM   3904  HB1 ALA B  93      -6.454 -16.321  23.040  1.00 95.88           H  
ATOM   3905  HB2 ALA B  93      -6.703 -16.254  21.291  1.00 95.88           H  
ATOM   3906  HB3 ALA B  93      -5.803 -17.606  21.986  1.00 95.88           H  
ATOM   3907  O   ALA B  93      -8.180 -19.955  21.473  1.00 95.88           O  
ATOM   3908  N   ALA B  94      -8.200 -18.338  19.941  1.00 97.66           N  
ATOM   3909  H   ALA B  94      -8.121 -17.351  19.743  1.00 97.66           H  
ATOM   3910  CA  ALA B  94      -8.304 -19.264  18.814  1.00 97.66           C  
ATOM   3911  HA  ALA B  94      -8.724 -20.215  19.142  1.00 97.66           H  
ATOM   3912  C   ALA B  94      -6.913 -19.550  18.211  1.00 97.66           C  
ATOM   3913  CB  ALA B  94      -9.299 -18.656  17.828  1.00 97.66           C  
ATOM   3914  HB1 ALA B  94      -9.358 -19.256  16.920  1.00 97.66           H  
ATOM   3915  HB2 ALA B  94     -10.287 -18.608  18.286  1.00 97.66           H  
ATOM   3916  HB3 ALA B  94      -8.973 -17.649  17.569  1.00 97.66           H  
ATOM   3917  O   ALA B  94      -6.331 -18.684  17.561  1.00 97.66           O  
ATOM   3918  N   PHE B  95      -6.385 -20.761  18.408  1.00 96.68           N  
ATOM   3919  H   PHE B  95      -6.916 -21.440  18.935  1.00 96.68           H  
ATOM   3920  CA  PHE B  95      -5.050 -21.170  17.945  1.00 96.68           C  
ATOM   3921  HA  PHE B  95      -4.512 -20.299  17.572  1.00 96.68           H  
ATOM   3922  C   PHE B  95      -5.105 -22.194  16.807  1.00 96.68           C  
ATOM   3923  CB  PHE B  95      -4.250 -21.739  19.121  1.00 96.68           C  
ATOM   3924  HB2 PHE B  95      -3.312 -22.145  18.741  1.00 96.68           H  
ATOM   3925  HB3 PHE B  95      -4.804 -22.567  19.563  1.00 96.68           H  
ATOM   3926  O   PHE B  95      -5.988 -23.045  16.775  1.00 96.68           O  
ATOM   3927  CG  PHE B  95      -3.922 -20.723  20.192  1.00 96.68           C  
ATOM   3928  CD1 PHE B  95      -2.803 -19.884  20.038  1.00 96.68           C  
ATOM   3929  HD1 PHE B  95      -2.197 -19.954  19.147  1.00 96.68           H  
ATOM   3930  CD2 PHE B  95      -4.719 -20.623  21.348  1.00 96.68           C  
ATOM   3931  HD2 PHE B  95      -5.582 -21.261  21.472  1.00 96.68           H  
ATOM   3932  CE1 PHE B  95      -2.469 -18.959  21.040  1.00 96.68           C  
ATOM   3933  HE1 PHE B  95      -1.604 -18.323  20.917  1.00 96.68           H  
ATOM   3934  CE2 PHE B  95      -4.380 -19.703  22.354  1.00 96.68           C  
ATOM   3935  HE2 PHE B  95      -4.990 -19.640  23.243  1.00 96.68           H  
ATOM   3936  CZ  PHE B  95      -3.254 -18.874  22.202  1.00 96.68           C  
ATOM   3937  HZ  PHE B  95      -2.991 -18.168  22.975  1.00 96.68           H  
ATOM   3938  N   LEU B  96      -4.126 -22.153  15.900  1.00 96.74           N  
ATOM   3939  H   LEU B  96      -3.407 -21.453  16.021  1.00 96.74           H  
ATOM   3940  CA  LEU B  96      -3.915 -23.186  14.885  1.00 96.74           C  
ATOM   3941  HA  LEU B  96      -4.863 -23.402  14.392  1.00 96.74           H  
ATOM   3942  C   LEU B  96      -3.411 -24.487  15.533  1.00 96.74           C  
ATOM   3943  CB  LEU B  96      -2.887 -22.687  13.849  1.00 96.74           C  
ATOM   3944  HB2 LEU B  96      -2.035 -22.287  14.398  1.00 96.74           H  
ATOM   3945  HB3 LEU B  96      -2.535 -23.537  13.264  1.00 96.74           H  
ATOM   3946  O   LEU B  96      -2.328 -24.499  16.123  1.00 96.74           O  
ATOM   3947  CG  LEU B  96      -3.376 -21.602  12.879  1.00 96.74           C  
ATOM   3948  HG  LEU B  96      -3.820 -20.777  13.437  1.00 96.74           H  
ATOM   3949  CD1 LEU B  96      -2.191 -21.073  12.068  1.00 96.74           C  
ATOM   3950 HD11 LEU B  96      -1.743 -21.876  11.483  1.00 96.74           H  
ATOM   3951 HD12 LEU B  96      -1.445 -20.666  12.751  1.00 96.74           H  
ATOM   3952 HD13 LEU B  96      -2.523 -20.277  11.401  1.00 96.74           H  
ATOM   3953  CD2 LEU B  96      -4.407 -22.146  11.894  1.00 96.74           C  
ATOM   3954 HD21 LEU B  96      -4.715 -21.349  11.217  1.00 96.74           H  
ATOM   3955 HD22 LEU B  96      -3.982 -22.969  11.320  1.00 96.74           H  
ATOM   3956 HD23 LEU B  96      -5.282 -22.505  12.437  1.00 96.74           H  
ATOM   3957  N   ASP B  97      -4.154 -25.580  15.329  1.00 88.91           N  
ATOM   3958  H   ASP B  97      -5.104 -25.445  15.015  1.00 88.91           H  
ATOM   3959  CA  ASP B  97      -3.858 -26.937  15.822  1.00 88.91           C  
ATOM   3960  HA  ASP B  97      -3.967 -26.962  16.906  1.00 88.91           H  
ATOM   3961  C   ASP B  97      -2.443 -27.434  15.464  1.00 88.91           C  
ATOM   3962  CB  ASP B  97      -4.845 -27.942  15.187  1.00 88.91           C  
ATOM   3963  HB2 ASP B  97      -4.590 -28.937  15.553  1.00 88.91           H  
ATOM   3964  HB3 ASP B  97      -4.684 -27.949  14.109  1.00 88.91           H  
ATOM   3965  O   ASP B  97      -1.850 -28.215  16.199  1.00 88.91           O  
ATOM   3966  CG  ASP B  97      -6.345 -27.719  15.428  1.00 88.91           C  
ATOM   3967  OD1 ASP B  97      -6.800 -26.551  15.455  1.00 88.91           O  
ATOM   3968  OD2 ASP B  97      -7.075 -28.733  15.424  1.00 88.91           O  
ATOM   3969  N   ASP B  98      -1.912 -27.005  14.314  1.00 89.54           N  
ATOM   3970  H   ASP B  98      -2.459 -26.345  13.780  1.00 89.54           H  
ATOM   3971  CA  ASP B  98      -0.609 -27.425  13.785  1.00 89.54           C  
ATOM   3972  HA  ASP B  98      -0.014 -27.816  14.611  1.00 89.54           H  
ATOM   3973  C   ASP B  98       0.164 -26.221  13.219  1.00 89.54           C  
ATOM   3974  CB  ASP B  98      -0.804 -28.574  12.781  1.00 89.54           C  
ATOM   3975  HB2 ASP B  98      -1.469 -29.316  13.223  1.00 89.54           H  
ATOM   3976  HB3 ASP B  98      -1.288 -28.190  11.883  1.00 89.54           H  
ATOM   3977  O   ASP B  98       0.586 -26.186  12.063  1.00 89.54           O  
ATOM   3978  CG  ASP B  98       0.499 -29.286  12.398  1.00 89.54           C  
ATOM   3979  OD1 ASP B  98       1.546 -29.019  13.035  1.00 89.54           O  
ATOM   3980  OD2 ASP B  98       0.410 -30.131  11.475  1.00 89.54           O  
ATOM   3981  N   ALA B  99       0.310 -25.172  14.037  1.00 92.13           N  
ATOM   3982  H   ALA B  99      -0.161 -25.203  14.930  1.00 92.13           H  
ATOM   3983  CA  ALA B  99       1.063 -23.970  13.665  1.00 92.13           C  
ATOM   3984  HA  ALA B  99       0.592 -23.518  12.792  1.00 92.13           H  
ATOM   3985  C   ALA B  99       2.535 -24.268  13.312  1.00 92.13           C  
ATOM   3986  CB  ALA B  99       0.997 -22.978  14.833  1.00 92.13           C  
ATOM   3987  HB1 ALA B  99      -0.041 -22.786  15.106  1.00 92.13           H  
ATOM   3988  HB2 ALA B  99       1.520 -23.381  15.699  1.00 92.13           H  
ATOM   3989  HB3 ALA B  99       1.464 -22.037  14.541  1.00 92.13           H  
ATOM   3990  O   ALA B  99       3.139 -23.552  12.512  1.00 92.13           O  
ATOM   3991  N   ALA B 100       3.112 -25.309  13.925  1.00 91.64           N  
ATOM   3992  H   ALA B 100       2.525 -25.886  14.511  1.00 91.64           H  
ATOM   3993  CA  ALA B 100       4.512 -25.691  13.774  1.00 91.64           C  
ATOM   3994  HA  ALA B 100       5.088 -24.791  13.561  1.00 91.64           H  
ATOM   3995  C   ALA B 100       4.776 -26.669  12.613  1.00 91.64           C  
ATOM   3996  CB  ALA B 100       5.000 -26.255  15.114  1.00 91.64           C  
ATOM   3997  HB1 ALA B 100       6.061 -26.497  15.048  1.00 91.64           H  
ATOM   3998  HB2 ALA B 100       4.445 -27.160  15.359  1.00 91.64           H  
ATOM   3999  HB3 ALA B 100       4.852 -25.518  15.904  1.00 91.64           H  
ATOM   4000  O   ALA B 100       5.932 -26.760  12.185  1.00 91.64           O  
ATOM   4001  N   GLY B 101       3.760 -27.373  12.106  1.00 94.35           N  
ATOM   4002  H   GLY B 101       2.846 -27.321  12.535  1.00 94.35           H  
ATOM   4003  CA  GLY B 101       3.856 -28.272  10.957  1.00 94.35           C  
ATOM   4004  HA2 GLY B 101       4.629 -29.015  11.154  1.00 94.35           H  
ATOM   4005  HA3 GLY B 101       2.909 -28.797  10.832  1.00 94.35           H  
ATOM   4006  C   GLY B 101       4.169 -27.541   9.651  1.00 94.35           C  
ATOM   4007  O   GLY B 101       3.736 -26.410   9.433  1.00 94.35           O  
ATOM   4008  N   PHE B 102       4.983 -28.179   8.804  1.00 96.37           N  
ATOM   4009  H   PHE B 102       5.312 -29.099   9.059  1.00 96.37           H  
ATOM   4010  CA  PHE B 102       5.354 -27.694   7.470  1.00 96.37           C  
ATOM   4011  HA  PHE B 102       4.454 -27.375   6.943  1.00 96.37           H  
ATOM   4012  C   PHE B 102       6.055 -28.798   6.662  1.00 96.37           C  
ATOM   4013  CB  PHE B 102       6.315 -26.502   7.629  1.00 96.37           C  
ATOM   4014  HB2 PHE B 102       5.824 -25.725   8.215  1.00 96.37           H  
ATOM   4015  HB3 PHE B 102       7.189 -26.831   8.192  1.00 96.37           H  
ATOM   4016  O   PHE B 102       7.020 -29.390   7.162  1.00 96.37           O  
ATOM   4017  CG  PHE B 102       6.767 -25.863   6.333  1.00 96.37           C  
ATOM   4018  CD1 PHE B 102       8.138 -25.727   6.044  1.00 96.37           C  
ATOM   4019  HD1 PHE B 102       8.876 -26.114   6.731  1.00 96.37           H  
ATOM   4020  CD2 PHE B 102       5.811 -25.356   5.434  1.00 96.37           C  
ATOM   4021  HD2 PHE B 102       4.757 -25.446   5.652  1.00 96.37           H  
ATOM   4022  CE1 PHE B 102       8.548 -25.090   4.859  1.00 96.37           C  
ATOM   4023  HE1 PHE B 102       9.599 -24.987   4.633  1.00 96.37           H  
ATOM   4024  CE2 PHE B 102       6.220 -24.735   4.245  1.00 96.37           C  
ATOM   4025  HE2 PHE B 102       5.479 -24.367   3.551  1.00 96.37           H  
ATOM   4026  CZ  PHE B 102       7.586 -24.605   3.957  1.00 96.37           C  
ATOM   4027  HZ  PHE B 102       7.885 -24.139   3.029  1.00 96.37           H  
ATOM   4028  N   ASP B 103       5.661 -29.045   5.409  1.00 96.54           N  
ATOM   4029  H   ASP B 103       4.870 -28.533   5.044  1.00 96.54           H  
ATOM   4030  CA  ASP B 103       6.420 -29.923   4.503  1.00 96.54           C  
ATOM   4031  HA  ASP B 103       6.858 -30.713   5.113  1.00 96.54           H  
ATOM   4032  C   ASP B 103       7.597 -29.169   3.862  1.00 96.54           C  
ATOM   4033  CB  ASP B 103       5.539 -30.663   3.484  1.00 96.54           C  
ATOM   4034  HB2 ASP B 103       4.675 -31.076   4.004  1.00 96.54           H  
ATOM   4035  HB3 ASP B 103       5.181 -29.967   2.725  1.00 96.54           H  
ATOM   4036  O   ASP B 103       7.580 -28.742   2.705  1.00 96.54           O  
ATOM   4037  CG  ASP B 103       6.308 -31.822   2.813  1.00 96.54           C  
ATOM   4038  OD1 ASP B 103       7.569 -31.803   2.801  1.00 96.54           O  
ATOM   4039  OD2 ASP B 103       5.645 -32.754   2.306  1.00 96.54           O  
ATOM   4040  N   ALA B 104       8.669 -29.021   4.639  1.00 95.16           N  
ATOM   4041  H   ALA B 104       8.580 -29.309   5.603  1.00 95.16           H  
ATOM   4042  CA  ALA B 104       9.888 -28.359   4.186  1.00 95.16           C  
ATOM   4043  HA  ALA B 104       9.643 -27.327   3.933  1.00 95.16           H  
ATOM   4044  C   ALA B 104      10.486 -29.005   2.919  1.00 95.16           C  
ATOM   4045  CB  ALA B 104      10.885 -28.366   5.351  1.00 95.16           C  
ATOM   4046  HB1 ALA B 104      11.202 -29.387   5.565  1.00 95.16           H  
ATOM   4047  HB2 ALA B 104      11.756 -27.766   5.088  1.00 95.16           H  
ATOM   4048  HB3 ALA B 104      10.416 -27.943   6.240  1.00 95.16           H  
ATOM   4049  O   ALA B 104      10.966 -28.299   2.030  1.00 95.16           O  
ATOM   4050  N   ALA B 105      10.428 -30.337   2.804  1.00 91.62           N  
ATOM   4051  H   ALA B 105       9.820 -30.842   3.433  1.00 91.62           H  
ATOM   4052  CA  ALA B 105      11.012 -31.065   1.680  1.00 91.62           C  
ATOM   4053  HA  ALA B 105      12.030 -30.709   1.527  1.00 91.62           H  
ATOM   4054  C   ALA B 105      10.242 -30.820   0.373  1.00 91.62           C  
ATOM   4055  CB  ALA B 105      11.067 -32.555   2.036  1.00 91.62           C  
ATOM   4056  HB1 ALA B 105      10.057 -32.932   2.199  1.00 91.62           H  
ATOM   4057  HB2 ALA B 105      11.655 -32.698   2.942  1.00 91.62           H  
ATOM   4058  HB3 ALA B 105      11.525 -33.109   1.217  1.00 91.62           H  
ATOM   4059  O   ALA B 105      10.861 -30.708  -0.689  1.00 91.62           O  
ATOM   4060  N   PHE B 106       8.918 -30.664   0.446  1.00 95.57           N  
ATOM   4061  H   PHE B 106       8.460 -30.823   1.333  1.00 95.57           H  
ATOM   4062  CA  PHE B 106       8.077 -30.314  -0.695  1.00 95.57           C  
ATOM   4063  HA  PHE B 106       8.126 -31.126  -1.421  1.00 95.57           H  
ATOM   4064  C   PHE B 106       8.550 -29.026  -1.386  1.00 95.57           C  
ATOM   4065  CB  PHE B 106       6.630 -30.201  -0.216  1.00 95.57           C  
ATOM   4066  HB2 PHE B 106       6.368 -31.118   0.311  1.00 95.57           H  
ATOM   4067  HB3 PHE B 106       6.527 -29.369   0.481  1.00 95.57           H  
ATOM   4068  O   PHE B 106       8.801 -29.030  -2.596  1.00 95.57           O  
ATOM   4069  CG  PHE B 106       5.642 -30.027  -1.337  1.00 95.57           C  
ATOM   4070  CD1 PHE B 106       5.255 -28.740  -1.750  1.00 95.57           C  
ATOM   4071  HD1 PHE B 106       5.654 -27.864  -1.260  1.00 95.57           H  
ATOM   4072  CD2 PHE B 106       5.101 -31.166  -1.958  1.00 95.57           C  
ATOM   4073  HD2 PHE B 106       5.377 -32.151  -1.612  1.00 95.57           H  
ATOM   4074  CE1 PHE B 106       4.323 -28.595  -2.787  1.00 95.57           C  
ATOM   4075  HE1 PHE B 106       4.007 -27.608  -3.092  1.00 95.57           H  
ATOM   4076  CE2 PHE B 106       4.164 -31.019  -2.991  1.00 95.57           C  
ATOM   4077  HE2 PHE B 106       3.716 -31.893  -3.440  1.00 95.57           H  
ATOM   4078  CZ  PHE B 106       3.776 -29.734  -3.404  1.00 95.57           C  
ATOM   4079  HZ  PHE B 106       3.031 -29.623  -4.178  1.00 95.57           H  
ATOM   4080  N   PHE B 107       8.786 -27.965  -0.608  1.00 95.19           N  
ATOM   4081  H   PHE B 107       8.551 -28.048   0.370  1.00 95.19           H  
ATOM   4082  CA  PHE B 107       9.270 -26.663  -1.093  1.00 95.19           C  
ATOM   4083  HA  PHE B 107       8.828 -26.483  -2.073  1.00 95.19           H  
ATOM   4084  C   PHE B 107      10.796 -26.583  -1.296  1.00 95.19           C  
ATOM   4085  CB  PHE B 107       8.765 -25.556  -0.155  1.00 95.19           C  
ATOM   4086  HB2 PHE B 107       9.158 -24.594  -0.485  1.00 95.19           H  
ATOM   4087  HB3 PHE B 107       9.146 -25.743   0.849  1.00 95.19           H  
ATOM   4088  O   PHE B 107      11.307 -25.528  -1.667  1.00 95.19           O  
ATOM   4089  CG  PHE B 107       7.255 -25.455  -0.115  1.00 95.19           C  
ATOM   4090  CD1 PHE B 107       6.556 -24.820  -1.160  1.00 95.19           C  
ATOM   4091  HD1 PHE B 107       7.097 -24.362  -1.976  1.00 95.19           H  
ATOM   4092  CD2 PHE B 107       6.542 -26.050   0.940  1.00 95.19           C  
ATOM   4093  HD2 PHE B 107       7.063 -26.539   1.749  1.00 95.19           H  
ATOM   4094  CE1 PHE B 107       5.150 -24.793  -1.154  1.00 95.19           C  
ATOM   4095  HE1 PHE B 107       4.609 -24.309  -1.954  1.00 95.19           H  
ATOM   4096  CE2 PHE B 107       5.140 -26.039   0.936  1.00 95.19           C  
ATOM   4097  HE2 PHE B 107       4.610 -26.537   1.735  1.00 95.19           H  
ATOM   4098  CZ  PHE B 107       4.441 -25.413  -0.110  1.00 95.19           C  
ATOM   4099  HZ  PHE B 107       3.362 -25.417  -0.121  1.00 95.19           H  
ATOM   4100  N   GLY B 108      11.540 -27.673  -1.068  1.00 90.16           N  
ATOM   4101  H   GLY B 108      11.072 -28.515  -0.764  1.00 90.16           H  
ATOM   4102  CA  GLY B 108      13.006 -27.694  -1.182  1.00 90.16           C  
ATOM   4103  HA2 GLY B 108      13.338 -28.732  -1.171  1.00 90.16           H  
ATOM   4104  HA3 GLY B 108      13.299 -27.245  -2.131  1.00 90.16           H  
ATOM   4105  C   GLY B 108      13.745 -26.954  -0.058  1.00 90.16           C  
ATOM   4106  O   GLY B 108      14.924 -26.636  -0.202  1.00 90.16           O  
ATOM   4107  N   ILE B 109      13.067 -26.681   1.057  1.00 91.98           N  
ATOM   4108  H   ILE B 109      12.141 -27.076   1.144  1.00 91.98           H  
ATOM   4109  CA  ILE B 109      13.595 -25.980   2.230  1.00 91.98           C  
ATOM   4110  HA  ILE B 109      14.358 -25.274   1.903  1.00 91.98           H  
ATOM   4111  C   ILE B 109      14.269 -26.992   3.164  1.00 91.98           C  
ATOM   4112  CB  ILE B 109      12.457 -25.166   2.891  1.00 91.98           C  
ATOM   4113  HB  ILE B 109      11.590 -25.816   3.013  1.00 91.98           H  
ATOM   4114  O   ILE B 109      13.745 -28.071   3.446  1.00 91.98           O  
ATOM   4115  CG1 ILE B 109      12.077 -23.987   1.962  1.00 91.98           C  
ATOM   4116 HG12 ILE B 109      12.875 -23.244   1.978  1.00 91.98           H  
ATOM   4117 HG13 ILE B 109      11.981 -24.342   0.936  1.00 91.98           H  
ATOM   4118  CG2 ILE B 109      12.853 -24.635   4.279  1.00 91.98           C  
ATOM   4119 HG21 ILE B 109      13.712 -23.972   4.182  1.00 91.98           H  
ATOM   4120 HG22 ILE B 109      13.097 -25.461   4.948  1.00 91.98           H  
ATOM   4121 HG23 ILE B 109      12.028 -24.082   4.727  1.00 91.98           H  
ATOM   4122  CD1 ILE B 109      10.754 -23.304   2.315  1.00 91.98           C  
ATOM   4123 HD11 ILE B 109      10.797 -22.856   3.307  1.00 91.98           H  
ATOM   4124 HD12 ILE B 109       9.952 -24.041   2.278  1.00 91.98           H  
ATOM   4125 HD13 ILE B 109      10.548 -22.521   1.584  1.00 91.98           H  
ATOM   4126  N   SER B 110      15.457 -26.658   3.674  1.00 86.85           N  
ATOM   4127  H   SER B 110      15.830 -25.747   3.451  1.00 86.85           H  
ATOM   4128  CA  SER B 110      16.163 -27.558   4.596  1.00 86.85           C  
ATOM   4129  HA  SER B 110      16.113 -28.556   4.159  1.00 86.85           H  
ATOM   4130  C   SER B 110      15.487 -27.592   5.979  1.00 86.85           C  
ATOM   4131  CB  SER B 110      17.648 -27.194   4.706  1.00 86.85           C  
ATOM   4132  HB2 SER B 110      18.055 -27.014   3.711  1.00 86.85           H  
ATOM   4133  HB3 SER B 110      18.180 -28.037   5.147  1.00 86.85           H  
ATOM   4134  O   SER B 110      14.985 -26.561   6.424  1.00 86.85           O  
ATOM   4135  OG  SER B 110      17.861 -26.058   5.524  1.00 86.85           O  
ATOM   4136  HG  SER B 110      17.554 -25.287   5.043  1.00 86.85           H  
ATOM   4137  N   PRO B 111      15.546 -28.702   6.746  1.00 88.85           N  
ATOM   4138  CA  PRO B 111      14.988 -28.740   8.104  1.00 88.85           C  
ATOM   4139  HA  PRO B 111      13.907 -28.614   8.041  1.00 88.85           H  
ATOM   4140  C   PRO B 111      15.558 -27.659   9.038  1.00 88.85           C  
ATOM   4141  CB  PRO B 111      15.304 -30.145   8.632  1.00 88.85           C  
ATOM   4142  HB2 PRO B 111      14.526 -30.503   9.305  1.00 88.85           H  
ATOM   4143  HB3 PRO B 111      16.273 -30.153   9.131  1.00 88.85           H  
ATOM   4144  O   PRO B 111      14.869 -27.179   9.932  1.00 88.85           O  
ATOM   4145  CG  PRO B 111      15.384 -30.988   7.360  1.00 88.85           C  
ATOM   4146  HG2 PRO B 111      14.379 -31.264   7.041  1.00 88.85           H  
ATOM   4147  HG3 PRO B 111      16.000 -31.877   7.499  1.00 88.85           H  
ATOM   4148  CD  PRO B 111      15.997 -30.025   6.343  1.00 88.85           C  
ATOM   4149  HD2 PRO B 111      15.648 -30.282   5.343  1.00 88.85           H  
ATOM   4150  HD3 PRO B 111      17.085 -30.073   6.392  1.00 88.85           H  
ATOM   4151  N   ARG B 112      16.816 -27.247   8.816  1.00 83.00           N  
ATOM   4152  H   ARG B 112      17.294 -27.635   8.016  1.00 83.00           H  
ATOM   4153  CA  ARG B 112      17.481 -26.187   9.588  1.00 83.00           C  
ATOM   4154  HA  ARG B 112      17.227 -26.318  10.640  1.00 83.00           H  
ATOM   4155  C   ARG B 112      16.987 -24.786   9.214  1.00 83.00           C  
ATOM   4156  CB  ARG B 112      19.003 -26.323   9.413  1.00 83.00           C  
ATOM   4157  HB2 ARG B 112      19.273 -26.042   8.396  1.00 83.00           H  
ATOM   4158  HB3 ARG B 112      19.287 -27.363   9.574  1.00 83.00           H  
ATOM   4159  O   ARG B 112      16.977 -23.909  10.068  1.00 83.00           O  
ATOM   4160  CG  ARG B 112      19.769 -25.451  10.420  1.00 83.00           C  
ATOM   4161  HG2 ARG B 112      19.496 -25.755  11.430  1.00 83.00           H  
ATOM   4162  HG3 ARG B 112      19.497 -24.404  10.280  1.00 83.00           H  
ATOM   4163  CD  ARG B 112      21.287 -25.562  10.264  1.00 83.00           C  
ATOM   4164  HD2 ARG B 112      21.568 -26.614  10.203  1.00 83.00           H  
ATOM   4165  HD3 ARG B 112      21.748 -25.124  11.149  1.00 83.00           H  
ATOM   4166  NE  ARG B 112      21.749 -24.831   9.069  1.00 83.00           N  
ATOM   4167  HE  ARG B 112      21.044 -24.323   8.555  1.00 83.00           H  
ATOM   4168  NH1 ARG B 112      23.997 -25.206   9.322  1.00 83.00           N  
ATOM   4169 HH11 ARG B 112      23.788 -25.757  10.143  1.00 83.00           H  
ATOM   4170 HH12 ARG B 112      24.947 -25.024   9.033  1.00 83.00           H  
ATOM   4171  NH2 ARG B 112      23.279 -23.875   7.677  1.00 83.00           N  
ATOM   4172 HH21 ARG B 112      22.547 -23.334   7.239  1.00 83.00           H  
ATOM   4173 HH22 ARG B 112      24.237 -23.676   7.426  1.00 83.00           H  
ATOM   4174  CZ  ARG B 112      23.001 -24.642   8.693  1.00 83.00           C  
ATOM   4175  N   GLU B 113      16.595 -24.580   7.962  1.00 86.26           N  
ATOM   4176  H   GLU B 113      16.598 -25.359   7.319  1.00 86.26           H  
ATOM   4177  CA  GLU B 113      15.947 -23.347   7.511  1.00 86.26           C  
ATOM   4178  HA  GLU B 113      16.449 -22.485   7.952  1.00 86.26           H  
ATOM   4179  C   GLU B 113      14.487 -23.303   7.973  1.00 86.26           C  
ATOM   4180  CB  GLU B 113      16.085 -23.244   5.989  1.00 86.26           C  
ATOM   4181  HB2 GLU B 113      17.147 -23.246   5.744  1.00 86.26           H  
ATOM   4182  HB3 GLU B 113      15.626 -24.121   5.532  1.00 86.26           H  
ATOM   4183  O   GLU B 113      14.079 -22.311   8.562  1.00 86.26           O  
ATOM   4184  CG  GLU B 113      15.443 -21.975   5.412  1.00 86.26           C  
ATOM   4185  HG2 GLU B 113      14.372 -21.994   5.614  1.00 86.26           H  
ATOM   4186  HG3 GLU B 113      15.866 -21.105   5.915  1.00 86.26           H  
ATOM   4187  CD  GLU B 113      15.656 -21.845   3.899  1.00 86.26           C  
ATOM   4188  OE1 GLU B 113      15.295 -20.765   3.368  1.00 86.26           O  
ATOM   4189  OE2 GLU B 113      16.170 -22.815   3.289  1.00 86.26           O  
ATOM   4190  N   ALA B 114      13.733 -24.398   7.836  1.00 92.18           N  
ATOM   4191  H   ALA B 114      14.112 -25.184   7.327  1.00 92.18           H  
ATOM   4192  CA  ALA B 114      12.352 -24.491   8.316  1.00 92.18           C  
ATOM   4193  HA  ALA B 114      11.758 -23.731   7.808  1.00 92.18           H  
ATOM   4194  C   ALA B 114      12.217 -24.242   9.831  1.00 92.18           C  
ATOM   4195  CB  ALA B 114      11.804 -25.870   7.937  1.00 92.18           C  
ATOM   4196  HB1 ALA B 114      10.774 -25.957   8.281  1.00 92.18           H  
ATOM   4197  HB2 ALA B 114      11.825 -25.989   6.854  1.00 92.18           H  
ATOM   4198  HB3 ALA B 114      12.401 -26.654   8.403  1.00 92.18           H  
ATOM   4199  O   ALA B 114      11.239 -23.638  10.260  1.00 92.18           O  
ATOM   4200  N   LEU B 115      13.210 -24.655  10.632  1.00 89.01           N  
ATOM   4201  H   LEU B 115      13.935 -25.228  10.225  1.00 89.01           H  
ATOM   4202  CA  LEU B 115      13.289 -24.355  12.069  1.00 89.01           C  
ATOM   4203  HA  LEU B 115      12.312 -24.548  12.513  1.00 89.01           H  
ATOM   4204  C   LEU B 115      13.641 -22.883  12.369  1.00 89.01           C  
ATOM   4205  CB  LEU B 115      14.336 -25.300  12.694  1.00 89.01           C  
ATOM   4206  HB2 LEU B 115      14.148 -26.316  12.347  1.00 89.01           H  
ATOM   4207  HB3 LEU B 115      15.318 -25.000  12.328  1.00 89.01           H  
ATOM   4208  O   LEU B 115      13.391 -22.408  13.469  1.00 89.01           O  
ATOM   4209  CG  LEU B 115      14.361 -25.319  14.238  1.00 89.01           C  
ATOM   4210  HG  LEU B 115      14.407 -24.307  14.641  1.00 89.01           H  
ATOM   4211  CD1 LEU B 115      13.138 -26.037  14.812  1.00 89.01           C  
ATOM   4212 HD11 LEU B 115      13.068 -27.051  14.418  1.00 89.01           H  
ATOM   4213 HD12 LEU B 115      13.206 -26.070  15.900  1.00 89.01           H  
ATOM   4214 HD13 LEU B 115      12.236 -25.484  14.551  1.00 89.01           H  
ATOM   4215  CD2 LEU B 115      15.616 -26.045  14.725  1.00 89.01           C  
ATOM   4216 HD21 LEU B 115      16.501 -25.521  14.363  1.00 89.01           H  
ATOM   4217 HD22 LEU B 115      15.631 -26.049  15.815  1.00 89.01           H  
ATOM   4218 HD23 LEU B 115      15.619 -27.070  14.356  1.00 89.01           H  
ATOM   4219  N   ALA B 116      14.258 -22.169  11.426  1.00 86.99           N  
ATOM   4220  H   ALA B 116      14.402 -22.593  10.520  1.00 86.99           H  
ATOM   4221  CA  ALA B 116      14.600 -20.752  11.561  1.00 86.99           C  
ATOM   4222  HA  ALA B 116      14.692 -20.500  12.618  1.00 86.99           H  
ATOM   4223  C   ALA B 116      13.526 -19.818  10.971  1.00 86.99           C  
ATOM   4224  CB  ALA B 116      15.961 -20.538  10.897  1.00 86.99           C  
ATOM   4225  HB1 ALA B 116      16.681 -21.256  11.290  1.00 86.99           H  
ATOM   4226  HB2 ALA B 116      16.306 -19.523  11.095  1.00 86.99           H  
ATOM   4227  HB3 ALA B 116      15.862 -20.678   9.821  1.00 86.99           H  
ATOM   4228  O   ALA B 116      13.491 -18.638  11.312  1.00 86.99           O  
ATOM   4229  N   MET B 117      12.663 -20.343  10.096  1.00 90.86           N  
ATOM   4230  H   MET B 117      12.798 -21.307   9.826  1.00 90.86           H  
ATOM   4231  CA  MET B 117      11.532 -19.634   9.506  1.00 90.86           C  
ATOM   4232  HA  MET B 117      11.853 -18.640   9.195  1.00 90.86           H  
ATOM   4233  C   MET B 117      10.386 -19.462  10.499  1.00 90.86           C  
ATOM   4234  CB  MET B 117      11.010 -20.384   8.274  1.00 90.86           C  
ATOM   4235  HB2 MET B 117      10.027 -19.984   8.022  1.00 90.86           H  
ATOM   4236  HB3 MET B 117      10.896 -21.441   8.513  1.00 90.86           H  
ATOM   4237  O   MET B 117       9.849 -20.448  11.025  1.00 90.86           O  
ATOM   4238  CG  MET B 117      11.912 -20.231   7.047  1.00 90.86           C  
ATOM   4239  HG2 MET B 117      12.936 -20.485   7.321  1.00 90.86           H  
ATOM   4240  HG3 MET B 117      11.899 -19.189   6.730  1.00 90.86           H  
ATOM   4241  SD  MET B 117      11.423 -21.272   5.644  1.00 90.86           S  
ATOM   4242  CE  MET B 117       9.794 -20.573   5.266  1.00 90.86           C  
ATOM   4243  HE1 MET B 117       9.107 -20.754   6.092  1.00 90.86           H  
ATOM   4244  HE2 MET B 117       9.395 -21.037   4.364  1.00 90.86           H  
ATOM   4245  HE3 MET B 117       9.881 -19.496   5.121  1.00 90.86           H  
ATOM   4246  N   ASP B 118       9.939 -18.214  10.632  1.00 92.43           N  
ATOM   4247  H   ASP B 118      10.431 -17.458  10.178  1.00 92.43           H  
ATOM   4248  CA  ASP B 118       8.656 -17.866  11.227  1.00 92.43           C  
ATOM   4249  HA  ASP B 118       8.741 -18.004  12.305  1.00 92.43           H  
ATOM   4250  C   ASP B 118       7.558 -18.783  10.637  1.00 92.43           C  
ATOM   4251  CB  ASP B 118       8.375 -16.370  10.966  1.00 92.43           C  
ATOM   4252  HB2 ASP B 118       9.185 -15.782  11.397  1.00 92.43           H  
ATOM   4253  HB3 ASP B 118       8.367 -16.194   9.890  1.00 92.43           H  
ATOM   4254  O   ASP B 118       7.440 -18.888   9.404  1.00 92.43           O  
ATOM   4255  CG  ASP B 118       7.049 -15.861  11.542  1.00 92.43           C  
ATOM   4256  OD1 ASP B 118       6.240 -16.691  12.002  1.00 92.43           O  
ATOM   4257  OD2 ASP B 118       6.772 -14.650  11.430  1.00 92.43           O  
ATOM   4258  N   PRO B 119       6.762 -19.486  11.473  1.00 94.98           N  
ATOM   4259  CA  PRO B 119       5.608 -20.248  11.005  1.00 94.98           C  
ATOM   4260  HA  PRO B 119       5.958 -21.109  10.436  1.00 94.98           H  
ATOM   4261  C   PRO B 119       4.666 -19.443  10.094  1.00 94.98           C  
ATOM   4262  CB  PRO B 119       4.902 -20.754  12.268  1.00 94.98           C  
ATOM   4263  HB2 PRO B 119       3.816 -20.731  12.174  1.00 94.98           H  
ATOM   4264  HB3 PRO B 119       5.235 -21.770  12.482  1.00 94.98           H  
ATOM   4265  O   PRO B 119       4.060 -20.040   9.209  1.00 94.98           O  
ATOM   4266  CG  PRO B 119       5.393 -19.823  13.375  1.00 94.98           C  
ATOM   4267  HG2 PRO B 119       4.804 -18.906  13.375  1.00 94.98           H  
ATOM   4268  HG3 PRO B 119       5.368 -20.300  14.355  1.00 94.98           H  
ATOM   4269  CD  PRO B 119       6.813 -19.506  12.931  1.00 94.98           C  
ATOM   4270  HD2 PRO B 119       7.105 -18.548  13.363  1.00 94.98           H  
ATOM   4271  HD3 PRO B 119       7.496 -20.287  13.265  1.00 94.98           H  
ATOM   4272  N   GLN B 120       4.599 -18.112  10.198  1.00 96.04           N  
ATOM   4273  H   GLN B 120       5.124 -17.655  10.930  1.00 96.04           H  
ATOM   4274  CA  GLN B 120       3.849 -17.265   9.262  1.00 96.04           C  
ATOM   4275  HA  GLN B 120       2.800 -17.556   9.316  1.00 96.04           H  
ATOM   4276  C   GLN B 120       4.297 -17.454   7.800  1.00 96.04           C  
ATOM   4277  CB  GLN B 120       3.963 -15.788   9.678  1.00 96.04           C  
ATOM   4278  HB2 GLN B 120       3.454 -15.173   8.937  1.00 96.04           H  
ATOM   4279  HB3 GLN B 120       5.011 -15.487   9.690  1.00 96.04           H  
ATOM   4280  O   GLN B 120       3.452 -17.631   6.922  1.00 96.04           O  
ATOM   4281  CG  GLN B 120       3.323 -15.528  11.051  1.00 96.04           C  
ATOM   4282  HG2 GLN B 120       3.898 -16.020  11.835  1.00 96.04           H  
ATOM   4283  HG3 GLN B 120       2.317 -15.948  11.056  1.00 96.04           H  
ATOM   4284  CD  GLN B 120       3.211 -14.053  11.408  1.00 96.04           C  
ATOM   4285  NE2 GLN B 120       4.305 -13.373  11.663  1.00 96.04           N  
ATOM   4286 HE21 GLN B 120       4.212 -12.461  12.086  1.00 96.04           H  
ATOM   4287 HE22 GLN B 120       5.193 -13.855  11.686  1.00 96.04           H  
ATOM   4288  OE1 GLN B 120       2.115 -13.516  11.468  1.00 96.04           O  
ATOM   4289  N   GLN B 121       5.609 -17.509   7.522  1.00 95.87           N  
ATOM   4290  H   GLN B 121       6.263 -17.466   8.290  1.00 95.87           H  
ATOM   4291  CA  GLN B 121       6.122 -17.769   6.164  1.00 95.87           C  
ATOM   4292  HA  GLN B 121       5.642 -17.079   5.471  1.00 95.87           H  
ATOM   4293  C   GLN B 121       5.795 -19.198   5.688  1.00 95.87           C  
ATOM   4294  CB  GLN B 121       7.647 -17.551   6.089  1.00 95.87           C  
ATOM   4295  HB2 GLN B 121       8.148 -18.275   6.731  1.00 95.87           H  
ATOM   4296  HB3 GLN B 121       7.944 -17.752   5.060  1.00 95.87           H  
ATOM   4297  O   GLN B 121       5.564 -19.427   4.501  1.00 95.87           O  
ATOM   4298  CG  GLN B 121       8.140 -16.139   6.466  1.00 95.87           C  
ATOM   4299  HG2 GLN B 121       7.505 -15.395   5.984  1.00 95.87           H  
ATOM   4300  HG3 GLN B 121       8.056 -16.004   7.544  1.00 95.87           H  
ATOM   4301  CD  GLN B 121       9.594 -15.873   6.049  1.00 95.87           C  
ATOM   4302  NE2 GLN B 121      10.159 -14.735   6.382  1.00 95.87           N  
ATOM   4303 HE21 GLN B 121       9.700 -14.064   6.982  1.00 95.87           H  
ATOM   4304 HE22 GLN B 121      11.123 -14.608   6.113  1.00 95.87           H  
ATOM   4305  OE1 GLN B 121      10.250 -16.667   5.379  1.00 95.87           O  
ATOM   4306  N   ARG B 122       5.768 -20.165   6.614  1.00 97.30           N  
ATOM   4307  H   ARG B 122       5.923 -19.884   7.572  1.00 97.30           H  
ATOM   4308  CA  ARG B 122       5.496 -21.585   6.336  1.00 97.30           C  
ATOM   4309  HA  ARG B 122       6.038 -21.888   5.440  1.00 97.30           H  
ATOM   4310  C   ARG B 122       4.021 -21.831   6.005  1.00 97.30           C  
ATOM   4311  CB  ARG B 122       5.994 -22.439   7.518  1.00 97.30           C  
ATOM   4312  HB2 ARG B 122       5.549 -22.092   8.451  1.00 97.30           H  
ATOM   4313  HB3 ARG B 122       5.685 -23.472   7.363  1.00 97.30           H  
ATOM   4314  O   ARG B 122       3.719 -22.431   4.976  1.00 97.30           O  
ATOM   4315  CG  ARG B 122       7.529 -22.371   7.610  1.00 97.30           C  
ATOM   4316  HG2 ARG B 122       7.841 -21.352   7.838  1.00 97.30           H  
ATOM   4317  HG3 ARG B 122       7.931 -22.647   6.636  1.00 97.30           H  
ATOM   4318  CD  ARG B 122       8.151 -23.315   8.640  1.00 97.30           C  
ATOM   4319  HD2 ARG B 122       9.197 -23.463   8.368  1.00 97.30           H  
ATOM   4320  HD3 ARG B 122       7.655 -24.283   8.573  1.00 97.30           H  
ATOM   4321  NE  ARG B 122       8.121 -22.777  10.014  1.00 97.30           N  
ATOM   4322  HE  ARG B 122       8.554 -21.877  10.166  1.00 97.30           H  
ATOM   4323  NH1 ARG B 122       7.341 -24.658  11.059  1.00 97.30           N  
ATOM   4324 HH11 ARG B 122       7.048 -25.178  11.874  1.00 97.30           H  
ATOM   4325 HH12 ARG B 122       7.063 -25.033  10.163  1.00 97.30           H  
ATOM   4326  NH2 ARG B 122       8.053 -22.901  12.267  1.00 97.30           N  
ATOM   4327 HH21 ARG B 122       8.555 -22.025  12.283  1.00 97.30           H  
ATOM   4328 HH22 ARG B 122       7.878 -23.412  13.120  1.00 97.30           H  
ATOM   4329  CZ  ARG B 122       7.833 -23.451  11.109  1.00 97.30           C  
ATOM   4330  N   GLN B 123       3.113 -21.278   6.810  1.00 97.69           N  
ATOM   4331  H   GLN B 123       3.444 -20.790   7.630  1.00 97.69           H  
ATOM   4332  CA  GLN B 123       1.667 -21.324   6.565  1.00 97.69           C  
ATOM   4333  HA  GLN B 123       1.362 -22.363   6.443  1.00 97.69           H  
ATOM   4334  C   GLN B 123       1.288 -20.589   5.267  1.00 97.69           C  
ATOM   4335  CB  GLN B 123       0.917 -20.727   7.773  1.00 97.69           C  
ATOM   4336  HB2 GLN B 123      -0.147 -20.679   7.539  1.00 97.69           H  
ATOM   4337  HB3 GLN B 123       1.265 -19.706   7.932  1.00 97.69           H  
ATOM   4338  O   GLN B 123       0.442 -21.072   4.516  1.00 97.69           O  
ATOM   4339  CG  GLN B 123       1.086 -21.513   9.089  1.00 97.69           C  
ATOM   4340  HG2 GLN B 123       2.143 -21.585   9.342  1.00 97.69           H  
ATOM   4341  HG3 GLN B 123       0.598 -20.956   9.889  1.00 97.69           H  
ATOM   4342  CD  GLN B 123       0.504 -22.927   9.087  1.00 97.69           C  
ATOM   4343  NE2 GLN B 123       0.971 -23.776   9.979  1.00 97.69           N  
ATOM   4344 HE21 GLN B 123       1.745 -23.532  10.581  1.00 97.69           H  
ATOM   4345 HE22 GLN B 123       0.625 -24.724   9.991  1.00 97.69           H  
ATOM   4346  OE1 GLN B 123      -0.371 -23.287   8.308  1.00 97.69           O  
ATOM   4347  N   LEU B 124       1.945 -19.461   4.958  1.00 97.98           N  
ATOM   4348  H   LEU B 124       2.593 -19.076   5.631  1.00 97.98           H  
ATOM   4349  CA  LEU B 124       1.761 -18.747   3.689  1.00 97.98           C  
ATOM   4350  HA  LEU B 124       0.701 -18.523   3.566  1.00 97.98           H  
ATOM   4351  C   LEU B 124       2.158 -19.580   2.466  1.00 97.98           C  
ATOM   4352  CB  LEU B 124       2.565 -17.437   3.697  1.00 97.98           C  
ATOM   4353  HB2 LEU B 124       3.532 -17.621   4.164  1.00 97.98           H  
ATOM   4354  HB3 LEU B 124       2.761 -17.146   2.665  1.00 97.98           H  
ATOM   4355  O   LEU B 124       1.423 -19.558   1.481  1.00 97.98           O  
ATOM   4356  CG  LEU B 124       1.875 -16.253   4.394  1.00 97.98           C  
ATOM   4357  HG  LEU B 124       1.551 -16.552   5.391  1.00 97.98           H  
ATOM   4358  CD1 LEU B 124       2.886 -15.112   4.512  1.00 97.98           C  
ATOM   4359 HD11 LEU B 124       2.420 -14.243   4.976  1.00 97.98           H  
ATOM   4360 HD12 LEU B 124       3.265 -14.839   3.527  1.00 97.98           H  
ATOM   4361 HD13 LEU B 124       3.719 -15.432   5.139  1.00 97.98           H  
ATOM   4362  CD2 LEU B 124       0.663 -15.735   3.611  1.00 97.98           C  
ATOM   4363 HD21 LEU B 124       0.224 -14.890   4.141  1.00 97.98           H  
ATOM   4364 HD22 LEU B 124       0.971 -15.417   2.614  1.00 97.98           H  
ATOM   4365 HD23 LEU B 124      -0.095 -16.513   3.519  1.00 97.98           H  
ATOM   4366  N   LEU B 125       3.281 -20.308   2.501  1.00 97.75           N  
ATOM   4367  H   LEU B 125       3.857 -20.270   3.330  1.00 97.75           H  
ATOM   4368  CA  LEU B 125       3.718 -21.144   1.375  1.00 97.75           C  
ATOM   4369  HA  LEU B 125       3.771 -20.522   0.482  1.00 97.75           H  
ATOM   4370  C   LEU B 125       2.715 -22.257   1.054  1.00 97.75           C  
ATOM   4371  CB  LEU B 125       5.103 -21.751   1.669  1.00 97.75           C  
ATOM   4372  HB2 LEU B 125       5.205 -22.678   1.104  1.00 97.75           H  
ATOM   4373  HB3 LEU B 125       5.158 -22.011   2.726  1.00 97.75           H  
ATOM   4374  O   LEU B 125       2.329 -22.412  -0.105  1.00 97.75           O  
ATOM   4375  CG  LEU B 125       6.293 -20.851   1.303  1.00 97.75           C  
ATOM   4376  HG  LEU B 125       6.197 -19.883   1.795  1.00 97.75           H  
ATOM   4377  CD1 LEU B 125       7.577 -21.529   1.781  1.00 97.75           C  
ATOM   4378 HD11 LEU B 125       7.552 -21.625   2.866  1.00 97.75           H  
ATOM   4379 HD12 LEU B 125       8.441 -20.933   1.485  1.00 97.75           H  
ATOM   4380 HD13 LEU B 125       7.660 -22.516   1.326  1.00 97.75           H  
ATOM   4381  CD2 LEU B 125       6.422 -20.640  -0.209  1.00 97.75           C  
ATOM   4382 HD21 LEU B 125       7.320 -20.063  -0.431  1.00 97.75           H  
ATOM   4383 HD22 LEU B 125       6.484 -21.603  -0.716  1.00 97.75           H  
ATOM   4384 HD23 LEU B 125       5.561 -20.091  -0.590  1.00 97.75           H  
ATOM   4385  N   GLU B 126       2.257 -22.994   2.067  1.00 98.35           N  
ATOM   4386  H   GLU B 126       2.613 -22.824   2.996  1.00 98.35           H  
ATOM   4387  CA  GLU B 126       1.286 -24.077   1.867  1.00 98.35           C  
ATOM   4388  HA  GLU B 126       1.634 -24.721   1.060  1.00 98.35           H  
ATOM   4389  C   GLU B 126      -0.074 -23.543   1.404  1.00 98.35           C  
ATOM   4390  CB  GLU B 126       1.171 -24.942   3.129  1.00 98.35           C  
ATOM   4391  HB2 GLU B 126       0.312 -25.600   3.003  1.00 98.35           H  
ATOM   4392  HB3 GLU B 126       1.021 -24.310   4.005  1.00 98.35           H  
ATOM   4393  O   GLU B 126      -0.587 -24.000   0.383  1.00 98.35           O  
ATOM   4394  CG  GLU B 126       2.427 -25.812   3.302  1.00 98.35           C  
ATOM   4395  HG2 GLU B 126       2.530 -26.418   2.402  1.00 98.35           H  
ATOM   4396  HG3 GLU B 126       3.298 -25.162   3.385  1.00 98.35           H  
ATOM   4397  CD  GLU B 126       2.394 -26.758   4.511  1.00 98.35           C  
ATOM   4398  OE1 GLU B 126       3.426 -27.418   4.762  1.00 98.35           O  
ATOM   4399  OE2 GLU B 126       1.344 -26.833   5.189  1.00 98.35           O  
ATOM   4400  N   ALA B 127      -0.606 -22.499   2.051  1.00 98.47           N  
ATOM   4401  H   ALA B 127      -0.143 -22.137   2.872  1.00 98.47           H  
ATOM   4402  CA  ALA B 127      -1.846 -21.863   1.607  1.00 98.47           C  
ATOM   4403  HA  ALA B 127      -2.636 -22.615   1.612  1.00 98.47           H  
ATOM   4404  C   ALA B 127      -1.734 -21.309   0.170  1.00 98.47           C  
ATOM   4405  CB  ALA B 127      -2.219 -20.765   2.610  1.00 98.47           C  
ATOM   4406  HB1 ALA B 127      -1.442 -20.001   2.635  1.00 98.47           H  
ATOM   4407  HB2 ALA B 127      -3.165 -20.309   2.319  1.00 98.47           H  
ATOM   4408  HB3 ALA B 127      -2.327 -21.201   3.603  1.00 98.47           H  
ATOM   4409  O   ALA B 127      -2.691 -21.394  -0.603  1.00 98.47           O  
ATOM   4410  N   SER B 128      -0.568 -20.784  -0.220  1.00 98.42           N  
ATOM   4411  H   SER B 128       0.182 -20.737   0.455  1.00 98.42           H  
ATOM   4412  CA  SER B 128      -0.317 -20.287  -1.580  1.00 98.42           C  
ATOM   4413  HA  SER B 128      -1.134 -19.625  -1.864  1.00 98.42           H  
ATOM   4414  C   SER B 128      -0.253 -21.402  -2.622  1.00 98.42           C  
ATOM   4415  CB  SER B 128       0.984 -19.486  -1.647  1.00 98.42           C  
ATOM   4416  HB2 SER B 128       1.157 -19.161  -2.673  1.00 98.42           H  
ATOM   4417  HB3 SER B 128       1.822 -20.108  -1.333  1.00 98.42           H  
ATOM   4418  O   SER B 128      -0.687 -21.187  -3.747  1.00 98.42           O  
ATOM   4419  OG  SER B 128       0.895 -18.351  -0.815  1.00 98.42           O  
ATOM   4420  HG  SER B 128       1.032 -18.666   0.081  1.00 98.42           H  
ATOM   4421  N   TRP B 129       0.237 -22.596  -2.279  1.00 98.42           N  
ATOM   4422  H   TRP B 129       0.603 -22.726  -1.347  1.00 98.42           H  
ATOM   4423  CA  TRP B 129       0.156 -23.760  -3.169  1.00 98.42           C  
ATOM   4424  HA  TRP B 129       0.517 -23.482  -4.159  1.00 98.42           H  
ATOM   4425  C   TRP B 129      -1.298 -24.228  -3.330  1.00 98.42           C  
ATOM   4426  CB  TRP B 129       1.051 -24.882  -2.630  1.00 98.42           C  
ATOM   4427  HB2 TRP B 129       2.059 -24.491  -2.492  1.00 98.42           H  
ATOM   4428  HB3 TRP B 129       0.688 -25.206  -1.654  1.00 98.42           H  
ATOM   4429  O   TRP B 129      -1.809 -24.348  -4.447  1.00 98.42           O  
ATOM   4430  CG  TRP B 129       1.128 -26.072  -3.532  1.00 98.42           C  
ATOM   4431  CD1 TRP B 129       0.227 -27.080  -3.588  1.00 98.42           C  
ATOM   4432  HD1 TRP B 129      -0.658 -27.164  -2.974  1.00 98.42           H  
ATOM   4433  CD2 TRP B 129       2.115 -26.363  -4.568  1.00 98.42           C  
ATOM   4434  CE2 TRP B 129       1.732 -27.568  -5.229  1.00 98.42           C  
ATOM   4435  CE3 TRP B 129       3.288 -25.722  -5.025  1.00 98.42           C  
ATOM   4436  HE3 TRP B 129       3.599 -24.800  -4.555  1.00 98.42           H  
ATOM   4437  NE1 TRP B 129       0.570 -27.956  -4.598  1.00 98.42           N  
ATOM   4438  HE1 TRP B 129      -0.033 -28.712  -4.889  1.00 98.42           H  
ATOM   4439  CH2 TRP B 129       3.633 -27.445  -6.723  1.00 98.42           C  
ATOM   4440  HH2 TRP B 129       4.189 -27.834  -7.564  1.00 98.42           H  
ATOM   4441  CZ2 TRP B 129       2.461 -28.097  -6.303  1.00 98.42           C  
ATOM   4442  HZ2 TRP B 129       2.107 -28.981  -6.813  1.00 98.42           H  
ATOM   4443  CZ3 TRP B 129       4.047 -26.262  -6.083  1.00 98.42           C  
ATOM   4444  HZ3 TRP B 129       4.933 -25.749  -6.425  1.00 98.42           H  
ATOM   4445  N   GLU B 130      -1.994 -24.408  -2.204  1.00 98.29           N  
ATOM   4446  H   GLU B 130      -1.510 -24.284  -1.327  1.00 98.29           H  
ATOM   4447  CA  GLU B 130      -3.393 -24.845  -2.151  1.00 98.29           C  
ATOM   4448  HA  GLU B 130      -3.474 -25.848  -2.569  1.00 98.29           H  
ATOM   4449  C   GLU B 130      -4.329 -23.922  -2.954  1.00 98.29           C  
ATOM   4450  CB  GLU B 130      -3.857 -24.874  -0.683  1.00 98.29           C  
ATOM   4451  HB2 GLU B 130      -3.629 -23.904  -0.242  1.00 98.29           H  
ATOM   4452  HB3 GLU B 130      -4.939 -25.001  -0.664  1.00 98.29           H  
ATOM   4453  O   GLU B 130      -5.283 -24.401  -3.569  1.00 98.29           O  
ATOM   4454  CG  GLU B 130      -3.236 -25.987   0.187  1.00 98.29           C  
ATOM   4455  HG2 GLU B 130      -2.159 -26.025   0.020  1.00 98.29           H  
ATOM   4456  HG3 GLU B 130      -3.651 -26.943  -0.131  1.00 98.29           H  
ATOM   4457  CD  GLU B 130      -3.509 -25.786   1.695  1.00 98.29           C  
ATOM   4458  OE1 GLU B 130      -2.936 -26.539   2.520  1.00 98.29           O  
ATOM   4459  OE2 GLU B 130      -4.300 -24.879   2.047  1.00 98.29           O  
ATOM   4460  N   VAL B 131      -4.084 -22.603  -2.992  1.00 98.26           N  
ATOM   4461  H   VAL B 131      -3.302 -22.249  -2.461  1.00 98.26           H  
ATOM   4462  CA  VAL B 131      -4.988 -21.656  -3.674  1.00 98.26           C  
ATOM   4463  HA  VAL B 131      -5.985 -21.864  -3.288  1.00 98.26           H  
ATOM   4464  C   VAL B 131      -5.059 -21.888  -5.190  1.00 98.26           C  
ATOM   4465  CB  VAL B 131      -4.660 -20.186  -3.320  1.00 98.26           C  
ATOM   4466  HB  VAL B 131      -4.252 -20.149  -2.310  1.00 98.26           H  
ATOM   4467  O   VAL B 131      -6.143 -21.769  -5.768  1.00 98.26           O  
ATOM   4468  CG1 VAL B 131      -3.661 -19.492  -4.252  1.00 98.26           C  
ATOM   4469 HG11 VAL B 131      -2.740 -20.072  -4.305  1.00 98.26           H  
ATOM   4470 HG12 VAL B 131      -4.064 -19.391  -5.260  1.00 98.26           H  
ATOM   4471 HG13 VAL B 131      -3.423 -18.502  -3.862  1.00 98.26           H  
ATOM   4472  CG2 VAL B 131      -5.942 -19.353  -3.316  1.00 98.26           C  
ATOM   4473 HG21 VAL B 131      -6.425 -19.398  -4.292  1.00 98.26           H  
ATOM   4474 HG22 VAL B 131      -5.710 -18.317  -3.072  1.00 98.26           H  
ATOM   4475 HG23 VAL B 131      -6.610 -19.742  -2.547  1.00 98.26           H  
ATOM   4476  N   PHE B 132      -3.944 -22.268  -5.827  1.00 98.06           N  
ATOM   4477  H   PHE B 132      -3.105 -22.397  -5.280  1.00 98.06           H  
ATOM   4478  CA  PHE B 132      -3.887 -22.598  -7.257  1.00 98.06           C  
ATOM   4479  HA  PHE B 132      -4.419 -21.835  -7.827  1.00 98.06           H  
ATOM   4480  C   PHE B 132      -4.571 -23.936  -7.544  1.00 98.06           C  
ATOM   4481  CB  PHE B 132      -2.429 -22.631  -7.729  1.00 98.06           C  
ATOM   4482  HB2 PHE B 132      -2.380 -23.132  -8.696  1.00 98.06           H  
ATOM   4483  HB3 PHE B 132      -1.851 -23.221  -7.019  1.00 98.06           H  
ATOM   4484  O   PHE B 132      -5.460 -24.008  -8.397  1.00 98.06           O  
ATOM   4485  CG  PHE B 132      -1.777 -21.274  -7.880  1.00 98.06           C  
ATOM   4486  CD1 PHE B 132      -2.137 -20.430  -8.948  1.00 98.06           C  
ATOM   4487  HD1 PHE B 132      -2.879 -20.753  -9.663  1.00 98.06           H  
ATOM   4488  CD2 PHE B 132      -0.790 -20.863  -6.969  1.00 98.06           C  
ATOM   4489  HD2 PHE B 132      -0.493 -21.517  -6.163  1.00 98.06           H  
ATOM   4490  CE1 PHE B 132      -1.521 -19.174  -9.093  1.00 98.06           C  
ATOM   4491  HE1 PHE B 132      -1.789 -18.530  -9.917  1.00 98.06           H  
ATOM   4492  CE2 PHE B 132      -0.181 -19.606  -7.109  1.00 98.06           C  
ATOM   4493  HE2 PHE B 132       0.566 -19.288  -6.397  1.00 98.06           H  
ATOM   4494  CZ  PHE B 132      -0.541 -18.765  -8.173  1.00 98.06           C  
ATOM   4495  HZ  PHE B 132      -0.049 -17.810  -8.285  1.00 98.06           H  
ATOM   4496  N   GLU B 133      -4.259 -24.972  -6.761  1.00 96.96           N  
ATOM   4497  H   GLU B 133      -3.526 -24.857  -6.075  1.00 96.96           H  
ATOM   4498  CA  GLU B 133      -4.889 -26.291  -6.895  1.00 96.96           C  
ATOM   4499  HA  GLU B 133      -4.661 -26.695  -7.882  1.00 96.96           H  
ATOM   4500  C   GLU B 133      -6.418 -26.231  -6.744  1.00 96.96           C  
ATOM   4501  CB  GLU B 133      -4.344 -27.237  -5.822  1.00 96.96           C  
ATOM   4502  HB2 GLU B 133      -4.407 -26.759  -4.844  1.00 96.96           H  
ATOM   4503  HB3 GLU B 133      -4.983 -28.120  -5.804  1.00 96.96           H  
ATOM   4504  O   GLU B 133      -7.150 -26.983  -7.399  1.00 96.96           O  
ATOM   4505  CG  GLU B 133      -2.904 -27.693  -6.081  1.00 96.96           C  
ATOM   4506  HG2 GLU B 133      -2.813 -27.978  -7.129  1.00 96.96           H  
ATOM   4507  HG3 GLU B 133      -2.224 -26.862  -5.890  1.00 96.96           H  
ATOM   4508  CD  GLU B 133      -2.521 -28.895  -5.204  1.00 96.96           C  
ATOM   4509  OE1 GLU B 133      -1.542 -29.586  -5.570  1.00 96.96           O  
ATOM   4510  OE2 GLU B 133      -3.230 -29.160  -4.207  1.00 96.96           O  
ATOM   4511  N   ARG B 134      -6.912 -25.323  -5.892  1.00 97.52           N  
ATOM   4512  H   ARG B 134      -6.236 -24.809  -5.345  1.00 97.52           H  
ATOM   4513  CA  ARG B 134      -8.340 -25.082  -5.635  1.00 97.52           C  
ATOM   4514  HA  ARG B 134      -8.871 -26.031  -5.715  1.00 97.52           H  
ATOM   4515  C   ARG B 134      -9.004 -24.161  -6.666  1.00 97.52           C  
ATOM   4516  CB  ARG B 134      -8.495 -24.559  -4.200  1.00 97.52           C  
ATOM   4517  HB2 ARG B 134      -7.875 -23.672  -4.069  1.00 97.52           H  
ATOM   4518  HB3 ARG B 134      -9.535 -24.277  -4.037  1.00 97.52           H  
ATOM   4519  O   ARG B 134     -10.228 -24.208  -6.800  1.00 97.52           O  
ATOM   4520  CG  ARG B 134      -8.096 -25.636  -3.168  1.00 97.52           C  
ATOM   4521  HG2 ARG B 134      -7.097 -26.021  -3.373  1.00 97.52           H  
ATOM   4522  HG3 ARG B 134      -8.784 -26.477  -3.244  1.00 97.52           H  
ATOM   4523  CD  ARG B 134      -8.117 -25.092  -1.736  1.00 97.52           C  
ATOM   4524  HD2 ARG B 134      -7.503 -24.193  -1.684  1.00 97.52           H  
ATOM   4525  HD3 ARG B 134      -7.685 -25.830  -1.061  1.00 97.52           H  
ATOM   4526  NE  ARG B 134      -9.497 -24.781  -1.355  1.00 97.52           N  
ATOM   4527  HE  ARG B 134      -9.792 -23.834  -1.548  1.00 97.52           H  
ATOM   4528  NH1 ARG B 134     -10.123 -26.760  -0.343  1.00 97.52           N  
ATOM   4529 HH11 ARG B 134      -9.167 -26.961  -0.086  1.00 97.52           H  
ATOM   4530 HH12 ARG B 134     -10.892 -27.292   0.037  1.00 97.52           H  
ATOM   4531  NH2 ARG B 134     -11.647 -25.383  -1.193  1.00 97.52           N  
ATOM   4532 HH21 ARG B 134     -12.357 -25.875  -0.672  1.00 97.52           H  
ATOM   4533 HH22 ARG B 134     -11.944 -24.521  -1.629  1.00 97.52           H  
ATOM   4534  CZ  ARG B 134     -10.405 -25.648  -0.961  1.00 97.52           C  
ATOM   4535  N   ALA B 135      -8.221 -23.383  -7.417  1.00 97.56           N  
ATOM   4536  H   ALA B 135      -7.232 -23.365  -7.210  1.00 97.56           H  
ATOM   4537  CA  ALA B 135      -8.663 -22.680  -8.624  1.00 97.56           C  
ATOM   4538  HA  ALA B 135      -9.666 -22.289  -8.454  1.00 97.56           H  
ATOM   4539  C   ALA B 135      -8.743 -23.599  -9.861  1.00 97.56           C  
ATOM   4540  CB  ALA B 135      -7.726 -21.491  -8.876  1.00 97.56           C  
ATOM   4541  HB1 ALA B 135      -7.673 -20.857  -7.991  1.00 97.56           H  
ATOM   4542  HB2 ALA B 135      -8.102 -20.903  -9.713  1.00 97.56           H  
ATOM   4543  HB3 ALA B 135      -6.724 -21.845  -9.120  1.00 97.56           H  
ATOM   4544  O   ALA B 135      -9.348 -23.221 -10.863  1.00 97.56           O  
ATOM   4545  N   GLY B 136      -8.167 -24.807  -9.788  1.00 96.89           N  
ATOM   4546  H   GLY B 136      -7.655 -25.035  -8.948  1.00 96.89           H  
ATOM   4547  CA  GLY B 136      -8.052 -25.726 -10.925  1.00 96.89           C  
ATOM   4548  HA2 GLY B 136      -7.959 -26.743 -10.544  1.00 96.89           H  
ATOM   4549  HA3 GLY B 136      -8.948 -25.668 -11.543  1.00 96.89           H  
ATOM   4550  C   GLY B 136      -6.836 -25.444 -11.813  1.00 96.89           C  
ATOM   4551  O   GLY B 136      -6.872 -25.756 -12.998  1.00 96.89           O  
ATOM   4552  N   ILE B 137      -5.778 -24.859 -11.247  1.00 97.27           N  
ATOM   4553  H   ILE B 137      -5.804 -24.666 -10.256  1.00 97.27           H  
ATOM   4554  CA  ILE B 137      -4.540 -24.482 -11.938  1.00 97.27           C  
ATOM   4555  HA  ILE B 137      -4.635 -24.678 -13.006  1.00 97.27           H  
ATOM   4556  C   ILE B 137      -3.393 -25.339 -11.389  1.00 97.27           C  
ATOM   4557  CB  ILE B 137      -4.280 -22.967 -11.737  1.00 97.27           C  
ATOM   4558  HB  ILE B 137      -4.195 -22.783 -10.666  1.00 97.27           H  
ATOM   4559  O   ILE B 137      -3.221 -25.413 -10.175  1.00 97.27           O  
ATOM   4560  CG1 ILE B 137      -5.456 -22.112 -12.274  1.00 97.27           C  
ATOM   4561 HG12 ILE B 137      -5.517 -22.211 -13.358  1.00 97.27           H  
ATOM   4562 HG13 ILE B 137      -6.395 -22.473 -11.855  1.00 97.27           H  
ATOM   4563  CG2 ILE B 137      -2.954 -22.540 -12.393  1.00 97.27           C  
ATOM   4564 HG21 ILE B 137      -2.976 -22.750 -13.463  1.00 97.27           H  
ATOM   4565 HG22 ILE B 137      -2.770 -21.477 -12.240  1.00 97.27           H  
ATOM   4566 HG23 ILE B 137      -2.118 -23.077 -11.944  1.00 97.27           H  
ATOM   4567  CD1 ILE B 137      -5.364 -20.625 -11.907  1.00 97.27           C  
ATOM   4568 HD11 ILE B 137      -5.167 -20.526 -10.839  1.00 97.27           H  
ATOM   4569 HD12 ILE B 137      -4.573 -20.136 -12.475  1.00 97.27           H  
ATOM   4570 HD13 ILE B 137      -6.312 -20.138 -12.134  1.00 97.27           H  
ATOM   4571  N   ASP B 138      -2.591 -25.953 -12.265  1.00 97.06           N  
ATOM   4572  H   ASP B 138      -2.788 -25.868 -13.252  1.00 97.06           H  
ATOM   4573  CA  ASP B 138      -1.328 -26.597 -11.871  1.00 97.06           C  
ATOM   4574  HA  ASP B 138      -1.527 -27.329 -11.089  1.00 97.06           H  
ATOM   4575  C   ASP B 138      -0.331 -25.532 -11.353  1.00 97.06           C  
ATOM   4576  CB  ASP B 138      -0.743 -27.367 -13.075  1.00 97.06           C  
ATOM   4577  HB2 ASP B 138      -0.737 -26.714 -13.948  1.00 97.06           H  
ATOM   4578  HB3 ASP B 138      -1.389 -28.216 -13.299  1.00 97.06           H  
ATOM   4579  O   ASP B 138       0.067 -24.657 -12.131  1.00 97.06           O  
ATOM   4580  CG  ASP B 138       0.689 -27.873 -12.838  1.00 97.06           C  
ATOM   4581  OD1 ASP B 138       1.110 -27.967 -11.661  1.00 97.06           O  
ATOM   4582  OD2 ASP B 138       1.412 -28.117 -13.822  1.00 97.06           O  
ATOM   4583  N   PRO B 139       0.136 -25.584 -10.091  1.00 96.74           N  
ATOM   4584  CA  PRO B 139       1.082 -24.595  -9.569  1.00 96.74           C  
ATOM   4585  HA  PRO B 139       0.618 -23.611  -9.640  1.00 96.74           H  
ATOM   4586  C   PRO B 139       2.435 -24.550 -10.301  1.00 96.74           C  
ATOM   4587  CB  PRO B 139       1.268 -24.952  -8.094  1.00 96.74           C  
ATOM   4588  HB2 PRO B 139       1.389 -24.062  -7.477  1.00 96.74           H  
ATOM   4589  HB3 PRO B 139       2.129 -25.613  -7.990  1.00 96.74           H  
ATOM   4590  O   PRO B 139       3.115 -23.527 -10.262  1.00 96.74           O  
ATOM   4591  CG  PRO B 139      -0.004 -25.721  -7.744  1.00 96.74           C  
ATOM   4592  HG2 PRO B 139       0.140 -26.406  -6.908  1.00 96.74           H  
ATOM   4593  HG3 PRO B 139      -0.816 -25.026  -7.527  1.00 96.74           H  
ATOM   4594  CD  PRO B 139      -0.314 -26.471  -9.029  1.00 96.74           C  
ATOM   4595  HD2 PRO B 139       0.253 -27.402  -9.063  1.00 96.74           H  
ATOM   4596  HD3 PRO B 139      -1.383 -26.673  -9.080  1.00 96.74           H  
ATOM   4597  N   ALA B 140       2.840 -25.613 -11.006  1.00 93.95           N  
ATOM   4598  H   ALA B 140       2.248 -26.430 -11.051  1.00 93.95           H  
ATOM   4599  CA  ALA B 140       4.049 -25.585 -11.831  1.00 93.95           C  
ATOM   4600  HA  ALA B 140       4.842 -25.088 -11.272  1.00 93.95           H  
ATOM   4601  C   ALA B 140       3.847 -24.790 -13.137  1.00 93.95           C  
ATOM   4602  CB  ALA B 140       4.487 -27.028 -12.092  1.00 93.95           C  
ATOM   4603  HB1 ALA B 140       4.665 -27.526 -11.139  1.00 93.95           H  
ATOM   4604  HB2 ALA B 140       3.707 -27.558 -12.639  1.00 93.95           H  
ATOM   4605  HB3 ALA B 140       5.405 -27.035 -12.680  1.00 93.95           H  
ATOM   4606  O   ALA B 140       4.812 -24.252 -13.682  1.00 93.95           O  
ATOM   4607  N   SER B 141       2.601 -24.667 -13.614  1.00 95.32           N  
ATOM   4608  H   SER B 141       1.859 -25.115 -13.096  1.00 95.32           H  
ATOM   4609  CA  SER B 141       2.259 -23.959 -14.859  1.00 95.32           C  
ATOM   4610  HA  SER B 141       2.989 -24.251 -15.615  1.00 95.32           H  
ATOM   4611  C   SER B 141       2.339 -22.430 -14.747  1.00 95.32           C  
ATOM   4612  CB  SER B 141       0.881 -24.393 -15.381  1.00 95.32           C  
ATOM   4613  HB2 SER B 141       0.756 -23.999 -16.390  1.00 95.32           H  
ATOM   4614  HB3 SER B 141       0.831 -25.481 -15.432  1.00 95.32           H  
ATOM   4615  O   SER B 141       2.481 -21.752 -15.763  1.00 95.32           O  
ATOM   4616  OG  SER B 141      -0.182 -23.871 -14.610  1.00 95.32           O  
ATOM   4617  HG  SER B 141      -0.096 -24.205 -13.715  1.00 95.32           H  
ATOM   4618  N   VAL B 142       2.298 -21.872 -13.529  1.00 96.13           N  
ATOM   4619  H   VAL B 142       2.134 -22.476 -12.736  1.00 96.13           H  
ATOM   4620  CA  VAL B 142       2.415 -20.418 -13.275  1.00 96.13           C  
ATOM   4621  HA  VAL B 142       2.049 -19.900 -14.162  1.00 96.13           H  
ATOM   4622  C   VAL B 142       3.862 -19.928 -13.113  1.00 96.13           C  
ATOM   4623  CB  VAL B 142       1.515 -19.959 -12.110  1.00 96.13           C  
ATOM   4624  HB  VAL B 142       1.643 -18.886 -11.969  1.00 96.13           H  
ATOM   4625  O   VAL B 142       4.096 -18.733 -12.913  1.00 96.13           O  
ATOM   4626  CG1 VAL B 142       0.042 -20.214 -12.453  1.00 96.13           C  
ATOM   4627 HG11 VAL B 142      -0.209 -19.705 -13.384  1.00 96.13           H  
ATOM   4628 HG12 VAL B 142      -0.141 -21.282 -12.571  1.00 96.13           H  
ATOM   4629 HG13 VAL B 142      -0.592 -19.832 -11.653  1.00 96.13           H  
ATOM   4630  CG2 VAL B 142       1.829 -20.657 -10.785  1.00 96.13           C  
ATOM   4631 HG21 VAL B 142       1.282 -20.173  -9.976  1.00 96.13           H  
ATOM   4632 HG22 VAL B 142       1.517 -21.701 -10.835  1.00 96.13           H  
ATOM   4633 HG23 VAL B 142       2.895 -20.606 -10.568  1.00 96.13           H  
ATOM   4634  N   ARG B 143       4.856 -20.811 -13.247  1.00 94.59           N  
ATOM   4635  H   ARG B 143       4.615 -21.771 -13.450  1.00 94.59           H  
ATOM   4636  CA  ARG B 143       6.274 -20.440 -13.190  1.00 94.59           C  
ATOM   4637  HA  ARG B 143       6.427 -19.865 -12.277  1.00 94.59           H  
ATOM   4638  C   ARG B 143       6.666 -19.562 -14.387  1.00 94.59           C  
ATOM   4639  CB  ARG B 143       7.108 -21.723 -13.116  1.00 94.59           C  
ATOM   4640  HB2 ARG B 143       7.169 -22.185 -14.102  1.00 94.59           H  
ATOM   4641  HB3 ARG B 143       6.620 -22.421 -12.436  1.00 94.59           H  
ATOM   4642  O   ARG B 143       6.383 -19.910 -15.529  1.00 94.59           O  
ATOM   4643  CG  ARG B 143       8.508 -21.433 -12.574  1.00 94.59           C  
ATOM   4644  HG2 ARG B 143       8.396 -21.015 -11.574  1.00 94.59           H  
ATOM   4645  HG3 ARG B 143       9.028 -20.717 -13.210  1.00 94.59           H  
ATOM   4646  CD  ARG B 143       9.321 -22.723 -12.478  1.00 94.59           C  
ATOM   4647  HD2 ARG B 143       9.659 -23.006 -13.475  1.00 94.59           H  
ATOM   4648  HD3 ARG B 143       8.673 -23.507 -12.088  1.00 94.59           H  
ATOM   4649  NE  ARG B 143      10.470 -22.551 -11.570  1.00 94.59           N  
ATOM   4650  HE  ARG B 143      10.649 -21.611 -11.247  1.00 94.59           H  
ATOM   4651  NH1 ARG B 143      11.045 -24.762 -11.410  1.00 94.59           N  
ATOM   4652 HH11 ARG B 143      11.589 -25.498 -10.982  1.00 94.59           H  
ATOM   4653 HH12 ARG B 143      10.329 -24.969 -12.091  1.00 94.59           H  
ATOM   4654  NH2 ARG B 143      12.085 -23.255 -10.130  1.00 94.59           N  
ATOM   4655 HH21 ARG B 143      12.631 -23.993  -9.710  1.00 94.59           H  
ATOM   4656 HH22 ARG B 143      12.176 -22.313  -9.780  1.00 94.59           H  
ATOM   4657  CZ  ARG B 143      11.195 -23.519 -11.044  1.00 94.59           C  
ATOM   4658  N   GLY B 144       7.339 -18.440 -14.134  1.00 95.02           N  
ATOM   4659  H   GLY B 144       7.527 -18.204 -13.170  1.00 95.02           H  
ATOM   4660  CA  GLY B 144       7.692 -17.442 -15.152  1.00 95.02           C  
ATOM   4661  HA2 GLY B 144       8.461 -16.783 -14.747  1.00 95.02           H  
ATOM   4662  HA3 GLY B 144       8.100 -17.940 -16.031  1.00 95.02           H  
ATOM   4663  C   GLY B 144       6.515 -16.566 -15.601  1.00 95.02           C  
ATOM   4664  O   GLY B 144       6.575 -15.962 -16.670  1.00 95.02           O  
ATOM   4665  N   THR B 145       5.420 -16.520 -14.831  1.00 96.53           N  
ATOM   4666  H   THR B 145       5.418 -17.041 -13.966  1.00 96.53           H  
ATOM   4667  CA  THR B 145       4.252 -15.671 -15.130  1.00 96.53           C  
ATOM   4668  HA  THR B 145       4.363 -15.281 -16.141  1.00 96.53           H  
ATOM   4669  C   THR B 145       4.182 -14.450 -14.215  1.00 96.53           C  
ATOM   4670  CB  THR B 145       2.923 -16.442 -15.124  1.00 96.53           C  
ATOM   4671  HB  THR B 145       2.153 -15.776 -15.512  1.00 96.53           H  
ATOM   4672  O   THR B 145       4.709 -14.446 -13.102  1.00 96.53           O  
ATOM   4673  CG2 THR B 145       2.937 -17.694 -16.001  1.00 96.53           C  
ATOM   4674 HG21 THR B 145       1.952 -18.160 -15.990  1.00 96.53           H  
ATOM   4675 HG22 THR B 145       3.674 -18.412 -15.640  1.00 96.53           H  
ATOM   4676 HG23 THR B 145       3.190 -17.418 -17.025  1.00 96.53           H  
ATOM   4677  OG1 THR B 145       2.536 -16.818 -13.831  1.00 96.53           O  
ATOM   4678  HG1 THR B 145       3.178 -17.448 -13.496  1.00 96.53           H  
ATOM   4679  N   ASP B 146       3.501 -13.400 -14.672  1.00 97.41           N  
ATOM   4680  H   ASP B 146       2.982 -13.491 -15.534  1.00 97.41           H  
ATOM   4681  CA  ASP B 146       3.359 -12.106 -13.997  1.00 97.41           C  
ATOM   4682  HA  ASP B 146       4.317 -11.875 -13.531  1.00 97.41           H  
ATOM   4683  C   ASP B 146       2.315 -12.118 -12.861  1.00 97.41           C  
ATOM   4684  CB  ASP B 146       3.098 -11.011 -15.049  1.00 97.41           C  
ATOM   4685  HB2 ASP B 146       3.206 -10.038 -14.569  1.00 97.41           H  
ATOM   4686  HB3 ASP B 146       3.857 -11.077 -15.829  1.00 97.41           H  
ATOM   4687  O   ASP B 146       1.550 -11.165 -12.693  1.00 97.41           O  
ATOM   4688  CG  ASP B 146       1.711 -11.093 -15.701  1.00 97.41           C  
ATOM   4689  OD1 ASP B 146       1.181 -12.216 -15.881  1.00 97.41           O  
ATOM   4690  OD2 ASP B 146       1.147 -10.031 -16.042  1.00 97.41           O  
ATOM   4691  N   VAL B 147       2.253 -13.201 -12.076  1.00 98.46           N  
ATOM   4692  H   VAL B 147       2.920 -13.941 -12.241  1.00 98.46           H  
ATOM   4693  CA  VAL B 147       1.392 -13.271 -10.886  1.00 98.46           C  
ATOM   4694  HA  VAL B 147       0.408 -12.898 -11.171  1.00 98.46           H  
ATOM   4695  C   VAL B 147       1.976 -12.373  -9.794  1.00 98.46           C  
ATOM   4696  CB  VAL B 147       1.213 -14.703 -10.351  1.00 98.46           C  
ATOM   4697  HB  VAL B 147       2.193 -15.093 -10.078  1.00 98.46           H  
ATOM   4698  O   VAL B 147       3.082 -12.618  -9.318  1.00 98.46           O  
ATOM   4699  CG1 VAL B 147       0.307 -14.713  -9.109  1.00 98.46           C  
ATOM   4700 HG11 VAL B 147       0.125 -15.740  -8.791  1.00 98.46           H  
ATOM   4701 HG12 VAL B 147       0.791 -14.192  -8.283  1.00 98.46           H  
ATOM   4702 HG13 VAL B 147      -0.646 -14.231  -9.328  1.00 98.46           H  
ATOM   4703  CG2 VAL B 147       0.584 -15.664 -11.367  1.00 98.46           C  
ATOM   4704 HG21 VAL B 147       1.006 -15.498 -12.358  1.00 98.46           H  
ATOM   4705 HG22 VAL B 147       0.793 -16.691 -11.066  1.00 98.46           H  
ATOM   4706 HG23 VAL B 147      -0.497 -15.533 -11.415  1.00 98.46           H  
ATOM   4707  N   GLY B 148       1.234 -11.344  -9.383  1.00 98.69           N  
ATOM   4708  H   GLY B 148       0.322 -11.228  -9.800  1.00 98.69           H  
ATOM   4709  CA  GLY B 148       1.595 -10.501  -8.239  1.00 98.69           C  
ATOM   4710  HA2 GLY B 148       1.051  -9.557  -8.287  1.00 98.69           H  
ATOM   4711  HA3 GLY B 148       2.662 -10.280  -8.270  1.00 98.69           H  
ATOM   4712  C   GLY B 148       1.276 -11.183  -6.907  1.00 98.69           C  
ATOM   4713  O   GLY B 148       0.332 -11.968  -6.822  1.00 98.69           O  
ATOM   4714  N   VAL B 149       2.032 -10.866  -5.856  1.00 98.83           N  
ATOM   4715  H   VAL B 149       2.762 -10.181  -5.988  1.00 98.83           H  
ATOM   4716  CA  VAL B 149       1.861 -11.423  -4.505  1.00 98.83           C  
ATOM   4717  HA  VAL B 149       0.953 -12.024  -4.467  1.00 98.83           H  
ATOM   4718  C   VAL B 149       1.711 -10.273  -3.508  1.00 98.83           C  
ATOM   4719  CB  VAL B 149       3.041 -12.350  -4.139  1.00 98.83           C  
ATOM   4720  HB  VAL B 149       3.974 -11.790  -4.197  1.00 98.83           H  
ATOM   4721  O   VAL B 149       2.665  -9.542  -3.259  1.00 98.83           O  
ATOM   4722  CG1 VAL B 149       2.903 -12.900  -2.717  1.00 98.83           C  
ATOM   4723 HG11 VAL B 149       2.953 -12.081  -1.999  1.00 98.83           H  
ATOM   4724 HG12 VAL B 149       3.733 -13.574  -2.507  1.00 98.83           H  
ATOM   4725 HG13 VAL B 149       1.960 -13.435  -2.604  1.00 98.83           H  
ATOM   4726  CG2 VAL B 149       3.152 -13.549  -5.089  1.00 98.83           C  
ATOM   4727 HG21 VAL B 149       3.346 -13.205  -6.105  1.00 98.83           H  
ATOM   4728 HG22 VAL B 149       3.981 -14.186  -4.783  1.00 98.83           H  
ATOM   4729 HG23 VAL B 149       2.227 -14.127  -5.078  1.00 98.83           H  
ATOM   4730  N   TYR B 150       0.529 -10.110  -2.915  1.00 98.66           N  
ATOM   4731  H   TYR B 150      -0.208 -10.766  -3.132  1.00 98.66           H  
ATOM   4732  CA  TYR B 150       0.231  -9.017  -1.982  1.00 98.66           C  
ATOM   4733  HA  TYR B 150       1.130  -8.427  -1.801  1.00 98.66           H  
ATOM   4734  C   TYR B 150      -0.232  -9.589  -0.641  1.00 98.66           C  
ATOM   4735  CB  TYR B 150      -0.818  -8.073  -2.587  1.00 98.66           C  
ATOM   4736  HB2 TYR B 150      -1.738  -8.632  -2.759  1.00 98.66           H  
ATOM   4737  HB3 TYR B 150      -1.046  -7.299  -1.854  1.00 98.66           H  
ATOM   4738  O   TYR B 150      -1.308 -10.185  -0.551  1.00 98.66           O  
ATOM   4739  CG  TYR B 150      -0.408  -7.395  -3.883  1.00 98.66           C  
ATOM   4740  CD1 TYR B 150       0.149  -6.101  -3.856  1.00 98.66           C  
ATOM   4741  HD1 TYR B 150       0.315  -5.608  -2.909  1.00 98.66           H  
ATOM   4742  CD2 TYR B 150      -0.611  -8.046  -5.116  1.00 98.66           C  
ATOM   4743  HD2 TYR B 150      -1.026  -9.043  -5.136  1.00 98.66           H  
ATOM   4744  CE1 TYR B 150       0.491  -5.452  -5.059  1.00 98.66           C  
ATOM   4745  HE1 TYR B 150       0.918  -4.460  -5.034  1.00 98.66           H  
ATOM   4746  CE2 TYR B 150      -0.277  -7.399  -6.321  1.00 98.66           C  
ATOM   4747  HE2 TYR B 150      -0.437  -7.887  -7.271  1.00 98.66           H  
ATOM   4748  OH  TYR B 150       0.570  -5.471  -7.463  1.00 98.66           O  
ATOM   4749  HH  TYR B 150       0.970  -4.611  -7.312  1.00 98.66           H  
ATOM   4750  CZ  TYR B 150       0.272  -6.100  -6.295  1.00 98.66           C  
ATOM   4751  N   VAL B 151       0.574  -9.422   0.411  1.00 97.81           N  
ATOM   4752  H   VAL B 151       1.428  -8.897   0.291  1.00 97.81           H  
ATOM   4753  CA  VAL B 151       0.344 -10.102   1.695  1.00 97.81           C  
ATOM   4754  HA  VAL B 151      -0.636 -10.578   1.671  1.00 97.81           H  
ATOM   4755  C   VAL B 151       0.337  -9.117   2.856  1.00 97.81           C  
ATOM   4756  CB  VAL B 151       1.370 -11.226   1.942  1.00 97.81           C  
ATOM   4757  HB  VAL B 151       2.350 -10.790   2.135  1.00 97.81           H  
ATOM   4758  O   VAL B 151       1.292  -8.370   3.059  1.00 97.81           O  
ATOM   4759  CG1 VAL B 151       0.958 -12.079   3.147  1.00 97.81           C  
ATOM   4760 HG11 VAL B 151       1.685 -12.881   3.278  1.00 97.81           H  
ATOM   4761 HG12 VAL B 151      -0.028 -12.514   2.985  1.00 97.81           H  
ATOM   4762 HG13 VAL B 151       0.953 -11.480   4.058  1.00 97.81           H  
ATOM   4763  CG2 VAL B 151       1.494 -12.177   0.745  1.00 97.81           C  
ATOM   4764 HG21 VAL B 151       1.882 -11.632  -0.116  1.00 97.81           H  
ATOM   4765 HG22 VAL B 151       2.189 -12.983   0.979  1.00 97.81           H  
ATOM   4766 HG23 VAL B 151       0.521 -12.600   0.494  1.00 97.81           H  
ATOM   4767  N   GLY B 152      -0.724  -9.163   3.660  1.00 97.24           N  
ATOM   4768  H   GLY B 152      -1.486  -9.775   3.407  1.00 97.24           H  
ATOM   4769  CA  GLY B 152      -0.750  -8.536   4.974  1.00 97.24           C  
ATOM   4770  HA2 GLY B 152      -1.784  -8.437   5.306  1.00 97.24           H  
ATOM   4771  HA3 GLY B 152      -0.304  -7.544   4.909  1.00 97.24           H  
ATOM   4772  C   GLY B 152       0.003  -9.382   6.001  1.00 97.24           C  
ATOM   4773  O   GLY B 152      -0.465 -10.466   6.352  1.00 97.24           O  
ATOM   4774  N   CYS B 153       1.136  -8.893   6.502  1.00 92.06           N  
ATOM   4775  H   CYS B 153       1.450  -7.982   6.199  1.00 92.06           H  
ATOM   4776  CA  CYS B 153       1.908  -9.544   7.562  1.00 92.06           C  
ATOM   4777  HA  CYS B 153       1.264 -10.217   8.127  1.00 92.06           H  
ATOM   4778  C   CYS B 153       2.448  -8.475   8.514  1.00 92.06           C  
ATOM   4779  CB  CYS B 153       3.045 -10.370   6.946  1.00 92.06           C  
ATOM   4780  HB2 CYS B 153       2.638 -11.048   6.196  1.00 92.06           H  
ATOM   4781  HB3 CYS B 153       3.764  -9.699   6.476  1.00 92.06           H  
ATOM   4782  O   CYS B 153       3.081  -7.523   8.066  1.00 92.06           O  
ATOM   4783  SG  CYS B 153       3.889 -11.343   8.229  1.00 92.06           S  
ATOM   4784  HG  CYS B 153       4.317 -10.332   8.991  1.00 92.06           H  
ATOM   4785  N   GLY B 154       2.178  -8.643   9.808  1.00 75.65           N  
ATOM   4786  H   GLY B 154       1.718  -9.495  10.096  1.00 75.65           H  
ATOM   4787  CA  GLY B 154       2.684  -7.760  10.856  1.00 75.65           C  
ATOM   4788  HA2 GLY B 154       1.964  -7.738  11.675  1.00 75.65           H  
ATOM   4789  HA3 GLY B 154       2.791  -6.743  10.479  1.00 75.65           H  
ATOM   4790  C   GLY B 154       4.040  -8.220  11.394  1.00 75.65           C  
ATOM   4791  O   GLY B 154       4.872  -8.763  10.664  1.00 75.65           O  
ATOM   4792  N   TYR B 155       4.232  -8.011  12.696  1.00 64.85           N  
ATOM   4793  H   TYR B 155       3.479  -7.598  13.226  1.00 64.85           H  
ATOM   4794  CA  TYR B 155       5.449  -8.360  13.430  1.00 64.85           C  
ATOM   4795  HA  TYR B 155       6.278  -7.832  12.959  1.00 64.85           H  
ATOM   4796  C   TYR B 155       5.761  -9.873  13.379  1.00 64.85           C  
ATOM   4797  CB  TYR B 155       5.299  -7.837  14.870  1.00 64.85           C  
ATOM   4798  HB2 TYR B 155       4.794  -8.590  15.475  1.00 64.85           H  
ATOM   4799  HB3 TYR B 155       4.660  -6.954  14.867  1.00 64.85           H  
ATOM   4800  O   TYR B 155       4.850 -10.702  13.319  1.00 64.85           O  
ATOM   4801  CG  TYR B 155       6.599  -7.432  15.533  1.00 64.85           C  
ATOM   4802  CD1 TYR B 155       7.243  -8.306  16.427  1.00 64.85           C  
ATOM   4803  HD1 TYR B 155       6.816  -9.277  16.630  1.00 64.85           H  
ATOM   4804  CD2 TYR B 155       7.151  -6.160  15.276  1.00 64.85           C  
ATOM   4805  HD2 TYR B 155       6.652  -5.474  14.608  1.00 64.85           H  
ATOM   4806  CE1 TYR B 155       8.439  -7.914  17.061  1.00 64.85           C  
ATOM   4807  HE1 TYR B 155       8.942  -8.578  17.747  1.00 64.85           H  
ATOM   4808  CE2 TYR B 155       8.346  -5.764  15.908  1.00 64.85           C  
ATOM   4809  HE2 TYR B 155       8.754  -4.780  15.728  1.00 64.85           H  
ATOM   4810  OH  TYR B 155      10.159  -6.269  17.401  1.00 64.85           O  
ATOM   4811  HH  TYR B 155      10.442  -5.394  17.123  1.00 64.85           H  
ATOM   4812  CZ  TYR B 155       8.996  -6.642  16.801  1.00 64.85           C  
ATOM   4813  N   GLN B 156       7.050 -10.228  13.403  1.00 56.97           N  
ATOM   4814  H   GLN B 156       7.746  -9.502  13.498  1.00 56.97           H  
ATOM   4815  CA  GLN B 156       7.545 -11.613  13.350  1.00 56.97           C  
ATOM   4816  HA  GLN B 156       6.703 -12.306  13.359  1.00 56.97           H  
ATOM   4817  C   GLN B 156       8.378 -11.905  14.609  1.00 56.97           C  
ATOM   4818  CB  GLN B 156       8.328 -11.866  12.037  1.00 56.97           C  
ATOM   4819  HB2 GLN B 156       8.662 -12.903  12.036  1.00 56.97           H  
ATOM   4820  HB3 GLN B 156       9.212 -11.229  11.997  1.00 56.97           H  
ATOM   4821  O   GLN B 156       9.587 -11.696  14.631  1.00 56.97           O  
ATOM   4822  CG  GLN B 156       7.468 -11.609  10.784  1.00 56.97           C  
ATOM   4823  HG2 GLN B 156       7.499 -10.548  10.537  1.00 56.97           H  
ATOM   4824  HG3 GLN B 156       6.433 -11.853  11.021  1.00 56.97           H  
ATOM   4825  CD  GLN B 156       7.868 -12.414   9.543  1.00 56.97           C  
ATOM   4826  NE2 GLN B 156       6.907 -12.952   8.825  1.00 56.97           N  
ATOM   4827 HE21 GLN B 156       5.978 -12.951   9.222  1.00 56.97           H  
ATOM   4828 HE22 GLN B 156       7.189 -13.551   8.063  1.00 56.97           H  
ATOM   4829  OE1 GLN B 156       9.015 -12.539   9.137  1.00 56.97           O  
ATOM   4830  N   ASP B 157       7.729 -12.357  15.686  1.00 70.75           N  
ATOM   4831  H   ASP B 157       6.743 -12.566  15.618  1.00 70.75           H  
ATOM   4832  CA  ASP B 157       8.329 -12.524  17.021  1.00 70.75           C  
ATOM   4833  HA  ASP B 157       9.180 -11.846  17.083  1.00 70.75           H  
ATOM   4834  C   ASP B 157       8.900 -13.932  17.296  1.00 70.75           C  
ATOM   4835  CB  ASP B 157       7.333 -12.065  18.107  1.00 70.75           C  
ATOM   4836  HB2 ASP B 157       6.999 -11.052  17.884  1.00 70.75           H  
ATOM   4837  HB3 ASP B 157       7.860 -12.023  19.060  1.00 70.75           H  
ATOM   4838  O   ASP B 157       9.242 -14.253  18.433  1.00 70.75           O  
ATOM   4839  CG  ASP B 157       6.094 -12.959  18.269  1.00 70.75           C  
ATOM   4840  OD1 ASP B 157       5.707 -13.652  17.305  1.00 70.75           O  
ATOM   4841  OD2 ASP B 157       5.518 -12.969  19.381  1.00 70.75           O  
ATOM   4842  N   TYR B 158       9.030 -14.785  16.273  1.00 80.14           N  
ATOM   4843  H   TYR B 158       8.730 -14.464  15.364  1.00 80.14           H  
ATOM   4844  CA  TYR B 158       9.422 -16.194  16.432  1.00 80.14           C  
ATOM   4845  HA  TYR B 158       8.813 -16.619  17.229  1.00 80.14           H  
ATOM   4846  C   TYR B 158      10.884 -16.406  16.871  1.00 80.14           C  
ATOM   4847  CB  TYR B 158       9.091 -16.943  15.129  1.00 80.14           C  
ATOM   4848  HB2 TYR B 158       8.020 -16.862  14.945  1.00 80.14           H  
ATOM   4849  HB3 TYR B 158       9.593 -16.443  14.300  1.00 80.14           H  
ATOM   4850  O   TYR B 158      11.168 -17.336  17.630  1.00 80.14           O  
ATOM   4851  CG  TYR B 158       9.467 -18.416  15.120  1.00 80.14           C  
ATOM   4852  CD1 TYR B 158      10.494 -18.884  14.276  1.00 80.14           C  
ATOM   4853  HD1 TYR B 158      11.013 -18.192  13.629  1.00 80.14           H  
ATOM   4854  CD2 TYR B 158       8.787 -19.321  15.956  1.00 80.14           C  
ATOM   4855  HD2 TYR B 158       7.997 -18.964  16.600  1.00 80.14           H  
ATOM   4856  CE1 TYR B 158      10.836 -20.251  14.273  1.00 80.14           C  
ATOM   4857  HE1 TYR B 158      11.616 -20.616  13.620  1.00 80.14           H  
ATOM   4858  CE2 TYR B 158       9.140 -20.682  15.976  1.00 80.14           C  
ATOM   4859  HE2 TYR B 158       8.621 -21.358  16.640  1.00 80.14           H  
ATOM   4860  OH  TYR B 158      10.494 -22.470  15.154  1.00 80.14           O  
ATOM   4861  HH  TYR B 158      10.038 -22.920  15.869  1.00 80.14           H  
ATOM   4862  CZ  TYR B 158      10.170 -21.149  15.134  1.00 80.14           C  
ATOM   4863  N   ALA B 159      11.816 -15.548  16.443  1.00 65.51           N  
ATOM   4864  H   ALA B 159      11.529 -14.831  15.793  1.00 65.51           H  
ATOM   4865  CA  ALA B 159      13.234 -15.640  16.811  1.00 65.51           C  
ATOM   4866  HA  ALA B 159      13.314 -16.163  17.765  1.00 65.51           H  
ATOM   4867  C   ALA B 159      13.893 -14.252  17.013  1.00 65.51           C  
ATOM   4868  CB  ALA B 159      13.940 -16.505  15.755  1.00 65.51           C  
ATOM   4869  HB1 ALA B 159      13.476 -17.490  15.715  1.00 65.51           H  
ATOM   4870  HB2 ALA B 159      13.849 -16.030  14.778  1.00 65.51           H  
ATOM   4871  HB3 ALA B 159      14.995 -16.612  16.008  1.00 65.51           H  
ATOM   4872  O   ALA B 159      14.815 -13.898  16.278  1.00 65.51           O  
ATOM   4873  N   PRO B 160      13.462 -13.459  18.017  1.00 55.38           N  
ATOM   4874  CA  PRO B 160      13.758 -12.024  18.097  1.00 55.38           C  
ATOM   4875  HA  PRO B 160      13.591 -11.566  17.122  1.00 55.38           H  
ATOM   4876  C   PRO B 160      15.198 -11.685  18.523  1.00 55.38           C  
ATOM   4877  CB  PRO B 160      12.726 -11.467  19.085  1.00 55.38           C  
ATOM   4878  HB2 PRO B 160      13.089 -10.589  19.620  1.00 55.38           H  
ATOM   4879  HB3 PRO B 160      11.807 -11.225  18.550  1.00 55.38           H  
ATOM   4880  O   PRO B 160      15.622 -10.543  18.377  1.00 55.38           O  
ATOM   4881  CG  PRO B 160      12.469 -12.643  20.026  1.00 55.38           C  
ATOM   4882  HG2 PRO B 160      13.262 -12.697  20.772  1.00 55.38           H  
ATOM   4883  HG3 PRO B 160      11.492 -12.573  20.503  1.00 55.38           H  
ATOM   4884  CD  PRO B 160      12.555 -13.845  19.088  1.00 55.38           C  
ATOM   4885  HD2 PRO B 160      12.917 -14.722  19.624  1.00 55.38           H  
ATOM   4886  HD3 PRO B 160      11.571 -14.044  18.664  1.00 55.38           H  
ATOM   4887  N   ASP B 161      15.968 -12.648  19.045  1.00 60.83           N  
ATOM   4888  H   ASP B 161      15.577 -13.578  19.106  1.00 60.83           H  
ATOM   4889  CA  ASP B 161      17.390 -12.463  19.364  1.00 60.83           C  
ATOM   4890  HA  ASP B 161      17.717 -11.504  18.962  1.00 60.83           H  
ATOM   4891  C   ASP B 161      18.255 -13.542  18.700  1.00 60.83           C  
ATOM   4892  CB  ASP B 161      17.610 -12.389  20.884  1.00 60.83           C  
ATOM   4893  HB2 ASP B 161      17.380 -13.355  21.335  1.00 60.83           H  
ATOM   4894  HB3 ASP B 161      16.923 -11.652  21.300  1.00 60.83           H  
ATOM   4895  O   ASP B 161      18.405 -14.665  19.198  1.00 60.83           O  
ATOM   4896  CG  ASP B 161      19.043 -11.979  21.259  1.00 60.83           C  
ATOM   4897  OD1 ASP B 161      19.967 -12.006  20.412  1.00 60.83           O  
ATOM   4898  OD2 ASP B 161      19.279 -11.613  22.430  1.00 60.83           O  
ATOM   4899  N   ILE B 162      18.895 -13.174  17.587  1.00 55.61           N  
ATOM   4900  H   ILE B 162      18.690 -12.262  17.205  1.00 55.61           H  
ATOM   4901  CA  ILE B 162      19.782 -14.062  16.829  1.00 55.61           C  
ATOM   4902  HA  ILE B 162      19.183 -14.932  16.563  1.00 55.61           H  
ATOM   4903  C   ILE B 162      20.989 -14.570  17.640  1.00 55.61           C  
ATOM   4904  CB  ILE B 162      20.219 -13.381  15.515  1.00 55.61           C  
ATOM   4905  HB  ILE B 162      19.327 -12.986  15.030  1.00 55.61           H  
ATOM   4906  O   ILE B 162      21.559 -15.617  17.324  1.00 55.61           O  
ATOM   4907  CG1 ILE B 162      20.823 -14.455  14.581  1.00 55.61           C  
ATOM   4908 HG12 ILE B 162      21.751 -14.840  15.003  1.00 55.61           H  
ATOM   4909 HG13 ILE B 162      20.117 -15.279  14.479  1.00 55.61           H  
ATOM   4910  CG2 ILE B 162      21.180 -12.202  15.778  1.00 55.61           C  
ATOM   4911 HG21 ILE B 162      21.302 -11.628  14.860  1.00 55.61           H  
ATOM   4912 HG22 ILE B 162      20.757 -11.526  16.521  1.00 55.61           H  
ATOM   4913 HG23 ILE B 162      22.155 -12.557  16.112  1.00 55.61           H  
ATOM   4914  CD1 ILE B 162      21.155 -13.948  13.187  1.00 55.61           C  
ATOM   4915 HD11 ILE B 162      20.252 -13.587  12.694  1.00 55.61           H  
ATOM   4916 HD12 ILE B 162      21.591 -14.755  12.598  1.00 55.61           H  
ATOM   4917 HD13 ILE B 162      21.896 -13.153  13.271  1.00 55.61           H  
ATOM   4918  N   ARG B 163      21.382 -13.907  18.735  1.00 59.43           N  
ATOM   4919  H   ARG B 163      20.836 -13.113  19.037  1.00 59.43           H  
ATOM   4920  CA  ARG B 163      22.476 -14.392  19.601  1.00 59.43           C  
ATOM   4921  HA  ARG B 163      23.347 -14.600  18.980  1.00 59.43           H  
ATOM   4922  C   ARG B 163      22.093 -15.711  20.279  1.00 59.43           C  
ATOM   4923  CB  ARG B 163      22.846 -13.320  20.636  1.00 59.43           C  
ATOM   4924  HB2 ARG B 163      23.680 -13.682  21.237  1.00 59.43           H  
ATOM   4925  HB3 ARG B 163      21.999 -13.171  21.306  1.00 59.43           H  
ATOM   4926  O   ARG B 163      22.958 -16.567  20.487  1.00 59.43           O  
ATOM   4927  CG  ARG B 163      23.253 -11.986  19.979  1.00 59.43           C  
ATOM   4928  HG2 ARG B 163      24.202 -12.122  19.460  1.00 59.43           H  
ATOM   4929  HG3 ARG B 163      22.509 -11.669  19.249  1.00 59.43           H  
ATOM   4930  CD  ARG B 163      23.403 -10.860  21.005  1.00 59.43           C  
ATOM   4931  HD2 ARG B 163      24.108 -11.167  21.778  1.00 59.43           H  
ATOM   4932  HD3 ARG B 163      23.801  -9.986  20.490  1.00 59.43           H  
ATOM   4933  NE  ARG B 163      22.108 -10.516  21.618  1.00 59.43           N  
ATOM   4934  HE  ARG B 163      21.315 -11.093  21.377  1.00 59.43           H  
ATOM   4935  NH1 ARG B 163      22.724  -8.568  22.663  1.00 59.43           N  
ATOM   4936 HH11 ARG B 163      22.452  -7.755  23.198  1.00 59.43           H  
ATOM   4937 HH12 ARG B 163      23.636  -8.639  22.234  1.00 59.43           H
[truncated: 1,791,406 more chars]
