# Supplementary material for: Module-Based Polyketide Synthase Engineering for de Novo Polyketide Biosynthesis
Source: ACS Synth Biol. 2023 Oct 23;12(11):3148–55. doi: 10.1021/acssynbio.3c00282 (PMC10661043; doi:10.1021/acssynbio.3c00282)
Supplement: Supplementary file 2 — sb3c00282_si_002.zip [file sb3c00282_si_002.zip › Final_PKS_Structures/menzella_pdbs/rifM5_ACP_eryM3_KSAT_dimer.pdb]

ATOM      1  N   LEU A   1      -4.486   0.540  98.073  1.00 65.95           N  
ATOM      2  H   LEU A   1      -4.433   0.934  99.001  1.00 65.95           H  
ATOM      3  H2  LEU A   1      -3.553   0.298  97.772  1.00 65.95           H  
ATOM      4  H3  LEU A   1      -5.049  -0.299  98.089  1.00 65.95           H  
ATOM      5  CA  LEU A   1      -5.063   1.531  97.138  1.00 65.95           C  
ATOM      6  HA  LEU A   1      -4.430   2.418  97.165  1.00 65.95           H  
ATOM      7  C   LEU A   1      -6.417   2.049  97.613  1.00 65.95           C  
ATOM      8  CB  LEU A   1      -5.049   1.026  95.687  1.00 65.95           C  
ATOM      9  HB2 LEU A   1      -5.030  -0.064  95.677  1.00 65.95           H  
ATOM     10  HB3 LEU A   1      -5.956   1.339  95.171  1.00 65.95           H  
ATOM     11  O   LEU A   1      -6.459   3.205  97.993  1.00 65.95           O  
ATOM     12  CG  LEU A   1      -3.814   1.600  94.955  1.00 65.95           C  
ATOM     13  HG  LEU A   1      -3.098   1.969  95.689  1.00 65.95           H  
ATOM     14  CD1 LEU A   1      -3.103   0.524  94.145  1.00 65.95           C  
ATOM     15 HD11 LEU A   1      -3.810   0.039  93.471  1.00 65.95           H  
ATOM     16 HD12 LEU A   1      -2.669  -0.229  94.803  1.00 65.95           H  
ATOM     17 HD13 LEU A   1      -2.302   0.972  93.558  1.00 65.95           H  
ATOM     18  CD2 LEU A   1      -4.225   2.765  94.062  1.00 65.95           C  
ATOM     19 HD21 LEU A   1      -4.763   3.519  94.636  1.00 65.95           H  
ATOM     20 HD22 LEU A   1      -4.859   2.416  93.247  1.00 65.95           H  
ATOM     21 HD23 LEU A   1      -3.336   3.231  93.638  1.00 65.95           H  
ATOM     22  N   ALA A   2      -7.469   1.225  97.706  1.00 66.05           N  
ATOM     23  H   ALA A   2      -7.425   0.307  97.288  1.00 66.05           H  
ATOM     24  CA  ALA A   2      -8.823   1.689  98.062  1.00 66.05           C  
ATOM     25  HA  ALA A   2      -9.172   2.355  97.273  1.00 66.05           H  
ATOM     26  C   ALA A   2      -8.956   2.481  99.388  1.00 66.05           C  
ATOM     27  CB  ALA A   2      -9.741   0.460  98.078  1.00 66.05           C  
ATOM     28  HB1 ALA A   2     -10.765   0.778  98.276  1.00 66.05           H  
ATOM     29  HB2 ALA A   2      -9.723  -0.035  97.107  1.00 66.05           H  
ATOM     30  HB3 ALA A   2      -9.434  -0.240  98.854  1.00 66.05           H  
ATOM     31  O   ALA A   2      -9.818   3.342  99.489  1.00 66.05           O  
ATOM     32  N   GLY A   3      -8.111   2.224 100.398  1.00 69.47           N  
ATOM     33  H   GLY A   3      -7.455   1.464 100.291  1.00 69.47           H  
ATOM     34  CA  GLY A   3      -8.136   2.949 101.682  1.00 69.47           C  
ATOM     35  HA2 GLY A   3      -7.654   2.338 102.445  1.00 69.47           H  
ATOM     36  HA3 GLY A   3      -9.172   3.101 101.983  1.00 69.47           H  
ATOM     37  C   GLY A   3      -7.453   4.327 101.691  1.00 69.47           C  
ATOM     38  O   GLY A   3      -7.461   4.989 102.723  1.00 69.47           O  
ATOM     39  N   LEU A   4      -6.829   4.743 100.584  1.00 68.69           N  
ATOM     40  H   LEU A   4      -6.955   4.207  99.738  1.00 68.69           H  
ATOM     41  CA  LEU A   4      -6.209   6.065 100.435  1.00 68.69           C  
ATOM     42  HA  LEU A   4      -5.909   6.446 101.412  1.00 68.69           H  
ATOM     43  C   LEU A   4      -7.223   7.059  99.855  1.00 68.69           C  
ATOM     44  CB  LEU A   4      -4.966   5.947  99.534  1.00 68.69           C  
ATOM     45  HB2 LEU A   4      -5.259   5.451  98.608  1.00 68.69           H  
ATOM     46  HB3 LEU A   4      -4.626   6.946  99.264  1.00 68.69           H  
ATOM     47  O   LEU A   4      -8.077   6.662  99.057  1.00 68.69           O  
ATOM     48  CG  LEU A   4      -3.784   5.188 100.159  1.00 68.69           C  
ATOM     49  HG  LEU A   4      -4.127   4.227 100.542  1.00 68.69           H  
ATOM     50  CD1 LEU A   4      -2.728   4.914  99.088  1.00 68.69           C  
ATOM     51 HD11 LEU A   4      -3.160   4.339  98.269  1.00 68.69           H  
ATOM     52 HD12 LEU A   4      -2.354   5.859  98.693  1.00 68.69           H  
ATOM     53 HD13 LEU A   4      -1.894   4.365  99.526  1.00 68.69           H  
ATOM     54  CD2 LEU A   4      -3.129   5.975 101.294  1.00 68.69           C  
ATOM     55 HD21 LEU A   4      -2.815   6.956 100.938  1.00 68.69           H  
ATOM     56 HD22 LEU A   4      -3.831   6.107 102.118  1.00 68.69           H  
ATOM     57 HD23 LEU A   4      -2.257   5.439 101.668  1.00 68.69           H  
ATOM     58  N   ALA A   5      -7.111   8.345 100.202  1.00 72.85           N  
ATOM     59  H   ALA A   5      -6.350   8.641 100.796  1.00 72.85           H  
ATOM     60  CA  ALA A   5      -7.907   9.384  99.551  1.00 72.85           C  
ATOM     61  HA  ALA A   5      -8.956   9.124  99.692  1.00 72.85           H  
ATOM     62  C   ALA A   5      -7.593   9.430  98.037  1.00 72.85           C  
ATOM     63  CB  ALA A   5      -7.647  10.731 100.237  1.00 72.85           C  
ATOM     64  HB1 ALA A   5      -7.845  10.650 101.306  1.00 72.85           H  
ATOM     65  HB2 ALA A   5      -6.608  11.029 100.091  1.00 72.85           H  
ATOM     66  HB3 ALA A   5      -8.295  11.498  99.814  1.00 72.85           H  
ATOM     67  O   ALA A   5      -6.477   9.091  97.639  1.00 72.85           O  
ATOM     68  N   PRO A   6      -8.522   9.855  97.161  1.00 63.66           N  
ATOM     69  CA  PRO A   6      -8.338   9.771  95.706  1.00 63.66           C  
ATOM     70  HA  PRO A   6      -8.322   8.720  95.420  1.00 63.66           H  
ATOM     71  C   PRO A   6      -7.062  10.443  95.170  1.00 63.66           C  
ATOM     72  CB  PRO A   6      -9.586  10.429  95.111  1.00 63.66           C  
ATOM     73  HB2 PRO A   6      -9.861   9.977  94.158  1.00 63.66           H  
ATOM     74  HB3 PRO A   6      -9.432  11.501  94.992  1.00 63.66           H  
ATOM     75  O   PRO A   6      -6.429   9.928  94.249  1.00 63.66           O  
ATOM     76  CG  PRO A   6     -10.656  10.192  96.174  1.00 63.66           C  
ATOM     77  HG2 PRO A   6     -11.450  10.937  96.126  1.00 63.66           H  
ATOM     78  HG3 PRO A   6     -11.066   9.188  96.060  1.00 63.66           H  
ATOM     79  CD  PRO A   6      -9.878  10.276  97.484  1.00 63.66           C  
ATOM     80  HD2 PRO A   6      -9.864  11.306  97.840  1.00 63.66           H  
ATOM     81  HD3 PRO A   6     -10.346   9.625  98.222  1.00 63.66           H  
ATOM     82  N   ALA A   7      -6.661  11.578  95.749  1.00 69.76           N  
ATOM     83  H   ALA A   7      -7.204  11.953  96.514  1.00 69.76           H  
ATOM     84  CA  ALA A   7      -5.419  12.259  95.383  1.00 69.76           C  
ATOM     85  HA  ALA A   7      -5.392  12.392  94.302  1.00 69.76           H  
ATOM     86  C   ALA A   7      -4.178  11.433  95.774  1.00 69.76           C  
ATOM     87  CB  ALA A   7      -5.416  13.642  96.043  1.00 69.76           C  
ATOM     88  HB1 ALA A   7      -4.533  14.194  95.719  1.00 69.76           H  
ATOM     89  HB2 ALA A   7      -6.306  14.199  95.752  1.00 69.76           H  
ATOM     90  HB3 ALA A   7      -5.385  13.542  97.127  1.00 69.76           H  
ATOM     91  O   ALA A   7      -3.244  11.304  94.986  1.00 69.76           O  
ATOM     92  N   ASP A   8      -4.204  10.803  96.950  1.00 78.71           N  
ATOM     93  H   ASP A   8      -5.000  10.931  97.557  1.00 78.71           H  
ATOM     94  CA  ASP A   8      -3.126   9.937  97.438  1.00 78.71           C  
ATOM     95  HA  ASP A   8      -2.176  10.464  97.351  1.00 78.71           H  
ATOM     96  C   ASP A   8      -3.026   8.637  96.624  1.00 78.71           C  
ATOM     97  CB  ASP A   8      -3.356   9.602  98.919  1.00 78.71           C  
ATOM     98  HB2 ASP A   8      -4.300   9.065  99.012  1.00 78.71           H  
ATOM     99  HB3 ASP A   8      -2.557   8.942  99.258  1.00 78.71           H  
ATOM    100  O   ASP A   8      -1.928   8.127  96.401  1.00 78.71           O  
ATOM    101  CG  ASP A   8      -3.405  10.818  99.842  1.00 78.71           C  
ATOM    102  OD1 ASP A   8      -2.716  11.816  99.544  1.00 78.71           O  
ATOM    103  OD2 ASP A   8      -4.167  10.728 100.831  1.00 78.71           O  
ATOM    104  N   GLN A   9      -4.159   8.117  96.127  1.00 77.37           N  
ATOM    105  H   GLN A   9      -5.027   8.566  96.379  1.00 77.37           H  
ATOM    106  CA  GLN A   9      -4.178   6.979  95.200  1.00 77.37           C  
ATOM    107  HA  GLN A   9      -3.689   6.128  95.675  1.00 77.37           H  
ATOM    108  C   GLN A   9      -3.404   7.293  93.913  1.00 77.37           C  
ATOM    109  CB  GLN A   9      -5.618   6.586  94.826  1.00 77.37           C  
ATOM    110  HB2 GLN A   9      -5.575   5.830  94.042  1.00 77.37           H  
ATOM    111  HB3 GLN A   9      -6.133   7.455  94.415  1.00 77.37           H  
ATOM    112  O   GLN A   9      -2.576   6.485  93.490  1.00 77.37           O  
ATOM    113  CG  GLN A   9      -6.445   6.020  95.986  1.00 77.37           C  
ATOM    114  HG2 GLN A   9      -5.988   5.089  96.320  1.00 77.37           H  
ATOM    115  HG3 GLN A   9      -6.440   6.722  96.820  1.00 77.37           H  
ATOM    116  CD  GLN A   9      -7.897   5.742  95.597  1.00 77.37           C  
ATOM    117  NE2 GLN A   9      -8.753   5.445  96.547  1.00 77.37           N  
ATOM    118 HE21 GLN A   9      -9.715   5.324  96.265  1.00 77.37           H  
ATOM    119 HE22 GLN A   9      -8.509   5.607  97.514  1.00 77.37           H  
ATOM    120  OE1 GLN A   9      -8.290   5.781  94.441  1.00 77.37           O  
ATOM    121  N   LEU A  10      -3.654   8.460  93.301  1.00 79.76           N  
ATOM    122  H   LEU A  10      -4.325   9.089  93.718  1.00 79.76           H  
ATOM    123  CA  LEU A  10      -2.973   8.867  92.070  1.00 79.76           C  
ATOM    124  HA  LEU A  10      -3.047   8.042  91.362  1.00 79.76           H  
ATOM    125  C   LEU A  10      -1.480   9.123  92.308  1.00 79.76           C  
ATOM    126  CB  LEU A  10      -3.670  10.102  91.468  1.00 79.76           C  
ATOM    127  HB2 LEU A  10      -3.596  10.922  92.183  1.00 79.76           H  
ATOM    128  HB3 LEU A  10      -4.726   9.875  91.324  1.00 79.76           H  
ATOM    129  O   LEU A  10      -0.669   8.683  91.499  1.00 79.76           O  
ATOM    130  CG  LEU A  10      -3.067  10.563  90.123  1.00 79.76           C  
ATOM    131  HG  LEU A  10      -2.009  10.789  90.250  1.00 79.76           H  
ATOM    132  CD1 LEU A  10      -3.223   9.513  89.018  1.00 79.76           C  
ATOM    133 HD11 LEU A  10      -4.271   9.243  88.889  1.00 79.76           H  
ATOM    134 HD12 LEU A  10      -2.828   9.903  88.080  1.00 79.76           H  
ATOM    135 HD13 LEU A  10      -2.651   8.620  89.267  1.00 79.76           H  
ATOM    136  CD2 LEU A  10      -3.765  11.842  89.656  1.00 79.76           C  
ATOM    137 HD21 LEU A  10      -4.824  11.651  89.481  1.00 79.76           H  
ATOM    138 HD22 LEU A  10      -3.300  12.195  88.735  1.00 79.76           H  
ATOM    139 HD23 LEU A  10      -3.655  12.614  90.417  1.00 79.76           H  
ATOM    140  N   THR A  11      -1.115   9.777  93.414  1.00 82.13           N  
ATOM    141  H   THR A  11      -1.829  10.179  94.003  1.00 82.13           H  
ATOM    142  CA  THR A  11       0.293  10.021  93.775  1.00 82.13           C  
ATOM    143  HA  THR A  11       0.767  10.601  92.983  1.00 82.13           H  
ATOM    144  C   THR A  11       1.068   8.711  93.910  1.00 82.13           C  
ATOM    145  CB  THR A  11       0.386  10.832  95.075  1.00 82.13           C  
ATOM    146  HB  THR A  11      -0.068  10.269  95.890  1.00 82.13           H  
ATOM    147  O   THR A  11       2.119   8.559  93.294  1.00 82.13           O  
ATOM    148  CG2 THR A  11       1.820  11.198  95.450  1.00 82.13           C  
ATOM    149 HG21 THR A  11       1.818  11.828  96.340  1.00 82.13           H  
ATOM    150 HG22 THR A  11       2.401  10.301  95.662  1.00 82.13           H  
ATOM    151 HG23 THR A  11       2.294  11.737  94.629  1.00 82.13           H  
ATOM    152  OG1 THR A  11      -0.312  12.046  94.910  1.00 82.13           O  
ATOM    153  HG1 THR A  11      -0.917  12.140  95.650  1.00 82.13           H  
ATOM    154  N   LEU A  12       0.510   7.721  94.620  1.00 86.20           N  
ATOM    155  H   LEU A  12      -0.362   7.897  95.099  1.00 86.20           H  
ATOM    156  CA  LEU A  12       1.139   6.406  94.772  1.00 86.20           C  
ATOM    157  HA  LEU A  12       2.123   6.552  95.218  1.00 86.20           H  
ATOM    158  C   LEU A  12       1.346   5.699  93.420  1.00 86.20           C  
ATOM    159  CB  LEU A  12       0.263   5.558  95.711  1.00 86.20           C  
ATOM    160  HB2 LEU A  12       0.114   6.099  96.645  1.00 86.20           H  
ATOM    161  HB3 LEU A  12      -0.713   5.429  95.243  1.00 86.20           H  
ATOM    162  O   LEU A  12       2.391   5.090  93.190  1.00 86.20           O  
ATOM    163  CG  LEU A  12       0.851   4.169  96.026  1.00 86.20           C  
ATOM    164  HG  LEU A  12       1.118   3.655  95.102  1.00 86.20           H  
ATOM    165  CD1 LEU A  12       2.086   4.262  96.924  1.00 86.20           C  
ATOM    166 HD11 LEU A  12       2.448   3.263  97.165  1.00 86.20           H  
ATOM    167 HD12 LEU A  12       1.849   4.801  97.841  1.00 86.20           H  
ATOM    168 HD13 LEU A  12       2.881   4.790  96.398  1.00 86.20           H  
ATOM    169  CD2 LEU A  12      -0.196   3.309  96.736  1.00 86.20           C  
ATOM    170 HD21 LEU A  12      -1.078   3.229  96.101  1.00 86.20           H  
ATOM    171 HD22 LEU A  12      -0.461   3.776  97.685  1.00 86.20           H  
ATOM    172 HD23 LEU A  12       0.214   2.315  96.914  1.00 86.20           H  
ATOM    173  N   LEU A  13       0.355   5.763  92.523  1.00 88.78           N  
ATOM    174  H   LEU A  13      -0.480   6.278  92.764  1.00 88.78           H  
ATOM    175  CA  LEU A  13       0.454   5.153  91.193  1.00 88.78           C  
ATOM    176  HA  LEU A  13       0.855   4.145  91.298  1.00 88.78           H  
ATOM    177  C   LEU A  13       1.431   5.898  90.283  1.00 88.78           C  
ATOM    178  CB  LEU A  13      -0.936   5.083  90.544  1.00 88.78           C  
ATOM    179  HB2 LEU A  13      -1.411   6.060  90.629  1.00 88.78           H  
ATOM    180  HB3 LEU A  13      -0.825   4.861  89.483  1.00 88.78           H  
ATOM    181  O   LEU A  13       2.159   5.259  89.528  1.00 88.78           O  
ATOM    182  CG  LEU A  13      -1.841   4.015  91.173  1.00 88.78           C  
ATOM    183  HG  LEU A  13      -1.855   4.142  92.255  1.00 88.78           H  
ATOM    184  CD1 LEU A  13      -3.258   4.188  90.642  1.00 88.78           C  
ATOM    185 HD11 LEU A  13      -3.251   4.146  89.553  1.00 88.78           H  
ATOM    186 HD12 LEU A  13      -3.641   5.156  90.966  1.00 88.78           H  
ATOM    187 HD13 LEU A  13      -3.908   3.405  91.032  1.00 88.78           H  
ATOM    188  CD2 LEU A  13      -1.381   2.590  90.853  1.00 88.78           C  
ATOM    189 HD21 LEU A  13      -2.092   1.874  91.264  1.00 88.78           H  
ATOM    190 HD22 LEU A  13      -1.327   2.453  89.773  1.00 88.78           H  
ATOM    191 HD23 LEU A  13      -0.403   2.396  91.294  1.00 88.78           H  
ATOM    192  N   LEU A  14       1.484   7.225  90.366  1.00 88.42           N  
ATOM    193  H   LEU A  14       0.857   7.698  91.001  1.00 88.42           H  
ATOM    194  CA  LEU A  14       2.438   8.029  89.611  1.00 88.42           C  
ATOM    195  HA  LEU A  14       2.354   7.753  88.560  1.00 88.42           H  
ATOM    196  C   LEU A  14       3.877   7.733  90.045  1.00 88.42           C  
ATOM    197  CB  LEU A  14       2.067   9.507  89.781  1.00 88.42           C  
ATOM    198  HB2 LEU A  14       1.015   9.630  89.524  1.00 88.42           H  
ATOM    199  HB3 LEU A  14       2.188   9.780  90.829  1.00 88.42           H  
ATOM    200  O   LEU A  14       4.738   7.552  89.185  1.00 88.42           O  
ATOM    201  CG  LEU A  14       2.897  10.473  88.921  1.00 88.42           C  
ATOM    202  HG  LEU A  14       3.952  10.403  89.185  1.00 88.42           H  
ATOM    203  CD1 LEU A  14       2.735  10.196  87.423  1.00 88.42           C  
ATOM    204 HD11 LEU A  14       3.194  10.993  86.837  1.00 88.42           H  
ATOM    205 HD12 LEU A  14       1.676  10.128  87.176  1.00 88.42           H  
ATOM    206 HD13 LEU A  14       3.224   9.257  87.164  1.00 88.42           H  
ATOM    207  CD2 LEU A  14       2.415  11.894  89.209  1.00 88.42           C  
ATOM    208 HD21 LEU A  14       2.932  12.609  88.570  1.00 88.42           H  
ATOM    209 HD22 LEU A  14       2.614  12.140  90.252  1.00 88.42           H  
ATOM    210 HD23 LEU A  14       1.344  11.970  89.024  1.00 88.42           H  
ATOM    211  N   ASP A  15       4.128   7.605  91.350  1.00 89.11           N  
ATOM    212  H   ASP A  15       3.401   7.831  92.014  1.00 89.11           H  
ATOM    213  CA  ASP A  15       5.438   7.207  91.873  1.00 89.11           C  
ATOM    214  HA  ASP A  15       6.200   7.873  91.468  1.00 89.11           H  
ATOM    215  C   ASP A  15       5.821   5.789  91.431  1.00 89.11           C  
ATOM    216  CB  ASP A  15       5.455   7.324  93.406  1.00 89.11           C  
ATOM    217  HB2 ASP A  15       6.305   6.756  93.785  1.00 89.11           H  
ATOM    218  HB3 ASP A  15       4.549   6.878  93.816  1.00 89.11           H  
ATOM    219  O   ASP A  15       6.961   5.564  91.014  1.00 89.11           O  
ATOM    220  CG  ASP A  15       5.603   8.765  93.914  1.00 89.11           C  
ATOM    221  OD1 ASP A  15       6.050   9.637  93.126  1.00 89.11           O  
ATOM    222  OD2 ASP A  15       5.322   8.967  95.116  1.00 89.11           O  
ATOM    223  N   LEU A  16       4.869   4.844  91.426  1.00 90.62           N  
ATOM    224  H   LEU A  16       3.966   5.078  91.811  1.00 90.62           H  
ATOM    225  CA  LEU A  16       5.090   3.501  90.882  1.00 90.62           C  
ATOM    226  HA  LEU A  16       5.927   3.058  91.422  1.00 90.62           H  
ATOM    227  C   LEU A  16       5.481   3.550  89.397  1.00 90.62           C  
ATOM    228  CB  LEU A  16       3.834   2.636  91.104  1.00 90.62           C  
ATOM    229  HB2 LEU A  16       2.983   3.135  90.641  1.00 90.62           H  
ATOM    230  HB3 LEU A  16       3.636   2.567  92.174  1.00 90.62           H  
ATOM    231  O   LEU A  16       6.463   2.918  89.007  1.00 90.62           O  
ATOM    232  CG  LEU A  16       3.935   1.215  90.512  1.00 90.62           C  
ATOM    233  HG  LEU A  16       4.192   1.269  89.454  1.00 90.62           H  
ATOM    234  CD1 LEU A  16       4.988   0.370  91.233  1.00 90.62           C  
ATOM    235 HD11 LEU A  16       4.755   0.313  92.296  1.00 90.62           H  
ATOM    236 HD12 LEU A  16       5.005  -0.634  90.809  1.00 90.62           H  
ATOM    237 HD13 LEU A  16       5.973   0.819  91.101  1.00 90.62           H  
ATOM    238  CD2 LEU A  16       2.583   0.507  90.612  1.00 90.62           C  
ATOM    239 HD21 LEU A  16       2.286   0.414  91.657  1.00 90.62           H  
ATOM    240 HD22 LEU A  16       2.649  -0.484  90.163  1.00 90.62           H  
ATOM    241 HD23 LEU A  16       1.830   1.084  90.075  1.00 90.62           H  
ATOM    242  N   VAL A  17       4.738   4.298  88.573  1.00 91.64           N  
ATOM    243  H   VAL A  17       3.945   4.790  88.960  1.00 91.64           H  
ATOM    244  CA  VAL A  17       5.020   4.426  87.135  1.00 91.64           C  
ATOM    245  HA  VAL A  17       5.056   3.428  86.698  1.00 91.64           H  
ATOM    246  C   VAL A  17       6.396   5.052  86.913  1.00 91.64           C  
ATOM    247  CB  VAL A  17       3.918   5.223  86.407  1.00 91.64           C  
ATOM    248  HB  VAL A  17       3.742   6.164  86.928  1.00 91.64           H  
ATOM    249  O   VAL A  17       7.204   4.483  86.182  1.00 91.64           O  
ATOM    250  CG1 VAL A  17       4.296   5.528  84.952  1.00 91.64           C  
ATOM    251 HG11 VAL A  17       5.139   6.217  84.910  1.00 91.64           H  
ATOM    252 HG12 VAL A  17       4.568   4.607  84.436  1.00 91.64           H  
ATOM    253 HG13 VAL A  17       3.448   5.989  84.446  1.00 91.64           H  
ATOM    254  CG2 VAL A  17       2.607   4.427  86.352  1.00 91.64           C  
ATOM    255 HG21 VAL A  17       1.818   5.052  85.934  1.00 91.64           H  
ATOM    256 HG22 VAL A  17       2.733   3.544  85.727  1.00 91.64           H  
ATOM    257 HG23 VAL A  17       2.306   4.107  87.349  1.00 91.64           H  
ATOM    258  N   ARG A  18       6.712   6.172  87.576  1.00 88.74           N  
ATOM    259  H   ARG A  18       6.024   6.566  88.202  1.00 88.74           H  
ATOM    260  CA  ARG A  18       8.022   6.834  87.446  1.00 88.74           C  
ATOM    261  HA  ARG A  18       8.204   7.080  86.400  1.00 88.74           H  
ATOM    262  C   ARG A  18       9.172   5.927  87.877  1.00 88.74           C  
ATOM    263  CB  ARG A  18       8.054   8.120  88.275  1.00 88.74           C  
ATOM    264  HB2 ARG A  18       9.078   8.494  88.291  1.00 88.74           H  
ATOM    265  HB3 ARG A  18       7.758   7.886  89.298  1.00 88.74           H  
ATOM    266  O   ARG A  18      10.202   5.918  87.211  1.00 88.74           O  
ATOM    267  CG  ARG A  18       7.152   9.227  87.717  1.00 88.74           C  
ATOM    268  HG2 ARG A  18       6.132   8.862  87.599  1.00 88.74           H  
ATOM    269  HG3 ARG A  18       7.514   9.555  86.742  1.00 88.74           H  
ATOM    270  CD  ARG A  18       7.153  10.398  88.704  1.00 88.74           C  
ATOM    271  HD2 ARG A  18       7.031  10.011  89.715  1.00 88.74           H  
ATOM    272  HD3 ARG A  18       6.293  11.034  88.492  1.00 88.74           H  
ATOM    273  NE  ARG A  18       8.387  11.192  88.600  1.00 88.74           N  
ATOM    274  HE  ARG A  18       8.979  11.046  87.794  1.00 88.74           H  
ATOM    275  NH1 ARG A  18       8.112  12.480  90.473  1.00 88.74           N  
ATOM    276 HH11 ARG A  18       7.355  11.876  90.761  1.00 88.74           H  
ATOM    277 HH12 ARG A  18       8.460  13.186  91.106  1.00 88.74           H  
ATOM    278  NH2 ARG A  18       9.856  12.829  89.114  1.00 88.74           N  
ATOM    279 HH21 ARG A  18      10.201  13.586  89.686  1.00 88.74           H  
ATOM    280 HH22 ARG A  18      10.328  12.592  88.254  1.00 88.74           H  
ATOM    281  CZ  ARG A  18       8.781  12.158  89.402  1.00 88.74           C  
ATOM    282  N   ALA A  19       8.996   5.137  88.939  1.00 90.83           N  
ATOM    283  H   ALA A  19       8.145   5.224  89.475  1.00 90.83           H  
ATOM    284  CA  ALA A  19      10.004   4.177  89.383  1.00 90.83           C  
ATOM    285  HA  ALA A  19      10.951   4.700  89.512  1.00 90.83           H  
ATOM    286  C   ALA A  19      10.248   3.064  88.350  1.00 90.83           C  
ATOM    287  CB  ALA A  19       9.578   3.607  90.741  1.00 90.83           C  
ATOM    288  HB1 ALA A  19      10.338   2.913  91.100  1.00 90.83           H  
ATOM    289  HB2 ALA A  19       9.470   4.417  91.463  1.00 90.83           H  
ATOM    290  HB3 ALA A  19       8.626   3.085  90.650  1.00 90.83           H  
ATOM    291  O   ALA A  19      11.400   2.719  88.088  1.00 90.83           O  
ATOM    292  N   GLN A  20       9.193   2.526  87.724  1.00 90.88           N  
ATOM    293  H   GLN A  20       8.265   2.843  87.967  1.00 90.88           H  
ATOM    294  CA  GLN A  20       9.354   1.520  86.668  1.00 90.88           C  
ATOM    295  HA  GLN A  20      10.061   0.766  87.015  1.00 90.88           H  
ATOM    296  C   GLN A  20       9.968   2.110  85.397  1.00 90.88           C  
ATOM    297  CB  GLN A  20       8.017   0.831  86.348  1.00 90.88           C  
ATOM    298  HB2 GLN A  20       7.280   1.583  86.064  1.00 90.88           H  
ATOM    299  HB3 GLN A  20       8.163   0.166  85.497  1.00 90.88           H  
ATOM    300  O   GLN A  20      10.826   1.477  84.789  1.00 90.88           O  
ATOM    301  CG  GLN A  20       7.464   0.002  87.516  1.00 90.88           C  
ATOM    302  HG2 GLN A  20       6.545  -0.491  87.197  1.00 90.88           H  
ATOM    303  HG3 GLN A  20       7.210   0.667  88.341  1.00 90.88           H  
ATOM    304  CD  GLN A  20       8.420  -1.068  88.034  1.00 90.88           C  
ATOM    305  NE2 GLN A  20       8.316  -1.423  89.295  1.00 90.88           N  
ATOM    306 HE21 GLN A  20       8.978  -2.110  89.626  1.00 90.88           H  
ATOM    307 HE22 GLN A  20       7.653  -0.956  89.897  1.00 90.88           H  
ATOM    308  OE1 GLN A  20       9.267  -1.614  87.341  1.00 90.88           O  
ATOM    309  N   VAL A  21       9.586   3.333  85.026  1.00 86.57           N  
ATOM    310  H   VAL A  21       8.848   3.784  85.548  1.00 86.57           H  
ATOM    311  CA  VAL A  21      10.167   4.050  83.884  1.00 86.57           C  
ATOM    312  HA  VAL A  21      10.077   3.429  82.992  1.00 86.57           H  
ATOM    313  C   VAL A  21      11.656   4.305  84.097  1.00 86.57           C  
ATOM    314  CB  VAL A  21       9.413   5.366  83.643  1.00 86.57           C  
ATOM    315  HB  VAL A  21       9.336   5.912  84.583  1.00 86.57           H  
ATOM    316  O   VAL A  21      12.457   3.981  83.225  1.00 86.57           O  
ATOM    317  CG1 VAL A  21      10.127   6.257  82.623  1.00 86.57           C  
ATOM    318 HG11 VAL A  21      11.002   6.726  83.072  1.00 86.57           H  
ATOM    319 HG12 VAL A  21      10.480   5.648  81.791  1.00 86.57           H  
ATOM    320 HG13 VAL A  21       9.462   7.039  82.257  1.00 86.57           H  
ATOM    321  CG2 VAL A  21       7.996   5.088  83.132  1.00 86.57           C  
ATOM    322 HG21 VAL A  21       7.399   5.993  83.246  1.00 86.57           H  
ATOM    323 HG22 VAL A  21       7.517   4.294  83.705  1.00 86.57           H  
ATOM    324 HG23 VAL A  21       8.027   4.784  82.086  1.00 86.57           H  
ATOM    325  N   ALA A  22      12.038   4.812  85.272  1.00 81.68           N  
ATOM    326  H   ALA A  22      11.335   5.071  85.949  1.00 81.68           H  
ATOM    327  CA  ALA A  22      13.437   5.031  85.622  1.00 81.68           C  
ATOM    328  HA  ALA A  22      13.868   5.744  84.919  1.00 81.68           H  
ATOM    329  C   ALA A  22      14.247   3.733  85.522  1.00 81.68           C  
ATOM    330  CB  ALA A  22      13.504   5.618  87.037  1.00 81.68           C  
ATOM    331  HB1 ALA A  22      14.543   5.728  87.344  1.00 81.68           H  
ATOM    332  HB2 ALA A  22      13.026   6.598  87.052  1.00 81.68           H  
ATOM    333  HB3 ALA A  22      12.999   4.960  87.745  1.00 81.68           H  
ATOM    334  O   ALA A  22      15.323   3.724  84.931  1.00 81.68           O  
ATOM    335  N   ALA A  23      13.698   2.626  86.028  1.00 83.09           N  
ATOM    336  H   ALA A  23      12.817   2.699  86.515  1.00 83.09           H  
ATOM    337  CA  ALA A  23      14.367   1.333  85.986  1.00 83.09           C  
ATOM    338  HA  ALA A  23      15.366   1.457  86.402  1.00 83.09           H  
ATOM    339  C   ALA A  23      14.541   0.772  84.561  1.00 83.09           C  
ATOM    340  CB  ALA A  23      13.587   0.365  86.880  1.00 83.09           C  
ATOM    341  HB1 ALA A  23      14.145  -0.568  86.959  1.00 83.09           H  
ATOM    342  HB2 ALA A  23      12.601   0.178  86.456  1.00 83.09           H  
ATOM    343  HB3 ALA A  23      13.477   0.794  87.876  1.00 83.09           H  
ATOM    344  O   ALA A  23      15.530   0.086  84.318  1.00 83.09           O  
ATOM    345  N   VAL A  24      13.609   1.041  83.639  1.00 77.01           N  
ATOM    346  H   VAL A  24      12.809   1.595  83.910  1.00 77.01           H  
ATOM    347  CA  VAL A  24      13.706   0.595  82.234  1.00 77.01           C  
ATOM    348  HA  VAL A  24      14.120  -0.413  82.206  1.00 77.01           H  
ATOM    349  C   VAL A  24      14.670   1.470  81.430  1.00 77.01           C  
ATOM    350  CB  VAL A  24      12.315   0.549  81.575  1.00 77.01           C  
ATOM    351  HB  VAL A  24      11.811   1.505  81.720  1.00 77.01           H  
ATOM    352  O   VAL A  24      15.455   0.946  80.650  1.00 77.01           O  
ATOM    353  CG1 VAL A  24      12.388   0.255  80.076  1.00 77.01           C  
ATOM    354 HG11 VAL A  24      12.832   1.103  79.554  1.00 77.01           H  
ATOM    355 HG12 VAL A  24      12.993  -0.633  79.893  1.00 77.01           H  
ATOM    356 HG13 VAL A  24      11.386   0.092  79.680  1.00 77.01           H  
ATOM    357  CG2 VAL A  24      11.460  -0.560  82.198  1.00 77.01           C  
ATOM    358 HG21 VAL A  24      11.916  -1.528  81.988  1.00 77.01           H  
ATOM    359 HG22 VAL A  24      10.458  -0.530  81.771  1.00 77.01           H  
ATOM    360 HG23 VAL A  24      11.391  -0.425  83.277  1.00 77.01           H  
ATOM    361  N   LEU A  25      14.657   2.788  81.648  1.00 73.73           N  
ATOM    362  H   LEU A  25      13.974   3.167  82.288  1.00 73.73           H  
ATOM    363  CA  LEU A  25      15.542   3.729  80.949  1.00 73.73           C  
ATOM    364  HA  LEU A  25      15.727   3.354  79.942  1.00 73.73           H  
ATOM    365  C   LEU A  25      16.940   3.861  81.588  1.00 73.73           C  
ATOM    366  CB  LEU A  25      14.839   5.092  80.831  1.00 73.73           C  
ATOM    367  HB2 LEU A  25      15.544   5.804  80.402  1.00 73.73           H  
ATOM    368  HB3 LEU A  25      14.590   5.439  81.834  1.00 73.73           H  
ATOM    369  O   LEU A  25      17.779   4.609  81.095  1.00 73.73           O  
ATOM    370  CG  LEU A  25      13.565   5.110  79.965  1.00 73.73           C  
ATOM    371  HG  LEU A  25      12.821   4.435  80.390  1.00 73.73           H  
ATOM    372  CD1 LEU A  25      13.003   6.531  79.998  1.00 73.73           C  
ATOM    373 HD11 LEU A  25      12.646   6.768  81.000  1.00 73.73           H  
ATOM    374 HD12 LEU A  25      12.193   6.637  79.275  1.00 73.73           H  
ATOM    375 HD13 LEU A  25      13.787   7.239  79.730  1.00 73.73           H  
ATOM    376  CD2 LEU A  25      13.816   4.708  78.510  1.00 73.73           C  
ATOM    377 HD21 LEU A  25      14.147   3.671  78.449  1.00 73.73           H  
ATOM    378 HD22 LEU A  25      12.895   4.800  77.936  1.00 73.73           H  
ATOM    379 HD23 LEU A  25      14.571   5.358  78.067  1.00 73.73           H  
ATOM    380  N   GLY A  26      17.211   3.151  82.687  1.00 73.48           N  
ATOM    381  H   GLY A  26      16.479   2.562  83.059  1.00 73.48           H  
ATOM    382  CA  GLY A  26      18.515   3.163  83.358  1.00 73.48           C  
ATOM    383  HA2 GLY A  26      19.302   3.067  82.611  1.00 73.48           H  
ATOM    384  HA3 GLY A  26      18.566   2.302  84.026  1.00 73.48           H  
ATOM    385  C   GLY A  26      18.799   4.419  84.191  1.00 73.48           C  
ATOM    386  O   GLY A  26      19.958   4.721  84.476  1.00 73.48           O  
ATOM    387  N   HIS A  27      17.766   5.157  84.604  1.00 74.32           N  
ATOM    388  H   HIS A  27      16.838   4.810  84.408  1.00 74.32           H  
ATOM    389  CA  HIS A  27      17.916   6.271  85.539  1.00 74.32           C  
ATOM    390  HA  HIS A  27      18.811   6.826  85.261  1.00 74.32           H  
ATOM    391  C   HIS A  27      18.110   5.770  86.980  1.00 74.32           C  
ATOM    392  CB  HIS A  27      16.724   7.228  85.434  1.00 74.32           C  
ATOM    393  HB2 HIS A  27      16.840   8.007  86.187  1.00 74.32           H  
ATOM    394  HB3 HIS A  27      15.809   6.681  85.661  1.00 74.32           H  
ATOM    395  O   HIS A  27      17.529   4.767  87.391  1.00 74.32           O  
ATOM    396  CG  HIS A  27      16.580   7.892  84.088  1.00 74.32           C  
ATOM    397  CD2 HIS A  27      15.481   7.851  83.273  1.00 74.32           C  
ATOM    398  HD2 HIS A  27      14.557   7.329  83.471  1.00 74.32           H  
ATOM    399  ND1 HIS A  27      17.524   8.668  83.450  1.00 74.32           N  
ATOM    400  HD1 HIS A  27      18.478   8.821  83.745  1.00 74.32           H  
ATOM    401  CE1 HIS A  27      17.004   9.076  82.280  1.00 74.32           C  
ATOM    402  HE1 HIS A  27      17.518   9.668  81.538  1.00 74.32           H  
ATOM    403  NE2 HIS A  27      15.755   8.617  82.141  1.00 74.32           N  
ATOM    404  N   ALA A  28      18.915   6.490  87.768  1.00 71.36           N  
ATOM    405  H   ALA A  28      19.375   7.300  87.377  1.00 71.36           H  
ATOM    406  CA  ALA A  28      19.268   6.092  89.135  1.00 71.36           C  
ATOM    407  HA  ALA A  28      19.644   5.069  89.110  1.00 71.36           H  
ATOM    408  C   ALA A  28      18.079   6.110  90.115  1.00 71.36           C  
ATOM    409  CB  ALA A  28      20.393   7.014  89.623  1.00 71.36           C  
ATOM    410  HB1 ALA A  28      20.040   8.044  89.666  1.00 71.36           H  
ATOM    411  HB2 ALA A  28      20.703   6.707  90.621  1.00 71.36           H  
ATOM    412  HB3 ALA A  28      21.248   6.947  88.950  1.00 71.36           H  
ATOM    413  O   ALA A  28      18.026   5.290  91.031  1.00 71.36           O  
ATOM    414  N   ASP A  29      17.130   7.031  89.932  1.00 74.72           N  
ATOM    415  H   ASP A  29      17.204   7.663  89.148  1.00 74.72           H  
ATOM    416  CA  ASP A  29      15.913   7.121  90.734  1.00 74.72           C  
ATOM    417  HA  ASP A  29      15.628   6.108  91.021  1.00 74.72           H  
ATOM    418  C   ASP A  29      14.733   7.695  89.923  1.00 74.72           C  
ATOM    419  CB  ASP A  29      16.190   7.901  92.038  1.00 74.72           C  
ATOM    420  HB2 ASP A  29      17.031   7.442  92.557  1.00 74.72           H  
ATOM    421  HB3 ASP A  29      15.319   7.804  92.687  1.00 74.72           H  
ATOM    422  O   ASP A  29      14.891   8.213  88.814  1.00 74.72           O  
ATOM    423  CG  ASP A  29      16.467   9.391  91.835  1.00 74.72           C  
ATOM    424  OD1 ASP A  29      15.655  10.034  91.137  1.00 74.72           O  
ATOM    425  OD2 ASP A  29      17.423   9.915  92.439  1.00 74.72           O  
ATOM    426  N   ALA A  30      13.526   7.603  90.489  1.00 77.51           N  
ATOM    427  H   ALA A  30      13.469   7.191  91.409  1.00 77.51           H  
ATOM    428  CA  ALA A  30      12.284   8.062  89.866  1.00 77.51           C  
ATOM    429  HA  ALA A  30      12.184   7.585  88.891  1.00 77.51           H  
ATOM    430  C   ALA A  30      12.212   9.589  89.637  1.00 77.51           C  
ATOM    431  CB  ALA A  30      11.128   7.591  90.760  1.00 77.51           C  
ATOM    432  HB1 ALA A  30      10.174   7.845  90.297  1.00 77.51           H  
ATOM    433  HB2 ALA A  30      11.185   8.080  91.732  1.00 77.51           H  
ATOM    434  HB3 ALA A  30      11.177   6.511  90.899  1.00 77.51           H  
ATOM    435  O   ALA A  30      11.390  10.047  88.838  1.00 77.51           O  
ATOM    436  N   SER A  31      13.039  10.393  90.319  1.00 75.32           N  
ATOM    437  H   SER A  31      13.819   9.982  90.813  1.00 75.32           H  
ATOM    438  CA  SER A  31      13.007  11.859  90.228  1.00 75.32           C  
ATOM    439  HA  SER A  31      11.967  12.165  90.336  1.00 75.32           H  
ATOM    440  C   SER A  31      13.494  12.374  88.871  1.00 75.32           C  
ATOM    441  CB  SER A  31      13.772  12.521  91.382  1.00 75.32           C  
ATOM    442  HB2 SER A  31      13.540  12.010  92.316  1.00 75.32           H  
ATOM    443  HB3 SER A  31      13.445  13.557  91.462  1.00 75.32           H  
ATOM    444  O   SER A  31      12.998  13.404  88.411  1.00 75.32           O  
ATOM    445  OG  SER A  31      15.164  12.528  91.180  1.00 75.32           O  
ATOM    446  HG  SER A  31      15.478  11.621  91.202  1.00 75.32           H  
ATOM    447  N   ALA A  32      14.361  11.612  88.194  1.00 72.52           N  
ATOM    448  H   ALA A  32      14.740  10.802  88.664  1.00 72.52           H  
ATOM    449  CA  ALA A  32      14.839  11.902  86.842  1.00 72.52           C  
ATOM    450  HA  ALA A  32      15.248  12.912  86.823  1.00 72.52           H  
ATOM    451  C   ALA A  32      13.730  11.833  85.772  1.00 72.52           C  
ATOM    452  CB  ALA A  32      15.964  10.911  86.525  1.00 72.52           C  
ATOM    453  HB1 ALA A  32      15.572   9.895  86.556  1.00 72.52           H  
ATOM    454  HB2 ALA A  32      16.766  11.011  87.257  1.00 72.52           H  
ATOM    455  HB3 ALA A  32      16.360  11.110  85.529  1.00 72.52           H  
ATOM    456  O   ALA A  32      13.857  12.436  84.709  1.00 72.52           O  
ATOM    457  N   VAL A  33      12.627  11.129  86.050  1.00 78.21           N  
ATOM    458  H   VAL A  33      12.567  10.678  86.951  1.00 78.21           H  
ATOM    459  CA  VAL A  33      11.507  10.969  85.115  1.00 78.21           C  
ATOM    460  HA  VAL A  33      11.883  11.039  84.094  1.00 78.21           H  
ATOM    461  C   VAL A  33      10.491  12.084  85.337  1.00 78.21           C  
ATOM    462  CB  VAL A  33      10.853   9.585  85.272  1.00 78.21           C  
ATOM    463  HB  VAL A  33      10.452   9.488  86.281  1.00 78.21           H  
ATOM    464  O   VAL A  33       9.865  12.151  86.397  1.00 78.21           O  
ATOM    465  CG1 VAL A  33       9.704   9.388  84.276  1.00 78.21           C  
ATOM    466 HG11 VAL A  33      10.071   9.483  83.254  1.00 78.21           H  
ATOM    467 HG12 VAL A  33       8.920  10.126  84.444  1.00 78.21           H  
ATOM    468 HG13 VAL A  33       9.268   8.397  84.411  1.00 78.21           H  
ATOM    469  CG2 VAL A  33      11.881   8.470  85.055  1.00 78.21           C  
ATOM    470 HG21 VAL A  33      12.695   8.553  85.775  1.00 78.21           H  
ATOM    471 HG22 VAL A  33      12.294   8.528  84.048  1.00 78.21           H  
ATOM    472 HG23 VAL A  33      11.400   7.503  85.204  1.00 78.21           H  
ATOM    473  N   ARG A  34      10.291  12.948  84.341  1.00 75.10           N  
ATOM    474  H   ARG A  34      10.837  12.828  83.500  1.00 75.10           H  
ATOM    475  CA  ARG A  34       9.227  13.964  84.343  1.00 75.10           C  
ATOM    476  HA  ARG A  34       9.207  14.460  85.314  1.00 75.10           H  
ATOM    477  C   ARG A  34       7.850  13.333  84.122  1.00 75.10           C  
ATOM    478  CB  ARG A  34       9.517  14.998  83.258  1.00 75.10           C  
ATOM    479  HB2 ARG A  34       8.606  15.568  83.075  1.00 75.10           H  
ATOM    480  HB3 ARG A  34       9.784  14.469  82.343  1.00 75.10           H  
ATOM    481  O   ARG A  34       7.721  12.353  83.400  1.00 75.10           O  
ATOM    482  CG  ARG A  34      10.652  15.959  83.630  1.00 75.10           C  
ATOM    483  HG2 ARG A  34      11.585  15.403  83.710  1.00 75.10           H  
ATOM    484  HG3 ARG A  34      10.438  16.430  84.589  1.00 75.10           H  
ATOM    485  CD  ARG A  34      10.808  17.045  82.560  1.00 75.10           C  
ATOM    486  HD2 ARG A  34      10.964  16.567  81.593  1.00 75.10           H  
ATOM    487  HD3 ARG A  34      11.699  17.624  82.802  1.00 75.10           H  
ATOM    488  NE  ARG A  34       9.616  17.919  82.488  1.00 75.10           N  
ATOM    489  HE  ARG A  34       8.711  17.470  82.496  1.00 75.10           H  
ATOM    490  NH1 ARG A  34      10.682  19.936  82.217  1.00 75.10           N  
ATOM    491 HH11 ARG A  34      11.567  19.449  82.224  1.00 75.10           H  
ATOM    492 HH12 ARG A  34      10.621  20.923  82.015  1.00 75.10           H  
ATOM    493  NH2 ARG A  34       8.438  19.830  82.210  1.00 75.10           N  
ATOM    494 HH21 ARG A  34       7.593  19.281  82.148  1.00 75.10           H  
ATOM    495 HH22 ARG A  34       8.360  20.813  81.993  1.00 75.10           H  
ATOM    496  CZ  ARG A  34       9.588  19.225  82.311  1.00 75.10           C  
ATOM    497  N   VAL A  35       6.814  13.894  84.744  1.00 77.40           N  
ATOM    498  H   VAL A  35       6.972  14.754  85.249  1.00 77.40           H  
ATOM    499  CA  VAL A  35       5.449  13.323  84.741  1.00 77.40           C  
ATOM    500  HA  VAL A  35       5.532  12.241  84.847  1.00 77.40           H  
ATOM    501  C   VAL A  35       4.680  13.564  83.436  1.00 77.40           C  
ATOM    502  CB  VAL A  35       4.631  13.851  85.937  1.00 77.40           C  
ATOM    503  HB  VAL A  35       3.629  13.424  85.890  1.00 77.40           H  
ATOM    504  O   VAL A  35       3.761  12.812  83.114  1.00 77.40           O  
ATOM    505  CG1 VAL A  35       5.266  13.397  87.255  1.00 77.40           C  
ATOM    506 HG11 VAL A  35       6.311  13.702  87.317  1.00 77.40           H  
ATOM    507 HG12 VAL A  35       5.194  12.311  87.306  1.00 77.40           H  
ATOM    508 HG13 VAL A  35       4.730  13.834  88.098  1.00 77.40           H  
ATOM    509  CG2 VAL A  35       4.495  15.379  85.963  1.00 77.40           C  
ATOM    510 HG21 VAL A  35       3.877  15.677  86.810  1.00 77.40           H  
ATOM    511 HG22 VAL A  35       5.468  15.861  86.046  1.00 77.40           H  
ATOM    512 HG23 VAL A  35       4.000  15.726  85.055  1.00 77.40           H  
ATOM    513  N   ASP A  36       5.066  14.613  82.712  1.00 72.64           N  
ATOM    514  H   ASP A  36       5.828  15.172  83.067  1.00 72.64           H  
ATOM    515  CA  ASP A  36       4.427  15.182  81.524  1.00 72.64           C  
ATOM    516  HA  ASP A  36       3.412  14.791  81.442  1.00 72.64           H  
ATOM    517  C   ASP A  36       5.147  14.829  80.214  1.00 72.64           C  
ATOM    518  CB  ASP A  36       4.332  16.716  81.716  1.00 72.64           C  
ATOM    519  HB2 ASP A  36       3.653  16.911  82.546  1.00 72.64           H  
ATOM    520  HB3 ASP A  36       3.884  17.151  80.823  1.00 72.64           H  
ATOM    521  O   ASP A  36       4.551  14.928  79.142  1.00 72.64           O  
ATOM    522  CG  ASP A  36       5.666  17.448  82.016  1.00 72.64           C  
ATOM    523  OD1 ASP A  36       6.575  16.869  82.662  1.00 72.64           O  
ATOM    524  OD2 ASP A  36       5.816  18.641  81.673  1.00 72.64           O  
ATOM    525  N   THR A  37       6.405  14.388  80.287  1.00 72.07           N  
ATOM    526  H   THR A  37       6.841  14.325  81.196  1.00 72.07           H  
ATOM    527  CA  THR A  37       7.204  14.027  79.111  1.00 72.07           C  
ATOM    528  HA  THR A  37       7.130  14.843  78.391  1.00 72.07           H  
ATOM    529  C   THR A  37       6.660  12.771  78.446  1.00 72.07           C  
ATOM    530  CB  THR A  37       8.684  13.855  79.478  1.00 72.07           C  
ATOM    531  HB  THR A  37       8.792  13.061  80.217  1.00 72.07           H  
ATOM    532  O   THR A  37       6.399  11.765  79.112  1.00 72.07           O  
ATOM    533  CG2 THR A  37       9.588  13.569  78.281  1.00 72.07           C  
ATOM    534 HG21 THR A  37       9.419  14.295  77.485  1.00 72.07           H  
ATOM    535 HG22 THR A  37      10.633  13.604  78.588  1.00 72.07           H  
ATOM    536 HG23 THR A  37       9.389  12.568  77.898  1.00 72.07           H  
ATOM    537  OG1 THR A  37       9.150  15.068  80.024  1.00 72.07           O  
ATOM    538  HG1 THR A  37       9.173  15.696  79.298  1.00 72.07           H  
ATOM    539  N   ALA A  38       6.501  12.834  77.124  1.00 72.17           N  
ATOM    540  H   ALA A  38       6.755  13.671  76.619  1.00 72.17           H  
ATOM    541  CA  ALA A  38       6.075  11.686  76.353  1.00 72.17           C  
ATOM    542  HA  ALA A  38       5.148  11.341  76.811  1.00 72.17           H  
ATOM    543  C   ALA A  38       7.127  10.571  76.423  1.00 72.17           C  
ATOM    544  CB  ALA A  38       5.769  12.104  74.912  1.00 72.17           C  
ATOM    545  HB1 ALA A  38       6.675  12.469  74.430  1.00 72.17           H  
ATOM    546  HB2 ALA A  38       5.388  11.249  74.353  1.00 72.17           H  
ATOM    547  HB3 ALA A  38       5.019  12.895  74.904  1.00 72.17           H  
ATOM    548  O   ALA A  38       8.328  10.830  76.404  1.00 72.17           O  
ATOM    549  N   PHE A  39       6.697   9.316  76.457  1.00 76.43           N  
ATOM    550  H   PHE A  39       5.702   9.155  76.522  1.00 76.43           H  
ATOM    551  CA  PHE A  39       7.594   8.170  76.534  1.00 76.43           C  
ATOM    552  HA  PHE A  39       8.210   8.269  77.427  1.00 76.43           H  
ATOM    553  C   PHE A  39       8.564   8.114  75.345  1.00 76.43           C  
ATOM    554  CB  PHE A  39       6.740   6.904  76.643  1.00 76.43           C  
ATOM    555  HB2 PHE A  39       7.389   6.039  76.508  1.00 76.43           H  
ATOM    556  HB3 PHE A  39       6.017   6.910  75.827  1.00 76.43           H  
ATOM    557  O   PHE A  39       9.742   7.821  75.535  1.00 76.43           O  
ATOM    558  CG  PHE A  39       6.016   6.731  77.971  1.00 76.43           C  
ATOM    559  CD1 PHE A  39       6.752   6.772  79.167  1.00 76.43           C  
ATOM    560  HD1 PHE A  39       7.815   6.960  79.142  1.00 76.43           H  
ATOM    561  CD2 PHE A  39       4.630   6.477  78.029  1.00 76.43           C  
ATOM    562  HD2 PHE A  39       4.041   6.443  77.124  1.00 76.43           H  
ATOM    563  CE1 PHE A  39       6.118   6.569  80.401  1.00 76.43           C  
ATOM    564  HE1 PHE A  39       6.701   6.628  81.309  1.00 76.43           H  
ATOM    565  CE2 PHE A  39       4.009   6.229  79.268  1.00 76.43           C  
ATOM    566  HE2 PHE A  39       2.958   5.986  79.318  1.00 76.43           H  
ATOM    567  CZ  PHE A  39       4.748   6.284  80.456  1.00 76.43           C  
ATOM    568  HZ  PHE A  39       4.262   6.104  81.404  1.00 76.43           H  
ATOM    569  N   LYS A  40       8.117   8.490  74.140  1.00 60.84           N  
ATOM    570  H   LYS A  40       7.143   8.744  74.053  1.00 60.84           H  
ATOM    571  CA  LYS A  40       8.992   8.594  72.962  1.00 60.84           C  
ATOM    572  HA  LYS A  40       9.455   7.624  72.781  1.00 60.84           H  
ATOM    573  C   LYS A  40      10.146   9.579  73.193  1.00 60.84           C  
ATOM    574  CB  LYS A  40       8.151   8.982  71.738  1.00 60.84           C  
ATOM    575  HB2 LYS A  40       7.733   9.977  71.888  1.00 60.84           H  
ATOM    576  HB3 LYS A  40       7.333   8.270  71.628  1.00 60.84           H  
ATOM    577  O   LYS A  40      11.297   9.235  72.951  1.00 60.84           O  
ATOM    578  CG  LYS A  40       8.992   8.972  70.452  1.00 60.84           C  
ATOM    579  HG2 LYS A  40       9.383   7.968  70.283  1.00 60.84           H  
ATOM    580  HG3 LYS A  40       9.828   9.664  70.555  1.00 60.84           H  
ATOM    581  CD  LYS A  40       8.153   9.405  69.246  1.00 60.84           C  
ATOM    582  HD2 LYS A  40       7.338   8.698  69.096  1.00 60.84           H  
ATOM    583  HD3 LYS A  40       7.744  10.396  69.441  1.00 60.84           H  
ATOM    584  CE  LYS A  40       9.046   9.455  68.001  1.00 60.84           C  
ATOM    585  HE2 LYS A  40       9.431   8.454  67.805  1.00 60.84           H  
ATOM    586  HE3 LYS A  40       9.897  10.100  68.220  1.00 60.84           H  
ATOM    587  NZ  LYS A  40       8.309   9.972  66.822  1.00 60.84           N  
ATOM    588  HZ1 LYS A  40       7.518   9.383  66.604  1.00 60.84           H  
ATOM    589  HZ2 LYS A  40       8.917  10.010  66.016  1.00 60.84           H  
ATOM    590  HZ3 LYS A  40       7.977  10.908  67.006  1.00 60.84           H  
ATOM    591  N   ASP A  41       9.849  10.762  73.724  1.00 67.36           N  
ATOM    592  H   ASP A  41       8.882  10.986  73.911  1.00 67.36           H  
ATOM    593  CA  ASP A  41      10.855  11.800  73.982  1.00 67.36           C  
ATOM    594  HA  ASP A  41      11.506  11.886  73.112  1.00 67.36           H  
ATOM    595  C   ASP A  41      11.744  11.464  75.189  1.00 67.36           C  
ATOM    596  CB  ASP A  41      10.162  13.154  74.191  1.00 67.36           C  
ATOM    597  HB2 ASP A  41       9.548  13.098  75.090  1.00 67.36           H  
ATOM    598  HB3 ASP A  41      10.923  13.918  74.351  1.00 67.36           H  
ATOM    599  O   ASP A  41      12.866  11.954  75.296  1.00 67.36           O  
ATOM    600  CG  ASP A  41       9.288  13.580  73.008  1.00 67.36           C  
ATOM    601  OD1 ASP A  41       9.621  13.225  71.854  1.00 67.36           O  
ATOM    602  OD2 ASP A  41       8.252  14.220  73.289  1.00 67.36           O  
ATOM    603  N   ALA A  42      11.268  10.598  76.090  1.00 71.56           N  
ATOM    604  H   ALA A  42      10.314  10.285  75.982  1.00 71.56           H  
ATOM    605  CA  ALA A  42      12.056  10.058  77.194  1.00 71.56           C  
ATOM    606  HA  ALA A  42      12.655  10.867  77.610  1.00 71.56           H  
ATOM    607  C   ALA A  42      13.050   8.958  76.759  1.00 71.56           C  
ATOM    608  CB  ALA A  42      11.096   9.570  78.287  1.00 71.56           C  
ATOM    609  HB1 ALA A  42      10.521   8.718  77.924  1.00 71.56           H  
ATOM    610  HB2 ALA A  42      10.417  10.373  78.572  1.00 71.56           H  
ATOM    611  HB3 ALA A  42      11.672   9.262  79.161  1.00 71.56           H  
ATOM    612  O   ALA A  42      13.896   8.574  77.562  1.00 71.56           O  
ATOM    613  N   GLY A  43      12.971   8.460  75.518  1.00 63.11           N  
ATOM    614  H   GLY A  43      12.286   8.853  74.888  1.00 63.11           H  
ATOM    615  CA  GLY A  43      13.889   7.449  74.977  1.00 63.11           C  
ATOM    616  HA2 GLY A  43      14.148   7.738  73.958  1.00 63.11           H  
ATOM    617  HA3 GLY A  43      14.808   7.426  75.562  1.00 63.11           H  
ATOM    618  C   GLY A  43      13.331   6.026  74.918  1.00 63.11           C  
ATOM    619  O   GLY A  43      14.108   5.084  74.777  1.00 63.11           O  
ATOM    620  N   PHE A  44      12.010   5.841  75.019  1.00 67.66           N  
ATOM    621  H   PHE A  44      11.404   6.643  75.116  1.00 67.66           H  
ATOM    622  CA  PHE A  44      11.411   4.523  74.808  1.00 67.66           C  
ATOM    623  HA  PHE A  44      12.009   3.795  75.356  1.00 67.66           H  
ATOM    624  C   PHE A  44      11.438   4.115  73.328  1.00 67.66           C  
ATOM    625  CB  PHE A  44       9.987   4.453  75.369  1.00 67.66           C  
ATOM    626  HB2 PHE A  44       9.424   5.338  75.073  1.00 67.66           H  
ATOM    627  HB3 PHE A  44       9.485   3.599  74.915  1.00 67.66           H  
ATOM    628  O   PHE A  44      10.907   4.805  72.457  1.00 67.66           O  
ATOM    629  CG  PHE A  44       9.935   4.269  76.871  1.00 67.66           C  
ATOM    630  CD1 PHE A  44       9.889   2.970  77.399  1.00 67.66           C  
ATOM    631  HD1 PHE A  44       9.903   2.125  76.726  1.00 67.66           H  
ATOM    632  CD2 PHE A  44       9.975   5.367  77.744  1.00 67.66           C  
ATOM    633  HD2 PHE A  44      10.064   6.370  77.355  1.00 67.66           H  
ATOM    634  CE1 PHE A  44       9.887   2.769  78.786  1.00 67.66           C  
ATOM    635  HE1 PHE A  44       9.916   1.760  79.171  1.00 67.66           H  
ATOM    636  CE2 PHE A  44       9.931   5.170  79.131  1.00 67.66           C  
ATOM    637  HE2 PHE A  44       9.958   6.035  79.778  1.00 67.66           H  
ATOM    638  CZ  PHE A  44       9.900   3.868  79.657  1.00 67.66           C  
ATOM    639  HZ  PHE A  44       9.916   3.706  80.725  1.00 67.66           H  
ATOM    640  N   ASP A  45      11.993   2.937  73.077  1.00 49.62           N  
ATOM    641  H   ASP A  45      12.386   2.460  73.877  1.00 49.62           H  
ATOM    642  CA  ASP A  45      11.909   2.162  71.843  1.00 49.62           C  
ATOM    643  HA  ASP A  45      11.490   2.794  71.060  1.00 49.62           H  
ATOM    644  C   ASP A  45      10.968   0.951  72.010  1.00 49.62           C  
ATOM    645  CB  ASP A  45      13.331   1.761  71.399  1.00 49.62           C  
ATOM    646  HB2 ASP A  45      13.270   1.302  70.412  1.00 49.62           H  
ATOM    647  HB3 ASP A  45      13.928   2.667  71.296  1.00 49.62           H  
ATOM    648  O   ASP A  45      10.330   0.759  73.048  1.00 49.62           O  
ATOM    649  CG  ASP A  45      14.058   0.790  72.342  1.00 49.62           C  
ATOM    650  OD1 ASP A  45      13.386   0.107  73.157  1.00 49.62           O  
ATOM    651  OD2 ASP A  45      15.289   0.672  72.202  1.00 49.62           O  
ATOM    652  N   SER A  46      10.871   0.099  70.987  1.00 48.54           N  
ATOM    653  H   SER A  46      11.451   0.261  70.176  1.00 48.54           H  
ATOM    654  CA  SER A  46       9.974  -1.066  71.021  1.00 48.54           C  
ATOM    655  HA  SER A  46       8.957  -0.720  71.206  1.00 48.54           H  
ATOM    656  C   SER A  46      10.322  -2.072  72.129  1.00 48.54           C  
ATOM    657  CB  SER A  46       9.991  -1.789  69.672  1.00 48.54           C  
ATOM    658  HB2 SER A  46       9.367  -2.680  69.739  1.00 48.54           H  
ATOM    659  HB3 SER A  46      11.008  -2.091  69.424  1.00 48.54           H  
ATOM    660  O   SER A  46       9.420  -2.678  72.712  1.00 48.54           O  
ATOM    661  OG  SER A  46       9.475  -0.955  68.654  1.00 48.54           O  
ATOM    662  HG  SER A  46      10.095  -0.249  68.459  1.00 48.54           H  
ATOM    663  N   LEU A  47      11.609  -2.259  72.439  1.00 56.54           N  
ATOM    664  H   LEU A  47      12.293  -1.605  72.086  1.00 56.54           H  
ATOM    665  CA  LEU A  47      12.053  -3.231  73.441  1.00 56.54           C  
ATOM    666  HA  LEU A  47      11.504  -4.160  73.291  1.00 56.54           H  
ATOM    667  C   LEU A  47      11.739  -2.726  74.856  1.00 56.54           C  
ATOM    668  CB  LEU A  47      13.559  -3.492  73.244  1.00 56.54           C  
ATOM    669  HB2 LEU A  47      13.752  -3.732  72.198  1.00 56.54           H  
ATOM    670  HB3 LEU A  47      14.102  -2.575  73.473  1.00 56.54           H  
ATOM    671  O   LEU A  47      11.101  -3.422  75.651  1.00 56.54           O  
ATOM    672  CG  LEU A  47      14.105  -4.631  74.126  1.00 56.54           C  
ATOM    673  HG  LEU A  47      13.744  -4.516  75.148  1.00 56.54           H  
ATOM    674  CD1 LEU A  47      13.674  -6.003  73.596  1.00 56.54           C  
ATOM    675 HD11 LEU A  47      14.102  -6.785  74.223  1.00 56.54           H  
ATOM    676 HD12 LEU A  47      14.022  -6.132  72.572  1.00 56.54           H  
ATOM    677 HD13 LEU A  47      12.588  -6.088  73.625  1.00 56.54           H  
ATOM    678  CD2 LEU A  47      15.631  -4.589  74.160  1.00 56.54           C  
ATOM    679 HD21 LEU A  47      15.958  -3.632  74.566  1.00 56.54           H  
ATOM    680 HD22 LEU A  47      16.011  -5.385  74.800  1.00 56.54           H  
ATOM    681 HD23 LEU A  47      16.034  -4.702  73.154  1.00 56.54           H  
ATOM    682  N   THR A  48      12.128  -1.487  75.143  1.00 66.73           N  
ATOM    683  H   THR A  48      12.619  -0.973  74.425  1.00 66.73           H  
ATOM    684  CA  THR A  48      11.890  -0.819  76.429  1.00 66.73           C  
ATOM    685  HA  THR A  48      12.267  -1.452  77.232  1.00 66.73           H  
ATOM    686  C   THR A  48      10.396  -0.593  76.690  1.00 66.73           C  
ATOM    687  CB  THR A  48      12.647   0.515  76.492  1.00 66.73           C  
ATOM    688  HB  THR A  48      12.323   1.073  77.370  1.00 66.73           H  
ATOM    689  O   THR A  48       9.936  -0.760  77.822  1.00 66.73           O  
ATOM    690  CG2 THR A  48      14.161   0.334  76.545  1.00 66.73           C  
ATOM    691 HG21 THR A  48      14.520  -0.190  75.658  1.00 66.73           H  
ATOM    692 HG22 THR A  48      14.638   1.313  76.592  1.00 66.73           H  
ATOM    693 HG23 THR A  48      14.435  -0.233  77.434  1.00 66.73           H  
ATOM    694  OG1 THR A  48      12.362   1.274  75.354  1.00 66.73           O  
ATOM    695  HG1 THR A  48      12.814   0.852  74.620  1.00 66.73           H  
ATOM    696  N   ALA A  49       9.595  -0.313  75.656  1.00 62.44           N  
ATOM    697  H   ALA A  49      10.025  -0.094  74.769  1.00 62.44           H  
ATOM    698  CA  ALA A  49       8.137  -0.216  75.757  1.00 62.44           C  
ATOM    699  HA  ALA A  49       7.885   0.567  76.472  1.00 62.44           H  
ATOM    700  C   ALA A  49       7.498  -1.529  76.249  1.00 62.44           C  
ATOM    701  CB  ALA A  49       7.592   0.168  74.374  1.00 62.44           C  
ATOM    702  HB1 ALA A  49       6.505   0.097  74.351  1.00 62.44           H  
ATOM    703  HB2 ALA A  49       7.892   1.188  74.131  1.00 62.44           H  
ATOM    704  HB3 ALA A  49       7.988  -0.505  73.614  1.00 62.44           H  
ATOM    705  O   ALA A  49       6.672  -1.537  77.172  1.00 62.44           O  
ATOM    706  N   VAL A  50       7.913  -2.657  75.661  1.00 63.12           N  
ATOM    707  H   VAL A  50       8.593  -2.581  74.919  1.00 63.12           H  
ATOM    708  CA  VAL A  50       7.461  -3.993  76.072  1.00 63.12           C  
ATOM    709  HA  VAL A  50       6.371  -4.002  76.075  1.00 63.12           H  
ATOM    710  C   VAL A  50       7.913  -4.309  77.497  1.00 63.12           C  
ATOM    711  CB  VAL A  50       7.953  -5.058  75.071  1.00 63.12           C  
ATOM    712  HB  VAL A  50       9.016  -4.917  74.874  1.00 63.12           H  
ATOM    713  O   VAL A  50       7.129  -4.864  78.276  1.00 63.12           O  
ATOM    714  CG1 VAL A  50       7.743  -6.491  75.581  1.00 63.12           C  
ATOM    715 HG11 VAL A  50       7.984  -7.199  74.787  1.00 63.12           H  
ATOM    716 HG12 VAL A  50       6.709  -6.622  75.899  1.00 63.12           H  
ATOM    717 HG13 VAL A  50       8.418  -6.683  76.416  1.00 63.12           H  
ATOM    718  CG2 VAL A  50       7.180  -4.932  73.753  1.00 63.12           C  
ATOM    719 HG21 VAL A  50       7.280  -3.923  73.354  1.00 63.12           H  
ATOM    720 HG22 VAL A  50       6.122  -5.142  73.906  1.00 63.12           H  
ATOM    721 HG23 VAL A  50       7.591  -5.622  73.015  1.00 63.12           H  
ATOM    722  N   GLU A  51       9.141  -3.938  77.865  1.00 68.42           N  
ATOM    723  H   GLU A  51       9.753  -3.519  77.179  1.00 68.42           H  
ATOM    724  CA  GLU A  51       9.657  -4.151  79.216  1.00 68.42           C  
ATOM    725  HA  GLU A  51       9.537  -5.208  79.450  1.00 68.42           H  
ATOM    726  C   GLU A  51       8.862  -3.364  80.267  1.00 68.42           C  
ATOM    727  CB  GLU A  51      11.158  -3.834  79.281  1.00 68.42           C  
ATOM    728  HB2 GLU A  51      11.321  -2.757  79.226  1.00 68.42           H  
ATOM    729  HB3 GLU A  51      11.661  -4.323  78.448  1.00 68.42           H  
ATOM    730  O   GLU A  51       8.441  -3.950  81.271  1.00 68.42           O  
ATOM    731  CG  GLU A  51      11.709  -4.388  80.603  1.00 68.42           C  
ATOM    732  HG2 GLU A  51      11.481  -5.452  80.658  1.00 68.42           H  
ATOM    733  HG3 GLU A  51      11.193  -3.902  81.431  1.00 68.42           H  
ATOM    734  CD  GLU A  51      13.213  -4.205  80.804  1.00 68.42           C  
ATOM    735  OE1 GLU A  51      13.607  -4.338  81.993  1.00 68.42           O  
ATOM    736  OE2 GLU A  51      13.931  -3.963  79.816  1.00 68.42           O  
ATOM    737  N   LEU A  52       8.565  -2.082  80.016  1.00 76.43           N  
ATOM    738  H   LEU A  52       8.955  -1.653  79.189  1.00 76.43           H  
ATOM    739  CA  LEU A  52       7.721  -1.272  80.898  1.00 76.43           C  
ATOM    740  HA  LEU A  52       8.198  -1.233  81.877  1.00 76.43           H  
ATOM    741  C   LEU A  52       6.347  -1.913  81.079  1.00 76.43           C  
ATOM    742  CB  LEU A  52       7.601   0.159  80.348  1.00 76.43           C  
ATOM    743  HB2 LEU A  52       7.227   0.118  79.325  1.00 76.43           H  
ATOM    744  HB3 LEU A  52       8.600   0.593  80.328  1.00 76.43           H  
ATOM    745  O   LEU A  52       5.923  -2.136  82.214  1.00 76.43           O  
ATOM    746  CG  LEU A  52       6.683   1.081  81.178  1.00 76.43           C  
ATOM    747  HG  LEU A  52       5.696   0.627  81.273  1.00 76.43           H  
ATOM    748  CD1 LEU A  52       7.244   1.326  82.581  1.00 76.43           C  
ATOM    749 HD11 LEU A  52       6.597   2.019  83.118  1.00 76.43           H  
ATOM    750 HD12 LEU A  52       7.284   0.391  83.140  1.00 76.43           H  
ATOM    751 HD13 LEU A  52       8.245   1.751  82.512  1.00 76.43           H  
ATOM    752  CD2 LEU A  52       6.498   2.425  80.480  1.00 76.43           C  
ATOM    753 HD21 LEU A  52       6.085   2.274  79.483  1.00 76.43           H  
ATOM    754 HD22 LEU A  52       7.456   2.937  80.384  1.00 76.43           H  
ATOM    755 HD23 LEU A  52       5.814   3.056  81.048  1.00 76.43           H  
ATOM    756  N   ARG A  53       5.667  -2.283  79.987  1.00 70.50           N  
ATOM    757  H   ARG A  53       6.073  -2.071  79.086  1.00 70.50           H  
ATOM    758  CA  ARG A  53       4.364  -2.965  80.054  1.00 70.50           C  
ATOM    759  HA  ARG A  53       3.643  -2.300  80.530  1.00 70.50           H  
ATOM    760  C   ARG A  53       4.441  -4.240  80.899  1.00 70.50           C  
ATOM    761  CB  ARG A  53       3.897  -3.273  78.625  1.00 70.50           C  
ATOM    762  HB2 ARG A  53       4.646  -3.909  78.155  1.00 70.50           H  
ATOM    763  HB3 ARG A  53       3.852  -2.348  78.051  1.00 70.50           H  
ATOM    764  O   ARG A  53       3.558  -4.484  81.721  1.00 70.50           O  
ATOM    765  CG  ARG A  53       2.512  -3.951  78.571  1.00 70.50           C  
ATOM    766  HG2 ARG A  53       2.349  -4.609  79.424  1.00 70.50           H  
ATOM    767  HG3 ARG A  53       1.741  -3.182  78.585  1.00 70.50           H  
ATOM    768  CD  ARG A  53       2.362  -4.789  77.300  1.00 70.50           C  
ATOM    769  HD2 ARG A  53       1.329  -5.129  77.232  1.00 70.50           H  
ATOM    770  HD3 ARG A  53       2.572  -4.147  76.445  1.00 70.50           H  
ATOM    771  NE  ARG A  53       3.267  -5.962  77.300  1.00 70.50           N  
ATOM    772  HE  ARG A  53       3.824  -6.127  78.126  1.00 70.50           H  
ATOM    773  NH1 ARG A  53       2.982  -6.557  75.101  1.00 70.50           N  
ATOM    774 HH11 ARG A  53       2.428  -5.723  74.967  1.00 70.50           H  
ATOM    775 HH12 ARG A  53       3.253  -7.110  74.301  1.00 70.50           H  
ATOM    776  NH2 ARG A  53       4.339  -7.745  76.406  1.00 70.50           N  
ATOM    777 HH21 ARG A  53       4.610  -8.298  75.606  1.00 70.50           H  
ATOM    778 HH22 ARG A  53       4.802  -7.856  77.297  1.00 70.50           H  
ATOM    779  CZ  ARG A  53       3.522  -6.744  76.269  1.00 70.50           C  
ATOM    780  N   ASN A  54       5.476  -5.061  80.717  1.00 71.95           N  
ATOM    781  H   ASN A  54       6.176  -4.794  80.039  1.00 71.95           H  
ATOM    782  CA  ASN A  54       5.647  -6.314  81.461  1.00 71.95           C  
ATOM    783  HA  ASN A  54       4.731  -6.901  81.383  1.00 71.95           H  
ATOM    784  C   ASN A  54       5.884  -6.071  82.962  1.00 71.95           C  
ATOM    785  CB  ASN A  54       6.800  -7.117  80.840  1.00 71.95           C  
ATOM    786  HB2 ASN A  54       7.685  -6.484  80.770  1.00 71.95           H  
ATOM    787  HB3 ASN A  54       7.042  -7.957  81.491  1.00 71.95           H  
ATOM    788  O   ASN A  54       5.278  -6.747  83.802  1.00 71.95           O  
ATOM    789  CG  ASN A  54       6.493  -7.682  79.465  1.00 71.95           C  
ATOM    790  ND2 ASN A  54       7.508  -8.152  78.779  1.00 71.95           N  
ATOM    791 HD21 ASN A  54       8.445  -8.035  79.137  1.00 71.95           H  
ATOM    792 HD22 ASN A  54       7.360  -8.479  77.835  1.00 71.95           H  
ATOM    793  OD1 ASN A  54       5.354  -7.746  79.007  1.00 71.95           O  
ATOM    794  N   ARG A  55       6.710  -5.079  83.310  1.00 80.46           N  
ATOM    795  H   ARG A  55       7.194  -4.581  82.577  1.00 80.46           H  
ATOM    796  CA  ARG A  55       6.927  -4.653  84.699  1.00 80.46           C  
ATOM    797  HA  ARG A  55       7.218  -5.509  85.308  1.00 80.46           H  
ATOM    798  C   ARG A  55       5.646  -4.097  85.321  1.00 80.46           C  
ATOM    799  CB  ARG A  55       8.055  -3.614  84.739  1.00 80.46           C  
ATOM    800  HB2 ARG A  55       7.871  -2.846  83.988  1.00 80.46           H  
ATOM    801  HB3 ARG A  55       8.050  -3.137  85.719  1.00 80.46           H  
ATOM    802  O   ARG A  55       5.296  -4.488  86.433  1.00 80.46           O  
ATOM    803  CG  ARG A  55       9.440  -4.242  84.513  1.00 80.46           C  
ATOM    804  HG2 ARG A  55       9.447  -4.833  83.598  1.00 80.46           H  
ATOM    805  HG3 ARG A  55       9.688  -4.886  85.357  1.00 80.46           H  
ATOM    806  CD  ARG A  55      10.483  -3.129  84.394  1.00 80.46           C  
ATOM    807  HD2 ARG A  55      10.404  -2.466  85.255  1.00 80.46           H  
ATOM    808  HD3 ARG A  55      10.241  -2.544  83.506  1.00 80.46           H  
ATOM    809  NE  ARG A  55      11.856  -3.652  84.252  1.00 80.46           N  
ATOM    810  HE  ARG A  55      12.125  -4.031  83.356  1.00 80.46           H  
ATOM    811  NH1 ARG A  55      12.766  -2.823  86.196  1.00 80.46           N  
ATOM    812 HH11 ARG A  55      13.597  -2.602  86.725  1.00 80.46           H  
ATOM    813 HH12 ARG A  55      11.858  -2.464  86.456  1.00 80.46           H  
ATOM    814  NH2 ARG A  55      14.062  -3.800  84.649  1.00 80.46           N  
ATOM    815 HH21 ARG A  55      14.117  -4.093  83.683  1.00 80.46           H  
ATOM    816 HH22 ARG A  55      14.906  -3.447  85.077  1.00 80.46           H  
ATOM    817  CZ  ARG A  55      12.884  -3.427  85.045  1.00 80.46           C  
ATOM    818  N   MET A  56       4.889  -3.287  84.581  1.00 81.51           N  
ATOM    819  H   MET A  56       5.260  -2.975  83.695  1.00 81.51           H  
ATOM    820  CA  MET A  56       3.600  -2.751  85.027  1.00 81.51           C  
ATOM    821  HA  MET A  56       3.745  -2.285  86.001  1.00 81.51           H  
ATOM    822  C   MET A  56       2.548  -3.848  85.231  1.00 81.51           C  
ATOM    823  CB  MET A  56       3.095  -1.680  84.048  1.00 81.51           C  
ATOM    824  HB2 MET A  56       2.064  -1.433  84.301  1.00 81.51           H  
ATOM    825  HB3 MET A  56       3.100  -2.076  83.032  1.00 81.51           H  
ATOM    826  O   MET A  56       1.877  -3.842  86.264  1.00 81.51           O  
ATOM    827  CG  MET A  56       3.923  -0.386  84.084  1.00 81.51           C  
ATOM    828  HG2 MET A  56       3.453   0.335  83.415  1.00 81.51           H  
ATOM    829  HG3 MET A  56       4.921  -0.584  83.694  1.00 81.51           H  
ATOM    830  SD  MET A  56       4.141   0.403  85.704  1.00 81.51           S  
ATOM    831  CE  MET A  56       2.420   0.521  86.220  1.00 81.51           C  
ATOM    832  HE1 MET A  56       2.094  -0.432  86.637  1.00 81.51           H  
ATOM    833  HE2 MET A  56       2.316   1.304  86.971  1.00 81.51           H  
ATOM    834  HE3 MET A  56       1.817   0.749  85.341  1.00 81.51           H  
ATOM    835  N   ARG A  57       2.441  -4.837  84.326  1.00 74.34           N  
ATOM    836  H   ARG A  57       2.983  -4.760  83.478  1.00 74.34           H  
ATOM    837  CA  ARG A  57       1.588  -6.029  84.530  1.00 74.34           C  
ATOM    838  HA  ARG A  57       0.547  -5.726  84.643  1.00 74.34           H  
ATOM    839  C   ARG A  57       1.957  -6.766  85.814  1.00 74.34           C  
ATOM    840  CB  ARG A  57       1.707  -7.026  83.363  1.00 74.34           C  
ATOM    841  HB2 ARG A  57       1.356  -7.993  83.722  1.00 74.34           H  
ATOM    842  HB3 ARG A  57       2.752  -7.138  83.074  1.00 74.34           H  
ATOM    843  O   ARG A  57       1.073  -7.173  86.557  1.00 74.34           O  
ATOM    844  CG  ARG A  57       0.873  -6.652  82.130  1.00 74.34           C  
ATOM    845  HG2 ARG A  57      -0.155  -6.425  82.413  1.00 74.34           H  
ATOM    846  HG3 ARG A  57       1.287  -5.745  81.689  1.00 74.34           H  
ATOM    847  CD  ARG A  57       0.874  -7.756  81.061  1.00 74.34           C  
ATOM    848  HD2 ARG A  57       0.283  -7.406  80.215  1.00 74.34           H  
ATOM    849  HD3 ARG A  57       1.902  -7.894  80.725  1.00 74.34           H  
ATOM    850  NE  ARG A  57       0.332  -9.049  81.538  1.00 74.34           N  
ATOM    851  HE  ARG A  57      -0.085  -9.045  82.458  1.00 74.34           H  
ATOM    852  NH1 ARG A  57       0.853 -10.266  79.664  1.00 74.34           N  
ATOM    853 HH11 ARG A  57       0.918 -11.147  79.173  1.00 74.34           H  
ATOM    854 HH12 ARG A  57       1.143  -9.411  79.212  1.00 74.34           H  
ATOM    855  NH2 ARG A  57       0.014 -11.312  81.445  1.00 74.34           N  
ATOM    856 HH21 ARG A  57      -0.292 -11.300  82.407  1.00 74.34           H  
ATOM    857 HH22 ARG A  57       0.139 -12.193  80.966  1.00 74.34           H  
ATOM    858  CZ  ARG A  57       0.399 -10.199  80.885  1.00 74.34           C  
ATOM    859  N   THR A  58       3.252  -6.925  86.080  1.00 75.88           N  
ATOM    860  H   THR A  58       3.922  -6.575  85.410  1.00 75.88           H  
ATOM    861  CA  THR A  58       3.738  -7.626  87.277  1.00 75.88           C  
ATOM    862  HA  THR A  58       3.228  -8.585  87.355  1.00 75.88           H  
ATOM    863  C   THR A  58       3.422  -6.843  88.553  1.00 75.88           C  
ATOM    864  CB  THR A  58       5.245  -7.902  87.169  1.00 75.88           C  
ATOM    865  HB  THR A  58       5.795  -6.961  87.162  1.00 75.88           H  
ATOM    866  O   THR A  58       2.984  -7.430  89.537  1.00 75.88           O  
ATOM    867  CG2 THR A  58       5.759  -8.771  88.316  1.00 75.88           C  
ATOM    868 HG21 THR A  58       5.668  -8.240  89.264  1.00 75.88           H  
ATOM    869 HG22 THR A  58       5.188  -9.698  88.365  1.00 75.88           H  
ATOM    870 HG23 THR A  58       6.810  -9.006  88.148  1.00 75.88           H  
ATOM    871  OG1 THR A  58       5.519  -8.598  85.972  1.00 75.88           O  
ATOM    872  HG1 THR A  58       5.516  -7.969  85.246  1.00 75.88           H  
ATOM    873  N   ALA A  59       3.591  -5.519  88.535  1.00 82.28           N  
ATOM    874  H   ALA A  59       3.997  -5.094  87.713  1.00 82.28           H  
ATOM    875  CA  ALA A  59       3.350  -4.663  89.694  1.00 82.28           C  
ATOM    876  HA  ALA A  59       3.795  -5.130  90.573  1.00 82.28           H  
ATOM    877  C   ALA A  59       1.858  -4.445  90.007  1.00 82.28           C  
ATOM    878  CB  ALA A  59       4.060  -3.328  89.445  1.00 82.28           C  
ATOM    879  HB1 ALA A  59       3.938  -2.689  90.319  1.00 82.28           H  
ATOM    880  HB2 ALA A  59       5.124  -3.498  89.275  1.00 82.28           H  
ATOM    881  HB3 ALA A  59       3.632  -2.830  88.575  1.00 82.28           H  
ATOM    882  O   ALA A  59       1.502  -4.248  91.167  1.00 82.28           O  
ATOM    883  N   THR A  60       0.990  -4.457  88.990  1.00 80.73           N  
ATOM    884  H   THR A  60       1.361  -4.575  88.057  1.00 80.73           H  
ATOM    885  CA  THR A  60      -0.442  -4.127  89.134  1.00 80.73           C  
ATOM    886  HA  THR A  60      -0.615  -3.695  90.120  1.00 80.73           H  
ATOM    887  C   THR A  60      -1.371  -5.337  89.041  1.00 80.73           C  
ATOM    888  CB  THR A  60      -0.880  -3.073  88.106  1.00 80.73           C  
ATOM    889  HB  THR A  60      -1.931  -2.833  88.273  1.00 80.73           H  
ATOM    890  O   THR A  60      -2.515  -5.252  89.474  1.00 80.73           O  
ATOM    891  CG2 THR A  60      -0.065  -1.782  88.221  1.00 80.73           C  
ATOM    892 HG21 THR A  60      -0.418  -1.061  87.483  1.00 80.73           H  
ATOM    893 HG22 THR A  60      -0.199  -1.357  89.216  1.00 80.73           H  
ATOM    894 HG23 THR A  60       0.995  -1.973  88.053  1.00 80.73           H  
ATOM    895  OG1 THR A  60      -0.735  -3.578  86.798  1.00 80.73           O  
ATOM    896  HG1 THR A  60       0.203  -3.574  86.592  1.00 80.73           H  
ATOM    897  N   GLY A  61      -0.916  -6.458  88.472  1.00 74.12           N  
ATOM    898  H   GLY A  61       0.032  -6.475  88.123  1.00 74.12           H  
ATOM    899  CA  GLY A  61      -1.750  -7.629  88.178  1.00 74.12           C  
ATOM    900  HA2 GLY A  61      -2.338  -7.877  89.061  1.00 74.12           H  
ATOM    901  HA3 GLY A  61      -1.100  -8.472  87.945  1.00 74.12           H  
ATOM    902  C   GLY A  61      -2.720  -7.440  87.003  1.00 74.12           C  
ATOM    903  O   GLY A  61      -3.414  -8.387  86.632  1.00 74.12           O  
ATOM    904  N   LEU A  62      -2.766  -6.251  86.396  1.00 75.60           N  
ATOM    905  H   LEU A  62      -2.168  -5.512  86.737  1.00 75.60           H  
ATOM    906  CA  LEU A  62      -3.663  -5.942  85.284  1.00 75.60           C  
ATOM    907  HA  LEU A  62      -4.655  -6.325  85.524  1.00 75.60           H  
ATOM    908  C   LEU A  62      -3.209  -6.630  83.988  1.00 75.60           C  
ATOM    909  CB  LEU A  62      -3.759  -4.414  85.110  1.00 75.60           C  
ATOM    910  HB2 LEU A  62      -2.757  -4.027  84.926  1.00 75.60           H  
ATOM    911  HB3 LEU A  62      -4.359  -4.198  84.226  1.00 75.60           H  
ATOM    912  O   LEU A  62      -2.020  -6.874  83.765  1.00 75.60           O  
ATOM    913  CG  LEU A  62      -4.374  -3.657  86.305  1.00 75.60           C  
ATOM    914  HG  LEU A  62      -3.819  -3.887  87.215  1.00 75.60           H  
ATOM    915  CD1 LEU A  62      -4.255  -2.160  86.039  1.00 75.60           C  
ATOM    916 HD11 LEU A  62      -4.774  -1.900  85.117  1.00 75.60           H  
ATOM    917 HD12 LEU A  62      -3.203  -1.886  85.955  1.00 75.60           H  
ATOM    918 HD13 LEU A  62      -4.707  -1.597  86.856  1.00 75.60           H  
ATOM    919  CD2 LEU A  62      -5.846  -4.006  86.523  1.00 75.60           C  
ATOM    920 HD21 LEU A  62      -6.417  -3.820  85.614  1.00 75.60           H  
ATOM    921 HD22 LEU A  62      -5.955  -5.049  86.822  1.00 75.60           H  
ATOM    922 HD23 LEU A  62      -6.261  -3.379  87.312  1.00 75.60           H  
ATOM    923  N   LYS A  63      -4.154  -6.913  83.085  1.00 68.60           N  
ATOM    924  H   LYS A  63      -5.098  -6.631  83.310  1.00 68.60           H  
ATOM    925  CA  LYS A  63      -3.846  -7.156  81.668  1.00 68.60           C  
ATOM    926  HA  LYS A  63      -2.873  -7.639  81.573  1.00 68.60           H  
ATOM    927  C   LYS A  63      -3.766  -5.799  80.978  1.00 68.60           C  
ATOM    928  CB  LYS A  63      -4.919  -8.033  81.003  1.00 68.60           C  
ATOM    929  HB2 LYS A  63      -4.961  -7.778  79.944  1.00 68.60           H  
ATOM    930  HB3 LYS A  63      -5.895  -7.810  81.434  1.00 68.60           H  
ATOM    931  O   LYS A  63      -4.758  -5.092  80.923  1.00 68.60           O  
ATOM    932  CG  LYS A  63      -4.622  -9.535  81.112  1.00 68.60           C  
ATOM    933  HG2 LYS A  63      -4.605  -9.834  82.160  1.00 68.60           H  
ATOM    934  HG3 LYS A  63      -3.651  -9.744  80.661  1.00 68.60           H  
ATOM    935  CD  LYS A  63      -5.710 -10.319  80.363  1.00 68.60           C  
ATOM    936  HD2 LYS A  63      -5.783  -9.941  79.344  1.00 68.60           H  
ATOM    937  HD3 LYS A  63      -6.665 -10.151  80.862  1.00 68.60           H  
ATOM    938  CE  LYS A  63      -5.409 -11.822  80.320  1.00 68.60           C  
ATOM    939  HE2 LYS A  63      -4.455 -11.971  79.816  1.00 68.60           H  
ATOM    940  HE3 LYS A  63      -5.319 -12.188  81.343  1.00 68.60           H  
ATOM    941  NZ  LYS A  63      -6.486 -12.556  79.605  1.00 68.60           N  
ATOM    942  HZ1 LYS A  63      -6.590 -12.209  78.662  1.00 68.60           H  
ATOM    943  HZ2 LYS A  63      -7.372 -12.424  80.073  1.00 68.60           H  
ATOM    944  HZ3 LYS A  63      -6.294 -13.547  79.563  1.00 68.60           H  
ATOM    945  N   LEU A  64      -2.593  -5.458  80.456  1.00 68.46           N  
ATOM    946  H   LEU A  64      -1.827  -6.114  80.514  1.00 68.46           H  
ATOM    947  CA  LEU A  64      -2.339  -4.177  79.795  1.00 68.46           C  
ATOM    948  HA  LEU A  64      -3.209  -3.536  79.939  1.00 68.46           H  
ATOM    949  C   LEU A  64      -2.135  -4.377  78.280  1.00 68.46           C  
ATOM    950  CB  LEU A  64      -1.134  -3.497  80.467  1.00 68.46           C  
ATOM    951  HB2 LEU A  64      -0.879  -2.600  79.903  1.00 68.46           H  
ATOM    952  HB3 LEU A  64      -0.279  -4.171  80.404  1.00 68.46           H  
ATOM    953  O   LEU A  64      -1.547  -5.401  77.904  1.00 68.46           O  
ATOM    954  CG  LEU A  64      -1.362  -3.114  81.945  1.00 68.46           C  
ATOM    955  HG  LEU A  64      -1.619  -4.010  82.510  1.00 68.46           H  
ATOM    956  CD1 LEU A  64      -0.072  -2.550  82.540  1.00 68.46           C  
ATOM    957 HD11 LEU A  64       0.152  -1.584  82.087  1.00 68.46           H  
ATOM    958 HD12 LEU A  64       0.755  -3.240  82.371  1.00 68.46           H  
ATOM    959 HD13 LEU A  64      -0.208  -2.412  83.613  1.00 68.46           H  
ATOM    960  CD2 LEU A  64      -2.469  -2.078  82.141  1.00 68.46           C  
ATOM    961 HD21 LEU A  64      -2.270  -1.180  81.556  1.00 68.46           H  
ATOM    962 HD22 LEU A  64      -2.543  -1.805  83.194  1.00 68.46           H  
ATOM    963 HD23 LEU A  64      -3.436  -2.484  81.843  1.00 68.46           H  
ATOM    964  N   PRO A  65      -2.573  -3.433  77.422  1.00 57.42           N  
ATOM    965  CA  PRO A  65      -2.416  -3.517  75.967  1.00 57.42           C  
ATOM    966  HA  PRO A  65      -2.969  -4.384  75.605  1.00 57.42           H  
ATOM    967  C   PRO A  65      -0.951  -3.620  75.532  1.00 57.42           C  
ATOM    968  CB  PRO A  65      -3.045  -2.242  75.386  1.00 57.42           C  
ATOM    969  HB2 PRO A  65      -3.605  -2.445  74.473  1.00 57.42           H  
ATOM    970  HB3 PRO A  65      -2.275  -1.496  75.187  1.00 57.42           H  
ATOM    971  O   PRO A  65      -0.044  -3.153  76.223  1.00 57.42           O  
ATOM    972  CG  PRO A  65      -3.951  -1.718  76.492  1.00 57.42           C  
ATOM    973  HG2 PRO A  65      -4.030  -0.631  76.467  1.00 57.42           H  
ATOM    974  HG3 PRO A  65      -4.937  -2.174  76.401  1.00 57.42           H  
ATOM    975  CD  PRO A  65      -3.281  -2.206  77.771  1.00 57.42           C  
ATOM    976  HD2 PRO A  65      -4.051  -2.365  78.527  1.00 57.42           H  
ATOM    977  HD3 PRO A  65      -2.566  -1.456  78.108  1.00 57.42           H  
ATOM    978  N   ALA A  66      -0.694  -4.193  74.353  1.00 56.48           N  
ATOM    979  H   ALA A  66      -1.465  -4.508  73.783  1.00 56.48           H  
ATOM    980  CA  ALA A  66       0.652  -4.175  73.774  1.00 56.48           C  
ATOM    981  HA  ALA A  66       1.352  -4.520  74.534  1.00 56.48           H  
ATOM    982  C   ALA A  66       1.108  -2.754  73.394  1.00 56.48           C  
ATOM    983  CB  ALA A  66       0.706  -5.140  72.586  1.00 56.48           C  
ATOM    984  HB1 ALA A  66       1.715  -5.158  72.173  1.00 56.48           H  
ATOM    985  HB2 ALA A  66       0.021  -4.807  71.805  1.00 56.48           H  
ATOM    986  HB3 ALA A  66       0.427  -6.145  72.901  1.00 56.48           H  
ATOM    987  O   ALA A  66       2.292  -2.455  73.500  1.00 56.48           O  
ATOM    988  N   THR A  67       0.157  -1.889  73.046  1.00 55.61           N  
ATOM    989  H   THR A  67      -0.795  -2.214  72.959  1.00 55.61           H  
ATOM    990  CA  THR A  67       0.319  -0.476  72.681  1.00 55.61           C  
ATOM    991  HA  THR A  67       1.296  -0.335  72.219  1.00 55.61           H  
ATOM    992  C   THR A  67       0.252   0.479  73.872  1.00 55.61           C  
ATOM    993  CB  THR A  67      -0.760  -0.091  71.653  1.00 55.61           C  
ATOM    994  HB  THR A  67      -0.803   0.988  71.505  1.00 55.61           H  
ATOM    995  O   THR A  67       0.172   1.682  73.661  1.00 55.61           O  
ATOM    996  CG2 THR A  67      -0.470  -0.760  70.307  1.00 55.61           C  
ATOM    997 HG21 THR A  67      -1.236  -0.455  69.593  1.00 55.61           H  
ATOM    998 HG22 THR A  67      -0.488  -1.846  70.401  1.00 55.61           H  
ATOM    999 HG23 THR A  67       0.501  -0.435  69.934  1.00 55.61           H  
ATOM   1000  OG1 THR A  67      -2.001  -0.576  72.112  1.00 55.61           O  
ATOM   1001  HG1 THR A  67      -2.436   0.137  72.585  1.00 55.61           H  
ATOM   1002  N   LEU A  68       0.347  -0.021  75.115  1.00 64.73           N  
ATOM   1003  H   LEU A  68       0.401  -1.026  75.202  1.00 64.73           H  
ATOM   1004  CA  LEU A  68       0.174   0.756  76.356  1.00 64.73           C  
ATOM   1005  HA  LEU A  68      -0.893   0.914  76.513  1.00 64.73           H  
ATOM   1006  C   LEU A  68       0.848   2.140  76.327  1.00 64.73           C  
ATOM   1007  CB  LEU A  68       0.769  -0.075  77.514  1.00 64.73           C  
ATOM   1008  HB2 LEU A  68       1.827  -0.236  77.307  1.00 64.73           H  
ATOM   1009  HB3 LEU A  68       0.281  -1.049  77.539  1.00 64.73           H  
ATOM   1010  O   LEU A  68       0.289   3.121  76.804  1.00 64.73           O  
ATOM   1011  CG  LEU A  68       0.632   0.566  78.908  1.00 64.73           C  
ATOM   1012  HG  LEU A  68       0.963   1.605  78.891  1.00 64.73           H  
ATOM   1013  CD1 LEU A  68      -0.818   0.506  79.388  1.00 64.73           C  
ATOM   1014 HD11 LEU A  68      -1.157  -0.528  79.455  1.00 64.73           H  
ATOM   1015 HD12 LEU A  68      -0.918   0.971  80.369  1.00 64.73           H  
ATOM   1016 HD13 LEU A  68      -1.466   1.038  78.692  1.00 64.73           H  
ATOM   1017  CD2 LEU A  68       1.517  -0.180  79.910  1.00 64.73           C  
ATOM   1018 HD21 LEU A  68       2.558  -0.096  79.600  1.00 64.73           H  
ATOM   1019 HD22 LEU A  68       1.228  -1.230  79.954  1.00 64.73           H  
ATOM   1020 HD23 LEU A  68       1.412   0.276  80.894  1.00 64.73           H  
ATOM   1021  N   VAL A  69       2.064   2.192  75.786  1.00 71.93           N  
ATOM   1022  H   VAL A  69       2.416   1.341  75.372  1.00 71.93           H  
ATOM   1023  CA  VAL A  69       2.939   3.371  75.764  1.00 71.93           C  
ATOM   1024  HA  VAL A  69       2.867   3.861  76.735  1.00 71.93           H  
ATOM   1025  C   VAL A  69       2.514   4.408  74.713  1.00 71.93           C  
ATOM   1026  CB  VAL A  69       4.404   2.935  75.531  1.00 71.93           C  
ATOM   1027  HB  VAL A  69       4.637   2.988  74.467  1.00 71.93           H  
ATOM   1028  O   VAL A  69       2.842   5.581  74.846  1.00 71.93           O  
ATOM   1029  CG1 VAL A  69       5.360   3.843  76.291  1.00 71.93           C  
ATOM   1030 HG11 VAL A  69       5.160   3.807  77.362  1.00 71.93           H  
ATOM   1031 HG12 VAL A  69       6.395   3.559  76.101  1.00 71.93           H  
ATOM   1032 HG13 VAL A  69       5.211   4.853  75.910  1.00 71.93           H  
ATOM   1033  CG2 VAL A  69       4.710   1.507  76.002  1.00 71.93           C  
ATOM   1034 HG21 VAL A  69       5.789   1.357  76.039  1.00 71.93           H  
ATOM   1035 HG22 VAL A  69       4.322   1.352  77.009  1.00 71.93           H  
ATOM   1036 HG23 VAL A  69       4.280   0.778  75.315  1.00 71.93           H  
ATOM   1037  N   PHE A  70       1.779   3.984  73.684  1.00 55.82           N  
ATOM   1038  H   PHE A  70       1.478   3.020  73.683  1.00 55.82           H  
ATOM   1039  CA  PHE A  70       1.168   4.852  72.674  1.00 55.82           C  
ATOM   1040  HA  PHE A  70       1.777   5.745  72.542  1.00 55.82           H  
ATOM   1041  C   PHE A  70      -0.224   5.313  73.110  1.00 55.82           C  
ATOM   1042  CB  PHE A  70       1.092   4.106  71.335  1.00 55.82           C  
ATOM   1043  HB2 PHE A  70       0.605   4.755  70.607  1.00 55.82           H  
ATOM   1044  HB3 PHE A  70       0.465   3.222  71.446  1.00 55.82           H  
ATOM   1045  O   PHE A  70      -0.551   6.486  72.954  1.00 55.82           O  
ATOM   1046  CG  PHE A  70       2.444   3.703  70.780  1.00 55.82           C  
ATOM   1047  CD1 PHE A  70       3.301   4.688  70.257  1.00 55.82           C  
ATOM   1048  HD1 PHE A  70       2.988   5.721  70.243  1.00 55.82           H  
ATOM   1049  CD2 PHE A  70       2.850   2.356  70.792  1.00 55.82           C  
ATOM   1050  HD2 PHE A  70       2.188   1.599  71.185  1.00 55.82           H  
ATOM   1051  CE1 PHE A  70       4.561   4.328  69.747  1.00 55.82           C  
ATOM   1052  HE1 PHE A  70       5.216   5.084  69.342  1.00 55.82           H  
ATOM   1053  CE2 PHE A  70       4.110   1.995  70.282  1.00 55.82           C  
ATOM   1054  HE2 PHE A  70       4.420   0.961  70.282  1.00 55.82           H  
ATOM   1055  CZ  PHE A  70       4.965   2.982  69.760  1.00 55.82           C  
ATOM   1056  HZ  PHE A  70       5.931   2.704  69.364  1.00 55.82           H  
ATOM   1057  N   ASP A  71      -1.001   4.410  73.713  1.00 60.37           N  
ATOM   1058  H   ASP A  71      -0.700   3.446  73.716  1.00 60.37           H  
ATOM   1059  CA  ASP A  71      -2.348   4.704  74.212  1.00 60.37           C  
ATOM   1060  HA  ASP A  71      -2.945   5.124  73.402  1.00 60.37           H  
ATOM   1061  C   ASP A  71      -2.304   5.734  75.358  1.00 60.37           C  
ATOM   1062  CB  ASP A  71      -3.015   3.396  74.684  1.00 60.37           C  
ATOM   1063  HB2 ASP A  71      -2.454   3.005  75.533  1.00 60.37           H  
ATOM   1064  HB3 ASP A  71      -4.025   3.623  75.027  1.00 60.37           H  
ATOM   1065  O   ASP A  71      -3.151   6.623  75.451  1.00 60.37           O  
ATOM   1066  CG  ASP A  71      -3.102   2.300  73.610  1.00 60.37           C  
ATOM   1067  OD1 ASP A  71      -3.175   2.625  72.408  1.00 60.37           O  
ATOM   1068  OD2 ASP A  71      -3.036   1.104  73.986  1.00 60.37           O  
ATOM   1069  N   TYR A  72      -1.273   5.654  76.211  1.00 72.60           N  
ATOM   1070  H   TYR A  72      -0.636   4.879  76.094  1.00 72.60           H  
ATOM   1071  CA  TYR A  72      -1.049   6.561  77.336  1.00 72.60           C  
ATOM   1072  HA  TYR A  72      -1.776   7.372  77.292  1.00 72.60           H  
ATOM   1073  C   TYR A  72       0.361   7.147  77.254  1.00 72.60           C  
ATOM   1074  CB  TYR A  72      -1.294   5.827  78.659  1.00 72.60           C  
ATOM   1075  HB2 TYR A  72      -0.524   5.071  78.808  1.00 72.60           H  
ATOM   1076  HB3 TYR A  72      -1.226   6.546  79.476  1.00 72.60           H  
ATOM   1077  O   TYR A  72       1.287   6.593  77.838  1.00 72.60           O  
ATOM   1078  CG  TYR A  72      -2.647   5.162  78.698  1.00 72.60           C  
ATOM   1079  CD1 TYR A  72      -3.811   5.939  78.838  1.00 72.60           C  
ATOM   1080  HD1 TYR A  72      -3.741   7.007  78.979  1.00 72.60           H  
ATOM   1081  CD2 TYR A  72      -2.738   3.781  78.452  1.00 72.60           C  
ATOM   1082  HD2 TYR A  72      -1.837   3.209  78.285  1.00 72.60           H  
ATOM   1083  CE1 TYR A  72      -5.073   5.331  78.709  1.00 72.60           C  
ATOM   1084  HE1 TYR A  72      -5.980   5.913  78.772  1.00 72.60           H  
ATOM   1085  CE2 TYR A  72      -3.996   3.169  78.331  1.00 72.60           C  
ATOM   1086  HE2 TYR A  72      -4.075   2.114  78.113  1.00 72.60           H  
ATOM   1087  OH  TYR A  72      -6.387   3.380  78.303  1.00 72.60           O  
ATOM   1088  HH  TYR A  72      -6.318   2.429  78.195  1.00 72.60           H  
ATOM   1089  CZ  TYR A  72      -5.165   3.950  78.448  1.00 72.60           C  
ATOM   1090  N   PRO A  73       0.558   8.271  76.550  1.00 67.47           N  
ATOM   1091  CA  PRO A  73       1.876   8.675  76.071  1.00 67.47           C  
ATOM   1092  HA  PRO A  73       2.367   7.812  75.621  1.00 67.47           H  
ATOM   1093  C   PRO A  73       2.824   9.207  77.144  1.00 67.47           C  
ATOM   1094  CB  PRO A  73       1.612   9.698  74.961  1.00 67.47           C  
ATOM   1095  HB2 PRO A  73       2.370  10.480  74.919  1.00 67.47           H  
ATOM   1096  HB3 PRO A  73       1.555   9.180  74.004  1.00 67.47           H  
ATOM   1097  O   PRO A  73       3.982   9.423  76.826  1.00 67.47           O  
ATOM   1098  CG  PRO A  73       0.237  10.263  75.309  1.00 67.47           C  
ATOM   1099  HG2 PRO A  73       0.342  11.045  76.061  1.00 67.47           H  
ATOM   1100  HG3 PRO A  73      -0.281  10.640  74.428  1.00 67.47           H  
ATOM   1101  CD  PRO A  73      -0.479   9.063  75.914  1.00 67.47           C  
ATOM   1102  HD2 PRO A  73      -0.946   8.479  75.121  1.00 67.47           H  
ATOM   1103  HD3 PRO A  73      -1.230   9.396  76.630  1.00 67.47           H  
ATOM   1104  N   ASN A  74       2.391   9.431  78.387  1.00 80.00           N  
ATOM   1105  H   ASN A  74       1.465   9.111  78.631  1.00 80.00           H  
ATOM   1106  CA  ASN A  74       3.247   9.934  79.467  1.00 80.00           C  
ATOM   1107  HA  ASN A  74       4.274   9.652  79.234  1.00 80.00           H  
ATOM   1108  C   ASN A  74       2.909   9.288  80.829  1.00 80.00           C  
ATOM   1109  CB  ASN A  74       3.180  11.476  79.485  1.00 80.00           C  
ATOM   1110  HB2 ASN A  74       3.507  11.840  78.511  1.00 80.00           H  
ATOM   1111  HB3 ASN A  74       3.883  11.877  80.215  1.00 80.00           H  
ATOM   1112  O   ASN A  74       1.830   8.699  80.987  1.00 80.00           O  
ATOM   1113  CG  ASN A  74       1.816  12.062  79.797  1.00 80.00           C  
ATOM   1114  ND2 ASN A  74       1.466  13.141  79.139  1.00 80.00           N  
ATOM   1115 HD21 ASN A  74       2.143  13.582  78.532  1.00 80.00           H  
ATOM   1116 HD22 ASN A  74       0.577  13.568  79.354  1.00 80.00           H  
ATOM   1117  OD1 ASN A  74       1.062  11.599  80.639  1.00 80.00           O  
ATOM   1118  N   PRO A  75       3.789   9.411  81.846  1.00 84.18           N  
ATOM   1119  CA  PRO A  75       3.572   8.813  83.164  1.00 84.18           C  
ATOM   1120  HA  PRO A  75       3.589   7.730  83.047  1.00 84.18           H  
ATOM   1121  C   PRO A  75       2.255   9.211  83.842  1.00 84.18           C  
ATOM   1122  CB  PRO A  75       4.773   9.251  84.008  1.00 84.18           C  
ATOM   1123  HB2 PRO A  75       5.019   8.523  84.781  1.00 84.18           H  
ATOM   1124  HB3 PRO A  75       4.580  10.225  84.456  1.00 84.18           H  
ATOM   1125  O   PRO A  75       1.624   8.373  84.484  1.00 84.18           O  
ATOM   1126  CG  PRO A  75       5.884   9.382  82.972  1.00 84.18           C  
ATOM   1127  HG2 PRO A  75       6.680  10.045  83.312  1.00 84.18           H  
ATOM   1128  HG3 PRO A  75       6.285   8.396  82.739  1.00 84.18           H  
ATOM   1129  CD  PRO A  75       5.147   9.945  81.761  1.00 84.18           C  
ATOM   1130  HD2 PRO A  75       5.129  11.033  81.822  1.00 84.18           H  
ATOM   1131  HD3 PRO A  75       5.655   9.632  80.848  1.00 84.18           H  
ATOM   1132  N   GLN A  76       1.811  10.464  83.696  1.00 82.55           N  
ATOM   1133  H   GLN A  76       2.370  11.120  83.170  1.00 82.55           H  
ATOM   1134  CA  GLN A  76       0.566  10.940  84.308  1.00 82.55           C  
ATOM   1135  HA  GLN A  76       0.557  10.631  85.353  1.00 82.55           H  
ATOM   1136  C   GLN A  76      -0.691  10.348  83.654  1.00 82.55           C  
ATOM   1137  CB  GLN A  76       0.545  12.474  84.261  1.00 82.55           C  
ATOM   1138  HB2 GLN A  76       0.551  12.807  83.224  1.00 82.55           H  
ATOM   1139  HB3 GLN A  76       1.446  12.847  84.749  1.00 82.55           H  
ATOM   1140  O   GLN A  76      -1.666  10.053  84.353  1.00 82.55           O  
ATOM   1141  CG  GLN A  76      -0.683  13.060  84.979  1.00 82.55           C  
ATOM   1142  HG2 GLN A  76      -1.594  12.716  84.489  1.00 82.55           H  
ATOM   1143  HG3 GLN A  76      -0.697  12.717  86.013  1.00 82.55           H  
ATOM   1144  CD  GLN A  76      -0.700  14.583  84.976  1.00 82.55           C  
ATOM   1145  NE2 GLN A  76      -1.828  15.200  85.250  1.00 82.55           N  
ATOM   1146 HE21 GLN A  76      -2.654  14.700  85.546  1.00 82.55           H  
ATOM   1147 HE22 GLN A  76      -1.764  16.208  85.242  1.00 82.55           H  
ATOM   1148  OE1 GLN A  76       0.279  15.255  84.726  1.00 82.55           O  
ATOM   1149  N   ALA A  77      -0.703  10.206  82.328  1.00 79.02           N  
ATOM   1150  H   ALA A  77       0.112  10.484  81.801  1.00 79.02           H  
ATOM   1151  CA  ALA A  77      -1.789   9.555  81.601  1.00 79.02           C  
ATOM   1152  HA  ALA A  77      -2.738  10.021  81.867  1.00 79.02           H  
ATOM   1153  C   ALA A  77      -1.875   8.078  81.994  1.00 79.02           C  
ATOM   1154  CB  ALA A  77      -1.564   9.733  80.095  1.00 79.02           C  
ATOM   1155  HB1 ALA A  77      -2.373   9.254  79.543  1.00 79.02           H  
ATOM   1156  HB2 ALA A  77      -1.541  10.793  79.842  1.00 79.02           H  
ATOM   1157  HB3 ALA A  77      -0.619   9.278  79.798  1.00 79.02           H  
ATOM   1158  O   ALA A  77      -2.950   7.601  82.356  1.00 79.02           O  
ATOM   1159  N   LEU A  78      -0.726   7.399  82.036  1.00 86.96           N  
ATOM   1160  H   LEU A  78       0.118   7.847  81.709  1.00 86.96           H  
ATOM   1161  CA  LEU A  78      -0.661   6.003  82.442  1.00 86.96           C  
ATOM   1162  HA  LEU A  78      -1.360   5.448  81.817  1.00 86.96           H  
ATOM   1163  C   LEU A  78      -1.107   5.814  83.902  1.00 86.96           C  
ATOM   1164  CB  LEU A  78       0.760   5.487  82.162  1.00 86.96           C  
ATOM   1165  HB2 LEU A  78       0.970   5.612  81.100  1.00 86.96           H  
ATOM   1166  HB3 LEU A  78       1.475   6.092  82.720  1.00 86.96           H  
ATOM   1167  O   LEU A  78      -1.917   4.938  84.178  1.00 86.96           O  
ATOM   1168  CG  LEU A  78       0.969   4.011  82.537  1.00 86.96           C  
ATOM   1169  HG  LEU A  78       0.873   3.904  83.617  1.00 86.96           H  
ATOM   1170  CD1 LEU A  78      -0.029   3.077  81.854  1.00 86.96           C  
ATOM   1171 HD11 LEU A  78       0.212   2.044  82.105  1.00 86.96           H  
ATOM   1172 HD12 LEU A  78       0.013   3.215  80.774  1.00 86.96           H  
ATOM   1173 HD13 LEU A  78      -1.043   3.277  82.201  1.00 86.96           H  
ATOM   1174  CD2 LEU A  78       2.375   3.564  82.138  1.00 86.96           C  
ATOM   1175 HD21 LEU A  78       2.548   2.540  82.468  1.00 86.96           H  
ATOM   1176 HD22 LEU A  78       2.488   3.617  81.055  1.00 86.96           H  
ATOM   1177 HD23 LEU A  78       3.116   4.216  82.600  1.00 86.96           H  
ATOM   1178  N   ALA A  79      -0.663   6.655  84.840  1.00 87.16           N  
ATOM   1179  H   ALA A  79       0.036   7.339  84.586  1.00 87.16           H  
ATOM   1180  CA  ALA A  79      -1.078   6.564  86.243  1.00 87.16           C  
ATOM   1181  HA  ALA A  79      -0.837   5.568  86.613  1.00 87.16           H  
ATOM   1182  C   ALA A  79      -2.592   6.768  86.439  1.00 87.16           C  
ATOM   1183  CB  ALA A  79      -0.276   7.582  87.058  1.00 87.16           C  
ATOM   1184  HB1 ALA A  79       0.789   7.382  86.940  1.00 87.16           H  
ATOM   1185  HB2 ALA A  79      -0.536   7.496  88.113  1.00 87.16           H  
ATOM   1186  HB3 ALA A  79      -0.491   8.594  86.715  1.00 87.16           H  
ATOM   1187  O   ALA A  79      -3.202   6.067  87.249  1.00 87.16           O  
ATOM   1188  N   ARG A  80      -3.207   7.695  85.687  1.00 79.12           N  
ATOM   1189  H   ARG A  80      -2.648   8.218  85.028  1.00 79.12           H  
ATOM   1190  CA  ARG A  80      -4.669   7.874  85.680  1.00 79.12           C  
ATOM   1191  HA  ARG A  80      -5.027   7.983  86.704  1.00 79.12           H  
ATOM   1192  C   ARG A  80      -5.378   6.635  85.153  1.00 79.12           C  
ATOM   1193  CB  ARG A  80      -5.083   9.099  84.855  1.00 79.12           C  
ATOM   1194  HB2 ARG A  80      -6.107   8.956  84.509  1.00 79.12           H  
ATOM   1195  HB3 ARG A  80      -4.440   9.198  83.981  1.00 79.12           H  
ATOM   1196  O   ARG A  80      -6.253   6.128  85.844  1.00 79.12           O  
ATOM   1197  CG  ARG A  80      -5.047  10.376  85.700  1.00 79.12           C  
ATOM   1198  HG2 ARG A  80      -4.032  10.566  86.050  1.00 79.12           H  
ATOM   1199  HG3 ARG A  80      -5.698  10.243  86.564  1.00 79.12           H  
ATOM   1200  CD  ARG A  80      -5.554  11.572  84.888  1.00 79.12           C  
ATOM   1201  HD2 ARG A  80      -5.772  12.388  85.577  1.00 79.12           H  
ATOM   1202  HD3 ARG A  80      -6.480  11.286  84.388  1.00 79.12           H  
ATOM   1203  NE  ARG A  80      -4.546  12.029  83.913  1.00 79.12           N  
ATOM   1204  HE  ARG A  80      -3.603  11.695  84.055  1.00 79.12           H  
ATOM   1205  NH1 ARG A  80      -5.977  13.050  82.429  1.00 79.12           N  
ATOM   1206 HH11 ARG A  80      -6.766  12.636  82.905  1.00 79.12           H  
ATOM   1207 HH12 ARG A  80      -6.128  13.553  81.566  1.00 79.12           H  
ATOM   1208  NH2 ARG A  80      -3.776  13.200  82.118  1.00 79.12           N  
ATOM   1209 HH21 ARG A  80      -3.955  13.726  81.274  1.00 79.12           H  
ATOM   1210 HH22 ARG A  80      -2.824  12.952  82.348  1.00 79.12           H  
ATOM   1211  CZ  ARG A  80      -4.772  12.754  82.830  1.00 79.12           C  
ATOM   1212  N   HIS A  81      -4.947   6.116  84.006  1.00 77.90           N  
ATOM   1213  H   HIS A  81      -4.217   6.585  83.488  1.00 77.90           H  
ATOM   1214  CA  HIS A  81      -5.530   4.902  83.445  1.00 77.90           C  
ATOM   1215  HA  HIS A  81      -6.587   5.078  83.244  1.00 77.90           H  
ATOM   1216  C   HIS A  81      -5.443   3.725  84.420  1.00 77.90           C  
ATOM   1217  CB  HIS A  81      -4.831   4.564  82.131  1.00 77.90           C  
ATOM   1218  HB2 HIS A  81      -5.025   5.363  81.415  1.00 77.90           H  
ATOM   1219  HB3 HIS A  81      -3.754   4.497  82.286  1.00 77.90           H  
ATOM   1220  O   HIS A  81      -6.438   3.059  84.674  1.00 77.90           O  
ATOM   1221  CG  HIS A  81      -5.322   3.262  81.560  1.00 77.90           C  
ATOM   1222  CD2 HIS A  81      -4.564   2.163  81.262  1.00 77.90           C  
ATOM   1223  HD2 HIS A  81      -3.492   2.088  81.371  1.00 77.90           H  
ATOM   1224  ND1 HIS A  81      -6.629   2.935  81.277  1.00 77.90           N  
ATOM   1225  HD1 HIS A  81      -7.451   3.500  81.436  1.00 77.90           H  
ATOM   1226  CE1 HIS A  81      -6.654   1.679  80.802  1.00 77.90           C  
ATOM   1227  HE1 HIS A  81      -7.551   1.140  80.539  1.00 77.90           H  
ATOM   1228  NE2 HIS A  81      -5.409   1.169  80.761  1.00 77.90           N  
ATOM   1229  N   LEU A  82      -4.282   3.514  85.046  1.00 85.20           N  
ATOM   1230  H   LEU A  82      -3.487   4.079  84.784  1.00 85.20           H  
ATOM   1231  CA  LEU A  82      -4.118   2.459  86.043  1.00 85.20           C  
ATOM   1232  HA  LEU A  82      -4.377   1.501  85.592  1.00 85.20           H  
ATOM   1233  C   LEU A  82      -5.048   2.646  87.242  1.00 85.20           C  
ATOM   1234  CB  LEU A  82      -2.667   2.431  86.526  1.00 85.20           C  
ATOM   1235  HB2 LEU A  82      -2.413   3.428  86.885  1.00 85.20           H  
ATOM   1236  HB3 LEU A  82      -2.585   1.743  87.368  1.00 85.20           H  
ATOM   1237  O   LEU A  82      -5.574   1.663  87.743  1.00 85.20           O  
ATOM   1238  CG  LEU A  82      -1.671   2.005  85.441  1.00 85.20           C  
ATOM   1239  HG  LEU A  82      -1.841   2.562  84.520  1.00 85.20           H  
ATOM   1240  CD1 LEU A  82      -0.273   2.328  85.949  1.00 85.20           C  
ATOM   1241 HD11 LEU A  82       0.423   2.205  85.119  1.00 85.20           H  
ATOM   1242 HD12 LEU A  82      -0.023   1.686  86.793  1.00 85.20           H  
ATOM   1243 HD13 LEU A  82      -0.225   3.372  86.259  1.00 85.20           H  
ATOM   1244  CD2 LEU A  82      -1.765   0.522  85.093  1.00 85.20           C  
ATOM   1245 HD21 LEU A  82      -2.718   0.328  84.602  1.00 85.20           H  
ATOM   1246 HD22 LEU A  82      -0.965   0.251  84.404  1.00 85.20           H  
ATOM   1247 HD23 LEU A  82      -1.703  -0.082  85.998  1.00 85.20           H  
ATOM   1248  N   ARG A  83      -5.261   3.879  87.719  1.00 76.20           N  
ATOM   1249  H   ARG A  83      -4.814   4.655  87.253  1.00 76.20           H  
ATOM   1250  CA  ARG A  83      -6.207   4.150  88.813  1.00 76.20           C  
ATOM   1251  HA  ARG A  83      -5.947   3.540  89.678  1.00 76.20           H  
ATOM   1252  C   ARG A  83      -7.627   3.756  88.415  1.00 76.20           C  
ATOM   1253  CB  ARG A  83      -6.155   5.637  89.180  1.00 76.20           C  
ATOM   1254  HB2 ARG A  83      -5.129   5.937  89.393  1.00 76.20           H  
ATOM   1255  HB3 ARG A  83      -6.485   6.211  88.314  1.00 76.20           H  
ATOM   1256  O   ARG A  83      -8.316   3.120  89.210  1.00 76.20           O  
ATOM   1257  CG  ARG A  83      -7.040   5.972  90.395  1.00 76.20           C  
ATOM   1258  HG2 ARG A  83      -6.529   5.664  91.307  1.00 76.20           H  
ATOM   1259  HG3 ARG A  83      -7.995   5.448  90.345  1.00 76.20           H  
ATOM   1260  CD  ARG A  83      -7.340   7.470  90.455  1.00 76.20           C  
ATOM   1261  HD2 ARG A  83      -6.398   8.017  90.483  1.00 76.20           H  
ATOM   1262  HD3 ARG A  83      -7.898   7.670  91.369  1.00 76.20           H  
ATOM   1263  NE  ARG A  83      -8.140   7.893  89.289  1.00 76.20           N  
ATOM   1264  HE  ARG A  83      -8.444   7.187  88.634  1.00 76.20           H  
ATOM   1265  NH1 ARG A  83      -8.258  10.132  89.749  1.00 76.20           N  
ATOM   1266 HH11 ARG A  83      -7.781   9.950  90.621  1.00 76.20           H  
ATOM   1267 HH12 ARG A  83      -8.635  11.038  89.511  1.00 76.20           H  
ATOM   1268  NH2 ARG A  83      -9.210   9.285  87.892  1.00 76.20           N  
ATOM   1269 HH21 ARG A  83      -9.400   8.457  87.346  1.00 76.20           H  
ATOM   1270 HH22 ARG A  83      -9.650  10.153  87.621  1.00 76.20           H  
ATOM   1271  CZ  ARG A  83      -8.532   9.108  88.985  1.00 76.20           C  
ATOM   1272  N   ASP A  84      -8.030   4.149  87.212  1.00 71.82           N  
ATOM   1273  H   ASP A  84      -7.392   4.675  86.633  1.00 71.82           H  
ATOM   1274  CA  ASP A  84      -9.374   3.912  86.696  1.00 71.82           C  
ATOM   1275  HA  ASP A  84     -10.100   4.242  87.439  1.00 71.82           H  
ATOM   1276  C   ASP A  84      -9.606   2.402  86.484  1.00 71.82           C  
ATOM   1277  CB  ASP A  84      -9.592   4.761  85.426  1.00 71.82           C  
ATOM   1278  HB2 ASP A  84     -10.591   4.556  85.043  1.00 71.82           H  
ATOM   1279  HB3 ASP A  84      -8.873   4.453  84.667  1.00 71.82           H  
ATOM   1280  O   ASP A  84     -10.593   1.862  86.979  1.00 71.82           O  
ATOM   1281  CG  ASP A  84      -9.462   6.286  85.651  1.00 71.82           C  
ATOM   1282  OD1 ASP A  84      -9.499   6.770  86.818  1.00 71.82           O  
ATOM   1283  OD2 ASP A  84      -9.282   7.019  84.654  1.00 71.82           O  
ATOM   1284  N   GLU A  85      -8.639   1.688  85.894  1.00 76.11           N  
ATOM   1285  H   GLU A  85      -7.871   2.190  85.471  1.00 76.11           H  
ATOM   1286  CA  GLU A  85      -8.661   0.220  85.748  1.00 76.11           C  
ATOM   1287  HA  GLU A  85      -9.580  -0.086  85.249  1.00 76.11           H  
ATOM   1288  C   GLU A  85      -8.611  -0.524  87.088  1.00 76.11           C  
ATOM   1289  CB  GLU A  85      -7.454  -0.237  84.916  1.00 76.11           C  
ATOM   1290  HB2 GLU A  85      -7.317  -1.312  85.035  1.00 76.11           H  
ATOM   1291  HB3 GLU A  85      -6.553   0.247  85.292  1.00 76.11           H  
ATOM   1292  O   GLU A  85      -9.196  -1.595  87.244  1.00 76.11           O  
ATOM   1293  CG  GLU A  85      -7.603   0.072  83.426  1.00 76.11           C  
ATOM   1294  HG2 GLU A  85      -7.723   1.148  83.302  1.00 76.11           H  
ATOM   1295  HG3 GLU A  85      -6.680  -0.229  82.931  1.00 76.11           H  
ATOM   1296  CD  GLU A  85      -8.781  -0.663  82.771  1.00 76.11           C  
ATOM   1297  OE1 GLU A  85      -9.484  -0.013  81.966  1.00 76.11           O  
ATOM   1298  OE2 GLU A  85      -8.949  -1.872  83.057  1.00 76.11           O  
ATOM   1299  N   LEU A  86      -7.944   0.045  88.095  1.00 73.78           N  
ATOM   1300  H   LEU A  86      -7.451   0.907  87.911  1.00 73.78           H  
ATOM   1301  CA  LEU A  86      -7.966  -0.488  89.459  1.00 73.78           C  
ATOM   1302  HA  LEU A  86      -7.908  -1.574  89.383  1.00 73.78           H  
ATOM   1303  C   LEU A  86      -9.311  -0.229  90.176  1.00 73.78           C  
ATOM   1304  CB  LEU A  86      -6.722  -0.005  90.232  1.00 73.78           C  
ATOM   1305  HB2 LEU A  86      -6.664   1.080  90.140  1.00 73.78           H  
ATOM   1306  HB3 LEU A  86      -6.839  -0.241  91.290  1.00 73.78           H  
ATOM   1307  O   LEU A  86      -9.466  -0.642  91.328  1.00 73.78           O  
ATOM   1308  CG  LEU A  86      -5.409  -0.642  89.727  1.00 73.78           C  
ATOM   1309  HG  LEU A  86      -5.382  -0.620  88.637  1.00 73.78           H  
ATOM   1310  CD1 LEU A  86      -4.197   0.129  90.252  1.00 73.78           C  
ATOM   1311 HD11 LEU A  86      -4.253   1.162  89.906  1.00 73.78           H  
ATOM   1312 HD12 LEU A  86      -3.282  -0.316  89.861  1.00 73.78           H  
ATOM   1313 HD13 LEU A  86      -4.190   0.112  91.341  1.00 73.78           H  
ATOM   1314  CD2 LEU A  86      -5.252  -2.100  90.167  1.00 73.78           C  
ATOM   1315 HD21 LEU A  86      -4.313  -2.503  89.786  1.00 73.78           H  
ATOM   1316 HD22 LEU A  86      -6.064  -2.699  89.754  1.00 73.78           H  
ATOM   1317 HD23 LEU A  86      -5.270  -2.173  91.255  1.00 73.78           H  
ATOM   1318  N   GLY A  87     -10.295   0.375  89.495  1.00 57.39           N  
ATOM   1319  H   GLY A  87     -10.072   0.730  88.575  1.00 57.39           H  
ATOM   1320  CA  GLY A  87     -11.721   0.275  89.806  1.00 57.39           C  
ATOM   1321  HA2 GLY A  87     -11.982  -0.775  89.935  1.00 57.39           H  
ATOM   1322  HA3 GLY A  87     -12.277   0.660  88.951  1.00 57.39           H  
ATOM   1323  C   GLY A  87     -12.183   1.042  91.043  1.00 57.39           C  
ATOM   1324  O   GLY A  87     -13.070   0.566  91.750  1.00 57.39           O  
ATOM   1325  N   THR A  88     -11.605   2.208  91.348  1.00 47.28           N  
ATOM   1326  H   THR A  88     -10.871   2.565  90.753  1.00 47.28           H  
ATOM   1327  CA  THR A  88     -11.982   2.972  92.555  1.00 47.28           C  
ATOM   1328  HA  THR A  88     -12.266   2.243  93.314  1.00 47.28           H  
ATOM   1329  C   THR A  88     -13.241   3.837  92.415  1.00 47.28           C  
ATOM   1330  CB  THR A  88     -10.802   3.754  93.160  1.00 47.28           C  
ATOM   1331  HB  THR A  88     -11.159   4.385  93.975  1.00 47.28           H  
ATOM   1332  O   THR A  88     -13.506   4.654  93.299  1.00 47.28           O  
ATOM   1333  CG2 THR A  88      -9.771   2.789  93.748  1.00 47.28           C  
ATOM   1334 HG21 THR A  88      -9.364   2.161  92.956  1.00 47.28           H  
ATOM   1335 HG22 THR A  88      -8.958   3.342  94.219  1.00 47.28           H  
ATOM   1336 HG23 THR A  88     -10.251   2.155  94.494  1.00 47.28           H  
ATOM   1337  OG1 THR A  88     -10.135   4.563  92.223  1.00 47.28           O  
ATOM   1338  HG1 THR A  88      -9.483   5.068  92.715  1.00 47.28           H  
ATOM   1339  N   GLU A  89     -14.046   3.665  91.357  1.00 40.13           N  
ATOM   1340  H   GLU A  89     -13.810   2.957  90.676  1.00 40.13           H  
ATOM   1341  CA  GLU A  89     -15.316   4.384  91.200  1.00 40.13           C  
ATOM   1342  HA  GLU A  89     -15.096   5.449  91.118  1.00 40.13           H  
ATOM   1343  C   GLU A  89     -16.230   4.190  92.416  1.00 40.13           C  
ATOM   1344  CB  GLU A  89     -16.084   3.960  89.939  1.00 40.13           C  
ATOM   1345  HB2 GLU A  89     -15.959   2.890  89.774  1.00 40.13           H  
ATOM   1346  HB3 GLU A  89     -17.143   4.157  90.108  1.00 40.13           H  
ATOM   1347  O   GLU A  89     -16.614   3.076  92.785  1.00 40.13           O  
ATOM   1348  CG  GLU A  89     -15.670   4.745  88.687  1.00 40.13           C  
ATOM   1349  HG2 GLU A  89     -15.660   5.807  88.933  1.00 40.13           H  
ATOM   1350  HG3 GLU A  89     -14.660   4.451  88.403  1.00 40.13           H  
ATOM   1351  CD  GLU A  89     -16.639   4.507  87.516  1.00 40.13           C  
ATOM   1352  OE1 GLU A  89     -16.703   5.402  86.647  1.00 40.13           O  
ATOM   1353  OE2 GLU A  89     -17.328   3.456  87.526  1.00 40.13           O  
ATOM   1354  N   VAL A  90     -16.636   5.309  93.016  1.00 37.30           N  
ATOM   1355  H   VAL A  90     -16.282   6.190  92.670  1.00 37.30           H  
ATOM   1356  CA  VAL A  90     -17.661   5.334  94.058  1.00 37.30           C  
ATOM   1357  HA  VAL A  90     -17.484   4.505  94.743  1.00 37.30           H  
ATOM   1358  C   VAL A  90     -19.008   5.106  93.372  1.00 37.30           C  
ATOM   1359  CB  VAL A  90     -17.608   6.643  94.875  1.00 37.30           C  
ATOM   1360  HB  VAL A  90     -17.847   7.489  94.230  1.00 37.30           H  
ATOM   1361  O   VAL A  90     -19.712   6.052  93.026  1.00 37.30           O  
ATOM   1362  CG1 VAL A  90     -18.601   6.609  96.045  1.00 37.30           C  
ATOM   1363 HG11 VAL A  90     -18.378   5.770  96.704  1.00 37.30           H  
ATOM   1364 HG12 VAL A  90     -18.540   7.540  96.609  1.00 37.30           H  
ATOM   1365 HG13 VAL A  90     -19.619   6.508  95.669  1.00 37.30           H  
ATOM   1366  CG2 VAL A  90     -16.210   6.879  95.469  1.00 37.30           C  
ATOM   1367 HG21 VAL A  90     -15.476   7.004  94.672  1.00 37.30           H  
ATOM   1368 HG22 VAL A  90     -16.212   7.784  96.076  1.00 37.30           H  
ATOM   1369 HG23 VAL A  90     -15.918   6.028  96.084  1.00 37.30           H  
ATOM   1370  N   ARG A  91     -19.350   3.837  93.125  1.00 33.43           N  
ATOM   1371  H   ARG A  91     -18.633   3.141  93.275  1.00 33.43           H  
ATOM   1372  CA  ARG A  91     -20.660   3.415  92.608  1.00 33.43           C  
ATOM   1373  HA  ARG A  91     -20.861   3.924  91.666  1.00 33.43           H  
ATOM   1374  C   ARG A  91     -21.753   3.816  93.602  1.00 33.43           C  
ATOM   1375  CB  ARG A  91     -20.682   1.893  92.379  1.00 33.43           C  
ATOM   1376  HB2 ARG A  91     -21.723   1.577  92.302  1.00 33.43           H  
ATOM   1377  HB3 ARG A  91     -20.241   1.388  93.238  1.00 33.43           H  
ATOM   1378  O   ARG A  91     -22.066   3.061  94.515  1.00 33.43           O  
ATOM   1379  CG  ARG A  91     -19.971   1.447  91.096  1.00 33.43           C  
ATOM   1380  HG2 ARG A  91     -20.427   1.942  90.239  1.00 33.43           H  
ATOM   1381  HG3 ARG A  91     -18.914   1.710  91.143  1.00 33.43           H  
ATOM   1382  CD  ARG A  91     -20.124  -0.073  90.955  1.00 33.43           C  
ATOM   1383  HD2 ARG A  91     -21.182  -0.324  91.028  1.00 33.43           H  
ATOM   1384  HD3 ARG A  91     -19.586  -0.553  91.773  1.00 33.43           H  
ATOM   1385  NE  ARG A  91     -19.603  -0.555  89.666  1.00 33.43           N  
ATOM   1386  HE  ARG A  91     -19.204   0.144  89.056  1.00 33.43           H  
ATOM   1387  NH1 ARG A  91     -20.085  -2.780  89.964  1.00 33.43           N  
ATOM   1388 HH11 ARG A  91     -20.457  -2.555  90.876  1.00 33.43           H  
ATOM   1389 HH12 ARG A  91     -20.098  -3.725  89.608  1.00 33.43           H  
ATOM   1390  NH2 ARG A  91     -19.153  -2.090  88.053  1.00 33.43           N  
ATOM   1391 HH21 ARG A  91     -18.777  -1.346  87.482  1.00 33.43           H  
ATOM   1392 HH22 ARG A  91     -19.147  -3.037  87.702  1.00 33.43           H  
ATOM   1393  CZ  ARG A  91     -19.616  -1.803  89.236  1.00 33.43           C  
ATOM   1394  N   GLY A  92     -22.310   5.014  93.452  1.00 31.21           N  
ATOM   1395  H   GLY A  92     -21.884   5.651  92.793  1.00 31.21           H  
ATOM   1396  CA  GLY A  92     -23.414   5.486  94.294  1.00 31.21           C  
ATOM   1397  HA2 GLY A  92     -23.276   5.135  95.317  1.00 31.21           H  
ATOM   1398  HA3 GLY A  92     -23.402   6.576  94.305  1.00 31.21           H  
ATOM   1399  C   GLY A  92     -24.804   5.043  93.826  1.00 31.21           C  
ATOM   1400  O   GLY A  92     -25.773   5.267  94.541  1.00 31.21           O  
ATOM   1401  N   GLU A  93     -24.914   4.502  92.611  1.00 29.05           N  
ATOM   1402  H   GLU A  93     -24.060   4.297  92.113  1.00 29.05           H  
ATOM   1403  CA  GLU A  93     -26.144   4.534  91.810  1.00 29.05           C  
ATOM   1404  HA  GLU A  93     -26.714   5.404  92.135  1.00 29.05           H  
ATOM   1405  C   GLU A  93     -27.099   3.326  92.005  1.00 29.05           C  
ATOM   1406  CB  GLU A  93     -25.726   4.789  90.346  1.00 29.05           C  
ATOM   1407  HB2 GLU A  93     -24.714   5.192  90.318  1.00 29.05           H  
ATOM   1408  HB3 GLU A  93     -25.710   3.845  89.803  1.00 29.05           H  
ATOM   1409  O   GLU A  93     -27.170   2.726  93.074  1.00 29.05           O  
ATOM   1410  CG  GLU A  93     -26.630   5.816  89.652  1.00 29.05           C  
ATOM   1411  HG2 GLU A  93     -27.667   5.487  89.727  1.00 29.05           H  
ATOM   1412  HG3 GLU A  93     -26.542   6.770  90.171  1.00 29.05           H  
ATOM   1413  CD  GLU A  93     -26.262   5.978  88.172  1.00 29.05           C  
ATOM   1414  OE1 GLU A  93     -26.189   7.139  87.716  1.00 29.05           O  
ATOM   1415  OE2 GLU A  93     -26.100   4.922  87.521  1.00 29.05           O  
ATOM   1416  N   ALA A  94     -27.903   3.020  90.980  1.00 31.74           N  
ATOM   1417  H   ALA A  94     -27.646   3.423  90.090  1.00 31.74           H  
ATOM   1418  CA  ALA A  94     -29.309   2.624  91.083  1.00 31.74           C  
ATOM   1419  HA  ALA A  94     -29.776   3.427  91.653  1.00 31.74           H  
ATOM   1420  C   ALA A  94     -29.655   1.267  91.767  1.00 31.74           C  
ATOM   1421  CB  ALA A  94     -29.891   2.681  89.664  1.00 31.74           C  
ATOM   1422  HB1 ALA A  94     -29.725   3.668  89.231  1.00 31.74           H  
ATOM   1423  HB2 ALA A  94     -30.963   2.485  89.689  1.00 31.74           H  
ATOM   1424  HB3 ALA A  94     -29.407   1.934  89.036  1.00 31.74           H  
ATOM   1425  O   ALA A  94     -28.979   0.258  91.563  1.00 31.74           O  
ATOM   1426  N   PRO A  95     -30.804   1.189  92.477  1.00 39.10           N  
ATOM   1427  CA  PRO A  95     -31.275   0.009  93.227  1.00 39.10           C  
ATOM   1428  HA  PRO A  95     -30.423  -0.464  93.715  1.00 39.10           H  
ATOM   1429  C   PRO A  95     -31.970  -1.080  92.365  1.00 39.10           C  
ATOM   1430  CB  PRO A  95     -32.190   0.609  94.312  1.00 39.10           C  
ATOM   1431  HB2 PRO A  95     -31.575   0.952  95.144  1.00 39.10           H  
ATOM   1432  HB3 PRO A  95     -32.944  -0.084  94.684  1.00 39.10           H  
ATOM   1433  O   PRO A  95     -33.036  -1.562  92.726  1.00 39.10           O  
ATOM   1434  CG  PRO A  95     -32.813   1.818  93.621  1.00 39.10           C  
ATOM   1435  HG2 PRO A  95     -33.633   1.493  92.981  1.00 39.10           H  
ATOM   1436  HG3 PRO A  95     -33.152   2.566  94.337  1.00 39.10           H  
ATOM   1437  CD  PRO A  95     -31.664   2.333  92.764  1.00 39.10           C  
ATOM   1438  HD2 PRO A  95     -32.053   2.780  91.849  1.00 39.10           H  
ATOM   1439  HD3 PRO A  95     -31.102   3.071  93.337  1.00 39.10           H  
ATOM   1440  N   SER A  96     -31.424  -1.443  91.199  1.00 38.70           N  
ATOM   1441  H   SER A  96     -30.495  -1.099  91.004  1.00 38.70           H  
ATOM   1442  CA  SER A  96     -32.247  -1.905  90.059  1.00 38.70           C  
ATOM   1443  HA  SER A  96     -32.960  -1.103  89.869  1.00 38.70           H  
ATOM   1444  C   SER A  96     -33.112  -3.170  90.208  1.00 38.70           C  
ATOM   1445  CB  SER A  96     -31.402  -2.026  88.781  1.00 38.70           C  
ATOM   1446  HB2 SER A  96     -30.762  -1.149  88.691  1.00 38.70           H  
ATOM   1447  HB3 SER A  96     -32.076  -2.042  87.924  1.00 38.70           H  
ATOM   1448  O   SER A  96     -34.296  -3.125  89.890  1.00 38.70           O  
ATOM   1449  OG  SER A  96     -30.609  -3.200  88.741  1.00 38.70           O  
ATOM   1450  HG  SER A  96     -30.025  -3.142  87.981  1.00 38.70           H  
ATOM   1451  N   ALA A  97     -32.518  -4.333  90.469  1.00 39.94           N  
ATOM   1452  H   ALA A  97     -31.529  -4.298  90.670  1.00 39.94           H  
ATOM   1453  CA  ALA A  97     -33.056  -5.559  89.881  1.00 39.94           C  
ATOM   1454  HA  ALA A  97     -33.455  -5.321  88.895  1.00 39.94           H  
ATOM   1455  C   ALA A  97     -34.211  -6.178  90.690  1.00 39.94           C  
ATOM   1456  CB  ALA A  97     -31.874  -6.526  89.681  1.00 39.94           C  
ATOM   1457  HB1 ALA A  97     -32.169  -7.367  89.053  1.00 39.94           H  
ATOM   1458  HB2 ALA A  97     -31.057  -6.009  89.177  1.00 39.94           H  
ATOM   1459  HB3 ALA A  97     -31.519  -6.891  90.645  1.00 39.94           H  
ATOM   1460  O   ALA A  97     -34.666  -5.657  91.699  1.00 39.94           O  
ATOM   1461  N   LEU A  98     -34.513  -7.420  90.314  1.00 40.92           N  
ATOM   1462  H   LEU A  98     -34.256  -7.622  89.359  1.00 40.92           H  
ATOM   1463  CA  LEU A  98     -34.584  -8.634  91.153  1.00 40.92           C  
ATOM   1464  HA  LEU A  98     -35.627  -8.918  91.290  1.00 40.92           H  
ATOM   1465  C   LEU A  98     -33.931  -8.618  92.560  1.00 40.92           C  
ATOM   1466  CB  LEU A  98     -33.845  -9.719  90.334  1.00 40.92           C  
ATOM   1467  HB2 LEU A  98     -33.695 -10.604  90.952  1.00 40.92           H  
ATOM   1468  HB3 LEU A  98     -32.849  -9.349  90.090  1.00 40.92           H  
ATOM   1469  O   LEU A  98     -34.102  -9.589  93.295  1.00 40.92           O  
ATOM   1470  CG  LEU A  98     -34.565 -10.152  89.043  1.00 40.92           C  
ATOM   1471  HG  LEU A  98     -35.097  -9.309  88.605  1.00 40.92           H  
ATOM   1472  CD1 LEU A  98     -33.565 -10.657  88.004  1.00 40.92           C  
ATOM   1473 HD11 LEU A  98     -33.004 -11.500  88.408  1.00 40.92           H  
ATOM   1474 HD12 LEU A  98     -32.873  -9.859  87.735  1.00 40.92           H  
ATOM   1475 HD13 LEU A  98     -34.096 -10.977  87.108  1.00 40.92           H  
ATOM   1476  CD2 LEU A  98     -35.566 -11.264  89.347  1.00 40.92           C  
ATOM   1477 HD21 LEU A  98     -35.056 -12.132  89.767  1.00 40.92           H  
ATOM   1478 HD22 LEU A  98     -36.307 -10.905  90.061  1.00 40.92           H  
ATOM   1479 HD23 LEU A  98     -36.079 -11.561  88.432  1.00 40.92           H  
ATOM   1480  N   ALA A  99     -33.160  -7.592  92.932  1.00 39.77           N  
ATOM   1481  H   ALA A  99     -33.250  -6.737  92.403  1.00 39.77           H  
ATOM   1482  CA  ALA A  99     -32.540  -7.457  94.238  1.00 39.77           C  
ATOM   1483  HA  ALA A  99     -31.856  -8.295  94.375  1.00 39.77           H  
ATOM   1484  C   ALA A  99     -33.621  -7.527  95.329  1.00 39.77           C  
ATOM   1485  CB  ALA A  99     -31.726  -6.159  94.266  1.00 39.77           C  
ATOM   1486  HB1 ALA A  99     -32.384  -5.310  94.077  1.00 39.77           H  
ATOM   1487  HB2 ALA A  99     -31.265  -6.036  95.246  1.00 39.77           H  
ATOM   1488  HB3 ALA A  99     -30.948  -6.189  93.503  1.00 39.77           H  
ATOM   1489  O   ALA A  99     -34.636  -6.839  95.277  1.00 39.77           O  
ATOM   1490  N   GLY A 100     -33.391  -8.439  96.270  1.00 41.52           N  
ATOM   1491  H   GLY A 100     -32.423  -8.714  96.355  1.00 41.52           H  
ATOM   1492  CA  GLY A 100     -34.285  -9.567  96.528  1.00 41.52           C  
ATOM   1493  HA2 GLY A 100     -34.042  -9.956  97.517  1.00 41.52           H  
ATOM   1494  HA3 GLY A 100     -34.034 -10.359  95.823  1.00 41.52           H  
ATOM   1495  C   GLY A 100     -35.806  -9.358  96.506  1.00 41.52           C  
ATOM   1496  O   GLY A 100     -36.375  -8.753  97.412  1.00 41.52           O  
ATOM   1497  N   LEU A 101     -36.456 -10.112  95.606  1.00 50.05           N  
ATOM   1498  H   LEU A 101     -35.896 -10.418  94.823  1.00 50.05           H  
ATOM   1499  CA  LEU A 101     -37.589 -10.996  95.959  1.00 50.05           C  
ATOM   1500  HA  LEU A 101     -38.498 -10.411  96.100  1.00 50.05           H  
ATOM   1501  C   LEU A 101     -37.317 -11.773  97.270  1.00 50.05           C  
ATOM   1502  CB  LEU A 101     -37.770 -12.010  94.801  1.00 50.05           C  
ATOM   1503  HB2 LEU A 101     -38.140 -12.952  95.205  1.00 50.05           H  
ATOM   1504  HB3 LEU A 101     -36.792 -12.232  94.374  1.00 50.05           H  
ATOM   1505  O   LEU A 101     -38.226 -11.981  98.073  1.00 50.05           O  
ATOM   1506  CG  LEU A 101     -38.734 -11.547  93.693  1.00 50.05           C  
ATOM   1507  HG  LEU A 101     -38.740 -10.458  93.644  1.00 50.05           H  
ATOM   1508  CD1 LEU A 101     -38.304 -12.080  92.325  1.00 50.05           C  
ATOM   1509 HD11 LEU A 101     -38.303 -13.170  92.338  1.00 50.05           H  
ATOM   1510 HD12 LEU A 101     -37.297 -11.727  92.100  1.00 50.05           H  
ATOM   1511 HD13 LEU A 101     -38.989 -11.724  91.555  1.00 50.05           H  
ATOM   1512  CD2 LEU A 101     -40.154 -12.049  93.970  1.00 50.05           C  
ATOM   1513 HD21 LEU A 101     -40.835 -11.677  93.205  1.00 50.05           H  
ATOM   1514 HD22 LEU A 101     -40.482 -11.688  94.945  1.00 50.05           H  
ATOM   1515 HD23 LEU A 101     -40.174 -13.139  93.974  1.00 50.05           H  
ATOM   1516  N   ASP A 102     -36.045 -12.128  97.496  1.00 51.41           N  
ATOM   1517  H   ASP A 102     -35.423 -12.074  96.702  1.00 51.41           H  
ATOM   1518  CA  ASP A 102     -35.522 -12.925  98.610  1.00 51.41           C  
ATOM   1519  HA  ASP A 102     -35.821 -13.963  98.465  1.00 51.41           H  
ATOM   1520  C   ASP A 102     -36.002 -12.477  99.995  1.00 51.41           C  
ATOM   1521  CB  ASP A 102     -33.979 -12.855  98.618  1.00 51.41           C  
ATOM   1522  HB2 ASP A 102     -33.675 -11.842  98.881  1.00 51.41           H  
ATOM   1523  HB3 ASP A 102     -33.609 -13.521  99.397  1.00 51.41           H  
ATOM   1524  O   ASP A 102     -36.460 -13.294 100.790  1.00 51.41           O  
ATOM   1525  CG  ASP A 102     -33.294 -13.232  97.303  1.00 51.41           C  
ATOM   1526  OD1 ASP A 102     -33.917 -13.945  96.490  1.00 51.41           O  
ATOM   1527  OD2 ASP A 102     -32.165 -12.734  97.097  1.00 51.41           O  
ATOM   1528  N   ALA A 103     -35.889 -11.183 100.320  1.00 51.73           N  
ATOM   1529  H   ALA A 103     -35.554 -10.537  99.619  1.00 51.73           H  
ATOM   1530  CA  ALA A 103     -36.185 -10.693 101.669  1.00 51.73           C  
ATOM   1531  HA  ALA A 103     -35.660 -11.320 102.390  1.00 51.73           H  
ATOM   1532  C   ALA A 103     -37.681 -10.782 101.997  1.00 51.73           C  
ATOM   1533  CB  ALA A 103     -35.665  -9.257 101.803  1.00 51.73           C  
ATOM   1534  HB1 ALA A 103     -36.160  -8.612 101.076  1.00 51.73           H  
ATOM   1535  HB2 ALA A 103     -34.589  -9.237 101.629  1.00 51.73           H  
ATOM   1536  HB3 ALA A 103     -35.870  -8.889 102.808  1.00 51.73           H  
ATOM   1537  O   ALA A 103     -38.051 -11.014 103.149  1.00 51.73           O  
ATOM   1538  N   LEU A 104     -38.532 -10.622 100.980  1.00 55.03           N  
ATOM   1539  H   LEU A 104     -38.151 -10.544 100.048  1.00 55.03           H  
ATOM   1540  CA  LEU A 104     -39.978 -10.727 101.124  1.00 55.03           C  
ATOM   1541  HA  LEU A 104     -40.289 -10.123 101.977  1.00 55.03           H  
ATOM   1542  C   LEU A 104     -40.391 -12.176 101.404  1.00 55.03           C  
ATOM   1543  CB  LEU A 104     -40.634 -10.196  99.839  1.00 55.03           C  
ATOM   1544  HB2 LEU A 104     -40.460 -10.918  99.041  1.00 55.03           H  
ATOM   1545  HB3 LEU A 104     -40.162  -9.258  99.544  1.00 55.03           H  
ATOM   1546  O   LEU A 104     -41.227 -12.420 102.269  1.00 55.03           O  
ATOM   1547  CG  LEU A 104     -42.148  -9.968  99.986  1.00 55.03           C  
ATOM   1548  HG  LEU A 104     -42.608 -10.803 100.513  1.00 55.03           H  
ATOM   1549  CD1 LEU A 104     -42.442  -8.669 100.743  1.00 55.03           C  
ATOM   1550 HD11 LEU A 104     -43.520  -8.530 100.819  1.00 55.03           H  
ATOM   1551 HD12 LEU A 104     -42.035  -8.733 101.752  1.00 55.03           H  
ATOM   1552 HD13 LEU A 104     -41.994  -7.821 100.224  1.00 55.03           H  
ATOM   1553  CD2 LEU A 104     -42.796  -9.869  98.605  1.00 55.03           C  
ATOM   1554 HD21 LEU A 104     -42.343  -9.057  98.036  1.00 55.03           H  
ATOM   1555 HD22 LEU A 104     -43.867  -9.692  98.710  1.00 55.03           H  
ATOM   1556 HD23 LEU A 104     -42.649 -10.807  98.070  1.00 55.03           H  
ATOM   1557  N   GLU A 105     -39.779 -13.129 100.698  1.00 57.13           N  
ATOM   1558  H   GLU A 105     -39.110 -12.863  99.990  1.00 57.13           H  
ATOM   1559  CA  GLU A 105     -40.024 -14.556 100.908  1.00 57.13           C  
ATOM   1560  HA  GLU A 105     -41.104 -14.695 100.949  1.00 57.13           H  
ATOM   1561  C   GLU A 105     -39.424 -15.041 102.241  1.00 57.13           C  
ATOM   1562  CB  GLU A 105     -39.484 -15.349  99.705  1.00 57.13           C  
ATOM   1563  HB2 GLU A 105     -39.415 -14.691  98.839  1.00 57.13           H  
ATOM   1564  HB3 GLU A 105     -38.485 -15.720  99.933  1.00 57.13           H  
ATOM   1565  O   GLU A 105     -39.999 -15.883 102.924  1.00 57.13           O  
ATOM   1566  CG  GLU A 105     -40.414 -16.512  99.327  1.00 57.13           C  
ATOM   1567  HG2 GLU A 105     -40.484 -17.196 100.173  1.00 57.13           H  
ATOM   1568  HG3 GLU A 105     -41.410 -16.112  99.136  1.00 57.13           H  
ATOM   1569  CD  GLU A 105     -39.932 -17.288  98.089  1.00 57.13           C  
ATOM   1570  OE1 GLU A 105     -40.804 -17.873  97.405  1.00 57.13           O  
ATOM   1571  OE2 GLU A 105     -38.705 -17.329  97.850  1.00 57.13           O  
ATOM   1572  N   ALA A 106     -38.295 -14.480 102.680  1.00 50.80           N  
ATOM   1573  H   ALA A 106     -37.789 -13.863 102.060  1.00 50.80           H  
ATOM   1574  CA  ALA A 106     -37.711 -14.826 103.975  1.00 50.80           C  
ATOM   1575  HA  ALA A 106     -37.656 -15.912 104.052  1.00 50.80           H  
ATOM   1576  C   ALA A 106     -38.572 -14.328 105.150  1.00 50.80           C  
ATOM   1577  CB  ALA A 106     -36.285 -14.271 104.037  1.00 50.80           C  
ATOM   1578  HB1 ALA A 106     -35.824 -14.555 104.983  1.00 50.80           H  
ATOM   1579  HB2 ALA A 106     -36.305 -13.184 103.957  1.00 50.80           H  
ATOM   1580  HB3 ALA A 106     -35.697 -14.680 103.216  1.00 50.80           H  
ATOM   1581  O   ALA A 106     -38.769 -15.052 106.125  1.00 50.80           O  
ATOM   1582  N   ALA A 107     -39.127 -13.117 105.037  1.00 48.94           N  
ATOM   1583  H   ALA A 107     -38.917 -12.575 104.211  1.00 48.94           H  
ATOM   1584  CA  ALA A 107     -40.063 -12.529 105.997  1.00 48.94           C  
ATOM   1585  HA  ALA A 107     -39.805 -12.884 106.995  1.00 48.94           H  
ATOM   1586  C   ALA A 107     -41.518 -12.961 105.754  1.00 48.94           C  
ATOM   1587  CB  ALA A 107     -39.893 -11.006 105.980  1.00 48.94           C  
ATOM   1588  HB1 ALA A 107     -38.849 -10.748 106.155  1.00 48.94           H  
ATOM   1589  HB2 ALA A 107     -40.208 -10.616 105.012  1.00 48.94           H  
ATOM   1590  HB3 ALA A 107     -40.510 -10.559 106.759  1.00 48.94           H  
ATOM   1591  O   ALA A 107     -42.439 -12.228 106.110  1.00 48.94           O  
ATOM   1592  N   LEU A 108     -41.722 -14.134 105.140  1.00 49.17           N  
ATOM   1593  H   LEU A 108     -40.904 -14.628 104.813  1.00 49.17           H  
ATOM   1594  CA  LEU A 108     -43.012 -14.807 104.995  1.00 49.17           C  
ATOM   1595  HA  LEU A 108     -43.638 -14.217 104.326  1.00 49.17           H  
ATOM   1596  C   LEU A 108     -43.735 -14.925 106.366  1.00 49.17           C  
ATOM   1597  CB  LEU A 108     -42.715 -16.203 104.373  1.00 49.17           C  
ATOM   1598  HB2 LEU A 108     -41.678 -16.455 104.597  1.00 49.17           H  
ATOM   1599  HB3 LEU A 108     -43.247 -16.997 104.896  1.00 49.17           H  
ATOM   1600  O   LEU A 108     -43.310 -14.400 107.375  1.00 49.17           O  
ATOM   1601  CG  LEU A 108     -42.927 -16.386 102.850  1.00 49.17           C  
ATOM   1602  HG  LEU A 108     -42.281 -15.681 102.327  1.00 49.17           H  
ATOM   1603  CD1 LEU A 108     -42.536 -17.817 102.469  1.00 49.17           C  
ATOM   1604 HD11 LEU A 108     -43.188 -18.543 102.954  1.00 49.17           H  
ATOM   1605 HD12 LEU A 108     -41.504 -18.003 102.768  1.00 49.17           H  
ATOM   1606 HD13 LEU A 108     -42.589 -17.935 101.387  1.00 49.17           H  
ATOM   1607  CD2 LEU A 108     -44.314 -16.126 102.264  1.00 49.17           C  
ATOM   1608 HD21 LEU A 108     -44.259 -16.216 101.179  1.00 49.17           H  
ATOM   1609 HD22 LEU A 108     -45.057 -16.837 102.626  1.00 49.17           H  
ATOM   1610 HD23 LEU A 108     -44.600 -15.099 102.491  1.00 49.17           H  
ATOM   1611  N   PRO A 109     -44.804 -15.711 106.479  1.00 44.30           N  
ATOM   1612  CA  PRO A 109     -45.075 -16.738 107.489  1.00 44.30           C  
ATOM   1613  HA  PRO A 109     -46.050 -16.504 107.915  1.00 44.30           H  
ATOM   1614  C   PRO A 109     -44.150 -17.094 108.675  1.00 44.30           C  
ATOM   1615  CB  PRO A 109     -45.181 -18.000 106.626  1.00 44.30           C  
ATOM   1616  HB2 PRO A 109     -45.815 -18.760 107.083  1.00 44.30           H  
ATOM   1617  HB3 PRO A 109     -44.190 -18.423 106.463  1.00 44.30           H  
ATOM   1618  O   PRO A 109     -44.585 -17.991 109.395  1.00 44.30           O  
ATOM   1619  CG  PRO A 109     -45.737 -17.537 105.289  1.00 44.30           C  
ATOM   1620  HG2 PRO A 109     -45.134 -17.940 104.476  1.00 44.30           H  
ATOM   1621  HG3 PRO A 109     -46.770 -17.865 105.168  1.00 44.30           H  
ATOM   1622  CD  PRO A 109     -45.676 -16.015 105.379  1.00 44.30           C  
ATOM   1623  HD2 PRO A 109     -45.388 -15.546 104.437  1.00 44.30           H  
ATOM   1624  HD3 PRO A 109     -46.666 -15.640 105.636  1.00 44.30           H  
ATOM   1625  N   GLU A 110     -42.911 -16.597 108.782  1.00 43.69           N  
ATOM   1626  H   GLU A 110     -42.592 -16.232 107.897  1.00 43.69           H  
ATOM   1627  CA  GLU A 110     -42.328 -15.703 109.817  1.00 43.69           C  
ATOM   1628  HA  GLU A 110     -42.002 -14.918 109.134  1.00 43.69           H  
ATOM   1629  C   GLU A 110     -43.185 -14.746 110.679  1.00 43.69           C  
ATOM   1630  CB  GLU A 110     -40.892 -15.987 110.341  1.00 43.69           C  
ATOM   1631  HB2 GLU A 110     -40.815 -15.528 111.327  1.00 43.69           H  
ATOM   1632  HB3 GLU A 110     -40.211 -15.378 109.746  1.00 43.69           H  
ATOM   1633  O   GLU A 110     -43.018 -13.542 110.574  1.00 43.69           O  
ATOM   1634  CG  GLU A 110     -40.252 -17.397 110.337  1.00 43.69           C  
ATOM   1635  HG2 GLU A 110     -40.985 -18.166 110.094  1.00 43.69           H  
ATOM   1636  HG3 GLU A 110     -39.527 -17.431 109.524  1.00 43.69           H  
ATOM   1637  CD  GLU A 110     -39.512 -17.741 111.653  1.00 43.69           C  
ATOM   1638  OE1 GLU A 110     -39.414 -18.952 111.966  1.00 43.69           O  
ATOM   1639  OE2 GLU A 110     -39.046 -16.815 112.358  1.00 43.69           O  
ATOM   1640  N   VAL A 111     -44.092 -15.070 111.587  1.00 43.68           N  
ATOM   1641  H   VAL A 111     -44.427 -14.219 112.017  1.00 43.68           H  
ATOM   1642  CA  VAL A 111     -44.861 -16.278 111.890  1.00 43.68           C  
ATOM   1643  HA  VAL A 111     -45.229 -16.679 110.946  1.00 43.68           H  
ATOM   1644  C   VAL A 111     -46.167 -16.007 112.617  1.00 43.68           C  
ATOM   1645  CB  VAL A 111     -44.103 -17.357 112.709  1.00 43.68           C  
ATOM   1646  HB  VAL A 111     -44.091 -17.053 113.755  1.00 43.68           H  
ATOM   1647  O   VAL A 111     -46.962 -16.953 112.662  1.00 43.68           O  
ATOM   1648  CG1 VAL A 111     -44.698 -18.778 112.627  1.00 43.68           C  
ATOM   1649 HG11 VAL A 111     -44.029 -19.503 113.090  1.00 43.68           H  
ATOM   1650 HG12 VAL A 111     -44.856 -19.068 111.588  1.00 43.68           H  
ATOM   1651 HG13 VAL A 111     -45.639 -18.844 113.173  1.00 43.68           H  
ATOM   1652  CG2 VAL A 111     -42.673 -17.565 112.297  1.00 43.68           C  
ATOM   1653 HG21 VAL A 111     -42.192 -18.343 112.890  1.00 43.68           H  
ATOM   1654 HG22 VAL A 111     -42.118 -16.651 112.507  1.00 43.68           H  
ATOM   1655 HG23 VAL A 111     -42.674 -17.875 111.252  1.00 43.68           H  
ATOM   1656  N   PRO A 112     -46.488 -14.821 113.190  1.00 57.88           N  
ATOM   1657  CA  PRO A 112     -47.781 -14.708 113.841  1.00 57.88           C  
ATOM   1658  HA  PRO A 112     -47.797 -15.400 114.683  1.00 57.88           H  
ATOM   1659  C   PRO A 112     -48.894 -15.073 112.855  1.00 57.88           C  
ATOM   1660  CB  PRO A 112     -47.905 -13.284 114.376  1.00 57.88           C  
ATOM   1661  HB2 PRO A 112     -48.489 -12.672 113.688  1.00 57.88           H  
ATOM   1662  HB3 PRO A 112     -48.354 -13.269 115.369  1.00 57.88           H  
ATOM   1663  O   PRO A 112     -48.915 -14.624 111.711  1.00 57.88           O  
ATOM   1664  CG  PRO A 112     -46.472 -12.766 114.407  1.00 57.88           C  
ATOM   1665  HG2 PRO A 112     -46.012 -13.009 115.365  1.00 57.88           H  
ATOM   1666  HG3 PRO A 112     -46.432 -11.693 114.219  1.00 57.88           H  
ATOM   1667  CD  PRO A 112     -45.780 -13.547 113.298  1.00 57.88           C  
ATOM   1668  HD2 PRO A 112     -44.734 -13.682 113.573  1.00 57.88           H  
ATOM   1669  HD3 PRO A 112     -45.867 -13.003 112.358  1.00 57.88           H  
ATOM   1670  N   ALA A 113     -49.792 -15.954 113.304  1.00 53.99           N  
ATOM   1671  H   ALA A 113     -49.665 -16.295 114.246  1.00 53.99           H  
ATOM   1672  CA  ALA A 113     -50.742 -16.679 112.454  1.00 53.99           C  
ATOM   1673  HA  ALA A 113     -50.181 -17.334 111.786  1.00 53.99           H  
ATOM   1674  C   ALA A 113     -51.637 -15.779 111.580  1.00 53.99           C  
ATOM   1675  CB  ALA A 113     -51.610 -17.529 113.394  1.00 53.99           C  
ATOM   1676  HB1 ALA A 113     -52.179 -16.884 114.063  1.00 53.99           H  
ATOM   1677  HB2 ALA A 113     -52.305 -18.124 112.802  1.00 53.99           H  
ATOM   1678  HB3 ALA A 113     -50.981 -18.201 113.978  1.00 53.99           H  
ATOM   1679  O   ALA A 113     -52.273 -16.250 110.640  1.00 53.99           O  
ATOM   1680  N   THR A 114     -51.704 -14.505 111.944  1.00 52.26           N  
ATOM   1681  H   THR A 114     -51.025 -14.193 112.624  1.00 52.26           H  
ATOM   1682  CA  THR A 114     -52.658 -13.480 111.545  1.00 52.26           C  
ATOM   1683  HA  THR A 114     -53.661 -13.907 111.524  1.00 52.26           H  
ATOM   1684  C   THR A 114     -52.416 -12.872 110.170  1.00 52.26           C  
ATOM   1685  CB  THR A 114     -52.607 -12.363 112.606  1.00 52.26           C  
ATOM   1686  HB  THR A 114     -53.068 -11.452 112.223  1.00 52.26           H  
ATOM   1687  O   THR A 114     -53.376 -12.411 109.568  1.00 52.26           O  
ATOM   1688  CG2 THR A 114     -53.344 -12.799 113.875  1.00 52.26           C  
ATOM   1689 HG21 THR A 114     -54.387 -13.009 113.637  1.00 52.26           H  
ATOM   1690 HG22 THR A 114     -53.304 -11.991 114.606  1.00 52.26           H  
ATOM   1691 HG23 THR A 114     -52.878 -13.688 114.299  1.00 52.26           H  
ATOM   1692  OG1 THR A 114     -51.280 -12.100 113.027  1.00 52.26           O  
ATOM   1693  HG1 THR A 114     -50.887 -11.449 112.442  1.00 52.26           H  
ATOM   1694  N   GLU A 115     -51.177 -12.852 109.672  1.00 62.34           N  
ATOM   1695  H   GLU A 115     -50.431 -13.250 110.224  1.00 62.34           H  
ATOM   1696  CA  GLU A 115     -50.790 -11.946 108.570  1.00 62.34           C  
ATOM   1697  HA  GLU A 115     -51.534 -11.156 108.468  1.00 62.34           H  
ATOM   1698  C   GLU A 115     -50.734 -12.621 107.183  1.00 62.34           C  
ATOM   1699  CB  GLU A 115     -49.462 -11.255 108.944  1.00 62.34           C  
ATOM   1700  HB2 GLU A 115     -48.713 -12.016 109.164  1.00 62.34           H  
ATOM   1701  HB3 GLU A 115     -49.120 -10.657 108.099  1.00 62.34           H  
ATOM   1702  O   GLU A 115     -50.488 -11.969 106.174  1.00 62.34           O  
ATOM   1703  CG  GLU A 115     -49.637 -10.328 110.165  1.00 62.34           C  
ATOM   1704  HG2 GLU A 115     -50.054 -10.904 110.991  1.00 62.34           H  
ATOM   1705  HG3 GLU A 115     -50.360  -9.553 109.912  1.00 62.34           H  
ATOM   1706  CD  GLU A 115     -48.341  -9.664 110.657  1.00 62.34           C  
ATOM   1707  OE1 GLU A 115     -48.381  -9.168 111.808  1.00 62.34           O  
ATOM   1708  OE2 GLU A 115     -47.334  -9.674 109.920  1.00 62.34           O  
ATOM   1709  N   ARG A 116     -50.969 -13.940 107.109  1.00 53.77           N  
ATOM   1710  H   ARG A 116     -51.252 -14.380 107.973  1.00 53.77           H  
ATOM   1711  CA  ARG A 116     -50.551 -14.791 105.976  1.00 53.77           C  
ATOM   1712  HA  ARG A 116     -49.488 -14.589 105.845  1.00 53.77           H  
ATOM   1713  C   ARG A 116     -51.102 -14.470 104.584  1.00 53.77           C  
ATOM   1714  CB  ARG A 116     -50.723 -16.280 106.303  1.00 53.77           C  
ATOM   1715  HB2 ARG A 116     -51.031 -16.825 105.411  1.00 53.77           H  
ATOM   1716  HB3 ARG A 116     -51.490 -16.412 107.067  1.00 53.77           H  
ATOM   1717  O   ARG A 116     -50.322 -14.062 103.733  1.00 53.77           O  
ATOM   1718  CG  ARG A 116     -49.399 -16.872 106.780  1.00 53.77           C  
ATOM   1719  HG2 ARG A 116     -48.636 -16.716 106.018  1.00 53.77           H  
ATOM   1720  HG3 ARG A 116     -49.100 -16.380 107.706  1.00 53.77           H  
ATOM   1721  CD  ARG A 116     -49.562 -18.371 107.020  1.00 53.77           C  
ATOM   1722  HD2 ARG A 116     -49.691 -18.867 106.058  1.00 53.77           H  
ATOM   1723  HD3 ARG A 116     -50.450 -18.533 107.631  1.00 53.77           H  
ATOM   1724  NE  ARG A 116     -48.388 -18.909 107.722  1.00 53.77           N  
ATOM   1725  HE  ARG A 116     -47.703 -18.236 108.037  1.00 53.77           H  
ATOM   1726  NH1 ARG A 116     -49.019 -21.109 107.743  1.00 53.77           N  
ATOM   1727 HH11 ARG A 116     -49.838 -20.856 107.209  1.00 53.77           H  
ATOM   1728 HH12 ARG A 116     -48.822 -22.071 107.979  1.00 53.77           H  
ATOM   1729  NH2 ARG A 116     -47.088 -20.486 108.703  1.00 53.77           N  
ATOM   1730 HH21 ARG A 116     -46.415 -19.772 108.943  1.00 53.77           H  
ATOM   1731 HH22 ARG A 116     -46.888 -21.442 108.963  1.00 53.77           H  
ATOM   1732  CZ  ARG A 116     -48.171 -20.165 108.051  1.00 53.77           C  
ATOM   1733  N   GLU A 117     -52.359 -14.787 104.253  1.00 54.04           N  
ATOM   1734  H   GLU A 117     -53.010 -15.112 104.954  1.00 54.04           H  
ATOM   1735  CA  GLU A 117     -52.753 -14.761 102.828  1.00 54.04           C  
ATOM   1736  HA  GLU A 117     -51.984 -15.287 102.263  1.00 54.04           H  
ATOM   1737  C   GLU A 117     -52.757 -13.353 102.234  1.00 54.04           C  
ATOM   1738  CB  GLU A 117     -54.099 -15.455 102.540  1.00 54.04           C  
ATOM   1739  HB2 GLU A 117     -54.644 -14.889 101.785  1.00 54.04           H  
ATOM   1740  HB3 GLU A 117     -54.709 -15.470 103.443  1.00 54.04           H  
ATOM   1741  O   GLU A 117     -52.873 -13.214 101.031  1.00 54.04           O  
ATOM   1742  CG  GLU A 117     -53.917 -16.883 102.005  1.00 54.04           C  
ATOM   1743  HG2 GLU A 117     -53.061 -16.931 101.332  1.00 54.04           H  
ATOM   1744  HG3 GLU A 117     -53.681 -17.532 102.848  1.00 54.04           H  
ATOM   1745  CD  GLU A 117     -55.178 -17.410 101.300  1.00 54.04           C  
ATOM   1746  OE1 GLU A 117     -55.028 -18.114 100.276  1.00 54.04           O  
ATOM   1747  OE2 GLU A 117     -56.282 -17.155 101.832  1.00 54.04           O  
ATOM   1748  N   GLU A 118     -52.585 -12.289 103.009  1.00 54.29           N  
ATOM   1749  H   GLU A 118     -52.400 -12.401 103.995  1.00 54.29           H  
ATOM   1750  CA  GLU A 118     -52.620 -10.934 102.457  1.00 54.29           C  
ATOM   1751  HA  GLU A 118     -53.572 -10.818 101.939  1.00 54.29           H  
ATOM   1752  C   GLU A 118     -51.513 -10.682 101.408  1.00 54.29           C  
ATOM   1753  CB  GLU A 118     -52.584  -9.952 103.630  1.00 54.29           C  
ATOM   1754  HB2 GLU A 118     -51.551  -9.727 103.897  1.00 54.29           H  
ATOM   1755  HB3 GLU A 118     -53.077 -10.409 104.488  1.00 54.29           H  
ATOM   1756  O   GLU A 118     -51.677  -9.867 100.497  1.00 54.29           O  
ATOM   1757  CG  GLU A 118     -53.344  -8.669 103.279  1.00 54.29           C  
ATOM   1758  HG2 GLU A 118     -52.807  -8.148 102.486  1.00 54.29           H  
ATOM   1759  HG3 GLU A 118     -54.330  -8.938 102.899  1.00 54.29           H  
ATOM   1760  CD  GLU A 118     -53.525  -7.725 104.475  1.00 54.29           C  
ATOM   1761  OE1 GLU A 118     -54.200  -6.689 104.272  1.00 54.29           O  
ATOM   1762  OE2 GLU A 118     -53.002  -8.020 105.572  1.00 54.29           O  
ATOM   1763  N   LEU A 119     -50.435 -11.476 101.457  1.00 60.93           N  
ATOM   1764  H   LEU A 119     -50.376 -12.121 102.231  1.00 60.93           H  
ATOM   1765  CA  LEU A 119     -49.419 -11.569 100.405  1.00 60.93           C  
ATOM   1766  HA  LEU A 119     -48.962 -10.587 100.283  1.00 60.93           H  
ATOM   1767  C   LEU A 119     -49.999 -11.997  99.033  1.00 60.93           C  
ATOM   1768  CB  LEU A 119     -48.357 -12.574 100.891  1.00 60.93           C  
ATOM   1769  HB2 LEU A 119     -48.155 -12.412 101.950  1.00 60.93           H  
ATOM   1770  HB3 LEU A 119     -48.774 -13.576 100.791  1.00 60.93           H  
ATOM   1771  O   LEU A 119     -49.488 -11.584  97.995  1.00 60.93           O  
ATOM   1772  CG  LEU A 119     -47.022 -12.497 100.125  1.00 60.93           C  
ATOM   1773  HG  LEU A 119     -47.203 -12.352  99.059  1.00 60.93           H  
ATOM   1774  CD1 LEU A 119     -46.145 -11.356 100.647  1.00 60.93           C  
ATOM   1775 HD11 LEU A 119     -45.207 -11.335 100.092  1.00 60.93           H  
ATOM   1776 HD12 LEU A 119     -45.924 -11.504 101.704  1.00 60.93           H  
ATOM   1777 HD13 LEU A 119     -46.656 -10.402 100.514  1.00 60.93           H  
ATOM   1778  CD2 LEU A 119     -46.261 -13.806 100.301  1.00 60.93           C  
ATOM   1779 HD21 LEU A 119     -46.818 -14.623  99.842  1.00 60.93           H  
ATOM   1780 HD22 LEU A 119     -45.283 -13.738  99.824  1.00 60.93           H  
ATOM   1781 HD23 LEU A 119     -46.135 -14.005 101.365  1.00 60.93           H  
ATOM   1782  N   VAL A 120     -51.078 -12.787  99.016  1.00 67.33           N  
ATOM   1783  H   VAL A 120     -51.503 -12.987  99.910  1.00 67.33           H  
ATOM   1784  CA  VAL A 120     -51.680 -13.448  97.841  1.00 67.33           C  
ATOM   1785  HA  VAL A 120     -50.914 -14.059  97.363  1.00 67.33           H  
ATOM   1786  C   VAL A 120     -52.170 -12.468  96.785  1.00 67.33           C  
ATOM   1787  CB  VAL A 120     -52.847 -14.377  98.253  1.00 67.33           C  
ATOM   1788  HB  VAL A 120     -53.572 -13.821  98.847  1.00 67.33           H  
ATOM   1789  O   VAL A 120     -51.684 -12.479  95.657  1.00 67.33           O  
ATOM   1790  CG1 VAL A 120     -53.639 -14.955  97.073  1.00 67.33           C  
ATOM   1791 HG11 VAL A 120     -54.169 -14.170  96.533  1.00 67.33           H  
ATOM   1792 HG12 VAL A 120     -52.966 -15.471  96.388  1.00 67.33           H  
ATOM   1793 HG13 VAL A 120     -54.383 -15.662  97.440  1.00 67.33           H  
ATOM   1794  CG2 VAL A 120     -52.313 -15.569  99.049  1.00 67.33           C  
ATOM   1795 HG21 VAL A 120     -51.611 -16.138  98.439  1.00 67.33           H  
ATOM   1796 HG22 VAL A 120     -53.148 -16.220  99.309  1.00 67.33           H  
ATOM   1797 HG23 VAL A 120     -51.804 -15.241  99.955  1.00 67.33           H  
ATOM   1798  N   GLN A 121     -53.159 -11.633  97.114  1.00 61.30           N  
ATOM   1799  H   GLN A 121     -53.504 -11.650  98.063  1.00 61.30           H  
ATOM   1800  CA  GLN A 121     -53.888 -10.861  96.093  1.00 61.30           C  
ATOM   1801  HA  GLN A 121     -54.263 -11.534  95.322  1.00 61.30           H  
ATOM   1802  C   GLN A 121     -52.996  -9.834  95.395  1.00 61.30           C  
ATOM   1803  CB  GLN A 121     -55.072 -10.137  96.744  1.00 61.30           C  
ATOM   1804  HB2 GLN A 121     -55.438  -9.372  96.059  1.00 61.30           H  
ATOM   1805  HB3 GLN A 121     -54.744  -9.650  97.662  1.00 61.30           H  
ATOM   1806  O   GLN A 121     -53.257  -9.394  94.277  1.00 61.30           O  
ATOM   1807  CG  GLN A 121     -56.230 -11.094  97.038  1.00 61.30           C  
ATOM   1808  HG2 GLN A 121     -55.892 -11.890  97.701  1.00 61.30           H  
ATOM   1809  HG3 GLN A 121     -56.562 -11.543  96.102  1.00 61.30           H  
ATOM   1810  CD  GLN A 121     -57.418 -10.397  97.691  1.00 61.30           C  
ATOM   1811  NE2 GLN A 121     -58.529 -11.084  97.833  1.00 61.30           N  
ATOM   1812 HE21 GLN A 121     -59.293 -10.609  98.292  1.00 61.30           H  
ATOM   1813 HE22 GLN A 121     -58.577 -12.031  97.484  1.00 61.30           H  
ATOM   1814  OE1 GLN A 121     -57.385  -9.247  98.103  1.00 61.30           O  
ATOM   1815  N   ARG A 122     -51.921  -9.414  96.061  1.00 63.47           N  
ATOM   1816  H   ARG A 122     -51.695  -9.872  96.932  1.00 63.47           H  
ATOM   1817  CA  ARG A 122     -51.133  -8.269  95.616  1.00 63.47           C  
ATOM   1818  HA  ARG A 122     -51.838  -7.466  95.403  1.00 63.47           H  
ATOM   1819  C   ARG A 122     -50.416  -8.497  94.287  1.00 63.47           C  
ATOM   1820  CB  ARG A 122     -50.189  -7.841  96.746  1.00 63.47           C  
ATOM   1821  HB2 ARG A 122     -50.292  -8.500  97.608  1.00 63.47           H  
ATOM   1822  HB3 ARG A 122     -49.154  -7.886  96.406  1.00 63.47           H  
ATOM   1823  O   ARG A 122     -50.235  -7.526  93.556  1.00 63.47           O  
ATOM   1824  CG  ARG A 122     -50.530  -6.408  97.164  1.00 63.47           C  
ATOM   1825  HG2 ARG A 122     -51.580  -6.345  97.450  1.00 63.47           H  
ATOM   1826  HG3 ARG A 122     -50.342  -5.744  96.321  1.00 63.47           H  
ATOM   1827  CD  ARG A 122     -49.665  -5.990  98.349  1.00 63.47           C  
ATOM   1828  HD2 ARG A 122     -48.633  -6.276  98.148  1.00 63.47           H  
ATOM   1829  HD3 ARG A 122     -50.007  -6.523  99.237  1.00 63.47           H  
ATOM   1830  NE  ARG A 122     -49.730  -4.534  98.565  1.00 63.47           N  
ATOM   1831  HE  ARG A 122     -50.290  -3.999  97.918  1.00 63.47           H  
ATOM   1832  NH1 ARG A 122     -48.350  -4.488 100.393  1.00 63.47           N  
ATOM   1833 HH11 ARG A 122     -47.873  -3.992 101.132  1.00 63.47           H  
ATOM   1834 HH12 ARG A 122     -48.334  -5.498 100.395  1.00 63.47           H  
ATOM   1835  NH2 ARG A 122     -49.135  -2.573  99.556  1.00 63.47           N  
ATOM   1836 HH21 ARG A 122     -49.678  -2.058  98.879  1.00 63.47           H  
ATOM   1837 HH22 ARG A 122     -48.628  -2.090 100.283  1.00 63.47           H  
ATOM   1838  CZ  ARG A 122     -49.075  -3.875  99.501  1.00 63.47           C  
ATOM   1839  N   LEU A 123     -50.081  -9.739  93.941  1.00 56.69           N  
ATOM   1840  H   LEU A 123     -50.309 -10.496  94.570  1.00 56.69           H  
ATOM   1841  CA  LEU A 123     -49.426 -10.049  92.667  1.00 56.69           C  
ATOM   1842  HA  LEU A 123     -48.731  -9.240  92.445  1.00 56.69           H  
ATOM   1843  C   LEU A 123     -50.379 -10.068  91.449  1.00 56.69           C  
ATOM   1844  CB  LEU A 123     -48.599 -11.342  92.826  1.00 56.69           C  
ATOM   1845  HB2 LEU A 123     -49.193 -12.073  93.374  1.00 56.69           H  
ATOM   1846  HB3 LEU A 123     -48.392 -11.761  91.842  1.00 56.69           H  
ATOM   1847  O   LEU A 123     -49.899 -10.041  90.321  1.00 56.69           O  
ATOM   1848  CG  LEU A 123     -47.254 -11.116  93.550  1.00 56.69           C  
ATOM   1849  HG  LEU A 123     -47.416 -10.510  94.441  1.00 56.69           H  
ATOM   1850  CD1 LEU A 123     -46.652 -12.452  93.986  1.00 56.69           C  
ATOM   1851 HD11 LEU A 123     -46.475 -13.087  93.118  1.00 56.69           H  
ATOM   1852 HD12 LEU A 123     -47.337 -12.956  94.668  1.00 56.69           H  
ATOM   1853 HD13 LEU A 123     -45.710 -12.283  94.508  1.00 56.69           H  
ATOM   1854  CD2 LEU A 123     -46.230 -10.415  92.649  1.00 56.69           C  
ATOM   1855 HD21 LEU A 123     -46.578  -9.420  92.373  1.00 56.69           H  
ATOM   1856 HD22 LEU A 123     -45.285 -10.312  93.182  1.00 56.69           H  
ATOM   1857 HD23 LEU A 123     -46.064 -11.002  91.745  1.00 56.69           H  
ATOM   1858  N   GLU A 124     -51.705 -10.021  91.623  1.00 61.60           N  
ATOM   1859  H   GLU A 124     -52.068 -10.029  92.565  1.00 61.60           H  
ATOM   1860  CA  GLU A 124     -52.690 -10.111  90.523  1.00 61.60           C  
ATOM   1861  HA  GLU A 124     -52.585 -11.069  90.014  1.00 61.60           H  
ATOM   1862  C   GLU A 124     -52.582  -9.005  89.456  1.00 61.60           C  
ATOM   1863  CB  GLU A 124     -54.108 -10.007  91.111  1.00 61.60           C  
ATOM   1864  HB2 GLU A 124     -54.154  -9.104  91.720  1.00 61.60           H  
ATOM   1865  HB3 GLU A 124     -54.819  -9.892  90.292  1.00 61.60           H  
ATOM   1866  O   GLU A 124     -52.690  -9.262  88.259  1.00 61.60           O  
ATOM   1867  CG  GLU A 124     -54.550 -11.222  91.939  1.00 61.60           C  
ATOM   1868  HG2 GLU A 124     -54.602 -12.086  91.277  1.00 61.60           H  
ATOM   1869  HG3 GLU A 124     -53.804 -11.436  92.704  1.00 61.60           H  
ATOM   1870  CD  GLU A 124     -55.917 -10.999  92.615  1.00 61.60           C  
ATOM   1871  OE1 GLU A 124     -56.589 -12.015  92.901  1.00 61.60           O  
ATOM   1872  OE2 GLU A 124     -56.294  -9.825  92.850  1.00 61.60           O  
ATOM   1873  N   ARG A 125     -52.447  -7.743  89.879  1.00 58.14           N  
ATOM   1874  H   ARG A 125     -52.304  -7.620  90.872  1.00 58.14           H  
ATOM   1875  CA  ARG A 125     -52.791  -6.578  89.037  1.00 58.14           C  
ATOM   1876  HA  ARG A 125     -53.637  -6.854  88.408  1.00 58.14           H  
ATOM   1877  C   ARG A 125     -51.729  -6.141  88.030  1.00 58.14           C  
ATOM   1878  CB  ARG A 125     -53.191  -5.389  89.926  1.00 58.14           C  
ATOM   1879  HB2 ARG A 125     -52.606  -5.403  90.846  1.00 58.14           H  
ATOM   1880  HB3 ARG A 125     -52.975  -4.455  89.409  1.00 58.14           H  
ATOM   1881  O   ARG A 125     -52.042  -5.326  87.169  1.00 58.14           O  
ATOM   1882  CG  ARG A 125     -54.692  -5.407  90.236  1.00 58.14           C  
ATOM   1883  HG2 ARG A 125     -54.953  -6.321  90.769  1.00 58.14           H  
ATOM   1884  HG3 ARG A 125     -55.245  -5.383  89.297  1.00 58.14           H  
ATOM   1885  CD  ARG A 125     -55.096  -4.185  91.068  1.00 58.14           C  
ATOM   1886  HD2 ARG A 125     -56.185  -4.147  91.083  1.00 58.14           H  
ATOM   1887  HD3 ARG A 125     -54.719  -3.281  90.591  1.00 58.14           H  
ATOM   1888  NE  ARG A 125     -54.586  -4.288  92.447  1.00 58.14           N  
ATOM   1889  HE  ARG A 125     -53.884  -4.996  92.607  1.00 58.14           H  
ATOM   1890  NH1 ARG A 125     -56.010  -2.777  93.420  1.00 58.14           N  
ATOM   1891 HH11 ARG A 125     -56.401  -2.353  94.250  1.00 58.14           H  
ATOM   1892 HH12 ARG A 125     -56.375  -2.560  92.504  1.00 58.14           H  
ATOM   1893  NH2 ARG A 125     -54.620  -3.973  94.695  1.00 58.14           N  
ATOM   1894 HH21 ARG A 125     -53.993  -4.759  94.791  1.00 58.14           H  
ATOM   1895 HH22 ARG A 125     -55.056  -3.587  95.520  1.00 58.14           H  
ATOM   1896  CZ  ARG A 125     -55.069  -3.675  93.509  1.00 58.14           C  
ATOM   1897  N   MET A 126     -50.483  -6.588  88.164  1.00 52.42           N  
ATOM   1898  H   MET A 126     -50.298  -7.302  88.853  1.00 52.42           H  
ATOM   1899  CA  MET A 126     -49.379  -6.019  87.378  1.00 52.42           C  
ATOM   1900  HA  MET A 126     -49.508  -4.938  87.319  1.00 52.42           H  
ATOM   1901  C   MET A 126     -49.328  -6.509  85.929  1.00 52.42           C  
ATOM   1902  CB  MET A 126     -48.039  -6.298  88.068  1.00 52.42           C  
ATOM   1903  HB2 MET A 126     -47.237  -6.114  87.353  1.00 52.42           H  
ATOM   1904  HB3 MET A 126     -47.989  -7.341  88.379  1.00 52.42           H  
ATOM   1905  O   MET A 126     -48.865  -5.774  85.059  1.00 52.42           O  
ATOM   1906  CG  MET A 126     -47.826  -5.382  89.275  1.00 52.42           C  
ATOM   1907  HG2 MET A 126     -47.871  -4.344  88.944  1.00 52.42           H  
ATOM   1908  HG3 MET A 126     -48.636  -5.548  89.986  1.00 52.42           H  
ATOM   1909  SD  MET A 126     -46.257  -5.637  90.150  1.00 52.42           S  
ATOM   1910  CE  MET A 126     -45.052  -5.168  88.875  1.00 52.42           C  
ATOM   1911  HE1 MET A 126     -45.083  -5.880  88.051  1.00 52.42           H  
ATOM   1912  HE2 MET A 126     -45.273  -4.166  88.507  1.00 52.42           H  
ATOM   1913  HE3 MET A 126     -44.051  -5.177  89.308  1.00 52.42           H  
ATOM   1914  N   LEU A 127     -49.756  -7.740  85.651  1.00 48.14           N  
ATOM   1915  H   LEU A 127     -50.210  -8.279  86.374  1.00 48.14           H  
ATOM   1916  CA  LEU A 127     -49.631  -8.314  84.312  1.00 48.14           C  
ATOM   1917  HA  LEU A 127     -48.625  -8.072  83.971  1.00 48.14           H  
ATOM   1918  C   LEU A 127     -50.578  -7.642  83.286  1.00 48.14           C  
ATOM   1919  CB  LEU A 127     -49.721  -9.851  84.397  1.00 48.14           C  
ATOM   1920  HB2 LEU A 127     -50.310 -10.127  85.272  1.00 48.14           H  
ATOM   1921  HB3 LEU A 127     -50.246 -10.238  83.524  1.00 48.14           H  
ATOM   1922  O   LEU A 127     -51.731  -7.331  83.571  1.00 48.14           O  
ATOM   1923  CG  LEU A 127     -48.322 -10.501  84.479  1.00 48.14           C  
ATOM   1924  HG  LEU A 127     -47.649  -9.854  85.041  1.00 48.14           H  
ATOM   1925  CD1 LEU A 127     -48.365 -11.851  85.191  1.00 48.14           C  
ATOM   1926 HD11 LEU A 127     -48.704 -11.712  86.217  1.00 48.14           H  
ATOM   1927 HD12 LEU A 127     -49.050 -12.525  84.677  1.00 48.14           H  
ATOM   1928 HD13 LEU A 127     -47.369 -12.293  85.211  1.00 48.14           H  
ATOM   1929  CD2 LEU A 127     -47.750 -10.718  83.074  1.00 48.14           C  
ATOM   1930 HD21 LEU A 127     -48.389 -11.395  82.508  1.00 48.14           H  
ATOM   1931 HD22 LEU A 127     -46.753 -11.152  83.151  1.00 48.14           H  
ATOM   1932 HD23 LEU A 127     -47.674  -9.766  82.550  1.00 48.14           H  
ATOM   1933  N   ALA A 128     -50.000  -7.408  82.100  1.00 40.89           N  
ATOM   1934  H   ALA A 128     -49.072  -7.799  82.024  1.00 40.89           H  
ATOM   1935  CA  ALA A 128     -50.371  -6.555  80.955  1.00 40.89           C  
ATOM   1936  HA  ALA A 128     -50.546  -5.544  81.324  1.00 40.89           H  
ATOM   1937  C   ALA A 128     -51.606  -7.004  80.131  1.00 40.89           C  
ATOM   1938  CB  ALA A 128     -49.114  -6.577  80.073  1.00 40.89           C  
ATOM   1939  HB1 ALA A 128     -49.250  -5.944  79.196  1.00 40.89           H  
ATOM   1940  HB2 ALA A 128     -48.911  -7.595  79.739  1.00 40.89           H  
ATOM   1941  HB3 ALA A 128     -48.258  -6.206  80.636  1.00 40.89           H  
ATOM   1942  O   ALA A 128     -52.067  -8.127  80.289  1.00 40.89           O  
ATOM   1943  N   ALA A 129     -52.229  -6.252  79.200  1.00 44.59           N  
ATOM   1944  H   ALA A 129     -53.014  -6.780  78.845  1.00 44.59           H  
ATOM   1945  CA  ALA A 129     -52.054  -4.953  78.499  1.00 44.59           C  
ATOM   1946  HA  ALA A 129     -53.088  -4.617  78.411  1.00 44.59           H  
ATOM   1947  C   ALA A 129     -51.605  -4.937  77.001  1.00 44.59           C  
ATOM   1948  CB  ALA A 129     -51.441  -3.843  79.364  1.00 44.59           C  
ATOM   1949  HB1 ALA A 129     -51.618  -2.878  78.890  1.00 44.59           H  
ATOM   1950  HB2 ALA A 129     -50.365  -3.982  79.465  1.00 44.59           H  
ATOM   1951  HB3 ALA A 129     -51.905  -3.836  80.350  1.00 44.59           H  
ATOM   1952  O   ALA A 129     -52.318  -4.337  76.201  1.00 44.59           O  
ATOM   1953  N   LEU A 130     -50.503  -5.551  76.549  1.00 39.67           N  
ATOM   1954  H   LEU A 130     -49.956  -6.104  77.193  1.00 39.67           H  
ATOM   1955  CA  LEU A 130     -50.062  -5.494  75.123  1.00 39.67           C  
ATOM   1956  HA  LEU A 130     -50.155  -4.465  74.777  1.00 39.67           H  
ATOM   1957  C   LEU A 130     -50.966  -6.354  74.173  1.00 39.67           C  
ATOM   1958  CB  LEU A 130     -48.562  -5.874  75.069  1.00 39.67           C  
ATOM   1959  HB2 LEU A 130     -48.392  -6.709  75.749  1.00 39.67           H  
ATOM   1960  HB3 LEU A 130     -48.319  -6.232  74.069  1.00 39.67           H  
ATOM   1961  O   LEU A 130     -51.366  -7.448  74.562  1.00 39.67           O  
ATOM   1962  CG  LEU A 130     -47.611  -4.704  75.426  1.00 39.67           C  
ATOM   1963  HG  LEU A 130     -48.130  -4.000  76.076  1.00 39.67           H  
ATOM   1964  CD1 LEU A 130     -46.359  -5.183  76.163  1.00 39.67           C  
ATOM   1965 HD11 LEU A 130     -46.642  -5.672  77.095  1.00 39.67           H  
ATOM   1966 HD12 LEU A 130     -45.804  -5.886  75.542  1.00 39.67           H  
ATOM   1967 HD13 LEU A 130     -45.719  -4.332  76.396  1.00 39.67           H  
ATOM   1968  CD2 LEU A 130     -47.159  -3.973  74.159  1.00 39.67           C  
ATOM   1969 HD21 LEU A 130     -48.027  -3.603  73.613  1.00 39.67           H  
ATOM   1970 HD22 LEU A 130     -46.531  -3.124  74.429  1.00 39.67           H  
ATOM   1971 HD23 LEU A 130     -46.588  -4.643  73.517  1.00 39.67           H  
ATOM   1972  N   ARG A 131     -51.334  -5.876  72.956  1.00 47.46           N  
ATOM   1973  H   ARG A 131     -50.869  -5.036  72.641  1.00 47.46           H  
ATOM   1974  CA  ARG A 131     -52.423  -6.394  72.051  1.00 47.46           C  
ATOM   1975  HA  ARG A 131     -52.536  -7.459  72.255  1.00 47.46           H  
ATOM   1976  C   ARG A 131     -52.100  -6.300  70.496  1.00 47.46           C  
ATOM   1977  CB  ARG A 131     -53.738  -5.657  72.444  1.00 47.46           C  
ATOM   1978  HB2 ARG A 131     -54.315  -5.430  71.547  1.00 47.46           H  
ATOM   1979  HB3 ARG A 131     -53.497  -4.692  72.891  1.00 47.46           H  
ATOM   1980  O   ARG A 131     -51.091  -5.685  70.185  1.00 47.46           O  
ATOM   1981  CG  ARG A 131     -54.637  -6.448  73.423  1.00 47.46           C  
ATOM   1982  HG2 ARG A 131     -54.148  -6.482  74.396  1.00 47.46           H  
ATOM   1983  HG3 ARG A 131     -54.773  -7.471  73.070  1.00 47.46           H  
ATOM   1984  CD  ARG A 131     -56.017  -5.780  73.564  1.00 47.46           C  
ATOM   1985  HD2 ARG A 131     -55.858  -4.746  73.872  1.00 47.46           H  
ATOM   1986  HD3 ARG A 131     -56.508  -5.783  72.591  1.00 47.46           H  
ATOM   1987  NE  ARG A 131     -56.876  -6.461  74.556  1.00 47.46           N  
ATOM   1988  HE  ARG A 131     -56.515  -7.322  74.943  1.00 47.46           H  
ATOM   1989  NH1 ARG A 131     -58.570  -4.909  74.603  1.00 47.46           N  
ATOM   1990 HH11 ARG A 131     -58.076  -4.373  73.903  1.00 47.46           H  
ATOM   1991 HH12 ARG A 131     -59.447  -4.575  74.975  1.00 47.46           H  
ATOM   1992  NH2 ARG A 131     -58.675  -6.689  75.942  1.00 47.46           N  
ATOM   1993 HH21 ARG A 131     -58.282  -7.544  76.309  1.00 47.46           H  
ATOM   1994 HH22 ARG A 131     -59.551  -6.343  76.308  1.00 47.46           H  
ATOM   1995  CZ  ARG A 131     -58.032  -6.020  75.026  1.00 47.46           C  
ATOM   1996  N   PRO A 132     -52.895  -6.887  69.539  1.00 43.14           N  
ATOM   1997  CA  PRO A 132     -52.517  -7.447  68.172  1.00 43.14           C  
ATOM   1998  HA  PRO A 132     -51.506  -7.843  68.265  1.00 43.14           H  
ATOM   1999  C   PRO A 132     -52.545  -6.593  66.833  1.00 43.14           C  
ATOM   2000  CB  PRO A 132     -53.476  -8.640  67.975  1.00 43.14           C  
ATOM   2001  HB2 PRO A 132     -52.938  -9.530  67.650  1.00 43.14           H  
ATOM   2002  HB3 PRO A 132     -54.241  -8.387  67.240  1.00 43.14           H  
ATOM   2003  O   PRO A 132     -53.031  -5.469  66.852  1.00 43.14           O  
ATOM   2004  CG  PRO A 132     -54.158  -8.871  69.314  1.00 43.14           C  
ATOM   2005  HG2 PRO A 132     -53.543  -9.518  69.939  1.00 43.14           H  
ATOM   2006  HG3 PRO A 132     -55.163  -9.278  69.197  1.00 43.14           H  
ATOM   2007  CD  PRO A 132     -54.179  -7.475  69.886  1.00 43.14           C  
ATOM   2008  HD2 PRO A 132     -54.362  -7.574  70.956  1.00 43.14           H  
ATOM   2009  HD3 PRO A 132     -54.977  -6.896  69.422  1.00 43.14           H  
ATOM   2010  N   VAL A 133     -52.100  -7.177  65.665  1.00 41.06           N  
ATOM   2011  H   VAL A 133     -51.875  -8.157  65.759  1.00 41.06           H  
ATOM   2012  CA  VAL A 133     -51.613  -6.618  64.330  1.00 41.06           C  
ATOM   2013  HA  VAL A 133     -51.843  -5.556  64.256  1.00 41.06           H  
ATOM   2014  C   VAL A 133     -52.154  -7.379  63.044  1.00 41.06           C  
ATOM   2015  CB  VAL A 133     -50.055  -6.826  64.330  1.00 41.06           C  
ATOM   2016  HB  VAL A 133     -49.855  -7.893  64.424  1.00 41.06           H  
ATOM   2017  O   VAL A 133     -51.774  -8.536  62.909  1.00 41.06           O  
ATOM   2018  CG1 VAL A 133     -49.335  -6.349  63.059  1.00 41.06           C  
ATOM   2019 HG11 VAL A 133     -48.264  -6.532  63.145  1.00 41.06           H  
ATOM   2020 HG12 VAL A 133     -49.692  -6.895  62.186  1.00 41.06           H  
ATOM   2021 HG13 VAL A 133     -49.503  -5.282  62.912  1.00 41.06           H  
ATOM   2022  CG2 VAL A 133     -49.345  -6.167  65.524  1.00 41.06           C  
ATOM   2023 HG21 VAL A 133     -48.269  -6.322  65.451  1.00 41.06           H  
ATOM   2024 HG22 VAL A 133     -49.679  -6.603  66.466  1.00 41.06           H  
ATOM   2025 HG23 VAL A 133     -49.550  -5.097  65.531  1.00 41.06           H  
ATOM   2026  N   ALA A 134     -52.988  -6.865  62.084  1.00 37.14           N  
ATOM   2027  H   ALA A 134     -53.301  -5.909  62.171  1.00 37.14           H  
ATOM   2028  CA  ALA A 134     -53.604  -7.726  60.991  1.00 37.14           C  
ATOM   2029  HA  ALA A 134     -52.830  -8.404  60.632  1.00 37.14           H  
ATOM   2030  C   ALA A 134     -54.286  -7.116  59.667  1.00 37.14           C  
ATOM   2031  CB  ALA A 134     -54.669  -8.585  61.730  1.00 37.14           C  
ATOM   2032  HB1 ALA A 134     -54.226  -9.142  62.555  1.00 37.14           H  
ATOM   2033  HB2 ALA A 134     -55.462  -7.945  62.118  1.00 37.14           H  
ATOM   2034  HB3 ALA A 134     -55.103  -9.308  61.040  1.00 37.14           H  
ATOM   2035  O   ALA A 134     -55.500  -7.243  59.573  1.00 37.14           O  
ATOM   2036  N   GLN A 135     -53.652  -6.510  58.612  1.00 28.55           N  
ATOM   2037  H   GLN A 135     -52.642  -6.476  58.623  1.00 28.55           H  
ATOM   2038  CA  GLN A 135     -54.360  -5.683  57.528  1.00 28.55           C  
ATOM   2039  HA  GLN A 135     -55.414  -5.766  57.796  1.00 28.55           H  
ATOM   2040  C   GLN A 135     -54.515  -6.062  55.965  1.00 28.55           C  
ATOM   2041  CB  GLN A 135     -54.096  -4.181  57.769  1.00 28.55           C  
ATOM   2042  HB2 GLN A 135     -53.029  -4.028  57.935  1.00 28.55           H  
ATOM   2043  HB3 GLN A 135     -54.383  -3.624  56.877  1.00 28.55           H  
ATOM   2044  O   GLN A 135     -55.553  -6.635  55.661  1.00 28.55           O  
ATOM   2045  CG  GLN A 135     -54.904  -3.609  58.959  1.00 28.55           C  
ATOM   2046  HG2 GLN A 135     -54.667  -4.167  59.865  1.00 28.55           H  
ATOM   2047  HG3 GLN A 135     -55.967  -3.730  58.754  1.00 28.55           H  
ATOM   2048  CD  GLN A 135     -54.626  -2.130  59.229  1.00 28.55           C  
ATOM   2049  NE2 GLN A 135     -55.428  -1.462  60.030  1.00 28.55           N  
ATOM   2050 HE21 GLN A 135     -56.257  -1.891  60.415  1.00 28.55           H  
ATOM   2051 HE22 GLN A 135     -55.191  -0.487  60.144  1.00 28.55           H  
ATOM   2052  OE1 GLN A 135     -53.675  -1.540  58.754  1.00 28.55           O  
ATOM   2053  N   ALA A 136     -53.711  -5.630  54.931  1.00 26.83           N  
ATOM   2054  H   ALA A 136     -52.801  -5.277  55.189  1.00 26.83           H  
ATOM   2055  CA  ALA A 136     -54.149  -5.237  53.506  1.00 26.83           C  
ATOM   2056  HA  ALA A 136     -55.232  -5.117  53.533  1.00 26.83           H  
ATOM   2057  C   ALA A 136     -53.861  -6.139  52.204  1.00 26.83           C  
ATOM   2058  CB  ALA A 136     -53.546  -3.839  53.277  1.00 26.83           C  
ATOM   2059  HB1 ALA A 136     -53.830  -3.167  54.087  1.00 26.83           H  
ATOM   2060  HB2 ALA A 136     -52.460  -3.908  53.226  1.00 26.83           H  
ATOM   2061  HB3 ALA A 136     -53.915  -3.426  52.338  1.00 26.83           H  
ATOM   2062  O   ALA A 136     -52.914  -6.918  52.259  1.00 26.83           O  
ATOM   2063  N   ALA A 137     -54.605  -6.031  51.035  1.00 28.81           N  
ATOM   2064  H   ALA A 137     -55.284  -5.284  50.992  1.00 28.81           H  
ATOM   2065  CA  ALA A 137     -54.715  -7.047  49.897  1.00 28.81           C  
ATOM   2066  HA  ALA A 137     -53.761  -7.568  49.823  1.00 28.81           H  
ATOM   2067  C   ALA A 137     -55.153  -6.678  48.374  1.00 28.81           C  
ATOM   2068  CB  ALA A 137     -55.766  -8.047  50.442  1.00 28.81           C  
ATOM   2069  HB1 ALA A 137     -55.450  -8.436  51.410  1.00 28.81           H  
ATOM   2070  HB2 ALA A 137     -56.734  -7.557  50.549  1.00 28.81           H  
ATOM   2071  HB3 ALA A 137     -55.867  -8.887  49.755  1.00 28.81           H  
ATOM   2072  O   ALA A 137     -56.302  -6.953  48.043  1.00 28.81           O  
ATOM   2073  N   ASP A 138     -54.326  -6.204  47.384  1.00 24.83           N  
ATOM   2074  H   ASP A 138     -53.356  -6.066  47.629  1.00 24.83           H  
ATOM   2075  CA  ASP A 138     -54.790  -5.489  46.102  1.00 24.83           C  
ATOM   2076  HA  ASP A 138     -55.860  -5.359  46.265  1.00 24.83           H  
ATOM   2077  C   ASP A 138     -54.829  -6.074  44.592  1.00 24.83           C  
ATOM   2078  CB  ASP A 138     -54.225  -4.044  46.098  1.00 24.83           C  
ATOM   2079  HB2 ASP A 138     -53.267  -4.037  46.618  1.00 24.83           H  
ATOM   2080  HB3 ASP A 138     -54.019  -3.746  45.070  1.00 24.83           H  
ATOM   2081  O   ASP A 138     -55.920  -6.416  44.150  1.00 24.83           O  
ATOM   2082  CG  ASP A 138     -55.134  -2.947  46.691  1.00 24.83           C  
ATOM   2083  OD1 ASP A 138     -56.365  -3.145  46.789  1.00 24.83           O  
ATOM   2084  OD2 ASP A 138     -54.570  -1.884  47.034  1.00 24.83           O  
ATOM   2085  N   ALA A 139     -53.788  -6.036  43.690  1.00 23.82           N  
ATOM   2086  H   ALA A 139     -52.880  -5.873  44.102  1.00 23.82           H  
ATOM   2087  CA  ALA A 139     -53.859  -5.676  42.194  1.00 23.82           C  
ATOM   2088  HA  ALA A 139     -54.757  -5.067  42.091  1.00 23.82           H  
ATOM   2089  C   ALA A 139     -53.966  -6.734  40.978  1.00 23.82           C  
ATOM   2090  CB  ALA A 139     -52.667  -4.731  41.952  1.00 23.82           C  
ATOM   2091  HB1 ALA A 139     -51.735  -5.295  42.001  1.00 23.82           H  
ATOM   2092  HB2 ALA A 139     -52.654  -3.945  42.707  1.00 23.82           H  
ATOM   2093  HB3 ALA A 139     -52.748  -4.262  40.972  1.00 23.82           H  
ATOM   2094  O   ALA A 139     -53.919  -7.935  41.212  1.00 23.82           O  
ATOM   2095  N   SER A 140     -54.092  -6.293  39.670  1.00 23.60           N  
ATOM   2096  H   SER A 140     -53.925  -5.302  39.568  1.00 23.60           H  
ATOM   2097  CA  SER A 140     -54.772  -6.876  38.414  1.00 23.60           C  
ATOM   2098  HA  SER A 140     -55.455  -7.666  38.724  1.00 23.60           H  
ATOM   2099  C   SER A 140     -53.977  -7.394  37.129  1.00 23.60           C  
ATOM   2100  CB  SER A 140     -55.593  -5.699  37.848  1.00 23.60           C  
ATOM   2101  HB2 SER A 140     -56.345  -5.393  38.576  1.00 23.60           H  
ATOM   2102  HB3 SER A 140     -56.102  -6.002  36.933  1.00 23.60           H  
ATOM   2103  O   SER A 140     -52.855  -6.936  36.951  1.00 23.60           O  
ATOM   2104  OG  SER A 140     -54.738  -4.595  37.571  1.00 23.60           O  
ATOM   2105  HG  SER A 140     -53.940  -4.919  37.147  1.00 23.60           H  
ATOM   2106  N   GLY A 141     -54.548  -8.166  36.127  1.00 24.94           N  
ATOM   2107  H   GLY A 141     -55.449  -8.591  36.298  1.00 24.94           H  
ATOM   2108  CA  GLY A 141     -53.948  -8.349  34.733  1.00 24.94           C  
ATOM   2109  HA2 GLY A 141     -53.995  -7.378  34.240  1.00 24.94           H  
ATOM   2110  HA3 GLY A 141     -52.886  -8.544  34.882  1.00 24.94           H  
ATOM   2111  C   GLY A 141     -54.403  -9.424  33.658  1.00 24.94           C  
ATOM   2112  O   GLY A 141     -54.590 -10.571  34.038  1.00 24.94           O  
ATOM   2113  N   THR A 142     -54.500  -9.138  32.316  1.00 24.09           N  
ATOM   2114  H   THR A 142     -54.302  -8.192  32.021  1.00 24.09           H  
ATOM   2115  CA  THR A 142     -55.070 -10.079  31.261  1.00 24.09           C  
ATOM   2116  HA  THR A 142     -55.004 -11.088  31.668  1.00 24.09           H  
ATOM   2117  C   THR A 142     -54.504 -10.237  29.799  1.00 24.09           C  
ATOM   2118  CB  THR A 142     -56.579  -9.797  31.020  1.00 24.09           C  
ATOM   2119  HB  THR A 142     -56.897 -10.243  30.078  1.00 24.09           H  
ATOM   2120  O   THR A 142     -54.892 -11.217  29.167  1.00 24.09           O  
ATOM   2121  CG2 THR A 142     -57.501 -10.372  32.090  1.00 24.09           C  
ATOM   2122 HG21 THR A 142     -57.249  -9.952  33.064  1.00 24.09           H  
ATOM   2123 HG22 THR A 142     -57.380 -11.455  32.125  1.00 24.09           H  
ATOM   2124 HG23 THR A 142     -58.538 -10.138  31.848  1.00 24.09           H  
ATOM   2125  OG1 THR A 142     -56.827  -8.411  30.936  1.00 24.09           O  
ATOM   2126  HG1 THR A 142     -57.705  -8.297  30.565  1.00 24.09           H  
ATOM   2127  N   GLY A 143     -53.727  -9.344  29.156  1.00 22.39           N  
ATOM   2128  H   GLY A 143     -53.319  -8.587  29.686  1.00 22.39           H  
ATOM   2129  CA  GLY A 143     -53.650  -9.260  27.655  1.00 22.39           C  
ATOM   2130  HA2 GLY A 143     -53.220  -8.294  27.390  1.00 22.39           H  
ATOM   2131  HA3 GLY A 143     -54.669  -9.266  27.269  1.00 22.39           H  
ATOM   2132  C   GLY A 143     -52.851 -10.339  26.859  1.00 22.39           C  
ATOM   2133  O   GLY A 143     -51.790 -10.750  27.312  1.00 22.39           O  
ATOM   2134  N   ALA A 144     -53.309 -10.758  25.654  1.00 25.49           N  
ATOM   2135  H   ALA A 144     -54.135 -10.313  25.279  1.00 25.49           H  
ATOM   2136  CA  ALA A 144     -52.765 -11.880  24.836  1.00 25.49           C  
ATOM   2137  HA  ALA A 144     -51.851 -12.247  25.302  1.00 25.49           H  
ATOM   2138  C   ALA A 144     -52.423 -11.491  23.362  1.00 25.49           C  
ATOM   2139  CB  ALA A 144     -53.809 -13.012  24.861  1.00 25.49           C  
ATOM   2140  HB1 ALA A 144     -54.736 -12.675  24.398  1.00 25.49           H  
ATOM   2141  HB2 ALA A 144     -54.004 -13.308  25.891  1.00 25.49           H  
ATOM   2142  HB3 ALA A 144     -53.429 -13.872  24.310  1.00 25.49           H  
ATOM   2143  O   ALA A 144     -53.284 -10.924  22.695  1.00 25.49           O  
ATOM   2144  N   ASN A 145     -51.218 -11.794  22.835  1.00 24.14           N  
ATOM   2145  H   ASN A 145     -50.582 -12.359  23.379  1.00 24.14           H  
ATOM   2146  CA  ASN A 145     -50.665 -11.226  21.572  1.00 24.14           C  
ATOM   2147  HA  ASN A 145     -51.417 -10.543  21.179  1.00 24.14           H  
ATOM   2148  C   ASN A 145     -50.318 -12.316  20.484  1.00 24.14           C  
ATOM   2149  CB  ASN A 145     -49.427 -10.376  21.973  1.00 24.14           C  
ATOM   2150  HB2 ASN A 145     -49.514 -10.065  23.014  1.00 24.14           H  
ATOM   2151  HB3 ASN A 145     -48.525 -10.983  21.883  1.00 24.14           H  
ATOM   2152  O   ASN A 145     -49.645 -13.271  20.871  1.00 24.14           O  
ATOM   2153  CG  ASN A 145     -49.239  -9.099  21.169  1.00 24.14           C  
ATOM   2154  ND2 ASN A 145     -48.181  -8.361  21.419  1.00 24.14           N  
ATOM   2155 HD21 ASN A 145     -47.452  -8.689  22.037  1.00 24.14           H  
ATOM   2156 HD22 ASN A 145     -48.062  -7.556  20.822  1.00 24.14           H  
ATOM   2157  OD1 ASN A 145     -50.054  -8.714  20.354  1.00 24.14           O  
ATOM   2158  N   PRO A 146     -50.740 -12.250  19.184  1.00 26.32           N  
ATOM   2159  CA  PRO A 146     -50.680 -13.362  18.175  1.00 26.32           C  
ATOM   2160  HA  PRO A 146     -50.628 -14.309  18.712  1.00 26.32           H  
ATOM   2161  C   PRO A 146     -49.487 -13.360  17.144  1.00 26.32           C  
ATOM   2162  CB  PRO A 146     -52.040 -13.302  17.449  1.00 26.32           C  
ATOM   2163  HB2 PRO A 146     -51.896 -13.216  16.372  1.00 26.32           H  
ATOM   2164  HB3 PRO A 146     -52.632 -14.191  17.669  1.00 26.32           H  
ATOM   2165  O   PRO A 146     -48.733 -12.397  17.111  1.00 26.32           O  
ATOM   2166  CG  PRO A 146     -52.753 -12.050  17.971  1.00 26.32           C  
ATOM   2167  HG2 PRO A 146     -53.216 -11.485  17.162  1.00 26.32           H  
ATOM   2168  HG3 PRO A 146     -53.497 -12.333  18.716  1.00 26.32           H  
ATOM   2169  CD  PRO A 146     -51.645 -11.250  18.640  1.00 26.32           C  
ATOM   2170  HD2 PRO A 146     -51.112 -10.665  17.890  1.00 26.32           H  
ATOM   2171  HD3 PRO A 146     -52.083 -10.574  19.375  1.00 26.32           H  
ATOM   2172  N   SER A 147     -49.303 -14.427  16.314  1.00 26.43           N  
ATOM   2173  H   SER A 147     -50.028 -15.130  16.321  1.00 26.43           H  
ATOM   2174  CA  SER A 147     -48.104 -14.813  15.473  1.00 26.43           C  
ATOM   2175  HA  SER A 147     -47.228 -14.300  15.871  1.00 26.43           H  
ATOM   2176  C   SER A 147     -48.158 -14.510  13.936  1.00 26.43           C  
ATOM   2177  CB  SER A 147     -47.894 -16.327  15.647  1.00 26.43           C  
ATOM   2178  HB2 SER A 147     -47.698 -16.542  16.697  1.00 26.43           H  
ATOM   2179  HB3 SER A 147     -47.034 -16.653  15.061  1.00 26.43           H  
ATOM   2180  O   SER A 147     -49.253 -14.238  13.460  1.00 26.43           O  
ATOM   2181  OG  SER A 147     -49.050 -17.043  15.238  1.00 26.43           O  
ATOM   2182  HG  SER A 147     -49.206 -16.879  14.305  1.00 26.43           H  
ATOM   2183  N   GLY A 148     -47.059 -14.599  13.126  1.00 27.91           N  
ATOM   2184  H   GLY A 148     -46.188 -14.926  13.519  1.00 27.91           H  
ATOM   2185  CA  GLY A 148     -46.970 -13.884  11.809  1.00 27.91           C  
ATOM   2186  HA2 GLY A 148     -47.988 -13.660  11.491  1.00 27.91           H  
ATOM   2187  HA3 GLY A 148     -46.514 -12.917  12.020  1.00 27.91           H  
ATOM   2188  C   GLY A 148     -46.273 -14.412  10.506  1.00 27.91           C  
ATOM   2189  O   GLY A 148     -45.704 -13.552   9.833  1.00 27.91           O  
ATOM   2190  N   ASP A 149     -46.331 -15.697  10.093  1.00 31.27           N  
ATOM   2191  H   ASP A 149     -46.842 -16.352  10.667  1.00 31.27           H  
ATOM   2192  CA  ASP A 149     -45.581 -16.303   8.934  1.00 31.27           C  
ATOM   2193  HA  ASP A 149     -44.596 -15.839   8.893  1.00 31.27           H  
ATOM   2194  C   ASP A 149     -46.155 -16.162   7.474  1.00 31.27           C  
ATOM   2195  CB  ASP A 149     -45.376 -17.820   9.211  1.00 31.27           C  
ATOM   2196  HB2 ASP A 149     -45.190 -18.339   8.271  1.00 31.27           H  
ATOM   2197  HB3 ASP A 149     -46.301 -18.229   9.616  1.00 31.27           H  
ATOM   2198  O   ASP A 149     -45.473 -16.524   6.514  1.00 31.27           O  
ATOM   2199  CG  ASP A 149     -44.206 -18.190  10.137  1.00 31.27           C  
ATOM   2200  OD1 ASP A 149     -43.239 -17.403  10.226  1.00 31.27           O  
ATOM   2201  OD2 ASP A 149     -44.296 -19.270  10.767  1.00 31.27           O  
ATOM   2202  N   ASP A 150     -47.386 -15.688   7.241  1.00 30.68           N  
ATOM   2203  H   ASP A 150     -47.893 -15.318   8.033  1.00 30.68           H  
ATOM   2204  CA  ASP A 150     -48.235 -16.104   6.082  1.00 30.68           C  
ATOM   2205  HA  ASP A 150     -47.920 -17.119   5.840  1.00 30.68           H  
ATOM   2206  C   ASP A 150     -48.115 -15.316   4.732  1.00 30.68           C  
ATOM   2207  CB  ASP A 150     -49.699 -16.195   6.587  1.00 30.68           C  
ATOM   2208  HB2 ASP A 150     -49.688 -16.312   7.671  1.00 30.68           H  
ATOM   2209  HB3 ASP A 150     -50.220 -15.260   6.381  1.00 30.68           H  
ATOM   2210  O   ASP A 150     -49.095 -15.092   4.029  1.00 30.68           O  
ATOM   2211  CG  ASP A 150     -50.513 -17.379   6.033  1.00 30.68           C  
ATOM   2212  OD1 ASP A 150     -49.975 -18.140   5.193  1.00 30.68           O  
ATOM   2213  OD2 ASP A 150     -51.617 -17.616   6.579  1.00 30.68           O  
ATOM   2214  N   LEU A 151     -46.936 -14.820   4.327  1.00 32.55           N  
ATOM   2215  H   LEU A 151     -46.137 -15.042   4.904  1.00 32.55           H  
ATOM   2216  CA  LEU A 151     -46.854 -13.703   3.348  1.00 32.55           C  
ATOM   2217  HA  LEU A 151     -47.693 -13.039   3.558  1.00 32.55           H  
ATOM   2218  C   LEU A 151     -46.990 -13.984   1.828  1.00 32.55           C  
ATOM   2219  CB  LEU A 151     -45.544 -12.933   3.597  1.00 32.55           C  
ATOM   2220  HB2 LEU A 151     -45.312 -12.321   2.726  1.00 32.55           H  
ATOM   2221  HB3 LEU A 151     -44.732 -13.651   3.713  1.00 32.55           H  
ATOM   2222  O   LEU A 151     -47.137 -13.038   1.058  1.00 32.55           O  
ATOM   2223  CG  LEU A 151     -45.586 -12.006   4.819  1.00 32.55           C  
ATOM   2224  HG  LEU A 151     -45.831 -12.579   5.713  1.00 32.55           H  
ATOM   2225  CD1 LEU A 151     -44.193 -11.404   5.016  1.00 32.55           C  
ATOM   2226 HD11 LEU A 151     -43.507 -12.190   5.335  1.00 32.55           H  
ATOM   2227 HD12 LEU A 151     -44.223 -10.637   5.790  1.00 32.55           H  
ATOM   2228 HD13 LEU A 151     -43.822 -10.978   4.084  1.00 32.55           H  
ATOM   2229  CD2 LEU A 151     -46.644 -10.920   4.633  1.00 32.55           C  
ATOM   2230 HD21 LEU A 151     -46.462 -10.081   5.305  1.00 32.55           H  
ATOM   2231 HD22 LEU A 151     -47.625 -11.322   4.885  1.00 32.55           H  
ATOM   2232 HD23 LEU A 151     -46.675 -10.603   3.590  1.00 32.55           H  
ATOM   2233  N   GLY A 152     -46.843 -15.208   1.317  1.00 39.47           N  
ATOM   2234  H   GLY A 152     -46.784 -15.980   1.965  1.00 39.47           H  
ATOM   2235  CA  GLY A 152     -46.674 -15.433  -0.140  1.00 39.47           C  
ATOM   2236  HA2 GLY A 152     -46.036 -14.652  -0.556  1.00 39.47           H  
ATOM   2237  HA3 GLY A 152     -46.173 -16.391  -0.280  1.00 39.47           H  
ATOM   2238  C   GLY A 152     -47.975 -15.468  -0.951  1.00 39.47           C  
ATOM   2239  O   GLY A 152     -48.061 -14.895  -2.040  1.00 39.47           O  
ATOM   2240  N   GLU A 153     -48.987 -16.137  -0.399  1.00 41.32           N  
ATOM   2241  H   GLU A 153     -48.848 -16.540   0.517  1.00 41.32           H  
ATOM   2242  CA  GLU A 153     -50.368 -16.165  -0.908  1.00 41.32           C  
ATOM   2243  HA  GLU A 153     -50.344 -16.117  -1.996  1.00 41.32           H  
ATOM   2244  C   GLU A 153     -51.163 -14.936  -0.447  1.00 41.32           C  
ATOM   2245  CB  GLU A 153     -51.061 -17.480  -0.507  1.00 41.32           C  
ATOM   2246  HB2 GLU A 153     -51.052 -17.586   0.578  1.00 41.32           H  
ATOM   2247  HB3 GLU A 153     -52.095 -17.449  -0.850  1.00 41.32           H  
ATOM   2248  O   GLU A 153     -52.387 -14.893  -0.582  1.00 41.32           O  
ATOM   2249  CG  GLU A 153     -50.384 -18.698  -1.156  1.00 41.32           C  
ATOM   2250  HG2 GLU A 153     -50.244 -18.485  -2.215  1.00 41.32           H  
ATOM   2251  HG3 GLU A 153     -49.398 -18.837  -0.713  1.00 41.32           H  
ATOM   2252  CD  GLU A 153     -51.186 -20.005  -1.019  1.00 41.32           C  
ATOM   2253  OE1 GLU A 153     -50.937 -20.909  -1.854  1.00 41.32           O  
ATOM   2254  OE2 GLU A 153     -52.054 -20.113  -0.126  1.00 41.32           O  
ATOM   2255  N   ALA A 154     -50.434 -13.941   0.068  1.00 36.54           N  
ATOM   2256  H   ALA A 154     -49.434 -14.068   0.124  1.00 36.54           H  
ATOM   2257  CA  ALA A 154     -50.962 -12.793   0.752  1.00 36.54           C  
ATOM   2258  HA  ALA A 154     -51.368 -13.167   1.692  1.00 36.54           H  
ATOM   2259  C   ALA A 154     -52.053 -12.099  -0.056  1.00 36.54           C  
ATOM   2260  CB  ALA A 154     -49.823 -11.830   1.080  1.00 36.54           C  
ATOM   2261  HB1 ALA A 154     -49.143 -11.754   0.232  1.00 36.54           H  
ATOM   2262  HB2 ALA A 154     -50.215 -10.828   1.258  1.00 36.54           H  
ATOM   2263  HB3 ALA A 154     -49.297 -12.178   1.970  1.00 36.54           H  
ATOM   2264  O   ALA A 154     -51.823 -11.607  -1.171  1.00 36.54           O  
ATOM   2265  N   GLY A 155     -53.227 -11.979   0.558  1.00 45.31           N  
ATOM   2266  H   GLY A 155     -53.295 -12.393   1.477  1.00 45.31           H  
ATOM   2267  CA  GLY A 155     -54.196 -10.979   0.144  1.00 45.31           C  
ATOM   2268  HA2 GLY A 155     -54.537 -11.205  -0.866  1.00 45.31           H  
ATOM   2269  HA3 GLY A 155     -55.043 -10.990   0.829  1.00 45.31           H  
ATOM   2270  C   GLY A 155     -53.550  -9.593   0.166  1.00 45.31           C  
ATOM   2271  O   GLY A 155     -52.487  -9.378   0.751  1.00 45.31           O  
ATOM   2272  N   VAL A 156     -54.186  -8.610  -0.467  1.00 46.37           N  
ATOM   2273  H   VAL A 156     -55.059  -8.796  -0.940  1.00 46.37           H  
ATOM   2274  CA  VAL A 156     -53.560  -7.288  -0.560  1.00 46.37           C  
ATOM   2275  HA  VAL A 156     -52.600  -7.443  -1.053  1.00 46.37           H  
ATOM   2276  C   VAL A 156     -53.245  -6.696   0.818  1.00 46.37           C  
ATOM   2277  CB  VAL A 156     -54.389  -6.306  -1.390  1.00 46.37           C  
ATOM   2278  HB  VAL A 156     -55.223  -5.921  -0.804  1.00 46.37           H  
ATOM   2279  O   VAL A 156     -52.199  -6.077   0.986  1.00 46.37           O  
ATOM   2280  CG1 VAL A 156     -53.435  -5.178  -1.771  1.00 46.37           C  
ATOM   2281 HG11 VAL A 156     -53.358  -4.463  -0.951  1.00 46.37           H  
ATOM   2282 HG12 VAL A 156     -53.800  -4.714  -2.687  1.00 46.37           H  
ATOM   2283 HG13 VAL A 156     -52.437  -5.557  -1.992  1.00 46.37           H  
ATOM   2284  CG2 VAL A 156     -54.936  -6.908  -2.695  1.00 46.37           C  
ATOM   2285 HG21 VAL A 156     -55.461  -6.136  -3.257  1.00 46.37           H  
ATOM   2286 HG22 VAL A 156     -55.654  -7.697  -2.469  1.00 46.37           H  
ATOM   2287 HG23 VAL A 156     -54.118  -7.315  -3.289  1.00 46.37           H  
ATOM   2288  N   ASP A 157     -54.085  -6.973   1.817  1.00 48.20           N  
ATOM   2289  H   ASP A 157     -54.924  -7.498   1.615  1.00 48.20           H  
ATOM   2290  CA  ASP A 157     -53.851  -6.590   3.211  1.00 48.20           C  
ATOM   2291  HA  ASP A 157     -53.730  -5.508   3.266  1.00 48.20           H  
ATOM   2292  C   ASP A 157     -52.573  -7.205   3.805  1.00 48.20           C  
ATOM   2293  CB  ASP A 157     -55.071  -6.982   4.059  1.00 48.20           C  
ATOM   2294  HB2 ASP A 157     -55.324  -8.025   3.868  1.00 48.20           H  
ATOM   2295  HB3 ASP A 157     -54.809  -6.888   5.112  1.00 48.20           H  
ATOM   2296  O   ASP A 157     -51.808  -6.501   4.458  1.00 48.20           O  
ATOM   2297  CG  ASP A 157     -56.292  -6.089   3.803  1.00 48.20           C  
ATOM   2298  OD1 ASP A 157     -56.112  -4.853   3.684  1.00 48.20           O  
ATOM   2299  OD2 ASP A 157     -57.416  -6.640   3.745  1.00 48.20           O  
ATOM   2300  N   GLU A 158     -52.289  -8.479   3.541  1.00 49.85           N  
ATOM   2301  H   GLU A 158     -52.895  -9.006   2.927  1.00 49.85           H  
ATOM   2302  CA  GLU A 158     -51.080  -9.150   4.036  1.00 49.85           C  
ATOM   2303  HA  GLU A 158     -50.962  -8.964   5.104  1.00 49.85           H  
ATOM   2304  C   GLU A 158     -49.825  -8.625   3.339  1.00 49.85           C  
ATOM   2305  CB  GLU A 158     -51.213 -10.659   3.823  1.00 49.85           C  
ATOM   2306  HB2 GLU A 158     -50.229 -11.126   3.862  1.00 49.85           H  
ATOM   2307  HB3 GLU A 158     -51.658 -10.811   2.840  1.00 49.85           H  
ATOM   2308  O   GLU A 158     -48.798  -8.430   3.982  1.00 49.85           O  
ATOM   2309  CG  GLU A 158     -52.096 -11.317   4.885  1.00 49.85           C  
ATOM   2310  HG2 GLU A 158     -51.533 -11.377   5.817  1.00 49.85           H  
ATOM   2311  HG3 GLU A 158     -52.967 -10.685   5.062  1.00 49.85           H  
ATOM   2312  CD  GLU A 158     -52.599 -12.705   4.470  1.00 49.85           C  
ATOM   2313  OE1 GLU A 158     -52.876 -13.509   5.381  1.00 49.85           O  
ATOM   2314  OE2 GLU A 158     -52.870 -12.889   3.260  1.00 49.85           O  
ATOM   2315  N   LEU A 159     -49.911  -8.302   2.045  1.00 48.67           N  
ATOM   2316  H   LEU A 159     -50.780  -8.497   1.569  1.00 48.67           H  
ATOM   2317  CA  LEU A 159     -48.803  -7.688   1.312  1.00 48.67           C  
ATOM   2318  HA  LEU A 159     -47.928  -8.325   1.441  1.00 48.67           H  
ATOM   2319  C   LEU A 159     -48.472  -6.300   1.882  1.00 48.67           C  
ATOM   2320  CB  LEU A 159     -49.180  -7.617  -0.178  1.00 48.67           C  
ATOM   2321  HB2 LEU A 159     -49.788  -6.730  -0.355  1.00 48.67           H  
ATOM   2322  HB3 LEU A 159     -49.803  -8.478  -0.420  1.00 48.67           H  
ATOM   2323  O   LEU A 159     -47.309  -5.908   1.958  1.00 48.67           O  
ATOM   2324  CG  LEU A 159     -47.939  -7.622  -1.095  1.00 48.67           C  
ATOM   2325  HG  LEU A 159     -47.026  -7.625  -0.499  1.00 48.67           H  
ATOM   2326  CD1 LEU A 159     -47.944  -8.869  -1.983  1.00 48.67           C  
ATOM   2327 HD11 LEU A 159     -47.052  -8.880  -2.609  1.00 48.67           H  
ATOM   2328 HD12 LEU A 159     -47.937  -9.755  -1.348  1.00 48.67           H  
ATOM   2329 HD13 LEU A 159     -48.840  -8.889  -2.603  1.00 48.67           H  
ATOM   2330  CD2 LEU A 159     -47.901  -6.397  -2.011  1.00 48.67           C  
ATOM   2331 HD21 LEU A 159     -48.767  -6.401  -2.674  1.00 48.67           H  
ATOM   2332 HD22 LEU A 159     -46.981  -6.404  -2.596  1.00 48.67           H  
ATOM   2333 HD23 LEU A 159     -47.927  -5.497  -1.398  1.00 48.67           H  
ATOM   2334  N   LEU A 160     -49.501  -5.569   2.309  1.00 52.83           N  
ATOM   2335  H   LEU A 160     -50.424  -5.971   2.225  1.00 52.83           H  
ATOM   2336  CA  LEU A 160     -49.369  -4.279   2.975  1.00 52.83           C  
ATOM   2337  HA  LEU A 160     -48.641  -3.673   2.437  1.00 52.83           H  
ATOM   2338  C   LEU A 160     -48.839  -4.400   4.399  1.00 52.83           C  
ATOM   2339  CB  LEU A 160     -50.733  -3.591   2.978  1.00 52.83           C  
ATOM   2340  HB2 LEU A 160     -50.688  -2.716   3.626  1.00 52.83           H  
ATOM   2341  HB3 LEU A 160     -51.476  -4.272   3.393  1.00 52.83           H  
ATOM   2342  O   LEU A 160     -48.082  -3.533   4.815  1.00 52.83           O  
ATOM   2343  CG  LEU A 160     -51.166  -3.164   1.575  1.00 52.83           C  
ATOM   2344  HG  LEU A 160     -51.046  -3.971   0.853  1.00 52.83           H  
ATOM   2345  CD1 LEU A 160     -52.640  -2.782   1.630  1.00 52.83           C  
ATOM   2346 HD11 LEU A 160     -52.941  -2.305   0.698  1.00 52.83           H  
ATOM   2347 HD12 LEU A 160     -52.824  -2.154   2.502  1.00 52.83           H  
ATOM   2348 HD13 LEU A 160     -53.233  -3.690   1.737  1.00 52.83           H  
ATOM   2349  CD2 LEU A 160     -50.296  -2.018   1.079  1.00 52.83           C  
ATOM   2350 HD21 LEU A 160     -50.172  -1.262   1.854  1.00 52.83           H  
ATOM   2351 HD22 LEU A 160     -49.308  -2.404   0.829  1.00 52.83           H  
ATOM   2352 HD23 LEU A 160     -50.727  -1.630   0.155  1.00 52.83           H  
ATOM   2353  N   GLU A 161     -49.191  -5.455   5.129  1.00 52.28           N  
ATOM   2354  H   GLU A 161     -49.889  -6.090   4.770  1.00 52.28           H  
ATOM   2355  CA  GLU A 161     -48.575  -5.762   6.422  1.00 52.28           C  
ATOM   2356  HA  GLU A 161     -48.606  -4.878   7.058  1.00 52.28           H  
ATOM   2357  C   GLU A 161     -47.102  -6.150   6.279  1.00 52.28           C  
ATOM   2358  CB  GLU A 161     -49.313  -6.917   7.111  1.00 52.28           C  
ATOM   2359  HB2 GLU A 161     -49.903  -7.484   6.390  1.00 52.28           H  
ATOM   2360  HB3 GLU A 161     -48.566  -7.588   7.533  1.00 52.28           H  
ATOM   2361  O   GLU A 161     -46.284  -5.742   7.102  1.00 52.28           O  
ATOM   2362  CG  GLU A 161     -50.216  -6.430   8.249  1.00 52.28           C  
ATOM   2363  HG2 GLU A 161     -49.648  -5.744   8.877  1.00 52.28           H  
ATOM   2364  HG3 GLU A 161     -51.058  -5.883   7.824  1.00 52.28           H  
ATOM   2365  CD  GLU A 161     -50.724  -7.581   9.131  1.00 52.28           C  
ATOM   2366  OE1 GLU A 161     -51.606  -7.302   9.975  1.00 52.28           O  
ATOM   2367  OE2 GLU A 161     -50.160  -8.699   9.039  1.00 52.28           O  
ATOM   2368  N   ALA A 162     -46.760  -6.924   5.245  1.00 43.12           N  
ATOM   2369  H   ALA A 162     -47.502  -7.297   4.670  1.00 43.12           H  
ATOM   2370  CA  ALA A 162     -45.387  -7.297   4.920  1.00 43.12           C  
ATOM   2371  HA  ALA A 162     -44.952  -7.846   5.755  1.00 43.12           H  
ATOM   2372  C   ALA A 162     -44.549  -6.059   4.652  1.00 43.12           C  
ATOM   2373  CB  ALA A 162     -45.363  -8.167   3.655  1.00 43.12           C  
ATOM   2374  HB1 ALA A 162     -45.036  -7.607   2.779  1.00 43.12           H  
ATOM   2375  HB2 ALA A 162     -44.658  -8.987   3.792  1.00 43.12           H  
ATOM   2376  HB3 ALA A 162     -46.361  -8.537   3.421  1.00 43.12           H  
ATOM   2377  O   ALA A 162     -43.521  -5.851   5.283  1.00 43.12           O  
ATOM   2378  N   LEU A 163     -45.029  -5.233   3.722  1.00 46.63           N  
ATOM   2379  H   LEU A 163     -45.882  -5.492   3.246  1.00 46.63           H  
ATOM   2380  CA  LEU A 163     -44.363  -4.001   3.344  1.00 46.63           C  
ATOM   2381  HA  LEU A 163     -43.324  -4.222   3.100  1.00 46.63           H  
ATOM   2382  C   LEU A 163     -44.334  -3.030   4.518  1.00 46.63           C  
ATOM   2383  CB  LEU A 163     -45.069  -3.395   2.129  1.00 46.63           C  
ATOM   2384  HB2 LEU A 163     -44.703  -2.376   2.009  1.00 46.63           H  
ATOM   2385  HB3 LEU A 163     -46.141  -3.360   2.323  1.00 46.63           H  
ATOM   2386  O   LEU A 163     -43.312  -2.397   4.717  1.00 46.63           O  
ATOM   2387  CG  LEU A 163     -44.786  -4.156   0.827  1.00 46.63           C  
ATOM   2388  HG  LEU A 163     -44.826  -5.230   1.007  1.00 46.63           H  
ATOM   2389  CD1 LEU A 163     -45.825  -3.814  -0.241  1.00 46.63           C  
ATOM   2390 HD11 LEU A 163     -45.742  -2.764  -0.524  1.00 46.63           H  
ATOM   2391 HD12 LEU A 163     -45.665  -4.451  -1.111  1.00 46.63           H  
ATOM   2392 HD13 LEU A 163     -46.822  -4.006   0.156  1.00 46.63           H  
ATOM   2393  CD2 LEU A 163     -43.408  -3.794   0.278  1.00 46.63           C  
ATOM   2394 HD21 LEU A 163     -43.175  -4.440  -0.569  1.00 46.63           H  
ATOM   2395 HD22 LEU A 163     -42.649  -3.976   1.039  1.00 46.63           H  
ATOM   2396 HD23 LEU A 163     -43.382  -2.745  -0.016  1.00 46.63           H  
ATOM   2397  N   GLY A 164     -45.388  -2.982   5.336  1.00 45.01           N  
ATOM   2398  H   GLY A 164     -46.227  -3.482   5.081  1.00 45.01           H  
ATOM   2399  CA  GLY A 164     -45.382  -2.283   6.618  1.00 45.01           C  
ATOM   2400  HA2 GLY A 164     -45.278  -1.207   6.478  1.00 45.01           H  
ATOM   2401  HA3 GLY A 164     -46.315  -2.479   7.145  1.00 45.01           H  
ATOM   2402  C   GLY A 164     -44.223  -2.742   7.490  1.00 45.01           C  
ATOM   2403  O   GLY A 164     -43.376  -1.943   7.852  1.00 45.01           O  
ATOM   2404  N   ARG A 165     -44.099  -4.043   7.760  1.00 40.96           N  
ATOM   2405  H   ARG A 165     -44.789  -4.680   7.387  1.00 40.96           H  
ATOM   2406  CA  ARG A 165     -42.990  -4.567   8.573  1.00 40.96           C  
ATOM   2407  HA  ARG A 165     -42.959  -4.022   9.517  1.00 40.96           H  
ATOM   2408  C   ARG A 165     -41.612  -4.335   7.956  1.00 40.96           C  
ATOM   2409  CB  ARG A 165     -43.188  -6.064   8.844  1.00 40.96           C  
ATOM   2410  HB2 ARG A 165     -42.235  -6.482   9.168  1.00 40.96           H  
ATOM   2411  HB3 ARG A 165     -43.491  -6.573   7.929  1.00 40.96           H  
ATOM   2412  O   ARG A 165     -40.674  -4.058   8.690  1.00 40.96           O  
ATOM   2413  CG  ARG A 165     -44.217  -6.318   9.952  1.00 40.96           C  
ATOM   2414  HG2 ARG A 165     -43.913  -5.768  10.843  1.00 40.96           H  
ATOM   2415  HG3 ARG A 165     -45.194  -5.950   9.639  1.00 40.96           H  
ATOM   2416  CD  ARG A 165     -44.286  -7.815  10.302  1.00 40.96           C  
ATOM   2417  HD2 ARG A 165     -44.107  -7.924  11.372  1.00 40.96           H  
ATOM   2418  HD3 ARG A 165     -43.499  -8.350   9.771  1.00 40.96           H  
ATOM   2419  NE  ARG A 165     -45.599  -8.409   9.975  1.00 40.96           N  
ATOM   2420  HE  ARG A 165     -46.321  -7.775   9.664  1.00 40.96           H  
ATOM   2421  NH1 ARG A 165     -45.053 -10.626  10.283  1.00 40.96           N  
ATOM   2422 HH11 ARG A 165     -44.092 -10.360  10.442  1.00 40.96           H  
ATOM   2423 HH12 ARG A 165     -45.287 -11.595  10.118  1.00 40.96           H  
ATOM   2424  NH2 ARG A 165     -47.137 -10.076   9.705  1.00 40.96           N  
ATOM   2425 HH21 ARG A 165     -47.877  -9.424   9.486  1.00 40.96           H  
ATOM   2426 HH22 ARG A 165     -47.361 -11.058   9.632  1.00 40.96           H  
ATOM   2427  CZ  ARG A 165     -45.923  -9.693   9.993  1.00 40.96           C  
ATOM   2428  N   GLU A 166     -41.466  -4.510   6.648  1.00 35.60           N  
ATOM   2429  H   GLU A 166     -42.278  -4.787   6.115  1.00 35.60           H  
ATOM   2430  CA  GLU A 166     -40.161  -4.498   5.977  1.00 35.60           C  
ATOM   2431  HA  GLU A 166     -39.423  -4.932   6.652  1.00 35.60           H  
ATOM   2432  C   GLU A 166     -39.679  -3.073   5.664  1.00 35.60           C  
ATOM   2433  CB  GLU A 166     -40.243  -5.387   4.716  1.00 35.60           C  
ATOM   2434  HB2 GLU A 166     -40.609  -4.795   3.878  1.00 35.60           H  
ATOM   2435  HB3 GLU A 166     -40.958  -6.188   4.904  1.00 35.60           H  
ATOM   2436  O   GLU A 166     -38.479  -2.827   5.670  1.00 35.60           O  
ATOM   2437  CG  GLU A 166     -38.916  -6.074   4.339  1.00 35.60           C  
ATOM   2438  HG2 GLU A 166     -38.185  -5.309   4.078  1.00 35.60           H  
ATOM   2439  HG3 GLU A 166     -38.546  -6.611   5.213  1.00 35.60           H  
ATOM   2440  CD  GLU A 166     -39.042  -7.071   3.161  1.00 35.60           C  
ATOM   2441  OE1 GLU A 166     -38.087  -7.863   2.940  1.00 35.60           O  
ATOM   2442  OE2 GLU A 166     -40.053  -7.029   2.420  1.00 35.60           O  
ATOM   2443  N   LEU A 167     -40.596  -2.136   5.398  1.00 41.16           N  
ATOM   2444  H   LEU A 167     -41.571  -2.398   5.418  1.00 41.16           H  
ATOM   2445  CA  LEU A 167     -40.277  -0.746   5.047  1.00 41.16           C  
ATOM   2446  HA  LEU A 167     -39.208  -0.670   4.849  1.00 41.16           H  
ATOM   2447  C   LEU A 167     -40.533   0.251   6.182  1.00 41.16           C  
ATOM   2448  CB  LEU A 167     -41.026  -0.341   3.764  1.00 41.16           C  
ATOM   2449  HB2 LEU A 167     -42.085  -0.559   3.903  1.00 41.16           H  
ATOM   2450  HB3 LEU A 167     -40.932   0.734   3.613  1.00 41.16           H  
ATOM   2451  O   LEU A 167     -39.905   1.304   6.152  1.00 41.16           O  
ATOM   2452  CG  LEU A 167     -40.492  -1.081   2.527  1.00 41.16           C  
ATOM   2453  HG  LEU A 167     -40.175  -2.086   2.804  1.00 41.16           H  
ATOM   2454  CD1 LEU A 167     -41.501  -1.233   1.398  1.00 41.16           C  
ATOM   2455 HD11 LEU A 167     -41.150  -2.026   0.738  1.00 41.16           H  
ATOM   2456 HD12 LEU A 167     -42.462  -1.527   1.819  1.00 41.16           H  
ATOM   2457 HD13 LEU A 167     -41.558  -0.314   0.815  1.00 41.16           H  
ATOM   2458  CD2 LEU A 167     -39.303  -0.334   1.924  1.00 41.16           C  
ATOM   2459 HD21 LEU A 167     -38.917  -0.881   1.063  1.00 41.16           H  
ATOM   2460 HD22 LEU A 167     -38.511  -0.270   2.670  1.00 41.16           H  
ATOM   2461 HD23 LEU A 167     -39.591   0.676   1.632  1.00 41.16           H  
ATOM   2462  N   ASP A 168     -41.394  -0.058   7.162  1.00 37.56           N  
ATOM   2463  H   ASP A 168     -41.956  -0.895   7.097  1.00 37.56           H  
ATOM   2464  CA  ASP A 168     -41.464   0.690   8.437  1.00 37.56           C  
ATOM   2465  HA  ASP A 168     -41.105   1.705   8.267  1.00 37.56           H  
ATOM   2466  C   ASP A 168     -40.551   0.073   9.516  1.00 37.56           C  
ATOM   2467  CB  ASP A 168     -42.894   0.799   9.020  1.00 37.56           C  
ATOM   2468  HB2 ASP A 168     -43.186  -0.154   9.461  1.00 37.56           H  
ATOM   2469  HB3 ASP A 168     -42.854   1.504   9.850  1.00 37.56           H  
ATOM   2470  O   ASP A 168     -40.505   0.561  10.645  1.00 37.56           O  
ATOM   2471  CG  ASP A 168     -44.005   1.296   8.088  1.00 37.56           C  
ATOM   2472  OD1 ASP A 168     -43.737   2.126   7.189  1.00 37.56           O  
ATOM   2473  OD2 ASP A 168     -45.177   0.898   8.309  1.00 37.56           O  
ATOM   2474  N   GLY A 169     -39.893  -1.053   9.212  1.00 29.58           N  
ATOM   2475  H   GLY A 169     -40.022  -1.442   8.289  1.00 29.58           H  
ATOM   2476  CA  GLY A 169     -38.867  -1.646  10.071  1.00 29.58           C  
ATOM   2477  HA2 GLY A 169     -39.183  -1.584  11.112  1.00 29.58           H  
ATOM   2478  HA3 GLY A 169     -38.747  -2.695   9.802  1.00 29.58           H  
ATOM   2479  C   GLY A 169     -37.494  -0.975   9.951  1.00 29.58           C  
ATOM   2480  O   GLY A 169     -36.642  -1.234  10.801  1.00 29.58           O  
ATOM   2481  N   ASP A 170     -37.292  -0.141   8.924  1.00 28.94           N  
ATOM   2482  H   ASP A 170     -38.104   0.087   8.369  1.00 28.94           H  
ATOM   2483  CA  ASP A 170     -36.226   0.877   8.885  1.00 28.94           C  
ATOM   2484  HA  ASP A 170     -35.361   0.533   9.453  1.00 28.94           H  
ATOM   2485  C   ASP A 170     -36.711   2.172   9.575  1.00 28.94           C  
ATOM   2486  CB  ASP A 170     -35.776   1.148   7.418  1.00 28.94           C  
ATOM   2487  HB2 ASP A 170     -36.649   1.101   6.768  1.00 28.94           H  
ATOM   2488  HB3 ASP A 170     -35.412   2.175   7.368  1.00 28.94           H  
ATOM   2489  O   ASP A 170     -35.848   2.941  10.060  1.00 28.94           O  
ATOM   2490  CG  ASP A 170     -34.650   0.264   6.815  1.00 28.94           C  
ATOM   2491  OD1 ASP A 170     -34.038  -0.578   7.510  1.00 28.94           O  
ATOM   2492  OD2 ASP A 170     -34.332   0.463   5.605  1.00 28.94           O  
ATOM   2493  OXT ASP A 170     -37.939   2.416   9.565  1.00 28.94           O  
TER    2494      ASP A 170                                                       
ATOM   2494  N   MET B   1     -54.501  -7.965 -15.555  1.00 72.56           N  
ATOM   2495  H   MET B   1     -54.001  -8.762 -15.921  1.00 72.56           H  
ATOM   2496  H2  MET B   1     -54.433  -7.179 -16.186  1.00 72.56           H  
ATOM   2497  H3  MET B   1     -55.472  -8.210 -15.422  1.00 72.56           H  
ATOM   2498  CA  MET B   1     -53.926  -7.588 -14.262  1.00 72.56           C  
ATOM   2499  HA  MET B   1     -54.109  -8.419 -13.582  1.00 72.56           H  
ATOM   2500  C   MET B   1     -54.619  -6.360 -13.731  1.00 72.56           C  
ATOM   2501  CB  MET B   1     -52.425  -7.318 -14.329  1.00 72.56           C  
ATOM   2502  HB2 MET B   1     -52.120  -6.754 -13.448  1.00 72.56           H  
ATOM   2503  HB3 MET B   1     -52.202  -6.716 -15.210  1.00 72.56           H  
ATOM   2504  O   MET B   1     -54.787  -5.410 -14.499  1.00 72.56           O  
ATOM   2505  CG  MET B   1     -51.598  -8.595 -14.357  1.00 72.56           C  
ATOM   2506  HG2 MET B   1     -51.711  -9.138 -13.419  1.00 72.56           H  
ATOM   2507  HG3 MET B   1     -51.936  -9.228 -15.178  1.00 72.56           H  
ATOM   2508  SD  MET B   1     -49.863  -8.190 -14.617  1.00 72.56           S  
ATOM   2509  CE  MET B   1     -49.237  -9.788 -15.187  1.00 72.56           C  
ATOM   2510  HE1 MET B   1     -49.719 -10.072 -16.123  1.00 72.56           H  
ATOM   2511  HE2 MET B   1     -49.424 -10.546 -14.426  1.00 72.56           H  
ATOM   2512  HE3 MET B   1     -48.161  -9.709 -15.343  1.00 72.56           H  
ATOM   2513  N   THR B   2     -55.021  -6.383 -12.466  1.00 86.15           N  
ATOM   2514  H   THR B   2     -54.784  -7.188 -11.903  1.00 86.15           H  
ATOM   2515  CA  THR B   2     -55.354  -5.156 -11.726  1.00 86.15           C  
ATOM   2516  HA  THR B   2     -56.136  -4.612 -12.256  1.00 86.15           H  
ATOM   2517  C   THR B   2     -54.126  -4.245 -11.654  1.00 86.15           C  
ATOM   2518  CB  THR B   2     -55.855  -5.485 -10.308  1.00 86.15           C  
ATOM   2519  HB  THR B   2     -55.791  -4.598  -9.678  1.00 86.15           H  
ATOM   2520  O   THR B   2     -52.995  -4.702 -11.824  1.00 86.15           O  
ATOM   2521  CG2 THR B   2     -57.305  -5.961 -10.324  1.00 86.15           C  
ATOM   2522 HG21 THR B   2     -57.943  -5.192 -10.759  1.00 86.15           H  
ATOM   2523 HG22 THR B   2     -57.636  -6.154  -9.303  1.00 86.15           H  
ATOM   2524 HG23 THR B   2     -57.390  -6.879 -10.906  1.00 86.15           H  
ATOM   2525  OG1 THR B   2     -55.070  -6.510  -9.755  1.00 86.15           O  
ATOM   2526  HG1 THR B   2     -55.527  -6.909  -9.011  1.00 86.15           H  
ATOM   2527  N   ASP B   3     -54.321  -2.945 -11.423  1.00 82.74           N  
ATOM   2528  H   ASP B   3     -55.250  -2.558 -11.340  1.00 82.74           H  
ATOM   2529  CA  ASP B   3     -53.173  -2.045 -11.248  1.00 82.74           C  
ATOM   2530  HA  ASP B   3     -52.522  -2.132 -12.118  1.00 82.74           H  
ATOM   2531  C   ASP B   3     -52.310  -2.472 -10.055  1.00 82.74           C  
ATOM   2532  CB  ASP B   3     -53.628  -0.582 -11.136  1.00 82.74           C  
ATOM   2533  HB2 ASP B   3     -54.499  -0.521 -10.483  1.00 82.74           H  
ATOM   2534  HB3 ASP B   3     -52.826  -0.002 -10.681  1.00 82.74           H  
ATOM   2535  O   ASP B   3     -51.087  -2.447 -10.161  1.00 82.74           O  
ATOM   2536  CG  ASP B   3     -53.941   0.052 -12.501  1.00 82.74           C  
ATOM   2537  OD1 ASP B   3     -53.391  -0.416 -13.535  1.00 82.74           O  
ATOM   2538  OD2 ASP B   3     -54.766   0.989 -12.513  1.00 82.74           O  
ATOM   2539  N   SER B   4     -52.917  -2.995  -8.982  1.00 83.65           N  
ATOM   2540  H   SER B   4     -53.922  -2.934  -8.904  1.00 83.65           H  
ATOM   2541  CA  SER B   4     -52.174  -3.596  -7.868  1.00 83.65           C  
ATOM   2542  HA  SER B   4     -51.523  -2.834  -7.441  1.00 83.65           H  
ATOM   2543  C   SER B   4     -51.270  -4.756  -8.308  1.00 83.65           C  
ATOM   2544  CB  SER B   4     -53.124  -4.063  -6.760  1.00 83.65           C  
ATOM   2545  HB2 SER B   4     -53.770  -4.856  -7.136  1.00 83.65           H  
ATOM   2546  HB3 SER B   4     -52.537  -4.449  -5.928  1.00 83.65           H  
ATOM   2547  O   SER B   4     -50.113  -4.779  -7.906  1.00 83.65           O  
ATOM   2548  OG  SER B   4     -53.917  -2.977  -6.310  1.00 83.65           O  
ATOM   2549  HG  SER B   4     -54.315  -3.236  -5.476  1.00 83.65           H  
ATOM   2550  N   GLU B   5     -51.730  -5.670  -9.175  1.00 85.41           N  
ATOM   2551  H   GLU B   5     -52.679  -5.606  -9.514  1.00 85.41           H  
ATOM   2552  CA  GLU B   5     -50.886  -6.768  -9.690  1.00 85.41           C  
ATOM   2553  HA  GLU B   5     -50.471  -7.331  -8.854  1.00 85.41           H  
ATOM   2554  C   GLU B   5     -49.694  -6.251 -10.508  1.00 85.41           C  
ATOM   2555  CB  GLU B   5     -51.712  -7.723 -10.565  1.00 85.41           C  
ATOM   2556  HB2 GLU B   5     -51.038  -8.279 -11.217  1.00 85.41           H  
ATOM   2557  HB3 GLU B   5     -52.373  -7.126 -11.192  1.00 85.41           H  
ATOM   2558  O   GLU B   5     -48.579  -6.745 -10.346  1.00 85.41           O  
ATOM   2559  CG  GLU B   5     -52.534  -8.748  -9.769  1.00 85.41           C  
ATOM   2560  HG2 GLU B   5     -51.846  -9.406  -9.238  1.00 85.41           H  
ATOM   2561  HG3 GLU B   5     -53.140  -8.226  -9.029  1.00 85.41           H  
ATOM   2562  CD  GLU B   5     -53.452  -9.579 -10.684  1.00 85.41           C  
ATOM   2563  OE1 GLU B   5     -53.752 -10.741 -10.352  1.00 85.41           O  
ATOM   2564  OE2 GLU B   5     -53.891  -9.044 -11.734  1.00 85.41           O  
ATOM   2565  N   LYS B   6     -49.899  -5.228 -11.350  1.00 85.33           N  
ATOM   2566  H   LYS B   6     -50.827  -4.832 -11.396  1.00 85.33           H  
ATOM   2567  CA  LYS B   6     -48.804  -4.639 -12.141  1.00 85.33           C  
ATOM   2568  HA  LYS B   6     -48.281  -5.432 -12.676  1.00 85.33           H  
ATOM   2569  C   LYS B   6     -47.762  -3.964 -11.254  1.00 85.33           C  
ATOM   2570  CB  LYS B   6     -49.335  -3.608 -13.137  1.00 85.33           C  
ATOM   2571  HB2 LYS B   6     -48.481  -3.112 -13.599  1.00 85.33           H  
ATOM   2572  HB3 LYS B   6     -49.908  -2.857 -12.593  1.00 85.33           H  
ATOM   2573  O   LYS B   6     -46.567  -4.172 -11.441  1.00 85.33           O  
ATOM   2574  CG  LYS B   6     -50.201  -4.207 -14.247  1.00 85.33           C  
ATOM   2575  HG2 LYS B   6     -51.075  -4.690 -13.809  1.00 85.33           H  
ATOM   2576  HG3 LYS B   6     -49.627  -4.928 -14.829  1.00 85.33           H  
ATOM   2577  CD  LYS B   6     -50.651  -3.046 -15.134  1.00 85.33           C  
ATOM   2578  HD2 LYS B   6     -51.105  -2.291 -14.492  1.00 85.33           H  
ATOM   2579  HD3 LYS B   6     -49.785  -2.608 -15.629  1.00 85.33           H  
ATOM   2580  CE  LYS B   6     -51.677  -3.486 -16.171  1.00 85.33           C  
ATOM   2581  HE2 LYS B   6     -51.176  -4.054 -16.955  1.00 85.33           H  
ATOM   2582  HE3 LYS B   6     -52.407  -4.123 -15.673  1.00 85.33           H  
ATOM   2583  NZ  LYS B   6     -52.348  -2.277 -16.703  1.00 85.33           N  
ATOM   2584  HZ1 LYS B   6     -53.089  -2.508 -17.350  1.00 85.33           H  
ATOM   2585  HZ2 LYS B   6     -52.751  -1.767 -15.930  1.00 85.33           H  
ATOM   2586  HZ3 LYS B   6     -51.677  -1.658 -17.134  1.00 85.33           H  
ATOM   2587  N   VAL B   7     -48.198  -3.134 -10.303  1.00 85.64           N  
ATOM   2588  H   VAL B   7     -49.194  -3.007 -10.188  1.00 85.64           H  
ATOM   2589  CA  VAL B   7     -47.272  -2.417  -9.412  1.00 85.64           C  
ATOM   2590  HA  VAL B   7     -46.498  -1.955 -10.024  1.00 85.64           H  
ATOM   2591  C   VAL B   7     -46.555  -3.403  -8.480  1.00 85.64           C  
ATOM   2592  CB  VAL B   7     -47.980  -1.284  -8.639  1.00 85.64           C  
ATOM   2593  HB  VAL B   7     -48.735  -1.713  -7.980  1.00 85.64           H  
ATOM   2594  O   VAL B   7     -45.365  -3.227  -8.227  1.00 85.64           O  
ATOM   2595  CG1 VAL B   7     -46.995  -0.449  -7.811  1.00 85.64           C  
ATOM   2596 HG11 VAL B   7     -47.542   0.180  -7.110  1.00 85.64           H  
ATOM   2597 HG12 VAL B   7     -46.396   0.186  -8.464  1.00 85.64           H  
ATOM   2598 HG13 VAL B   7     -46.303  -1.085  -7.259  1.00 85.64           H  
ATOM   2599  CG2 VAL B   7     -48.639  -0.264  -9.584  1.00 85.64           C  
ATOM   2600 HG21 VAL B   7     -47.889   0.191 -10.231  1.00 85.64           H  
ATOM   2601 HG22 VAL B   7     -49.389  -0.740 -10.216  1.00 85.64           H  
ATOM   2602 HG23 VAL B   7     -49.131   0.513  -8.999  1.00 85.64           H  
ATOM   2603  N   ALA B   8     -47.219  -4.482  -8.046  1.00 85.25           N  
ATOM   2604  H   ALA B   8     -48.202  -4.577  -8.255  1.00 85.25           H  
ATOM   2605  CA  ALA B   8     -46.596  -5.534  -7.242  1.00 85.25           C  
ATOM   2606  HA  ALA B   8     -46.164  -5.076  -6.352  1.00 85.25           H  
ATOM   2607  C   ALA B   8     -45.454  -6.260  -7.981  1.00 85.25           C  
ATOM   2608  CB  ALA B   8     -47.681  -6.518  -6.787  1.00 85.25           C  
ATOM   2609  HB1 ALA B   8     -47.232  -7.295  -6.169  1.00 85.25           H  
ATOM   2610  HB2 ALA B   8     -48.430  -5.994  -6.194  1.00 85.25           H  
ATOM   2611  HB3 ALA B   8     -48.159  -6.979  -7.651  1.00 85.25           H  
ATOM   2612  O   ALA B   8     -44.435  -6.573  -7.365  1.00 85.25           O  
ATOM   2613  N   GLU B   9     -45.568  -6.491  -9.295  1.00 87.84           N  
ATOM   2614  H   GLU B   9     -46.439  -6.270  -9.757  1.00 87.84           H  
ATOM   2615  CA  GLU B   9     -44.478  -7.070 -10.098  1.00 87.84           C  
ATOM   2616  HA  GLU B   9     -44.155  -7.998  -9.625  1.00 87.84           H  
ATOM   2617  C   GLU B   9     -43.253  -6.142 -10.153  1.00 87.84           C  
ATOM   2618  CB  GLU B   9     -44.992  -7.406 -11.508  1.00 87.84           C  
ATOM   2619  HB2 GLU B   9     -45.250  -6.484 -12.028  1.00 87.84           H  
ATOM   2620  HB3 GLU B   9     -45.888  -8.019 -11.413  1.00 87.84           H  
ATOM   2621  O   GLU B   9     -42.125  -6.583  -9.906  1.00 87.84           O  
ATOM   2622  CG  GLU B   9     -43.947  -8.180 -12.330  1.00 87.84           C  
ATOM   2623  HG2 GLU B   9     -43.035  -7.586 -12.394  1.00 87.84           H  
ATOM   2624  HG3 GLU B   9     -43.708  -9.104 -11.803  1.00 87.84           H  
ATOM   2625  CD  GLU B   9     -44.406  -8.519 -13.759  1.00 87.84           C  
ATOM   2626  OE1 GLU B   9     -43.535  -8.962 -14.540  1.00 87.84           O  
ATOM   2627  OE2 GLU B   9     -45.610  -8.358 -14.069  1.00 87.84           O  
ATOM   2628  N   TYR B  10     -43.471  -4.844 -10.398  1.00 88.18           N  
ATOM   2629  H   TYR B  10     -44.414  -4.547 -10.603  1.00 88.18           H  
ATOM   2630  CA  TYR B  10     -42.397  -3.846 -10.370  1.00 88.18           C  
ATOM   2631  HA  TYR B  10     -41.618  -4.158 -11.066  1.00 88.18           H  
ATOM   2632  C   TYR B  10     -41.737  -3.738  -8.993  1.00 88.18           C  
ATOM   2633  CB  TYR B  10     -42.925  -2.472 -10.804  1.00 88.18           C  
ATOM   2634  HB2 TYR B  10     -43.864  -2.262 -10.292  1.00 88.18           H  
ATOM   2635  HB3 TYR B  10     -42.211  -1.711 -10.489  1.00 88.18           H  
ATOM   2636  O   TYR B  10     -40.511  -3.655  -8.913  1.00 88.18           O  
ATOM   2637  CG  TYR B  10     -43.102  -2.326 -12.301  1.00 88.18           C  
ATOM   2638  CD1 TYR B  10     -41.968  -2.326 -13.137  1.00 88.18           C  
ATOM   2639  HD1 TYR B  10     -40.984  -2.437 -12.706  1.00 88.18           H  
ATOM   2640  CD2 TYR B  10     -44.386  -2.180 -12.857  1.00 88.18           C  
ATOM   2641  HD2 TYR B  10     -45.254  -2.188 -12.215  1.00 88.18           H  
ATOM   2642  CE1 TYR B  10     -42.117  -2.195 -14.531  1.00 88.18           C  
ATOM   2643  HE1 TYR B  10     -41.246  -2.209 -15.168  1.00 88.18           H  
ATOM   2644  CE2 TYR B  10     -44.540  -2.044 -14.250  1.00 88.18           C  
ATOM   2645  HE2 TYR B  10     -45.523  -1.950 -14.686  1.00 88.18           H  
ATOM   2646  OH  TYR B  10     -43.557  -1.925 -16.432  1.00 88.18           O  
ATOM   2647  HH  TYR B  10     -42.715  -2.018 -16.883  1.00 88.18           H  
ATOM   2648  CZ  TYR B  10     -43.406  -2.055 -15.088  1.00 88.18           C  
ATOM   2649  N   LEU B  11     -42.526  -3.781  -7.915  1.00 85.67           N  
ATOM   2650  H   LEU B  11     -43.526  -3.816  -8.051  1.00 85.67           H  
ATOM   2651  CA  LEU B  11     -42.013  -3.749  -6.547  1.00 85.67           C  
ATOM   2652  HA  LEU B  11     -41.370  -2.875  -6.440  1.00 85.67           H  
ATOM   2653  C   LEU B  11     -41.148  -4.974  -6.254  1.00 85.67           C  
ATOM   2654  CB  LEU B  11     -43.198  -3.619  -5.582  1.00 85.67           C  
ATOM   2655  HB2 LEU B  11     -43.765  -2.729  -5.859  1.00 85.67           H  
ATOM   2656  HB3 LEU B  11     -43.852  -4.482  -5.705  1.00 85.67           H  
ATOM   2657  O   LEU B  11     -40.025  -4.825  -5.782  1.00 85.67           O  
ATOM   2658  CG  LEU B  11     -42.808  -3.511  -4.097  1.00 85.67           C  
ATOM   2659  HG  LEU B  11     -42.330  -4.433  -3.767  1.00 85.67           H  
ATOM   2660  CD1 LEU B  11     -41.888  -2.326  -3.809  1.00 85.67           C  
ATOM   2661 HD11 LEU B  11     -41.714  -2.252  -2.735  1.00 85.67           H  
ATOM   2662 HD12 LEU B  11     -42.354  -1.405  -4.159  1.00 85.67           H  
ATOM   2663 HD13 LEU B  11     -40.919  -2.471  -4.288  1.00 85.67           H  
ATOM   2664  CD2 LEU B  11     -44.094  -3.303  -3.307  1.00 85.67           C  
ATOM   2665 HD21 LEU B  11     -43.853  -3.149  -2.256  1.00 85.67           H  
ATOM   2666 HD22 LEU B  11     -44.613  -2.412  -3.662  1.00 85.67           H  
ATOM   2667 HD23 LEU B  11     -44.739  -4.176  -3.403  1.00 85.67           H  
ATOM   2668  N   ARG B  12     -41.606  -6.172  -6.638  1.00 85.72           N  
ATOM   2669  H   ARG B  12     -42.539  -6.224  -7.022  1.00 85.72           H  
ATOM   2670  CA  ARG B  12     -40.824  -7.405  -6.488  1.00 85.72           C  
ATOM   2671  HA  ARG B  12     -40.600  -7.533  -5.429  1.00 85.72           H  
ATOM   2672  C   ARG B  12     -39.475  -7.310  -7.209  1.00 85.72           C  
ATOM   2673  CB  ARG B  12     -41.667  -8.591  -6.978  1.00 85.72           C  
ATOM   2674  HB2 ARG B  12     -41.756  -8.554  -8.064  1.00 85.72           H  
ATOM   2675  HB3 ARG B  12     -42.666  -8.504  -6.550  1.00 85.72           H  
ATOM   2676  O   ARG B  12     -38.457  -7.711  -6.645  1.00 85.72           O  
ATOM   2677  CG  ARG B  12     -41.068  -9.939  -6.550  1.00 85.72           C  
ATOM   2678  HG2 ARG B  12     -41.024  -9.990  -5.462  1.00 85.72           H  
ATOM   2679  HG3 ARG B  12     -40.055 -10.026  -6.941  1.00 85.72           H  
ATOM   2680  CD  ARG B  12     -41.893 -11.118  -7.084  1.00 85.72           C  
ATOM   2681  HD2 ARG B  12     -41.922 -11.045  -8.171  1.00 85.72           H  
ATOM   2682  HD3 ARG B  12     -41.379 -12.042  -6.821  1.00 85.72           H  
ATOM   2683  NE  ARG B  12     -43.258 -11.154  -6.515  1.00 85.72           N  
ATOM   2684  HE  ARG B  12     -43.337 -10.968  -5.526  1.00 85.72           H  
ATOM   2685  NH1 ARG B  12     -44.427 -11.673  -8.430  1.00 85.72           N  
ATOM   2686 HH11 ARG B  12     -43.570 -11.641  -8.964  1.00 85.72           H  
ATOM   2687 HH12 ARG B  12     -45.311 -11.841  -8.889  1.00 85.72           H  
ATOM   2688  NH2 ARG B  12     -45.516 -11.447  -6.498  1.00 85.72           N  
ATOM   2689 HH21 ARG B  12     -45.535 -11.292  -5.501  1.00 85.72           H  
ATOM   2690 HH22 ARG B  12     -46.382 -11.676  -6.963  1.00 85.72           H  
ATOM   2691  CZ  ARG B  12     -44.387 -11.422  -7.150  1.00 85.72           C  
ATOM   2692  N   ARG B  13     -39.442  -6.751  -8.427  1.00 87.23           N  
ATOM   2693  H   ARG B  13     -40.320  -6.457  -8.832  1.00 87.23           H  
ATOM   2694  CA  ARG B  13     -38.191  -6.537  -9.172  1.00 87.23           C  
ATOM   2695  HA  ARG B  13     -37.647  -7.482  -9.165  1.00 87.23           H  
ATOM   2696  C   ARG B  13     -37.273  -5.526  -8.481  1.00 87.23           C  
ATOM   2697  CB  ARG B  13     -38.499  -6.123 -10.624  1.00 87.23           C  
ATOM   2698  HB2 ARG B  13     -39.112  -6.893 -11.093  1.00 87.23           H  
ATOM   2699  HB3 ARG B  13     -39.075  -5.198 -10.616  1.00 87.23           H  
ATOM   2700  O   ARG B  13     -36.085  -5.802  -8.344  1.00 87.23           O  
ATOM   2701  CG  ARG B  13     -37.235  -5.898 -11.474  1.00 87.23           C  
ATOM   2702  HG2 ARG B  13     -37.531  -5.533 -12.458  1.00 87.23           H  
ATOM   2703  HG3 ARG B  13     -36.610  -5.135 -11.012  1.00 87.23           H  
ATOM   2704  CD  ARG B  13     -36.429  -7.190 -11.653  1.00 87.23           C  
ATOM   2705  HD2 ARG B  13     -36.310  -7.690 -10.692  1.00 87.23           H  
ATOM   2706  HD3 ARG B  13     -36.977  -7.850 -12.326  1.00 87.23           H  
ATOM   2707  NE  ARG B  13     -35.080  -6.916 -12.155  1.00 87.23           N  
ATOM   2708  HE  ARG B  13     -34.601  -6.132 -11.735  1.00 87.23           H  
ATOM   2709  NH1 ARG B  13     -34.758  -8.845 -13.377  1.00 87.23           N  
ATOM   2710 HH11 ARG B  13     -34.119  -9.461 -13.857  1.00 87.23           H  
ATOM   2711 HH12 ARG B  13     -35.739  -9.065 -13.279  1.00 87.23           H  
ATOM   2712  NH2 ARG B  13     -33.050  -7.469 -12.925  1.00 87.23           N  
ATOM   2713 HH21 ARG B  13     -32.723  -6.847 -12.199  1.00 87.23           H  
ATOM   2714 HH22 ARG B  13     -32.392  -8.116 -13.334  1.00 87.23           H  
ATOM   2715  CZ  ARG B  13     -34.313  -7.743 -12.832  1.00 87.23           C  
ATOM   2716  N   ALA B  14     -37.817  -4.394  -8.033  1.00 90.18           N  
ATOM   2717  H   ALA B  14     -38.805  -4.240  -8.177  1.00 90.18           H  
ATOM   2718  CA  ALA B  14     -37.054  -3.365  -7.332  1.00 90.18           C  
ATOM   2719  HA  ALA B  14     -36.232  -3.045  -7.972  1.00 90.18           H  
ATOM   2720  C   ALA B  14     -36.435  -3.901  -6.031  1.00 90.18           C  
ATOM   2721  CB  ALA B  14     -37.965  -2.159  -7.074  1.00 90.18           C  
ATOM   2722  HB1 ALA B  14     -38.793  -2.445  -6.426  1.00 90.18           H  
ATOM   2723  HB2 ALA B  14     -38.363  -1.784  -8.017  1.00 90.18           H  
ATOM   2724  HB3 ALA B  14     -37.394  -1.367  -6.589  1.00 90.18           H  
ATOM   2725  O   ALA B  14     -35.252  -3.673  -5.789  1.00 90.18           O  
ATOM   2726  N   THR B  15     -37.191  -4.672  -5.241  1.00 85.07           N  
ATOM   2727  H   THR B  15     -38.180  -4.748  -5.433  1.00 85.07           H  
ATOM   2728  CA  THR B  15     -36.696  -5.306  -4.009  1.00 85.07           C  
ATOM   2729  HA  THR B  15     -36.284  -4.531  -3.362  1.00 85.07           H  
ATOM   2730  C   THR B  15     -35.577  -6.312  -4.294  1.00 85.07           C  
ATOM   2731  CB  THR B  15     -37.846  -5.986  -3.247  1.00 85.07           C  
ATOM   2732  HB  THR B  15     -38.273  -6.781  -3.859  1.00 85.07           H  
ATOM   2733  O   THR B  15     -34.572  -6.326  -3.582  1.00 85.07           O  
ATOM   2734  CG2 THR B  15     -37.414  -6.568  -1.902  1.00 85.07           C  
ATOM   2735 HG21 THR B  15     -36.697  -7.376  -2.051  1.00 85.07           H  
ATOM   2736 HG22 THR B  15     -38.279  -6.969  -1.374  1.00 85.07           H  
ATOM   2737 HG23 THR B  15     -36.955  -5.792  -1.289  1.00 85.07           H  
ATOM   2738  OG1 THR B  15     -38.848  -5.040  -2.966  1.00 85.07           O  
ATOM   2739  HG1 THR B  15     -39.212  -5.243  -2.101  1.00 85.07           H  
ATOM   2740  N   LEU B  16     -35.700  -7.125  -5.354  1.00 87.87           N  
ATOM   2741  H   LEU B  16     -36.546  -7.077  -5.903  1.00 87.87           H  
ATOM   2742  CA  LEU B  16     -34.638  -8.051  -5.770  1.00 87.87           C  
ATOM   2743  HA  LEU B  16     -34.356  -8.665  -4.914  1.00 87.87           H  
ATOM   2744  C   LEU B  16     -33.361  -7.311  -6.194  1.00 87.87           C  
ATOM   2745  CB  LEU B  16     -35.143  -8.959  -6.908  1.00 87.87           C  
ATOM   2746  HB2 LEU B  16     -35.671  -8.343  -7.636  1.00 87.87           H  
ATOM   2747  HB3 LEU B  16     -34.283  -9.395  -7.416  1.00 87.87           H  
ATOM   2748  O   LEU B  16     -32.277  -7.649  -5.717  1.00 87.87           O  
ATOM   2749  CG  LEU B  16     -36.060 -10.106  -6.449  1.00 87.87           C  
ATOM   2750  HG  LEU B  16     -36.850  -9.715  -5.808  1.00 87.87           H  
ATOM   2751  CD1 LEU B  16     -36.705 -10.767  -7.670  1.00 87.87           C  
ATOM   2752 HD11 LEU B  16     -35.934 -11.167  -8.329  1.00 87.87           H  
ATOM   2753 HD12 LEU B  16     -37.361 -11.575  -7.346  1.00 87.87           H  
ATOM   2754 HD13 LEU B  16     -37.299 -10.028  -8.208  1.00 87.87           H  
ATOM   2755  CD2 LEU B  16     -35.289 -11.184  -5.681  1.00 87.87           C  
ATOM   2756 HD21 LEU B  16     -35.960 -12.002  -5.422  1.00 87.87           H  
ATOM   2757 HD22 LEU B  16     -34.473 -11.569  -6.293  1.00 87.87           H  
ATOM   2758 HD23 LEU B  16     -34.880 -10.769  -4.760  1.00 87.87           H  
ATOM   2759  N   ASP B  17     -33.484  -6.283  -7.037  1.00 91.25           N  
ATOM   2760  H   ASP B  17     -34.400  -6.061  -7.399  1.00 91.25           H  
ATOM   2761  CA  ASP B  17     -32.338  -5.490  -7.495  1.00 91.25           C  
ATOM   2762  HA  ASP B  17     -31.577  -6.168  -7.884  1.00 91.25           H  
ATOM   2763  C   ASP B  17     -31.690  -4.700  -6.334  1.00 91.25           C  
ATOM   2764  CB  ASP B  17     -32.767  -4.544  -8.638  1.00 91.25           C  
ATOM   2765  HB2 ASP B  17     -33.627  -3.961  -8.308  1.00 91.25           H  
ATOM   2766  HB3 ASP B  17     -31.951  -3.845  -8.820  1.00 91.25           H  
ATOM   2767  O   ASP B  17     -30.468  -4.548  -6.302  1.00 91.25           O  
ATOM   2768  CG  ASP B  17     -33.101  -5.213  -9.989  1.00 91.25           C  
ATOM   2769  OD1 ASP B  17     -32.643  -6.335 -10.299  1.00 91.25           O  
ATOM   2770  OD2 ASP B  17     -33.758  -4.561 -10.833  1.00 91.25           O  
ATOM   2771  N   LEU B  18     -32.478  -4.228  -5.356  1.00 89.64           N  
ATOM   2772  H   LEU B  18     -33.477  -4.331  -5.461  1.00 89.64           H  
ATOM   2773  CA  LEU B  18     -31.981  -3.549  -4.150  1.00 89.64           C  
ATOM   2774  HA  LEU B  18     -31.301  -2.753  -4.454  1.00 89.64           H  
ATOM   2775  C   LEU B  18     -31.185  -4.501  -3.257  1.00 89.64           C  
ATOM   2776  CB  LEU B  18     -33.165  -2.924  -3.385  1.00 89.64           C  
ATOM   2777  HB2 LEU B  18     -33.631  -2.171  -4.020  1.00 89.64           H  
ATOM   2778  HB3 LEU B  18     -33.905  -3.701  -3.193  1.00 89.64           H  
ATOM   2779  O   LEU B  18     -30.091  -4.151  -2.810  1.00 89.64           O  
ATOM   2780  CG  LEU B  18     -32.793  -2.278  -2.033  1.00 89.64           C  
ATOM   2781  HG  LEU B  18     -32.368  -3.030  -1.368  1.00 89.64           H  
ATOM   2782  CD1 LEU B  18     -31.787  -1.137  -2.192  1.00 89.64           C  
ATOM   2783 HD11 LEU B  18     -31.608  -0.667  -1.225  1.00 89.64           H  
ATOM   2784 HD12 LEU B  18     -32.193  -0.390  -2.874  1.00 89.64           H  
ATOM   2785 HD13 LEU B  18     -30.838  -1.512  -2.577  1.00 89.64           H  
ATOM   2786  CD2 LEU B  18     -34.047  -1.716  -1.368  1.00 89.64           C  
ATOM   2787 HD21 LEU B  18     -34.774  -2.513  -1.210  1.00 89.64           H  
ATOM   2788 HD22 LEU B  18     -34.494  -0.943  -1.992  1.00 89.64           H  
ATOM   2789 HD23 LEU B  18     -33.798  -1.285  -0.398  1.00 89.64           H  
ATOM   2790  N   ARG B  19     -31.702  -5.713  -3.021  1.00 89.38           N  
ATOM   2791  H   ARG B  19     -32.612  -5.927  -3.403  1.00 89.38           H  
ATOM   2792  CA  ARG B  19     -30.994  -6.737  -2.243  1.00 89.38           C  
ATOM   2793  HA  ARG B  19     -30.748  -6.319  -1.266  1.00 89.38           H  
ATOM   2794  C   ARG B  19     -29.665  -7.103  -2.903  1.00 89.38           C  
ATOM   2795  CB  ARG B  19     -31.907  -7.955  -2.050  1.00 89.38           C  
ATOM   2796  HB2 ARG B  19     -32.863  -7.609  -1.655  1.00 89.38           H  
ATOM   2797  HB3 ARG B  19     -32.087  -8.435  -3.012  1.00 89.38           H  
ATOM   2798  O   ARG B  19     -28.653  -7.160  -2.209  1.00 89.38           O  
ATOM   2799  CG  ARG B  19     -31.300  -8.975  -1.071  1.00 89.38           C  
ATOM   2800  HG2 ARG B  19     -31.114  -8.495  -0.110  1.00 89.38           H  
ATOM   2801  HG3 ARG B  19     -30.351  -9.337  -1.466  1.00 89.38           H  
ATOM   2802  CD  ARG B  19     -32.224 -10.182  -0.864  1.00 89.38           C  
ATOM   2803  HD2 ARG B  19     -31.703 -10.910  -0.241  1.00 89.38           H  
ATOM   2804  HD3 ARG B  19     -32.406 -10.639  -1.836  1.00 89.38           H  
ATOM   2805  NE  ARG B  19     -33.495  -9.808  -0.203  1.00 89.38           N  
ATOM   2806  HE  ARG B  19     -33.436  -9.144   0.556  1.00 89.38           H  
ATOM   2807  NH1 ARG B  19     -34.926 -11.137  -1.411  1.00 89.38           N  
ATOM   2808 HH11 ARG B  19     -35.860 -11.498  -1.544  1.00 89.38           H  
ATOM   2809 HH12 ARG B  19     -34.135 -11.520  -1.908  1.00 89.38           H  
ATOM   2810  NH2 ARG B  19     -35.741  -9.831   0.208  1.00 89.38           N  
ATOM   2811 HH21 ARG B  19     -36.677 -10.175   0.050  1.00 89.38           H  
ATOM   2812 HH22 ARG B  19     -35.650  -9.167   0.964  1.00 89.38           H  
ATOM   2813  CZ  ARG B  19     -34.710 -10.256  -0.472  1.00 89.38           C  
ATOM   2814  N   ALA B  20     -29.656  -7.271  -4.227  1.00 93.68           N  
ATOM   2815  H   ALA B  20     -30.533  -7.222  -4.725  1.00 93.68           H  
ATOM   2816  CA  ALA B  20     -28.437  -7.533  -4.989  1.00 93.68           C  
ATOM   2817  HA  ALA B  20     -27.955  -8.423  -4.583  1.00 93.68           H  
ATOM   2818  C   ALA B  20     -27.425  -6.377  -4.882  1.00 93.68           C  
ATOM   2819  CB  ALA B  20     -28.826  -7.818  -6.444  1.00 93.68           C  
ATOM   2820  HB1 ALA B  20     -29.307  -6.946  -6.886  1.00 93.68           H  
ATOM   2821  HB2 ALA B  20     -29.512  -8.665  -6.485  1.00 93.68           H  
ATOM   2822  HB3 ALA B  20     -27.931  -8.062  -7.017  1.00 93.68           H  
ATOM   2823  O   ALA B  20     -26.247  -6.620  -4.634  1.00 93.68           O  
ATOM   2824  N   ALA B  21     -27.876  -5.121  -4.989  1.00 94.35           N  
ATOM   2825  H   ALA B  21     -28.845  -4.969  -5.228  1.00 94.35           H  
ATOM   2826  CA  ALA B  21     -27.002  -3.957  -4.837  1.00 94.35           C  
ATOM   2827  HA  ALA B  21     -26.161  -4.069  -5.521  1.00 94.35           H  
ATOM   2828  C   ALA B  21     -26.413  -3.848  -3.417  1.00 94.35           C  
ATOM   2829  CB  ALA B  21     -27.779  -2.696  -5.239  1.00 94.35           C  
ATOM   2830  HB1 ALA B  21     -28.147  -2.799  -6.259  1.00 94.35           H  
ATOM   2831  HB2 ALA B  21     -27.117  -1.832  -5.185  1.00 94.35           H  
ATOM   2832  HB3 ALA B  21     -28.623  -2.545  -4.566  1.00 94.35           H  
ATOM   2833  O   ALA B  21     -25.207  -3.669  -3.271  1.00 94.35           O  
ATOM   2834  N   ARG B  22     -27.226  -4.018  -2.362  1.00 92.25           N  
ATOM   2835  H   ARG B  22     -28.209  -4.166  -2.541  1.00 92.25           H  
ATOM   2836  CA  ARG B  22     -26.743  -4.010  -0.965  1.00 92.25           C  
ATOM   2837  HA  ARG B  22     -26.164  -3.104  -0.789  1.00 92.25           H  
ATOM   2838  C   ARG B  22     -25.775  -5.163  -0.681  1.00 92.25           C  
ATOM   2839  CB  ARG B  22     -27.924  -4.050   0.024  1.00 92.25           C  
ATOM   2840  HB2 ARG B  22     -28.609  -4.849  -0.261  1.00 92.25           H  
ATOM   2841  HB3 ARG B  22     -27.528  -4.286   1.012  1.00 92.25           H  
ATOM   2842  O   ARG B  22     -24.810  -4.985   0.056  1.00 92.25           O  
ATOM   2843  CG  ARG B  22     -28.700  -2.722   0.139  1.00 92.25           C  
ATOM   2844  HG2 ARG B  22     -28.003  -1.924   0.393  1.00 92.25           H  
ATOM   2845  HG3 ARG B  22     -29.171  -2.489  -0.816  1.00 92.25           H  
ATOM   2846  CD  ARG B  22     -29.778  -2.819   1.238  1.00 92.25           C  
ATOM   2847  HD2 ARG B  22     -29.294  -3.095   2.175  1.00 92.25           H  
ATOM   2848  HD3 ARG B  22     -30.481  -3.606   0.965  1.00 92.25           H  
ATOM   2849  NE  ARG B  22     -30.524  -1.553   1.445  1.00 92.25           N  
ATOM   2850  HE  ARG B  22     -30.218  -0.742   0.927  1.00 92.25           H  
ATOM   2851  NH1 ARG B  22     -31.985  -2.276   3.091  1.00 92.25           N  
ATOM   2852 HH11 ARG B  22     -31.542  -3.181   3.149  1.00 92.25           H  
ATOM   2853 HH12 ARG B  22     -32.678  -2.023   3.781  1.00 92.25           H  
ATOM   2854  NH2 ARG B  22     -32.093  -0.182   2.425  1.00 92.25           N  
ATOM   2855 HH21 ARG B  22     -32.788  -0.047   3.145  1.00 92.25           H  
ATOM   2856 HH22 ARG B  22     -31.802   0.631   1.901  1.00 92.25           H  
ATOM   2857  CZ  ARG B  22     -31.520  -1.346   2.306  1.00 92.25           C  
ATOM   2858  N   GLN B  23     -26.009  -6.340  -1.263  1.00 93.79           N  
ATOM   2859  H   GLN B  23     -26.838  -6.451  -1.829  1.00 93.79           H  
ATOM   2860  CA  GLN B  23     -25.078  -7.459  -1.152  1.00 93.79           C  
ATOM   2861  HA  GLN B  23     -24.847  -7.609  -0.098  1.00 93.79           H  
ATOM   2862  C   GLN B  23     -23.746  -7.155  -1.848  1.00 93.79           C  
ATOM   2863  CB  GLN B  23     -25.738  -8.738  -1.678  1.00 93.79           C  
ATOM   2864  HB2 GLN B  23     -26.630  -8.939  -1.084  1.00 93.79           H  
ATOM   2865  HB3 GLN B  23     -26.029  -8.608  -2.720  1.00 93.79           H  
ATOM   2866  O   GLN B  23     -22.705  -7.358  -1.232  1.00 93.79           O  
ATOM   2867  CG  GLN B  23     -24.772  -9.926  -1.568  1.00 93.79           C  
ATOM   2868  HG2 GLN B  23     -24.374  -9.989  -0.556  1.00 93.79           H  
ATOM   2869  HG3 GLN B  23     -23.938  -9.765  -2.250  1.00 93.79           H  
ATOM   2870  CD  GLN B  23     -25.403 -11.266  -1.915  1.00 93.79           C  
ATOM   2871  NE2 GLN B  23     -24.583 -12.276  -2.079  1.00 93.79           N  
ATOM   2872 HE21 GLN B  23     -23.598 -12.070  -2.165  1.00 93.79           H  
ATOM   2873 HE22 GLN B  23     -24.960 -13.159  -2.392  1.00 93.79           H  
ATOM   2874  OE1 GLN B  23     -26.615 -11.421  -2.012  1.00 93.79           O  
ATOM   2875  N   ARG B  24     -23.780  -6.605  -3.070  1.00 94.75           N  
ATOM   2876  H   ARG B  24     -24.673  -6.504  -3.531  1.00 94.75           H  
ATOM   2877  CA  ARG B  24     -22.572  -6.203  -3.801  1.00 94.75           C  
ATOM   2878  HA  ARG B  24     -21.936  -7.082  -3.906  1.00 94.75           H  
ATOM   2879  C   ARG B  24     -21.746  -5.177  -3.029  1.00 94.75           C  
ATOM   2880  CB  ARG B  24     -22.954  -5.680  -5.197  1.00 94.75           C  
ATOM   2881  HB2 ARG B  24     -23.667  -4.862  -5.092  1.00 94.75           H  
ATOM   2882  HB3 ARG B  24     -23.443  -6.483  -5.748  1.00 94.75           H  
ATOM   2883  O   ARG B  24     -20.533  -5.310  -3.004  1.00 94.75           O  
ATOM   2884  CG  ARG B  24     -21.762  -5.168  -6.029  1.00 94.75           C  
ATOM   2885  HG2 ARG B  24     -22.133  -4.864  -7.008  1.00 94.75           H  
ATOM   2886  HG3 ARG B  24     -21.329  -4.289  -5.550  1.00 94.75           H  
ATOM   2887  CD  ARG B  24     -20.671  -6.229  -6.222  1.00 94.75           C  
ATOM   2888  HD2 ARG B  24     -20.267  -6.509  -5.249  1.00 94.75           H  
ATOM   2889  HD3 ARG B  24     -21.107  -7.113  -6.687  1.00 94.75           H  
ATOM   2890  NE  ARG B  24     -19.570  -5.724  -7.061  1.00 94.75           N  
ATOM   2891  HE  ARG B  24     -19.644  -4.788  -7.435  1.00 94.75           H  
ATOM   2892  NH1 ARG B  24     -18.117  -7.473  -6.706  1.00 94.75           N  
ATOM   2893 HH11 ARG B  24     -17.170  -7.818  -6.759  1.00 94.75           H  
ATOM   2894 HH12 ARG B  24     -18.760  -7.880  -6.042  1.00 94.75           H  
ATOM   2895  NH2 ARG B  24     -17.508  -5.747  -7.997  1.00 94.75           N  
ATOM   2896 HH21 ARG B  24     -16.575  -6.128  -8.062  1.00 94.75           H  
ATOM   2897 HH22 ARG B  24     -17.653  -4.799  -8.313  1.00 94.75           H  
ATOM   2898  CZ  ARG B  24     -18.408  -6.321  -7.251  1.00 94.75           C  
ATOM   2899  N   ILE B  25     -22.392  -4.204  -2.379  1.00 95.08           N  
ATOM   2900  H   ILE B  25     -23.391  -4.126  -2.506  1.00 95.08           H  
ATOM   2901  CA  ILE B  25     -21.709  -3.253  -1.490  1.00 95.08           C  
ATOM   2902  HA  ILE B  25     -20.959  -2.712  -2.066  1.00 95.08           H  
ATOM   2903  C   ILE B  25     -20.939  -4.026  -0.414  1.00 95.08           C  
ATOM   2904  CB  ILE B  25     -22.700  -2.216  -0.912  1.00 95.08           C  
ATOM   2905  HB  ILE B  25     -23.560  -2.742  -0.498  1.00 95.08           H  
ATOM   2906  O   ILE B  25     -19.723  -3.945  -0.392  1.00 95.08           O  
ATOM   2907  CG1 ILE B  25     -23.177  -1.268  -2.032  1.00 95.08           C  
ATOM   2908 HG12 ILE B  25     -22.348  -0.636  -2.351  1.00 95.08           H  
ATOM   2909 HG13 ILE B  25     -23.491  -1.860  -2.892  1.00 95.08           H  
ATOM   2910  CG2 ILE B  25     -22.060  -1.386   0.206  1.00 95.08           C  
ATOM   2911 HG21 ILE B  25     -21.764  -2.019   1.043  1.00 95.08           H  
ATOM   2912 HG22 ILE B  25     -21.175  -0.875  -0.172  1.00 95.08           H  
ATOM   2913 HG23 ILE B  25     -22.752  -0.646   0.608  1.00 95.08           H  
ATOM   2914  CD1 ILE B  25     -24.360  -0.376  -1.636  1.00 95.08           C  
ATOM   2915 HD11 ILE B  25     -25.171  -0.985  -1.237  1.00 95.08           H  
ATOM   2916 HD12 ILE B  25     -24.056   0.363  -0.895  1.00 95.08           H  
ATOM   2917 HD13 ILE B  25     -24.719   0.151  -2.520  1.00 95.08           H  
ATOM   2918  N   ARG B  26     -21.595  -4.881   0.383  1.00 94.84           N  
ATOM   2919  H   ARG B  26     -22.598  -4.954   0.284  1.00 94.84           H  
ATOM   2920  CA  ARG B  26     -20.904  -5.654   1.438  1.00 94.84           C  
ATOM   2921  HA  ARG B  26     -20.442  -4.953   2.134  1.00 94.84           H  
ATOM   2922  C   ARG B  26     -19.748  -6.520   0.924  1.00 94.84           C  
ATOM   2923  CB  ARG B  26     -21.896  -6.537   2.199  1.00 94.84           C  
ATOM   2924  HB2 ARG B  26     -22.440  -7.158   1.487  1.00 94.84           H  
ATOM   2925  HB3 ARG B  26     -21.333  -7.189   2.866  1.00 94.84           H  
ATOM   2926  O   ARG B  26     -18.750  -6.655   1.621  1.00 94.84           O  
ATOM   2927  CG  ARG B  26     -22.870  -5.708   3.046  1.00 94.84           C  
ATOM   2928  HG2 ARG B  26     -23.497  -5.093   2.400  1.00 94.84           H  
ATOM   2929  HG3 ARG B  26     -22.300  -5.048   3.700  1.00 94.84           H  
ATOM   2930  CD  ARG B  26     -23.758  -6.607   3.912  1.00 94.84           C  
ATOM   2931  HD2 ARG B  26     -23.123  -7.178   4.588  1.00 94.84           H  
ATOM   2932  HD3 ARG B  26     -24.399  -5.957   4.508  1.00 94.84           H  
ATOM   2933  NE  ARG B  26     -24.573  -7.528   3.093  1.00 94.84           N  
ATOM   2934  HE  ARG B  26     -24.198  -7.740   2.179  1.00 94.84           H  
ATOM   2935  NH1 ARG B  26     -26.246  -7.891   4.616  1.00 94.84           N  
ATOM   2936 HH11 ARG B  26     -27.088  -8.362   4.913  1.00 94.84           H  
ATOM   2937 HH12 ARG B  26     -25.765  -7.275   5.255  1.00 94.84           H  
ATOM   2938  NH2 ARG B  26     -26.305  -8.931   2.638  1.00 94.84           N  
ATOM   2939 HH21 ARG B  26     -25.870  -9.165   1.757  1.00 94.84           H  
ATOM   2940 HH22 ARG B  26     -27.134  -9.420   2.943  1.00 94.84           H  
ATOM   2941  CZ  ARG B  26     -25.701  -8.108   3.451  1.00 94.84           C  
ATOM   2942  N   GLU B  27     -19.876  -7.102  -0.268  1.00 94.93           N  
ATOM   2943  H   GLU B  27     -20.739  -6.967  -0.776  1.00 94.93           H  
ATOM   2944  CA  GLU B  27     -18.803  -7.878  -0.912  1.00 94.93           C  
ATOM   2945  HA  GLU B  27     -18.381  -8.581  -0.194  1.00 94.93           H  
ATOM   2946  C   GLU B  27     -17.630  -7.003  -1.397  1.00 94.93           C  
ATOM   2947  CB  GLU B  27     -19.381  -8.679  -2.093  1.00 94.93           C  
ATOM   2948  HB2 GLU B  27     -19.947  -8.002  -2.732  1.00 94.93           H  
ATOM   2949  HB3 GLU B  27     -18.557  -9.089  -2.677  1.00 94.93           H  
ATOM   2950  O   GLU B  27     -16.517  -7.497  -1.515  1.00 94.93           O  
ATOM   2951  CG  GLU B  27     -20.283  -9.849  -1.656  1.00 94.93           C  
ATOM   2952  HG2 GLU B  27     -21.037  -9.481  -0.960  1.00 94.93           H  
ATOM   2953  HG3 GLU B  27     -19.673 -10.580  -1.125  1.00 94.93           H  
ATOM   2954  CD  GLU B  27     -20.999 -10.547  -2.830  1.00 94.93           C  
ATOM   2955  OE1 GLU B  27     -21.909 -11.371  -2.545  1.00 94.93           O  
ATOM   2956  OE2 GLU B  27     -20.683 -10.243  -4.006  1.00 94.93           O  
ATOM   2957  N   LEU B  28     -17.841  -5.714  -1.665  1.00 95.14           N  
ATOM   2958  H   LEU B  28     -18.772  -5.336  -1.552  1.00 95.14           H  
ATOM   2959  CA  LEU B  28     -16.768  -4.783  -2.029  1.00 95.14           C  
ATOM   2960  HA  LEU B  28     -16.035  -5.296  -2.652  1.00 95.14           H  
ATOM   2961  C   LEU B  28     -15.996  -4.270  -0.802  1.00 95.14           C  
ATOM   2962  CB  LEU B  28     -17.372  -3.609  -2.821  1.00 95.14           C  
ATOM   2963  HB2 LEU B  28     -16.652  -2.791  -2.837  1.00 95.14           H  
ATOM   2964  HB3 LEU B  28     -18.253  -3.241  -2.296  1.00 95.14           H  
ATOM   2965  O   LEU B  28     -14.785  -4.097  -0.871  1.00 95.14           O  
ATOM   2966  CG  LEU B  28     -17.747  -3.955  -4.271  1.00 95.14           C  
ATOM   2967  HG  LEU B  28     -18.313  -4.886  -4.309  1.00 95.14           H  
ATOM   2968  CD1 LEU B  28     -18.618  -2.839  -4.851  1.00 95.14           C  
ATOM   2969 HD11 LEU B  28     -18.065  -1.899  -4.844  1.00 95.14           H  
ATOM   2970 HD12 LEU B  28     -18.889  -3.072  -5.880  1.00 95.14           H  
ATOM   2971 HD13 LEU B  28     -19.523  -2.731  -4.253  1.00 95.14           H  
ATOM   2972  CD2 LEU B  28     -16.493  -4.107  -5.134  1.00 95.14           C  
ATOM   2973 HD21 LEU B  28     -16.751  -4.077  -6.193  1.00 95.14           H  
ATOM   2974 HD22 LEU B  28     -15.982  -5.041  -4.899  1.00 95.14           H  
ATOM   2975 HD23 LEU B  28     -15.809  -3.280  -4.943  1.00 95.14           H  
ATOM   2976  N   GLU B  29     -16.679  -4.024   0.319  1.00 95.46           N  
ATOM   2977  H   GLU B  29     -17.684  -4.120   0.278  1.00 95.46           H  
ATOM   2978  CA  GLU B  29     -16.088  -3.359   1.499  1.00 95.46           C  
ATOM   2979  HA  GLU B  29     -15.156  -2.883   1.193  1.00 95.46           H  
ATOM   2980  C   GLU B  29     -15.673  -4.337   2.613  1.00 95.46           C  
ATOM   2981  CB  GLU B  29     -16.988  -2.208   2.035  1.00 95.46           C  
ATOM   2982  HB2 GLU B  29     -16.987  -2.226   3.125  1.00 95.46           H  
ATOM   2983  HB3 GLU B  29     -16.545  -1.262   1.724  1.00 95.46           H  
ATOM   2984  O   GLU B  29     -14.675  -4.102   3.296  1.00 95.46           O  
ATOM   2985  CG  GLU B  29     -18.440  -2.227   1.539  1.00 95.46           C  
ATOM   2986  HG2 GLU B  29     -18.865  -3.196   1.799  1.00 95.46           H  
ATOM   2987  HG3 GLU B  29     -18.413  -2.105   0.456  1.00 95.46           H  
ATOM   2988  CD  GLU B  29     -19.352  -1.123   2.091  1.00 95.46           C  
ATOM   2989  OE1 GLU B  29     -19.447  -0.037   1.462  1.00 95.46           O  
ATOM   2990  OE2 GLU B  29     -20.065  -1.401   3.080  1.00 95.46           O  
ATOM   2991  N   SER B  30     -16.394  -5.449   2.794  1.00 95.28           N  
ATOM   2992  H   SER B  30     -17.188  -5.603   2.190  1.00 95.28           H  
ATOM   2993  CA  SER B  30     -16.271  -6.308   3.986  1.00 95.28           C  
ATOM   2994  HA  SER B  30     -15.311  -6.109   4.461  1.00 95.28           H  
ATOM   2995  C   SER B  30     -16.277  -7.814   3.679  1.00 95.28           C  
ATOM   2996  CB  SER B  30     -17.362  -5.965   5.013  1.00 95.28           C  
ATOM   2997  HB2 SER B  30     -17.165  -6.504   5.939  1.00 95.28           H  
ATOM   2998  HB3 SER B  30     -18.327  -6.285   4.621  1.00 95.28           H  
ATOM   2999  O   SER B  30     -16.652  -8.618   4.539  1.00 95.28           O  
ATOM   3000  OG  SER B  30     -17.433  -4.582   5.299  1.00 95.28           O  
ATOM   3001  HG  SER B  30     -16.592  -4.267   5.637  1.00 95.28           H  
ATOM   3002  N   ASP B  31     -15.863  -8.228   2.474  1.00 96.29           N  
ATOM   3003  H   ASP B  31     -15.620  -7.536   1.780  1.00 96.29           H  
ATOM   3004  CA  ASP B  31     -15.716  -9.654   2.132  1.00 96.29           C  
ATOM   3005  HA  ASP B  31     -16.681 -10.125   2.322  1.00 96.29           H  
ATOM   3006  C   ASP B  31     -14.625 -10.297   3.016  1.00 96.29           C  
ATOM   3007  CB  ASP B  31     -15.413  -9.833   0.629  1.00 96.29           C  
ATOM   3008  HB2 ASP B  31     -14.365  -9.609   0.434  1.00 96.29           H  
ATOM   3009  HB3 ASP B  31     -16.027  -9.104   0.101  1.00 96.29           H  
ATOM   3010  O   ASP B  31     -13.505  -9.764   3.080  1.00 96.29           O  
ATOM   3011  CG  ASP B  31     -15.766 -11.208   0.027  1.00 96.29           C  
ATOM   3012  OD1 ASP B  31     -16.232 -12.095   0.773  1.00 96.29           O  
ATOM   3013  OD2 ASP B  31     -15.631 -11.384  -1.212  1.00 96.29           O  
ATOM   3014  N   PRO B  32     -14.919 -11.389   3.752  1.00 98.14           N  
ATOM   3015  CA  PRO B  32     -13.910 -12.114   4.517  1.00 98.14           C  
ATOM   3016  HA  PRO B  32     -13.345 -11.413   5.132  1.00 98.14           H  
ATOM   3017  C   PRO B  32     -12.937 -12.864   3.598  1.00 98.14           C  
ATOM   3018  CB  PRO B  32     -14.685 -13.067   5.429  1.00 98.14           C  
ATOM   3019  HB2 PRO B  32     -14.143 -13.995   5.615  1.00 98.14           H  
ATOM   3020  HB3 PRO B  32     -14.908 -12.562   6.369  1.00 98.14           H  
ATOM   3021  O   PRO B  32     -13.339 -13.583   2.678  1.00 98.14           O  
ATOM   3022  CG  PRO B  32     -15.982 -13.313   4.661  1.00 98.14           C  
ATOM   3023  HG2 PRO B  32     -15.820 -14.077   3.901  1.00 98.14           H  
ATOM   3024  HG3 PRO B  32     -16.801 -13.596   5.323  1.00 98.14           H  
ATOM   3025  CD  PRO B  32     -16.236 -11.971   3.982  1.00 98.14           C  
ATOM   3026  HD2 PRO B  32     -16.800 -11.320   4.650  1.00 98.14           H  
ATOM   3027  HD3 PRO B  32     -16.796 -12.129   3.061  1.00 98.14           H  
ATOM   3028  N   ILE B  33     -11.644 -12.753   3.896  1.00 98.85           N  
ATOM   3029  H   ILE B  33     -11.381 -12.197   4.698  1.00 98.85           H  
ATOM   3030  CA  ILE B  33     -10.572 -13.378   3.113  1.00 98.85           C  
ATOM   3031  HA  ILE B  33     -10.963 -13.694   2.145  1.00 98.85           H  
ATOM   3032  C   ILE B  33     -10.082 -14.636   3.831  1.00 98.85           C  
ATOM   3033  CB  ILE B  33      -9.451 -12.355   2.838  1.00 98.85           C  
ATOM   3034  HB  ILE B  33      -9.023 -12.050   3.793  1.00 98.85           H  
ATOM   3035  O   ILE B  33      -9.688 -14.576   4.992  1.00 98.85           O  
ATOM   3036  CG1 ILE B  33      -9.964 -11.074   2.134  1.00 98.85           C  
ATOM   3037 HG12 ILE B  33      -9.108 -10.442   1.897  1.00 98.85           H  
ATOM   3038 HG13 ILE B  33     -10.593 -10.513   2.825  1.00 98.85           H  
ATOM   3039  CG2 ILE B  33      -8.325 -12.995   2.016  1.00 98.85           C  
ATOM   3040 HG21 ILE B  33      -8.711 -13.404   1.082  1.00 98.85           H  
ATOM   3041 HG22 ILE B  33      -7.565 -12.247   1.790  1.00 98.85           H  
ATOM   3042 HG23 ILE B  33      -7.852 -13.798   2.580  1.00 98.85           H  
ATOM   3043  CD1 ILE B  33     -10.753 -11.291   0.834  1.00 98.85           C  
ATOM   3044 HD11 ILE B  33     -11.687 -11.815   1.036  1.00 98.85           H  
ATOM   3045 HD12 ILE B  33     -10.160 -11.859   0.117  1.00 98.85           H  
ATOM   3046 HD13 ILE B  33     -10.991 -10.322   0.395  1.00 98.85           H  
ATOM   3047  N   ALA B  34     -10.130 -15.785   3.163  1.00 98.88           N  
ATOM   3048  H   ALA B  34     -10.291 -15.745   2.167  1.00 98.88           H  
ATOM   3049  CA  ALA B  34      -9.667 -17.061   3.689  1.00 98.88           C  
ATOM   3050  HA  ALA B  34      -9.954 -17.139   4.738  1.00 98.88           H  
ATOM   3051  C   ALA B  34      -8.138 -17.176   3.619  1.00 98.88           C  
ATOM   3052  CB  ALA B  34     -10.354 -18.192   2.914  1.00 98.88           C  
ATOM   3053  HB1 ALA B  34     -11.427 -18.174   3.103  1.00 98.88           H  
ATOM   3054  HB2 ALA B  34      -9.943 -19.152   3.223  1.00 98.88           H  
ATOM   3055  HB3 ALA B  34     -10.169 -18.076   1.846  1.00 98.88           H  
ATOM   3056  O   ALA B  34      -7.523 -16.809   2.620  1.00 98.88           O  
ATOM   3057  N   ILE B  35      -7.544 -17.740   4.672  1.00 98.87           N  
ATOM   3058  H   ILE B  35      -8.121 -17.993   5.462  1.00 98.87           H  
ATOM   3059  CA  ILE B  35      -6.154 -18.207   4.679  1.00 98.87           C  
ATOM   3060  HA  ILE B  35      -5.578 -17.645   3.943  1.00 98.87           H  
ATOM   3061  C   ILE B  35      -6.166 -19.682   4.267  1.00 98.87           C  
ATOM   3062  CB  ILE B  35      -5.498 -18.000   6.065  1.00 98.87           C  
ATOM   3063  HB  ILE B  35      -6.028 -18.612   6.795  1.00 98.87           H  
ATOM   3064  O   ILE B  35      -6.748 -20.507   4.980  1.00 98.87           O  
ATOM   3065  CG1 ILE B  35      -5.592 -16.523   6.521  1.00 98.87           C  
ATOM   3066 HG12 ILE B  35      -6.634 -16.203   6.510  1.00 98.87           H  
ATOM   3067 HG13 ILE B  35      -5.039 -15.897   5.821  1.00 98.87           H  
ATOM   3068  CG2 ILE B  35      -4.030 -18.467   6.011  1.00 98.87           C  
ATOM   3069 HG21 ILE B  35      -3.965 -19.510   5.702  1.00 98.87           H  
ATOM   3070 HG22 ILE B  35      -3.471 -17.861   5.298  1.00 98.87           H  
ATOM   3071 HG23 ILE B  35      -3.561 -18.390   6.992  1.00 98.87           H  
ATOM   3072  CD1 ILE B  35      -5.058 -16.249   7.930  1.00 98.87           C  
ATOM   3073 HD11 ILE B  35      -3.980 -16.404   7.969  1.00 98.87           H  
ATOM   3074 HD12 ILE B  35      -5.269 -15.214   8.201  1.00 98.87           H  
ATOM   3075 HD13 ILE B  35      -5.546 -16.908   8.649  1.00 98.87           H  
ATOM   3076  N   VAL B  36      -5.543 -20.003   3.132  1.00 98.73           N  
ATOM   3077  H   VAL B  36      -5.086 -19.263   2.618  1.00 98.73           H  
ATOM   3078  CA  VAL B  36      -5.558 -21.349   2.531  1.00 98.73           C  
ATOM   3079  HA  VAL B  36      -6.464 -21.868   2.843  1.00 98.73           H  
ATOM   3080  C   VAL B  36      -4.378 -22.191   3.015  1.00 98.73           C  
ATOM   3081  CB  VAL B  36      -5.579 -21.259   0.990  1.00 98.73           C  
ATOM   3082  HB  VAL B  36      -4.692 -20.723   0.652  1.00 98.73           H  
ATOM   3083  O   VAL B  36      -4.548 -23.333   3.438  1.00 98.73           O  
ATOM   3084  CG1 VAL B  36      -5.578 -22.651   0.349  1.00 98.73           C  
ATOM   3085 HG11 VAL B  36      -4.637 -23.161   0.555  1.00 98.73           H  
ATOM   3086 HG12 VAL B  36      -5.693 -22.566  -0.732  1.00 98.73           H  
ATOM   3087 HG13 VAL B  36      -6.396 -23.245   0.757  1.00 98.73           H  
ATOM   3088  CG2 VAL B  36      -6.818 -20.501   0.494  1.00 98.73           C  
ATOM   3089 HG21 VAL B  36      -6.827 -20.477  -0.596  1.00 98.73           H  
ATOM   3090 HG22 VAL B  36      -7.723 -20.999   0.842  1.00 98.73           H  
ATOM   3091 HG23 VAL B  36      -6.807 -19.471   0.852  1.00 98.73           H  
ATOM   3092  N   SER B  37      -3.177 -21.614   3.004  1.00 98.71           N  
ATOM   3093  H   SER B  37      -3.095 -20.670   2.656  1.00 98.71           H  
ATOM   3094  CA  SER B  37      -1.947 -22.270   3.452  1.00 98.71           C  
ATOM   3095  HA  SER B  37      -2.199 -22.996   4.225  1.00 98.71           H  
ATOM   3096  C   SER B  37      -0.971 -21.266   4.067  1.00 98.71           C  
ATOM   3097  CB  SER B  37      -1.296 -23.044   2.296  1.00 98.71           C  
ATOM   3098  HB2 SER B  37      -0.471 -23.646   2.679  1.00 98.71           H  
ATOM   3099  HB3 SER B  37      -2.031 -23.711   1.846  1.00 98.71           H  
ATOM   3100  O   SER B  37      -1.168 -20.049   4.010  1.00 98.71           O  
ATOM   3101  OG  SER B  37      -0.802 -22.153   1.323  1.00 98.71           O  
ATOM   3102  HG  SER B  37      -0.213 -22.622   0.727  1.00 98.71           H  
ATOM   3103  N   MET B  38       0.076 -21.791   4.701  1.00 98.80           N  
ATOM   3104  H   MET B  38       0.208 -22.792   4.669  1.00 98.80           H  
ATOM   3105  CA  MET B  38       1.133 -21.020   5.352  1.00 98.80           C  
ATOM   3106  HA  MET B  38       1.275 -20.084   4.810  1.00 98.80           H  
ATOM   3107  C   MET B  38       2.459 -21.786   5.294  1.00 98.80           C  
ATOM   3108  CB  MET B  38       0.721 -20.671   6.794  1.00 98.80           C  
ATOM   3109  HB2 MET B  38       1.557 -20.179   7.292  1.00 98.80           H  
ATOM   3110  HB3 MET B  38      -0.109 -19.966   6.750  1.00 98.80           H  
ATOM   3111  O   MET B  38       2.464 -23.014   5.395  1.00 98.80           O  
ATOM   3112  CG  MET B  38       0.270 -21.868   7.640  1.00 98.80           C  
ATOM   3113  HG2 MET B  38       1.106 -22.560   7.743  1.00 98.80           H  
ATOM   3114  HG3 MET B  38      -0.542 -22.385   7.127  1.00 98.80           H  
ATOM   3115  SD  MET B  38      -0.324 -21.417   9.293  1.00 98.80           S  
ATOM   3116  CE  MET B  38      -0.741 -23.059   9.925  1.00 98.80           C  
ATOM   3117  HE1 MET B  38      -1.154 -22.963  10.929  1.00 98.80           H  
ATOM   3118  HE2 MET B  38      -1.479 -23.525   9.273  1.00 98.80           H  
ATOM   3119  HE3 MET B  38       0.154 -23.681   9.955  1.00 98.80           H  
ATOM   3120  N   ALA B  39       3.571 -21.068   5.153  1.00 98.86           N  
ATOM   3121  H   ALA B  39       3.492 -20.066   5.061  1.00 98.86           H  
ATOM   3122  CA  ALA B  39       4.926 -21.617   5.144  1.00 98.86           C  
ATOM   3123  HA  ALA B  39       4.935 -22.563   5.685  1.00 98.86           H  
ATOM   3124  C   ALA B  39       5.893 -20.657   5.850  1.00 98.86           C  
ATOM   3125  CB  ALA B  39       5.357 -21.889   3.697  1.00 98.86           C  
ATOM   3126  HB1 ALA B  39       6.351 -22.335   3.679  1.00 98.86           H  
ATOM   3127  HB2 ALA B  39       5.379 -20.956   3.134  1.00 98.86           H  
ATOM   3128  HB3 ALA B  39       4.659 -22.579   3.223  1.00 98.86           H  
ATOM   3129  O   ALA B  39       5.692 -19.439   5.844  1.00 98.86           O  
ATOM   3130  N   CYS B  40       6.934 -21.196   6.484  1.00 98.71           N  
ATOM   3131  H   CYS B  40       7.110 -22.189   6.422  1.00 98.71           H  
ATOM   3132  CA  CYS B  40       7.920 -20.382   7.184  1.00 98.71           C  
ATOM   3133  HA  CYS B  40       8.050 -19.465   6.609  1.00 98.71           H  
ATOM   3134  C   CYS B  40       9.308 -21.033   7.264  1.00 98.71           C  
ATOM   3135  CB  CYS B  40       7.387 -19.990   8.577  1.00 98.71           C  
ATOM   3136  HB2 CYS B  40       8.107 -19.324   9.052  1.00 98.71           H  
ATOM   3137  HB3 CYS B  40       6.457 -19.436   8.456  1.00 98.71           H  
ATOM   3138  O   CYS B  40       9.470 -22.254   7.209  1.00 98.71           O  
ATOM   3139  SG  CYS B  40       7.095 -21.441   9.640  1.00 98.71           S  
ATOM   3140  HG  CYS B  40       6.863 -20.750  10.760  1.00 98.71           H  
ATOM   3141  N   ARG B  41      10.309 -20.173   7.442  1.00 98.73           N  
ATOM   3142  H   ARG B  41      10.068 -19.194   7.382  1.00 98.73           H  
ATOM   3143  CA  ARG B  41      11.687 -20.465   7.831  1.00 98.73           C  
ATOM   3144  HA  ARG B  41      11.793 -21.507   8.135  1.00 98.73           H  
ATOM   3145  C   ARG B  41      12.004 -19.584   9.030  1.00 98.73           C  
ATOM   3146  CB  ARG B  41      12.636 -20.145   6.661  1.00 98.73           C  
ATOM   3147  HB2 ARG B  41      13.666 -20.190   7.016  1.00 98.73           H  
ATOM   3148  HB3 ARG B  41      12.455 -19.123   6.327  1.00 98.73           H  
ATOM   3149  O   ARG B  41      12.123 -18.371   8.884  1.00 98.73           O  
ATOM   3150  CG  ARG B  41      12.491 -21.076   5.454  1.00 98.73           C  
ATOM   3151  HG2 ARG B  41      13.100 -20.679   4.641  1.00 98.73           H  
ATOM   3152  HG3 ARG B  41      11.454 -21.109   5.119  1.00 98.73           H  
ATOM   3153  CD  ARG B  41      12.979 -22.484   5.797  1.00 98.73           C  
ATOM   3154  HD2 ARG B  41      13.982 -22.420   6.218  1.00 98.73           H  
ATOM   3155  HD3 ARG B  41      12.317 -22.930   6.540  1.00 98.73           H  
ATOM   3156  NE  ARG B  41      13.034 -23.321   4.595  1.00 98.73           N  
ATOM   3157  HE  ARG B  41      13.866 -23.261   4.025  1.00 98.73           H  
ATOM   3158  NH1 ARG B  41      10.912 -24.218   4.683  1.00 98.73           N  
ATOM   3159 HH11 ARG B  41      10.195 -24.637   4.108  1.00 98.73           H  
ATOM   3160 HH12 ARG B  41      10.630 -23.661   5.476  1.00 98.73           H  
ATOM   3161  NH2 ARG B  41      12.304 -24.707   3.004  1.00 98.73           N  
ATOM   3162 HH21 ARG B  41      11.577 -25.286   2.608  1.00 98.73           H  
ATOM   3163 HH22 ARG B  41      13.123 -24.531   2.440  1.00 98.73           H  
ATOM   3164  CZ  ARG B  41      12.072 -24.074   4.107  1.00 98.73           C  
ATOM   3165  N   LEU B  42      12.085 -20.184  10.209  1.00 98.61           N  
ATOM   3166  H   LEU B  42      11.987 -21.189  10.244  1.00 98.61           H  
ATOM   3167  CA  LEU B  42      12.342 -19.523  11.484  1.00 98.61           C  
ATOM   3168  HA  LEU B  42      12.565 -18.474  11.291  1.00 98.61           H  
ATOM   3169  C   LEU B  42      13.581 -20.143  12.166  1.00 98.61           C  
ATOM   3170  CB  LEU B  42      11.082 -19.618  12.370  1.00 98.61           C  
ATOM   3171  HB2 LEU B  42      10.818 -20.672  12.465  1.00 98.61           H  
ATOM   3172  HB3 LEU B  42      11.314 -19.247  13.368  1.00 98.61           H  
ATOM   3173  O   LEU B  42      13.973 -21.262  11.819  1.00 98.61           O  
ATOM   3174  CG  LEU B  42       9.843 -18.870  11.848  1.00 98.61           C  
ATOM   3175  HG  LEU B  42       9.580 -19.245  10.859  1.00 98.61           H  
ATOM   3176  CD1 LEU B  42       8.665 -19.137  12.785  1.00 98.61           C  
ATOM   3177 HD11 LEU B  42       7.779 -18.625  12.412  1.00 98.61           H  
ATOM   3178 HD12 LEU B  42       8.472 -20.209  12.823  1.00 98.61           H  
ATOM   3179 HD13 LEU B  42       8.898 -18.774  13.787  1.00 98.61           H  
ATOM   3180  CD2 LEU B  42      10.054 -17.359  11.765  1.00 98.61           C  
ATOM   3181 HD21 LEU B  42      10.804 -17.135  11.006  1.00 98.61           H  
ATOM   3182 HD22 LEU B  42      10.388 -16.970  12.727  1.00 98.61           H  
ATOM   3183 HD23 LEU B  42       9.125 -16.869  11.472  1.00 98.61           H  
ATOM   3184  N   PRO B  43      14.210 -19.431  13.120  1.00 97.95           N  
ATOM   3185  CA  PRO B  43      15.419 -19.883  13.807  1.00 97.95           C  
ATOM   3186  HA  PRO B  43      16.222 -19.982  13.077  1.00 97.95           H  
ATOM   3187  C   PRO B  43      15.243 -21.217  14.545  1.00 97.95           C  
ATOM   3188  CB  PRO B  43      15.766 -18.759  14.789  1.00 97.95           C  
ATOM   3189  HB2 PRO B  43      15.273 -18.934  15.745  1.00 97.95           H  
ATOM   3190  HB3 PRO B  43      16.841 -18.655  14.942  1.00 97.95           H  
ATOM   3191  O   PRO B  43      14.124 -21.632  14.851  1.00 97.95           O  
ATOM   3192  CG  PRO B  43      15.145 -17.519  14.162  1.00 97.95           C  
ATOM   3193  HG2 PRO B  43      14.938 -16.750  14.906  1.00 97.95           H  
ATOM   3194  HG3 PRO B  43      15.790 -17.137  13.370  1.00 97.95           H  
ATOM   3195  CD  PRO B  43      13.866 -18.089  13.566  1.00 97.95           C  
ATOM   3196  HD2 PRO B  43      13.102 -18.146  14.340  1.00 97.95           H  
ATOM   3197  HD3 PRO B  43      13.526 -17.451  12.749  1.00 97.95           H  
ATOM   3198  N   GLY B  44      16.357 -21.882  14.863  1.00 97.71           N  
ATOM   3199  H   GLY B  44      17.244 -21.539  14.523  1.00 97.71           H  
ATOM   3200  CA  GLY B  44      16.368 -23.126  15.640  1.00 97.71           C  
ATOM   3201  HA2 GLY B  44      15.836 -22.985  16.581  1.00 97.71           H  
ATOM   3202  HA3 GLY B  44      17.405 -23.378  15.860  1.00 97.71           H  
ATOM   3203  C   GLY B  44      15.753 -24.318  14.902  1.00 97.71           C  
ATOM   3204  O   GLY B  44      15.040 -25.128  15.497  1.00 97.71           O  
ATOM   3205  N   GLY B  45      15.993 -24.408  13.592  1.00 97.41           N  
ATOM   3206  H   GLY B  45      16.699 -23.786  13.224  1.00 97.41           H  
ATOM   3207  CA  GLY B  45      15.516 -25.510  12.751  1.00 97.41           C  
ATOM   3208  HA2 GLY B  45      15.836 -26.452  13.197  1.00 97.41           H  
ATOM   3209  HA3 GLY B  45      15.987 -25.417  11.773  1.00 97.41           H  
ATOM   3210  C   GLY B  45      13.993 -25.573  12.536  1.00 97.41           C  
ATOM   3211  O   GLY B  45      13.466 -26.636  12.176  1.00 97.41           O  
ATOM   3212  N   VAL B  46      13.268 -24.469  12.751  1.00 98.29           N  
ATOM   3213  H   VAL B  46      13.751 -23.632  13.045  1.00 98.29           H  
ATOM   3214  CA  VAL B  46      11.814 -24.386  12.543  1.00 98.29           C  
ATOM   3215  HA  VAL B  46      11.382 -25.372  12.713  1.00 98.29           H  
ATOM   3216  C   VAL B  46      11.512 -23.991  11.095  1.00 98.29           C  
ATOM   3217  CB  VAL B  46      11.156 -23.436  13.562  1.00 98.29           C  
ATOM   3218  HB  VAL B  46      11.594 -22.442  13.470  1.00 98.29           H  
ATOM   3219  O   VAL B  46      11.370 -22.824  10.753  1.00 98.29           O  
ATOM   3220  CG1 VAL B  46       9.636 -23.351  13.348  1.00 98.29           C  
ATOM   3221 HG11 VAL B  46       9.197 -22.742  14.139  1.00 98.29           H  
ATOM   3222 HG12 VAL B  46       9.196 -24.348  13.371  1.00 98.29           H  
ATOM   3223 HG13 VAL B  46       9.406 -22.873  12.396  1.00 98.29           H  
ATOM   3224  CG2 VAL B  46      11.377 -23.919  14.999  1.00 98.29           C  
ATOM   3225 HG21 VAL B  46      10.889 -23.235  15.693  1.00 98.29           H  
ATOM   3226 HG22 VAL B  46      10.978 -24.924  15.137  1.00 98.29           H  
ATOM   3227 HG23 VAL B  46      12.442 -23.920  15.233  1.00 98.29           H  
ATOM   3228  N   ASN B  47      11.379 -24.985  10.221  1.00 97.82           N  
ATOM   3229  H   ASN B  47      11.603 -25.921  10.525  1.00 97.82           H  
ATOM   3230  CA  ASN B  47      11.083 -24.808   8.793  1.00 97.82           C  
ATOM   3231  HA  ASN B  47      11.115 -23.745   8.551  1.00 97.82           H  
ATOM   3232  C   ASN B  47       9.667 -25.269   8.392  1.00 97.82           C  
ATOM   3233  CB  ASN B  47      12.191 -25.495   7.983  1.00 97.82           C  
ATOM   3234  HB2 ASN B  47      13.160 -25.080   8.260  1.00 97.82           H  
ATOM   3235  HB3 ASN B  47      12.029 -25.289   6.925  1.00 97.82           H  
ATOM   3236  O   ASN B  47       9.379 -25.470   7.218  1.00 97.82           O  
ATOM   3237  CG  ASN B  47      12.241 -27.003   8.162  1.00 97.82           C  
ATOM   3238  ND2 ASN B  47      12.885 -27.686   7.247  1.00 97.82           N  
ATOM   3239 HD21 ASN B  47      12.857 -28.694   7.305  1.00 97.82           H  
ATOM   3240 HD22 ASN B  47      13.253 -27.210   6.436  1.00 97.82           H  
ATOM   3241  OD1 ASN B  47      11.740 -27.586   9.119  1.00 97.82           O  
ATOM   3242  N   THR B  48       8.784 -25.487   9.368  1.00 97.73           N  
ATOM   3243  H   THR B  48       9.063 -25.266  10.313  1.00 97.73           H  
ATOM   3244  CA  THR B  48       7.390 -25.888   9.143  1.00 97.73           C  
ATOM   3245  HA  THR B  48       7.083 -25.460   8.189  1.00 97.73           H  
ATOM   3246  C   THR B  48       6.487 -25.344  10.255  1.00 97.73           C  
ATOM   3247  CB  THR B  48       7.251 -27.418   9.015  1.00 97.73           C  
ATOM   3248  HB  THR B  48       7.700 -27.729   8.072  1.00 97.73           H  
ATOM   3249  O   THR B  48       6.907 -25.323  11.420  1.00 97.73           O  
ATOM   3250  CG2 THR B  48       7.913 -28.210  10.142  1.00 97.73           C  
ATOM   3251 HG21 THR B  48       8.991 -28.051  10.120  1.00 97.73           H  
ATOM   3252 HG22 THR B  48       7.511 -27.888  11.104  1.00 97.73           H  
ATOM   3253 HG23 THR B  48       7.717 -29.273  10.005  1.00 97.73           H  
ATOM   3254  OG1 THR B  48       5.893 -27.808   9.018  1.00 97.73           O  
ATOM   3255  HG1 THR B  48       5.693 -28.098   8.125  1.00 97.73           H  
ATOM   3256  N   PRO B  49       5.226 -24.969   9.955  1.00 98.37           N  
ATOM   3257  CA  PRO B  49       4.269 -24.519  10.967  1.00 98.37           C  
ATOM   3258  HA  PRO B  49       4.634 -23.586  11.397  1.00 98.37           H  
ATOM   3259  C   PRO B  49       4.031 -25.529  12.103  1.00 98.37           C  
ATOM   3260  CB  PRO B  49       2.971 -24.245  10.201  1.00 98.37           C  
ATOM   3261  HB2 PRO B  49       2.345 -25.137  10.188  1.00 98.37           H  
ATOM   3262  HB3 PRO B  49       2.426 -23.403  10.630  1.00 98.37           H  
ATOM   3263  O   PRO B  49       3.752 -25.125  13.229  1.00 98.37           O  
ATOM   3264  CG  PRO B  49       3.435 -23.938   8.780  1.00 98.37           C  
ATOM   3265  HG2 PRO B  49       2.669 -24.176   8.042  1.00 98.37           H  
ATOM   3266  HG3 PRO B  49       3.734 -22.892   8.706  1.00 98.37           H  
ATOM   3267  CD  PRO B  49       4.657 -24.832   8.618  1.00 98.37           C  
ATOM   3268  HD2 PRO B  49       5.352 -24.360   7.923  1.00 98.37           H  
ATOM   3269  HD3 PRO B  49       4.350 -25.809   8.243  1.00 98.37           H  
ATOM   3270  N   GLN B  50       4.174 -26.835  11.842  1.00 97.56           N  
ATOM   3271  H   GLN B  50       4.425 -27.120  10.906  1.00 97.56           H  
ATOM   3272  CA  GLN B  50       4.006 -27.865  12.873  1.00 97.56           C  
ATOM   3273  HA  GLN B  50       3.046 -27.704  13.363  1.00 97.56           H  
ATOM   3274  C   GLN B  50       5.090 -27.770  13.958  1.00 97.56           C  
ATOM   3275  CB  GLN B  50       3.985 -29.252  12.208  1.00 97.56           C  
ATOM   3276  HB2 GLN B  50       3.170 -29.287  11.485  1.00 97.56           H  
ATOM   3277  HB3 GLN B  50       4.920 -29.402  11.668  1.00 97.56           H  
ATOM   3278  O   GLN B  50       4.769 -27.775  15.145  1.00 97.56           O  
ATOM   3279  CG  GLN B  50       3.813 -30.405  13.212  1.00 97.56           C  
ATOM   3280  HG2 GLN B  50       4.665 -30.422  13.892  1.00 97.56           H  
ATOM   3281  HG3 GLN B  50       3.820 -31.349  12.666  1.00 97.56           H  
ATOM   3282  CD  GLN B  50       2.521 -30.342  14.024  1.00 97.56           C  
ATOM   3283  NE2 GLN B  50       2.526 -30.879  15.222  1.00 97.56           N  
ATOM   3284 HE21 GLN B  50       3.397 -31.223  15.599  1.00 97.56           H  
ATOM   3285 HE22 GLN B  50       1.679 -30.816  15.769  1.00 97.56           H  
ATOM   3286  OE1 GLN B  50       1.494 -29.836  13.593  1.00 97.56           O  
ATOM   3287  N   ARG B  51       6.361 -27.606  13.562  1.00 98.37           N  
ATOM   3288  H   ARG B  51       6.542 -27.520  12.572  1.00 98.37           H  
ATOM   3289  CA  ARG B  51       7.472 -27.409  14.510  1.00 98.37           C  
ATOM   3290  HA  ARG B  51       7.446 -28.194  15.266  1.00 98.37           H  
ATOM   3291  C   ARG B  51       7.335 -26.094  15.272  1.00 98.37           C  
ATOM   3292  CB  ARG B  51       8.833 -27.447  13.801  1.00 98.37           C  
ATOM   3293  HB2 ARG B  51       9.581 -27.037  14.479  1.00 98.37           H  
ATOM   3294  HB3 ARG B  51       8.805 -26.818  12.912  1.00 98.37           H  
ATOM   3295  O   ARG B  51       7.664 -26.045  16.451  1.00 98.37           O  
ATOM   3296  CG  ARG B  51       9.273 -28.867  13.427  1.00 98.37           C  
ATOM   3297  HG2 ARG B  51       9.289 -29.493  14.319  1.00 98.37           H  
ATOM   3298  HG3 ARG B  51       8.577 -29.295  12.705  1.00 98.37           H  
ATOM   3299  CD  ARG B  51      10.684 -28.801  12.828  1.00 98.37           C  
ATOM   3300  HD2 ARG B  51      11.379 -28.482  13.605  1.00 98.37           H  
ATOM   3301  HD3 ARG B  51      10.697 -28.059  12.030  1.00 98.37           H  
ATOM   3302  NE  ARG B  51      11.108 -30.098  12.279  1.00 98.37           N  
ATOM   3303  HE  ARG B  51      10.432 -30.848  12.313  1.00 98.37           H  
ATOM   3304  NH1 ARG B  51      13.250 -29.465  11.715  1.00 98.37           N  
ATOM   3305 HH11 ARG B  51      14.134 -29.642  11.260  1.00 98.37           H  
ATOM   3306 HH12 ARG B  51      13.073 -28.516  12.011  1.00 98.37           H  
ATOM   3307  NH2 ARG B  51      12.536 -31.519  11.230  1.00 98.37           N  
ATOM   3308 HH21 ARG B  51      13.437 -31.686  10.805  1.00 98.37           H  
ATOM   3309 HH22 ARG B  51      11.803 -32.213  11.187  1.00 98.37           H  
ATOM   3310  CZ  ARG B  51      12.291 -30.348  11.749  1.00 98.37           C  
ATOM   3311  N   LEU B  52       6.808 -25.046  14.628  1.00 98.54           N  
ATOM   3312  H   LEU B  52       6.599 -25.140  13.645  1.00 98.54           H  
ATOM   3313  CA  LEU B  52       6.498 -23.789  15.311  1.00 98.54           C  
ATOM   3314  HA  LEU B  52       7.406 -23.435  15.800  1.00 98.54           H  
ATOM   3315  C   LEU B  52       5.448 -24.007  16.410  1.00 98.54           C  
ATOM   3316  CB  LEU B  52       6.043 -22.733  14.285  1.00 98.54           C  
ATOM   3317  HB2 LEU B  52       5.195 -23.127  13.725  1.00 98.54           H  
ATOM   3318  HB3 LEU B  52       6.853 -22.553  13.577  1.00 98.54           H  
ATOM   3319  O   LEU B  52       5.629 -23.537  17.528  1.00 98.54           O  
ATOM   3320  CG  LEU B  52       5.613 -21.392  14.910  1.00 98.54           C  
ATOM   3321  HG  LEU B  52       4.766 -21.558  15.575  1.00 98.54           H  
ATOM   3322  CD1 LEU B  52       6.739 -20.725  15.703  1.00 98.54           C  
ATOM   3323 HD11 LEU B  52       7.630 -20.620  15.085  1.00 98.54           H  
ATOM   3324 HD12 LEU B  52       6.983 -21.321  16.582  1.00 98.54           H  
ATOM   3325 HD13 LEU B  52       6.421 -19.739  16.044  1.00 98.54           H  
ATOM   3326  CD2 LEU B  52       5.148 -20.440  13.807  1.00 98.54           C  
ATOM   3327 HD21 LEU B  52       5.966 -20.239  13.115  1.00 98.54           H  
ATOM   3328 HD22 LEU B  52       4.814 -19.501  14.248  1.00 98.54           H  
ATOM   3329 HD23 LEU B  52       4.317 -20.887  13.261  1.00 98.54           H  
ATOM   3330  N   TRP B  53       4.368 -24.739  16.122  1.00 98.70           N  
ATOM   3331  H   TRP B  53       4.256 -25.101  15.186  1.00 98.70           H  
ATOM   3332  CA  TRP B  53       3.349 -25.046  17.130  1.00 98.70           C  
ATOM   3333  HA  TRP B  53       2.968 -24.111  17.539  1.00 98.70           H  
ATOM   3334  C   TRP B  53       3.909 -25.844  18.312  1.00 98.70           C  
ATOM   3335  CB  TRP B  53       2.189 -25.809  16.488  1.00 98.70           C  
ATOM   3336  HB2 TRP B  53       1.720 -25.173  15.738  1.00 98.70           H  
ATOM   3337  HB3 TRP B  53       2.570 -26.698  15.985  1.00 98.70           H  
ATOM   3338  O   TRP B  53       3.608 -25.525  19.462  1.00 98.70           O  
ATOM   3339  CG  TRP B  53       1.148 -26.223  17.476  1.00 98.70           C  
ATOM   3340  CD1 TRP B  53       0.869 -27.494  17.839  1.00 98.70           C  
ATOM   3341  HD1 TRP B  53       1.356 -28.364  17.425  1.00 98.70           H  
ATOM   3342  CD2 TRP B  53       0.308 -25.369  18.306  1.00 98.70           C  
ATOM   3343  CE2 TRP B  53      -0.461 -26.205  19.170  1.00 98.70           C  
ATOM   3344  CE3 TRP B  53       0.125 -23.974  18.417  1.00 98.70           C  
ATOM   3345  HE3 TRP B  53       0.708 -23.311  17.796  1.00 98.70           H  
ATOM   3346  NE1 TRP B  53      -0.097 -27.490  18.827  1.00 98.70           N  
ATOM   3347  HE1 TRP B  53      -0.481 -28.333  19.228  1.00 98.70           H  
ATOM   3348  CH2 TRP B  53      -1.516 -24.290  20.192  1.00 98.70           C  
ATOM   3349  HH2 TRP B  53      -2.180 -23.868  20.932  1.00 98.70           H  
ATOM   3350  CZ2 TRP B  53      -1.359 -25.683  20.110  1.00 98.70           C  
ATOM   3351  HZ2 TRP B  53      -1.910 -26.334  20.773  1.00 98.70           H  
ATOM   3352  CZ3 TRP B  53      -0.788 -23.440  19.343  1.00 98.70           C  
ATOM   3353  HZ3 TRP B  53      -0.914 -22.370  19.421  1.00 98.70           H  
ATOM   3354  N   GLU B  54       4.734 -26.855  18.037  1.00 98.51           N  
ATOM   3355  H   GLU B  54       4.922 -27.076  17.069  1.00 98.51           H  
ATOM   3356  CA  GLU B  54       5.400 -27.660  19.067  1.00 98.51           C  
ATOM   3357  HA  GLU B  54       4.647 -28.105  19.717  1.00 98.51           H  
ATOM   3358  C   GLU B  54       6.279 -26.783  19.971  1.00 98.51           C  
ATOM   3359  CB  GLU B  54       6.189 -28.798  18.396  1.00 98.51           C  
ATOM   3360  HB2 GLU B  54       6.789 -28.383  17.585  1.00 98.51           H  
ATOM   3361  HB3 GLU B  54       6.855 -29.260  19.125  1.00 98.51           H  
ATOM   3362  O   GLU B  54       6.078 -26.787  21.187  1.00 98.51           O  
ATOM   3363  CG  GLU B  54       5.229 -29.872  17.851  1.00 98.51           C  
ATOM   3364  HG2 GLU B  54       4.385 -29.386  17.361  1.00 98.51           H  
ATOM   3365  HG3 GLU B  54       4.824 -30.430  18.695  1.00 98.51           H  
ATOM   3366  CD  GLU B  54       5.848 -30.856  16.844  1.00 98.51           C  
ATOM   3367  OE1 GLU B  54       5.047 -31.666  16.312  1.00 98.51           O  
ATOM   3368  OE2 GLU B  54       7.067 -30.790  16.564  1.00 98.51           O  
ATOM   3369  N   LEU B  55       7.131 -25.935  19.381  1.00 98.44           N  
ATOM   3370  H   LEU B  55       7.236 -25.985  18.378  1.00 98.44           H  
ATOM   3371  CA  LEU B  55       7.966 -24.970  20.107  1.00 98.44           C  
ATOM   3372  HA  LEU B  55       8.657 -25.524  20.742  1.00 98.44           H  
ATOM   3373  C   LEU B  55       7.134 -24.046  21.015  1.00 98.44           C  
ATOM   3374  CB  LEU B  55       8.762 -24.148  19.072  1.00 98.44           C  
ATOM   3375  HB2 LEU B  55       9.369 -24.822  18.467  1.00 98.44           H  
ATOM   3376  HB3 LEU B  55       8.053 -23.657  18.406  1.00 98.44           H  
ATOM   3377  O   LEU B  55       7.468 -23.851  22.185  1.00 98.44           O  
ATOM   3378  CG  LEU B  55       9.672 -23.068  19.689  1.00 98.44           C  
ATOM   3379  HG  LEU B  55       9.120 -22.488  20.429  1.00 98.44           H  
ATOM   3380  CD1 LEU B  55      10.899 -23.686  20.356  1.00 98.44           C  
ATOM   3381 HD11 LEU B  55      11.506 -22.902  20.808  1.00 98.44           H  
ATOM   3382 HD12 LEU B  55      11.500 -24.219  19.619  1.00 98.44           H  
ATOM   3383 HD13 LEU B  55      10.588 -24.387  21.131  1.00 98.44           H  
ATOM   3384  CD2 LEU B  55      10.141 -22.091  18.613  1.00 98.44           C  
ATOM   3385 HD21 LEU B  55       9.282 -21.654  18.103  1.00 98.44           H  
ATOM   3386 HD22 LEU B  55      10.712 -21.288  19.081  1.00 98.44           H  
ATOM   3387 HD23 LEU B  55      10.772 -22.607  17.890  1.00 98.44           H  
ATOM   3388  N   LEU B  56       6.043 -23.482  20.486  1.00 98.34           N  
ATOM   3389  H   LEU B  56       5.836 -23.679  19.517  1.00 98.34           H  
ATOM   3390  CA  LEU B  56       5.178 -22.556  21.224  1.00 98.34           C  
ATOM   3391  HA  LEU B  56       5.784 -21.746  21.630  1.00 98.34           H  
ATOM   3392  C   LEU B  56       4.499 -23.235  22.416  1.00 98.34           C  
ATOM   3393  CB  LEU B  56       4.107 -21.989  20.277  1.00 98.34           C  
ATOM   3394  HB2 LEU B  56       3.616 -22.822  19.774  1.00 98.34           H  
ATOM   3395  HB3 LEU B  56       3.353 -21.473  20.872  1.00 98.34           H  
ATOM   3396  O   LEU B  56       4.444 -22.672  23.507  1.00 98.34           O  
ATOM   3397  CG  LEU B  56       4.639 -21.009  19.220  1.00 98.34           C  
ATOM   3398  HG  LEU B  56       5.505 -21.427  18.708  1.00 98.34           H  
ATOM   3399  CD1 LEU B  56       3.533 -20.741  18.198  1.00 98.34           C  
ATOM   3400 HD11 LEU B  56       3.326 -21.659  17.648  1.00 98.34           H  
ATOM   3401 HD12 LEU B  56       3.857 -19.977  17.491  1.00 98.34           H  
ATOM   3402 HD13 LEU B  56       2.627 -20.419  18.712  1.00 98.34           H  
ATOM   3403  CD2 LEU B  56       5.075 -19.681  19.831  1.00 98.34           C  
ATOM   3404 HD21 LEU B  56       4.237 -19.184  20.318  1.00 98.34           H  
ATOM   3405 HD22 LEU B  56       5.486 -19.048  19.045  1.00 98.34           H  
ATOM   3406 HD23 LEU B  56       5.863 -19.847  20.565  1.00 98.34           H  
ATOM   3407  N   ARG B  57       3.986 -24.452  22.220  1.00 97.95           N  
ATOM   3408  H   ARG B  57       4.094 -24.867  21.305  1.00 97.95           H  
ATOM   3409  CA  ARG B  57       3.243 -25.184  23.254  1.00 97.95           C  
ATOM   3410  HA  ARG B  57       2.530 -24.496  23.707  1.00 97.95           H  
ATOM   3411  C   ARG B  57       4.146 -25.686  24.380  1.00 97.95           C  
ATOM   3412  CB  ARG B  57       2.497 -26.331  22.571  1.00 97.95           C  
ATOM   3413  HB2 ARG B  57       3.173 -27.177  22.443  1.00 97.95           H  
ATOM   3414  HB3 ARG B  57       2.167 -26.006  21.584  1.00 97.95           H  
ATOM   3415  O   ARG B  57       3.686 -25.809  25.516  1.00 97.95           O  
ATOM   3416  CG  ARG B  57       1.246 -26.740  23.352  1.00 97.95           C  
ATOM   3417  HG2 ARG B  57       1.492 -26.986  24.385  1.00 97.95           H  
ATOM   3418  HG3 ARG B  57       0.540 -25.910  23.345  1.00 97.95           H  
ATOM   3419  CD  ARG B  57       0.607 -27.944  22.660  1.00 97.95           C  
ATOM   3420  HD2 ARG B  57       0.647 -27.796  21.581  1.00 97.95           H  
ATOM   3421  HD3 ARG B  57      -0.447 -27.977  22.933  1.00 97.95           H  
ATOM   3422  NE  ARG B  57       1.302 -29.195  23.021  1.00 97.95           N  
ATOM   3423  HE  ARG B  57       2.250 -29.283  22.686  1.00 97.95           H  
ATOM   3424  NH1 ARG B  57      -0.380 -30.072  24.305  1.00 97.95           N  
ATOM   3425 HH11 ARG B  57      -0.722 -30.744  24.978  1.00 97.95           H  
ATOM   3426 HH12 ARG B  57      -0.901 -29.223  24.144  1.00 97.95           H  
ATOM   3427  NH2 ARG B  57       1.565 -31.178  24.090  1.00 97.95           N  
ATOM   3428 HH21 ARG B  57       1.225 -31.897  24.713  1.00 97.95           H  
ATOM   3429 HH22 ARG B  57       2.506 -31.212  23.723  1.00 97.95           H  
ATOM   3430  CZ  ARG B  57       0.824 -30.143  23.801  1.00 97.95           C  
ATOM   3431  N   GLU B  58       5.406 -25.976  24.059  1.00 97.33           N  
ATOM   3432  H   GLU B  58       5.673 -25.924  23.086  1.00 97.33           H  
ATOM   3433  CA  GLU B  58       6.460 -26.314  25.021  1.00 97.33           C  
ATOM   3434  HA  GLU B  58       6.074 -27.023  25.753  1.00 97.33           H  
ATOM   3435  C   GLU B  58       6.954 -25.097  25.815  1.00 97.33           C  
ATOM   3436  CB  GLU B  58       7.633 -26.974  24.274  1.00 97.33           C  
ATOM   3437  HB2 GLU B  58       8.487 -27.047  24.947  1.00 97.33           H  
ATOM   3438  HB3 GLU B  58       7.914 -26.358  23.420  1.00 97.33           H  
ATOM   3439  O   GLU B  58       7.560 -25.272  26.871  1.00 97.33           O  
ATOM   3440  CG  GLU B  58       7.265 -28.391  23.803  1.00 97.33           C  
ATOM   3441  HG2 GLU B  58       7.064 -28.998  24.686  1.00 97.33           H  
ATOM   3442  HG3 GLU B  58       6.341 -28.361  23.226  1.00 97.33           H  
ATOM   3443  CD  GLU B  58       8.358 -29.079  22.971  1.00 97.33           C  
ATOM   3444  OE1 GLU B  58       8.038 -30.168  22.440  1.00 97.33           O  
ATOM   3445  OE2 GLU B  58       9.510 -28.588  22.950  1.00 97.33           O  
ATOM   3446  N   GLY B  59       6.681 -23.877  25.337  1.00 97.74           N  
ATOM   3447  H   GLY B  59       6.152 -23.797  24.480  1.00 97.74           H  
ATOM   3448  CA  GLY B  59       7.267 -22.660  25.891  1.00 97.74           C  
ATOM   3449  HA2 GLY B  59       7.100 -22.627  26.968  1.00 97.74           H  
ATOM   3450  HA3 GLY B  59       6.790 -21.796  25.430  1.00 97.74           H  
ATOM   3451  C   GLY B  59       8.773 -22.580  25.626  1.00 97.74           C  
ATOM   3452  O   GLY B  59       9.527 -22.150  26.495  1.00 97.74           O  
ATOM   3453  N   GLY B  60       9.222 -23.051  24.459  1.00 97.39           N  
ATOM   3454  H   GLY B  60       8.553 -23.388  23.781  1.00 97.39           H  
ATOM   3455  CA  GLY B  60      10.633 -23.038  24.080  1.00 97.39           C  
ATOM   3456  HA2 GLY B  60      11.232 -23.337  24.939  1.00 97.39           H  
ATOM   3457  HA3 GLY B  60      10.801 -23.766  23.286  1.00 97.39           H  
ATOM   3458  C   GLY B  60      11.125 -21.669  23.599  1.00 97.39           C  
ATOM   3459  O   GLY B  60      10.338 -20.813  23.183  1.00 97.39           O  
ATOM   3460  N   GLU B  61      12.448 -21.500  23.622  1.00 95.45           N  
ATOM   3461  H   GLU B  61      13.020 -22.266  23.947  1.00 95.45           H  
ATOM   3462  CA  GLU B  61      13.173 -20.370  23.030  1.00 95.45           C  
ATOM   3463  HA  GLU B  61      12.456 -19.643  22.647  1.00 95.45           H  
ATOM   3464  C   GLU B  61      14.049 -20.840  21.863  1.00 95.45           C  
ATOM   3465  CB  GLU B  61      14.070 -19.658  24.058  1.00 95.45           C  
ATOM   3466  HB2 GLU B  61      14.626 -20.404  24.626  1.00 95.45           H  
ATOM   3467  HB3 GLU B  61      14.790 -19.048  23.514  1.00 95.45           H  
ATOM   3468  O   GLU B  61      14.586 -21.948  21.882  1.00 95.45           O  
ATOM   3469  CG  GLU B  61      13.320 -18.725  25.016  1.00 95.45           C  
ATOM   3470  HG2 GLU B  61      12.691 -19.323  25.675  1.00 95.45           H  
ATOM   3471  HG3 GLU B  61      12.679 -18.065  24.431  1.00 95.45           H  
ATOM   3472  CD  GLU B  61      14.302 -17.886  25.856  1.00 95.45           C  
ATOM   3473  OE1 GLU B  61      14.078 -16.666  25.989  1.00 95.45           O  
ATOM   3474  OE2 GLU B  61      15.310 -18.440  26.359  1.00 95.45           O  
ATOM   3475  N   THR B  62      14.250 -19.967  20.874  1.00 97.21           N  
ATOM   3476  H   THR B  62      13.760 -19.084  20.918  1.00 97.21           H  
ATOM   3477  CA  THR B  62      15.142 -20.202  19.715  1.00 97.21           C  
ATOM   3478  HA  THR B  62      15.564 -21.204  19.802  1.00 97.21           H  
ATOM   3479  C   THR B  62      16.372 -19.287  19.696  1.00 97.21           C  
ATOM   3480  CB  THR B  62      14.369 -20.169  18.387  1.00 97.21           C  
ATOM   3481  HB  THR B  62      15.042 -19.954  17.558  1.00 97.21           H  
ATOM   3482  O   THR B  62      17.043 -19.142  18.676  1.00 97.21           O  
ATOM   3483  CG2 THR B  62      13.703 -21.508  18.109  1.00 97.21           C  
ATOM   3484 HG21 THR B  62      13.055 -21.783  18.941  1.00 97.21           H  
ATOM   3485 HG22 THR B  62      13.112 -21.445  17.196  1.00 97.21           H  
ATOM   3486 HG23 THR B  62      14.460 -22.284  17.998  1.00 97.21           H  
ATOM   3487  OG1 THR B  62      13.332 -19.223  18.432  1.00 97.21           O  
ATOM   3488  HG1 THR B  62      12.764 -19.454  19.170  1.00 97.21           H  
ATOM   3489  N   LEU B  63      16.701 -18.680  20.841  1.00 94.91           N  
ATOM   3490  H   LEU B  63      16.139 -18.874  21.657  1.00 94.91           H  
ATOM   3491  CA  LEU B  63      17.864 -17.810  20.995  1.00 94.91           C  
ATOM   3492  HA  LEU B  63      17.872 -17.118  20.153  1.00 94.91           H  
ATOM   3493  C   LEU B  63      19.177 -18.619  20.969  1.00 94.91           C  
ATOM   3494  CB  LEU B  63      17.701 -17.014  22.304  1.00 94.91           C  
ATOM   3495  HB2 LEU B  63      17.974 -17.662  23.137  1.00 94.91           H  
ATOM   3496  HB3 LEU B  63      16.655 -16.737  22.439  1.00 94.91           H  
ATOM   3497  O   LEU B  63      19.359 -19.560  21.745  1.00 94.91           O  
ATOM   3498  CG  LEU B  63      18.546 -15.731  22.346  1.00 94.91           C  
ATOM   3499  HG  LEU B  63      19.541 -15.934  21.947  1.00 94.91           H  
ATOM   3500  CD1 LEU B  63      17.891 -14.609  21.539  1.00 94.91           C  
ATOM   3501 HD11 LEU B  63      18.523 -13.721  21.559  1.00 94.91           H  
ATOM   3502 HD12 LEU B  63      16.922 -14.354  21.968  1.00 94.91           H  
ATOM   3503 HD13 LEU B  63      17.745 -14.918  20.504  1.00 94.91           H  
ATOM   3504  CD2 LEU B  63      18.686 -15.257  23.791  1.00 94.91           C  
ATOM   3505 HD21 LEU B  63      19.204 -14.298  23.830  1.00 94.91           H  
ATOM   3506 HD22 LEU B  63      19.237 -15.993  24.376  1.00 94.91           H  
ATOM   3507 HD23 LEU B  63      17.692 -15.132  24.221  1.00 94.91           H  
ATOM   3508  N   SER B  64      20.127 -18.213  20.128  1.00 97.35           N  
ATOM   3509  H   SER B  64      19.919 -17.443  19.508  1.00 97.35           H  
ATOM   3510  CA  SER B  64      21.457 -18.817  19.987  1.00 97.35           C  
ATOM   3511  HA  SER B  64      21.609 -19.537  20.791  1.00 97.35           H  
ATOM   3512  C   SER B  64      22.568 -17.766  20.096  1.00 97.35           C  
ATOM   3513  CB  SER B  64      21.536 -19.590  18.660  1.00 97.35           C  
ATOM   3514  HB2 SER B  64      20.671 -20.247  18.581  1.00 97.35           H  
ATOM   3515  HB3 SER B  64      22.435 -20.207  18.648  1.00 97.35           H  
ATOM   3516  O   SER B  64      22.313 -16.578  20.295  1.00 97.35           O  
ATOM   3517  OG  SER B  64      21.558 -18.726  17.541  1.00 97.35           O  
ATOM   3518  HG  SER B  64      22.407 -18.287  17.455  1.00 97.35           H  
ATOM   3519  N   GLY B  65      23.827 -18.203  19.989  1.00 97.05           N  
ATOM   3520  H   GLY B  65      23.970 -19.180  19.780  1.00 97.05           H  
ATOM   3521  CA  GLY B  65      24.936 -17.286  19.705  1.00 97.05           C  
ATOM   3522  HA2 GLY B  65      25.888 -17.781  19.900  1.00 97.05           H  
ATOM   3523  HA3 GLY B  65      24.871 -16.409  20.349  1.00 97.05           H  
ATOM   3524  C   GLY B  65      24.922 -16.820  18.245  1.00 97.05           C  
ATOM   3525  O   GLY B  65      24.169 -17.357  17.428  1.00 97.05           O  
ATOM   3526  N   PHE B  66      25.773 -15.846  17.923  1.00 97.66           N  
ATOM   3527  H   PHE B  66      26.285 -15.385  18.662  1.00 97.66           H  
ATOM   3528  CA  PHE B  66      25.965 -15.368  16.550  1.00 97.66           C  
ATOM   3529  HA  PHE B  66      24.990 -15.071  16.165  1.00 97.66           H  
ATOM   3530  C   PHE B  66      26.503 -16.463  15.602  1.00 97.66           C  
ATOM   3531  CB  PHE B  66      26.893 -14.139  16.559  1.00 97.66           C  
ATOM   3532  HB2 PHE B  66      27.148 -13.899  15.527  1.00 97.66           H  
ATOM   3533  HB3 PHE B  66      27.816 -14.415  17.068  1.00 97.66           H  
ATOM   3534  O   PHE B  66      27.283 -17.322  16.032  1.00 97.66           O  
ATOM   3535  CG  PHE B  66      26.354 -12.859  17.191  1.00 97.66           C  
ATOM   3536  CD1 PHE B  66      24.994 -12.717  17.529  1.00 97.66           C  
ATOM   3537  HD1 PHE B  66      24.309 -13.544  17.417  1.00 97.66           H  
ATOM   3538  CD2 PHE B  66      27.220 -11.771  17.419  1.00 97.66           C  
ATOM   3539  HD2 PHE B  66      28.270 -11.844  17.179  1.00 97.66           H  
ATOM   3540  CE1 PHE B  66      24.498 -11.508  18.040  1.00 97.66           C  
ATOM   3541  HE1 PHE B  66      23.450 -11.404  18.280  1.00 97.66           H  
ATOM   3542  CE2 PHE B  66      26.733 -10.568  17.956  1.00 97.66           C  
ATOM   3543  HE2 PHE B  66      27.402  -9.739  18.138  1.00 97.66           H  
ATOM   3544  CZ  PHE B  66      25.369 -10.431  18.250  1.00 97.66           C  
ATOM   3545  HZ  PHE B  66      24.991  -9.499  18.643  1.00 97.66           H  
ATOM   3546  N   PRO B  67      26.119 -16.434  14.310  1.00 97.68           N  
ATOM   3547  CA  PRO B  67      26.594 -17.384  13.309  1.00 97.68           C  
ATOM   3548  HA  PRO B  67      26.393 -18.399  13.650  1.00 97.68           H  
ATOM   3549  C   PRO B  67      28.102 -17.233  13.068  1.00 97.68           C  
ATOM   3550  CB  PRO B  67      25.763 -17.111  12.050  1.00 97.68           C  
ATOM   3551  HB2 PRO B  67      24.863 -17.725  12.071  1.00 97.68           H  
ATOM   3552  HB3 PRO B  67      26.326 -17.299  11.136  1.00 97.68           H  
ATOM   3553  O   PRO B  67      28.658 -16.137  13.134  1.00 97.68           O  
ATOM   3554  CG  PRO B  67      25.373 -15.640  12.191  1.00 97.68           C  
ATOM   3555  HG2 PRO B  67      24.447 -15.409  11.665  1.00 97.68           H  
ATOM   3556  HG3 PRO B  67      26.187 -15.007  11.838  1.00 97.68           H  
ATOM   3557  CD  PRO B  67      25.213 -15.473  13.697  1.00 97.68           C  
ATOM   3558  HD2 PRO B  67      25.449 -14.448  13.985  1.00 97.68           H  
ATOM   3559  HD3 PRO B  67      24.191 -15.719  13.984  1.00 97.68           H  
ATOM   3560  N   THR B  68      28.777 -18.348  12.781  1.00 96.61           N  
ATOM   3561  H   THR B  68      28.241 -19.188  12.620  1.00 96.61           H  
ATOM   3562  CA  THR B  68      30.253 -18.403  12.666  1.00 96.61           C  
ATOM   3563  HA  THR B  68      30.670 -17.457  13.010  1.00 96.61           H  
ATOM   3564  C   THR B  68      30.757 -18.567  11.231  1.00 96.61           C  
ATOM   3565  CB  THR B  68      30.854 -19.501  13.557  1.00 96.61           C  
ATOM   3566  HB  THR B  68      31.933 -19.525  13.403  1.00 96.61           H  
ATOM   3567  O   THR B  68      31.947 -18.420  10.968  1.00 96.61           O  
ATOM   3568  CG2 THR B  68      30.598 -19.257  15.044  1.00 96.61           C  
ATOM   3569 HG21 THR B  68      31.029 -20.071  15.627  1.00 96.61           H  
ATOM   3570 HG22 THR B  68      29.529 -19.194  15.246  1.00 96.61           H  
ATOM   3571 HG23 THR B  68      31.070 -18.321  15.342  1.00 96.61           H  
ATOM   3572  OG1 THR B  68      30.335 -20.775  13.254  1.00 96.61           O  
ATOM   3573  HG1 THR B  68      29.384 -20.749  13.376  1.00 96.61           H  
ATOM   3574  N   ASP B  69      29.856 -18.841  10.294  1.00 94.80           N  
ATOM   3575  H   ASP B  69      28.884 -18.925  10.556  1.00 94.80           H  
ATOM   3576  CA  ASP B  69      30.109 -19.183   8.894  1.00 94.80           C  
ATOM   3577  HA  ASP B  69      31.172 -19.383   8.763  1.00 94.80           H  
ATOM   3578  C   ASP B  69      29.753 -18.053   7.909  1.00 94.80           C  
ATOM   3579  CB  ASP B  69      29.354 -20.484   8.579  1.00 94.80           C  
ATOM   3580  HB2 ASP B  69      29.558 -20.769   7.547  1.00 94.80           H  
ATOM   3581  HB3 ASP B  69      29.748 -21.273   9.220  1.00 94.80           H  
ATOM   3582  O   ASP B  69      29.976 -18.188   6.710  1.00 94.80           O  
ATOM   3583  CG  ASP B  69      27.834 -20.403   8.790  1.00 94.80           C  
ATOM   3584  OD1 ASP B  69      27.366 -19.439   9.450  1.00 94.80           O  
ATOM   3585  OD2 ASP B  69      27.168 -21.353   8.341  1.00 94.80           O  
ATOM   3586  N   ARG B  70      29.278 -16.902   8.409  1.00 94.95           N  
ATOM   3587  H   ARG B  70      29.050 -16.907   9.393  1.00 94.95           H  
ATOM   3588  CA  ARG B  70      28.924 -15.710   7.607  1.00 94.95           C  
ATOM   3589  HA  ARG B  70      28.687 -16.038   6.595  1.00 94.95           H  
ATOM   3590  C   ARG B  70      30.058 -14.695   7.434  1.00 94.95           C  
ATOM   3591  CB  ARG B  70      27.669 -15.044   8.185  1.00 94.95           C  
ATOM   3592  HB2 ARG B  70      27.863 -14.714   9.206  1.00 94.95           H  
ATOM   3593  HB3 ARG B  70      27.419 -14.171   7.582  1.00 94.95           H  
ATOM   3594  O   ARG B  70      29.836 -13.593   6.949  1.00 94.95           O  
ATOM   3595  CG  ARG B  70      26.476 -16.001   8.169  1.00 94.95           C  
ATOM   3596  HG2 ARG B  70      26.343 -16.416   7.169  1.00 94.95           H  
ATOM   3597  HG3 ARG B  70      26.643 -16.816   8.874  1.00 94.95           H  
ATOM   3598  CD  ARG B  70      25.222 -15.235   8.565  1.00 94.95           C  
ATOM   3599  HD2 ARG B  70      25.408 -14.697   9.494  1.00 94.95           H  
ATOM   3600  HD3 ARG B  70      24.991 -14.509   7.785  1.00 94.95           H  
ATOM   3601  NE  ARG B  70      24.085 -16.149   8.747  1.00 94.95           N  
ATOM   3602  HE  ARG B  70      24.248 -17.142   8.660  1.00 94.95           H  
ATOM   3603  NH1 ARG B  70      22.600 -14.501   9.220  1.00 94.95           N  
ATOM   3604 HH11 ARG B  70      21.638 -14.232   9.369  1.00 94.95           H  
ATOM   3605 HH12 ARG B  70      23.231 -13.760   8.951  1.00 94.95           H  
ATOM   3606  NH2 ARG B  70      21.916 -16.611   9.288  1.00 94.95           N  
ATOM   3607 HH21 ARG B  70      21.010 -16.252   9.555  1.00 94.95           H  
ATOM   3608 HH22 ARG B  70      22.058 -17.611   9.284  1.00 94.95           H  
ATOM   3609  CZ  ARG B  70      22.873 -15.757   9.077  1.00 94.95           C  
ATOM   3610  N   GLY B  71      31.271 -15.034   7.873  1.00 94.26           N  
ATOM   3611  H   GLY B  71      31.386 -15.973   8.227  1.00 94.26           H  
ATOM   3612  CA  GLY B  71      32.438 -14.149   7.779  1.00 94.26           C  
ATOM   3613  HA2 GLY B  71      33.342 -14.745   7.905  1.00 94.26           H  
ATOM   3614  HA3 GLY B  71      32.464 -13.697   6.787  1.00 94.26           H  
ATOM   3615  C   GLY B  71      32.482 -13.010   8.809  1.00 94.26           C  
ATOM   3616  O   GLY B  71      33.312 -12.115   8.683  1.00 94.26           O  
ATOM   3617  N   TRP B  72      31.628 -13.034   9.837  1.00 94.25           N  
ATOM   3618  H   TRP B  72      30.949 -13.779   9.889  1.00 94.25           H  
ATOM   3619  CA  TRP B  72      31.605 -12.009  10.886  1.00 94.25           C  
ATOM   3620  HA  TRP B  72      31.629 -11.027  10.414  1.00 94.25           H  
ATOM   3621  C   TRP B  72      32.822 -12.122  11.817  1.00 94.25           C  
ATOM   3622  CB  TRP B  72      30.305 -12.121  11.694  1.00 94.25           C  
ATOM   3623  HB2 TRP B  72      30.343 -11.390  12.501  1.00 94.25           H  
ATOM   3624  HB3 TRP B  72      30.264 -13.109  12.154  1.00 94.25           H  
ATOM   3625  O   TRP B  72      33.138 -13.204  12.315  1.00 94.25           O  
ATOM   3626  CG  TRP B  72      29.013 -11.904  10.961  1.00 94.25           C  
ATOM   3627  CD1 TRP B  72      28.853 -11.661   9.636  1.00 94.25           C  
ATOM   3628  HD1 TRP B  72      29.639 -11.597   8.898  1.00 94.25           H  
ATOM   3629  CD2 TRP B  72      27.666 -11.880  11.528  1.00 94.25           C  
ATOM   3630  CE2 TRP B  72      26.742 -11.595  10.480  1.00 94.25           C  
ATOM   3631  CE3 TRP B  72      27.136 -12.040  12.828  1.00 94.25           C  
ATOM   3632  HE3 TRP B  72      27.805 -12.257  13.648  1.00 94.25           H  
ATOM   3633  NE1 TRP B  72      27.516 -11.501   9.348  1.00 94.25           N  
ATOM   3634  HE1 TRP B  72      27.170 -11.302   8.420  1.00 94.25           H  
ATOM   3635  CH2 TRP B  72      24.882 -11.575  12.015  1.00 94.25           C  
ATOM   3636  HH2 TRP B  72      23.832 -11.406  12.204  1.00 94.25           H  
ATOM   3637  CZ2 TRP B  72      25.373 -11.440  10.709  1.00 94.25           C  
ATOM   3638  HZ2 TRP B  72      24.711 -11.177   9.898  1.00 94.25           H  
ATOM   3639  CZ3 TRP B  72      25.757 -11.886  13.071  1.00 94.25           C  
ATOM   3640  HZ3 TRP B  72      25.371 -11.978  14.075  1.00 94.25           H  
ATOM   3641  N   ASP B  73      33.480 -11.001  12.129  1.00 94.47           N  
ATOM   3642  H   ASP B  73      33.207 -10.135  11.688  1.00 94.47           H  
ATOM   3643  CA  ASP B  73      34.579 -10.976  13.106  1.00 94.47           C  
ATOM   3644  HA  ASP B  73      35.115 -11.922  13.030  1.00 94.47           H  
ATOM   3645  C   ASP B  73      34.045 -10.883  14.543  1.00 94.47           C  
ATOM   3646  CB  ASP B  73      35.605  -9.883  12.777  1.00 94.47           C  
ATOM   3647  HB2 ASP B  73      35.834  -9.932  11.713  1.00 94.47           H  
ATOM   3648  HB3 ASP B  73      35.187  -8.899  12.986  1.00 94.47           H  
ATOM   3649  O   ASP B  73      34.113  -9.843  15.201  1.00 94.47           O  
ATOM   3650  CG  ASP B  73      36.912 -10.074  13.564  1.00 94.47           C  
ATOM   3651  OD1 ASP B  73      36.920 -10.615  14.695  1.00 94.47           O  
ATOM   3652  OD2 ASP B  73      37.976  -9.686  13.031  1.00 94.47           O  
ATOM   3653  N   LEU B  74      33.510 -11.999  15.041  1.00 96.63           N  
ATOM   3654  H   LEU B  74      33.407 -12.776  14.404  1.00 96.63           H  
ATOM   3655  CA  LEU B  74      32.894 -12.085  16.371  1.00 96.63           C  
ATOM   3656  HA  LEU B  74      32.040 -11.409  16.405  1.00 96.63           H  
ATOM   3657  C   LEU B  74      33.843 -11.662  17.510  1.00 96.63           C  
ATOM   3658  CB  LEU B  74      32.403 -13.527  16.606  1.00 96.63           C  
ATOM   3659  HB2 LEU B  74      31.916 -13.561  17.581  1.00 96.63           H  
ATOM   3660  HB3 LEU B  74      33.271 -14.185  16.647  1.00 96.63           H  
ATOM   3661  O   LEU B  74      33.389 -11.167  18.539  1.00 96.63           O  
ATOM   3662  CG  LEU B  74      31.425 -14.084  15.553  1.00 96.63           C  
ATOM   3663  HG  LEU B  74      31.916 -14.129  14.581  1.00 96.63           H  
ATOM   3664  CD1 LEU B  74      31.013 -15.501  15.948  1.00 96.63           C  
ATOM   3665 HD11 LEU B  74      30.342 -15.906  15.191  1.00 96.63           H  
ATOM   3666 HD12 LEU B  74      30.491 -15.492  16.905  1.00 96.63           H  
ATOM   3667 HD13 LEU B  74      31.896 -16.137  16.015  1.00 96.63           H  
ATOM   3668  CD2 LEU B  74      30.165 -13.238  15.437  1.00 96.63           C  
ATOM   3669 HD21 LEU B  74      29.477 -13.710  14.735  1.00 96.63           H  
ATOM   3670 HD22 LEU B  74      30.403 -12.241  15.067  1.00 96.63           H  
ATOM   3671 HD23 LEU B  74      29.699 -13.175  16.421  1.00 96.63           H  
ATOM   3672  N   ALA B  75      35.159 -11.832  17.327  1.00 95.54           N  
ATOM   3673  H   ALA B  75      35.473 -12.104  16.407  1.00 95.54           H  
ATOM   3674  CA  ALA B  75      36.166 -11.497  18.333  1.00 95.54           C  
ATOM   3675  HA  ALA B  75      35.818 -11.848  19.304  1.00 95.54           H  
ATOM   3676  C   ALA B  75      36.405  -9.984  18.463  1.00 95.54           C  
ATOM   3677  CB  ALA B  75      37.464 -12.232  17.982  1.00 95.54           C  
ATOM   3678  HB1 ALA B  75      38.222 -12.011  18.733  1.00 95.54           H  
ATOM   3679  HB2 ALA B  75      37.283 -13.307  17.959  1.00 95.54           H  
ATOM   3680  HB3 ALA B  75      37.820 -11.906  17.005  1.00 95.54           H  
ATOM   3681  O   ALA B  75      36.745  -9.520  19.552  1.00 95.54           O  
ATOM   3682  N   ARG B  76      36.249  -9.224  17.370  1.00 94.85           N  
ATOM   3683  H   ARG B  76      36.031  -9.687  16.499  1.00 94.85           H  
ATOM   3684  CA  ARG B  76      36.320  -7.753  17.378  1.00 94.85           C  
ATOM   3685  HA  ARG B  76      36.871  -7.422  18.259  1.00 94.85           H  
ATOM   3686  C   ARG B  76      34.957  -7.078  17.534  1.00 94.85           C  
ATOM   3687  CB  ARG B  76      37.058  -7.261  16.122  1.00 94.85           C  
ATOM   3688  HB2 ARG B  76      36.726  -7.819  15.247  1.00 94.85           H  
ATOM   3689  HB3 ARG B  76      36.828  -6.207  15.963  1.00 94.85           H  
ATOM   3690  O   ARG B  76      34.923  -5.928  17.954  1.00 94.85           O  
ATOM   3691  CG  ARG B  76      38.575  -7.399  16.314  1.00 94.85           C  
ATOM   3692  HG2 ARG B  76      38.832  -8.435  16.532  1.00 94.85           H  
ATOM   3693  HG3 ARG B  76      38.859  -6.793  17.174  1.00 94.85           H  
ATOM   3694  CD  ARG B  76      39.377  -6.905  15.102  1.00 94.85           C  
ATOM   3695  HD2 ARG B  76      38.810  -6.134  14.580  1.00 94.85           H  
ATOM   3696  HD3 ARG B  76      40.307  -6.470  15.468  1.00 94.85           H  
ATOM   3697  NE  ARG B  76      39.696  -8.010  14.193  1.00 94.85           N  
ATOM   3698  HE  ARG B  76      39.063  -8.797  14.220  1.00 94.85           H  
ATOM   3699  NH1 ARG B  76      41.090  -6.932  12.725  1.00 94.85           N  
ATOM   3700 HH11 ARG B  76      41.540  -6.929  11.820  1.00 94.85           H  
ATOM   3701 HH12 ARG B  76      40.867  -6.072  13.205  1.00 94.85           H  
ATOM   3702  NH2 ARG B  76      40.557  -9.085  12.418  1.00 94.85           N  
ATOM   3703 HH21 ARG B  76      39.761  -9.685  12.585  1.00 94.85           H  
ATOM   3704 HH22 ARG B  76      40.932  -9.065  11.481  1.00 94.85           H  
ATOM   3705  CZ  ARG B  76      40.463  -8.002  13.126  1.00 94.85           C  
ATOM   3706  N   LEU B  77      33.866  -7.781  17.230  1.00 94.64           N  
ATOM   3707  H   LEU B  77      33.998  -8.679  16.787  1.00 94.64           H  
ATOM   3708  CA  LEU B  77      32.507  -7.243  17.277  1.00 94.64           C  
ATOM   3709  HA  LEU B  77      32.506  -6.262  16.800  1.00 94.64           H  
ATOM   3710  C   LEU B  77      31.978  -7.061  18.707  1.00 94.64           C  
ATOM   3711  CB  LEU B  77      31.598  -8.191  16.477  1.00 94.64           C  
ATOM   3712  HB2 LEU B  77      32.032  -8.362  15.492  1.00 94.64           H  
ATOM   3713  HB3 LEU B  77      31.566  -9.147  17.000  1.00 94.64           H  
ATOM   3714  O   LEU B  77      31.337  -6.055  18.989  1.00 94.64           O  
ATOM   3715  CG  LEU B  77      30.160  -7.679  16.281  1.00 94.64           C  
ATOM   3716  HG  LEU B  77      29.755  -7.314  17.225  1.00 94.64           H  
ATOM   3717  CD1 LEU B  77      30.102  -6.563  15.239  1.00 94.64           C  
ATOM   3718 HD11 LEU B  77      30.648  -5.688  15.591  1.00 94.64           H  
ATOM   3719 HD12 LEU B  77      29.065  -6.269  15.076  1.00 94.64           H  
ATOM   3720 HD13 LEU B  77      30.529  -6.898  14.293  1.00 94.64           H  
ATOM   3721  CD2 LEU B  77      29.275  -8.833  15.815  1.00 94.64           C  
ATOM   3722 HD21 LEU B  77      29.330  -9.655  16.528  1.00 94.64           H  
ATOM   3723 HD22 LEU B  77      28.239  -8.497  15.759  1.00 94.64           H  
ATOM   3724 HD23 LEU B  77      29.595  -9.183  14.834  1.00 94.64           H  
ATOM   3725  N   HIS B  78      32.201  -8.026  19.604  1.00 96.53           N  
ATOM   3726  H   HIS B  78      32.737  -8.838  19.333  1.00 96.53           H  
ATOM   3727  CA  HIS B  78      31.611  -7.978  20.944  1.00 96.53           C  
ATOM   3728  HA  HIS B  78      30.618  -7.538  20.853  1.00 96.53           H  
ATOM   3729  C   HIS B  78      32.429  -7.104  21.907  1.00 96.53           C  
ATOM   3730  CB  HIS B  78      31.399  -9.395  21.489  1.00 96.53           C  
ATOM   3731  HB2 HIS B  78      32.352  -9.924  21.494  1.00 96.53           H  
ATOM   3732  HB3 HIS B  78      30.716  -9.931  20.831  1.00 96.53           H  
ATOM   3733  O   HIS B  78      33.607  -7.371  22.161  1.00 96.53           O  
ATOM   3734  CG  HIS B  78      30.832  -9.397  22.888  1.00 96.53           C  
ATOM   3735  CD2 HIS B  78      29.514  -9.313  23.253  1.00 96.53           C  
ATOM   3736  HD2 HIS B  78      28.670  -9.243  22.582  1.00 96.53           H  
ATOM   3737  ND1 HIS B  78      31.573  -9.433  24.047  1.00 96.53           N  
ATOM   3738  HD1 HIS B  78      32.582  -9.448  24.088  1.00 96.53           H  
ATOM   3739  CE1 HIS B  78      30.723  -9.393  25.085  1.00 96.53           C  
ATOM   3740  HE1 HIS B  78      31.003  -9.402  26.128  1.00 96.53           H  
ATOM   3741  NE2 HIS B  78      29.461  -9.318  24.652  1.00 96.53           N  
ATOM   3742  N   HIS B  79      31.786  -6.113  22.522  1.00 95.62           N  
ATOM   3743  H   HIS B  79      30.819  -5.951  22.282  1.00 95.62           H  
ATOM   3744  CA  HIS B  79      32.358  -5.308  23.595  1.00 95.62           C  
ATOM   3745  HA  HIS B  79      33.134  -5.898  24.082  1.00 95.62           H  
ATOM   3746  C   HIS B  79      31.265  -4.928  24.609  1.00 95.62           C  
ATOM   3747  CB  HIS B  79      33.015  -4.058  23.003  1.00 95.62           C  
ATOM   3748  HB2 HIS B  79      33.611  -4.338  22.133  1.00 95.62           H  
ATOM   3749  HB3 HIS B  79      32.229  -3.376  22.681  1.00 95.62           H  
ATOM   3750  O   HIS B  79      30.254  -4.354  24.221  1.00 95.62           O  
ATOM   3751  CG  HIS B  79      33.901  -3.336  23.977  1.00 95.62           C  
ATOM   3752  CD2 HIS B  79      35.256  -3.464  24.103  1.00 95.62           C  
ATOM   3753  HD2 HIS B  79      35.883  -4.118  23.515  1.00 95.62           H  
ATOM   3754  ND1 HIS B  79      33.495  -2.391  24.881  1.00 95.62           N  
ATOM   3755  HD1 HIS B  79      32.601  -1.923  24.860  1.00 95.62           H  
ATOM   3756  CE1 HIS B  79      34.577  -1.971  25.561  1.00 95.62           C  
ATOM   3757  HE1 HIS B  79      34.579  -1.170  26.286  1.00 95.62           H  
ATOM   3758  NE2 HIS B  79      35.680  -2.592  25.114  1.00 95.62           N  
ATOM   3759  N   PRO B  80      31.450  -5.183  25.916  1.00 94.16           N  
ATOM   3760  CA  PRO B  80      30.399  -4.977  26.918  1.00 94.16           C  
ATOM   3761  HA  PRO B  80      29.483  -5.470  26.593  1.00 94.16           H  
ATOM   3762  C   PRO B  80      30.062  -3.501  27.187  1.00 94.16           C  
ATOM   3763  CB  PRO B  80      30.925  -5.670  28.179  1.00 94.16           C  
ATOM   3764  HB2 PRO B  80      30.616  -6.715  28.167  1.00 94.16           H  
ATOM   3765  HB3 PRO B  80      30.581  -5.187  29.093  1.00 94.16           H  
ATOM   3766  O   PRO B  80      29.061  -3.222  27.839  1.00 94.16           O  
ATOM   3767  CG  PRO B  80      32.444  -5.587  28.026  1.00 94.16           C  
ATOM   3768  HG2 PRO B  80      32.951  -6.373  28.585  1.00 94.16           H  
ATOM   3769  HG3 PRO B  80      32.790  -4.603  28.341  1.00 94.16           H  
ATOM   3770  CD  PRO B  80      32.644  -5.742  26.523  1.00 94.16           C  
ATOM   3771  HD2 PRO B  80      32.718  -6.798  26.265  1.00 94.16           H  
ATOM   3772  HD3 PRO B  80      33.541  -5.208  26.208  1.00 94.16           H  
ATOM   3773  N   ASP B  81      30.904  -2.566  26.737  1.00 93.30           N  
ATOM   3774  H   ASP B  81      31.671  -2.879  26.159  1.00 93.30           H  
ATOM   3775  CA  ASP B  81      30.627  -1.126  26.803  1.00 93.30           C  
ATOM   3776  HA  ASP B  81      30.102  -0.916  27.735  1.00 93.30           H  
ATOM   3777  C   ASP B  81      29.780  -0.678  25.596  1.00 93.30           C  
ATOM   3778  CB  ASP B  81      31.934  -0.326  26.872  1.00 93.30           C  
ATOM   3779  HB2 ASP B  81      32.448  -0.397  25.913  1.00 93.30           H  
ATOM   3780  HB3 ASP B  81      32.570  -0.740  27.655  1.00 93.30           H  
ATOM   3781  O   ASP B  81      30.294  -0.713  24.470  1.00 93.30           O  
ATOM   3782  CG  ASP B  81      31.734   1.164  27.128  1.00 93.30           C  
ATOM   3783  OD1 ASP B  81      30.569   1.581  27.294  1.00 93.30           O  
ATOM   3784  OD2 ASP B  81      32.779   1.847  27.162  1.00 93.30           O  
ATOM   3785  N   PRO B  82      28.528  -0.221  25.803  1.00 90.36           N  
ATOM   3786  CA  PRO B  82      27.646   0.253  24.744  1.00 90.36           C  
ATOM   3787  HA  PRO B  82      27.552  -0.533  23.994  1.00 90.36           H  
ATOM   3788  C   PRO B  82      28.120   1.527  24.055  1.00 90.36           C  
ATOM   3789  CB  PRO B  82      26.278   0.516  25.382  1.00 90.36           C  
ATOM   3790  HB2 PRO B  82      26.141   1.583  25.558  1.00 90.36           H  
ATOM   3791  HB3 PRO B  82      25.466   0.133  24.764  1.00 90.36           H  
ATOM   3792  O   PRO B  82      27.486   1.903  23.079  1.00 90.36           O  
ATOM   3793  CG  PRO B  82      26.346  -0.197  26.724  1.00 90.36           C  
ATOM   3794  HG2 PRO B  82      26.045  -1.237  26.600  1.00 90.36           H  
ATOM   3795  HG3 PRO B  82      25.731   0.294  27.478  1.00 90.36           H  
ATOM   3796  CD  PRO B  82      27.826  -0.139  27.072  1.00 90.36           C  
ATOM   3797  HD2 PRO B  82      28.060  -0.969  27.739  1.00 90.36           H  
ATOM   3798  HD3 PRO B  82      28.059   0.811  27.553  1.00 90.36           H  
ATOM   3799  N   ASP B  83      29.212   2.168  24.475  1.00 86.24           N  
ATOM   3800  H   ASP B  83      29.643   1.888  25.345  1.00 86.24           H  
ATOM   3801  CA  ASP B  83      29.720   3.392  23.837  1.00 86.24           C  
ATOM   3802  HA  ASP B  83      28.944   3.821  23.204  1.00 86.24           H  
ATOM   3803  C   ASP B  83      30.928   3.166  22.904  1.00 86.24           C  
ATOM   3804  CB  ASP B  83      30.018   4.445  24.917  1.00 86.24           C  
ATOM   3805  HB2 ASP B  83      30.754   4.044  25.614  1.00 86.24           H  
ATOM   3806  HB3 ASP B  83      30.447   5.328  24.443  1.00 86.24           H  
ATOM   3807  O   ASP B  83      31.283   4.072  22.163  1.00 86.24           O  
ATOM   3808  CG  ASP B  83      28.765   4.887  25.687  1.00 86.24           C  
ATOM   3809  OD1 ASP B  83      27.651   4.970  25.113  1.00 86.24           O  
ATOM   3810  OD2 ASP B  83      28.845   5.131  26.912  1.00 86.24           O  
ATOM   3811  N   ASN B  84      31.555   1.979  22.880  1.00 86.42           N  
ATOM   3812  H   ASN B  84      31.219   1.243  23.485  1.00 86.42           H  
ATOM   3813  CA  ASN B  84      32.719   1.727  22.012  1.00 86.42           C  
ATOM   3814  HA  ASN B  84      33.361   2.606  22.068  1.00 86.42           H  
ATOM   3815  C   ASN B  84      32.290   1.516  20.535  1.00 86.42           C  
ATOM   3816  CB  ASN B  84      33.514   0.541  22.590  1.00 86.42           C  
ATOM   3817  HB2 ASN B  84      32.944  -0.380  22.470  1.00 86.42           H  
ATOM   3818  HB3 ASN B  84      33.664   0.714  23.656  1.00 86.42           H  
ATOM   3819  O   ASN B  84      31.700   0.471  20.241  1.00 86.42           O  
ATOM   3820  CG  ASN B  84      34.884   0.359  21.956  1.00 86.42           C  
ATOM   3821  ND2 ASN B  84      35.701  -0.508  22.507  1.00 86.42           N  
ATOM   3822 HD21 ASN B  84      35.406  -1.067  23.295  1.00 86.42           H  
ATOM   3823 HD22 ASN B  84      36.582  -0.627  22.027  1.00 86.42           H  
ATOM   3824  OD1 ASN B  84      35.280   0.990  20.995  1.00 86.42           O  
ATOM   3825  N   PRO B  85      32.555   2.451  19.604  1.00 82.20           N  
ATOM   3826  CA  PRO B  85      31.960   2.463  18.264  1.00 82.20           C  
ATOM   3827  HA  PRO B  85      30.876   2.525  18.354  1.00 82.20           H  
ATOM   3828  C   PRO B  85      32.311   1.221  17.433  1.00 82.20           C  
ATOM   3829  CB  PRO B  85      32.443   3.761  17.609  1.00 82.20           C  
ATOM   3830  HB2 PRO B  85      32.597   3.658  16.535  1.00 82.20           H  
ATOM   3831  HB3 PRO B  85      31.726   4.555  17.813  1.00 82.20           H  
ATOM   3832  O   PRO B  85      33.350   0.586  17.618  1.00 82.20           O  
ATOM   3833  CG  PRO B  85      33.741   4.072  18.345  1.00 82.20           C  
ATOM   3834  HG2 PRO B  85      33.980   5.135  18.318  1.00 82.20           H  
ATOM   3835  HG3 PRO B  85      34.555   3.480  17.926  1.00 82.20           H  
ATOM   3836  CD  PRO B  85      33.436   3.598  19.761  1.00 82.20           C  
ATOM   3837  HD2 PRO B  85      32.921   4.392  20.301  1.00 82.20           H  
ATOM   3838  HD3 PRO B  85      34.364   3.334  20.268  1.00 82.20           H  
ATOM   3839  N   GLY B  86      31.419   0.839  16.515  1.00 85.86           N  
ATOM   3840  H   GLY B  86      30.653   1.468  16.318  1.00 85.86           H  
ATOM   3841  CA  GLY B  86      31.585  -0.362  15.679  1.00 85.86           C  
ATOM   3842  HA2 GLY B  86      32.575  -0.334  15.225  1.00 85.86           H  
ATOM   3843  HA3 GLY B  86      30.850  -0.332  14.875  1.00 85.86           H  
ATOM   3844  C   GLY B  86      31.447  -1.710  16.410  1.00 85.86           C  
ATOM   3845  O   GLY B  86      31.616  -2.758  15.789  1.00 85.86           O  
ATOM   3846  N   THR B  87      31.141  -1.708  17.714  1.00 91.50           N  
ATOM   3847  H   THR B  87      31.097  -0.810  18.175  1.00 91.50           H  
ATOM   3848  CA  THR B  87      30.962  -2.924  18.532  1.00 91.50           C  
ATOM   3849  HA  THR B  87      31.153  -3.796  17.907  1.00 91.50           H  
ATOM   3850  C   THR B  87      29.533  -3.072  19.068  1.00 91.50           C  
ATOM   3851  CB  THR B  87      31.966  -2.989  19.695  1.00 91.50           C  
ATOM   3852  HB  THR B  87      31.910  -3.980  20.146  1.00 91.50           H  
ATOM   3853  O   THR B  87      28.763  -2.109  19.071  1.00 91.50           O  
ATOM   3854  CG2 THR B  87      33.417  -2.742  19.286  1.00 91.50           C  
ATOM   3855 HG21 THR B  87      34.069  -2.911  20.143  1.00 91.50           H  
ATOM   3856 HG22 THR B  87      33.689  -3.434  18.489  1.00 91.50           H  
ATOM   3857 HG23 THR B  87      33.549  -1.719  18.936  1.00 91.50           H  
ATOM   3858  OG1 THR B  87      31.628  -2.066  20.696  1.00 91.50           O  
ATOM   3859  HG1 THR B  87      31.797  -1.181  20.364  1.00 91.50           H  
ATOM   3860  N   SER B  88      29.190  -4.266  19.552  1.00 94.75           N  
ATOM   3861  H   SER B  88      29.893  -4.991  19.525  1.00 94.75           H  
ATOM   3862  CA  SER B  88      27.907  -4.615  20.179  1.00 94.75           C  
ATOM   3863  HA  SER B  88      27.295  -3.720  20.289  1.00 94.75           H  
ATOM   3864  C   SER B  88      28.127  -5.225  21.567  1.00 94.75           C  
ATOM   3865  CB  SER B  88      27.161  -5.595  19.266  1.00 94.75           C  
ATOM   3866  HB2 SER B  88      26.790  -5.058  18.393  1.00 94.75           H  
ATOM   3867  HB3 SER B  88      27.849  -6.371  18.931  1.00 94.75           H  
ATOM   3868  O   SER B  88      29.037  -6.036  21.741  1.00 94.75           O  
ATOM   3869  OG  SER B  88      26.081  -6.209  19.936  1.00 94.75           O  
ATOM   3870  HG  SER B  88      26.284  -7.138  20.065  1.00 94.75           H  
ATOM   3871  N   TYR B  89      27.278  -4.891  22.545  1.00 96.17           N  
ATOM   3872  H   TYR B  89      26.508  -4.275  22.326  1.00 96.17           H  
ATOM   3873  CA  TYR B  89      27.337  -5.491  23.892  1.00 96.17           C  
ATOM   3874  HA  TYR B  89      28.365  -5.793  24.094  1.00 96.17           H  
ATOM   3875  C   TYR B  89      26.518  -6.776  24.034  1.00 96.17           C  
ATOM   3876  CB  TYR B  89      26.946  -4.467  24.964  1.00 96.17           C  
ATOM   3877  HB2 TYR B  89      27.602  -3.600  24.881  1.00 96.17           H  
ATOM   3878  HB3 TYR B  89      27.119  -4.903  25.948  1.00 96.17           H  
ATOM   3879  O   TYR B  89      26.584  -7.423  25.078  1.00 96.17           O  
ATOM   3880  CG  TYR B  89      25.502  -4.019  24.881  1.00 96.17           C  
ATOM   3881  CD1 TYR B  89      25.205  -2.831  24.196  1.00 96.17           C  
ATOM   3882  HD1 TYR B  89      25.999  -2.243  23.761  1.00 96.17           H  
ATOM   3883  CD2 TYR B  89      24.466  -4.782  25.461  1.00 96.17           C  
ATOM   3884  HD2 TYR B  89      24.694  -5.702  25.980  1.00 96.17           H  
ATOM   3885  CE1 TYR B  89      23.876  -2.402  24.093  1.00 96.17           C  
ATOM   3886  HE1 TYR B  89      23.647  -1.463  23.611  1.00 96.17           H  
ATOM   3887  CE2 TYR B  89      23.126  -4.363  25.329  1.00 96.17           C  
ATOM   3888  HE2 TYR B  89      22.307  -4.939  25.733  1.00 96.17           H  
ATOM   3889  OH  TYR B  89      21.568  -2.743  24.471  1.00 96.17           O  
ATOM   3890  HH  TYR B  89      21.531  -1.963  23.913  1.00 96.17           H  
ATOM   3891  CZ  TYR B  89      22.837  -3.176  24.632  1.00 96.17           C  
ATOM   3892  N   VAL B  90      25.745  -7.148  23.011  1.00 97.23           N  
ATOM   3893  H   VAL B  90      25.727  -6.564  22.187  1.00 97.23           H  
ATOM   3894  CA  VAL B  90      25.011  -8.419  22.974  1.00 97.23           C  
ATOM   3895  HA  VAL B  90      24.911  -8.787  23.995  1.00 97.23           H  
ATOM   3896  C   VAL B  90      25.794  -9.479  22.198  1.00 97.23           C  
ATOM   3897  CB  VAL B  90      23.576  -8.250  22.436  1.00 97.23           C  
ATOM   3898  HB  VAL B  90      23.105  -9.233  22.448  1.00 97.23           H  
ATOM   3899  O   VAL B  90      26.438  -9.162  21.195  1.00 97.23           O  
ATOM   3900  CG1 VAL B  90      22.750  -7.324  23.333  1.00 97.23           C  
ATOM   3901 HG11 VAL B  90      23.128  -6.303  23.280  1.00 97.23           H  
ATOM   3902 HG12 VAL B  90      21.708  -7.333  23.011  1.00 97.23           H  
ATOM   3903 HG13 VAL B  90      22.793  -7.671  24.365  1.00 97.23           H  
ATOM   3904  CG2 VAL B  90      23.486  -7.701  21.013  1.00 97.23           C  
ATOM   3905 HG21 VAL B  90      23.787  -6.654  20.986  1.00 97.23           H  
ATOM   3906 HG22 VAL B  90      22.448  -7.778  20.687  1.00 97.23           H  
ATOM   3907 HG23 VAL B  90      24.104  -8.288  20.334  1.00 97.23           H  
ATOM   3908  N   ASP B  91      25.716 -10.739  22.645  1.00 95.90           N  
ATOM   3909  H   ASP B  91      25.268 -10.898  23.536  1.00 95.90           H  
ATOM   3910  CA  ASP B  91      26.277 -11.920  21.949  1.00 95.90           C  
ATOM   3911  HA  ASP B  91      26.741 -11.557  21.032  1.00 95.90           H  
ATOM   3912  C   ASP B  91      25.209 -12.920  21.460  1.00 95.90           C  
ATOM   3913  CB  ASP B  91      27.427 -12.562  22.771  1.00 95.90           C  
ATOM   3914  HB2 ASP B  91      27.893 -11.793  23.388  1.00 95.90           H  
ATOM   3915  HB3 ASP B  91      28.184 -12.878  22.053  1.00 95.90           H  
ATOM   3916  O   ASP B  91      25.533 -13.957  20.870  1.00 95.90           O  
ATOM   3917  CG  ASP B  91      27.126 -13.793  23.658  1.00 95.90           C  
ATOM   3918  OD1 ASP B  91      25.982 -14.291  23.719  1.00 95.90           O  
ATOM   3919  OD2 ASP B  91      28.072 -14.276  24.321  1.00 95.90           O  
ATOM   3920  N   LYS B  92      23.929 -12.599  21.703  1.00 97.30           N  
ATOM   3921  H   LYS B  92      23.754 -11.685  22.095  1.00 97.30           H  
ATOM   3922  CA  LYS B  92      22.771 -13.461  21.444  1.00 97.30           C  
ATOM   3923  HA  LYS B  92      23.129 -14.399  21.019  1.00 97.30           H  
ATOM   3924  C   LYS B  92      21.814 -12.874  20.414  1.00 97.30           C  
ATOM   3925  CB  LYS B  92      22.010 -13.752  22.749  1.00 97.30           C  
ATOM   3926  HB2 LYS B  92      21.656 -12.810  23.169  1.00 97.30           H  
ATOM   3927  HB3 LYS B  92      21.134 -14.351  22.499  1.00 97.30           H  
ATOM   3928  O   LYS B  92      21.653 -11.660  20.317  1.00 97.30           O  
ATOM   3929  CG  LYS B  92      22.791 -14.498  23.835  1.00 97.30           C  
ATOM   3930  HG2 LYS B  92      22.108 -14.687  24.663  1.00 97.30           H  
ATOM   3931  HG3 LYS B  92      23.590 -13.856  24.205  1.00 97.30           H  
ATOM   3932  CD  LYS B  92      23.364 -15.834  23.330  1.00 97.30           C  
ATOM   3933  HD2 LYS B  92      22.559 -16.462  22.947  1.00 97.30           H  
ATOM   3934  HD3 LYS B  92      24.066 -15.639  22.520  1.00 97.30           H  
ATOM   3935  CE  LYS B  92      24.133 -16.564  24.427  1.00 97.30           C  
ATOM   3936  HE2 LYS B  92      24.867 -15.869  24.836  1.00 97.30           H  
ATOM   3937  HE3 LYS B  92      24.680 -17.390  23.972  1.00 97.30           H  
ATOM   3938  NZ  LYS B  92      23.206 -17.048  25.472  1.00 97.30           N  
ATOM   3939  HZ1 LYS B  92      22.526 -17.672  25.064  1.00 97.30           H  
ATOM   3940  HZ2 LYS B  92      22.712 -16.247  25.840  1.00 97.30           H  
ATOM   3941  HZ3 LYS B  92      23.718 -17.500  26.216  1.00 97.30           H  
ATOM   3942  N   GLY B  93      21.129 -13.764  19.701  1.00 97.78           N  
ATOM   3943  H   GLY B  93      21.342 -14.741  19.838  1.00 97.78           H  
ATOM   3944  CA  GLY B  93      20.049 -13.460  18.760  1.00 97.78           C  
ATOM   3945  HA2 GLY B  93      19.277 -12.873  19.258  1.00 97.78           H  
ATOM   3946  HA3 GLY B  93      20.437 -12.880  17.923  1.00 97.78           H  
ATOM   3947  C   GLY B  93      19.419 -14.747  18.221  1.00 97.78           C  
ATOM   3948  O   GLY B  93      19.862 -15.841  18.567  1.00 97.78           O  
ATOM   3949  N   GLY B  94      18.381 -14.635  17.394  1.00 98.48           N  
ATOM   3950  H   GLY B  94      18.047 -13.711  17.158  1.00 98.48           H  
ATOM   3951  CA  GLY B  94      17.797 -15.781  16.685  1.00 98.48           C  
ATOM   3952  HA2 GLY B  94      16.709 -15.718  16.706  1.00 98.48           H  
ATOM   3953  HA3 GLY B  94      18.073 -16.718  17.168  1.00 98.48           H  
ATOM   3954  C   GLY B  94      18.248 -15.815  15.226  1.00 98.48           C  
ATOM   3955  O   GLY B  94      17.947 -14.893  14.472  1.00 98.48           O  
ATOM   3956  N   PHE B  95      18.947 -16.869  14.810  1.00 98.48           N  
ATOM   3957  H   PHE B  95      19.137 -17.622  15.456  1.00 98.48           H  
ATOM   3958  CA  PHE B  95      19.485 -16.997  13.450  1.00 98.48           C  
ATOM   3959  HA  PHE B  95      19.142 -16.165  12.835  1.00 98.48           H  
ATOM   3960  C   PHE B  95      19.002 -18.275  12.772  1.00 98.48           C  
ATOM   3961  CB  PHE B  95      21.016 -16.936  13.485  1.00 98.48           C  
ATOM   3962  HB2 PHE B  95      21.399 -17.072  12.474  1.00 98.48           H  
ATOM   3963  HB3 PHE B  95      21.395 -17.758  14.094  1.00 98.48           H  
ATOM   3964  O   PHE B  95      18.787 -19.292  13.432  1.00 98.48           O  
ATOM   3965  CG  PHE B  95      21.537 -15.624  14.028  1.00 98.48           C  
ATOM   3966  CD1 PHE B  95      21.675 -14.515  13.174  1.00 98.48           C  
ATOM   3967  HD1 PHE B  95      21.430 -14.604  12.126  1.00 98.48           H  
ATOM   3968  CD2 PHE B  95      21.815 -15.494  15.399  1.00 98.48           C  
ATOM   3969  HD2 PHE B  95      21.673 -16.333  16.063  1.00 98.48           H  
ATOM   3970  CE1 PHE B  95      22.108 -13.283  13.692  1.00 98.48           C  
ATOM   3971  HE1 PHE B  95      22.173 -12.426  13.037  1.00 98.48           H  
ATOM   3972  CE2 PHE B  95      22.236 -14.260  15.915  1.00 98.48           C  
ATOM   3973  HE2 PHE B  95      22.386 -14.164  16.980  1.00 98.48           H  
ATOM   3974  CZ  PHE B  95      22.411 -13.159  15.059  1.00 98.48           C  
ATOM   3975  HZ  PHE B  95      22.746 -12.212  15.457  1.00 98.48           H  
ATOM   3976  N   LEU B  96      18.841 -18.225  11.450  1.00 98.48           N  
ATOM   3977  H   LEU B  96      19.053 -17.365  10.966  1.00 98.48           H  
ATOM   3978  CA  LEU B  96      18.548 -19.415  10.655  1.00 98.48           C  
ATOM   3979  HA  LEU B  96      17.745 -19.975  11.135  1.00 98.48           H  
ATOM   3980  C   LEU B  96      19.777 -20.329  10.590  1.00 98.48           C  
ATOM   3981  CB  LEU B  96      18.104 -19.010   9.237  1.00 98.48           C  
ATOM   3982  HB2 LEU B  96      18.906 -18.424   8.790  1.00 98.48           H  
ATOM   3983  HB3 LEU B  96      17.978 -19.913   8.640  1.00 98.48           H  
ATOM   3984  O   LEU B  96      20.873 -19.872  10.257  1.00 98.48           O  
ATOM   3985  CG  LEU B  96      16.810 -18.183   9.157  1.00 98.48           C  
ATOM   3986  HG  LEU B  96      16.930 -17.264   9.732  1.00 98.48           H  
ATOM   3987  CD1 LEU B  96      16.525 -17.802   7.706  1.00 98.48           C  
ATOM   3988 HD11 LEU B  96      16.400 -18.699   7.099  1.00 98.48           H  
ATOM   3989 HD12 LEU B  96      17.358 -17.220   7.312  1.00 98.48           H  
ATOM   3990 HD13 LEU B  96      15.620 -17.196   7.652  1.00 98.48           H  
ATOM   3991  CD2 LEU B  96      15.602 -18.942   9.701  1.00 98.48           C  
ATOM   3992 HD21 LEU B  96      14.708 -18.329   9.588  1.00 98.48           H  
ATOM   3993 HD22 LEU B  96      15.749 -19.139  10.763  1.00 98.48           H  
ATOM   3994 HD23 LEU B  96      15.474 -19.884   9.168  1.00 98.48           H  
ATOM   3995  N   ASP B  97      19.563 -21.620  10.850  1.00 96.27           N  
ATOM   3996  H   ASP B  97      18.711 -21.872  11.331  1.00 96.27           H  
ATOM   3997  CA  ASP B  97      20.589 -22.667  10.782  1.00 96.27           C  
ATOM   3998  HA  ASP B  97      21.412 -22.405  11.447  1.00 96.27           H  
ATOM   3999  C   ASP B  97      21.171 -22.841   9.365  1.00 96.27           C  
ATOM   4000  CB  ASP B  97      19.987 -24.010  11.242  1.00 96.27           C  
ATOM   4001  HB2 ASP B  97      20.737 -24.786  11.091  1.00 96.27           H  
ATOM   4002  HB3 ASP B  97      19.137 -24.252  10.603  1.00 96.27           H  
ATOM   4003  O   ASP B  97      22.341 -23.185   9.227  1.00 96.27           O  
ATOM   4004  CG  ASP B  97      19.523 -24.069  12.706  1.00 96.27           C  
ATOM   4005  OD1 ASP B  97      18.781 -23.154  13.137  1.00 96.27           O  
ATOM   4006  OD2 ASP B  97      19.803 -25.096  13.364  1.00 96.27           O  
ATOM   4007  N   ASP B  98      20.373 -22.594   8.319  1.00 95.61           N  
ATOM   4008  H   ASP B  98      19.422 -22.313   8.511  1.00 95.61           H  
ATOM   4009  CA  ASP B  98      20.790 -22.672   6.913  1.00 95.61           C  
ATOM   4010  HA  ASP B  98      21.878 -22.640   6.869  1.00 95.61           H  
ATOM   4011  C   ASP B  98      20.270 -21.466   6.114  1.00 95.61           C  
ATOM   4012  CB  ASP B  98      20.357 -24.010   6.290  1.00 95.61           C  
ATOM   4013  HB2 ASP B  98      19.269 -24.075   6.281  1.00 95.61           H  
ATOM   4014  HB3 ASP B  98      20.739 -24.825   6.905  1.00 95.61           H  
ATOM   4015  O   ASP B  98      19.245 -21.522   5.441  1.00 95.61           O  
ATOM   4016  CG  ASP B  98      20.900 -24.185   4.862  1.00 95.61           C  
ATOM   4017  OD1 ASP B  98      21.846 -23.445   4.486  1.00 95.61           O  
ATOM   4018  OD2 ASP B  98      20.399 -25.096   4.169  1.00 95.61           O  
ATOM   4019  N   ALA B  99      20.964 -20.332   6.238  1.00 97.64           N  
ATOM   4020  H   ALA B  99      21.752 -20.332   6.869  1.00 97.64           H  
ATOM   4021  CA  ALA B  99      20.651 -19.119   5.475  1.00 97.64           C  
ATOM   4022  HA  ALA B  99      19.581 -19.096   5.269  1.00 97.64           H  
ATOM   4023  C   ALA B  99      21.370 -19.046   4.114  1.00 97.64           C  
ATOM   4024  CB  ALA B  99      20.996 -17.902   6.339  1.00 97.64           C  
ATOM   4025  HB1 ALA B  99      20.446 -17.948   7.279  1.00 97.64           H  
ATOM   4026  HB2 ALA B  99      20.715 -16.989   5.814  1.00 97.64           H  
ATOM   4027  HB3 ALA B  99      22.067 -17.881   6.543  1.00 97.64           H  
ATOM   4028  O   ALA B  99      21.065 -18.174   3.298  1.00 97.64           O  
ATOM   4029  N   ALA B 100      22.374 -19.899   3.888  1.00 96.22           N  
ATOM   4030  H   ALA B 100      22.508 -20.659   4.540  1.00 96.22           H  
ATOM   4031  CA  ALA B 100      23.240 -19.834   2.712  1.00 96.22           C  
ATOM   4032  HA  ALA B 100      23.130 -18.851   2.252  1.00 96.22           H  
ATOM   4033  C   ALA B 100      22.878 -20.862   1.628  1.00 96.22           C  
ATOM   4034  CB  ALA B 100      24.698 -19.955   3.170  1.00 96.22           C  
ATOM   4035  HB1 ALA B 100      24.929 -19.167   3.886  1.00 96.22           H  
ATOM   4036  HB2 ALA B 100      24.859 -20.926   3.639  1.00 96.22           H  
ATOM   4037  HB3 ALA B 100      25.362 -19.861   2.310  1.00 96.22           H  
ATOM   4038  O   ALA B 100      23.255 -20.645   0.469  1.00 96.22           O  
ATOM   4039  N   GLY B 101      22.172 -21.940   1.993  1.00 96.47           N  
ATOM   4040  H   GLY B 101      21.953 -22.091   2.967  1.00 96.47           H  
ATOM   4041  CA  GLY B 101      21.671 -22.968   1.086  1.00 96.47           C  
ATOM   4042  HA2 GLY B 101      22.511 -23.408   0.548  1.00 96.47           H  
ATOM   4043  HA3 GLY B 101      21.196 -23.753   1.673  1.00 96.47           H  
ATOM   4044  C   GLY B 101      20.645 -22.446   0.078  1.00 96.47           C  
ATOM   4045  O   GLY B 101      19.921 -21.488   0.348  1.00 96.47           O  
ATOM   4046  N   PHE B 102      20.641 -23.053  -1.113  1.00 96.60           N  
ATOM   4047  H   PHE B 102      21.279 -23.822  -1.263  1.00 96.60           H  
ATOM   4048  CA  PHE B 102      19.661 -22.808  -2.174  1.00 96.60           C  
ATOM   4049  HA  PHE B 102      18.662 -22.837  -1.738  1.00 96.60           H  
ATOM   4050  C   PHE B 102      19.761 -23.867  -3.282  1.00 96.60           C  
ATOM   4051  CB  PHE B 102      19.912 -21.424  -2.788  1.00 96.60           C  
ATOM   4052  HB2 PHE B 102      19.847 -20.672  -2.002  1.00 96.60           H  
ATOM   4053  HB3 PHE B 102      20.927 -21.396  -3.185  1.00 96.60           H  
ATOM   4054  O   PHE B 102      20.868 -24.166  -3.743  1.00 96.60           O  
ATOM   4055  CG  PHE B 102      18.935 -21.020  -3.874  1.00 96.60           C  
ATOM   4056  CD1 PHE B 102      19.406 -20.631  -5.141  1.00 96.60           C  
ATOM   4057  HD1 PHE B 102      20.463 -20.674  -5.359  1.00 96.60           H  
ATOM   4058  CD2 PHE B 102      17.554 -20.993  -3.606  1.00 96.60           C  
ATOM   4059  HD2 PHE B 102      17.179 -21.303  -2.642  1.00 96.60           H  
ATOM   4060  CE1 PHE B 102      18.505 -20.196  -6.128  1.00 96.60           C  
ATOM   4061  HE1 PHE B 102      18.868 -19.900  -7.101  1.00 96.60           H  
ATOM   4062  CE2 PHE B 102      16.652 -20.566  -4.594  1.00 96.60           C  
ATOM   4063  HE2 PHE B 102      15.592 -20.567  -4.383  1.00 96.60           H  
ATOM   4064  CZ  PHE B 102      17.126 -20.168  -5.855  1.00 96.60           C  
ATOM   4065  HZ  PHE B 102      16.429 -19.861  -6.620  1.00 96.60           H  
ATOM   4066  N   ASP B 103      18.628 -24.379  -3.767  1.00 95.01           N  
ATOM   4067  H   ASP B 103      17.761 -24.143  -3.306  1.00 95.01           H  
ATOM   4068  CA  ASP B 103      18.577 -25.257  -4.950  1.00 95.01           C  
ATOM   4069  HA  ASP B 103      19.501 -25.836  -4.983  1.00 95.01           H  
ATOM   4070  C   ASP B 103      18.514 -24.445  -6.261  1.00 95.01           C  
ATOM   4071  CB  ASP B 103      17.446 -26.289  -4.817  1.00 95.01           C  
ATOM   4072  HB2 ASP B 103      17.500 -26.737  -3.825  1.00 95.01           H  
ATOM   4073  HB3 ASP B 103      16.480 -25.794  -4.913  1.00 95.01           H  
ATOM   4074  O   ASP B 103      17.456 -24.205  -6.847  1.00 95.01           O  
ATOM   4075  CG  ASP B 103      17.558 -27.412  -5.860  1.00 95.01           C  
ATOM   4076  OD1 ASP B 103      18.247 -27.208  -6.889  1.00 95.01           O  
ATOM   4077  OD2 ASP B 103      16.943 -28.479  -5.631  1.00 95.01           O  
ATOM   4078  N   ALA B 104      19.679 -23.981  -6.721  1.00 93.03           N  
ATOM   4079  H   ALA B 104      20.503 -24.168  -6.167  1.00 93.03           H  
ATOM   4080  CA  ALA B 104      19.778 -23.117  -7.898  1.00 93.03           C  
ATOM   4081  HA  ALA B 104      19.156 -22.239  -7.725  1.00 93.03           H  
ATOM   4082  C   ALA B 104      19.253 -23.785  -9.188  1.00 93.03           C  
ATOM   4083  CB  ALA B 104      21.239 -22.667  -8.034  1.00 93.03           C  
ATOM   4084  HB1 ALA B 104      21.868 -23.518  -8.295  1.00 93.03           H  
ATOM   4085  HB2 ALA B 104      21.316 -21.907  -8.812  1.00 93.03           H  
ATOM   4086  HB3 ALA B 104      21.582 -22.238  -7.092  1.00 93.03           H  
ATOM   4087  O   ALA B 104      18.554 -23.147  -9.979  1.00 93.03           O  
ATOM   4088  N   GLU B 105      19.553 -25.072  -9.390  1.00 88.20           N  
ATOM   4089  H   GLU B 105      19.954 -25.591  -8.622  1.00 88.20           H  
ATOM   4090  CA  GLU B 105      19.181 -25.822 -10.596  1.00 88.20           C  
ATOM   4091  HA  GLU B 105      19.438 -25.216 -11.464  1.00 88.20           H  
ATOM   4092  C   GLU B 105      17.666 -26.064 -10.692  1.00 88.20           C  
ATOM   4093  CB  GLU B 105      20.003 -27.125 -10.697  1.00 88.20           C  
ATOM   4094  HB2 GLU B 105      21.035 -26.857 -10.923  1.00 88.20           H  
ATOM   4095  HB3 GLU B 105      19.616 -27.703 -11.536  1.00 88.20           H  
ATOM   4096  O   GLU B 105      17.092 -25.942 -11.782  1.00 88.20           O  
ATOM   4097  CG  GLU B 105      20.002 -27.996  -9.424  1.00 88.20           C  
ATOM   4098  HG2 GLU B 105      18.968 -28.243  -9.183  1.00 88.20           H  
ATOM   4099  HG3 GLU B 105      20.430 -27.421  -8.603  1.00 88.20           H  
ATOM   4100  CD  GLU B 105      20.783 -29.315  -9.567  1.00 88.20           C  
ATOM   4101  OE1 GLU B 105      21.351 -29.791  -8.556  1.00 88.20           O  
ATOM   4102  OE2 GLU B 105      20.828 -29.862 -10.693  1.00 88.20           O  
ATOM   4103  N   PHE B 106      16.987 -26.289  -9.562  1.00 93.47           N  
ATOM   4104  H   PHE B 106      17.497 -26.420  -8.700  1.00 93.47           H  
ATOM   4105  CA  PHE B 106      15.531 -26.417  -9.520  1.00 93.47           C  
ATOM   4106  HA  PHE B 106      15.242 -27.268 -10.137  1.00 93.47           H  
ATOM   4107  C   PHE B 106      14.817 -25.174 -10.075  1.00 93.47           C  
ATOM   4108  CB  PHE B 106      15.108 -26.704  -8.079  1.00 93.47           C  
ATOM   4109  HB2 PHE B 106      15.421 -25.884  -7.432  1.00 93.47           H  
ATOM   4110  HB3 PHE B 106      15.619 -27.608  -7.748  1.00 93.47           H  
ATOM   4111  O   PHE B 106      13.925 -25.296 -10.921  1.00 93.47           O  
ATOM   4112  CG  PHE B 106      13.623 -26.924  -7.918  1.00 93.47           C  
ATOM   4113  CD1 PHE B 106      12.778 -25.855  -7.568  1.00 93.47           C  
ATOM   4114  HD1 PHE B 106      13.189 -24.872  -7.393  1.00 93.47           H  
ATOM   4115  CD2 PHE B 106      13.087 -28.208  -8.124  1.00 93.47           C  
ATOM   4116  HD2 PHE B 106      13.747 -29.029  -8.360  1.00 93.47           H  
ATOM   4117  CE1 PHE B 106      11.397 -26.072  -7.424  1.00 93.47           C  
ATOM   4118  HE1 PHE B 106      10.748 -25.258  -7.135  1.00 93.47           H  
ATOM   4119  CE2 PHE B 106      11.706 -28.424  -7.987  1.00 93.47           C  
ATOM   4120  HE2 PHE B 106      11.288 -29.411  -8.120  1.00 93.47           H  
ATOM   4121  CZ  PHE B 106      10.866 -27.357  -7.633  1.00 93.47           C  
ATOM   4122  HZ  PHE B 106       9.810 -27.536  -7.495  1.00 93.47           H  
ATOM   4123  N   PHE B 107      15.256 -23.973  -9.687  1.00 92.19           N  
ATOM   4124  H   PHE B 107      15.990 -23.943  -8.993  1.00 92.19           H  
ATOM   4125  CA  PHE B 107      14.677 -22.707 -10.160  1.00 92.19           C  
ATOM   4126  HA  PHE B 107      13.615 -22.868 -10.343  1.00 92.19           H  
ATOM   4127  C   PHE B 107      15.255 -22.207 -11.494  1.00 92.19           C  
ATOM   4128  CB  PHE B 107      14.786 -21.645  -9.057  1.00 92.19           C  
ATOM   4129  HB2 PHE B 107      15.833 -21.529  -8.777  1.00 92.19           H  
ATOM   4130  HB3 PHE B 107      14.441 -20.687  -9.445  1.00 92.19           H  
ATOM   4131  O   PHE B 107      14.841 -21.155 -11.979  1.00 92.19           O  
ATOM   4132  CG  PHE B 107      13.961 -21.969  -7.830  1.00 92.19           C  
ATOM   4133  CD1 PHE B 107      12.561 -21.813  -7.855  1.00 92.19           C  
ATOM   4134  HD1 PHE B 107      12.072 -21.450  -8.747  1.00 92.19           H  
ATOM   4135  CD2 PHE B 107      14.586 -22.453  -6.667  1.00 92.19           C  
ATOM   4136  HD2 PHE B 107      15.658 -22.581  -6.635  1.00 92.19           H  
ATOM   4137  CE1 PHE B 107      11.793 -22.145  -6.724  1.00 92.19           C  
ATOM   4138  HE1 PHE B 107      10.719 -22.037  -6.743  1.00 92.19           H  
ATOM   4139  CE2 PHE B 107      13.820 -22.788  -5.539  1.00 92.19           C  
ATOM   4140  HE2 PHE B 107      14.310 -23.178  -4.659  1.00 92.19           H  
ATOM   4141  CZ  PHE B 107      12.423 -22.636  -5.568  1.00 92.19           C  
ATOM   4142  HZ  PHE B 107      11.833 -22.908  -4.706  1.00 92.19           H  
ATOM   4143  N   GLY B 108      16.201 -22.936 -12.100  1.00 87.53           N  
ATOM   4144  H   GLY B 108      16.519 -23.781 -11.649  1.00 87.53           H  
ATOM   4145  CA  GLY B 108      16.861 -22.516 -13.341  1.00 87.53           C  
ATOM   4146  HA2 GLY B 108      17.457 -23.348 -13.715  1.00 87.53           H  
ATOM   4147  HA3 GLY B 108      16.106 -22.262 -14.085  1.00 87.53           H  
ATOM   4148  C   GLY B 108      17.792 -21.307 -13.169  1.00 87.53           C  
ATOM   4149  O   GLY B 108      18.024 -20.574 -14.128  1.00 87.53           O  
ATOM   4150  N   VAL B 109      18.316 -21.087 -11.960  1.00 89.22           N  
ATOM   4151  H   VAL B 109      18.150 -21.783 -11.247  1.00 89.22           H  
ATOM   4152  CA  VAL B 109      19.250 -20.003 -11.628  1.00 89.22           C  
ATOM   4153  HA  VAL B 109      19.104 -19.181 -12.329  1.00 89.22           H  
ATOM   4154  C   VAL B 109      20.684 -20.514 -11.776  1.00 89.22           C  
ATOM   4155  CB  VAL B 109      18.979 -19.463 -10.209  1.00 89.22           C  
ATOM   4156  HB  VAL B 109      19.096 -20.273  -9.489  1.00 89.22           H  
ATOM   4157  O   VAL B 109      21.033 -21.588 -11.288  1.00 89.22           O  
ATOM   4158  CG1 VAL B 109      19.937 -18.331  -9.828  1.00 89.22           C  
ATOM   4159 HG11 VAL B 109      19.849 -17.515 -10.545  1.00 89.22           H  
ATOM   4160 HG12 VAL B 109      19.695 -17.960  -8.832  1.00 89.22           H  
ATOM   4161 HG13 VAL B 109      20.964 -18.697  -9.809  1.00 89.22           H  
ATOM   4162  CG2 VAL B 109      17.556 -18.900 -10.087  1.00 89.22           C  
ATOM   4163 HG21 VAL B 109      17.390 -18.525  -9.077  1.00 89.22           H  
ATOM   4164 HG22 VAL B 109      16.823 -19.681 -10.288  1.00 89.22           H  
ATOM   4165 HG23 VAL B 109      17.415 -18.091 -10.804  1.00 89.22           H  
ATOM   4166  N   SER B 110      21.553 -19.751 -12.443  1.00 85.33           N  
ATOM   4167  H   SER B 110      21.236 -18.861 -12.801  1.00 85.33           H  
ATOM   4168  CA  SER B 110      22.962 -20.153 -12.564  1.00 85.33           C  
ATOM   4169  HA  SER B 110      22.961 -21.182 -12.924  1.00 85.33           H  
ATOM   4170  C   SER B 110      23.670 -20.110 -11.197  1.00 85.33           C  
ATOM   4171  CB  SER B 110      23.702 -19.307 -13.604  1.00 85.33           C  
ATOM   4172  HB2 SER B 110      24.651 -19.791 -13.836  1.00 85.33           H  
ATOM   4173  HB3 SER B 110      23.112 -19.255 -14.519  1.00 85.33           H  
ATOM   4174  O   SER B 110      23.360 -19.235 -10.389  1.00 85.33           O  
ATOM   4175  OG  SER B 110      23.971 -18.000 -13.134  1.00 85.33           O  
ATOM   4176  HG  SER B 110      23.140 -17.521 -13.092  1.00 85.33           H  
ATOM   4177  N   PRO B 111      24.687 -20.955 -10.927  1.00 85.95           N  
ATOM   4178  CA  PRO B 111      25.419 -20.920  -9.653  1.00 85.95           C  
ATOM   4179  HA  PRO B 111      24.743 -21.205  -8.848  1.00 85.95           H  
ATOM   4180  C   PRO B 111      26.022 -19.543  -9.346  1.00 85.95           C  
ATOM   4181  CB  PRO B 111      26.528 -21.969  -9.792  1.00 85.95           C  
ATOM   4182  HB2 PRO B 111      26.722 -22.473  -8.845  1.00 85.95           H  
ATOM   4183  HB3 PRO B 111      27.442 -21.510 -10.169  1.00 85.95           H  
ATOM   4184  O   PRO B 111      26.109 -19.129  -8.193  1.00 85.95           O  
ATOM   4185  CG  PRO B 111      25.986 -22.936 -10.844  1.00 85.95           C  
ATOM   4186  HG2 PRO B 111      25.333 -23.664 -10.362  1.00 85.95           H  
ATOM   4187  HG3 PRO B 111      26.787 -23.441 -11.384  1.00 85.95           H  
ATOM   4188  CD  PRO B 111      25.156 -22.046 -11.764  1.00 85.95           C  
ATOM   4189  HD2 PRO B 111      24.328 -22.624 -12.175  1.00 85.95           H  
ATOM   4190  HD3 PRO B 111      25.782 -21.652 -12.564  1.00 85.95           H  
ATOM   4191  N   ARG B 112      26.417 -18.819 -10.399  1.00 83.11           N  
ATOM   4192  H   ARG B 112      26.256 -19.213 -11.316  1.00 83.11           H  
ATOM   4193  CA  ARG B 112      26.966 -17.468 -10.310  1.00 83.11           C  
ATOM   4194  HA  ARG B 112      27.735 -17.451  -9.538  1.00 83.11           H  
ATOM   4195  C   ARG B 112      25.919 -16.442  -9.890  1.00 83.11           C  
ATOM   4196  CB  ARG B 112      27.583 -17.108 -11.663  1.00 83.11           C  
ATOM   4197  HB2 ARG B 112      26.809 -17.045 -12.427  1.00 83.11           H  
ATOM   4198  HB3 ARG B 112      28.300 -17.880 -11.946  1.00 83.11           H  
ATOM   4199  O   ARG B 112      26.194 -15.619  -9.027  1.00 83.11           O  
ATOM   4200  CG  ARG B 112      28.310 -15.772 -11.549  1.00 83.11           C  
ATOM   4201  HG2 ARG B 112      29.038 -15.848 -10.742  1.00 83.11           H  
ATOM   4202  HG3 ARG B 112      27.617 -14.964 -11.314  1.00 83.11           H  
ATOM   4203  CD  ARG B 112      29.058 -15.433 -12.826  1.00 83.11           C  
ATOM   4204  HD2 ARG B 112      29.575 -16.308 -13.220  1.00 83.11           H  
ATOM   4205  HD3 ARG B 112      29.784 -14.705 -12.465  1.00 83.11           H  
ATOM   4206  NE  ARG B 112      28.235 -14.770 -13.856  1.00 83.11           N  
ATOM   4207  HE  ARG B 112      27.356 -14.393 -13.529  1.00 83.11           H  
ATOM   4208  NH1 ARG B 112      29.885 -14.462 -15.452  1.00 83.11           N  
ATOM   4209 HH11 ARG B 112      30.495 -15.080 -14.936  1.00 83.11           H  
ATOM   4210 HH12 ARG B 112      30.324 -13.831 -16.108  1.00 83.11           H  
ATOM   4211  NH2 ARG B 112      28.059 -13.193 -15.498  1.00 83.11           N  
ATOM   4212 HH21 ARG B 112      27.336 -12.749 -14.950  1.00 83.11           H  
ATOM   4213 HH22 ARG B 112      28.533 -12.631 -16.190  1.00 83.11           H  
ATOM   4214  CZ  ARG B 112      28.718 -14.174 -14.944  1.00 83.11           C  
ATOM   4215  N   GLU B 113      24.736 -16.495 -10.493  1.00 85.32           N  
ATOM   4216  H   GLU B 113      24.560 -17.228 -11.165  1.00 85.32           H  
ATOM   4217  CA  GLU B 113      23.617 -15.639 -10.098  1.00 85.32           C  
ATOM   4218  HA  GLU B 113      23.938 -14.597 -10.094  1.00 85.32           H  
ATOM   4219  C   GLU B 113      23.157 -15.979  -8.676  1.00 85.32           C  
ATOM   4220  CB  GLU B 113      22.487 -15.788 -11.123  1.00 85.32           C  
ATOM   4221  HB2 GLU B 113      22.880 -15.536 -12.108  1.00 85.32           H  
ATOM   4222  HB3 GLU B 113      22.157 -16.826 -11.137  1.00 85.32           H  
ATOM   4223  O   GLU B 113      23.003 -15.078  -7.862  1.00 85.32           O  
ATOM   4224  CG  GLU B 113      21.293 -14.871 -10.816  1.00 85.32           C  
ATOM   4225  HG2 GLU B 113      20.898 -15.115  -9.830  1.00 85.32           H  
ATOM   4226  HG3 GLU B 113      21.639 -13.838 -10.794  1.00 85.32           H  
ATOM   4227  CD  GLU B 113      20.156 -15.005 -11.837  1.00 85.32           C  
ATOM   4228  OE1 GLU B 113      19.161 -14.252 -11.677  1.00 85.32           O  
ATOM   4229  OE2 GLU B 113      20.265 -15.875 -12.734  1.00 85.32           O  
ATOM   4230  N   ALA B 114      23.056 -17.265  -8.326  1.00 92.25           N  
ATOM   4231  H   ALA B 114      23.185 -17.968  -9.040  1.00 92.25           H  
ATOM   4232  CA  ALA B 114      22.685 -17.711  -6.984  1.00 92.25           C  
ATOM   4233  HA  ALA B 114      21.698 -17.314  -6.747  1.00 92.25           H  
ATOM   4234  C   ALA B 114      23.651 -17.224  -5.887  1.00 92.25           C  
ATOM   4235  CB  ALA B 114      22.612 -19.241  -6.993  1.00 92.25           C  
ATOM   4236  HB1 ALA B 114      22.366 -19.598  -5.992  1.00 92.25           H  
ATOM   4237  HB2 ALA B 114      23.572 -19.662  -7.290  1.00 92.25           H  
ATOM   4238  HB3 ALA B 114      21.841 -19.571  -7.689  1.00 92.25           H  
ATOM   4239  O   ALA B 114      23.218 -17.010  -4.757  1.00 92.25           O  
ATOM   4240  N   ALA B 115      24.938 -17.048  -6.205  1.00 89.20           N  
ATOM   4241  H   ALA B 115      25.246 -17.324  -7.126  1.00 89.20           H  
ATOM   4242  CA  ALA B 115      25.924 -16.454  -5.301  1.00 89.20           C  
ATOM   4243  HA  ALA B 115      25.759 -16.839  -4.294  1.00 89.20           H  
ATOM   4244  C   ALA B 115      25.822 -14.916  -5.212  1.00 89.20           C  
ATOM   4245  CB  ALA B 115      27.317 -16.894  -5.765  1.00 89.20           C  
ATOM   4246  HB1 ALA B 115      28.067 -16.509  -5.073  1.00 89.20           H  
ATOM   4247  HB2 ALA B 115      27.374 -17.982  -5.784  1.00 89.20           H  
ATOM   4248  HB3 ALA B 115      27.519 -16.502  -6.761  1.00 89.20           H  
ATOM   4249  O   ALA B 115      26.257 -14.338  -4.223  1.00 89.20           O  
ATOM   4250  N   ALA B 116      25.255 -14.261  -6.231  1.00 89.08           N  
ATOM   4251  H   ALA B 116      24.913 -14.801  -7.013  1.00 89.08           H  
ATOM   4252  CA  ALA B 116      24.989 -12.818  -6.261  1.00 89.08           C  
ATOM   4253  HA  ALA B 116      25.833 -12.282  -5.827  1.00 89.08           H  
ATOM   4254  C   ALA B 116      23.712 -12.423  -5.508  1.00 89.08           C  
ATOM   4255  CB  ALA B 116      24.801 -12.397  -7.724  1.00 89.08           C  
ATOM   4256  HB1 ALA B 116      23.755 -12.508  -8.009  1.00 89.08           H  
ATOM   4257  HB2 ALA B 116      25.074 -11.349  -7.843  1.00 89.08           H  
ATOM   4258  HB3 ALA B 116      25.378 -13.037  -8.391  1.00 89.08           H  
ATOM   4259  O   ALA B 116      23.511 -11.256  -5.179  1.00 89.08           O  
ATOM   4260  N   MET B 117      22.800 -13.379  -5.335  1.00 93.52           N  
ATOM   4261  H   MET B 117      23.015 -14.306  -5.672  1.00 93.52           H  
ATOM   4262  CA  MET B 117      21.482 -13.138  -4.769  1.00 93.52           C  
ATOM   4263  HA  MET B 117      21.077 -12.221  -5.197  1.00 93.52           H  
ATOM   4264  C   MET B 117      21.555 -12.950  -3.259  1.00 93.52           C  
ATOM   4265  CB  MET B 117      20.535 -14.293  -5.115  1.00 93.52           C  
ATOM   4266  HB2 MET B 117      19.652 -14.224  -4.480  1.00 93.52           H  
ATOM   4267  HB3 MET B 117      21.032 -15.243  -4.916  1.00 93.52           H  
ATOM   4268  O   MET B 117      22.101 -13.792  -2.546  1.00 93.52           O  
ATOM   4269  CG  MET B 117      20.085 -14.242  -6.577  1.00 93.52           C  
ATOM   4270  HG2 MET B 117      19.504 -13.332  -6.730  1.00 93.52           H  
ATOM   4271  HG3 MET B 117      20.959 -14.174  -7.224  1.00 93.52           H  
ATOM   4272  SD  MET B 117      19.086 -15.656  -7.110  1.00 93.52           S  
ATOM   4273  CE  MET B 117      17.565 -15.277  -6.213  1.00 93.52           C  
ATOM   4274  HE1 MET B 117      17.284 -14.237  -6.382  1.00 93.52           H  
ATOM   4275  HE2 MET B 117      17.725 -15.423  -5.144  1.00 93.52           H  
ATOM   4276  HE3 MET B 117      16.771 -15.947  -6.542  1.00 93.52           H  
ATOM   4277  N   ASP B 118      20.885 -11.905  -2.774  1.00 95.61           N  
ATOM   4278  H   ASP B 118      20.461 -11.253  -3.418  1.00 95.61           H  
ATOM   4279  CA  ASP B 118      20.542 -11.773  -1.367  1.00 95.61           C  
ATOM   4280  HA  ASP B 118      21.471 -11.615  -0.819  1.00 95.61           H  
ATOM   4281  C   ASP B 118      19.845 -13.075  -0.906  1.00 95.61           C  
ATOM   4282  CB  ASP B 118      19.656 -10.526  -1.175  1.00 95.61           C  
ATOM   4283  HB2 ASP B 118      18.778 -10.616  -1.814  1.00 95.61           H  
ATOM   4284  HB3 ASP B 118      20.221  -9.652  -1.500  1.00 95.61           H  
ATOM   4285  O   ASP B 118      18.859 -13.500  -1.532  1.00 95.61           O  
ATOM   4286  CG  ASP B 118      19.178 -10.282   0.263  1.00 95.61           C  
ATOM   4287  OD1 ASP B 118      19.390 -11.154   1.133  1.00 95.61           O  
ATOM   4288  OD2 ASP B 118      18.507  -9.253   0.492  1.00 95.61           O  
ATOM   4289  N   PRO B 119      20.329 -13.742   0.163  1.00 97.55           N  
ATOM   4290  CA  PRO B 119      19.696 -14.938   0.715  1.00 97.55           C  
ATOM   4291  HA  PRO B 119      19.799 -15.763   0.011  1.00 97.55           H  
ATOM   4292  C   PRO B 119      18.199 -14.767   1.000  1.00 97.55           C  
ATOM   4293  CB  PRO B 119      20.478 -15.267   1.992  1.00 97.55           C  
ATOM   4294  HB2 PRO B 119      19.830 -15.607   2.800  1.00 97.55           H  
ATOM   4295  HB3 PRO B 119      21.228 -16.026   1.772  1.00 97.55           H  
ATOM   4296  O   PRO B 119      17.464 -15.749   0.895  1.00 97.55           O  
ATOM   4297  CG  PRO B 119      21.186 -13.964   2.355  1.00 97.55           C  
ATOM   4298  HG2 PRO B 119      22.102 -14.139   2.918  1.00 97.55           H  
ATOM   4299  HG3 PRO B 119      20.508 -13.315   2.910  1.00 97.55           H  
ATOM   4300  CD  PRO B 119      21.468 -13.358   0.988  1.00 97.55           C  
ATOM   4301  HD2 PRO B 119      22.376 -13.786   0.565  1.00 97.55           H  
ATOM   4302  HD3 PRO B 119      21.579 -12.279   1.095  1.00 97.55           H  
ATOM   4303  N   GLN B 120      17.719 -13.546   1.265  1.00 98.11           N  
ATOM   4304  H   GLN B 120      18.361 -12.767   1.307  1.00 98.11           H  
ATOM   4305  CA  GLN B 120      16.285 -13.273   1.394  1.00 98.11           C  
ATOM   4306  HA  GLN B 120      15.897 -13.846   2.235  1.00 98.11           H  
ATOM   4307  C   GLN B 120      15.503 -13.707   0.145  1.00 98.11           C  
ATOM   4308  CB  GLN B 120      16.042 -11.779   1.668  1.00 98.11           C  
ATOM   4309  HB2 GLN B 120      14.967 -11.603   1.713  1.00 98.11           H  
ATOM   4310  HB3 GLN B 120      16.451 -11.190   0.847  1.00 98.11           H  
ATOM   4311  O   GLN B 120      14.479 -14.371   0.282  1.00 98.11           O  
ATOM   4312  CG  GLN B 120      16.665 -11.321   2.995  1.00 98.11           C  
ATOM   4313  HG2 GLN B 120      16.269 -11.955   3.788  1.00 98.11           H  
ATOM   4314  HG3 GLN B 120      17.749 -11.430   2.965  1.00 98.11           H  
ATOM   4315  CD  GLN B 120      16.343  -9.876   3.350  1.00 98.11           C  
ATOM   4316  NE2 GLN B 120      16.548  -8.921   2.471  1.00 98.11           N  
ATOM   4317 HE21 GLN B 120      16.365  -7.973   2.768  1.00 98.11           H  
ATOM   4318 HE22 GLN B 120      17.152  -9.100   1.682  1.00 98.11           H  
ATOM   4319  OE1 GLN B 120      15.896  -9.599   4.453  1.00 98.11           O  
ATOM   4320  N   GLN B 121      15.986 -13.403  -1.069  1.00 98.23           N  
ATOM   4321  H   GLN B 121      16.896 -12.969  -1.129  1.00 98.23           H  
ATOM   4322  CA  GLN B 121      15.304 -13.791  -2.313  1.00 98.23           C  
ATOM   4323  HA  GLN B 121      14.268 -13.457  -2.265  1.00 98.23           H  
ATOM   4324  C   GLN B 121      15.282 -15.316  -2.503  1.00 98.23           C  
ATOM   4325  CB  GLN B 121      15.964 -13.143  -3.545  1.00 98.23           C  
ATOM   4326  HB2 GLN B 121      15.420 -13.498  -4.421  1.00 98.23           H  
ATOM   4327  HB3 GLN B 121      16.996 -13.484  -3.630  1.00 98.23           H  
ATOM   4328  O   GLN B 121      14.272 -15.871  -2.934  1.00 98.23           O  
ATOM   4329  CG  GLN B 121      15.951 -11.603  -3.561  1.00 98.23           C  
ATOM   4330  HG2 GLN B 121      14.958 -11.247  -3.286  1.00 98.23           H  
ATOM   4331  HG3 GLN B 121      16.657 -11.233  -2.818  1.00 98.23           H  
ATOM   4332  CD  GLN B 121      16.318 -11.009  -4.928  1.00 98.23           C  
ATOM   4333  NE2 GLN B 121      16.474  -9.709  -5.034  1.00 98.23           N  
ATOM   4334 HE21 GLN B 121      16.804  -9.359  -5.922  1.00 98.23           H  
ATOM   4335 HE22 GLN B 121      16.435  -9.107  -4.224  1.00 98.23           H  
ATOM   4336  OE1 GLN B 121      16.427 -11.687  -5.945  1.00 98.23           O  
ATOM   4337  N   ARG B 122      16.383 -15.999  -2.164  1.00 98.53           N  
ATOM   4338  H   ARG B 122      17.148 -15.469  -1.770  1.00 98.53           H  
ATOM   4339  CA  ARG B 122      16.523 -17.462  -2.281  1.00 98.53           C  
ATOM   4340  HA  ARG B 122      16.235 -17.781  -3.283  1.00 98.53           H  
ATOM   4341  C   ARG B 122      15.567 -18.191  -1.334  1.00 98.53           C  
ATOM   4342  CB  ARG B 122      17.993 -17.858  -2.043  1.00 98.53           C  
ATOM   4343  HB2 ARG B 122      18.073 -18.945  -2.020  1.00 98.53           H  
ATOM   4344  HB3 ARG B 122      18.325 -17.479  -1.076  1.00 98.53           H  
ATOM   4345  O   ARG B 122      14.778 -19.024  -1.774  1.00 98.53           O  
ATOM   4346  CG  ARG B 122      18.897 -17.301  -3.158  1.00 98.53           C  
ATOM   4347  HG2 ARG B 122      18.495 -17.619  -4.120  1.00 98.53           H  
ATOM   4348  HG3 ARG B 122      18.883 -16.211  -3.127  1.00 98.53           H  
ATOM   4349  CD  ARG B 122      20.355 -17.763  -3.086  1.00 98.53           C  
ATOM   4350  HD2 ARG B 122      20.382 -18.851  -3.144  1.00 98.53           H  
ATOM   4351  HD3 ARG B 122      20.875 -17.369  -3.959  1.00 98.53           H  
ATOM   4352  NE  ARG B 122      21.048 -17.308  -1.868  1.00 98.53           N  
ATOM   4353  HE  ARG B 122      20.640 -16.535  -1.361  1.00 98.53           H  
ATOM   4354  NH1 ARG B 122      22.882 -18.667  -2.064  1.00 98.53           N  
ATOM   4355 HH11 ARG B 122      22.750 -18.676  -3.065  1.00 98.53           H  
ATOM   4356 HH12 ARG B 122      23.549 -19.261  -1.593  1.00 98.53           H  
ATOM   4357  NH2 ARG B 122      22.535 -17.588  -0.162  1.00 98.53           N  
ATOM   4358 HH21 ARG B 122      21.942 -17.039   0.444  1.00 98.53           H  
ATOM   4359 HH22 ARG B 122      23.300 -18.129   0.215  1.00 98.53           H  
ATOM   4360  CZ  ARG B 122      22.147 -17.845  -1.375  1.00 98.53           C  
ATOM   4361  N   LEU B 123      15.551 -17.787  -0.063  1.00 98.71           N  
ATOM   4362  H   LEU B 123      16.224 -17.090   0.223  1.00 98.71           H  
ATOM   4363  CA  LEU B 123      14.642 -18.335   0.947  1.00 98.71           C  
ATOM   4364  HA  LEU B 123      14.728 -19.421   0.946  1.00 98.71           H  
ATOM   4365  C   LEU B 123      13.172 -18.009   0.643  1.00 98.71           C  
ATOM   4366  CB  LEU B 123      15.050 -17.790   2.325  1.00 98.71           C  
ATOM   4367  HB2 LEU B 123      15.115 -16.704   2.259  1.00 98.71           H  
ATOM   4368  HB3 LEU B 123      14.272 -18.039   3.047  1.00 98.71           H  
ATOM   4369  O   LEU B 123      12.299 -18.842   0.887  1.00 98.71           O  
ATOM   4370  CG  LEU B 123      16.389 -18.349   2.842  1.00 98.71           C  
ATOM   4371  HG  LEU B 123      17.149 -18.289   2.063  1.00 98.71           H  
ATOM   4372  CD1 LEU B 123      16.852 -17.507   4.026  1.00 98.71           C  
ATOM   4373 HD11 LEU B 123      17.115 -16.520   3.644  1.00 98.71           H  
ATOM   4374 HD12 LEU B 123      17.744 -17.951   4.466  1.00 98.71           H  
ATOM   4375 HD13 LEU B 123      16.065 -17.433   4.777  1.00 98.71           H  
ATOM   4376  CD2 LEU B 123      16.264 -19.802   3.299  1.00 98.71           C  
ATOM   4377 HD21 LEU B 123      15.997 -20.441   2.458  1.00 98.71           H  
ATOM   4378 HD22 LEU B 123      17.225 -20.150   3.678  1.00 98.71           H  
ATOM   4379 HD23 LEU B 123      15.514 -19.894   4.085  1.00 98.71           H  
ATOM   4380  N   LEU B 124      12.882 -16.828   0.085  1.00 98.78           N  
ATOM   4381  H   LEU B 124      13.626 -16.155  -0.035  1.00 98.78           H  
ATOM   4382  CA  LEU B 124      11.538 -16.469  -0.376  1.00 98.78           C  
ATOM   4383  HA  LEU B 124      10.836 -16.616   0.444  1.00 98.78           H  
ATOM   4384  C   LEU B 124      11.052 -17.369  -1.522  1.00 98.78           C  
ATOM   4385  CB  LEU B 124      11.515 -14.992  -0.807  1.00 98.78           C  
ATOM   4386  HB2 LEU B 124      10.692 -14.854  -1.508  1.00 98.78           H  
ATOM   4387  HB3 LEU B 124      12.432 -14.768  -1.351  1.00 98.78           H  
ATOM   4388  O   LEU B 124       9.891 -17.774  -1.497  1.00 98.78           O  
ATOM   4389  CG  LEU B 124      11.332 -13.983   0.340  1.00 98.78           C  
ATOM   4390  HG  LEU B 124      11.991 -14.231   1.172  1.00 98.78           H  
ATOM   4391  CD1 LEU B 124      11.664 -12.576  -0.161  1.00 98.78           C  
ATOM   4392 HD11 LEU B 124      12.723 -12.521  -0.416  1.00 98.78           H  
ATOM   4393 HD12 LEU B 124      11.457 -11.840   0.616  1.00 98.78           H  
ATOM   4394 HD13 LEU B 124      11.076 -12.351  -1.051  1.00 98.78           H  
ATOM   4395  CD2 LEU B 124       9.885 -13.969   0.840  1.00 98.78           C  
ATOM   4396 HD21 LEU B 124       9.774 -13.235   1.639  1.00 98.78           H  
ATOM   4397 HD22 LEU B 124       9.612 -14.950   1.228  1.00 98.78           H  
ATOM   4398 HD23 LEU B 124       9.212 -13.711   0.022  1.00 98.78           H  
ATOM   4399  N   LEU B 125      11.908 -17.713  -2.493  1.00 98.60           N  
ATOM   4400  H   LEU B 125      12.846 -17.340  -2.461  1.00 98.60           H  
ATOM   4401  CA  LEU B 125      11.555 -18.622  -3.593  1.00 98.60           C  
ATOM   4402  HA  LEU B 125      10.670 -18.235  -4.099  1.00 98.60           H  
ATOM   4403  C   LEU B 125      11.179 -20.017  -3.082  1.00 98.60           C  
ATOM   4404  CB  LEU B 125      12.720 -18.726  -4.595  1.00 98.60           C  
ATOM   4405  HB2 LEU B 125      13.650 -18.850  -4.041  1.00 98.60           H  
ATOM   4406  HB3 LEU B 125      12.585 -19.626  -5.195  1.00 98.60           H  
ATOM   4407  O   LEU B 125      10.098 -20.512  -3.401  1.00 98.60           O  
ATOM   4408  CG  LEU B 125      12.861 -17.536  -5.554  1.00 98.60           C  
ATOM   4409  HG  LEU B 125      12.869 -16.598  -4.999  1.00 98.60           H  
ATOM   4410  CD1 LEU B 125      14.178 -17.673  -6.321  1.00 98.60           C  
ATOM   4411 HD11 LEU B 125      15.009 -17.629  -5.618  1.00 98.60           H  
ATOM   4412 HD12 LEU B 125      14.275 -16.863  -7.044  1.00 98.60           H  
ATOM   4413 HD13 LEU B 125      14.204 -18.629  -6.844  1.00 98.60           H  
ATOM   4414  CD2 LEU B 125      11.727 -17.492  -6.581  1.00 98.60           C  
ATOM   4415 HD21 LEU B 125      11.708 -18.426  -7.142  1.00 98.60           H  
ATOM   4416 HD22 LEU B 125      10.768 -17.365  -6.079  1.00 98.60           H  
ATOM   4417 HD23 LEU B 125      11.875 -16.651  -7.259  1.00 98.60           H  
ATOM   4418  N   GLU B 126      12.031 -20.619  -2.250  1.00 98.71           N  
ATOM   4419  H   GLU B 126      12.912 -20.169  -2.046  1.00 98.71           H  
ATOM   4420  CA  GLU B 126      11.768 -21.938  -1.660  1.00 98.71           C  
ATOM   4421  HA  GLU B 126      11.617 -22.675  -2.449  1.00 98.71           H  
ATOM   4422  C   GLU B 126      10.499 -21.931  -0.801  1.00 98.71           C  
ATOM   4423  CB  GLU B 126      12.964 -22.375  -0.806  1.00 98.71           C  
ATOM   4424  HB2 GLU B 126      12.684 -23.279  -0.264  1.00 98.71           H  
ATOM   4425  HB3 GLU B 126      13.192 -21.592  -0.083  1.00 98.71           H  
ATOM   4426  O   GLU B 126       9.618 -22.774  -0.974  1.00 98.71           O  
ATOM   4427  CG  GLU B 126      14.209 -22.677  -1.651  1.00 98.71           C  
ATOM   4428  HG2 GLU B 126      14.503 -21.780  -2.196  1.00 98.71           H  
ATOM   4429  HG3 GLU B 126      13.948 -23.446  -2.378  1.00 98.71           H  
ATOM   4430  CD  GLU B 126      15.395 -23.168  -0.809  1.00 98.71           C  
ATOM   4431  OE1 GLU B 126      16.414 -23.530  -1.442  1.00 98.71           O  
ATOM   4432  OE2 GLU B 126      15.272 -23.178   0.442  1.00 98.71           O  
ATOM   4433  N   THR B 127      10.358 -20.930   0.075  1.00 98.75           N  
ATOM   4434  H   THR B 127      11.111 -20.261   0.156  1.00 98.75           H  
ATOM   4435  CA  THR B 127       9.190 -20.812   0.963  1.00 98.75           C  
ATOM   4436  HA  THR B 127       9.083 -21.746   1.513  1.00 98.75           H  
ATOM   4437  C   THR B 127       7.898 -20.596   0.168  1.00 98.75           C  
ATOM   4438  CB  THR B 127       9.375 -19.670   1.980  1.00 98.75           C  
ATOM   4439  HB  THR B 127       9.376 -18.714   1.457  1.00 98.75           H  
ATOM   4440  O   THR B 127       6.845 -21.095   0.562  1.00 98.75           O  
ATOM   4441  CG2 THR B 127       8.292 -19.649   3.060  1.00 98.75           C  
ATOM   4442 HG21 THR B 127       8.518 -18.872   3.789  1.00 98.75           H  
ATOM   4443 HG22 THR B 127       8.261 -20.616   3.563  1.00 98.75           H  
ATOM   4444 HG23 THR B 127       7.318 -19.439   2.616  1.00 98.75           H  
ATOM   4445  OG1 THR B 127      10.588 -19.803   2.684  1.00 98.75           O  
ATOM   4446  HG1 THR B 127      11.286 -19.555   2.073  1.00 98.75           H  
ATOM   4447  N   SER B 128       7.955 -19.873  -0.956  1.00 98.71           N  
ATOM   4448  H   SER B 128       8.843 -19.481  -1.232  1.00 98.71           H  
ATOM   4449  CA  SER B 128       6.797 -19.640  -1.826  1.00 98.71           C  
ATOM   4450  HA  SER B 128       5.951 -19.334  -1.209  1.00 98.71           H  
ATOM   4451  C   SER B 128       6.380 -20.905  -2.585  1.00 98.71           C  
ATOM   4452  CB  SER B 128       7.106 -18.498  -2.793  1.00 98.71           C  
ATOM   4453  HB2 SER B 128       7.832 -18.826  -3.537  1.00 98.71           H  
ATOM   4454  HB3 SER B 128       7.519 -17.657  -2.235  1.00 98.71           H  
ATOM   4455  O   SER B 128       5.190 -21.207  -2.658  1.00 98.71           O  
ATOM   4456  OG  SER B 128       5.922 -18.066  -3.420  1.00 98.71           O  
ATOM   4457  HG  SER B 128       6.146 -17.362  -4.034  1.00 98.71           H  
ATOM   4458  N   TRP B 129       7.341 -21.702  -3.069  1.00 98.66           N  
ATOM   4459  H   TRP B 129       8.308 -21.424  -2.973  1.00 98.66           H  
ATOM   4460  CA  TRP B 129       7.045 -22.999  -3.687  1.00 98.66           C  
ATOM   4461  HA  TRP B 129       6.358 -22.844  -4.519  1.00 98.66           H  
ATOM   4462  C   TRP B 129       6.352 -23.947  -2.698  1.00 98.66           C  
ATOM   4463  CB  TRP B 129       8.333 -23.626  -4.235  1.00 98.66           C  
ATOM   4464  HB2 TRP B 129       9.003 -23.872  -3.412  1.00 98.66           H  
ATOM   4465  HB3 TRP B 129       8.840 -22.895  -4.866  1.00 98.66           H  
ATOM   4466  O   TRP B 129       5.288 -24.498  -2.987  1.00 98.66           O  
ATOM   4467  CG  TRP B 129       8.091 -24.858  -5.051  1.00 98.66           C  
ATOM   4468  CD1 TRP B 129       7.939 -26.115  -4.572  1.00 98.66           C  
ATOM   4469  HD1 TRP B 129       7.988 -26.395  -3.530  1.00 98.66           H  
ATOM   4470  CD2 TRP B 129       7.881 -24.956  -6.492  1.00 98.66           C  
ATOM   4471  CE2 TRP B 129       7.597 -26.316  -6.816  1.00 98.66           C  
ATOM   4472  CE3 TRP B 129       7.881 -24.026  -7.555  1.00 98.66           C  
ATOM   4473  HE3 TRP B 129       8.074 -22.986  -7.339  1.00 98.66           H  
ATOM   4474  NE1 TRP B 129       7.626 -26.976  -5.606  1.00 98.66           N  
ATOM   4475  HE1 TRP B 129       7.318 -27.927  -5.458  1.00 98.66           H  
ATOM   4476  CH2 TRP B 129       7.375 -25.792  -9.169  1.00 98.66           C  
ATOM   4477  HH2 TRP B 129       7.181 -26.100 -10.186  1.00 98.66           H  
ATOM   4478  CZ2 TRP B 129       7.347 -26.738  -8.130  1.00 98.66           C  
ATOM   4479  HZ2 TRP B 129       7.132 -27.778  -8.327  1.00 98.66           H  
ATOM   4480  CZ3 TRP B 129       7.635 -24.440  -8.879  1.00 98.66           C  
ATOM   4481  HZ3 TRP B 129       7.645 -23.712  -9.677  1.00 98.66           H  
ATOM   4482  N   GLU B 130       6.904 -24.071  -1.488  1.00 98.58           N  
ATOM   4483  H   GLU B 130       7.787 -23.614  -1.312  1.00 98.58           H  
ATOM   4484  CA  GLU B 130       6.311 -24.885  -0.422  1.00 98.58           C  
ATOM   4485  HA  GLU B 130       6.204 -25.914  -0.765  1.00 98.58           H  
ATOM   4486  C   GLU B 130       4.923 -24.388  -0.008  1.00 98.58           C  
ATOM   4487  CB  GLU B 130       7.211 -24.855   0.812  1.00 98.58           C  
ATOM   4488  HB2 GLU B 130       6.672 -25.306   1.645  1.00 98.58           H  
ATOM   4489  HB3 GLU B 130       7.435 -23.819   1.065  1.00 98.58           H  
ATOM   4490  O   GLU B 130       4.025 -25.194   0.232  1.00 98.58           O  
ATOM   4491  CG  GLU B 130       8.512 -25.633   0.605  1.00 98.58           C  
ATOM   4492  HG2 GLU B 130       8.264 -26.673   0.390  1.00 98.58           H  
ATOM   4493  HG3 GLU B 130       9.056 -25.230  -0.249  1.00 98.58           H  
ATOM   4494  CD  GLU B 130       9.401 -25.574   1.847  1.00 98.58           C  
ATOM   4495  OE1 GLU B 130      10.449 -26.252   1.862  1.00 98.58           O  
ATOM   4496  OE2 GLU B 130       9.070 -24.874   2.834  1.00 98.58           O  
ATOM   4497  N   LEU B 131       4.718 -23.068   0.068  1.00 98.70           N  
ATOM   4498  H   LEU B 131       5.500 -22.454  -0.113  1.00 98.70           H  
ATOM   4499  CA  LEU B 131       3.419 -22.471   0.380  1.00 98.70           C  
ATOM   4500  HA  LEU B 131       3.129 -22.785   1.383  1.00 98.70           H  
ATOM   4501  C   LEU B 131       2.329 -22.944  -0.592  1.00 98.70           C  
ATOM   4502  CB  LEU B 131       3.557 -20.938   0.341  1.00 98.70           C  
ATOM   4503  HB2 LEU B 131       3.938 -20.650  -0.638  1.00 98.70           H  
ATOM   4504  HB3 LEU B 131       4.285 -20.616   1.086  1.00 98.70           H  
ATOM   4505  O   LEU B 131       1.228 -23.296  -0.150  1.00 98.70           O  
ATOM   4506  CG  LEU B 131       2.237 -20.187   0.565  1.00 98.70           C  
ATOM   4507  HG  LEU B 131       1.461 -20.570  -0.098  1.00 98.70           H  
ATOM   4508  CD1 LEU B 131       1.778 -20.330   2.012  1.00 98.70           C  
ATOM   4509 HD11 LEU B 131       2.513 -19.879   2.679  1.00 98.70           H  
ATOM   4510 HD12 LEU B 131       0.814 -19.835   2.131  1.00 98.70           H  
ATOM   4511 HD13 LEU B 131       1.652 -21.384   2.261  1.00 98.70           H  
ATOM   4512  CD2 LEU B 131       2.425 -18.711   0.247  1.00 98.70           C  
ATOM   4513 HD21 LEU B 131       1.484 -18.175   0.371  1.00 98.70           H  
ATOM   4514 HD22 LEU B 131       2.750 -18.604  -0.788  1.00 98.70           H  
ATOM   4515 HD23 LEU B 131       3.185 -18.291   0.906  1.00 98.70           H  
ATOM   4516  N   VAL B 132       2.634 -22.954  -1.892  1.00 98.60           N  
ATOM   4517  H   VAL B 132       3.561 -22.662  -2.165  1.00 98.60           H  
ATOM   4518  CA  VAL B 132       1.701 -23.379  -2.944  1.00 98.60           C  
ATOM   4519  HA  VAL B 132       0.744 -22.883  -2.784  1.00 98.60           H  
ATOM   4520  C   VAL B 132       1.438 -24.885  -2.863  1.00 98.60           C  
ATOM   4521  CB  VAL B 132       2.222 -22.961  -4.332  1.00 98.60           C  
ATOM   4522  HB  VAL B 132       3.229 -23.352  -4.479  1.00 98.60           H  
ATOM   4523  O   VAL B 132       0.277 -25.300  -2.836  1.00 98.60           O  
ATOM   4524  CG1 VAL B 132       1.321 -23.494  -5.450  1.00 98.60           C  
ATOM   4525 HG11 VAL B 132       1.376 -24.581  -5.503  1.00 98.60           H  
ATOM   4526 HG12 VAL B 132       1.659 -23.088  -6.404  1.00 98.60           H  
ATOM   4527 HG13 VAL B 132       0.286 -23.198  -5.275  1.00 98.60           H  
ATOM   4528  CG2 VAL B 132       2.257 -21.431  -4.467  1.00 98.60           C  
ATOM   4529 HG21 VAL B 132       1.251 -21.021  -4.382  1.00 98.60           H  
ATOM   4530 HG22 VAL B 132       2.677 -21.158  -5.435  1.00 98.60           H  
ATOM   4531 HG23 VAL B 132       2.886 -20.992  -3.692  1.00 98.60           H  
ATOM   4532  N   GLU B 133       2.477 -25.713  -2.719  1.00 98.05           N  
ATOM   4533  H   GLU B 133       3.414 -25.337  -2.746  1.00 98.05           H  
ATOM   4534  CA  GLU B 133       2.297 -27.167  -2.576  1.00 98.05           C  
ATOM   4535  HA  GLU B 133       1.723 -27.532  -3.428  1.00 98.05           H  
ATOM   4536  C   GLU B 133       1.520 -27.554  -1.305  1.00 98.05           C  
ATOM   4537  CB  GLU B 133       3.651 -27.884  -2.551  1.00 98.05           C  
ATOM   4538  HB2 GLU B 133       3.470 -28.910  -2.231  1.00 98.05           H  
ATOM   4539  HB3 GLU B 133       4.307 -27.406  -1.823  1.00 98.05           H  
ATOM   4540  O   GLU B 133       0.756 -28.530  -1.318  1.00 98.05           O  
ATOM   4541  CG  GLU B 133       4.339 -27.933  -3.922  1.00 98.05           C  
ATOM   4542  HG2 GLU B 133       4.677 -26.934  -4.196  1.00 98.05           H  
ATOM   4543  HG3 GLU B 133       3.608 -28.261  -4.662  1.00 98.05           H  
ATOM   4544  CD  GLU B 133       5.526 -28.909  -3.937  1.00 98.05           C  
ATOM   4545  OE1 GLU B 133       5.948 -29.284  -5.055  1.00 98.05           O  
ATOM   4546  OE2 GLU B 133       5.965 -29.349  -2.850  1.00 98.05           O  
ATOM   4547  N   ASN B 134       1.680 -26.784  -0.221  1.00 98.02           N  
ATOM   4548  H   ASN B 134       2.380 -26.058  -0.270  1.00 98.02           H  
ATOM   4549  CA  ASN B 134       0.953 -26.954   1.040  1.00 98.02           C  
ATOM   4550  HA  ASN B 134       1.002 -28.003   1.333  1.00 98.02           H  
ATOM   4551  C   ASN B 134      -0.541 -26.610   0.923  1.00 98.02           C  
ATOM   4552  CB  ASN B 134       1.618 -26.099   2.137  1.00 98.02           C  
ATOM   4553  HB2 ASN B 134       1.812 -25.098   1.752  1.00 98.02           H  
ATOM   4554  HB3 ASN B 134       0.937 -26.007   2.983  1.00 98.02           H  
ATOM   4555  O   ASN B 134      -1.330 -27.091   1.735  1.00 98.02           O  
ATOM   4556  CG  ASN B 134       2.904 -26.699   2.679  1.00 98.02           C  
ATOM   4557  ND2 ASN B 134       3.815 -25.880   3.149  1.00 98.02           N  
ATOM   4558 HD21 ASN B 134       3.734 -24.897   2.933  1.00 98.02           H  
ATOM   4559 HD22 ASN B 134       4.714 -26.298   3.345  1.00 98.02           H  
ATOM   4560  OD1 ASN B 134       3.081 -27.904   2.754  1.00 98.02           O  
ATOM   4561  N   ALA B 135      -0.948 -25.816  -0.073  1.00 98.49           N  
ATOM   4562  H   ALA B 135      -0.259 -25.451  -0.716  1.00 98.49           H  
ATOM   4563  CA  ALA B 135      -2.359 -25.547  -0.363  1.00 98.49           C  
ATOM   4564  HA  ALA B 135      -2.890 -25.393   0.577  1.00 98.49           H  
ATOM   4565  C   ALA B 135      -3.061 -26.714  -1.084  1.00 98.49           C  
ATOM   4566  CB  ALA B 135      -2.454 -24.254  -1.182  1.00 98.49           C  
ATOM   4567  HB1 ALA B 135      -1.975 -24.385  -2.152  1.00 98.49           H  
ATOM   4568  HB2 ALA B 135      -1.972 -23.430  -0.655  1.00 98.49           H  
ATOM   4569  HB3 ALA B 135      -3.501 -24.004  -1.354  1.00 98.49           H  
ATOM   4570  O   ALA B 135      -4.279 -26.683  -1.256  1.00 98.49           O  
ATOM   4571  N   GLY B 136      -2.311 -27.735  -1.520  1.00 98.12           N  
ATOM   4572  H   GLY B 136      -1.318 -27.713  -1.339  1.00 98.12           H  
ATOM   4573  CA  GLY B 136      -2.835 -28.798  -2.379  1.00 98.12           C  
ATOM   4574  HA2 GLY B 136      -2.131 -29.630  -2.369  1.00 98.12           H  
ATOM   4575  HA3 GLY B 136      -3.794 -29.144  -1.992  1.00 98.12           H  
ATOM   4576  C   GLY B 136      -3.034 -28.355  -3.833  1.00 98.12           C  
ATOM   4577  O   GLY B 136      -3.848 -28.944  -4.538  1.00 98.12           O  
ATOM   4578  N   ILE B 137      -2.301 -27.331  -4.280  1.00 97.92           N  
ATOM   4579  H   ILE B 137      -1.617 -26.921  -3.660  1.00 97.92           H  
ATOM   4580  CA  ILE B 137      -2.368 -26.773  -5.636  1.00 97.92           C  
ATOM   4581  HA  ILE B 137      -3.234 -27.180  -6.158  1.00 97.92           H  
ATOM   4582  C   ILE B 137      -1.108 -27.195  -6.406  1.00 97.92           C  
ATOM   4583  CB  ILE B 137      -2.542 -25.234  -5.554  1.00 97.92           C  
ATOM   4584  HB  ILE B 137      -1.713 -24.830  -4.974  1.00 97.92           H  
ATOM   4585  O   ILE B 137      -0.007 -27.113  -5.867  1.00 97.92           O  
ATOM   4586  CG1 ILE B 137      -3.865 -24.870  -4.832  1.00 97.92           C  
ATOM   4587 HG12 ILE B 137      -4.710 -25.214  -5.429  1.00 97.92           H  
ATOM   4588 HG13 ILE B 137      -3.911 -25.381  -3.871  1.00 97.92           H  
ATOM   4589  CG2 ILE B 137      -2.498 -24.594  -6.954  1.00 97.92           C  
ATOM   4590 HG21 ILE B 137      -3.294 -24.992  -7.583  1.00 97.92           H  
ATOM   4591 HG22 ILE B 137      -2.606 -23.511  -6.882  1.00 97.92           H  
ATOM   4592 HG23 ILE B 137      -1.533 -24.779  -7.426  1.00 97.92           H  
ATOM   4593  CD1 ILE B 137      -4.038 -23.374  -4.541  1.00 97.92           C  
ATOM   4594 HD11 ILE B 137      -4.185 -22.818  -5.467  1.00 97.92           H  
ATOM   4595 HD12 ILE B 137      -4.915 -23.230  -3.909  1.00 97.92           H  
ATOM   4596 HD13 ILE B 137      -3.160 -22.991  -4.021  1.00 97.92           H  
ATOM   4597  N   ASP B 138      -1.250 -27.637  -7.663  1.00 97.24           N  
ATOM   4598  H   ASP B 138      -2.176 -27.670  -8.065  1.00 97.24           H  
ATOM   4599  CA  ASP B 138      -0.103 -27.826  -8.566  1.00 97.24           C  
ATOM   4600  HA  ASP B 138       0.639 -28.445  -8.062  1.00 97.24           H  
ATOM   4601  C   ASP B 138       0.496 -26.446  -8.908  1.00 97.24           C  
ATOM   4602  CB  ASP B 138      -0.528 -28.588  -9.840  1.00 97.24           C  
ATOM   4603  HB2 ASP B 138      -1.312 -28.027 -10.348  1.00 97.24           H  
ATOM   4604  HB3 ASP B 138      -0.947 -29.548  -9.538  1.00 97.24           H  
ATOM   4605  O   ASP B 138      -0.198 -25.637  -9.535  1.00 97.24           O  
ATOM   4606  CG  ASP B 138       0.620 -28.846 -10.838  1.00 97.24           C  
ATOM   4607  OD1 ASP B 138       1.629 -28.105 -10.820  1.00 97.24           O  
ATOM   4608  OD2 ASP B 138       0.495 -29.789 -11.645  1.00 97.24           O  
ATOM   4609  N   PRO B 139       1.761 -26.153  -8.553  1.00 97.73           N  
ATOM   4610  CA  PRO B 139       2.383 -24.860  -8.838  1.00 97.73           C  
ATOM   4611  HA  PRO B 139       1.858 -24.092  -8.269  1.00 97.73           H  
ATOM   4612  C   PRO B 139       2.350 -24.461 -10.319  1.00 97.73           C  
ATOM   4613  CB  PRO B 139       3.824 -24.983  -8.330  1.00 97.73           C  
ATOM   4614  HB2 PRO B 139       4.189 -24.041  -7.921  1.00 97.73           H  
ATOM   4615  HB3 PRO B 139       4.477 -25.324  -9.134  1.00 97.73           H  
ATOM   4616  O   PRO B 139       2.184 -23.283 -10.638  1.00 97.73           O  
ATOM   4617  CG  PRO B 139       3.748 -26.069  -7.260  1.00 97.73           C  
ATOM   4618  HG2 PRO B 139       4.698 -26.588  -7.131  1.00 97.73           H  
ATOM   4619  HG3 PRO B 139       3.423 -25.632  -6.315  1.00 97.73           H  
ATOM   4620  CD  PRO B 139       2.668 -27.000  -7.793  1.00 97.73           C  
ATOM   4621  HD2 PRO B 139       2.175 -27.492  -6.955  1.00 97.73           H  
ATOM   4622  HD3 PRO B 139       3.111 -27.744  -8.456  1.00 97.73           H  
ATOM   4623  N   HIS B 140       2.438 -25.421 -11.246  1.00 93.93           N  
ATOM   4624  H   HIS B 140       2.437 -26.388 -10.954  1.00 93.93           H  
ATOM   4625  CA  HIS B 140       2.364 -25.134 -12.679  1.00 93.93           C  
ATOM   4626  HA  HIS B 140       3.047 -24.315 -12.906  1.00 93.93           H  
ATOM   4627  C   HIS B 140       0.971 -24.666 -13.121  1.00 93.93           C  
ATOM   4628  CB  HIS B 140       2.790 -26.367 -13.486  1.00 93.93           C  
ATOM   4629  HB2 HIS B 140       2.165 -27.214 -13.204  1.00 93.93           H  
ATOM   4630  HB3 HIS B 140       2.606 -26.165 -14.542  1.00 93.93           H  
ATOM   4631  O   HIS B 140       0.868 -23.956 -14.122  1.00 93.93           O  
ATOM   4632  CG  HIS B 140       4.240 -26.760 -13.353  1.00 93.93           C  
ATOM   4633  CD2 HIS B 140       5.309 -25.954 -13.060  1.00 93.93           C  
ATOM   4634  HD2 HIS B 140       5.264 -24.902 -12.819  1.00 93.93           H  
ATOM   4635  ND1 HIS B 140       4.744 -28.012 -13.610  1.00 93.93           N  
ATOM   4636  HD1 HIS B 140       4.200 -28.820 -13.875  1.00 93.93           H  
ATOM   4637  CE1 HIS B 140       6.079 -27.966 -13.478  1.00 93.93           C  
ATOM   4638  HE1 HIS B 140       6.742 -28.804 -13.634  1.00 93.93           H  
ATOM   4639  NE2 HIS B 140       6.475 -26.723 -13.155  1.00 93.93           N  
ATOM   4640  N   SER B 141      -0.086 -25.003 -12.373  1.00 96.02           N  
ATOM   4641  H   SER B 141       0.076 -25.541 -11.534  1.00 96.02           H  
ATOM   4642  CA  SER B 141      -1.456 -24.559 -12.668  1.00 96.02           C  
ATOM   4643  HA  SER B 141      -1.629 -24.697 -13.735  1.00 96.02           H  
ATOM   4644  C   SER B 141      -1.696 -23.072 -12.378  1.00 96.02           C  
ATOM   4645  CB  SER B 141      -2.484 -25.424 -11.929  1.00 96.02           C  
ATOM   4646  HB2 SER B 141      -2.234 -26.477 -12.058  1.00 96.02           H  
ATOM   4647  HB3 SER B 141      -3.466 -25.245 -12.366  1.00 96.02           H  
ATOM   4648  O   SER B 141      -2.654 -22.501 -12.896  1.00 96.02           O  
ATOM   4649  OG  SER B 141      -2.555 -25.116 -10.552  1.00 96.02           O  
ATOM   4650  HG  SER B 141      -1.703 -25.294 -10.146  1.00 96.02           H  
ATOM   4651  N   LEU B 142      -0.817 -22.422 -11.602  1.00 97.39           N  
ATOM   4652  H   LEU B 142      -0.051 -22.943 -11.198  1.00 97.39           H  
ATOM   4653  CA  LEU B 142      -0.910 -20.989 -11.304  1.00 97.39           C  
ATOM   4654  HA  LEU B 142      -1.965 -20.722 -11.240  1.00 97.39           H  
ATOM   4655  C   LEU B 142      -0.313 -20.099 -12.406  1.00 97.39           C  
ATOM   4656  CB  LEU B 142      -0.251 -20.691  -9.947  1.00 97.39           C  
ATOM   4657  HB2 LEU B 142       0.794 -20.996  -9.988  1.00 97.39           H  
ATOM   4658  HB3 LEU B 142      -0.273 -19.612  -9.791  1.00 97.39           H  
ATOM   4659  O   LEU B 142      -0.516 -18.879 -12.378  1.00 97.39           O  
ATOM   4660  CG  LEU B 142      -0.921 -21.354  -8.728  1.00 97.39           C  
ATOM   4661  HG  LEU B 142      -0.837 -22.438  -8.810  1.00 97.39           H  
ATOM   4662  CD1 LEU B 142      -0.174 -20.913  -7.469  1.00 97.39           C  
ATOM   4663 HD11 LEU B 142      -0.264 -19.835  -7.336  1.00 97.39           H  
ATOM   4664 HD12 LEU B 142      -0.594 -21.420  -6.601  1.00 97.39           H  
ATOM   4665 HD13 LEU B 142       0.879 -21.178  -7.559  1.00 97.39           H  
ATOM   4666  CD2 LEU B 142      -2.403 -20.976  -8.591  1.00 97.39           C  
ATOM   4667 HD21 LEU B 142      -2.671 -20.827  -7.545  1.00 97.39           H  
ATOM   4668 HD22 LEU B 142      -3.016 -21.783  -8.993  1.00 97.39           H  
ATOM   4669 HD23 LEU B 142      -2.620 -20.053  -9.130  1.00 97.39           H  
ATOM   4670  N   ARG B 143       0.391 -20.674 -13.391  1.00 93.61           N  
ATOM   4671  H   ARG B 143       0.479 -21.680 -13.383  1.00 93.61           H  
ATOM   4672  CA  ARG B 143       0.956 -19.917 -14.516  1.00 93.61           C  
ATOM   4673  HA  ARG B 143       1.629 -19.162 -14.109  1.00 93.61           H  
ATOM   4674  C   ARG B 143      -0.143 -19.191 -15.292  1.00 93.61           C  
ATOM   4675  CB  ARG B 143       1.748 -20.836 -15.455  1.00 93.61           C  
ATOM   4676  HB2 ARG B 143       1.172 -21.739 -15.658  1.00 93.61           H  
ATOM   4677  HB3 ARG B 143       1.908 -20.314 -16.399  1.00 93.61           H  
ATOM   4678  O   ARG B 143      -1.126 -19.798 -15.710  1.00 93.61           O  
ATOM   4679  CG  ARG B 143       3.118 -21.198 -14.874  1.00 93.61           C  
ATOM   4680  HG2 ARG B 143       2.995 -21.728 -13.929  1.00 93.61           H  
ATOM   4681  HG3 ARG B 143       3.678 -20.279 -14.704  1.00 93.61           H  
ATOM   4682  CD  ARG B 143       3.900 -22.070 -15.858  1.00 93.61           C  
ATOM   4683  HD2 ARG B 143       3.933 -21.571 -16.826  1.00 93.61           H  
ATOM   4684  HD3 ARG B 143       3.373 -23.018 -15.963  1.00 93.61           H  
ATOM   4685  NE  ARG B 143       5.276 -22.303 -15.385  1.00 93.61           N  
ATOM   4686  HE  ARG B 143       5.593 -21.725 -14.620  1.00 93.61           H  
ATOM   4687  NH1 ARG B 143       5.800 -24.026 -16.811  1.00 93.61           N  
ATOM   4688 HH11 ARG B 143       6.435 -24.758 -17.093  1.00 93.61           H  
ATOM   4689 HH12 ARG B 143       4.871 -23.973 -17.205  1.00 93.61           H  
ATOM   4690  NH2 ARG B 143       7.295 -23.347 -15.299  1.00 93.61           N  
ATOM   4691 HH21 ARG B 143       7.577 -22.739 -14.544  1.00 93.61           H  
ATOM   4692 HH22 ARG B 143       7.908 -24.098 -15.582  1.00 93.61           H  
ATOM   4693  CZ  ARG B 143       6.115 -23.218 -15.835  1.00 93.61           C  
ATOM   4694  N   GLY B 144       0.041 -17.893 -15.518  1.00 94.31           N  
ATOM   4695  H   GLY B 144       0.851 -17.450 -15.108  1.00 94.31           H  
ATOM   4696  CA  GLY B 144      -0.925 -17.057 -16.234  1.00 94.31           C  
ATOM   4697  HA2 GLY B 144      -1.309 -17.608 -17.092  1.00 94.31           H  
ATOM   4698  HA3 GLY B 144      -0.415 -16.170 -16.611  1.00 94.31           H  
ATOM   4699  C   GLY B 144      -2.128 -16.609 -15.393  1.00 94.31           C  
ATOM   4700  O   GLY B 144      -3.047 -15.997 -15.933  1.00 94.31           O  
ATOM   4701  N   THR B 145      -2.160 -16.909 -14.089  1.00 96.97           N  
ATOM   4702  H   THR B 145      -1.385 -17.420 -13.689  1.00 96.97           H  
ATOM   4703  CA  THR B 145      -3.238 -16.462 -13.192  1.00 96.97           C  
ATOM   4704  HA  THR B 145      -4.147 -16.348 -13.783  1.00 96.97           H  
ATOM   4705  C   THR B 145      -2.925 -15.098 -12.578  1.00 96.97           C  
ATOM   4706  CB  THR B 145      -3.564 -17.479 -12.086  1.00 96.97           C  
ATOM   4707  HB  THR B 145      -4.437 -17.114 -11.545  1.00 96.97           H  
ATOM   4708  O   THR B 145      -1.765 -14.765 -12.327  1.00 96.97           O  
ATOM   4709  CG2 THR B 145      -3.904 -18.866 -12.636  1.00 96.97           C  
ATOM   4710 HG21 THR B 145      -3.064 -19.285 -13.191  1.00 96.97           H  
ATOM   4711 HG22 THR B 145      -4.147 -19.533 -11.810  1.00 96.97           H  
ATOM   4712 HG23 THR B 145      -4.765 -18.797 -13.300  1.00 96.97           H  
ATOM   4713  OG1 THR B 145      -2.512 -17.588 -11.155  1.00 96.97           O  
ATOM   4714  HG1 THR B 145      -1.787 -18.043 -11.591  1.00 96.97           H  
ATOM   4715  N   ALA B 146      -3.962 -14.309 -12.281  1.00 98.12           N  
ATOM   4716  H   ALA B 146      -4.894 -14.629 -12.501  1.00 98.12           H  
ATOM   4717  CA  ALA B 146      -3.834 -13.019 -11.602  1.00 98.12           C  
ATOM   4718  HA  ALA B 146      -2.963 -12.501 -12.004  1.00 98.12           H  
ATOM   4719  C   ALA B 146      -3.588 -13.204 -10.091  1.00 98.12           C  
ATOM   4720  CB  ALA B 146      -5.064 -12.159 -11.927  1.00 98.12           C  
ATOM   4721  HB1 ALA B 146      -5.136 -12.009 -13.004  1.00 98.12           H  
ATOM   4722  HB2 ALA B 146      -5.973 -12.639 -11.565  1.00 98.12           H  
ATOM   4723  HB3 ALA B 146      -4.964 -11.185 -11.447  1.00 98.12           H  
ATOM   4724  O   ALA B 146      -4.410 -12.823  -9.263  1.00 98.12           O  
ATOM   4725  N   THR B 147      -2.485 -13.853  -9.728  1.00 98.82           N  
ATOM   4726  H   THR B 147      -1.874 -14.189 -10.459  1.00 98.82           H  
ATOM   4727  CA  THR B 147      -2.062 -14.036  -8.335  1.00 98.82           C  
ATOM   4728  HA  THR B 147      -2.932 -13.975  -7.680  1.00 98.82           H  
ATOM   4729  C   THR B 147      -1.087 -12.926  -7.956  1.00 98.82           C  
ATOM   4730  CB  THR B 147      -1.446 -15.424  -8.133  1.00 98.82           C  
ATOM   4731  HB  THR B 147      -0.598 -15.542  -8.807  1.00 98.82           H  
ATOM   4732  O   THR B 147      -0.041 -12.796  -8.590  1.00 98.82           O  
ATOM   4733  CG2 THR B 147      -0.988 -15.660  -6.693  1.00 98.82           C  
ATOM   4734 HG21 THR B 147      -1.811 -15.483  -6.000  1.00 98.82           H  
ATOM   4735 HG22 THR B 147      -0.165 -14.989  -6.444  1.00 98.82           H  
ATOM   4736 HG23 THR B 147      -0.642 -16.688  -6.586  1.00 98.82           H  
ATOM   4737  OG1 THR B 147      -2.417 -16.407  -8.426  1.00 98.82           O  
ATOM   4738  HG1 THR B 147      -2.279 -16.738  -9.316  1.00 98.82           H  
ATOM   4739  N   GLY B 148      -1.437 -12.109  -6.961  1.00 98.87           N  
ATOM   4740  H   GLY B 148      -2.299 -12.294  -6.467  1.00 98.87           H  
ATOM   4741  CA  GLY B 148      -0.586 -11.020  -6.474  1.00 98.87           C  
ATOM   4742  HA2 GLY B 148      -1.197 -10.265  -5.980  1.00 98.87           H  
ATOM   4743  HA3 GLY B 148      -0.094 -10.543  -7.323  1.00 98.87           H  
ATOM   4744  C   GLY B 148       0.491 -11.502  -5.495  1.00 98.87           C  
ATOM   4745  O   GLY B 148       0.315 -12.518  -4.818  1.00 98.87           O  
ATOM   4746  N   VAL B 149       1.597 -10.762  -5.396  1.00 98.91           N  
ATOM   4747  H   VAL B 149       1.649  -9.925  -5.959  1.00 98.91           H  
ATOM   4748  CA  VAL B 149       2.709 -11.038  -4.469  1.00 98.91           C  
ATOM   4749  HA  VAL B 149       2.404 -11.806  -3.759  1.00 98.91           H  
ATOM   4750  C   VAL B 149       3.034  -9.769  -3.679  1.00 98.91           C  
ATOM   4751  CB  VAL B 149       3.954 -11.568  -5.214  1.00 98.91           C  
ATOM   4752  HB  VAL B 149       4.313 -10.810  -5.910  1.00 98.91           H  
ATOM   4753  O   VAL B 149       3.582  -8.816  -4.228  1.00 98.91           O  
ATOM   4754  CG1 VAL B 149       5.086 -11.905  -4.232  1.00 98.91           C  
ATOM   4755 HG11 VAL B 149       5.942 -12.293  -4.784  1.00 98.91           H  
ATOM   4756 HG12 VAL B 149       5.403 -11.006  -3.704  1.00 98.91           H  
ATOM   4757 HG13 VAL B 149       4.750 -12.651  -3.511  1.00 98.91           H  
ATOM   4758  CG2 VAL B 149       3.649 -12.843  -6.011  1.00 98.91           C  
ATOM   4759 HG21 VAL B 149       4.561 -13.210  -6.482  1.00 98.91           H  
ATOM   4760 HG22 VAL B 149       2.929 -12.628  -6.800  1.00 98.91           H  
ATOM   4761 HG23 VAL B 149       3.242 -13.613  -5.356  1.00 98.91           H  
ATOM   4762  N   PHE B 150       2.722  -9.760  -2.383  1.00 98.84           N  
ATOM   4763  H   PHE B 150       2.322 -10.597  -1.983  1.00 98.84           H  
ATOM   4764  CA  PHE B 150       2.889  -8.599  -1.502  1.00 98.84           C  
ATOM   4765  HA  PHE B 150       3.300  -7.764  -2.069  1.00 98.84           H  
ATOM   4766  C   PHE B 150       3.863  -8.935  -0.367  1.00 98.84           C  
ATOM   4767  CB  PHE B 150       1.523  -8.149  -0.960  1.00 98.84           C  
ATOM   4768  HB2 PHE B 150       1.104  -8.945  -0.345  1.00 98.84           H  
ATOM   4769  HB3 PHE B 150       1.680  -7.288  -0.311  1.00 98.84           H  
ATOM   4770  O   PHE B 150       3.566  -9.776   0.486  1.00 98.84           O  
ATOM   4771  CG  PHE B 150       0.503  -7.767  -2.016  1.00 98.84           C  
ATOM   4772  CD1 PHE B 150       0.325  -6.417  -2.376  1.00 98.84           C  
ATOM   4773  HD1 PHE B 150       0.921  -5.646  -1.911  1.00 98.84           H  
ATOM   4774  CD2 PHE B 150      -0.298  -8.759  -2.616  1.00 98.84           C  
ATOM   4775  HD2 PHE B 150      -0.167  -9.795  -2.342  1.00 98.84           H  
ATOM   4776  CE1 PHE B 150      -0.654  -6.065  -3.322  1.00 98.84           C  
ATOM   4777  HE1 PHE B 150      -0.827  -5.029  -3.574  1.00 98.84           H  
ATOM   4778  CE2 PHE B 150      -1.268  -8.405  -3.570  1.00 98.84           C  
ATOM   4779  HE2 PHE B 150      -1.887  -9.163  -4.028  1.00 98.84           H  
ATOM   4780  CZ  PHE B 150      -1.442  -7.058  -3.928  1.00 98.84           C  
ATOM   4781  HZ  PHE B 150      -2.188  -6.781  -4.657  1.00 98.84           H  
ATOM   4782  N   LEU B 151       5.031  -8.288  -0.342  1.00 98.74           N  
ATOM   4783  H   LEU B 151       5.202  -7.575  -1.037  1.00 98.74           H  
ATOM   4784  CA  LEU B 151       6.115  -8.626   0.589  1.00 98.74           C  
ATOM   4785  HA  LEU B 151       5.762  -9.367   1.307  1.00 98.74           H  
ATOM   4786  C   LEU B 151       6.593  -7.428   1.407  1.00 98.74           C  
ATOM   4787  CB  LEU B 151       7.303  -9.230  -0.179  1.00 98.74           C  
ATOM   4788  HB2 LEU B 151       8.137  -9.337   0.515  1.00 98.74           H  
ATOM   4789  HB3 LEU B 151       7.609  -8.524  -0.951  1.00 98.74           H  
ATOM   4790  O   LEU B 151       6.906  -6.379   0.856  1.00 98.74           O  
ATOM   4791  CG  LEU B 151       7.041 -10.596  -0.828  1.00 98.74           C  
ATOM   4792  HG  LEU B 151       6.249 -10.506  -1.571  1.00 98.74           H  
ATOM   4793  CD1 LEU B 151       8.324 -11.045  -1.522  1.00 98.74           C  
ATOM   4794 HD11 LEU B 151       8.646 -10.290  -2.240  1.00 98.74           H  
ATOM   4795 HD12 LEU B 151       8.147 -11.985  -2.045  1.00 98.74           H  
ATOM   4796 HD13 LEU B 151       9.112 -11.184  -0.783  1.00 98.74           H  
ATOM   4797  CD2 LEU B 151       6.663 -11.678   0.187  1.00 98.74           C  
ATOM   4798 HD21 LEU B 151       5.688 -11.458   0.621  1.00 98.74           H  
ATOM   4799 HD22 LEU B 151       6.592 -12.638  -0.323  1.00 98.74           H  
ATOM   4800 HD23 LEU B 151       7.414 -11.738   0.975  1.00 98.74           H  
ATOM   4801  N   GLY B 152       6.744  -7.622   2.717  1.00 98.66           N  
ATOM   4802  H   GLY B 152       6.405  -8.489   3.109  1.00 98.66           H  
ATOM   4803  CA  GLY B 152       7.556  -6.752   3.563  1.00 98.66           C  
ATOM   4804  HA2 GLY B 152       7.479  -5.721   3.219  1.00 98.66           H  
ATOM   4805  HA3 GLY B 152       7.190  -6.807   4.589  1.00 98.66           H  
ATOM   4806  C   GLY B 152       9.022  -7.189   3.552  1.00 98.66           C  
ATOM   4807  O   GLY B 152       9.340  -8.260   4.073  1.00 98.66           O  
ATOM   4808  N   VAL B 153       9.913  -6.381   2.977  1.00 97.19           N  
ATOM   4809  H   VAL B 153       9.602  -5.500   2.593  1.00 97.19           H  
ATOM   4810  CA  VAL B 153      11.353  -6.684   2.884  1.00 97.19           C  
ATOM   4811  HA  VAL B 153      11.647  -7.230   3.781  1.00 97.19           H  
ATOM   4812  C   VAL B 153      12.177  -5.397   2.839  1.00 97.19           C  
ATOM   4813  CB  VAL B 153      11.645  -7.593   1.667  1.00 97.19           C  
ATOM   4814  HB  VAL B 153      10.992  -8.462   1.744  1.00 97.19           H  
ATOM   4815  O   VAL B 153      11.729  -4.391   2.296  1.00 97.19           O  
ATOM   4816  CG1 VAL B 153      11.356  -6.921   0.318  1.00 97.19           C  
ATOM   4817 HG11 VAL B 153      11.517  -7.635  -0.490  1.00 97.19           H  
ATOM   4818 HG12 VAL B 153      10.318  -6.590   0.284  1.00 97.19           H  
ATOM   4819 HG13 VAL B 153      12.010  -6.062   0.167  1.00 97.19           H  
ATOM   4820  CG2 VAL B 153      13.084  -8.125   1.666  1.00 97.19           C  
ATOM   4821 HG21 VAL B 153      13.192  -8.885   0.892  1.00 97.19           H  
ATOM   4822 HG22 VAL B 153      13.315  -8.579   2.629  1.00 97.19           H  
ATOM   4823 HG23 VAL B 153      13.797  -7.325   1.464  1.00 97.19           H  
ATOM   4824  N   ALA B 154      13.393  -5.440   3.382  1.00 94.56           N  
ATOM   4825  H   ALA B 154      13.720  -6.314   3.769  1.00 94.56           H  
ATOM   4826  CA  ALA B 154      14.353  -4.340   3.349  1.00 94.56           C  
ATOM   4827  HA  ALA B 154      14.058  -3.627   2.579  1.00 94.56           H  
ATOM   4828  C   ALA B 154      15.760  -4.855   2.995  1.00 94.56           C  
ATOM   4829  CB  ALA B 154      14.320  -3.617   4.702  1.00 94.56           C  
ATOM   4830  HB1 ALA B 154      13.316  -3.240   4.893  1.00 94.56           H  
ATOM   4831  HB2 ALA B 154      15.007  -2.771   4.690  1.00 94.56           H  
ATOM   4832  HB3 ALA B 154      14.609  -4.302   5.500  1.00 94.56           H  
ATOM   4833  O   ALA B 154      16.050  -6.048   3.124  1.00 94.56           O  
ATOM   4834  N   LYS B 155      16.647  -3.955   2.550  1.00 92.58           N  
ATOM   4835  H   LYS B 155      16.356  -2.989   2.510  1.00 92.58           H  
ATOM   4836  CA  LYS B 155      18.064  -4.277   2.308  1.00 92.58           C  
ATOM   4837  HA  LYS B 155      18.132  -5.278   1.880  1.00 92.58           H  
ATOM   4838  C   LYS B 155      18.845  -4.274   3.624  1.00 92.58           C  
ATOM   4839  CB  LYS B 155      18.717  -3.286   1.327  1.00 92.58           C  
ATOM   4840  HB2 LYS B 155      18.567  -2.269   1.690  1.00 92.58           H  
ATOM   4841  HB3 LYS B 155      19.789  -3.482   1.309  1.00 92.58           H  
ATOM   4842  O   LYS B 155      18.912  -3.235   4.279  1.00 92.58           O  
ATOM   4843  CG  LYS B 155      18.182  -3.397  -0.105  1.00 92.58           C  
ATOM   4844  HG2 LYS B 155      17.114  -3.178  -0.075  1.00 92.58           H  
ATOM   4845  HG3 LYS B 155      18.318  -4.415  -0.471  1.00 92.58           H  
ATOM   4846  CD  LYS B 155      18.860  -2.404  -1.068  1.00 92.58           C  
ATOM   4847  HD2 LYS B 155      18.855  -1.408  -0.625  1.00 92.58           H  
ATOM   4848  HD3 LYS B 155      18.298  -2.366  -2.001  1.00 92.58           H  
ATOM   4849  CE  LYS B 155      20.300  -2.822  -1.386  1.00 92.58           C  
ATOM   4850  HE2 LYS B 155      20.879  -2.892  -0.465  1.00 92.58           H  
ATOM   4851  HE3 LYS B 155      20.293  -3.817  -1.831  1.00 92.58           H  
ATOM   4852  NZ  LYS B 155      20.985  -1.879  -2.299  1.00 92.58           N  
ATOM   4853  HZ1 LYS B 155      21.933  -2.219  -2.386  1.00 92.58           H  
ATOM   4854  HZ2 LYS B 155      20.590  -1.865  -3.229  1.00 92.58           H  
ATOM   4855  HZ3 LYS B 155      21.076  -0.953  -1.908  1.00 92.58           H  
ATOM   4856  N   PHE B 156      19.508  -5.389   3.936  1.00 90.19           N  
ATOM   4857  H   PHE B 156      19.327  -6.214   3.382  1.00 90.19           H  
ATOM   4858  CA  PHE B 156      20.444  -5.526   5.069  1.00 90.19           C  
ATOM   4859  HA  PHE B 156      20.295  -4.690   5.752  1.00 90.19           H  
ATOM   4860  C   PHE B 156      21.933  -5.464   4.668  1.00 90.19           C  
ATOM   4861  CB  PHE B 156      20.120  -6.812   5.847  1.00 90.19           C  
ATOM   4862  HB2 PHE B 156      20.905  -7.001   6.579  1.00 90.19           H  
ATOM   4863  HB3 PHE B 156      20.105  -7.660   5.162  1.00 90.19           H  
ATOM   4864  O   PHE B 156      22.803  -5.656   5.517  1.00 90.19           O  
ATOM   4865  CG  PHE B 156      18.810  -6.735   6.599  1.00 90.19           C  
ATOM   4866  CD1 PHE B 156      18.747  -6.039   7.820  1.00 90.19           C  
ATOM   4867  HD1 PHE B 156      19.636  -5.584   8.231  1.00 90.19           H  
ATOM   4868  CD2 PHE B 156      17.649  -7.313   6.058  1.00 90.19           C  
ATOM   4869  HD2 PHE B 156      17.696  -7.847   5.121  1.00 90.19           H  
ATOM   4870  CE1 PHE B 156      17.517  -5.905   8.486  1.00 90.19           C  
ATOM   4871  HE1 PHE B 156      17.456  -5.345   9.407  1.00 90.19           H  
ATOM   4872  CE2 PHE B 156      16.420  -7.179   6.722  1.00 90.19           C  
ATOM   4873  HE2 PHE B 156      15.528  -7.601   6.283  1.00 90.19           H  
ATOM   4874  CZ  PHE B 156      16.353  -6.466   7.928  1.00 90.19           C  
ATOM   4875  HZ  PHE B 156      15.395  -6.333   8.407  1.00 90.19           H  
ATOM   4876  N   GLY B 157      22.216  -5.201   3.385  1.00 89.36           N  
ATOM   4877  H   GLY B 157      21.443  -5.034   2.758  1.00 89.36           H  
ATOM   4878  CA  GLY B 157      23.560  -5.185   2.799  1.00 89.36           C  
ATOM   4879  HA2 GLY B 157      24.248  -4.668   3.469  1.00 89.36           H  
ATOM   4880  HA3 GLY B 157      23.542  -4.637   1.857  1.00 89.36           H  
ATOM   4881  C   GLY B 157      24.099  -6.597   2.557  1.00 89.36           C  
ATOM   4882  O   GLY B 157      24.425  -7.306   3.503  1.00 89.36           O  
ATOM   4883  N   TYR B 158      24.197  -7.022   1.295  1.00 90.65           N  
ATOM   4884  H   TYR B 158      23.942  -6.391   0.548  1.00 90.65           H  
ATOM   4885  CA  TYR B 158      24.753  -8.327   0.913  1.00 90.65           C  
ATOM   4886  HA  TYR B 158      25.261  -8.772   1.769  1.00 90.65           H  
ATOM   4887  C   TYR B 158      25.783  -8.149  -0.200  1.00 90.65           C  
ATOM   4888  CB  TYR B 158      23.637  -9.292   0.480  1.00 90.65           C  
ATOM   4889  HB2 TYR B 158      23.106  -8.871  -0.374  1.00 90.65           H  
ATOM   4890  HB3 TYR B 158      22.921  -9.393   1.295  1.00 90.65           H  
ATOM   4891  O   TYR B 158      25.426  -7.796  -1.319  1.00 90.65           O  
ATOM   4892  CG  TYR B 158      24.154 -10.676   0.117  1.00 90.65           C  
ATOM   4893  CD1 TYR B 158      24.269 -11.082  -1.227  1.00 90.65           C  
ATOM   4894  HD1 TYR B 158      23.982 -10.413  -2.025  1.00 90.65           H  
ATOM   4895  CD2 TYR B 158      24.555 -11.553   1.140  1.00 90.65           C  
ATOM   4896  HD2 TYR B 158      24.484 -11.233   2.169  1.00 90.65           H  
ATOM   4897  CE1 TYR B 158      24.764 -12.366  -1.537  1.00 90.65           C  
ATOM   4898  HE1 TYR B 158      24.843 -12.690  -2.564  1.00 90.65           H  
ATOM   4899  CE2 TYR B 158      25.056 -12.832   0.840  1.00 90.65           C  
ATOM   4900  HE2 TYR B 158      25.366 -13.492   1.636  1.00 90.65           H  
ATOM   4901  OH  TYR B 158      25.638 -14.482  -0.788  1.00 90.65           O  
ATOM   4902  HH  TYR B 158      25.925 -14.938   0.007  1.00 90.65           H  
ATOM   4903  CZ  TYR B 158      25.155 -13.244  -0.506  1.00 90.65           C  
ATOM   4904  N   GLY B 159      27.063  -8.361   0.115  1.00 85.42           N  
ATOM   4905  H   GLY B 159      27.301  -8.596   1.069  1.00 85.42           H  
ATOM   4906  CA  GLY B 159      28.165  -8.227  -0.843  1.00 85.42           C  
ATOM   4907  HA2 GLY B 159      27.948  -8.834  -1.722  1.00 85.42           H  
ATOM   4908  HA3 GLY B 159      29.078  -8.599  -0.380  1.00 85.42           H  
ATOM   4909  C   GLY B 159      28.448  -6.797  -1.322  1.00 85.42           C  
ATOM   4910  O   GLY B 159      29.287  -6.623  -2.195  1.00 85.42           O  
ATOM   4911  N   GLU B 160      27.779  -5.782  -0.770  1.00 79.59           N  
ATOM   4912  H   GLU B 160      27.068  -5.999  -0.086  1.00 79.59           H  
ATOM   4913  CA  GLU B 160      27.953  -4.368  -1.150  1.00 79.59           C  
ATOM   4914  HA  GLU B 160      28.066  -4.299  -2.232  1.00 79.59           H  
ATOM   4915  C   GLU B 160      29.218  -3.737  -0.541  1.00 79.59           C  
ATOM   4916  CB  GLU B 160      26.702  -3.566  -0.738  1.00 79.59           C  
ATOM   4917  HB2 GLU B 160      26.543  -3.684   0.334  1.00 79.59           H  
ATOM   4918  HB3 GLU B 160      26.870  -2.511  -0.952  1.00 79.59           H  
ATOM   4919  O   GLU B 160      29.702  -2.716  -1.022  1.00 79.59           O  
ATOM   4920  CG  GLU B 160      25.447  -4.022  -1.500  1.00 79.59           C  
ATOM   4921  HG2 GLU B 160      25.637  -3.929  -2.569  1.00 79.59           H  
ATOM   4922  HG3 GLU B 160      25.261  -5.074  -1.282  1.00 79.59           H  
ATOM   4923  CD  GLU B 160      24.175  -3.241  -1.139  1.00 79.59           C  
ATOM   4924  OE1 GLU B 160      23.290  -3.123  -2.017  1.00 79.59           O  
ATOM   4925  OE2 GLU B 160      23.985  -2.841   0.029  1.00 79.59           O  
ATOM   4926  N   ASP B 161      29.779  -4.356   0.501  1.00 69.75           N  
ATOM   4927  H   ASP B 161      29.391  -5.239   0.801  1.00 69.75           H  
ATOM   4928  CA  ASP B 161      31.027  -3.960   1.160  1.00 69.75           C  
ATOM   4929  HA  ASP B 161      31.085  -2.871   1.165  1.00 69.75           H  
ATOM   4930  C   ASP B 161      32.284  -4.479   0.439  1.00 69.75           C  
ATOM   4931  CB  ASP B 161      30.989  -4.444   2.621  1.00 69.75           C  
ATOM   4932  HB2 ASP B 161      30.101  -4.035   3.103  1.00 69.75           H  
ATOM   4933  HB3 ASP B 161      31.857  -4.039   3.139  1.00 69.75           H  
ATOM   4934  O   ASP B 161      33.411  -4.100   0.775  1.00 69.75           O  
ATOM   4935  CG  ASP B 161      30.979  -5.974   2.792  1.00 69.75           C  
ATOM   4936  OD1 ASP B 161      30.518  -6.691   1.869  1.00 69.75           O  
ATOM   4937  OD2 ASP B 161      31.417  -6.430   3.873  1.00 69.75           O
[truncated: 1,853,614 more chars]
