# Supplementary material for: Module-Based Polyketide Synthase Engineering for de Novo Polyketide Biosynthesis
Source: ACS Synth Biol. 2023 Oct 23;12(11):3148–55. doi: 10.1021/acssynbio.3c00282 (PMC10661043; doi:10.1021/acssynbio.3c00282)
Supplement: Supplementary file 2 — sb3c00282_si_002.zip [file sb3c00282_si_002.zip › Final_PKS_Structures/menzella_pdbs/epoM7_ACP_eryM3_KSAT_dimer.pdb]

ATOM      1  N   LEU A   1      43.518 -45.950  14.513  1.00 66.02           N  
ATOM      2  H   LEU A   1      43.781 -45.310  15.249  1.00 66.02           H  
ATOM      3  H2  LEU A   1      42.510 -45.960  14.451  1.00 66.02           H  
ATOM      4  H3  LEU A   1      43.837 -46.882  14.737  1.00 66.02           H  
ATOM      5  CA  LEU A   1      44.080 -45.511  13.215  1.00 66.02           C  
ATOM      6  HA  LEU A   1      43.663 -46.154  12.440  1.00 66.02           H  
ATOM      7  C   LEU A   1      45.586 -45.750  13.107  1.00 66.02           C  
ATOM      8  CB  LEU A   1      43.644 -44.079  12.870  1.00 66.02           C  
ATOM      9  HB2 LEU A   1      43.442 -43.526  13.787  1.00 66.02           H  
ATOM     10  HB3 LEU A   1      44.441 -43.556  12.341  1.00 66.02           H  
ATOM     11  O   LEU A   1      45.961 -46.610  12.328  1.00 66.02           O  
ATOM     12  CG  LEU A   1      42.383 -44.125  11.979  1.00 66.02           C  
ATOM     13  HG  LEU A   1      41.865 -45.070  12.138  1.00 66.02           H  
ATOM     14  CD1 LEU A   1      41.410 -43.013  12.342  1.00 66.02           C  
ATOM     15 HD11 LEU A   1      40.563 -43.034  11.657  1.00 66.02           H  
ATOM     16 HD12 LEU A   1      41.032 -43.137  13.357  1.00 66.02           H  
ATOM     17 HD13 LEU A   1      41.892 -42.039  12.258  1.00 66.02           H  
ATOM     18  CD2 LEU A   1      42.771 -44.025  10.507  1.00 66.02           C  
ATOM     19 HD21 LEU A   1      41.877 -44.126   9.892  1.00 66.02           H  
ATOM     20 HD22 LEU A   1      43.469 -44.816  10.234  1.00 66.02           H  
ATOM     21 HD23 LEU A   1      43.221 -43.056  10.292  1.00 66.02           H  
ATOM     22  N   GLN A   2      46.448 -45.101  13.904  1.00 67.41           N  
ATOM     23  H   GLN A   2      46.128 -44.329  14.472  1.00 67.41           H  
ATOM     24  CA  GLN A   2      47.914 -45.285  13.793  1.00 67.41           C  
ATOM     25  HA  GLN A   2      48.235 -44.985  12.796  1.00 67.41           H  
ATOM     26  C   GLN A   2      48.395 -46.734  13.991  1.00 67.41           C  
ATOM     27  CB  GLN A   2      48.627 -44.399  14.823  1.00 67.41           C  
ATOM     28  HB2 GLN A   2      48.140 -44.505  15.793  1.00 67.41           H  
ATOM     29  HB3 GLN A   2      49.658 -44.739  14.923  1.00 67.41           H  
ATOM     30  O   GLN A   2      49.294 -47.185  13.289  1.00 67.41           O  
ATOM     31  CG  GLN A   2      48.668 -42.919  14.416  1.00 67.41           C  
ATOM     32  HG2 GLN A   2      49.179 -42.824  13.458  1.00 67.41           H  
ATOM     33  HG3 GLN A   2      47.654 -42.534  14.305  1.00 67.41           H  
ATOM     34  CD  GLN A   2      49.401 -42.062  15.446  1.00 67.41           C  
ATOM     35  NE2 GLN A   2      49.707 -40.826  15.128  1.00 67.41           N  
ATOM     36 HE21 GLN A   2      49.449 -40.427  14.237  1.00 67.41           H  
ATOM     37 HE22 GLN A   2      50.159 -40.275  15.844  1.00 67.41           H  
ATOM     38  OE1 GLN A   2      49.695 -42.486  16.552  1.00 67.41           O  
ATOM     39  N   SER A   3      47.777 -47.468  14.920  1.00 73.08           N  
ATOM     40  H   SER A   3      47.077 -47.033  15.505  1.00 73.08           H  
ATOM     41  CA  SER A   3      48.074 -48.880  15.194  1.00 73.08           C  
ATOM     42  HA  SER A   3      49.155 -49.021  15.198  1.00 73.08           H  
ATOM     43  C   SER A   3      47.501 -49.852  14.160  1.00 73.08           C  
ATOM     44  CB  SER A   3      47.533 -49.246  16.579  1.00 73.08           C  
ATOM     45  HB2 SER A   3      48.142 -48.755  17.338  1.00 73.08           H  
ATOM     46  HB3 SER A   3      47.599 -50.324  16.726  1.00 73.08           H  
ATOM     47  O   SER A   3      47.889 -51.019  14.153  1.00 73.08           O  
ATOM     48  OG  SER A   3      46.184 -48.816  16.722  1.00 73.08           O  
ATOM     49  HG  SER A   3      45.835 -49.219  17.521  1.00 73.08           H  
ATOM     50  N   ALA A   4      46.574 -49.400  13.310  1.00 72.47           N  
ATOM     51  H   ALA A   4      46.428 -48.404  13.237  1.00 72.47           H  
ATOM     52  CA  ALA A   4      46.032 -50.230  12.246  1.00 72.47           C  
ATOM     53  HA  ALA A   4      45.854 -51.231  12.640  1.00 72.47           H  
ATOM     54  C   ALA A   4      47.060 -50.344  11.117  1.00 72.47           C  
ATOM     55  CB  ALA A   4      44.683 -49.675  11.769  1.00 72.47           C  
ATOM     56  HB1 ALA A   4      44.814 -48.682  11.338  1.00 72.47           H  
ATOM     57  HB2 ALA A   4      44.274 -50.329  10.998  1.00 72.47           H  
ATOM     58  HB3 ALA A   4      43.980 -49.630  12.600  1.00 72.47           H  
ATOM     59  O   ALA A   4      47.764 -49.372  10.797  1.00 72.47           O  
ATOM     60  N   ARG A   5      47.124 -51.534  10.507  1.00 72.71           N  
ATOM     61  H   ARG A   5      46.442 -52.238  10.748  1.00 72.71           H  
ATOM     62  CA  ARG A   5      47.875 -51.714   9.265  1.00 72.71           C  
ATOM     63  HA  ARG A   5      48.927 -51.507   9.460  1.00 72.71           H  
ATOM     64  C   ARG A   5      47.327 -50.739   8.230  1.00 72.71           C  
ATOM     65  CB  ARG A   5      47.727 -53.124   8.700  1.00 72.71           C  
ATOM     66  HB2 ARG A   5      48.299 -53.187   7.774  1.00 72.71           H  
ATOM     67  HB3 ARG A   5      46.679 -53.313   8.467  1.00 72.71           H  
ATOM     68  O   ARG A   5      46.119 -50.512   8.242  1.00 72.71           O  
ATOM     69  CG  ARG A   5      48.236 -54.194   9.659  1.00 72.71           C  
ATOM     70  HG2 ARG A   5      47.622 -54.193  10.559  1.00 72.71           H  
ATOM     71  HG3 ARG A   5      49.278 -54.009   9.919  1.00 72.71           H  
ATOM     72  CD  ARG A   5      48.105 -55.538   8.956  1.00 72.71           C  
ATOM     73  HD2 ARG A   5      47.134 -55.579   8.463  1.00 72.71           H  
ATOM     74  HD3 ARG A   5      48.879 -55.618   8.193  1.00 72.71           H  
ATOM     75  NE  ARG A   5      48.198 -56.645   9.920  1.00 72.71           N  
ATOM     76  HE  ARG A   5      48.244 -56.396  10.897  1.00 72.71           H  
ATOM     77  NH1 ARG A   5      47.901 -58.265   8.346  1.00 72.71           N  
ATOM     78 HH11 ARG A   5      47.659 -59.204   8.063  1.00 72.71           H  
ATOM     79 HH12 ARG A   5      47.876 -57.527   7.657  1.00 72.71           H  
ATOM     80  NH2 ARG A   5      47.955 -58.819  10.522  1.00 72.71           N  
ATOM     81 HH21 ARG A   5      47.967 -58.538  11.492  1.00 72.71           H  
ATOM     82 HH22 ARG A   5      47.757 -59.772  10.251  1.00 72.71           H  
ATOM     83  CZ  ARG A   5      48.021 -57.905   9.593  1.00 72.71           C  
ATOM     84  N   PRO A   6      48.178 -50.166   7.371  1.00 66.11           N  
ATOM     85  CA  PRO A   6      47.756 -49.241   6.328  1.00 66.11           C  
ATOM     86  HA  PRO A   6      47.594 -48.256   6.765  1.00 66.11           H  
ATOM     87  C   PRO A   6      46.486 -49.666   5.587  1.00 66.11           C  
ATOM     88  CB  PRO A   6      48.943 -49.176   5.379  1.00 66.11           C  
ATOM     89  HB2 PRO A   6      48.913 -50.001   4.668  1.00 66.11           H  
ATOM     90  HB3 PRO A   6      48.950 -48.226   4.845  1.00 66.11           H  
ATOM     91  O   PRO A   6      45.570 -48.859   5.471  1.00 66.11           O  
ATOM     92  CG  PRO A   6      50.137 -49.369   6.313  1.00 66.11           C  
ATOM     93  HG2 PRO A   6      50.359 -48.435   6.831  1.00 66.11           H  
ATOM     94  HG3 PRO A   6      51.014 -49.741   5.784  1.00 66.11           H  
ATOM     95  CD  PRO A   6      49.612 -50.395   7.306  1.00 66.11           C  
ATOM     96  HD2 PRO A   6      49.801 -51.400   6.928  1.00 66.11           H  
ATOM     97  HD3 PRO A   6      50.096 -50.246   8.271  1.00 66.11           H  
ATOM     98  N   GLU A   7      46.404 -50.935   5.181  1.00 68.30           N  
ATOM     99  H   GLU A   7      47.211 -51.537   5.267  1.00 68.30           H  
ATOM    100  CA  GLU A   7      45.270 -51.488   4.433  1.00 68.30           C  
ATOM    101  HA  GLU A   7      45.100 -50.862   3.557  1.00 68.30           H  
ATOM    102  C   GLU A   7      43.934 -51.501   5.199  1.00 68.30           C  
ATOM    103  CB  GLU A   7      45.632 -52.901   3.929  1.00 68.30           C  
ATOM    104  HB2 GLU A   7      44.763 -53.282   3.393  1.00 68.30           H  
ATOM    105  HB3 GLU A   7      46.433 -52.823   3.194  1.00 68.30           H  
ATOM    106  O   GLU A   7      42.874 -51.379   4.594  1.00 68.30           O  
ATOM    107  CG  GLU A   7      46.018 -53.953   4.999  1.00 68.30           C  
ATOM    108  HG2 GLU A   7      45.518 -53.727   5.941  1.00 68.30           H  
ATOM    109  HG3 GLU A   7      45.637 -54.916   4.658  1.00 68.30           H  
ATOM    110  CD  GLU A   7      47.528 -54.115   5.257  1.00 68.30           C  
ATOM    111  OE1 GLU A   7      47.928 -55.189   5.778  1.00 68.30           O  
ATOM    112  OE2 GLU A   7      48.281 -53.137   5.035  1.00 68.30           O  
ATOM    113  N   ASP A   8      43.963 -51.594   6.526  1.00 75.92           N  
ATOM    114  H   ASP A   8      44.863 -51.640   6.983  1.00 75.92           H  
ATOM    115  CA  ASP A   8      42.753 -51.690   7.348  1.00 75.92           C  
ATOM    116  HA  ASP A   8      41.957 -52.153   6.764  1.00 75.92           H  
ATOM    117  C   ASP A   8      42.249 -50.309   7.805  1.00 75.92           C  
ATOM    118  CB  ASP A   8      43.031 -52.593   8.560  1.00 75.92           C  
ATOM    119  HB2 ASP A   8      43.835 -52.151   9.148  1.00 75.92           H  
ATOM    120  HB3 ASP A   8      42.141 -52.620   9.189  1.00 75.92           H  
ATOM    121  O   ASP A   8      41.182 -50.199   8.418  1.00 75.92           O  
ATOM    122  CG  ASP A   8      43.396 -54.040   8.204  1.00 75.92           C  
ATOM    123  OD1 ASP A   8      42.739 -54.622   7.316  1.00 75.92           O  
ATOM    124  OD2 ASP A   8      44.299 -54.577   8.895  1.00 75.92           O  
ATOM    125  N   ARG A   9      43.019 -49.236   7.557  1.00 77.91           N  
ATOM    126  H   ARG A   9      43.843 -49.380   6.990  1.00 77.91           H  
ATOM    127  CA  ARG A   9      42.752 -47.903   8.124  1.00 77.91           C  
ATOM    128  HA  ARG A   9      42.693 -47.998   9.208  1.00 77.91           H  
ATOM    129  C   ARG A   9      41.393 -47.349   7.703  1.00 77.91           C  
ATOM    130  CB  ARG A   9      43.878 -46.916   7.769  1.00 77.91           C  
ATOM    131  HB2 ARG A   9      43.572 -45.914   8.070  1.00 77.91           H  
ATOM    132  HB3 ARG A   9      44.057 -46.921   6.693  1.00 77.91           H  
ATOM    133  O   ARG A   9      40.704 -46.791   8.556  1.00 77.91           O  
ATOM    134  CG  ARG A   9      45.167 -47.226   8.525  1.00 77.91           C  
ATOM    135  HG2 ARG A   9      45.489 -48.232   8.258  1.00 77.91           H  
ATOM    136  HG3 ARG A   9      44.960 -47.193   9.595  1.00 77.91           H  
ATOM    137  CD  ARG A   9      46.312 -46.259   8.214  1.00 77.91           C  
ATOM    138  HD2 ARG A   9      46.015 -45.244   8.475  1.00 77.91           H  
ATOM    139  HD3 ARG A   9      46.526 -46.297   7.146  1.00 77.91           H  
ATOM    140  NE  ARG A   9      47.495 -46.661   9.002  1.00 77.91           N  
ATOM    141  HE  ARG A   9      47.317 -47.278   9.781  1.00 77.91           H  
ATOM    142  NH1 ARG A   9      49.174 -45.726   7.732  1.00 77.91           N  
ATOM    143 HH11 ARG A   9      50.149 -45.521   7.567  1.00 77.91           H  
ATOM    144 HH12 ARG A   9      48.505 -45.209   7.178  1.00 77.91           H  
ATOM    145  NH2 ARG A   9      49.677 -46.895   9.532  1.00 77.91           N  
ATOM    146 HH21 ARG A   9      49.393 -47.479  10.305  1.00 77.91           H  
ATOM    147 HH22 ARG A   9      50.653 -46.710   9.346  1.00 77.91           H  
ATOM    148  CZ  ARG A   9      48.762 -46.416   8.744  1.00 77.91           C  
ATOM    149  N   GLN A  10      40.992 -47.546   6.446  1.00 79.99           N  
ATOM    150  H   GLN A  10      41.617 -48.015   5.805  1.00 79.99           H  
ATOM    151  CA  GLN A  10      39.712 -47.041   5.939  1.00 79.99           C  
ATOM    152  HA  GLN A  10      39.617 -45.987   6.202  1.00 79.99           H  
ATOM    153  C   GLN A  10      38.541 -47.761   6.583  1.00 79.99           C  
ATOM    154  CB  GLN A  10      39.648 -47.167   4.411  1.00 79.99           C  
ATOM    155  HB2 GLN A  10      40.542 -46.729   3.969  1.00 79.99           H  
ATOM    156  HB3 GLN A  10      39.608 -48.217   4.121  1.00 79.99           H  
ATOM    157  O   GLN A  10      37.624 -47.123   7.075  1.00 79.99           O  
ATOM    158  CG  GLN A  10      38.404 -46.441   3.872  1.00 79.99           C  
ATOM    159  HG2 GLN A  10      38.376 -45.421   4.256  1.00 79.99           H  
ATOM    160  HG3 GLN A  10      37.506 -46.955   4.214  1.00 79.99           H  
ATOM    161  CD  GLN A  10      38.359 -46.365   2.353  1.00 79.99           C  
ATOM    162  NE2 GLN A  10      37.196 -46.146   1.789  1.00 79.99           N  
ATOM    163 HE21 GLN A  10      37.170 -46.079   0.782  1.00 79.99           H  
ATOM    164 HE22 GLN A  10      36.355 -46.209   2.345  1.00 79.99           H  
ATOM    165  OE1 GLN A  10      39.355 -46.521   1.662  1.00 79.99           O  
ATOM    166  N   LEU A  11      38.603 -49.085   6.670  1.00 81.47           N  
ATOM    167  H   LEU A  11      39.398 -49.556   6.264  1.00 81.47           H  
ATOM    168  CA  LEU A  11      37.514 -49.889   7.217  1.00 81.47           C  
ATOM    169  HA  LEU A  11      36.603 -49.607   6.688  1.00 81.47           H  
ATOM    170  C   LEU A  11      37.295 -49.609   8.712  1.00 81.47           C  
ATOM    171  CB  LEU A  11      37.855 -51.362   6.932  1.00 81.47           C  
ATOM    172  HB2 LEU A  11      38.577 -51.404   6.116  1.00 81.47           H  
ATOM    173  HB3 LEU A  11      38.352 -51.803   7.796  1.00 81.47           H  
ATOM    174  O   LEU A  11      36.161 -49.550   9.189  1.00 81.47           O  
ATOM    175  CG  LEU A  11      36.624 -52.193   6.525  1.00 81.47           C  
ATOM    176  HG  LEU A  11      35.762 -51.548   6.351  1.00 81.47           H  
ATOM    177  CD1 LEU A  11      36.914 -52.953   5.229  1.00 81.47           C  
ATOM    178 HD11 LEU A  11      36.044 -53.546   4.947  1.00 81.47           H  
ATOM    179 HD12 LEU A  11      37.777 -53.605   5.357  1.00 81.47           H  
ATOM    180 HD13 LEU A  11      37.118 -52.238   4.432  1.00 81.47           H  
ATOM    181  CD2 LEU A  11      36.257 -53.202   7.612  1.00 81.47           C  
ATOM    182 HD21 LEU A  11      37.084 -53.893   7.773  1.00 81.47           H  
ATOM    183 HD22 LEU A  11      36.037 -52.667   8.536  1.00 81.47           H  
ATOM    184 HD23 LEU A  11      35.370 -53.758   7.306  1.00 81.47           H  
ATOM    185  N   VAL A  12      38.387 -49.380   9.453  1.00 82.93           N  
ATOM    186  H   VAL A  12      39.286 -49.473   9.003  1.00 82.93           H  
ATOM    187  CA  VAL A  12      38.329 -48.909  10.846  1.00 82.93           C  
ATOM    188  HA  VAL A  12      37.717 -49.602  11.425  1.00 82.93           H  
ATOM    189  C   VAL A  12      37.647 -47.541  10.933  1.00 82.93           C  
ATOM    190  CB  VAL A  12      39.743 -48.865  11.462  1.00 82.93           C  
ATOM    191  HB  VAL A  12      40.409 -48.310  10.801  1.00 82.93           H  
ATOM    192  O   VAL A  12      36.869 -47.310  11.859  1.00 82.93           O  
ATOM    193  CG1 VAL A  12      39.781 -48.200  12.847  1.00 82.93           C  
ATOM    194 HG11 VAL A  12      39.536 -47.141  12.757  1.00 82.93           H  
ATOM    195 HG12 VAL A  12      39.053 -48.675  13.505  1.00 82.93           H  
ATOM    196 HG13 VAL A  12      40.779 -48.292  13.277  1.00 82.93           H  
ATOM    197  CG2 VAL A  12      40.303 -50.283  11.641  1.00 82.93           C  
ATOM    198 HG21 VAL A  12      39.701 -50.835  12.363  1.00 82.93           H  
ATOM    199 HG22 VAL A  12      41.338 -50.238  11.979  1.00 82.93           H  
ATOM    200 HG23 VAL A  12      40.280 -50.822  10.693  1.00 82.93           H  
ATOM    201  N   LEU A  13      37.916 -46.649   9.980  1.00 86.75           N  
ATOM    202  H   LEU A  13      38.524 -46.911   9.217  1.00 86.75           H  
ATOM    203  CA  LEU A  13      37.324 -45.318   9.940  1.00 86.75           C  
ATOM    204  HA  LEU A  13      37.352 -44.917  10.953  1.00 86.75           H  
ATOM    205  C   LEU A  13      35.852 -45.337   9.510  1.00 86.75           C  
ATOM    206  CB  LEU A  13      38.189 -44.425   9.042  1.00 86.75           C  
ATOM    207  HB2 LEU A  13      38.206 -44.830   8.031  1.00 86.75           H  
ATOM    208  HB3 LEU A  13      39.209 -44.433   9.426  1.00 86.75           H  
ATOM    209  O   LEU A  13      35.034 -44.727  10.184  1.00 86.75           O  
ATOM    210  CG  LEU A  13      37.694 -42.976   8.969  1.00 86.75           C  
ATOM    211  HG  LEU A  13      36.722 -42.940   8.476  1.00 86.75           H  
ATOM    212  CD1 LEU A  13      37.590 -42.310  10.337  1.00 86.75           C  
ATOM    213 HD11 LEU A  13      36.819 -42.788  10.941  1.00 86.75           H  
ATOM    214 HD12 LEU A  13      37.290 -41.273  10.188  1.00 86.75           H  
ATOM    215 HD13 LEU A  13      38.552 -42.340  10.849  1.00 86.75           H  
ATOM    216  CD2 LEU A  13      38.690 -42.177   8.150  1.00 86.75           C  
ATOM    217 HD21 LEU A  13      39.694 -42.254   8.567  1.00 86.75           H  
ATOM    218 HD22 LEU A  13      38.692 -42.552   7.127  1.00 86.75           H  
ATOM    219 HD23 LEU A  13      38.393 -41.128   8.150  1.00 86.75           H  
ATOM    220  N   GLU A  14      35.482 -46.072   8.465  1.00 86.73           N  
ATOM    221  H   GLU A  14      36.203 -46.519   7.916  1.00 86.73           H  
ATOM    222  CA  GLU A  14      34.091 -46.241   8.022  1.00 86.73           C  
ATOM    223  HA  GLU A  14      33.679 -45.283   7.704  1.00 86.73           H  
ATOM    224  C   GLU A  14      33.212 -46.787   9.138  1.00 86.73           C  
ATOM    225  CB  GLU A  14      34.008 -47.238   6.860  1.00 86.73           C  
ATOM    226  HB2 GLU A  14      32.963 -47.512   6.715  1.00 86.73           H  
ATOM    227  HB3 GLU A  14      34.571 -48.137   7.113  1.00 86.73           H  
ATOM    228  O   GLU A  14      32.106 -46.294   9.363  1.00 86.73           O  
ATOM    229  CG  GLU A  14      34.531 -46.655   5.548  1.00 86.73           C  
ATOM    230  HG2 GLU A  14      33.954 -45.760   5.316  1.00 86.73           H  
ATOM    231  HG3 GLU A  14      35.574 -46.369   5.686  1.00 86.73           H  
ATOM    232  CD  GLU A  14      34.430 -47.627   4.364  1.00 86.73           C  
ATOM    233  OE1 GLU A  14      34.884 -47.229   3.267  1.00 86.73           O  
ATOM    234  OE2 GLU A  14      33.913 -48.760   4.541  1.00 86.73           O  
ATOM    235  N   LYS A  15      33.715 -47.776   9.882  1.00 85.68           N  
ATOM    236  H   LYS A  15      34.608 -48.168   9.619  1.00 85.68           H  
ATOM    237  CA  LYS A  15      32.997 -48.307  11.036  1.00 85.68           C  
ATOM    238  HA  LYS A  15      32.005 -48.614  10.705  1.00 85.68           H  
ATOM    239  C   LYS A  15      32.785 -47.228  12.100  1.00 85.68           C  
ATOM    240  CB  LYS A  15      33.752 -49.526  11.569  1.00 85.68           C  
ATOM    241  HB2 LYS A  15      34.675 -49.213  12.056  1.00 85.68           H  
ATOM    242  HB3 LYS A  15      33.996 -50.185  10.735  1.00 85.68           H  
ATOM    243  O   LYS A  15      31.685 -47.100  12.627  1.00 85.68           O  
ATOM    244  CG  LYS A  15      32.861 -50.287  12.549  1.00 85.68           C  
ATOM    245  HG2 LYS A  15      31.929 -50.553  12.052  1.00 85.68           H  
ATOM    246  HG3 LYS A  15      32.635 -49.653  13.407  1.00 85.68           H  
ATOM    247  CD  LYS A  15      33.549 -51.559  13.039  1.00 85.68           C  
ATOM    248  HD2 LYS A  15      33.785 -52.197  12.187  1.00 85.68           H  
ATOM    249  HD3 LYS A  15      34.459 -51.295  13.577  1.00 85.68           H  
ATOM    250  CE  LYS A  15      32.558 -52.255  13.970  1.00 85.68           C  
ATOM    251  HE2 LYS A  15      32.307 -51.569  14.780  1.00 85.68           H  
ATOM    252  HE3 LYS A  15      31.638 -52.445  13.418  1.00 85.68           H  
ATOM    253  NZ  LYS A  15      33.111 -53.516  14.506  1.00 85.68           N  
ATOM    254  HZ1 LYS A  15      33.940 -53.315  15.046  1.00 85.68           H  
ATOM    255  HZ2 LYS A  15      33.327 -54.145  13.746  1.00 85.68           H  
ATOM    256  HZ3 LYS A  15      32.418 -53.939  15.107  1.00 85.68           H  
ATOM    257  N   HIS A  16      33.807 -46.416  12.367  1.00 88.28           N  
ATOM    258  H   HIS A  16      34.672 -46.543  11.860  1.00 88.28           H  
ATOM    259  CA  HIS A  16      33.703 -45.306  13.310  1.00 88.28           C  
ATOM    260  HA  HIS A  16      33.312 -45.699  14.248  1.00 88.28           H  
ATOM    261  C   HIS A  16      32.730 -44.211  12.839  1.00 88.28           C  
ATOM    262  CB  HIS A  16      35.101 -44.732  13.557  1.00 88.28           C  
ATOM    263  HB2 HIS A  16      35.459 -44.220  12.663  1.00 88.28           H  
ATOM    264  HB3 HIS A  16      35.789 -45.545  13.787  1.00 88.28           H  
ATOM    265  O   HIS A  16      31.940 -43.700  13.627  1.00 88.28           O  
ATOM    266  CG  HIS A  16      35.111 -43.774  14.711  1.00 88.28           C  
ATOM    267  CD2 HIS A  16      35.607 -42.500  14.724  1.00 88.28           C  
ATOM    268  HD2 HIS A  16      36.073 -41.983  13.898  1.00 88.28           H  
ATOM    269  ND1 HIS A  16      34.583 -44.028  15.957  1.00 88.28           N  
ATOM    270  HD1 HIS A  16      34.034 -44.835  16.216  1.00 88.28           H  
ATOM    271  CE1 HIS A  16      34.765 -42.935  16.709  1.00 88.28           C  
ATOM    272  HE1 HIS A  16      34.424 -42.813  17.727  1.00 88.28           H  
ATOM    273  NE2 HIS A  16      35.404 -41.993  16.009  1.00 88.28           N  
ATOM    274  N   LEU A  17      32.738 -43.884  11.547  1.00 90.19           N  
ATOM    275  H   LEU A  17      33.429 -44.318  10.952  1.00 90.19           H  
ATOM    276  CA  LEU A  17      31.829 -42.912  10.944  1.00 90.19           C  
ATOM    277  HA  LEU A  17      31.838 -41.991  11.528  1.00 90.19           H  
ATOM    278  C   LEU A  17      30.392 -43.412  10.933  1.00 90.19           C  
ATOM    279  CB  LEU A  17      32.284 -42.612   9.516  1.00 90.19           C  
ATOM    280  HB2 LEU A  17      31.505 -42.046   9.005  1.00 90.19           H  
ATOM    281  HB3 LEU A  17      32.408 -43.562   8.995  1.00 90.19           H  
ATOM    282  O   LEU A  17      29.503 -42.657  11.294  1.00 90.19           O  
ATOM    283  CG  LEU A  17      33.595 -41.824   9.431  1.00 90.19           C  
ATOM    284  HG  LEU A  17      34.373 -42.315  10.016  1.00 90.19           H  
ATOM    285  CD1 LEU A  17      34.027 -41.812   7.974  1.00 90.19           C  
ATOM    286 HD11 LEU A  17      34.158 -42.841   7.641  1.00 90.19           H  
ATOM    287 HD12 LEU A  17      33.273 -41.329   7.352  1.00 90.19           H  
ATOM    288 HD13 LEU A  17      34.981 -41.293   7.883  1.00 90.19           H  
ATOM    289  CD2 LEU A  17      33.451 -40.397   9.945  1.00 90.19           C  
ATOM    290 HD21 LEU A  17      33.260 -40.401  11.018  1.00 90.19           H  
ATOM    291 HD22 LEU A  17      32.630 -39.898   9.431  1.00 90.19           H  
ATOM    292 HD23 LEU A  17      34.374 -39.846   9.766  1.00 90.19           H  
ATOM    293  N   SER A  18      30.158 -44.677  10.590  1.00 85.75           N  
ATOM    294  H   SER A  18      30.937 -45.239  10.278  1.00 85.75           H  
ATOM    295  CA  SER A  18      28.826 -45.292  10.648  1.00 85.75           C  
ATOM    296  HA  SER A  18      28.139 -44.726  10.018  1.00 85.75           H  
ATOM    297  C   SER A  18      28.288 -45.277  12.077  1.00 85.75           C  
ATOM    298  CB  SER A  18      28.856 -46.736  10.143  1.00 85.75           C  
ATOM    299  HB2 SER A  18      27.837 -47.118  10.086  1.00 85.75           H  
ATOM    300  HB3 SER A  18      29.427 -47.356  10.835  1.00 85.75           H  
ATOM    301  O   SER A  18      27.110 -45.024  12.293  1.00 85.75           O  
ATOM    302  OG  SER A  18      29.450 -46.805   8.864  1.00 85.75           O  
ATOM    303  HG  SER A  18      30.385 -46.606   8.948  1.00 85.75           H  
ATOM    304  N   GLU A  19      29.150 -45.471  13.080  1.00 86.77           N  
ATOM    305  H   GLU A  19      30.101 -45.734  12.867  1.00 86.77           H  
ATOM    306  CA  GLU A  19      28.769 -45.286  14.482  1.00 86.77           C  
ATOM    307  HA  GLU A  19      27.863 -45.860  14.674  1.00 86.77           H  
ATOM    308  C   GLU A  19      28.417 -43.824  14.817  1.00 86.77           C  
ATOM    309  CB  GLU A  19      29.870 -45.816  15.415  1.00 86.77           C  
ATOM    310  HB2 GLU A  19      29.690 -45.423  16.416  1.00 86.77           H  
ATOM    311  HB3 GLU A  19      30.838 -45.446  15.077  1.00 86.77           H  
ATOM    312  O   GLU A  19      27.465 -43.585  15.564  1.00 86.77           O  
ATOM    313  CG  GLU A  19      29.917 -47.352  15.514  1.00 86.77           C  
ATOM    314  HG2 GLU A  19      29.964 -47.780  14.513  1.00 86.77           H  
ATOM    315  HG3 GLU A  19      28.991 -47.693  15.978  1.00 86.77           H  
ATOM    316  CD  GLU A  19      31.111 -47.866  16.345  1.00 86.77           C  
ATOM    317  OE1 GLU A  19      31.322 -49.104  16.376  1.00 86.77           O  
ATOM    318  OE2 GLU A  19      31.811 -47.036  16.980  1.00 86.77           O  
ATOM    319  N   LEU A  20      29.145 -42.838  14.279  1.00 86.97           N  
ATOM    320  H   LEU A  20      29.920 -43.093  13.685  1.00 86.97           H  
ATOM    321  CA  LEU A  20      28.874 -41.407  14.497  1.00 86.97           C  
ATOM    322  HA  LEU A  20      28.729 -41.239  15.564  1.00 86.97           H  
ATOM    323  C   LEU A  20      27.583 -40.956  13.807  1.00 86.97           C  
ATOM    324  CB  LEU A  20      30.067 -40.560  14.012  1.00 86.97           C  
ATOM    325  HB2 LEU A  20      30.331 -40.875  13.003  1.00 86.97           H  
ATOM    326  HB3 LEU A  20      29.771 -39.512  13.957  1.00 86.97           H  
ATOM    327  O   LEU A  20      26.708 -40.391  14.464  1.00 86.97           O  
ATOM    328  CG  LEU A  20      31.302 -40.670  14.919  1.00 86.97           C  
ATOM    329  HG  LEU A  20      31.442 -41.708  15.221  1.00 86.97           H  
ATOM    330  CD1 LEU A  20      32.548 -40.211  14.167  1.00 86.97           C  
ATOM    331 HD11 LEU A  20      32.438 -39.180  13.830  1.00 86.97           H  
ATOM    332 HD12 LEU A  20      33.416 -40.293  14.821  1.00 86.97           H  
ATOM    333 HD13 LEU A  20      32.715 -40.861  13.308  1.00 86.97           H  
ATOM    334  CD2 LEU A  20      31.175 -39.822  16.186  1.00 86.97           C  
ATOM    335 HD21 LEU A  20      31.421 -38.785  15.956  1.00 86.97           H  
ATOM    336 HD22 LEU A  20      30.173 -39.894  16.610  1.00 86.97           H  
ATOM    337 HD23 LEU A  20      31.905 -40.174  16.914  1.00 86.97           H  
ATOM    338  N   LEU A  21      27.460 -41.259  12.517  1.00 84.07           N  
ATOM    339  H   LEU A  21      28.242 -41.731  12.087  1.00 84.07           H  
ATOM    340  CA  LEU A  21      26.277 -41.074  11.677  1.00 84.07           C  
ATOM    341  HA  LEU A  21      25.989 -40.028  11.575  1.00 84.07           H  
ATOM    342  C   LEU A  21      25.073 -41.781  12.279  1.00 84.07           C  
ATOM    343  CB  LEU A  21      26.606 -41.549  10.263  1.00 84.07           C  
ATOM    344  HB2 LEU A  21      25.687 -41.606   9.679  1.00 84.07           H  
ATOM    345  HB3 LEU A  21      27.019 -42.554  10.340  1.00 84.07           H  
ATOM    346  O   LEU A  21      24.015 -41.176  12.388  1.00 84.07           O  
ATOM    347  CG  LEU A  21      27.605 -40.645   9.512  1.00 84.07           C  
ATOM    348  HG  LEU A  21      28.421 -40.338  10.166  1.00 84.07           H  
ATOM    349  CD1 LEU A  21      28.196 -41.477   8.394  1.00 84.07           C  
ATOM    350 HD11 LEU A  21      28.745 -42.320   8.812  1.00 84.07           H  
ATOM    351 HD12 LEU A  21      27.375 -41.849   7.781  1.00 84.07           H  
ATOM    352 HD13 LEU A  21      28.882 -40.878   7.795  1.00 84.07           H  
ATOM    353  CD2 LEU A  21      26.977 -39.403   8.878  1.00 84.07           C  
ATOM    354 HD21 LEU A  21      25.942 -39.584   8.589  1.00 84.07           H  
ATOM    355 HD22 LEU A  21      27.052 -38.566   9.572  1.00 84.07           H  
ATOM    356 HD23 LEU A  21      27.527 -39.097   7.988  1.00 84.07           H  
ATOM    357  N   GLY A  22      25.251 -43.000  12.787  1.00 80.98           N  
ATOM    358  H   GLY A  22      26.126 -43.473  12.613  1.00 80.98           H  
ATOM    359  CA  GLY A  22      24.189 -43.758  13.442  1.00 80.98           C  
ATOM    360  HA2 GLY A  22      23.350 -43.916  12.765  1.00 80.98           H  
ATOM    361  HA3 GLY A  22      24.579 -44.728  13.751  1.00 80.98           H  
ATOM    362  C   GLY A  22      23.658 -43.033  14.661  1.00 80.98           C  
ATOM    363  O   GLY A  22      22.451 -42.917  14.851  1.00 80.98           O  
ATOM    364  N   ARG A  23      24.545 -42.430  15.455  1.00 79.20           N  
ATOM    365  H   ARG A  23      25.526 -42.519  15.230  1.00 79.20           H  
ATOM    366  CA  ARG A  23      24.109 -41.590  16.575  1.00 79.20           C  
ATOM    367  HA  ARG A  23      23.342 -42.129  17.131  1.00 79.20           H  
ATOM    368  C   ARG A  23      23.433 -40.297  16.125  1.00 79.20           C  
ATOM    369  CB  ARG A  23      25.273 -41.275  17.507  1.00 79.20           C  
ATOM    370  HB2 ARG A  23      26.099 -40.858  16.931  1.00 79.20           H  
ATOM    371  HB3 ARG A  23      24.940 -40.531  18.231  1.00 79.20           H  
ATOM    372  O   ARG A  23      22.468 -39.912  16.775  1.00 79.20           O  
ATOM    373  CG  ARG A  23      25.745 -42.506  18.281  1.00 79.20           C  
ATOM    374  HG2 ARG A  23      24.935 -42.904  18.892  1.00 79.20           H  
ATOM    375  HG3 ARG A  23      26.070 -43.278  17.583  1.00 79.20           H  
ATOM    376  CD  ARG A  23      26.911 -42.085  19.176  1.00 79.20           C  
ATOM    377  HD2 ARG A  23      27.543 -41.388  18.625  1.00 79.20           H  
ATOM    378  HD3 ARG A  23      26.515 -41.587  20.061  1.00 79.20           H  
ATOM    379  NE  ARG A  23      27.735 -43.240  19.556  1.00 79.20           N  
ATOM    380  HE  ARG A  23      27.548 -44.100  19.059  1.00 79.20           H  
ATOM    381  NH1 ARG A  23      29.158 -42.117  20.960  1.00 79.20           N  
ATOM    382 HH11 ARG A  23      28.600 -41.284  20.837  1.00 79.20           H  
ATOM    383 HH12 ARG A  23      30.007 -42.089  21.506  1.00 79.20           H  
ATOM    384  NH2 ARG A  23      29.548 -44.262  20.462  1.00 79.20           N  
ATOM    385 HH21 ARG A  23      30.408 -44.219  20.989  1.00 79.20           H  
ATOM    386 HH22 ARG A  23      29.363 -45.073  19.890  1.00 79.20           H  
ATOM    387  CZ  ARG A  23      28.802 -43.202  20.327  1.00 79.20           C  
ATOM    388  N   GLY A  24      23.938 -39.624  15.089  1.00 73.23           N  
ATOM    389  H   GLY A  24      24.733 -40.011  14.601  1.00 73.23           H  
ATOM    390  CA  GLY A  24      23.357 -38.364  14.602  1.00 73.23           C  
ATOM    391  HA2 GLY A  24      24.011 -37.916  13.853  1.00 73.23           H  
ATOM    392  HA3 GLY A  24      23.251 -37.657  15.425  1.00 73.23           H  
ATOM    393  C   GLY A  24      21.983 -38.560  13.961  1.00 73.23           C  
ATOM    394  O   GLY A  24      21.030 -37.887  14.326  1.00 73.23           O  
ATOM    395  N   LEU A  25      21.859 -39.563  13.095  1.00 72.37           N  
ATOM    396  H   LEU A  25      22.692 -40.079  12.848  1.00 72.37           H  
ATOM    397  CA  LEU A  25      20.632 -39.921  12.375  1.00 72.37           C  
ATOM    398  HA  LEU A  25      20.075 -39.012  12.146  1.00 72.37           H  
ATOM    399  C   LEU A  25      19.693 -40.815  13.203  1.00 72.37           C  
ATOM    400  CB  LEU A  25      21.032 -40.608  11.053  1.00 72.37           C  
ATOM    401  HB2 LEU A  25      21.606 -41.504  11.291  1.00 72.37           H  
ATOM    402  HB3 LEU A  25      20.130 -40.922  10.528  1.00 72.37           H  
ATOM    403  O   LEU A  25      18.626 -41.199  12.738  1.00 72.37           O  
ATOM    404  CG  LEU A  25      21.852 -39.708  10.108  1.00 72.37           C  
ATOM    405  HG  LEU A  25      22.594 -39.149  10.677  1.00 72.37           H  
ATOM    406  CD1 LEU A  25      22.609 -40.550   9.083  1.00 72.37           C  
ATOM    407 HD11 LEU A  25      21.908 -41.187   8.543  1.00 72.37           H  
ATOM    408 HD12 LEU A  25      23.124 -39.898   8.379  1.00 72.37           H  
ATOM    409 HD13 LEU A  25      23.337 -41.179   9.596  1.00 72.37           H  
ATOM    410  CD2 LEU A  25      20.964 -38.718   9.363  1.00 72.37           C  
ATOM    411 HD21 LEU A  25      21.580 -37.925   8.940  1.00 72.37           H  
ATOM    412 HD22 LEU A  25      20.430 -39.221   8.557  1.00 72.37           H  
ATOM    413 HD23 LEU A  25      20.219 -38.280  10.028  1.00 72.37           H  
ATOM    414  N   ARG A  26      20.098 -41.188  14.426  1.00 71.41           N  
ATOM    415  H   ARG A  26      20.987 -40.817  14.730  1.00 71.41           H  
ATOM    416  CA  ARG A  26      19.412 -42.162  15.297  1.00 71.41           C  
ATOM    417  HA  ARG A  26      20.106 -42.420  16.097  1.00 71.41           H  
ATOM    418  C   ARG A  26      19.116 -43.494  14.596  1.00 71.41           C  
ATOM    419  CB  ARG A  26      18.165 -41.538  15.932  1.00 71.41           C  
ATOM    420  HB2 ARG A  26      17.448 -41.282  15.152  1.00 71.41           H  
ATOM    421  HB3 ARG A  26      17.704 -42.273  16.591  1.00 71.41           H  
ATOM    422  O   ARG A  26      18.084 -44.124  14.823  1.00 71.41           O  
ATOM    423  CG  ARG A  26      18.493 -40.287  16.753  1.00 71.41           C  
ATOM    424  HG2 ARG A  26      19.244 -40.528  17.506  1.00 71.41           H  
ATOM    425  HG3 ARG A  26      18.871 -39.499  16.102  1.00 71.41           H  
ATOM    426  CD  ARG A  26      17.212 -39.809  17.436  1.00 71.41           C  
ATOM    427  HD2 ARG A  26      16.476 -39.572  16.668  1.00 71.41           H  
ATOM    428  HD3 ARG A  26      16.828 -40.616  18.059  1.00 71.41           H  
ATOM    429  NE  ARG A  26      17.458 -38.613  18.258  1.00 71.41           N  
ATOM    430  HE  ARG A  26      18.277 -38.071  18.025  1.00 71.41           H  
ATOM    431  NH1 ARG A  26      15.489 -38.669  19.437  1.00 71.41           N  
ATOM    432 HH11 ARG A  26      15.188 -39.445  18.865  1.00 71.41           H  
ATOM    433 HH12 ARG A  26      14.830 -38.205  20.047  1.00 71.41           H  
ATOM    434  NH2 ARG A  26      16.941 -37.010  19.786  1.00 71.41           N  
ATOM    435 HH21 ARG A  26      17.754 -36.484  19.500  1.00 71.41           H  
ATOM    436 HH22 ARG A  26      16.270 -36.567  20.397  1.00 71.41           H  
ATOM    437  CZ  ARG A  26      16.633 -38.108  19.157  1.00 71.41           C  
ATOM    438  N   LEU A  27      20.066 -43.944  13.785  1.00 76.95           N  
ATOM    439  H   LEU A  27      20.919 -43.404  13.751  1.00 76.95           H  
ATOM    440  CA  LEU A  27      20.040 -45.218  13.085  1.00 76.95           C  
ATOM    441  HA  LEU A  27      19.045 -45.650  13.198  1.00 76.95           H  
ATOM    442  C   LEU A  27      21.058 -46.186  13.704  1.00 76.95           C  
ATOM    443  CB  LEU A  27      20.293 -44.976  11.587  1.00 76.95           C  
ATOM    444  HB2 LEU A  27      20.520 -45.924  11.099  1.00 76.95           H  
ATOM    445  HB3 LEU A  27      21.170 -44.337  11.484  1.00 76.95           H  
ATOM    446  O   LEU A  27      22.139 -45.770  14.127  1.00 76.95           O  
ATOM    447  CG  LEU A  27      19.097 -44.320  10.866  1.00 76.95           C  
ATOM    448  HG  LEU A  27      18.742 -43.464  11.438  1.00 76.95           H  
ATOM    449  CD1 LEU A  27      19.532 -43.831   9.488  1.00 76.95           C  
ATOM    450 HD11 LEU A  27      19.838 -44.668   8.861  1.00 76.95           H  
ATOM    451 HD12 LEU A  27      20.364 -43.133   9.585  1.00 76.95           H  
ATOM    452 HD13 LEU A  27      18.708 -43.301   9.009  1.00 76.95           H  
ATOM    453  CD2 LEU A  27      17.942 -45.312  10.678  1.00 76.95           C  
ATOM    454 HD21 LEU A  27      18.288 -46.187  10.126  1.00 76.95           H  
ATOM    455 HD22 LEU A  27      17.151 -44.821  10.111  1.00 76.95           H  
ATOM    456 HD23 LEU A  27      17.533 -45.601  11.646  1.00 76.95           H  
ATOM    457  N   PRO A  28      20.765 -47.496  13.749  1.00 79.77           N  
ATOM    458  CA  PRO A  28      21.796 -48.491  14.002  1.00 79.77           C  
ATOM    459  HA  PRO A  28      22.127 -48.390  15.036  1.00 79.77           H  
ATOM    460  C   PRO A  28      22.942 -48.282  13.002  1.00 79.77           C  
ATOM    461  CB  PRO A  28      21.133 -49.859  13.815  1.00 79.77           C  
ATOM    462  HB2 PRO A  28      21.334 -50.249  12.817  1.00 79.77           H  
ATOM    463  HB3 PRO A  28      21.465 -50.570  14.571  1.00 79.77           H  
ATOM    464  O   PRO A  28      22.658 -48.127  11.811  1.00 79.77           O  
ATOM    465  CG  PRO A  28      19.641 -49.560  13.946  1.00 79.77           C  
ATOM    466  HG2 PRO A  28      19.357 -49.592  14.998  1.00 79.77           H  
ATOM    467  HG3 PRO A  28      19.036 -50.257  13.365  1.00 79.77           H  
ATOM    468  CD  PRO A  28      19.505 -48.131  13.429  1.00 79.77           C  
ATOM    469  HD2 PRO A  28      18.668 -47.636  13.920  1.00 79.77           H  
ATOM    470  HD3 PRO A  28      19.370 -48.134  12.348  1.00 79.77           H  
ATOM    471  N   PRO A  29      24.212 -48.290  13.434  1.00 79.36           N  
ATOM    472  CA  PRO A  29      25.350 -48.151  12.527  1.00 79.36           C  
ATOM    473  HA  PRO A  29      25.369 -47.139  12.123  1.00 79.36           H  
ATOM    474  C   PRO A  29      25.298 -49.161  11.374  1.00 79.36           C  
ATOM    475  CB  PRO A  29      26.585 -48.390  13.402  1.00 79.36           C  
ATOM    476  HB2 PRO A  29      26.860 -49.444  13.383  1.00 79.36           H  
ATOM    477  HB3 PRO A  29      27.430 -47.778  13.088  1.00 79.36           H  
ATOM    478  O   PRO A  29      25.726 -48.862  10.267  1.00 79.36           O  
ATOM    479  CG  PRO A  29      26.108 -48.033  14.809  1.00 79.36           C  
ATOM    480  HG2 PRO A  29      26.140 -46.953  14.955  1.00 79.36           H  
ATOM    481  HG3 PRO A  29      26.680 -48.551  15.578  1.00 79.36           H  
ATOM    482  CD  PRO A  29      24.650 -48.457  14.807  1.00 79.36           C  
ATOM    483  HD2 PRO A  29      24.567 -49.505  15.096  1.00 79.36           H  
ATOM    484  HD3 PRO A  29      24.087 -47.822  15.491  1.00 79.36           H  
ATOM    485  N   GLU A  30      24.721 -50.341  11.619  1.00 78.06           N  
ATOM    486  H   GLU A  30      24.380 -50.518  12.553  1.00 78.06           H  
ATOM    487  CA  GLU A  30      24.548 -51.414  10.638  1.00 78.06           C  
ATOM    488  HA  GLU A  30      25.504 -51.599  10.148  1.00 78.06           H  
ATOM    489  C   GLU A  30      23.539 -51.079   9.528  1.00 78.06           C  
ATOM    490  CB  GLU A  30      24.091 -52.708  11.340  1.00 78.06           C  
ATOM    491  HB2 GLU A  30      24.070 -53.498  10.590  1.00 78.06           H  
ATOM    492  HB3 GLU A  30      23.069 -52.587  11.700  1.00 78.06           H  
ATOM    493  O   GLU A  30      23.578 -51.713   8.478  1.00 78.06           O  
ATOM    494  CG  GLU A  30      24.990 -53.198  12.491  1.00 78.06           C  
ATOM    495  HG2 GLU A  30      24.725 -54.234  12.704  1.00 78.06           H  
ATOM    496  HG3 GLU A  30      26.026 -53.191  12.151  1.00 78.06           H  
ATOM    497  CD  GLU A  30      24.860 -52.394  13.798  1.00 78.06           C  
ATOM    498  OE1 GLU A  30      25.807 -52.464  14.612  1.00 78.06           O  
ATOM    499  OE2 GLU A  30      23.834 -51.697  13.977  1.00 78.06           O  
ATOM    500  N   ARG A  31      22.637 -50.110   9.747  1.00 77.75           N  
ATOM    501  H   ARG A  31      22.711 -49.593  10.612  1.00 77.75           H  
ATOM    502  CA  ARG A  31      21.716 -49.591   8.719  1.00 77.75           C  
ATOM    503  HA  ARG A  31      21.479 -50.382   8.007  1.00 77.75           H  
ATOM    504  C   ARG A  31      22.329 -48.489   7.865  1.00 77.75           C  
ATOM    505  CB  ARG A  31      20.418 -49.064   9.349  1.00 77.75           C  
ATOM    506  HB2 ARG A  31      20.640 -48.433  10.210  1.00 77.75           H  
ATOM    507  HB3 ARG A  31      19.911 -48.442   8.611  1.00 77.75           H  
ATOM    508  O   ARG A  31      21.715 -48.069   6.890  1.00 77.75           O  
ATOM    509  CG  ARG A  31      19.460 -50.187   9.749  1.00 77.75           C  
ATOM    510  HG2 ARG A  31      19.786 -50.638  10.686  1.00 77.75           H  
ATOM    511  HG3 ARG A  31      19.441 -50.945   8.967  1.00 77.75           H  
ATOM    512  CD  ARG A  31      18.055 -49.592   9.895  1.00 77.75           C  
ATOM    513  HD2 ARG A  31      17.789 -49.110   8.954  1.00 77.75           H  
ATOM    514  HD3 ARG A  31      18.065 -48.837  10.681  1.00 77.75           H  
ATOM    515  NE  ARG A  31      17.051 -50.623  10.207  1.00 77.75           N  
ATOM    516  HE  ARG A  31      17.394 -51.562  10.352  1.00 77.75           H  
ATOM    517  NH1 ARG A  31      15.208 -49.274   9.955  1.00 77.75           N  
ATOM    518 HH11 ARG A  31      14.208 -49.152   9.887  1.00 77.75           H  
ATOM    519 HH12 ARG A  31      15.810 -48.506   9.695  1.00 77.75           H  
ATOM    520  NH2 ARG A  31      14.938 -51.432  10.453  1.00 77.75           N  
ATOM    521 HH21 ARG A  31      15.307 -52.365  10.565  1.00 77.75           H  
ATOM    522 HH22 ARG A  31      13.941 -51.285  10.382  1.00 77.75           H  
ATOM    523  CZ  ARG A  31      15.743 -50.437  10.205  1.00 77.75           C  
ATOM    524  N   ILE A  32      23.502 -47.988   8.236  1.00 81.30           N  
ATOM    525  H   ILE A  32      23.997 -48.402   9.012  1.00 81.30           H  
ATOM    526  CA  ILE A  32      24.169 -46.944   7.470  1.00 81.30           C  
ATOM    527  HA  ILE A  32      23.424 -46.359   6.931  1.00 81.30           H  
ATOM    528  C   ILE A  32      25.035 -47.630   6.439  1.00 81.30           C  
ATOM    529  CB  ILE A  32      24.914 -45.966   8.374  1.00 81.30           C  
ATOM    530  HB  ILE A  32      25.633 -46.503   8.992  1.00 81.30           H  
ATOM    531  O   ILE A  32      26.163 -48.058   6.687  1.00 81.30           O  
ATOM    532  CG1 ILE A  32      23.843 -45.294   9.251  1.00 81.30           C  
ATOM    533 HG12 ILE A  32      23.212 -46.028   9.751  1.00 81.30           H  
ATOM    534 HG13 ILE A  32      23.201 -44.670   8.629  1.00 81.30           H  
ATOM    535  CG2 ILE A  32      25.646 -44.912   7.517  1.00 81.30           C  
ATOM    536 HG21 ILE A  32      24.929 -44.262   7.016  1.00 81.30           H  
ATOM    537 HG22 ILE A  32      26.250 -45.402   6.753  1.00 81.30           H  
ATOM    538 HG23 ILE A  32      26.318 -44.312   8.130  1.00 81.30           H  
ATOM    539  CD1 ILE A  32      24.449 -44.443  10.333  1.00 81.30           C  
ATOM    540 HD11 ILE A  32      24.821 -45.099  11.120  1.00 81.30           H  
ATOM    541 HD12 ILE A  32      23.665 -43.783  10.703  1.00 81.30           H  
ATOM    542 HD13 ILE A  32      25.262 -43.831   9.942  1.00 81.30           H  
ATOM    543  N   GLU A  33      24.461 -47.759   5.258  1.00 73.78           N  
ATOM    544  H   GLU A  33      23.501 -47.468   5.139  1.00 73.78           H  
ATOM    545  CA  GLU A  33      25.158 -48.341   4.137  1.00 73.78           C  
ATOM    546  HA  GLU A  33      25.659 -49.246   4.484  1.00 73.78           H  
ATOM    547  C   GLU A  33      26.225 -47.390   3.599  1.00 73.78           C  
ATOM    548  CB  GLU A  33      24.164 -48.748   3.065  1.00 73.78           C  
ATOM    549  HB2 GLU A  33      24.721 -49.002   2.164  1.00 73.78           H  
ATOM    550  HB3 GLU A  33      23.501 -47.906   2.866  1.00 73.78           H  
ATOM    551  O   GLU A  33      26.054 -46.175   3.499  1.00 73.78           O  
ATOM    552  CG  GLU A  33      23.332 -49.950   3.527  1.00 73.78           C  
ATOM    553  HG2 GLU A  33      24.008 -50.757   3.810  1.00 73.78           H  
ATOM    554  HG3 GLU A  33      22.749 -49.671   4.405  1.00 73.78           H  
ATOM    555  CD  GLU A  33      22.403 -50.447   2.420  1.00 73.78           C  
ATOM    556  OE1 GLU A  33      21.293 -50.898   2.773  1.00 73.78           O  
ATOM    557  OE2 GLU A  33      22.858 -50.426   1.254  1.00 73.78           O  
ATOM    558  N   ARG A  34      27.357 -47.981   3.212  1.00 77.71           N  
ATOM    559  H   ARG A  34      27.387 -48.986   3.303  1.00 77.71           H  
ATOM    560  CA  ARG A  34      28.600 -47.273   2.877  1.00 77.71           C  
ATOM    561  HA  ARG A  34      28.922 -46.724   3.762  1.00 77.71           H  
ATOM    562  C   ARG A  34      28.447 -46.237   1.757  1.00 77.71           C  
ATOM    563  CB  ARG A  34      29.664 -48.320   2.516  1.00 77.71           C  
ATOM    564  HB2 ARG A  34      30.570 -47.808   2.191  1.00 77.71           H  
ATOM    565  HB3 ARG A  34      29.306 -48.939   1.693  1.00 77.71           H  
ATOM    566  O   ARG A  34      29.199 -45.260   1.708  1.00 77.71           O  
ATOM    567  CG  ARG A  34      30.010 -49.205   3.723  1.00 77.71           C  
ATOM    568  HG2 ARG A  34      29.124 -49.699   4.121  1.00 77.71           H  
ATOM    569  HG3 ARG A  34      30.414 -48.559   4.503  1.00 77.71           H  
ATOM    570  CD  ARG A  34      31.072 -50.253   3.382  1.00 77.71           C  
ATOM    571  HD2 ARG A  34      31.747 -49.854   2.624  1.00 77.71           H  
ATOM    572  HD3 ARG A  34      31.660 -50.421   4.285  1.00 77.71           H  
ATOM    573  NE  ARG A  34      30.488 -51.540   2.942  1.00 77.71           N  
ATOM    574  HE  ARG A  34      29.495 -51.556   2.760  1.00 77.71           H  
ATOM    575  NH1 ARG A  34      32.468 -52.675   2.938  1.00 77.71           N  
ATOM    576 HH11 ARG A  34      32.918 -51.796   3.150  1.00 77.71           H  
ATOM    577 HH12 ARG A  34      33.019 -53.497   2.738  1.00 77.71           H  
ATOM    578  NH2 ARG A  34      30.570 -53.767   2.455  1.00 77.71           N  
ATOM    579 HH21 ARG A  34      31.105 -54.606   2.283  1.00 77.71           H  
ATOM    580 HH22 ARG A  34      29.574 -53.754   2.288  1.00 77.71           H  
ATOM    581  CZ  ARG A  34      31.173 -52.655   2.780  1.00 77.71           C  
ATOM    582  N   HIS A  35      27.481 -46.450   0.871  1.00 75.18           N  
ATOM    583  H   HIS A  35      26.873 -47.241   1.030  1.00 75.18           H  
ATOM    584  CA  HIS A  35      27.253 -45.660  -0.336  1.00 75.18           C  
ATOM    585  HA  HIS A  35      27.979 -44.848  -0.380  1.00 75.18           H  
ATOM    586  C   HIS A  35      25.875 -44.987  -0.377  1.00 75.18           C  
ATOM    587  CB  HIS A  35      27.505 -46.546  -1.563  1.00 75.18           C  
ATOM    588  HB2 HIS A  35      26.763 -47.344  -1.590  1.00 75.18           H  
ATOM    589  HB3 HIS A  35      27.386 -45.950  -2.468  1.00 75.18           H  
ATOM    590  O   HIS A  35      25.566 -44.345  -1.375  1.00 75.18           O  
ATOM    591  CG  HIS A  35      28.888 -47.146  -1.566  1.00 75.18           C  
ATOM    592  CD2 HIS A  35      29.209 -48.459  -1.355  1.00 75.18           C  
ATOM    593  HD2 HIS A  35      28.506 -49.262  -1.191  1.00 75.18           H  
ATOM    594  ND1 HIS A  35      30.068 -46.458  -1.723  1.00 75.18           N  
ATOM    595  HD1 HIS A  35      30.154 -45.478  -1.952  1.00 75.18           H  
ATOM    596  CE1 HIS A  35      31.078 -47.336  -1.609  1.00 75.18           C  
ATOM    597  HE1 HIS A  35      32.126 -47.092  -1.704  1.00 75.18           H  
ATOM    598  NE2 HIS A  35      30.604 -48.569  -1.365  1.00 75.18           N  
ATOM    599  N   VAL A  36      25.063 -45.094   0.683  1.00 73.84           N  
ATOM    600  H   VAL A  36      25.385 -45.544   1.528  1.00 73.84           H  
ATOM    601  CA  VAL A  36      23.785 -44.373   0.740  1.00 73.84           C  
ATOM    602  HA  VAL A  36      23.336 -44.419  -0.252  1.00 73.84           H  
ATOM    603  C   VAL A  36      24.054 -42.909   1.112  1.00 73.84           C  
ATOM    604  CB  VAL A  36      22.772 -45.048   1.681  1.00 73.84           C  
ATOM    605  HB  VAL A  36      23.230 -45.228   2.653  1.00 73.84           H  
ATOM    606  O   VAL A  36      24.747 -42.662   2.105  1.00 73.84           O  
ATOM    607  CG1 VAL A  36      21.505 -44.204   1.865  1.00 73.84           C  
ATOM    608 HG11 VAL A  36      21.067 -43.958   0.897  1.00 73.84           H  
ATOM    609 HG12 VAL A  36      21.742 -43.282   2.397  1.00 73.84           H  
ATOM    610 HG13 VAL A  36      20.771 -44.759   2.449  1.00 73.84           H  
ATOM    611  CG2 VAL A  36      22.323 -46.379   1.066  1.00 73.84           C  
ATOM    612 HG21 VAL A  36      23.178 -47.015   0.839  1.00 73.84           H  
ATOM    613 HG22 VAL A  36      21.777 -46.204   0.139  1.00 73.84           H  
ATOM    614 HG23 VAL A  36      21.665 -46.908   1.757  1.00 73.84           H  
ATOM    615  N   PRO A  37      23.540 -41.938   0.332  1.00 73.79           N  
ATOM    616  CA  PRO A  37      23.637 -40.522   0.660  1.00 73.79           C  
ATOM    617  HA  PRO A  37      24.694 -40.255   0.646  1.00 73.79           H  
ATOM    618  C   PRO A  37      22.994 -40.191   2.013  1.00 73.79           C  
ATOM    619  CB  PRO A  37      22.953 -39.769  -0.484  1.00 73.79           C  
ATOM    620  HB2 PRO A  37      21.897 -39.619  -0.261  1.00 73.79           H  
ATOM    621  HB3 PRO A  37      23.436 -38.813  -0.687  1.00 73.79           H  
ATOM    622  O   PRO A  37      21.888 -40.647   2.297  1.00 73.79           O  
ATOM    623  CG  PRO A  37      23.083 -40.732  -1.659  1.00 73.79           C  
ATOM    624  HG2 PRO A  37      24.074 -40.639  -2.104  1.00 73.79           H  
ATOM    625  HG3 PRO A  37      22.305 -40.568  -2.405  1.00 73.79           H  
ATOM    626  CD  PRO A  37      22.946 -42.094  -0.988  1.00 73.79           C  
ATOM    627  HD2 PRO A  37      21.892 -42.352  -0.885  1.00 73.79           H  
ATOM    628  HD3 PRO A  37      23.465 -42.839  -1.590  1.00 73.79           H  
ATOM    629  N   PHE A  38      23.621 -39.348   2.833  1.00 79.20           N  
ATOM    630  H   PHE A  38      24.565 -39.080   2.596  1.00 79.20           H  
ATOM    631  CA  PHE A  38      23.115 -38.988   4.161  1.00 79.20           C  
ATOM    632  HA  PHE A  38      22.966 -39.904   4.734  1.00 79.20           H  
ATOM    633  C   PHE A  38      21.757 -38.279   4.112  1.00 79.20           C  
ATOM    634  CB  PHE A  38      24.141 -38.110   4.888  1.00 79.20           C  
ATOM    635  HB2 PHE A  38      24.199 -37.159   4.357  1.00 79.20           H  
ATOM    636  HB3 PHE A  38      23.769 -37.914   5.894  1.00 79.20           H  
ATOM    637  O   PHE A  38      20.941 -38.476   5.010  1.00 79.20           O  
ATOM    638  CG  PHE A  38      25.542 -38.674   5.020  1.00 79.20           C  
ATOM    639  CD1 PHE A  38      25.750 -40.023   5.361  1.00 79.20           C  
ATOM    640  HD1 PHE A  38      24.909 -40.679   5.529  1.00 79.20           H  
ATOM    641  CD2 PHE A  38      26.650 -37.848   4.772  1.00 79.20           C  
ATOM    642  HD2 PHE A  38      26.496 -36.821   4.474  1.00 79.20           H  
ATOM    643  CE1 PHE A  38      27.053 -40.541   5.428  1.00 79.20           C  
ATOM    644  HE1 PHE A  38      27.195 -41.593   5.626  1.00 79.20           H  
ATOM    645  CE2 PHE A  38      27.954 -38.360   4.872  1.00 79.20           C  
ATOM    646  HE2 PHE A  38      28.798 -37.718   4.669  1.00 79.20           H  
ATOM    647  CZ  PHE A  38      28.159 -39.705   5.208  1.00 79.20           C  
ATOM    648  HZ  PHE A  38      29.164 -40.096   5.260  1.00 79.20           H  
ATOM    649  N   SER A  39      21.472 -37.516   3.052  1.00 66.29           N  
ATOM    650  H   SER A  39      22.157 -37.430   2.315  1.00 66.29           H  
ATOM    651  CA  SER A  39      20.158 -36.896   2.819  1.00 66.29           C  
ATOM    652  HA  SER A  39      19.942 -36.187   3.619  1.00 66.29           H  
ATOM    653  C   SER A  39      19.029 -37.929   2.795  1.00 66.29           C  
ATOM    654  CB  SER A  39      20.177 -36.134   1.489  1.00 66.29           C  
ATOM    655  HB2 SER A  39      19.181 -35.751   1.267  1.00 66.29           H  
ATOM    656  HB3 SER A  39      20.861 -35.290   1.578  1.00 66.29           H  
ATOM    657  O   SER A  39      17.979 -37.718   3.393  1.00 66.29           O  
ATOM    658  OG  SER A  39      20.621 -36.976   0.433  1.00 66.29           O  
ATOM    659  HG  SER A  39      19.861 -37.399   0.027  1.00 66.29           H  
ATOM    660  N   ASN A  40      19.275 -39.095   2.191  1.00 65.40           N  
ATOM    661  H   ASN A  40      20.177 -39.230   1.758  1.00 65.40           H  
ATOM    662  CA  ASN A  40      18.299 -40.185   2.104  1.00 65.40           C  
ATOM    663  HA  ASN A  40      17.323 -39.767   1.856  1.00 65.40           H  
ATOM    664  C   ASN A  40      18.142 -40.923   3.440  1.00 65.40           C  
ATOM    665  CB  ASN A  40      18.712 -41.160   0.989  1.00 65.40           C  
ATOM    666  HB2 ASN A  40      19.696 -41.576   1.205  1.00 65.40           H  
ATOM    667  HB3 ASN A  40      17.997 -41.983   0.974  1.00 65.40           H  
ATOM    668  O   ASN A  40      17.190 -41.672   3.632  1.00 65.40           O  
ATOM    669  CG  ASN A  40      18.737 -40.546  -0.399  1.00 65.40           C  
ATOM    670  ND2 ASN A  40      18.892 -41.359  -1.415  1.00 65.40           N  
ATOM    671 HD21 ASN A  40      18.817 -40.936  -2.329  1.00 65.40           H  
ATOM    672 HD22 ASN A  40      18.866 -42.360  -1.281  1.00 65.40           H  
ATOM    673  OD1 ASN A  40      18.655 -39.345  -0.600  1.00 65.40           O  
ATOM    674  N   LEU A  41      19.071 -40.704   4.372  1.00 68.68           N  
ATOM    675  H   LEU A  41      19.823 -40.069   4.146  1.00 68.68           H  
ATOM    676  CA  LEU A  41      18.987 -41.188   5.746  1.00 68.68           C  
ATOM    677  HA  LEU A  41      18.361 -42.080   5.763  1.00 68.68           H  
ATOM    678  C   LEU A  41      18.293 -40.178   6.680  1.00 68.68           C  
ATOM    679  CB  LEU A  41      20.391 -41.584   6.238  1.00 68.68           C  
ATOM    680  HB2 LEU A  41      20.286 -41.990   7.244  1.00 68.68           H  
ATOM    681  HB3 LEU A  41      21.003 -40.684   6.302  1.00 68.68           H  
ATOM    682  O   LEU A  41      18.265 -40.405   7.888  1.00 68.68           O  
ATOM    683  CG  LEU A  41      21.123 -42.626   5.376  1.00 68.68           C  
ATOM    684  HG  LEU A  41      21.214 -42.260   4.354  1.00 68.68           H  
ATOM    685  CD1 LEU A  41      22.533 -42.853   5.921  1.00 68.68           C  
ATOM    686 HD11 LEU A  41      23.075 -43.528   5.258  1.00 68.68           H  
ATOM    687 HD12 LEU A  41      22.477 -43.279   6.923  1.00 68.68           H  
ATOM    688 HD13 LEU A  41      23.061 -41.900   5.963  1.00 68.68           H  
ATOM    689  CD2 LEU A  41      20.399 -43.974   5.371  1.00 68.68           C  
ATOM    690 HD21 LEU A  41      19.444 -43.874   4.855  1.00 68.68           H  
ATOM    691 HD22 LEU A  41      20.226 -44.314   6.392  1.00 68.68           H  
ATOM    692 HD23 LEU A  41      20.997 -44.716   4.842  1.00 68.68           H  
ATOM    693  N   GLY A  42      17.739 -39.083   6.140  1.00 61.24           N  
ATOM    694  H   GLY A  42      17.787 -38.964   5.138  1.00 61.24           H  
ATOM    695  CA  GLY A  42      17.061 -38.031   6.901  1.00 61.24           C  
ATOM    696  HA2 GLY A  42      16.563 -38.463   7.769  1.00 61.24           H  
ATOM    697  HA3 GLY A  42      16.303 -37.578   6.263  1.00 61.24           H  
ATOM    698  C   GLY A  42      17.982 -36.910   7.386  1.00 61.24           C  
ATOM    699  O   GLY A  42      17.618 -36.197   8.314  1.00 61.24           O  
ATOM    700  N   MET A  43      19.180 -36.755   6.807  1.00 66.87           N  
ATOM    701  H   MET A  43      19.448 -37.380   6.060  1.00 66.87           H  
ATOM    702  CA  MET A  43      20.074 -35.648   7.155  1.00 66.87           C  
ATOM    703  HA  MET A  43      20.120 -35.578   8.242  1.00 66.87           H  
ATOM    704  C   MET A  43      19.538 -34.323   6.608  1.00 66.87           C  
ATOM    705  CB  MET A  43      21.495 -35.905   6.640  1.00 66.87           C  
ATOM    706  HB2 MET A  43      21.827 -36.892   6.964  1.00 66.87           H  
ATOM    707  HB3 MET A  43      21.488 -35.882   5.550  1.00 66.87           H  
ATOM    708  O   MET A  43      19.603 -34.060   5.407  1.00 66.87           O  
ATOM    709  CG  MET A  43      22.496 -34.865   7.153  1.00 66.87           C  
ATOM    710  HG2 MET A  43      22.149 -33.864   6.895  1.00 66.87           H  
ATOM    711  HG3 MET A  43      22.539 -34.935   8.240  1.00 66.87           H  
ATOM    712  SD  MET A  43      24.174 -35.067   6.499  1.00 66.87           S  
ATOM    713  CE  MET A  43      23.926 -34.393   4.831  1.00 66.87           C  
ATOM    714  HE1 MET A  43      24.856 -34.450   4.266  1.00 66.87           H  
ATOM    715  HE2 MET A  43      23.619 -33.349   4.905  1.00 66.87           H  
ATOM    716  HE3 MET A  43      23.152 -34.954   4.307  1.00 66.87           H  
ATOM    717  N   ASP A  44      19.081 -33.473   7.516  1.00 56.03           N  
ATOM    718  H   ASP A  44      18.969 -33.795   8.467  1.00 56.03           H  
ATOM    719  CA  ASP A  44      18.861 -32.052   7.275  1.00 56.03           C  
ATOM    720  HA  ASP A  44      18.662 -31.898   6.214  1.00 56.03           H  
ATOM    721  C   ASP A  44      20.113 -31.217   7.626  1.00 56.03           C  
ATOM    722  CB  ASP A  44      17.595 -31.613   8.034  1.00 56.03           C  
ATOM    723  HB2 ASP A  44      16.755 -32.208   7.675  1.00 56.03           H  
ATOM    724  HB3 ASP A  44      17.380 -30.571   7.797  1.00 56.03           H  
ATOM    725  O   ASP A  44      21.163 -31.745   8.011  1.00 56.03           O  
ATOM    726  CG  ASP A  44      17.700 -31.759   9.558  1.00 56.03           C  
ATOM    727  OD1 ASP A  44      18.817 -31.571  10.098  1.00 56.03           O  
ATOM    728  OD2 ASP A  44      16.661 -32.038  10.185  1.00 56.03           O  
ATOM    729  N   SER A  45      20.011 -29.892   7.491  1.00 53.85           N  
ATOM    730  H   SER A  45      19.149 -29.509   7.131  1.00 53.85           H  
ATOM    731  CA  SER A  45      21.089 -28.937   7.791  1.00 53.85           C  
ATOM    732  HA  SER A  45      21.928 -29.101   7.115  1.00 53.85           H  
ATOM    733  C   SER A  45      21.641 -29.054   9.210  1.00 53.85           C  
ATOM    734  CB  SER A  45      20.598 -27.508   7.552  1.00 53.85           C  
ATOM    735  HB2 SER A  45      19.859 -27.247   8.309  1.00 53.85           H  
ATOM    736  HB3 SER A  45      21.440 -26.819   7.625  1.00 53.85           H  
ATOM    737  O   SER A  45      22.848 -28.907   9.415  1.00 53.85           O  
ATOM    738  OG  SER A  45      20.005 -27.406   6.270  1.00 53.85           O  
ATOM    739  HG  SER A  45      19.708 -26.503   6.137  1.00 53.85           H  
ATOM    740  N   LEU A  46      20.782 -29.345  10.187  1.00 53.23           N  
ATOM    741  H   LEU A  46      19.855 -29.664   9.945  1.00 53.23           H  
ATOM    742  CA  LEU A  46      21.180 -29.422  11.586  1.00 53.23           C  
ATOM    743  HA  LEU A  46      21.859 -28.595  11.797  1.00 53.23           H  
ATOM    744  C   LEU A  46      21.930 -30.724  11.858  1.00 53.23           C  
ATOM    745  CB  LEU A  46      19.924 -29.282  12.460  1.00 53.23           C  
ATOM    746  HB2 LEU A  46      19.247 -30.107  12.242  1.00 53.23           H  
ATOM    747  HB3 LEU A  46      19.413 -28.355  12.201  1.00 53.23           H  
ATOM    748  O   LEU A  46      23.027 -30.704  12.422  1.00 53.23           O  
ATOM    749  CG  LEU A  46      20.224 -29.280  13.968  1.00 53.23           C  
ATOM    750  HG  LEU A  46      20.764 -30.188  14.239  1.00 53.23           H  
ATOM    751  CD1 LEU A  46      21.056 -28.064  14.383  1.00 53.23           C  
ATOM    752 HD11 LEU A  46      21.170 -28.052  15.467  1.00 53.23           H  
ATOM    753 HD12 LEU A  46      22.050 -28.117  13.939  1.00 53.23           H  
ATOM    754 HD13 LEU A  46      20.562 -27.145  14.066  1.00 53.23           H  
ATOM    755  CD2 LEU A  46      18.912 -29.261  14.748  1.00 53.23           C  
ATOM    756 HD21 LEU A  46      19.118 -29.298  15.818  1.00 53.23           H  
ATOM    757 HD22 LEU A  46      18.353 -28.354  14.519  1.00 53.23           H  
ATOM    758 HD23 LEU A  46      18.311 -30.127  14.473  1.00 53.23           H  
ATOM    759  N   ILE A  47      21.371 -31.849  11.408  1.00 66.23           N  
ATOM    760  H   ILE A  47      20.477 -31.782  10.944  1.00 66.23           H  
ATOM    761  CA  ILE A  47      21.996 -33.165  11.555  1.00 66.23           C  
ATOM    762  HA  ILE A  47      22.203 -33.333  12.612  1.00 66.23           H  
ATOM    763  C   ILE A  47      23.338 -33.193  10.818  1.00 66.23           C  
ATOM    764  CB  ILE A  47      21.035 -34.267  11.065  1.00 66.23           C  
ATOM    765  HB  ILE A  47      20.732 -34.044  10.042  1.00 66.23           H  
ATOM    766  O   ILE A  47      24.316 -33.736  11.339  1.00 66.23           O  
ATOM    767  CG1 ILE A  47      19.777 -34.333  11.959  1.00 66.23           C  
ATOM    768 HG12 ILE A  47      19.354 -33.335  12.070  1.00 66.23           H  
ATOM    769 HG13 ILE A  47      20.051 -34.688  12.952  1.00 66.23           H  
ATOM    770  CG2 ILE A  47      21.751 -35.626  11.090  1.00 66.23           C  
ATOM    771 HG21 ILE A  47      22.192 -35.797  12.072  1.00 66.23           H  
ATOM    772 HG22 ILE A  47      22.521 -35.649  10.318  1.00 66.23           H  
ATOM    773 HG23 ILE A  47      21.047 -36.429  10.873  1.00 66.23           H  
ATOM    774  CD1 ILE A  47      18.662 -35.224  11.398  1.00 66.23           C  
ATOM    775 HD11 ILE A  47      18.409 -34.892  10.391  1.00 66.23           H  
ATOM    776 HD12 ILE A  47      18.954 -36.274  11.385  1.00 66.23           H  
ATOM    777 HD13 ILE A  47      17.776 -35.123  12.026  1.00 66.23           H  
ATOM    778  N   GLY A  48      23.411 -32.562   9.644  1.00 67.63           N  
ATOM    779  H   GLY A  48      22.569 -32.157   9.260  1.00 67.63           H  
ATOM    780  CA  GLY A  48      24.647 -32.436   8.885  1.00 67.63           C  
ATOM    781  HA2 GLY A  48      24.443 -31.900   7.958  1.00 67.63           H  
ATOM    782  HA3 GLY A  48      24.995 -33.441   8.645  1.00 67.63           H  
ATOM    783  C   GLY A  48      25.739 -31.691   9.660  1.00 67.63           C  
ATOM    784  O   GLY A  48      26.858 -32.187   9.817  1.00 67.63           O  
ATOM    785  N   LEU A  49      25.422 -30.531  10.233  1.00 67.93           N  
ATOM    786  H   LEU A  49      24.493 -30.152  10.115  1.00 67.93           H  
ATOM    787  CA  LEU A  49      26.403 -29.778  11.014  1.00 67.93           C  
ATOM    788  HA  LEU A  49      27.287 -29.632  10.393  1.00 67.93           H  
ATOM    789  C   LEU A  49      26.836 -30.534  12.281  1.00 67.93           C  
ATOM    790  CB  LEU A  49      25.810 -28.413  11.366  1.00 67.93           C  
ATOM    791  HB2 LEU A  49      25.238 -28.021  10.525  1.00 67.93           H  
ATOM    792  HB3 LEU A  49      25.120 -28.536  12.201  1.00 67.93           H  
ATOM    793  O   LEU A  49      28.027 -30.599  12.600  1.00 67.93           O  
ATOM    794  CG  LEU A  49      26.915 -27.407  11.729  1.00 67.93           C  
ATOM    795  HG  LEU A  49      27.734 -27.910  12.243  1.00 67.93           H  
ATOM    796  CD1 LEU A  49      27.470 -26.729  10.473  1.00 67.93           C  
ATOM    797 HD11 LEU A  49      28.265 -26.038  10.753  1.00 67.93           H  
ATOM    798 HD12 LEU A  49      27.867 -27.474   9.784  1.00 67.93           H  
ATOM    799 HD13 LEU A  49      26.677 -26.167   9.979  1.00 67.93           H  
ATOM    800  CD2 LEU A  49      26.342 -26.370  12.680  1.00 67.93           C  
ATOM    801 HD21 LEU A  49      25.411 -25.979  12.268  1.00 67.93           H  
ATOM    802 HD22 LEU A  49      27.046 -25.550  12.823  1.00 67.93           H  
ATOM    803 HD23 LEU A  49      26.125 -26.828  13.645  1.00 67.93           H  
ATOM    804  N   GLU A  50      25.889 -31.165  12.980  1.00 68.11           N  
ATOM    805  H   GLU A  50      24.927 -31.066  12.689  1.00 68.11           H  
ATOM    806  CA  GLU A  50      26.187 -31.979  14.160  1.00 68.11           C  
ATOM    807  HA  GLU A  50      26.690 -31.351  14.895  1.00 68.11           H  
ATOM    808  C   GLU A  50      27.135 -33.130  13.823  1.00 68.11           C  
ATOM    809  CB  GLU A  50      24.902 -32.572  14.767  1.00 68.11           C  
ATOM    810  HB2 GLU A  50      24.046 -32.422  14.109  1.00 68.11           H  
ATOM    811  HB3 GLU A  50      25.042 -33.649  14.862  1.00 68.11           H  
ATOM    812  O   GLU A  50      28.100 -33.388  14.546  1.00 68.11           O  
ATOM    813  CG  GLU A  50      24.601 -31.979  16.152  1.00 68.11           C  
ATOM    814  HG2 GLU A  50      24.134 -31.003  16.024  1.00 68.11           H  
ATOM    815  HG3 GLU A  50      25.541 -31.836  16.685  1.00 68.11           H  
ATOM    816  CD  GLU A  50      23.718 -32.885  17.025  1.00 68.11           C  
ATOM    817  OE1 GLU A  50      23.152 -32.382  18.014  1.00 68.11           O  
ATOM    818  OE2 GLU A  50      23.774 -34.132  16.863  1.00 68.11           O  
ATOM    819  N   LEU A  51      26.874 -33.829  12.721  1.00 77.37           N  
ATOM    820  H   LEU A  51      26.063 -33.580  12.173  1.00 77.37           H  
ATOM    821  CA  LEU A  51      27.693 -34.952  12.295  1.00 77.37           C  
ATOM    822  HA  LEU A  51      27.854 -35.591  13.164  1.00 77.37           H  
ATOM    823  C   LEU A  51      29.080 -34.504  11.864  1.00 77.37           C  
ATOM    824  CB  LEU A  51      26.945 -35.730  11.207  1.00 77.37           C  
ATOM    825  HB2 LEU A  51      27.643 -36.324  10.618  1.00 77.37           H  
ATOM    826  HB3 LEU A  51      26.443 -35.017  10.553  1.00 77.37           H  
ATOM    827  O   LEU A  51      30.061 -35.137  12.257  1.00 77.37           O  
ATOM    828  CG  LEU A  51      25.898 -36.651  11.827  1.00 77.37           C  
ATOM    829  HG  LEU A  51      25.368 -36.111  12.611  1.00 77.37           H  
ATOM    830  CD1 LEU A  51      24.849 -37.120  10.822  1.00 77.37           C  
ATOM    831 HD11 LEU A  51      23.948 -37.408  11.365  1.00 77.37           H  
ATOM    832 HD12 LEU A  51      24.604 -36.306  10.140  1.00 77.37           H  
ATOM    833 HD13 LEU A  51      25.176 -37.980  10.237  1.00 77.37           H  
ATOM    834  CD2 LEU A  51      26.609 -37.843  12.464  1.00 77.37           C  
ATOM    835 HD21 LEU A  51      25.851 -38.508  12.878  1.00 77.37           H  
ATOM    836 HD22 LEU A  51      27.235 -37.530  13.300  1.00 77.37           H  
ATOM    837 HD23 LEU A  51      27.245 -38.349  11.738  1.00 77.37           H  
ATOM    838  N   ARG A  52      29.186 -33.375  11.164  1.00 73.39           N  
ATOM    839  H   ARG A  52      28.335 -32.913  10.880  1.00 73.39           H  
ATOM    840  CA  ARG A  52      30.467 -32.748  10.835  1.00 73.39           C  
ATOM    841  HA  ARG A  52      31.071 -33.451  10.260  1.00 73.39           H  
ATOM    842  C   ARG A  52      31.262 -32.441  12.107  1.00 73.39           C  
ATOM    843  CB  ARG A  52      30.168 -31.530   9.947  1.00 73.39           C  
ATOM    844  HB2 ARG A  52      29.709 -31.897   9.029  1.00 73.39           H  
ATOM    845  HB3 ARG A  52      29.437 -30.881  10.430  1.00 73.39           H  
ATOM    846  O   ARG A  52      32.423 -32.831  12.202  1.00 73.39           O  
ATOM    847  CG  ARG A  52      31.392 -30.699   9.552  1.00 73.39           C  
ATOM    848  HG2 ARG A  52      32.238 -31.363   9.374  1.00 73.39           H  
ATOM    849  HG3 ARG A  52      31.154 -30.176   8.626  1.00 73.39           H  
ATOM    850  CD  ARG A  52      31.743 -29.656  10.618  1.00 73.39           C  
ATOM    851  HD2 ARG A  52      32.160 -30.149  11.496  1.00 73.39           H  
ATOM    852  HD3 ARG A  52      30.836 -29.128  10.913  1.00 73.39           H  
ATOM    853  NE  ARG A  52      32.719 -28.676  10.128  1.00 73.39           N  
ATOM    854  HE  ARG A  52      33.074 -28.771   9.187  1.00 73.39           H  
ATOM    855  NH1 ARG A  52      33.009 -27.608  12.142  1.00 73.39           N  
ATOM    856 HH11 ARG A  52      33.814 -27.690  12.746  1.00 73.39           H  
ATOM    857 HH12 ARG A  52      32.204 -28.086  12.521  1.00 73.39           H  
ATOM    858  NH2 ARG A  52      34.230 -27.009  10.404  1.00 73.39           N  
ATOM    859 HH21 ARG A  52      34.722 -26.450  11.086  1.00 73.39           H  
ATOM    860 HH22 ARG A  52      34.744 -27.382   9.618  1.00 73.39           H  
ATOM    861  CZ  ARG A  52      33.297 -27.765  10.885  1.00 73.39           C  
ATOM    862  N   ASN A  53      30.639 -31.842  13.118  1.00 73.42           N  
ATOM    863  H   ASN A  53      29.693 -31.522  12.968  1.00 73.42           H  
ATOM    864  CA  ASN A  53      31.303 -31.524  14.389  1.00 73.42           C  
ATOM    865  HA  ASN A  53      32.220 -30.973  14.185  1.00 73.42           H  
ATOM    866  C   ASN A  53      31.706 -32.787  15.166  1.00 73.42           C  
ATOM    867  CB  ASN A  53      30.365 -30.631  15.217  1.00 73.42           C  
ATOM    868  HB2 ASN A  53      29.393 -31.113  15.324  1.00 73.42           H  
ATOM    869  HB3 ASN A  53      30.791 -30.482  16.209  1.00 73.42           H  
ATOM    870  O   ASN A  53      32.789 -32.858  15.750  1.00 73.42           O  
ATOM    871  CG  ASN A  53      30.166 -29.257  14.597  1.00 73.42           C  
ATOM    872  ND2 ASN A  53      29.180 -28.521  15.052  1.00 73.42           N  
ATOM    873 HD21 ASN A  53      28.534 -28.870  15.745  1.00 73.42           H  
ATOM    874 HD22 ASN A  53      29.048 -27.623  14.609  1.00 73.42           H  
ATOM    875  OD1 ASN A  53      30.897 -28.825  13.717  1.00 73.42           O  
ATOM    876  N   ARG A  54      30.863 -33.826  15.137  1.00 78.68           N  
ATOM    877  H   ARG A  54      29.973 -33.692  14.680  1.00 78.68           H  
ATOM    878  CA  ARG A  54      31.181 -35.138  15.717  1.00 78.68           C  
ATOM    879  HA  ARG A  54      31.461 -35.007  16.762  1.00 78.68           H  
ATOM    880  C   ARG A  54      32.390 -35.778  15.036  1.00 78.68           C  
ATOM    881  CB  ARG A  54      29.951 -36.048  15.621  1.00 78.68           C  
ATOM    882  HB2 ARG A  54      30.251 -37.083  15.781  1.00 78.68           H  
ATOM    883  HB3 ARG A  54      29.534 -35.980  14.616  1.00 78.68           H  
ATOM    884  O   ARG A  54      33.195 -36.401  15.723  1.00 78.68           O  
ATOM    885  CG  ARG A  54      28.871 -35.718  16.656  1.00 78.68           C  
ATOM    886  HG2 ARG A  54      29.232 -35.958  17.656  1.00 78.68           H  
ATOM    887  HG3 ARG A  54      28.627 -34.656  16.621  1.00 78.68           H  
ATOM    888  CD  ARG A  54      27.618 -36.544  16.344  1.00 78.68           C  
ATOM    889  HD2 ARG A  54      27.833 -37.603  16.487  1.00 78.68           H  
ATOM    890  HD3 ARG A  54      27.365 -36.391  15.295  1.00 78.68           H  
ATOM    891  NE  ARG A  54      26.458 -36.104  17.138  1.00 78.68           N  
ATOM    892  HE  ARG A  54      26.058 -35.210  16.891  1.00 78.68           H  
ATOM    893  NH1 ARG A  54      26.062 -37.998  18.371  1.00 78.68           N  
ATOM    894 HH11 ARG A  54      25.387 -38.504  18.927  1.00 78.68           H  
ATOM    895 HH12 ARG A  54      26.813 -38.436  17.858  1.00 78.68           H  
ATOM    896  NH2 ARG A  54      24.666 -36.241  18.486  1.00 78.68           N  
ATOM    897 HH21 ARG A  54      24.014 -36.715  19.095  1.00 78.68           H  
ATOM    898 HH22 ARG A  54      24.333 -35.395  18.046  1.00 78.68           H  
ATOM    899  CZ  ARG A  54      25.745 -36.784  18.006  1.00 78.68           C  
ATOM    900  N   ILE A  55      32.537 -35.614  13.724  1.00 78.09           N  
ATOM    901  H   ILE A  55      31.813 -35.115  13.227  1.00 78.09           H  
ATOM    902  CA  ILE A  55      33.683 -36.116  12.956  1.00 78.09           C  
ATOM    903  HA  ILE A  55      33.857 -37.159  13.222  1.00 78.09           H  
ATOM    904  C   ILE A  55      34.959 -35.353  13.313  1.00 78.09           C  
ATOM    905  CB  ILE A  55      33.364 -36.058  11.450  1.00 78.09           C  
ATOM    906  HB  ILE A  55      32.995 -35.061  11.206  1.00 78.09           H  
ATOM    907  O   ILE A  55      35.983 -35.987  13.566  1.00 78.09           O  
ATOM    908  CG1 ILE A  55      32.269 -37.095  11.128  1.00 78.09           C  
ATOM    909 HG12 ILE A  55      31.527 -37.144  11.924  1.00 78.09           H  
ATOM    910 HG13 ILE A  55      32.719 -38.086  11.058  1.00 78.09           H  
ATOM    911  CG2 ILE A  55      34.604 -36.330  10.580  1.00 78.09           C  
ATOM    912 HG21 ILE A  55      35.371 -35.576  10.756  1.00 78.09           H  
ATOM    913 HG22 ILE A  55      35.004 -37.319  10.803  1.00 78.09           H  
ATOM    914 HG23 ILE A  55      34.340 -36.275   9.524  1.00 78.09           H  
ATOM    915  CD1 ILE A  55      31.535 -36.768   9.833  1.00 78.09           C  
ATOM    916 HD11 ILE A  55      32.231 -36.767   8.994  1.00 78.09           H  
ATOM    917 HD12 ILE A  55      30.751 -37.509   9.673  1.00 78.09           H  
ATOM    918 HD13 ILE A  55      31.075 -35.782   9.903  1.00 78.09           H  
ATOM    919  N   GLU A  56      34.902 -34.023  13.408  1.00 79.04           N  
ATOM    920  H   GLU A  56      34.051 -33.546  13.146  1.00 79.04           H  
ATOM    921  CA  GLU A  56      36.049 -33.215  13.846  1.00 79.04           C  
ATOM    922  HA  GLU A  56      36.881 -33.361  13.156  1.00 79.04           H  
ATOM    923  C   GLU A  56      36.535 -33.629  15.234  1.00 79.04           C  
ATOM    924  CB  GLU A  56      35.693 -31.725  13.883  1.00 79.04           C  
ATOM    925  HB2 GLU A  56      34.776 -31.572  14.452  1.00 79.04           H  
ATOM    926  HB3 GLU A  56      36.501 -31.190  14.382  1.00 79.04           H  
ATOM    927  O   GLU A  56      37.721 -33.895  15.434  1.00 79.04           O  
ATOM    928  CG  GLU A  56      35.531 -31.152  12.479  1.00 79.04           C  
ATOM    929  HG2 GLU A  56      34.603 -31.527  12.046  1.00 79.04           H  
ATOM    930  HG3 GLU A  56      36.355 -31.497  11.855  1.00 79.04           H  
ATOM    931  CD  GLU A  56      35.501 -29.624  12.481  1.00 79.04           C  
ATOM    932  OE1 GLU A  56      36.012 -29.032  11.506  1.00 79.04           O  
ATOM    933  OE2 GLU A  56      34.919 -29.021  13.408  1.00 79.04           O  
ATOM    934  N   ALA A  57      35.606 -33.765  16.183  1.00 79.62           N  
ATOM    935  H   ALA A  57      34.657 -33.498  15.962  1.00 79.62           H  
ATOM    936  CA  ALA A  57      35.922 -34.168  17.547  1.00 79.62           C  
ATOM    937  HA  ALA A  57      36.675 -33.489  17.947  1.00 79.62           H  
ATOM    938  C   ALA A  57      36.489 -35.593  17.618  1.00 79.62           C  
ATOM    939  CB  ALA A  57      34.645 -34.039  18.384  1.00 79.62           C  
ATOM    940  HB1 ALA A  57      34.856 -34.306  19.419  1.00 79.62           H  
ATOM    941  HB2 ALA A  57      34.287 -33.010  18.348  1.00 79.62           H  
ATOM    942  HB3 ALA A  57      33.870 -34.697  17.990  1.00 79.62           H  
ATOM    943  O   ALA A  57      37.434 -35.859  18.361  1.00 79.62           O  
ATOM    944  N   ALA A  58      35.920 -36.512  16.840  1.00 80.60           N  
ATOM    945  H   ALA A  58      35.137 -36.239  16.264  1.00 80.60           H  
ATOM    946  CA  ALA A  58      36.351 -37.901  16.792  1.00 80.60           C  
ATOM    947  HA  ALA A  58      36.346 -38.322  17.797  1.00 80.60           H  
ATOM    948  C   ALA A  58      37.764 -38.074  16.223  1.00 80.60           C  
ATOM    949  CB  ALA A  58      35.342 -38.650  15.928  1.00 80.60           C  
ATOM    950  HB1 ALA A  58      35.155 -38.105  15.003  1.00 80.60           H  
ATOM    951  HB2 ALA A  58      35.765 -39.616  15.654  1.00 80.60           H  
ATOM    952  HB3 ALA A  58      34.406 -38.783  16.471  1.00 80.60           H  
ATOM    953  O   ALA A  58      38.509 -38.953  16.663  1.00 80.60           O  
ATOM    954  N   LEU A  59      38.125 -37.258  15.233  1.00 76.70           N  
ATOM    955  H   LEU A  59      37.446 -36.587  14.901  1.00 76.70           H  
ATOM    956  CA  LEU A  59      39.351 -37.431  14.458  1.00 76.70           C  
ATOM    957  HA  LEU A  59      39.807 -38.388  14.711  1.00 76.70           H  
ATOM    958  C   LEU A  59      40.433 -36.400  14.791  1.00 76.70           C  
ATOM    959  CB  LEU A  59      38.966 -37.475  12.973  1.00 76.70           C  
ATOM    960  HB2 LEU A  59      39.869 -37.528  12.365  1.00 76.70           H  
ATOM    961  HB3 LEU A  59      38.428 -36.556  12.742  1.00 76.70           H  
ATOM    962  O   LEU A  59      41.576 -36.581  14.377  1.00 76.70           O  
ATOM    963  CG  LEU A  59      38.027 -38.630  12.599  1.00 76.70           C  
ATOM    964  HG  LEU A  59      37.089 -38.532  13.147  1.00 76.70           H  
ATOM    965  CD1 LEU A  59      37.705 -38.546  11.116  1.00 76.70           C  
ATOM    966 HD11 LEU A  59      38.593 -38.739  10.515  1.00 76.70           H  
ATOM    967 HD12 LEU A  59      37.322 -37.550  10.892  1.00 76.70           H  
ATOM    968 HD13 LEU A  59      36.918 -39.265  10.890  1.00 76.70           H  
ATOM    969  CD2 LEU A  59      38.610 -40.014  12.894  1.00 76.70           C  
ATOM    970 HD21 LEU A  59      37.892 -40.773  12.582  1.00 76.70           H  
ATOM    971 HD22 LEU A  59      39.552 -40.147  12.364  1.00 76.70           H  
ATOM    972 HD23 LEU A  59      38.764 -40.129  13.967  1.00 76.70           H  
ATOM    973  N   GLY A  60      40.117 -35.370  15.579  1.00 77.75           N  
ATOM    974  H   GLY A  60      39.148 -35.237  15.830  1.00 77.75           H  
ATOM    975  CA  GLY A  60      41.062 -34.312  15.941  1.00 77.75           C  
ATOM    976  HA2 GLY A  60      41.939 -34.749  16.419  1.00 77.75           H  
ATOM    977  HA3 GLY A  60      40.574 -33.631  16.638  1.00 77.75           H  
ATOM    978  C   GLY A  60      41.518 -33.501  14.729  1.00 77.75           C  
ATOM    979  O   GLY A  60      42.671 -33.079  14.666  1.00 77.75           O  
ATOM    980  N   ILE A  61      40.628 -33.338  13.753  1.00 79.10           N  
ATOM    981  H   ILE A  61      39.677 -33.624  13.940  1.00 79.10           H  
ATOM    982  CA  ILE A  61      40.871 -32.634  12.491  1.00 79.10           C  
ATOM    983  HA  ILE A  61      41.829 -32.118  12.549  1.00 79.10           H  
ATOM    984  C   ILE A  61      39.803 -31.568  12.292  1.00 79.10           C  
ATOM    985  CB  ILE A  61      40.923 -33.601  11.285  1.00 79.10           C  
ATOM    986  HB  ILE A  61      41.068 -33.011  10.380  1.00 79.10           H  
ATOM    987  O   ILE A  61      38.711 -31.675  12.841  1.00 79.10           O  
ATOM    988  CG1 ILE A  61      39.602 -34.375  11.147  1.00 79.10           C  
ATOM    989 HG12 ILE A  61      39.412 -34.886  12.091  1.00 79.10           H  
ATOM    990 HG13 ILE A  61      38.781 -33.676  10.988  1.00 79.10           H  
ATOM    991  CG2 ILE A  61      42.132 -34.538  11.427  1.00 79.10           C  
ATOM    992 HG21 ILE A  61      42.290 -35.100  10.506  1.00 79.10           H  
ATOM    993 HG22 ILE A  61      43.030 -33.954  11.629  1.00 79.10           H  
ATOM    994 HG23 ILE A  61      41.971 -35.232  12.252  1.00 79.10           H  
ATOM    995  CD1 ILE A  61      39.576 -35.399  10.016  1.00 79.10           C  
ATOM    996 HD11 ILE A  61      38.613 -35.908  10.068  1.00 79.10           H  
ATOM    997 HD12 ILE A  61      40.353 -36.153  10.143  1.00 79.10           H  
ATOM    998 HD13 ILE A  61      39.689 -34.900   9.053  1.00 79.10           H  
ATOM    999  N   THR A  62      40.116 -30.566  11.477  1.00 76.73           N  
ATOM   1000  H   THR A  62      41.033 -30.549  11.054  1.00 76.73           H  
ATOM   1001  CA  THR A  62      39.152 -29.570  11.012  1.00 76.73           C  
ATOM   1002  HA  THR A  62      38.255 -29.633  11.628  1.00 76.73           H  
ATOM   1003  C   THR A  62      38.782 -29.889   9.574  1.00 76.73           C  
ATOM   1004  CB  THR A  62      39.700 -28.146  11.141  1.00 76.73           C  
ATOM   1005  HB  THR A  62      40.547 -28.023  10.465  1.00 76.73           H  
ATOM   1006  O   THR A  62      39.654 -30.162   8.748  1.00 76.73           O  
ATOM   1007  CG2 THR A  62      38.661 -27.066  10.847  1.00 76.73           C  
ATOM   1008 HG21 THR A  62      37.807 -27.171  11.516  1.00 76.73           H  
ATOM   1009 HG22 THR A  62      39.108 -26.082  10.993  1.00 76.73           H  
ATOM   1010 HG23 THR A  62      38.319 -27.143   9.815  1.00 76.73           H  
ATOM   1011  OG1 THR A  62      40.141 -27.934  12.462  1.00 76.73           O  
ATOM   1012  HG1 THR A  62      39.359 -27.967  13.018  1.00 76.73           H  
ATOM   1013  N   VAL A  63      37.492 -29.878   9.278  1.00 70.90           N  
ATOM   1014  H   VAL A  63      36.849 -29.586  10.000  1.00 70.90           H  
ATOM   1015  CA  VAL A  63      36.927 -30.261   7.982  1.00 70.90           C  
ATOM   1016  HA  VAL A  63      37.735 -30.304   7.251  1.00 70.90           H  
ATOM   1017  C   VAL A  63      35.917 -29.207   7.522  1.00 70.90           C  
ATOM   1018  CB  VAL A  63      36.281 -31.654   8.049  1.00 70.90           C  
ATOM   1019  HB  VAL A  63      35.888 -31.888   7.059  1.00 70.90           H  
ATOM   1020  O   VAL A  63      35.361 -28.487   8.354  1.00 70.90           O  
ATOM   1021  CG1 VAL A  63      37.295 -32.742   8.401  1.00 70.90           C  
ATOM   1022 HG11 VAL A  63      37.693 -32.564   9.400  1.00 70.90           H  
ATOM   1023 HG12 VAL A  63      36.802 -33.714   8.387  1.00 70.90           H  
ATOM   1024 HG13 VAL A  63      38.111 -32.737   7.678  1.00 70.90           H  
ATOM   1025  CG2 VAL A  63      35.109 -31.682   9.030  1.00 70.90           C  
ATOM   1026 HG21 VAL A  63      35.308 -31.042   9.889  1.00 70.90           H  
ATOM   1027 HG22 VAL A  63      34.232 -31.279   8.525  1.00 70.90           H  
ATOM   1028 HG23 VAL A  63      34.917 -32.692   9.392  1.00 70.90           H  
ATOM   1029  N   PRO A  64      35.641 -29.077   6.215  1.00 65.07           N  
ATOM   1030  CA  PRO A  64      34.673 -28.099   5.717  1.00 65.07           C  
ATOM   1031  HA  PRO A  64      35.056 -27.098   5.913  1.00 65.07           H  
ATOM   1032  C   PRO A  64      33.295 -28.259   6.379  1.00 65.07           C  
ATOM   1033  CB  PRO A  64      34.610 -28.329   4.203  1.00 65.07           C  
ATOM   1034  HB2 PRO A  64      33.819 -29.039   3.962  1.00 65.07           H  
ATOM   1035  HB3 PRO A  64      34.458 -27.396   3.660  1.00 65.07           H  
ATOM   1036  O   PRO A  64      32.864 -29.378   6.643  1.00 65.07           O  
ATOM   1037  CG  PRO A  64      35.965 -28.959   3.878  1.00 65.07           C  
ATOM   1038  HG2 PRO A  64      35.923 -29.570   2.977  1.00 65.07           H  
ATOM   1039  HG3 PRO A  64      36.718 -28.177   3.779  1.00 65.07           H  
ATOM   1040  CD  PRO A  64      36.262 -29.798   5.116  1.00 65.07           C  
ATOM   1041  HD2 PRO A  64      37.340 -29.895   5.239  1.00 65.07           H  
ATOM   1042  HD3 PRO A  64      35.798 -30.779   5.014  1.00 65.07           H  
ATOM   1043  N   ALA A  65      32.575 -27.166   6.639  1.00 57.24           N  
ATOM   1044  H   ALA A  65      32.963 -26.252   6.451  1.00 57.24           H  
ATOM   1045  CA  ALA A  65      31.207 -27.237   7.176  1.00 57.24           C  
ATOM   1046  HA  ALA A  65      31.218 -27.731   8.148  1.00 57.24           H  
ATOM   1047  C   ALA A  65      30.274 -28.054   6.263  1.00 57.24           C  
ATOM   1048  CB  ALA A  65      30.686 -25.811   7.374  1.00 57.24           C  
ATOM   1049  HB1 ALA A  65      29.648 -25.843   7.708  1.00 57.24           H  
ATOM   1050  HB2 ALA A  65      30.736 -25.249   6.442  1.00 57.24           H  
ATOM   1051  HB3 ALA A  65      31.276 -25.300   8.135  1.00 57.24           H  
ATOM   1052  O   ALA A  65      29.445 -28.829   6.731  1.00 57.24           O  
ATOM   1053  N   THR A  66      30.494 -27.965   4.951  1.00 58.36           N  
ATOM   1054  H   THR A  66      31.180 -27.303   4.617  1.00 58.36           H  
ATOM   1055  CA  THR A  66      29.758 -28.714   3.932  1.00 58.36           C  
ATOM   1056  HA  THR A  66      28.717 -28.760   4.253  1.00 58.36           H  
ATOM   1057  C   THR A  66      30.250 -30.151   3.745  1.00 58.36           C  
ATOM   1058  CB  THR A  66      29.776 -27.974   2.591  1.00 58.36           C  
ATOM   1059  HB  THR A  66      29.280 -28.572   1.826  1.00 58.36           H  
ATOM   1060  O   THR A  66      29.819 -30.809   2.803  1.00 58.36           O  
ATOM   1061  CG2 THR A  66      29.061 -26.627   2.687  1.00 58.36           C  
ATOM   1062 HG21 THR A  66      29.576 -25.960   3.378  1.00 58.36           H  
ATOM   1063 HG22 THR A  66      28.038 -26.778   3.032  1.00 58.36           H  
ATOM   1064 HG23 THR A  66      29.026 -26.159   1.703  1.00 58.36           H  
ATOM   1065  OG1 THR A  66      31.113 -27.732   2.210  1.00 58.36           O  
ATOM   1066  HG1 THR A  66      31.074 -27.278   1.365  1.00 58.36           H  
ATOM   1067  N   LEU A  67      31.134 -30.671   4.610  1.00 67.12           N  
ATOM   1068  H   LEU A  67      31.437 -30.094   5.382  1.00 67.12           H  
ATOM   1069  CA  LEU A  67      31.769 -31.988   4.457  1.00 67.12           C  
ATOM   1070  HA  LEU A  67      32.515 -31.926   3.665  1.00 67.12           H  
ATOM   1071  C   LEU A  67      30.776 -33.088   4.071  1.00 67.12           C  
ATOM   1072  CB  LEU A  67      32.460 -32.370   5.779  1.00 67.12           C  
ATOM   1073  HB2 LEU A  67      33.243 -31.644   6.000  1.00 67.12           H  
ATOM   1074  HB3 LEU A  67      31.717 -32.329   6.576  1.00 67.12           H  
ATOM   1075  O   LEU A  67      31.062 -33.871   3.175  1.00 67.12           O  
ATOM   1076  CG  LEU A  67      33.122 -33.760   5.782  1.00 67.12           C  
ATOM   1077  HG  LEU A  67      32.466 -34.495   5.315  1.00 67.12           H  
ATOM   1078  CD1 LEU A  67      34.451 -33.756   5.026  1.00 67.12           C  
ATOM   1079 HD11 LEU A  67      34.759 -34.781   4.822  1.00 67.12           H  
ATOM   1080 HD12 LEU A  67      35.233 -33.277   5.616  1.00 67.12           H  
ATOM   1081 HD13 LEU A  67      34.353 -33.222   4.081  1.00 67.12           H  
ATOM   1082  CD2 LEU A  67      33.333 -34.198   7.228  1.00 67.12           C  
ATOM   1083 HD21 LEU A  67      33.569 -33.331   7.845  1.00 67.12           H  
ATOM   1084 HD22 LEU A  67      34.146 -34.921   7.298  1.00 67.12           H  
ATOM   1085 HD23 LEU A  67      32.409 -34.635   7.608  1.00 67.12           H  
ATOM   1086  N   LEU A  68      29.622 -33.141   4.734  1.00 75.23           N  
ATOM   1087  H   LEU A  68      29.439 -32.434   5.432  1.00 75.23           H  
ATOM   1088  CA  LEU A  68      28.627 -34.196   4.533  1.00 75.23           C  
ATOM   1089  HA  LEU A  68      29.135 -35.148   4.377  1.00 75.23           H  
ATOM   1090  C   LEU A  68      27.743 -33.990   3.308  1.00 75.23           C  
ATOM   1091  CB  LEU A  68      27.756 -34.289   5.781  1.00 75.23           C  
ATOM   1092  HB2 LEU A  68      27.263 -33.328   5.927  1.00 75.23           H  
ATOM   1093  HB3 LEU A  68      26.980 -35.037   5.623  1.00 75.23           H  
ATOM   1094  O   LEU A  68      27.082 -34.923   2.879  1.00 75.23           O  
ATOM   1095  CG  LEU A  68      28.541 -34.662   7.038  1.00 75.23           C  
ATOM   1096  HG  LEU A  68      29.308 -33.913   7.236  1.00 75.23           H  
ATOM   1097  CD1 LEU A  68      27.572 -34.669   8.185  1.00 75.23           C  
ATOM   1098 HD11 LEU A  68      28.147 -34.648   9.111  1.00 75.23           H  
ATOM   1099 HD12 LEU A  68      26.912 -35.536   8.143  1.00 75.23           H  
ATOM   1100 HD13 LEU A  68      26.964 -33.768   8.106  1.00 75.23           H  
ATOM   1101  CD2 LEU A  68      29.180 -36.043   7.008  1.00 75.23           C  
ATOM   1102 HD21 LEU A  68      28.410 -36.804   6.887  1.00 75.23           H  
ATOM   1103 HD22 LEU A  68      29.697 -36.220   7.952  1.00 75.23           H  
ATOM   1104 HD23 LEU A  68      29.905 -36.103   6.196  1.00 75.23           H  
ATOM   1105  N   TRP A  69      27.739 -32.799   2.725  1.00 69.01           N  
ATOM   1106  H   TRP A  69      28.319 -32.066   3.110  1.00 69.01           H  
ATOM   1107  CA  TRP A  69      27.152 -32.580   1.408  1.00 69.01           C  
ATOM   1108  HA  TRP A  69      26.331 -33.279   1.247  1.00 69.01           H  
ATOM   1109  C   TRP A  69      28.178 -32.855   0.303  1.00 69.01           C  
ATOM   1110  CB  TRP A  69      26.565 -31.170   1.352  1.00 69.01           C  
ATOM   1111  HB2 TRP A  69      27.330 -30.442   1.622  1.00 69.01           H  
ATOM   1112  HB3 TRP A  69      26.262 -30.962   0.326  1.00 69.01           H  
ATOM   1113  O   TRP A  69      27.821 -33.390  -0.741  1.00 69.01           O  
ATOM   1114  CG  TRP A  69      25.371 -30.983   2.237  1.00 69.01           C  
ATOM   1115  CD1 TRP A  69      24.092 -31.240   1.879  1.00 69.01           C  
ATOM   1116  HD1 TRP A  69      23.783 -31.600   0.909  1.00 69.01           H  
ATOM   1117  CD2 TRP A  69      25.310 -30.527   3.625  1.00 69.01           C  
ATOM   1118  CE2 TRP A  69      23.945 -30.507   4.026  1.00 69.01           C  
ATOM   1119  CE3 TRP A  69      26.264 -30.148   4.592  1.00 69.01           C  
ATOM   1120  HE3 TRP A  69      27.311 -30.218   4.336  1.00 69.01           H  
ATOM   1121  NE1 TRP A  69      23.247 -30.962   2.933  1.00 69.01           N  
ATOM   1122  HE1 TRP A  69      22.243 -31.064   2.894  1.00 69.01           H  
ATOM   1123  CH2 TRP A  69      24.514 -29.677   6.226  1.00 69.01           C  
ATOM   1124  HH2 TRP A  69      24.220 -29.351   7.213  1.00 69.01           H  
ATOM   1125  CZ2 TRP A  69      23.546 -30.110   5.302  1.00 69.01           C  
ATOM   1126  HZ2 TRP A  69      22.495 -30.159   5.548  1.00 69.01           H  
ATOM   1127  CZ3 TRP A  69      25.875 -29.703   5.871  1.00 69.01           C  
ATOM   1128  HZ3 TRP A  69      26.620 -29.394   6.589  1.00 69.01           H  
ATOM   1129  N   THR A  70      29.460 -32.568   0.557  1.00 67.58           N  
ATOM   1130  H   THR A  70      29.663 -32.039   1.392  1.00 67.58           H  
ATOM   1131  CA  THR A  70      30.578 -32.829  -0.367  1.00 67.58           C  
ATOM   1132  HA  THR A  70      30.298 -32.487  -1.363  1.00 67.58           H  
ATOM   1133  C   THR A  70      30.921 -34.318  -0.466  1.00 67.58           C  
ATOM   1134  CB  THR A  70      31.823 -32.046   0.083  1.00 67.58           C  
ATOM   1135  HB  THR A  70      32.169 -32.437   1.040  1.00 67.58           H  
ATOM   1136  O   THR A  70      31.189 -34.824  -1.553  1.00 67.58           O  
ATOM   1137  CG2 THR A  70      32.965 -32.108  -0.931  1.00 67.58           C  
ATOM   1138 HG21 THR A  70      32.616 -31.753  -1.900  1.00 67.58           H  
ATOM   1139 HG22 THR A  70      33.321 -33.133  -1.032  1.00 67.58           H  
ATOM   1140 HG23 THR A  70      33.792 -31.484  -0.594  1.00 67.58           H  
ATOM   1141  OG1 THR A  70      31.506 -30.681   0.241  1.00 67.58           O  
ATOM   1142  HG1 THR A  70      32.119 -30.287   0.865  1.00 67.58           H  
ATOM   1143  N   TYR A  71      30.888 -35.036   0.658  1.00 74.92           N  
ATOM   1144  H   TYR A  71      30.689 -34.547   1.519  1.00 74.92           H  
ATOM   1145  CA  TYR A  71      31.125 -36.476   0.757  1.00 74.92           C  
ATOM   1146  HA  TYR A  71      31.282 -36.891  -0.239  1.00 74.92           H  
ATOM   1147  C   TYR A  71      29.899 -37.153   1.372  1.00 74.92           C  
ATOM   1148  CB  TYR A  71      32.391 -36.753   1.569  1.00 74.92           C  
ATOM   1149  HB2 TYR A  71      32.247 -36.424   2.598  1.00 74.92           H  
ATOM   1150  HB3 TYR A  71      32.540 -37.833   1.577  1.00 74.92           H  
ATOM   1151  O   TYR A  71      29.936 -37.554   2.535  1.00 74.92           O  
ATOM   1152  CG  TYR A  71      33.636 -36.109   1.015  1.00 74.92           C  
ATOM   1153  CD1 TYR A  71      34.270 -36.644  -0.119  1.00 74.92           C  
ATOM   1154  HD1 TYR A  71      33.883 -37.535  -0.591  1.00 74.92           H  
ATOM   1155  CD2 TYR A  71      34.130 -34.943   1.620  1.00 74.92           C  
ATOM   1156  HD2 TYR A  71      33.615 -34.537   2.478  1.00 74.92           H  
ATOM   1157  CE1 TYR A  71      35.393 -35.998  -0.663  1.00 74.92           C  
ATOM   1158  HE1 TYR A  71      35.878 -36.387  -1.547  1.00 74.92           H  
ATOM   1159  CE2 TYR A  71      35.265 -34.302   1.094  1.00 74.92           C  
ATOM   1160  HE2 TYR A  71      35.652 -33.412   1.567  1.00 74.92           H  
ATOM   1161  OH  TYR A  71      36.964 -34.200  -0.598  1.00 74.92           O  
ATOM   1162  HH  TYR A  71      37.223 -33.443  -0.068  1.00 74.92           H  
ATOM   1163  CZ  TYR A  71      35.886 -34.825  -0.061  1.00 74.92           C  
ATOM   1164  N   PRO A  72      28.798 -37.274   0.614  1.00 73.58           N  
ATOM   1165  CA  PRO A  72      27.484 -37.595   1.158  1.00 73.58           C  
ATOM   1166  HA  PRO A  72      27.311 -37.009   2.061  1.00 73.58           H  
ATOM   1167  C   PRO A  72      27.313 -39.044   1.596  1.00 73.58           C  
ATOM   1168  CB  PRO A  72      26.487 -37.164   0.077  1.00 73.58           C  
ATOM   1169  HB2 PRO A  72      26.262 -36.104   0.195  1.00 73.58           H  
ATOM   1170  HB3 PRO A  72      25.567 -37.749   0.092  1.00 73.58           H  
ATOM   1171  O   PRO A  72      26.232 -39.404   2.026  1.00 73.58           O  
ATOM   1172  CG  PRO A  72      27.277 -37.376  -1.212  1.00 73.58           C  
ATOM   1173  HG2 PRO A  72      26.894 -36.761  -2.026  1.00 73.58           H  
ATOM   1174  HG3 PRO A  72      27.265 -38.431  -1.484  1.00 73.58           H  
ATOM   1175  CD  PRO A  72      28.686 -36.960  -0.804  1.00 73.58           C  
ATOM   1176  HD2 PRO A  72      28.787 -35.885  -0.951  1.00 73.58           H  
ATOM   1177  HD3 PRO A  72      29.426 -37.496  -1.398  1.00 73.58           H  
ATOM   1178  N   THR A  73      28.339 -39.887   1.513  1.00 79.03           N  
ATOM   1179  H   THR A  73      29.246 -39.511   1.280  1.00 79.03           H  
ATOM   1180  CA  THR A  73      28.269 -41.284   1.950  1.00 79.03           C  
ATOM   1181  HA  THR A  73      27.356 -41.429   2.528  1.00 79.03           H  
ATOM   1182  C   THR A  73      29.438 -41.603   2.868  1.00 79.03           C  
ATOM   1183  CB  THR A  73      28.213 -42.274   0.774  1.00 79.03           C  
ATOM   1184  HB  THR A  73      27.713 -43.169   1.143  1.00 79.03           H  
ATOM   1185  O   THR A  73      30.488 -40.961   2.808  1.00 79.03           O  
ATOM   1186  CG2 THR A  73      27.433 -41.788  -0.446  1.00 79.03           C  
ATOM   1187 HG21 THR A  73      27.424 -42.562  -1.214  1.00 79.03           H  
ATOM   1188 HG22 THR A  73      27.899 -40.898  -0.869  1.00 79.03           H  
ATOM   1189 HG23 THR A  73      26.406 -41.561  -0.159  1.00 79.03           H  
ATOM   1190  OG1 THR A  73      29.501 -42.665   0.337  1.00 79.03           O  
ATOM   1191  HG1 THR A  73      29.570 -43.589   0.588  1.00 79.03           H  
ATOM   1192  N   VAL A  74      29.306 -42.642   3.693  1.00 87.57           N  
ATOM   1193  H   VAL A  74      28.424 -43.135   3.708  1.00 87.57           H  
ATOM   1194  CA  VAL A  74      30.373 -43.063   4.617  1.00 87.57           C  
ATOM   1195  HA  VAL A  74      30.559 -42.259   5.329  1.00 87.57           H  
ATOM   1196  C   VAL A  74      31.683 -43.358   3.887  1.00 87.57           C  
ATOM   1197  CB  VAL A  74      29.975 -44.328   5.390  1.00 87.57           C  
ATOM   1198  HB  VAL A  74      29.896 -45.161   4.691  1.00 87.57           H  
ATOM   1199  O   VAL A  74      32.742 -42.945   4.351  1.00 87.57           O  
ATOM   1200  CG1 VAL A  74      31.017 -44.694   6.447  1.00 87.57           C  
ATOM   1201 HG11 VAL A  74      31.988 -44.877   5.986  1.00 87.57           H  
ATOM   1202 HG12 VAL A  74      31.102 -43.884   7.172  1.00 87.57           H  
ATOM   1203 HG13 VAL A  74      30.716 -45.611   6.954  1.00 87.57           H  
ATOM   1204  CG2 VAL A  74      28.642 -44.163   6.103  1.00 87.57           C  
ATOM   1205 HG21 VAL A  74      28.685 -43.261   6.714  1.00 87.57           H  
ATOM   1206 HG22 VAL A  74      27.825 -44.087   5.386  1.00 87.57           H  
ATOM   1207 HG23 VAL A  74      28.463 -45.027   6.743  1.00 87.57           H  
ATOM   1208  N   ALA A  75      31.625 -44.063   2.754  1.00 79.72           N  
ATOM   1209  H   ALA A  75      30.724 -44.391   2.437  1.00 79.72           H  
ATOM   1210  CA  ALA A  75      32.807 -44.436   1.983  1.00 79.72           C  
ATOM   1211  HA  ALA A  75      33.491 -44.991   2.625  1.00 79.72           H  
ATOM   1212  C   ALA A  75      33.546 -43.197   1.463  1.00 79.72           C  
ATOM   1213  CB  ALA A  75      32.383 -45.351   0.831  1.00 79.72           C  
ATOM   1214  HB1 ALA A  75      31.927 -46.257   1.231  1.00 79.72           H  
ATOM   1215  HB2 ALA A  75      33.262 -45.634   0.252  1.00 79.72           H  
ATOM   1216  HB3 ALA A  75      31.670 -44.841   0.183  1.00 79.72           H  
ATOM   1217  O   ALA A  75      34.747 -43.058   1.703  1.00 79.72           O  
ATOM   1218  N   ALA A  76      32.818 -42.274   0.821  1.00 80.44           N  
ATOM   1219  H   ALA A  76      31.822 -42.415   0.726  1.00 80.44           H  
ATOM   1220  CA  ALA A  76      33.378 -41.029   0.301  1.00 80.44           C  
ATOM   1221  HA  ALA A  76      34.170 -41.261  -0.411  1.00 80.44           H  
ATOM   1222  C   ALA A  76      33.994 -40.187   1.428  1.00 80.44           C  
ATOM   1223  CB  ALA A  76      32.255 -40.279  -0.430  1.00 80.44           C  
ATOM   1224  HB1 ALA A  76      31.461 -40.010   0.266  1.00 80.44           H  
ATOM   1225  HB2 ALA A  76      32.651 -39.374  -0.890  1.00 80.44           H  
ATOM   1226  HB3 ALA A  76      31.837 -40.911  -1.215  1.00 80.44           H  
ATOM   1227  O   ALA A  76      35.125 -39.713   1.322  1.00 80.44           O  
ATOM   1228  N   LEU A  77      33.269 -40.081   2.541  1.00 88.60           N  
ATOM   1229  H   LEU A  77      32.339 -40.474   2.547  1.00 88.60           H  
ATOM   1230  CA  LEU A  77      33.693 -39.354   3.725  1.00 88.60           C  
ATOM   1231  HA  LEU A  77      33.919 -38.324   3.448  1.00 88.60           H  
ATOM   1232  C   LEU A  77      34.965 -39.964   4.332  1.00 88.60           C  
ATOM   1233  CB  LEU A  77      32.490 -39.380   4.675  1.00 88.60           C  
ATOM   1234  HB2 LEU A  77      32.214 -40.418   4.857  1.00 88.60           H  
ATOM   1235  HB3 LEU A  77      31.647 -38.893   4.185  1.00 88.60           H  
ATOM   1236  O   LEU A  77      35.923 -39.253   4.615  1.00 88.60           O  
ATOM   1237  CG  LEU A  77      32.721 -38.711   6.023  1.00 88.60           C  
ATOM   1238  HG  LEU A  77      33.552 -39.197   6.534  1.00 88.60           H  
ATOM   1239  CD1 LEU A  77      33.020 -37.231   5.868  1.00 88.60           C  
ATOM   1240 HD11 LEU A  77      33.984 -37.088   5.381  1.00 88.60           H  
ATOM   1241 HD12 LEU A  77      33.054 -36.791   6.864  1.00 88.60           H  
ATOM   1242 HD13 LEU A  77      32.234 -36.758   5.279  1.00 88.60           H  
ATOM   1243  CD2 LEU A  77      31.467 -38.905   6.867  1.00 88.60           C  
ATOM   1244 HD21 LEU A  77      31.642 -38.534   7.877  1.00 88.60           H  
ATOM   1245 HD22 LEU A  77      30.629 -38.372   6.417  1.00 88.60           H  
ATOM   1246 HD23 LEU A  77      31.218 -39.964   6.931  1.00 88.60           H  
ATOM   1247  N   SER A  78      35.014 -41.286   4.495  1.00 86.38           N  
ATOM   1248  H   SER A  78      34.194 -41.820   4.244  1.00 86.38           H  
ATOM   1249  CA  SER A  78      36.157 -41.985   5.093  1.00 86.38           C  
ATOM   1250  HA  SER A  78      36.359 -41.536   6.066  1.00 86.38           H  
ATOM   1251  C   SER A  78      37.440 -41.868   4.269  1.00 86.38           C  
ATOM   1252  CB  SER A  78      35.818 -43.460   5.314  1.00 86.38           C  
ATOM   1253  HB2 SER A  78      34.834 -43.552   5.775  1.00 86.38           H  
ATOM   1254  HB3 SER A  78      36.559 -43.901   5.980  1.00 86.38           H  
ATOM   1255  O   SER A  78      38.509 -41.667   4.846  1.00 86.38           O  
ATOM   1256  OG  SER A  78      35.814 -44.182   4.104  1.00 86.38           O  
ATOM   1257  HG  SER A  78      35.243 -43.758   3.458  1.00 86.38           H  
ATOM   1258  N   GLY A  79      37.343 -41.958   2.937  1.00 74.76           N  
ATOM   1259  H   GLY A  79      36.439 -42.137   2.525  1.00 74.76           H  
ATOM   1260  CA  GLY A  79      38.494 -41.823   2.048  1.00 74.76           C  
ATOM   1261  HA2 GLY A  79      39.242 -42.580   2.284  1.00 74.76           H  
ATOM   1262  HA3 GLY A  79      38.174 -41.952   1.014  1.00 74.76           H  
ATOM   1263  C   GLY A  79      39.126 -40.445   2.195  1.00 74.76           C  
ATOM   1264  O   GLY A  79      40.315 -40.338   2.480  1.00 74.76           O  
ATOM   1265  N   ASN A  80      38.304 -39.392   2.141  1.00 77.27           N  
ATOM   1266  H   ASN A  80      37.324 -39.536   1.949  1.00 77.27           H  
ATOM   1267  CA  ASN A  80      38.794 -38.028   2.321  1.00 77.27           C  
ATOM   1268  HA  ASN A  80      39.568 -37.841   1.576  1.00 77.27           H  
ATOM   1269  C   ASN A  80      39.447 -37.800   3.696  1.00 77.27           C  
ATOM   1270  CB  ASN A  80      37.626 -37.059   2.094  1.00 77.27           C  
ATOM   1271  HB2 ASN A  80      36.814 -37.275   2.789  1.00 77.27           H  
ATOM   1272  HB3 ASN A  80      37.253 -37.168   1.076  1.00 77.27           H  
ATOM   1273  O   ASN A  80      40.488 -37.153   3.802  1.00 77.27           O  
ATOM   1274  CG  ASN A  80      38.081 -35.631   2.312  1.00 77.27           C  
ATOM   1275  ND2 ASN A  80      38.919 -35.115   1.445  1.00 77.27           N  
ATOM   1276 HD21 ASN A  80      39.331 -34.227   1.694  1.00 77.27           H  
ATOM   1277 HD22 ASN A  80      39.239 -35.666   0.662  1.00 77.27           H  
ATOM   1278  OD1 ASN A  80      37.736 -34.976   3.279  1.00 77.27           O  
ATOM   1279  N   LEU A  81      38.864 -38.341   4.763  1.00 83.74           N  
ATOM   1280  H   LEU A  81      37.992 -38.834   4.634  1.00 83.74           H  
ATOM   1281  CA  LEU A  81      39.379 -38.139   6.118  1.00 83.74           C  
ATOM   1282  HA  LEU A  81      39.581 -37.077   6.259  1.00 83.74           H  
ATOM   1283  C   LEU A  81      40.710 -38.872   6.367  1.00 83.74           C  
ATOM   1284  CB  LEU A  81      38.295 -38.576   7.106  1.00 83.74           C  
ATOM   1285  HB2 LEU A  81      38.708 -38.601   8.114  1.00 83.74           H  
ATOM   1286  HB3 LEU A  81      37.993 -39.581   6.811  1.00 83.74           H  
ATOM   1287  O   LEU A  81      41.524 -38.396   7.160  1.00 83.74           O  
ATOM   1288  CG  LEU A  81      37.036 -37.694   7.097  1.00 83.74           C  
ATOM   1289  HG  LEU A  81      36.712 -37.520   6.072  1.00 83.74           H  
ATOM   1290  CD1 LEU A  81      35.931 -38.424   7.851  1.00 83.74           C  
ATOM   1291 HD11 LEU A  81      35.697 -39.338   7.304  1.00 83.74           H  
ATOM   1292 HD12 LEU A  81      35.037 -37.801   7.888  1.00 83.74           H  
ATOM   1293 HD13 LEU A  81      36.254 -38.671   8.862  1.00 83.74           H  
ATOM   1294  CD2 LEU A  81      37.200 -36.324   7.728  1.00 83.74           C  
ATOM   1295 HD21 LEU A  81      38.170 -35.894   7.480  1.00 83.74           H  
ATOM   1296 HD22 LEU A  81      37.057 -36.388   8.807  1.00 83.74           H  
ATOM   1297 HD23 LEU A  81      36.424 -35.675   7.321  1.00 83.74           H  
ATOM   1298  N   LEU A  82      40.969 -40.001   5.698  1.00 76.20           N  
ATOM   1299  H   LEU A  82      40.285 -40.337   5.035  1.00 76.20           H  
ATOM   1300  CA  LEU A  82      42.273 -40.675   5.762  1.00 76.20           C  
ATOM   1301  HA  LEU A  82      42.530 -40.843   6.808  1.00 76.20           H  
ATOM   1302  C   LEU A  82      43.399 -39.833   5.171  1.00 76.20           C  
ATOM   1303  CB  LEU A  82      42.219 -41.999   4.997  1.00 76.20           C  
ATOM   1304  HB2 LEU A  82      43.220 -42.245   4.641  1.00 76.20           H  
ATOM   1305  HB3 LEU A  82      41.588 -41.878   4.116  1.00 76.20           H  
ATOM   1306  O   LEU A  82      44.473 -39.756   5.781  1.00 76.20           O  
ATOM   1307  CG  LEU A  82      41.715 -43.168   5.831  1.00 76.20           C  
ATOM   1308  HG  LEU A  82      40.761 -42.921   6.297  1.00 76.20           H  
ATOM   1309  CD1 LEU A  82      41.525 -44.343   4.887  1.00 76.20           C  
ATOM   1310 HD11 LEU A  82      40.585 -44.223   4.350  1.00 76.20           H  
ATOM   1311 HD12 LEU A  82      42.335 -44.382   4.159  1.00 76.20           H  
ATOM   1312 HD13 LEU A  82      41.543 -45.274   5.453  1.00 76.20           H  
ATOM   1313  CD2 LEU A  82      42.705 -43.596   6.918  1.00 76.20           C  
ATOM   1314 HD21 LEU A  82      42.217 -44.363   7.519  1.00 76.20           H  
ATOM   1315 HD22 LEU A  82      42.948 -42.755   7.567  1.00 76.20           H  
ATOM   1316 HD23 LEU A  82      43.619 -43.972   6.458  1.00 76.20           H  
ATOM   1317  N   ASP A  83      43.129 -39.193   4.034  1.00 70.86           N  
ATOM   1318  H   ASP A  83      42.272 -39.406   3.544  1.00 70.86           H  
ATOM   1319  CA  ASP A  83      44.074 -38.295   3.373  1.00 70.86           C  
ATOM   1320  HA  ASP A  83      44.992 -38.839   3.150  1.00 70.86           H  
ATOM   1321  C   ASP A  83      44.426 -37.124   4.302  1.00 70.86           C  
ATOM   1322  CB  ASP A  83      43.486 -37.778   2.047  1.00 70.86           C  
ATOM   1323  HB2 ASP A  83      42.526 -37.298   2.236  1.00 70.86           H  
ATOM   1324  HB3 ASP A  83      44.159 -37.018   1.652  1.00 70.86           H  
ATOM   1325  O   ASP A  83      45.603 -36.815   4.510  1.00 70.86           O  
ATOM   1326  CG  ASP A  83      43.308 -38.851   0.966  1.00 70.86           C  
ATOM   1327  OD1 ASP A  83      43.827 -39.971   1.160  1.00 70.86           O  
ATOM   1328  OD2 ASP A  83      42.653 -38.515  -0.048  1.00 70.86           O  
ATOM   1329  N   ILE A  84      43.415 -36.527   4.952  1.00 74.14           N  
ATOM   1330  H   ILE A  84      42.478 -36.823   4.717  1.00 74.14           H  
ATOM   1331  CA  ILE A  84      43.601 -35.428   5.917  1.00 74.14           C  
ATOM   1332  HA  ILE A  84      44.145 -34.624   5.419  1.00 74.14           H  
ATOM   1333  C   ILE A  84      44.457 -35.866   7.111  1.00 74.14           C  
ATOM   1334  CB  ILE A  84      42.233 -34.871   6.382  1.00 74.14           C  
ATOM   1335  HB  ILE A  84      41.624 -35.699   6.747  1.00 74.14           H  
ATOM   1336  O   ILE A  84      45.313 -35.114   7.580  1.00 74.14           O  
ATOM   1337  CG1 ILE A  84      41.505 -34.200   5.195  1.00 74.14           C  
ATOM   1338 HG12 ILE A  84      41.486 -34.879   4.343  1.00 74.14           H  
ATOM   1339 HG13 ILE A  84      42.058 -33.312   4.889  1.00 74.14           H  
ATOM   1340  CG2 ILE A  84      42.399 -33.851   7.529  1.00 74.14           C  
ATOM   1341 HG21 ILE A  84      43.019 -33.017   7.201  1.00 74.14           H  
ATOM   1342 HG22 ILE A  84      41.429 -33.470   7.849  1.00 74.14           H  
ATOM   1343 HG23 ILE A  84      42.860 -34.316   8.400  1.00 74.14           H  
ATOM   1344  CD1 ILE A  84      40.055 -33.799   5.491  1.00 74.14           C  
ATOM   1345 HD11 ILE A  84      39.590 -33.443   4.571  1.00 74.14           H  
ATOM   1346 HD12 ILE A  84      39.496 -34.660   5.856  1.00 74.14           H  
ATOM   1347 HD13 ILE A  84      40.018 -32.992   6.223  1.00 74.14           H  
ATOM   1348  N   LEU A  85      44.269 -37.090   7.606  1.00 72.25           N  
ATOM   1349  H   LEU A  85      43.560 -37.667   7.176  1.00 72.25           H  
ATOM   1350  CA  LEU A  85      44.972 -37.584   8.791  1.00 72.25           C  
ATOM   1351  HA  LEU A  85      44.949 -36.789   9.537  1.00 72.25           H  
ATOM   1352  C   LEU A  85      46.468 -37.863   8.563  1.00 72.25           C  
ATOM   1353  CB  LEU A  85      44.209 -38.802   9.346  1.00 72.25           C  
ATOM   1354  HB2 LEU A  85      43.951 -39.457   8.514  1.00 72.25           H  
ATOM   1355  HB3 LEU A  85      44.851 -39.363  10.025  1.00 72.25           H  
ATOM   1356  O   LEU A  85      47.144 -38.283   9.507  1.00 72.25           O  
ATOM   1357  CG  LEU A  85      42.929 -38.408  10.107  1.00 72.25           C  
ATOM   1358  HG  LEU A  85      42.353 -37.676   9.540  1.00 72.25           H  
ATOM   1359  CD1 LEU A  85      42.069 -39.651  10.331  1.00 72.25           C  
ATOM   1360 HD11 LEU A  85      41.766 -40.052   9.364  1.00 72.25           H  
ATOM   1361 HD12 LEU A  85      42.638 -40.401  10.880  1.00 72.25           H  
ATOM   1362 HD13 LEU A  85      41.171 -39.372  10.882  1.00 72.25           H  
ATOM   1363  CD2 LEU A  85      43.257 -37.824  11.483  1.00 72.25           C  
ATOM   1364 HD21 LEU A  85      43.823 -36.898  11.380  1.00 72.25           H  
ATOM   1365 HD22 LEU A  85      43.836 -38.534  12.074  1.00 72.25           H  
ATOM   1366 HD23 LEU A  85      42.331 -37.594  12.011  1.00 72.25           H  
ATOM   1367  N   GLY A  86      47.006 -37.682   7.348  1.00 62.58           N  
ATOM   1368  H   GLY A  86      46.400 -37.345   6.614  1.00 62.58           H  
ATOM   1369  CA  GLY A  86      48.437 -37.840   7.034  1.00 62.58           C  
ATOM   1370  HA2 GLY A  86      48.579 -37.639   5.973  1.00 62.58           H  
ATOM   1371  HA3 GLY A  86      49.008 -37.111   7.609  1.00 62.58           H  
ATOM   1372  C   GLY A  86      48.994 -39.236   7.333  1.00 62.58           C  
ATOM   1373  O   GLY A  86      50.202 -39.464   7.304  1.00 62.58           O  
ATOM   1374  N   THR A  87      48.110 -40.185   7.637  1.00 48.86           N  
ATOM   1375  H   THR A  87      47.138 -39.922   7.554  1.00 48.86           H  
ATOM   1376  CA  THR A  87      48.439 -41.590   7.861  1.00 48.86           C  
ATOM   1377  HA  THR A  87      49.481 -41.643   8.177  1.00 48.86           H  
ATOM   1378  C   THR A  87      48.393 -42.357   6.552  1.00 48.86           C  
ATOM   1379  CB  THR A  87      47.596 -42.248   8.966  1.00 48.86           C  
ATOM   1380  HB  THR A  87      47.672 -43.333   8.886  1.00 48.86           H  
ATOM   1381  O   THR A  87      48.336 -43.581   6.554  1.00 48.86           O  
ATOM   1382  CG2 THR A  87      48.096 -41.877  10.359  1.00 48.86           C  
ATOM   1383 HG21 THR A  87      47.469 -42.357  11.111  1.00 48.86           H  
ATOM   1384 HG22 THR A  87      49.127 -42.210  10.479  1.00 48.86           H  
ATOM   1385 HG23 THR A  87      48.051 -40.796  10.489  1.00 48.86           H  
ATOM   1386  OG1 THR A  87      46.236 -41.897   8.916  1.00 48.86           O  
ATOM   1387  HG1 THR A  87      46.171 -40.941   8.859  1.00 48.86           H  
ATOM   1388  N   GLU A  88      48.477 -41.679   5.416  1.00 39.35           N  
ATOM   1389  H   GLU A  88      48.474 -40.669   5.418  1.00 39.35           H  
ATOM   1390  CA  GLU A  88      48.856 -42.359   4.197  1.00 39.35           C  
ATOM   1391  HA  GLU A  88      48.174 -43.193   4.031  1.00 39.35           H  
ATOM   1392  C   GLU A  88      50.272 -42.916   4.331  1.00 39.35           C  
ATOM   1393  CB  GLU A  88      48.765 -41.442   2.988  1.00 39.35           C  
ATOM   1394  HB2 GLU A  88      49.211 -40.475   3.219  1.00 39.35           H  
ATOM   1395  HB3 GLU A  88      49.342 -41.902   2.186  1.00 39.35           H  
ATOM   1396  O   GLU A  88      51.193 -42.297   4.874  1.00 39.35           O  
ATOM   1397  CG  GLU A  88      47.323 -41.271   2.503  1.00 39.35           C  
ATOM   1398  HG2 GLU A  88      46.804 -40.560   3.147  1.00 39.35           H  
ATOM   1399  HG3 GLU A  88      46.807 -42.230   2.547  1.00 39.35           H  
ATOM   1400  CD  GLU A  88      47.377 -40.766   1.061  1.00 39.35           C  
ATOM   1401  OE1 GLU A  88      46.897 -41.512   0.184  1.00 39.35           O  
ATOM   1402  OE2 GLU A  88      48.120 -39.776   0.834  1.00 39.35           O  
ATOM   1403  N   VAL A  89      50.456 -44.115   3.795  1.00 34.82           N  
ATOM   1404  H   VAL A  89      49.672 -44.538   3.320  1.00 34.82           H  
ATOM   1405  CA  VAL A  89      51.786 -44.626   3.497  1.00 34.82           C  
ATOM   1406  HA  VAL A  89      52.452 -44.442   4.340  1.00 34.82           H  
ATOM   1407  C   VAL A  89      52.287 -43.820   2.308  1.00 34.82           C  
ATOM   1408  CB  VAL A  89      51.746 -46.139   3.223  1.00 34.82           C  
ATOM   1409  HB  VAL A  89      51.058 -46.352   2.404  1.00 34.82           H  
ATOM   1410  O   VAL A  89      52.185 -44.253   1.164  1.00 34.82           O  
ATOM   1411  CG1 VAL A  89      53.124 -46.729   2.893  1.00 34.82           C  
ATOM   1412 HG11 VAL A  89      53.045 -47.809   2.767  1.00 34.82           H  
ATOM   1413 HG12 VAL A  89      53.834 -46.506   3.689  1.00 34.82           H  
ATOM   1414 HG13 VAL A  89      53.496 -46.312   1.958  1.00 34.82           H  
ATOM   1415  CG2 VAL A  89      51.254 -46.866   4.473  1.00 34.82           C  
ATOM   1416 HG21 VAL A  89      51.201 -47.930   4.244  1.00 34.82           H  
ATOM   1417 HG22 VAL A  89      51.946 -46.703   5.299  1.00 34.82           H  
ATOM   1418 HG23 VAL A  89      50.266 -46.501   4.752  1.00 34.82           H  
ATOM   1419  N   ARG A  90      52.841 -42.631   2.565  1.00 32.55           N  
ATOM   1420  H   ARG A  90      52.752 -42.254   3.498  1.00 32.55           H  
ATOM   1421  CA  ARG A  90      53.773 -42.037   1.610  1.00 32.55           C  
ATOM   1422  HA  ARG A  90      53.316 -42.027   0.620  1.00 32.55           H  
ATOM   1423  C   ARG A  90      54.965 -42.977   1.549  1.00 32.55           C  
ATOM   1424  CB  ARG A  90      54.170 -40.604   1.987  1.00 32.55           C  
ATOM   1425  HB2 ARG A  90      54.252 -40.503   3.069  1.00 32.55           H  
ATOM   1426  HB3 ARG A  90      55.142 -40.387   1.544  1.00 32.55           H  
ATOM   1427  O   ARG A  90      55.828 -42.954   2.423  1.00 32.55           O  
ATOM   1428  CG  ARG A  90      53.156 -39.598   1.429  1.00 32.55           C  
ATOM   1429  HG2 ARG A  90      52.196 -39.729   1.927  1.00 32.55           H  
ATOM   1430  HG3 ARG A  90      53.027 -39.771   0.360  1.00 32.55           H  
ATOM   1431  CD  ARG A  90      53.662 -38.169   1.640  1.00 32.55           C  
ATOM   1432  HD2 ARG A  90      54.658 -38.081   1.207  1.00 32.55           H  
ATOM   1433  HD3 ARG A  90      53.716 -37.975   2.711  1.00 32.55           H  
ATOM   1434  NE  ARG A  90      52.764 -37.191   1.002  1.00 32.55           N  
ATOM   1435  HE  ARG A  90      51.912 -37.560   0.605  1.00 32.55           H  
ATOM   1436  NH1 ARG A  90      53.941 -35.296   1.540  1.00 32.55           N  
ATOM   1437 HH11 ARG A  90      54.595 -35.873   2.049  1.00 32.55           H  
ATOM   1438 HH12 ARG A  90      54.009 -34.288   1.542  1.00 32.55           H  
ATOM   1439  NH2 ARG A  90      52.041 -35.133   0.371  1.00 32.55           N  
ATOM   1440 HH21 ARG A  90      52.107 -34.125   0.382  1.00 32.55           H  
ATOM   1441 HH22 ARG A  90      51.209 -35.562  -0.008  1.00 32.55           H  
ATOM   1442  CZ  ARG A  90      52.922 -35.881   0.971  1.00 32.55           C  
ATOM   1443  N   GLY A  91      54.944 -43.868   0.561  1.00 28.80           N  
ATOM   1444  H   GLY A  91      54.114 -43.911  -0.013  1.00 28.80           H  
ATOM   1445  CA  GLY A  91      56.047 -44.773   0.285  1.00 28.80           C  
ATOM   1446  HA2 GLY A  91      56.128 -45.499   1.094  1.00 28.80           H  
ATOM   1447  HA3 GLY A  91      55.877 -45.299  -0.654  1.00 28.80           H  
ATOM   1448  C   GLY A  91      57.344 -43.979   0.176  1.00 28.80           C  
ATOM   1449  O   GLY A  91      57.370 -42.892  -0.406  1.00 28.80           O  
ATOM   1450  N   GLU A  92      58.403 -44.504   0.789  1.00 31.57           N  
ATOM   1451  H   GLU A  92      58.304 -45.382   1.278  1.00 31.57           H  
ATOM   1452  CA  GLU A  92      59.733 -43.907   0.747  1.00 31.57           C  
ATOM   1453  HA  GLU A  92      59.709 -42.949   1.267  1.00 31.57           H  
ATOM   1454  C   GLU A  92      60.148 -43.663  -0.705  1.00 31.57           C  
ATOM   1455  CB  GLU A  92      60.756 -44.820   1.442  1.00 31.57           C  
ATOM   1456  HB2 GLU A  92      60.620 -45.841   1.085  1.00 31.57           H  
ATOM   1457  HB3 GLU A  92      61.759 -44.491   1.172  1.00 31.57           H  
ATOM   1458  O   GLU A  92      60.201 -44.584  -1.525  1.00 31.57           O  
ATOM   1459  CG  GLU A  92      60.640 -44.772   2.973  1.00 31.57           C  
ATOM   1460  HG2 GLU A  92      60.808 -43.746   3.300  1.00 31.57           H  
ATOM   1461  HG3 GLU A  92      59.627 -45.055   3.260  1.00 31.57           H  
ATOM   1462  CD  GLU A  92      61.633 -45.713   3.678  1.00 31.57           C  
ATOM   1463  OE1 GLU A  92      62.097 -45.345   4.781  1.00 31.57           O  
ATOM   1464  OE2 GLU A  92      61.908 -46.805   3.128  1.00 31.57           O  
ATOM   1465  N   ALA A  93      60.462 -42.406  -1.022  1.00 35.26           N  
ATOM   1466  H   ALA A  93      60.361 -41.682  -0.326  1.00 35.26           H  
ATOM   1467  CA  ALA A  93      61.153 -42.102  -2.260  1.00 35.26           C  
ATOM   1468  HA  ALA A  93      60.523 -42.457  -3.076  1.00 35.26           H  
ATOM   1469  C   ALA A  93      62.507 -42.845  -2.254  1.00 35.26           C  
ATOM   1470  CB  ALA A  93      61.316 -40.586  -2.407  1.00 35.26           C  
ATOM   1471  HB1 ALA A  93      61.915 -40.197  -1.584  1.00 35.26           H  
ATOM   1472  HB2 ALA A  93      60.336 -40.109  -2.401  1.00 35.26           H  
ATOM   1473  HB3 ALA A  93      61.816 -40.363  -3.349  1.00 35.26           H  
ATOM   1474  O   ALA A  93      63.197 -42.842  -1.229  1.00 35.26           O  
ATOM   1475  N   PRO A  94      62.918 -43.476  -3.366  1.00 34.98           N  
ATOM   1476  CA  PRO A  94      64.172 -44.212  -3.411  1.00 34.98           C  
ATOM   1477  HA  PRO A  94      64.118 -45.017  -2.678  1.00 34.98           H  
ATOM   1478  C   PRO A  94      65.365 -43.299  -3.085  1.00 34.98           C  
ATOM   1479  CB  PRO A  94      64.271 -44.820  -4.814  1.00 34.98           C  
ATOM   1480  HB2 PRO A  94      65.025 -44.295  -5.401  1.00 34.98           H  
ATOM   1481  HB3 PRO A  94      64.520 -45.880  -4.758  1.00 34.98           H  
ATOM   1482  O   PRO A  94      65.511 -42.214  -3.646  1.00 34.98           O  
ATOM   1483  CG  PRO A  94      62.897 -44.619  -5.456  1.00 34.98           C  
ATOM   1484  HG2 PRO A  94      62.335 -45.551  -5.414  1.00 34.98           H  
ATOM   1485  HG3 PRO A  94      62.995 -44.288  -6.490  1.00 34.98           H  
ATOM   1486  CD  PRO A  94      62.189 -43.563  -4.616  1.00 34.98           C  
ATOM   1487  HD2 PRO A  94      62.215 -42.599  -5.124  1.00 34.98           H  
ATOM   1488  HD3 PRO A  94      61.159 -43.879  -4.450  1.00 34.98           H  
ATOM   1489  N   SER A  95      66.228 -43.749  -2.175  1.00 41.33           N  
ATOM   1490  H   SER A  95      66.001 -44.624  -1.724  1.00 41.33           H  
ATOM   1491  CA  SER A  95      67.453 -43.053  -1.763  1.00 41.33           C  
ATOM   1492  HA  SER A  95      67.178 -42.097  -1.316  1.00 41.33           H  
ATOM   1493  C   SER A  95      68.404 -42.794  -2.940  1.00 41.33           C  
ATOM   1494  CB  SER A  95      68.148 -43.911  -0.702  1.00 41.33           C  
ATOM   1495  HB2 SER A  95      67.576 -43.860   0.224  1.00 41.33           H  
ATOM   1496  HB3 SER A  95      68.169 -44.947  -1.040  1.00 41.33           H  
ATOM   1497  O   SER A  95      68.660 -43.687  -3.745  1.00 41.33           O  
ATOM   1498  OG  SER A  95      69.479 -43.496  -0.463  1.00 41.33           O  
ATOM   1499  HG  SER A  95      69.749 -43.909   0.361  1.00 41.33           H  
ATOM   1500  N   ALA A  96      68.988 -41.592  -3.015  1.00 46.48           N  
ATOM   1501  H   ALA A  96      68.699 -40.880  -2.359  1.00 46.48           H  
ATOM   1502  CA  ALA A  96      69.950 -41.241  -4.064  1.00 46.48           C  
ATOM   1503  HA  ALA A  96      69.525 -41.516  -5.030  1.00 46.48           H  
ATOM   1504  C   ALA A  96      71.299 -41.978  -3.929  1.00 46.48           C  
ATOM   1505  CB  ALA A  96      70.155 -39.719  -4.039  1.00 46.48           C  
ATOM   1506  HB1 ALA A  96      70.843 -39.433  -4.834  1.00 46.48           H  
ATOM   1507  HB2 ALA A  96      69.202 -39.217  -4.203  1.00 46.48           H  
ATOM   1508  HB3 ALA A  96      70.568 -39.406  -3.080  1.00 46.48           H  
ATOM   1509  O   ALA A  96      71.835 -42.487  -4.910  1.00 46.48           O  
ATOM   1510  N   LEU A  97      71.864 -41.999  -2.714  1.00 45.64           N  
ATOM   1511  H   LEU A  97      71.325 -41.605  -1.956  1.00 45.64           H  
ATOM   1512  CA  LEU A  97      73.227 -42.467  -2.418  1.00 45.64           C  
ATOM   1513  HA  LEU A  97      73.851 -42.368  -3.306  1.00 45.64           H  
ATOM   1514  C   LEU A  97      73.285 -43.937  -2.003  1.00 45.64           C  
ATOM   1515  CB  LEU A  97      73.820 -41.615  -1.279  1.00 45.64           C  
ATOM   1516  HB2 LEU A  97      74.678 -42.138  -0.857  1.00 45.64           H  
ATOM   1517  HB3 LEU A  97      73.075 -41.537  -0.487  1.00 45.64           H  
ATOM   1518  O   LEU A  97      74.248 -44.614  -2.321  1.00 45.64           O  
ATOM   1519  CG  LEU A  97      74.279 -40.207  -1.688  1.00 45.64           C  
ATOM   1520  HG  LEU A  97      73.514 -39.734  -2.303  1.00 45.64           H  
ATOM   1521  CD1 LEU A  97      74.485 -39.354  -0.435  1.00 45.64           C  
ATOM   1522 HD11 LEU A  97      74.809 -38.353  -0.719  1.00 45.64           H  
ATOM   1523 HD12 LEU A  97      75.242 -39.810   0.204  1.00 45.64           H  
ATOM   1524 HD13 LEU A  97      73.549 -39.276   0.118  1.00 45.64           H  
ATOM   1525  CD2 LEU A  97      75.599 -40.244  -2.462  1.00 45.64           C  
ATOM   1526 HD21 LEU A  97      75.474 -40.809  -3.386  1.00 45.64           H  
ATOM   1527 HD22 LEU A  97      76.374 -40.720  -1.860  1.00 45.64           H  
ATOM   1528 HD23 LEU A  97      75.910 -39.230  -2.713  1.00 45.64           H  
ATOM   1529  N   ALA A  98      72.275 -44.466  -1.312  1.00 42.24           N  
ATOM   1530  H   ALA A  98      71.457 -43.904  -1.127  1.00 42.24           H  
ATOM   1531  CA  ALA A  98      72.362 -45.805  -0.713  1.00 42.24           C  
ATOM   1532  HA  ALA A  98      73.332 -45.884  -0.222  1.00 42.24           H  
ATOM   1533  C   ALA A  98      72.314 -46.955  -1.749  1.00 42.24           C  
ATOM   1534  CB  ALA A  98      71.294 -45.934   0.377  1.00 42.24           C  
ATOM   1535  HB1 ALA A  98      71.462 -46.859   0.927  1.00 42.24           H  
ATOM   1536  HB2 ALA A  98      71.367 -45.100   1.075  1.00 42.24           H  
ATOM   1537  HB3 ALA A  98      70.302 -45.979  -0.074  1.00 42.24           H  
ATOM   1538  O   ALA A  98      72.518 -48.114  -1.398  1.00 42.24           O  
ATOM   1539  N   GLY A  99      72.097 -46.632  -3.034  1.00 45.90           N  
ATOM   1540  H   GLY A  99      71.887 -45.664  -3.229  1.00 45.90           H  
ATOM   1541  CA  GLY A  99      72.356 -47.505  -4.185  1.00 45.90           C  
ATOM   1542  HA2 GLY A  99      72.040 -48.520  -3.945  1.00 45.90           H  
ATOM   1543  HA3 GLY A  99      71.762 -47.153  -5.028  1.00 45.90           H  
ATOM   1544  C   GLY A  99      73.827 -47.560  -4.637  1.00 45.90           C  
ATOM   1545  O   GLY A  99      74.198 -48.499  -5.338  1.00 45.90           O  
ATOM   1546  N   LEU A 100      74.669 -46.598  -4.232  1.00 53.21           N  
ATOM   1547  H   LEU A 100      74.311 -45.872  -3.628  1.00 53.21           H  
ATOM   1548  CA  LEU A 100      76.128 -46.621  -4.417  1.00 53.21           C  
ATOM   1549  HA  LEU A 100      76.358 -47.044  -5.395  1.00 53.21           H  
ATOM   1550  C   LEU A 100      76.833 -47.512  -3.391  1.00 53.21           C  
ATOM   1551  CB  LEU A 100      76.729 -45.198  -4.337  1.00 53.21           C  
ATOM   1552  HB2 LEU A 100      77.688 -45.241  -3.820  1.00 53.21           H  
ATOM   1553  HB3 LEU A 100      76.100 -44.561  -3.715  1.00 53.21           H  
ATOM   1554  O   LEU A 100      77.861 -48.057  -3.737  1.00 53.21           O  
ATOM   1555  CG  LEU A 100      76.951 -44.500  -5.684  1.00 53.21           C  
ATOM   1556  HG  LEU A 100      76.168 -44.785  -6.387  1.00 53.21           H  
ATOM   1557  CD1 LEU A 100      76.904 -42.984  -5.491  1.00 53.21           C  
ATOM   1558 HD11 LEU A 100      77.594 -42.693  -4.698  1.00 53.21           H  
ATOM   1559 HD12 LEU A 100      75.893 -42.685  -5.216  1.00 53.21           H  
ATOM   1560 HD13 LEU A 100      77.194 -42.482  -6.414  1.00 53.21           H  
ATOM   1561  CD2 LEU A 100      78.318 -44.861  -6.267  1.00 53.21           C  
ATOM   1562 HD21 LEU A 100      78.384 -45.944  -6.377  1.00 53.21           H  
ATOM   1563 HD22 LEU A 100      79.113 -44.528  -5.599  1.00 53.21           H  
ATOM   1564 HD23 LEU A 100      78.442 -44.395  -7.244  1.00 53.21           H  
ATOM   1565  N   ASP A 101      76.328 -47.698  -2.169  1.00 50.81           N  
ATOM   1566  H   ASP A 101      75.560 -47.114  -1.871  1.00 50.81           H  
ATOM   1567  CA  ASP A 101      77.052 -48.483  -1.146  1.00 50.81           C  
ATOM   1568  HA  ASP A 101      78.121 -48.298  -1.245  1.00 50.81           H  
ATOM   1569  C   ASP A 101      76.844 -50.004  -1.310  1.00 50.81           C  
ATOM   1570  CB  ASP A 101      76.643 -48.014   0.258  1.00 50.81           C  
ATOM   1571  HB2 ASP A 101      75.564 -48.130   0.367  1.00 50.81           H  
ATOM   1572  HB3 ASP A 101      77.124 -48.659   0.994  1.00 50.81           H  
ATOM   1573  O   ASP A 101      77.750 -50.805  -1.072  1.00 50.81           O  
ATOM   1574  CG  ASP A 101      77.036 -46.562   0.568  1.00 50.81           C  
ATOM   1575  OD1 ASP A 101      78.030 -46.069  -0.006  1.00 50.81           O  
ATOM   1576  OD2 ASP A 101      76.305 -45.943   1.374  1.00 50.81           O  
ATOM   1577  N   ALA A 102      75.677 -50.423  -1.822  1.00 51.33           N  
ATOM   1578  H   ALA A 102      74.964 -49.726  -1.985  1.00 51.33           H  
ATOM   1579  CA  ALA A 102      75.395 -51.816  -2.206  1.00 51.33           C  
ATOM   1580  HA  ALA A 102      75.567 -52.452  -1.338  1.00 51.33           H  
ATOM   1581  C   ALA A 102      76.313 -52.338  -3.340  1.00 51.33           C  
ATOM   1582  CB  ALA A 102      73.912 -51.907  -2.594  1.00 51.33           C  
ATOM   1583  HB1 ALA A 102      73.291 -51.590  -1.756  1.00 51.33           H  
ATOM   1584  HB2 ALA A 102      73.665 -52.937  -2.850  1.00 51.33           H  
ATOM   1585  HB3 ALA A 102      73.712 -51.267  -3.453  1.00 51.33           H  
ATOM   1586  O   ALA A 102      76.412 -53.545  -3.561  1.00 51.33           O  
ATOM   1587  N   LEU A 103      77.001 -51.420  -4.026  1.00 53.12           N  
ATOM   1588  H   LEU A 103      76.853 -50.460  -3.751  1.00 53.12           H  
ATOM   1589  CA  LEU A 103      78.063 -51.639  -5.011  1.00 53.12           C  
ATOM   1590  HA  LEU A 103      77.697 -52.241  -5.842  1.00 53.12           H  
ATOM   1591  C   LEU A 103      79.320 -52.290  -4.408  1.00 53.12           C  
ATOM   1592  CB  LEU A 103      78.462 -50.233  -5.475  1.00 53.12           C  
ATOM   1593  HB2 LEU A 103      77.573 -49.646  -5.708  1.00 53.12           H  
ATOM   1594  HB3 LEU A 103      78.968 -49.808  -4.608  1.00 53.12           H  
ATOM   1595  O   LEU A 103      79.944 -53.132  -5.051  1.00 53.12           O  
ATOM   1596  CG  LEU A 103      79.466 -50.087  -6.614  1.00 53.12           C  
ATOM   1597  HG  LEU A 103      80.240 -50.849  -6.526  1.00 53.12           H  
ATOM   1598  CD1 LEU A 103      78.756 -50.241  -7.959  1.00 53.12           C  
ATOM   1599 HD11 LEU A 103      79.495 -50.261  -8.760  1.00 53.12           H  
ATOM   1600 HD12 LEU A 103      78.054 -49.420  -8.110  1.00 53.12           H  
ATOM   1601 HD13 LEU A 103      78.214 -51.187  -7.972  1.00 53.12           H  
ATOM   1602  CD2 LEU A 103      80.137 -48.712  -6.512  1.00 53.12           C  
ATOM   1603 HD21 LEU A 103      79.433 -47.924  -6.781  1.00 53.12           H  
ATOM   1604 HD22 LEU A 103      80.487 -48.535  -5.495  1.00 53.12           H  
ATOM   1605 HD23 LEU A 103      81.016 -48.688  -7.157  1.00 53.12           H  
ATOM   1606  N   GLU A 104      79.723 -51.845  -3.210  1.00 58.57           N  
ATOM   1607  H   GLU A 104      79.129 -51.188  -2.726  1.00 58.57           H  
ATOM   1608  CA  GLU A 104      81.036 -52.118  -2.613  1.00 58.57           C  
ATOM   1609  HA  GLU A 104      81.790 -52.110  -3.400  1.00 58.57           H  
ATOM   1610  C   GLU A 104      81.087 -53.497  -1.945  1.00 58.57           C  
ATOM   1611  CB  GLU A 104      81.401 -51.028  -1.579  1.00 58.57           C  
ATOM   1612  HB2 GLU A 104      81.776 -51.518  -0.680  1.00 58.57           H  
ATOM   1613  HB3 GLU A 104      80.510 -50.466  -1.300  1.00 58.57           H  
ATOM   1614  O   GLU A 104      82.011 -54.270  -2.148  1.00 58.57           O  
ATOM   1615  CG  GLU A 104      82.487 -50.052  -2.062  1.00 58.57           C  
ATOM   1616  HG2 GLU A 104      83.330 -50.635  -2.435  1.00 58.57           H  
ATOM   1617  HG3 GLU A 104      82.092 -49.468  -2.893  1.00 58.57           H  
ATOM   1618  CD  GLU A 104      82.997 -49.109  -0.954  1.00 58.57           C  
ATOM   1619  OE1 GLU A 104      84.035 -48.449  -1.203  1.00 58.57           O  
ATOM   1620  OE2 GLU A 104      82.405 -49.094   0.147  1.00 58.57           O  
ATOM   1621  N   ALA A 105      80.105 -53.880  -1.132  1.00 52.64           N  
ATOM   1622  H   ALA A 105      79.349 -53.241  -0.936  1.00 52.64           H  
ATOM   1623  CA  ALA A 105      80.242 -55.135  -0.380  1.00 52.64           C  
ATOM   1624  HA  ALA A 105      81.221 -55.137   0.099  1.00 52.64           H  
ATOM   1625  C   ALA A 105      80.193 -56.393  -1.282  1.00 52.64           C  
ATOM   1626  CB  ALA A 105      79.195 -55.155   0.732  1.00 52.64           C  
ATOM   1627  HB1 ALA A 105      79.319 -56.056   1.333  1.00 52.64           H  
ATOM   1628  HB2 ALA A 105      79.318 -54.281   1.371  1.00 52.64           H  
ATOM   1629  HB3 ALA A 105      78.194 -55.148   0.301  1.00 52.64           H  
ATOM   1630  O   ALA A 105      80.818 -57.405  -0.964  1.00 52.64           O  
ATOM   1631  N   ALA A 106      79.506 -56.312  -2.431  1.00 56.64           N  
ATOM   1632  H   ALA A 106      79.047 -55.436  -2.636  1.00 56.64           H  
ATOM   1633  CA  ALA A 106      79.402 -57.373  -3.441  1.00 56.64           C  
ATOM   1634  HA  ALA A 106      79.301 -58.327  -2.923  1.00 56.64           H  
ATOM   1635  C   ALA A 106      80.651 -57.499  -4.352  1.00 56.64           C  
ATOM   1636  CB  ALA A 106      78.112 -57.133  -4.238  1.00 56.64           C  
ATOM   1637  HB1 ALA A 106      78.174 -56.183  -4.770  1.00 56.64           H  
ATOM   1638  HB2 ALA A 106      77.255 -57.111  -3.565  1.00 56.64           H  
ATOM   1639  HB3 ALA A 106      77.973 -57.937  -4.961  1.00 56.64           H  
ATOM   1640  O   ALA A 106      80.709 -58.387  -5.201  1.00 56.64           O  
ATOM   1641  N   LEU A 107      81.665 -56.644  -4.146  1.00 55.32           N  
ATOM   1642  H   LEU A 107      81.523 -55.944  -3.432  1.00 55.32           H  
ATOM   1643  CA  LEU A 107      82.946 -56.567  -4.870  1.00 55.32           C  
ATOM   1644  HA  LEU A 107      82.760 -56.140  -5.856  1.00 55.32           H  
ATOM   1645  C   LEU A 107      83.717 -57.883  -5.090  1.00 55.32           C  
ATOM   1646  CB  LEU A 107      83.920 -55.654  -4.084  1.00 55.32           C  
ATOM   1647  HB2 LEU A 107      83.806 -55.839  -3.016  1.00 55.32           H  
ATOM   1648  HB3 LEU A 107      84.945 -55.930  -4.330  1.00 55.32           H  
ATOM   1649  O   LEU A 107      84.251 -58.069  -6.187  1.00 55.32           O  
ATOM   1650  CG  LEU A 107      83.811 -54.143  -4.315  1.00 55.32           C  
ATOM   1651  HG  LEU A 107      82.769 -53.823  -4.315  1.00 55.32           H  
ATOM   1652  CD1 LEU A 107      84.635 -53.417  -3.240  1.00 55.32           C  
ATOM   1653 HD11 LEU A 107      84.320 -53.689  -2.233  1.00 55.32           H  
ATOM   1654 HD12 LEU A 107      85.691 -53.666  -3.346  1.00 55.32           H  
ATOM   1655 HD13 LEU A 107      84.514 -52.340  -3.358  1.00 55.32           H  
ATOM   1656  CD2 LEU A 107      84.379 -53.735  -5.667  1.00 55.32           C  
ATOM   1657 HD21 LEU A 107      84.298 -52.654  -5.778  1.00 55.32           H  
ATOM   1658 HD22 LEU A 107      85.424 -54.033  -5.750  1.00 55.32           H  
ATOM   1659 HD23 LEU A 107      83.800 -54.203  -6.463  1.00 55.32           H  
ATOM   1660  N   PRO A 108      83.952 -58.734  -4.065  1.00 57.03           N  
ATOM   1661  CA  PRO A 108      85.046 -59.711  -4.138  1.00 57.03           C  
ATOM   1662  HA  PRO A 108      85.890 -59.274  -4.671  1.00 57.03           H  
ATOM   1663  C   PRO A 108      84.637 -61.004  -4.837  1.00 57.03           C  
ATOM   1664  CB  PRO A 108      85.462 -59.995  -2.687  1.00 57.03           C  
ATOM   1665  HB2 PRO A 108      85.098 -60.973  -2.371  1.00 57.03           H  
ATOM   1666  HB3 PRO A 108      86.544 -59.944  -2.567  1.00 57.03           H  
ATOM   1667  O   PRO A 108      85.462 -61.655  -5.481  1.00 57.03           O  
ATOM   1668  CG  PRO A 108      84.763 -58.916  -1.863  1.00 57.03           C  
ATOM   1669  HG2 PRO A 108      85.380 -58.018  -1.824  1.00 57.03           H  
ATOM   1670  HG3 PRO A 108      84.519 -59.263  -0.859  1.00 57.03           H  
ATOM   1671  CD  PRO A 108      83.512 -58.639  -2.680  1.00 57.03           C  
ATOM   1672  HD2 PRO A 108      82.767 -59.411  -2.486  1.00 57.03           H  
ATOM   1673  HD3 PRO A 108      83.097 -57.673  -2.395  1.00 57.03           H  
ATOM   1674  N   GLU A 109      83.361 -61.364  -4.697  1.00 56.82           N  
ATOM   1675  H   GLU A 109      82.747 -60.754  -4.176  1.00 56.82           H  
ATOM   1676  CA  GLU A 109      82.773 -62.589  -5.241  1.00 56.82           C  
ATOM   1677  HA  GLU A 109      83.529 -63.373  -5.212  1.00 56.82           H  
ATOM   1678  C   GLU A 109      82.390 -62.447  -6.720  1.00 56.82           C  
ATOM   1679  CB  GLU A 109      81.605 -63.065  -4.361  1.00 56.82           C  
ATOM   1680  HB2 GLU A 109      80.790 -62.342  -4.395  1.00 56.82           H  
ATOM   1681  HB3 GLU A 109      81.255 -64.011  -4.774  1.00 56.82           H  
ATOM   1682  O   GLU A 109      81.873 -63.387  -7.317  1.00 56.82           O  
ATOM   1683  CG  GLU A 109      82.050 -63.278  -2.900  1.00 56.82           C  
ATOM   1684  HG2 GLU A 109      83.104 -63.559  -2.896  1.00 56.82           H  
ATOM   1685  HG3 GLU A 109      81.964 -62.334  -2.361  1.00 56.82           H  
ATOM   1686  CD  GLU A 109      81.272 -64.377  -2.157  1.00 56.82           C  
ATOM   1687  OE1 GLU A 109      81.821 -64.860  -1.139  1.00 56.82           O  
ATOM   1688  OE2 GLU A 109      80.169 -64.757  -2.608  1.00 56.82           O  
ATOM   1689  N   VAL A 110      82.726 -61.294  -7.319  1.00 54.75           N  
ATOM   1690  H   VAL A 110      83.109 -60.571  -6.726  1.00 54.75           H  
ATOM   1691  CA  VAL A 110      82.624 -60.993  -8.747  1.00 54.75           C  
ATOM   1692  HA  VAL A 110      81.570 -61.015  -9.024  1.00 54.75           H  
ATOM   1693  C   VAL A 110      83.410 -62.052  -9.528  1.00 54.75           C  
ATOM   1694  CB  VAL A 110      83.129 -59.571  -9.050  1.00 54.75           C  
ATOM   1695  HB  VAL A 110      84.166 -59.470  -8.731  1.00 54.75           H  
ATOM   1696  O   VAL A 110      84.657 -62.063  -9.462  1.00 54.75           O  
ATOM   1697  CG1 VAL A 110      83.019 -59.241 -10.541  1.00 54.75           C  
ATOM   1698 HG11 VAL A 110      83.580 -59.958 -11.140  1.00 54.75           H  
ATOM   1699 HG12 VAL A 110      81.978 -59.294 -10.860  1.00 54.75           H  
ATOM   1700 HG13 VAL A 110      83.384 -58.230 -10.720  1.00 54.75           H  
ATOM   1701  CG2 VAL A 110      82.267 -58.521  -8.341  1.00 54.75           C  
ATOM   1702 HG21 VAL A 110      82.153 -58.758  -7.284  1.00 54.75           H  
ATOM   1703 HG22 VAL A 110      81.265 -58.495  -8.771  1.00 54.75           H  
ATOM   1704 HG23 VAL A 110      82.723 -57.536  -8.436  1.00 54.75           H  
ATOM   1705  N   PRO A 111      82.710 -62.955 -10.247  1.00 67.84           N  
ATOM   1706  CA  PRO A 111      83.345 -64.065 -10.936  1.00 67.84           C  
ATOM   1707  HA  PRO A 111      83.796 -64.722 -10.193  1.00 67.84           H  
ATOM   1708  C   PRO A 111      84.404 -63.555 -11.905  1.00 67.84           C  
ATOM   1709  CB  PRO A 111      82.230 -64.816 -11.672  1.00 67.84           C  
ATOM   1710  HB2 PRO A 111      82.136 -64.451 -12.694  1.00 67.84           H  
ATOM   1711  HB3 PRO A 111      82.398 -65.893 -11.671  1.00 67.84           H  
ATOM   1712  O   PRO A 111      84.304 -62.444 -12.428  1.00 67.84           O  
ATOM   1713  CG  PRO A 111      80.969 -64.443 -10.901  1.00 67.84           C  
ATOM   1714  HG2 PRO A 111      80.857 -65.105 -10.042  1.00 67.84           H  
ATOM   1715  HG3 PRO A 111      80.081 -64.475 -11.532  1.00 67.84           H  
ATOM   1716  CD  PRO A 111      81.262 -63.026 -10.423  1.00 67.84           C  
ATOM   1717  HD2 PRO A 111      80.717 -62.849  -9.496  1.00 67.84           H  
ATOM   1718  HD3 PRO A 111      80.949 -62.311 -11.184  1.00 67.84           H  
ATOM   1719  N   ALA A 112      85.416 -64.381 -12.182  1.00 58.75           N  
ATOM   1720  H   ALA A 112      85.429 -65.289 -11.741  1.00 58.75           H  
ATOM   1721  CA  ALA A 112      86.541 -63.985 -13.032  1.00 58.75           C  
ATOM   1722  HA  ALA A 112      87.138 -63.247 -12.497  1.00 58.75           H  
ATOM   1723  C   ALA A 112      86.102 -63.341 -14.361  1.00 58.75           C  
ATOM   1724  CB  ALA A 112      87.401 -65.227 -13.296  1.00 58.75           C  
ATOM   1725  HB1 ALA A 112      86.817 -65.978 -13.828  1.00 58.75           H  
ATOM   1726  HB2 ALA A 112      88.259 -64.948 -13.908  1.00 58.75           H  
ATOM   1727  HB3 ALA A 112      87.755 -65.643 -12.353  1.00 58.75           H  
ATOM   1728  O   ALA A 112      86.765 -62.429 -14.845  1.00 58.75           O  
ATOM   1729  N   THR A 113      84.984 -63.810 -14.912  1.00 60.57           N  
ATOM   1730  H   THR A 113      84.454 -64.508 -14.411  1.00 60.57           H  
ATOM   1731  CA  THR A 113      84.432 -63.431 -16.214  1.00 60.57           C  
ATOM   1732  HA  THR A 113      85.244 -63.316 -16.932  1.00 60.57           H  
ATOM   1733  C   THR A 113      83.663 -62.114 -16.225  1.00 60.57           C  
ATOM   1734  CB  THR A 113      83.501 -64.556 -16.696  1.00 60.57           C  
ATOM   1735  HB  THR A 113      82.894 -64.213 -17.534  1.00 60.57           H  
ATOM   1736  O   THR A 113      83.538 -61.520 -17.285  1.00 60.57           O  
ATOM   1737  CG2 THR A 113      84.316 -65.774 -17.138  1.00 60.57           C  
ATOM   1738 HG21 THR A 113      84.986 -65.488 -17.949  1.00 60.57           H  
ATOM   1739 HG22 THR A 113      83.634 -66.544 -17.499  1.00 60.57           H  
ATOM   1740 HG23 THR A 113      84.895 -66.170 -16.304  1.00 60.57           H  
ATOM   1741  OG1 THR A 113      82.669 -65.005 -15.642  1.00 60.57           O  
ATOM   1742  HG1 THR A 113      81.838 -64.528 -15.686  1.00 60.57           H  
ATOM   1743  N   GLU A 114      83.149 -61.649 -15.085  1.00 63.50           N  
ATOM   1744  H   GLU A 114      83.323 -62.161 -14.232  1.00 63.50           H  
ATOM   1745  CA  GLU A 114      82.155 -60.557 -15.031  1.00 63.50           C  
ATOM   1746  HA  GLU A 114      81.772 -60.347 -16.030  1.00 63.50           H  
ATOM   1747  C   GLU A 114      82.735 -59.238 -14.513  1.00 63.50           C  
ATOM   1748  CB  GLU A 114      80.971 -61.008 -14.171  1.00 63.50           C  
ATOM   1749  HB2 GLU A 114      80.313 -60.158 -13.991  1.00 63.50           H  
ATOM   1750  HB3 GLU A 114      81.351 -61.368 -13.215  1.00 63.50           H  
ATOM   1751  O   GLU A 114      82.105 -58.183 -14.602  1.00 63.50           O  
ATOM   1752  CG  GLU A 114      80.167 -62.115 -14.869  1.00 63.50           C  
ATOM   1753  HG2 GLU A 114      80.843 -62.918 -15.164  1.00 63.50           H  
ATOM   1754  HG3 GLU A 114      79.718 -61.708 -15.775  1.00 63.50           H  
ATOM   1755  CD  GLU A 114      79.072 -62.711 -13.978  1.00 63.50           C  
ATOM   1756  OE1 GLU A 114      78.621 -63.826 -14.327  1.00 63.50           O  
ATOM   1757  OE2 GLU A 114      78.751 -62.106 -12.931  1.00 63.50           O  
ATOM   1758  N   ARG A 115      83.983 -59.275 -14.024  1.00 60.57           N  
ATOM   1759  H   ARG A 115      84.425 -60.182 -13.985  1.00 60.57           H  
ATOM   1760  CA  ARG A 115      84.721 -58.085 -13.566  1.00 60.57           C  
ATOM   1761  HA  ARG A 115      84.199 -57.640 -12.719  1.00 60.57           H  
ATOM   1762  C   ARG A 115      84.786 -56.984 -14.611  1.00 60.57           C  
ATOM   1763  CB  ARG A 115      86.155 -58.461 -13.176  1.00 60.57           C  
ATOM   1764  HB2 ARG A 115      86.755 -57.555 -13.096  1.00 60.57           H  
ATOM   1765  HB3 ARG A 115      86.595 -59.103 -13.940  1.00 60.57           H  
ATOM   1766  O   ARG A 115      84.868 -55.819 -14.245  1.00 60.57           O  
ATOM   1767  CG  ARG A 115      86.168 -59.159 -11.825  1.00 60.57           C  
ATOM   1768  HG2 ARG A 115      85.612 -60.092 -11.914  1.00 60.57           H  
ATOM   1769  HG3 ARG A 115      85.703 -58.518 -11.076  1.00 60.57           H  
ATOM   1770  CD  ARG A 115      87.579 -59.495 -11.372  1.00 60.57           C  
ATOM   1771  HD2 ARG A 115      88.116 -58.570 -11.157  1.00 60.57           H  
ATOM   1772  HD3 ARG A 115      88.083 -60.041 -12.169  1.00 60.57           H  
ATOM   1773  NE  ARG A 115      87.493 -60.334 -10.169  1.00 60.57           N  
ATOM   1774  HE  ARG A 115      86.563 -60.567  -9.853  1.00 60.57           H  
ATOM   1775  NH1 ARG A 115      89.731 -60.690  -9.876  1.00 60.57           N  
ATOM   1776 HH11 ARG A 115      90.488 -61.082  -9.335  1.00 60.57           H  
ATOM   1777 HH12 ARG A 115      89.894 -60.123 -10.696  1.00 60.57           H  
ATOM   1778  NH2 ARG A 115      88.240 -61.571  -8.439  1.00 60.57           N  
ATOM   1779 HH21 ARG A 115      88.973 -61.956  -7.861  1.00 60.57           H  
ATOM   1780 HH22 ARG A 115      87.279 -61.677  -8.148  1.00 60.57           H  
ATOM   1781  CZ  ARG A 115      88.491 -60.860  -9.501  1.00 60.57           C  
ATOM   1782  N   GLU A 116      84.773 -57.361 -15.883  1.00 60.69           N  
ATOM   1783  H   GLU A 116      84.647 -58.342 -16.086  1.00 60.69           H  
ATOM   1784  CA  GLU A 116      84.902 -56.446 -17.012  1.00 60.69           C  
ATOM   1785  HA  GLU A 116      85.827 -55.881 -16.902  1.00 60.69           H  
ATOM   1786  C   GLU A 116      83.753 -55.430 -17.059  1.00 60.69           C  
ATOM   1787  CB  GLU A 116      84.971 -57.305 -18.292  1.00 60.69           C  
ATOM   1788  HB2 GLU A 116      85.245 -58.324 -18.018  1.00 60.69           H  
ATOM   1789  HB3 GLU A 116      83.995 -57.339 -18.777  1.00 60.69           H  
ATOM   1790  O   GLU A 116      83.962 -54.242 -17.296  1.00 60.69           O  
ATOM   1791  CG  GLU A 116      86.030 -56.796 -19.276  1.00 60.69           C  
ATOM   1792  HG2 GLU A 116      85.682 -55.866 -19.725  1.00 60.69           H  
ATOM   1793  HG3 GLU A 116      86.941 -56.579 -18.719  1.00 60.69           H  
ATOM   1794  CD  GLU A 116      86.371 -57.816 -20.379  1.00 60.69           C  
ATOM   1795  OE1 GLU A 116      87.463 -57.661 -20.974  1.00 60.69           O  
ATOM   1796  OE2 GLU A 116      85.576 -58.752 -20.614  1.00 60.69           O  
ATOM   1797  N   GLU A 117      82.536 -55.882 -16.769  1.00 58.36           N  
ATOM   1798  H   GLU A 117      82.426 -56.852 -16.509  1.00 58.36           H  
ATOM   1799  CA  GLU A 117      81.322 -55.121 -17.063  1.00 58.36           C  
ATOM   1800  HA  GLU A 117      81.526 -54.470 -17.913  1.00 58.36           H  
ATOM   1801  C   GLU A 117      80.891 -54.213 -15.900  1.00 58.36           C  
ATOM   1802  CB  GLU A 117      80.241 -56.122 -17.488  1.00 58.36           C  
ATOM   1803  HB2 GLU A 117      80.718 -56.977 -17.968  1.00 58.36           H  
ATOM   1804  HB3 GLU A 117      79.699 -56.473 -16.610  1.00 58.36           H  
ATOM   1805  O   GLU A 117      80.317 -53.141 -16.118  1.00 58.36           O  
ATOM   1806  CG  GLU A 117      79.273 -55.499 -18.501  1.00 58.36           C  
ATOM   1807  HG2 GLU A 117      79.850 -55.099 -19.335  1.00 58.36           H  
ATOM   1808  HG3 GLU A 117      78.753 -54.669 -18.023  1.00 58.36           H  
ATOM   1809  CD  GLU A 117      78.242 -56.498 -19.047  1.00 58.36           C  
ATOM   1810  OE1 GLU A 117      77.398 -56.047 -19.855  1.00 58.36           O  
ATOM   1811  OE2 GLU A 117      78.272 -57.682 -18.645  1.00 58.36           O  
ATOM   1812  N   LEU A 118      81.261 -54.573 -14.660  1.00 59.95           N  
ATOM   1813  H   LEU A 118      81.710 -55.471 -14.549  1.00 59.95           H  
ATOM   1814  CA  LEU A 118      81.136 -53.685 -13.497  1.00 59.95           C  
ATOM   1815  HA  LEU A 118      80.083 -53.439 -13.357  1.00 59.95           H  
ATOM   1816  C   LEU A 118      81.908 -52.377 -13.735  1.00 59.95           C  
ATOM   1817  CB  LEU A 118      81.673 -54.405 -12.241  1.00 59.95           C  
ATOM   1818  HB2 LEU A 118      82.749 -54.534 -12.356  1.00 59.95           H  
ATOM   1819  HB3 LEU A 118      81.231 -55.399 -12.173  1.00 59.95           H  
ATOM   1820  O   LEU A 118      81.411 -51.289 -13.434  1.00 59.95           O  
ATOM   1821  CG  LEU A 118      81.390 -53.638 -10.930  1.00 59.95           C  
ATOM   1822  HG  LEU A 118      81.512 -52.566 -11.089  1.00 59.95           H  
ATOM   1823  CD1 LEU A 118      79.969 -53.899 -10.429  1.00 59.95           C  
ATOM   1824 HD11 LEU A 118      79.832 -54.961 -10.225  1.00 59.95           H  
ATOM   1825 HD12 LEU A 118      79.245 -53.580 -11.179  1.00 59.95           H  
ATOM   1826 HD13 LEU A 118      79.795 -53.338  -9.511  1.00 59.95           H  
ATOM   1827  CD2 LEU A 118      82.372 -54.052  -9.835  1.00 59.95           C  
ATOM   1828 HD21 LEU A 118      83.391 -53.824 -10.147  1.00 59.95           H  
ATOM   1829 HD22 LEU A 118      82.281 -55.120  -9.638  1.00 59.95           H  
ATOM   1830 HD23 LEU A 118      82.155 -53.501  -8.919  1.00 59.95           H  
ATOM   1831  N   VAL A 119      83.109 -52.497 -14.313  1.00 67.75           N  
ATOM   1832  H   VAL A 119      83.409 -53.422 -14.587  1.00 67.75           H  
ATOM   1833  CA  VAL A 119      84.034 -51.379 -14.533  1.00 67.75           C  
ATOM   1834  HA  VAL A 119      84.210 -50.883 -13.578  1.00 67.75           H  
ATOM   1835  C   VAL A 119      83.410 -50.336 -15.454  1.00 67.75           C  
ATOM   1836  CB  VAL A 119      85.392 -51.882 -15.063  1.00 67.75           C  
ATOM   1837  HB  VAL A 119      85.231 -52.508 -15.941  1.00 67.75           H  
ATOM   1838  O   VAL A 119      83.335 -49.170 -15.072  1.00 67.75           O  
ATOM   1839  CG1 VAL A 119      86.334 -50.738 -15.457  1.00 67.75           C  
ATOM   1840 HG11 VAL A 119      85.931 -50.187 -16.306  1.00 67.75           H  
ATOM   1841 HG12 VAL A 119      86.466 -50.050 -14.622  1.00 67.75           H  
ATOM   1842 HG13 VAL A 119      87.303 -51.140 -15.753  1.00 67.75           H  
ATOM   1843  CG2 VAL A 119      86.109 -52.709 -13.987  1.00 67.75           C  
ATOM   1844 HG21 VAL A 119      85.459 -53.504 -13.621  1.00 67.75           H  
ATOM   1845 HG22 VAL A 119      87.005 -53.162 -14.411  1.00 67.75           H  
ATOM   1846 HG23 VAL A 119      86.384 -52.072 -13.147  1.00 67.75           H  
ATOM   1847  N   GLN A 120      82.862 -50.738 -16.604  1.00 55.77           N  
ATOM   1848  H   GLN A 120      82.923 -51.712 -16.864  1.00 55.77           H  
ATOM   1849  CA  GLN A 120      82.254 -49.776 -17.533  1.00 55.77           C  
ATOM   1850  HA  GLN A 120      82.999 -49.040 -17.835  1.00 55.77           H  
ATOM   1851  C   GLN A 120      81.086 -49.018 -16.906  1.00 55.77           C  
ATOM   1852  CB  GLN A 120      81.720 -50.494 -18.773  1.00 55.77           C  
ATOM   1853  HB2 GLN A 120      81.061 -49.808 -19.305  1.00 55.77           H  
ATOM   1854  HB3 GLN A 120      81.142 -51.370 -18.478  1.00 55.77           H  
ATOM   1855  O   GLN A 120      80.910 -47.816 -17.106  1.00 55.77           O  
ATOM   1856  CG  GLN A 120      82.836 -50.907 -19.732  1.00 55.77           C  
ATOM   1857  HG2 GLN A 120      83.464 -51.662 -19.259  1.00 55.77           H  
ATOM   1858  HG3 GLN A 120      83.453 -50.039 -19.965  1.00 55.77           H  
ATOM   1859  CD  GLN A 120      82.281 -51.472 -21.035  1.00 55.77           C  
ATOM   1860  NE2 GLN A 120      83.135 -51.845 -21.960  1.00 55.77           N  
ATOM   1861 HE21 GLN A 120      84.126 -51.822 -21.768  1.00 55.77           H  
ATOM   1862 HE22 GLN A 120      82.728 -52.298 -22.766  1.00 55.77           H  
ATOM   1863  OE1 GLN A 120      81.088 -51.585 -21.263  1.00 55.77           O  
ATOM   1864  N   ARG A 121      80.240 -49.706 -16.136  1.00 56.86           N  
ATOM   1865  H   ARG A 121      80.412 -50.689 -15.982  1.00 56.86           H  
ATOM   1866  CA  ARG A 121      79.038 -49.062 -15.600  1.00 56.86           C  
ATOM   1867  HA  ARG A 121      78.639 -48.431 -16.395  1.00 56.86           H  
ATOM   1868  C   ARG A 121      79.335 -48.094 -14.463  1.00 56.86           C  
ATOM   1869  CB  ARG A 121      77.997 -50.118 -15.229  1.00 56.86           C  
ATOM   1870  HB2 ARG A 121      78.411 -51.122 -15.323  1.00 56.86           H  
ATOM   1871  HB3 ARG A 121      77.682 -49.978 -14.195  1.00 56.86           H  
ATOM   1872  O   ARG A 121      78.515 -47.198 -14.237  1.00 56.86           O  
ATOM   1873  CG  ARG A 121      76.788 -49.974 -16.158  1.00 56.86           C  
ATOM   1874  HG2 ARG A 121      77.087 -50.171 -17.188  1.00 56.86           H  
ATOM   1875  HG3 ARG A 121      76.403 -48.957 -16.093  1.00 56.86           H  
ATOM   1876  CD  ARG A 121      75.705 -50.968 -15.747  1.00 56.86           C  
ATOM   1877  HD2 ARG A 121      75.966 -51.947 -16.148  1.00 56.86           H  
ATOM   1878  HD3 ARG A 121      75.681 -51.038 -14.659  1.00 56.86           H  
ATOM   1879  NE  ARG A 121      74.370 -50.556 -16.221  1.00 56.86           N  
ATOM   1880  HE  ARG A 121      74.321 -49.735 -16.808  1.00 56.86           H  
ATOM   1881  NH1 ARG A 121      73.257 -52.384 -15.401  1.00 56.86           N  
ATOM   1882 HH11 ARG A 121      72.411 -52.921 -15.280  1.00 56.86           H  
ATOM   1883 HH12 ARG A 121      74.142 -52.820 -15.185  1.00 56.86           H  
ATOM   1884  NH2 ARG A 121      72.104 -50.749 -16.389  1.00 56.86           N  
ATOM   1885 HH21 ARG A 121      71.272 -51.304 -16.250  1.00 56.86           H  
ATOM   1886 HH22 ARG A 121      72.059 -49.927 -16.974  1.00 56.86           H  
ATOM   1887  CZ  ARG A 121      73.254 -51.229 -16.005  1.00 56.86           C  
ATOM   1888  N   LEU A 122      80.479 -48.252 -13.800  1.00 59.70           N  
ATOM   1889  H   LEU A 122      81.055 -49.049 -14.033  1.00 59.70           H  
ATOM   1890  CA  LEU A 122      81.034 -47.265 -12.877  1.00 59.70           C  
ATOM   1891  HA  LEU A 122      80.229 -46.890 -12.245  1.00 59.70           H  
ATOM   1892  C   LEU A 122      81.589 -46.043 -13.618  1.00 59.70           C  
ATOM   1893  CB  LEU A 122      82.102 -47.950 -12.001  1.00 59.70           C  
ATOM   1894  HB2 LEU A 122      82.784 -47.201 -11.598  1.00 59.70           H  
ATOM   1895  HB3 LEU A 122      82.689 -48.635 -12.614  1.00 59.70           H  
ATOM   1896  O   LEU A 122      81.398 -44.918 -13.155  1.00 59.70           O  
ATOM   1897  CG  LEU A 122      81.463 -48.717 -10.835  1.00 59.70           C  
ATOM   1898  HG  LEU A 122      80.587 -49.256 -11.193  1.00 59.70           H  
ATOM   1899  CD1 LEU A 122      82.440 -49.728 -10.236  1.00 59.70           C  
ATOM   1900 HD11 LEU A 122      82.722 -50.455 -10.999  1.00 59.70           H  
ATOM   1901 HD12 LEU A 122      83.335 -49.221  -9.875  1.00 59.70           H  
ATOM   1902 HD13 LEU A 122      81.964 -50.253  -9.408  1.00 59.70           H  
ATOM   1903  CD2 LEU A 122      81.031 -47.725  -9.750  1.00 59.70           C  
ATOM   1904 HD21 LEU A 122      81.880 -47.444  -9.127  1.00 59.70           H  
ATOM   1905 HD22 LEU A 122      80.605 -46.817 -10.176  1.00 59.70           H  
ATOM   1906 HD23 LEU A 122      80.253 -48.184  -9.140  1.00 59.70           H  
ATOM   1907  N   GLU A 123      82.156 -46.232 -14.816  1.00 53.16           N  
ATOM   1908  H   GLU A 123      82.328 -47.176 -15.131  1.00 53.16           H  
ATOM   1909  CA  GLU A 123      82.654 -45.134 -15.664  1.00 53.16           C  
ATOM   1910  HA  GLU A 123      83.356 -44.548 -15.072  1.00 53.16           H  
ATOM   1911  C   GLU A 123      81.554 -44.146 -16.107  1.00 53.16           C  
ATOM   1912  CB  GLU A 123      83.430 -45.673 -16.883  1.00 53.16           C  
ATOM   1913  HB2 GLU A 123      82.801 -46.361 -17.448  1.00 53.16           H  
ATOM   1914  HB3 GLU A 123      83.669 -44.835 -17.539  1.00 53.16           H  
ATOM   1915  O   GLU A 123      81.870 -43.009 -16.466  1.00 53.16           O  
ATOM   1916  CG  GLU A 123      84.754 -46.353 -16.498  1.00 53.16           C  
ATOM   1917  HG2 GLU A 123      85.392 -45.603 -16.031  1.00 53.16           H  
ATOM   1918  HG3 GLU A 123      84.569 -47.126 -15.753  1.00 53.16           H  
ATOM   1919  CD  GLU A 123      85.491 -46.977 -17.697  1.00 53.16           C  
ATOM   1920  OE1 GLU A 123      86.740 -47.028 -17.633  1.00 53.16           O  
ATOM   1921  OE2 GLU A 123      84.819 -47.392 -18.670  1.00 53.16           O  
ATOM   1922  N   ARG A 124      80.263 -44.508 -15.986  1.00 52.63           N  
ATOM   1923  H   ARG A 124      80.096 -45.462 -15.701  1.00 52.63           H  
ATOM   1924  CA  ARG A 124      79.118 -43.590 -16.178  1.00 52.63           C  
ATOM   1925  HA  ARG A 124      79.039 -43.345 -17.237  1.00 52.63           H  
ATOM   1926  C   ARG A 124      79.267 -42.249 -15.456  1.00 52.63           C  
ATOM   1927  CB  ARG A 124      77.800 -44.211 -15.679  1.00 52.63           C  
ATOM   1928  HB2 ARG A 124      77.102 -43.404 -15.458  1.00 52.63           H  
ATOM   1929  HB3 ARG A 124      77.979 -44.748 -14.747  1.00 52.63           H  
ATOM   1930  O   ARG A 124      79.110 -41.210 -16.088  1.00 52.63           O  
ATOM   1931  CG  ARG A 124      77.111 -45.116 -16.703  1.00 52.63           C  
ATOM   1932  HG2 ARG A 124      77.731 -45.990 -16.903  1.00 52.63           H  
ATOM   1933  HG3 ARG A 124      76.980 -44.561 -17.632  1.00 52.63           H  
ATOM   1934  CD  ARG A 124      75.728 -45.553 -16.198  1.00 52.63           C  
ATOM   1935  HD2 ARG A 124      75.208 -46.032 -17.027  1.00 52.63           H  
ATOM   1936  HD3 ARG A 124      75.161 -44.675 -15.891  1.00 52.63           H  
ATOM   1937  NE  ARG A 124      75.843 -46.501 -15.075  1.00 52.63           N  
ATOM   1938  HE  ARG A 124      76.762 -46.599 -14.669  1.00 52.63           H  
ATOM   1939  NH1 ARG A 124      73.671 -47.246 -15.045  1.00 52.63           N  
ATOM   1940 HH11 ARG A 124      73.440 -46.512 -15.698  1.00 52.63           H  
ATOM   1941 HH12 ARG A 124      72.939 -47.712 -14.529  1.00 52.63           H  
ATOM   1942  NH2 ARG A 124      75.175 -48.095 -13.616  1.00 52.63           N  
ATOM   1943 HH21 ARG A 124      74.455 -48.622 -13.142  1.00 52.63           H  
ATOM   1944 HH22 ARG A 124      76.102 -48.064 -13.217  1.00 52.63           H  
ATOM   1945  CZ  ARG A 124      74.894 -47.272 -14.584  1.00 52.63           C  
ATOM   1946  N   MET A 125      79.439 -42.266 -14.129  1.00 50.49           N  
ATOM   1947  H   MET A 125      79.666 -43.147 -13.690  1.00 50.49           H  
ATOM   1948  CA  MET A 125      79.083 -41.112 -13.278  1.00 50.49           C  
ATOM   1949  HA  MET A 125      78.132 -40.706 -13.624  1.00 50.49           H  
ATOM   1950  C   MET A 125      80.083 -39.952 -13.362  1.00 50.49           C  
ATOM   1951  CB  MET A 125      78.900 -41.558 -11.814  1.00 50.49           C  
ATOM   1952  HB2 MET A 125      78.767 -40.672 -11.193  1.00 50.49           H  
ATOM   1953  HB3 MET A 125      79.794 -42.082 -11.476  1.00 50.49           H  
ATOM   1954  O   MET A 125      79.762 -38.843 -12.951  1.00 50.49           O  
ATOM   1955  CG  MET A 125      77.675 -42.463 -11.630  1.00 50.49           C  
ATOM   1956  HG2 MET A 125      76.793 -41.941 -12.001  1.00 50.49           H  
ATOM   1957  HG3 MET A 125      77.815 -43.359 -12.235  1.00 50.49           H  
ATOM   1958  SD  MET A 125      77.349 -42.997  -9.926  1.00 50.49           S  
ATOM   1959  CE  MET A 125      76.875 -41.420  -9.161  1.00 50.49           C  
ATOM   1960  HE1 MET A 125      76.173 -40.894  -9.807  1.00 50.49           H  
ATOM   1961  HE2 MET A 125      76.389 -41.608  -8.204  1.00 50.49           H  
ATOM   1962  HE3 MET A 125      77.760 -40.803  -9.005  1.00 50.49           H  
ATOM   1963  N   LEU A 126      81.289 -40.211 -13.879  1.00 51.17           N  
ATOM   1964  H   LEU A 126      81.445 -41.143 -14.236  1.00 51.17           H  
ATOM   1965  CA  LEU A 126      82.440 -39.310 -13.772  1.00 51.17           C  
ATOM   1966  HA  LEU A 126      82.224 -38.555 -13.016  1.00 51.17           H  
ATOM   1967  C   LEU A 126      82.757 -38.536 -15.053  1.00 51.17           C  
ATOM   1968  CB  LEU A 126      83.657 -40.144 -13.316  1.00 51.17           C  
ATOM   1969  HB2 LEU A 126      84.505 -39.972 -13.979  1.00 51.17           H  
ATOM   1970  HB3 LEU A 126      83.418 -41.205 -13.385  1.00 51.17           H  
ATOM   1971  O   LEU A 126      82.993 -37.332 -15.005  1.00 51.17           O  
ATOM   1972  CG  LEU A 126      84.086 -39.824 -11.877  1.00 51.17           C  
ATOM   1973  HG  LEU A 126      83.205 -39.720 -11.244  1.00 51.17           H  
ATOM   1974  CD1 LEU A 126      84.938 -40.966 -11.328  1.00 51.17           C  
ATOM   1975 HD11 LEU A 126      85.821 -41.113 -11.950  1.00 51.17           H  
ATOM   1976 HD12 LEU A 126      85.246 -40.738 -10.308  1.00 51.17           H  
ATOM   1977 HD13 LEU A 126      84.353 -41.886 -11.312  1.00 51.17           H  
ATOM   1978  CD2 LEU A 126      84.908 -38.533 -11.823  1.00 51.17           C  
ATOM   1979 HD21 LEU A 126      85.172 -38.313 -10.789  1.00 51.17           H  
ATOM   1980 HD22 LEU A 126      85.816 -38.638 -12.416  1.00 51.17           H  
ATOM   1981 HD23 LEU A 126      84.317 -37.705 -12.214  1.00 51.17           H  
ATOM   1982  N   ALA A 127      82.835 -39.214 -16.200  1.00 43.84           N  
ATOM   1983  H   ALA A 127      82.638 -40.205 -16.203  1.00 43.84           H  
ATOM   1984  CA  ALA A 127      83.270 -38.564 -17.440  1.00 43.84           C  
ATOM   1985  HA  ALA A 127      84.208 -38.036 -17.267  1.00 43.84           H  
ATOM   1986  C   ALA A 127      82.239 -37.554 -17.946  1.00 43.84           C  
ATOM   1987  CB  ALA A 127      83.486 -39.657 -18.494  1.00 43.84           C  
ATOM   1988  HB1 ALA A 127      82.563 -40.213 -18.656  1.00 43.84           H  
ATOM   1989  HB2 ALA A 127      83.803 -39.205 -19.434  1.00 43.84           H  
ATOM   1990  HB3 ALA A 127      84.259 -40.348 -18.157  1.00 43.84           H  
ATOM   1991  O   ALA A 127      82.553 -36.522 -18.548  1.00 43.84           O  
ATOM   1992  N   ALA A 128      80.990 -37.939 -17.763  1.00 34.50           N  
ATOM   1993  H   ALA A 128      80.818 -38.744 -17.177  1.00 34.50           H  
ATOM   1994  CA  ALA A 128      79.863 -37.325 -18.378  1.00 34.50           C  
ATOM   1995  HA  ALA A 128      80.214 -36.905 -19.321  1.00 34.50           H  
ATOM   1996  C   ALA A 128      79.279 -36.213 -17.525  1.00 34.50           C  
ATOM   1997  CB  ALA A 128      78.839 -38.430 -18.631  1.00 34.50           C  
ATOM   1998  HB1 ALA A 128      78.738 -39.046 -17.737  1.00 34.50           H  
ATOM   1999  HB2 ALA A 128      77.849 -38.017 -18.825  1.00 34.50           H  
ATOM   2000  HB3 ALA A 128      79.159 -39.067 -19.456  1.00 34.50           H  
ATOM   2001  O   ALA A 128      79.260 -36.265 -16.305  1.00 34.50           O  
ATOM   2002  N   LEU A 129      78.682 -35.231 -18.164  1.00 38.73           N  
ATOM   2003  H   LEU A 129      78.177 -34.592 -17.567  1.00 38.73           H  
ATOM   2004  CA  LEU A 129      78.732 -34.889 -19.590  1.00 38.73           C  
ATOM   2005  HA  LEU A 129      79.740 -35.002 -19.988  1.00 38.73           H  
ATOM   2006  C   LEU A 129      78.384 -33.406 -19.526  1.00 38.73           C  
ATOM   2007  CB  LEU A 129      77.700 -35.728 -20.405  1.00 38.73           C  
ATOM   2008  HB2 LEU A 129      77.060 -35.056 -20.977  1.00 38.73           H  
ATOM   2009  HB3 LEU A 129      77.016 -36.207 -19.704  1.00 38.73           H  
ATOM   2010  O   LEU A 129      77.379 -33.042 -18.936  1.00 38.73           O  
ATOM   2011  CG  LEU A 129      78.263 -36.799 -21.382  1.00 38.73           C  
ATOM   2012  HG  LEU A 129      79.146 -37.285 -20.967  1.00 38.73           H  
ATOM   2013  CD1 LEU A 129      77.240 -37.897 -21.684  1.00 38.73           C  
ATOM   2014 HD11 LEU A 129      76.375 -37.470 -22.192  1.00 38.73           H  
ATOM   2015 HD12 LEU A 129      76.894 -38.374 -20.766  1.00 38.73           H  
ATOM   2016 HD13 LEU A 129      77.690 -38.658 -22.320  1.00 38.73           H  
ATOM   2017  CD2 LEU A 129      78.712 -36.196 -22.711  1.00 38.73           C  
ATOM   2018 HD21 LEU A 129      77.853 -35.791 -23.247  1.00 38.73           H  
ATOM   2019 HD22 LEU A 129      79.442 -35.407 -22.532  1.00 38.73           H  
ATOM   2020 HD23 LEU A 129      79.174 -36.971 -23.322  1.00 38.73           H  
ATOM   2021  N   ARG A 130      79.166 -32.464 -20.031  1.00 40.29           N  
ATOM   2022  H   ARG A 130      78.832 -31.543 -19.786  1.00 40.29           H  
ATOM   2023  CA  ARG A 130      80.228 -32.491 -21.037  1.00 40.29           C  
ATOM   2024  HA  ARG A 130      80.499 -33.506 -21.326  1.00 40.29           H  
ATOM   2025  C   ARG A 130      79.716 -31.780 -22.281  1.00 40.29           C  
ATOM   2026  CB  ARG A 130      81.452 -31.741 -20.466  1.00 40.29           C  
ATOM   2027  HB2 ARG A 130      81.143 -31.261 -19.538  1.00 40.29           H  
ATOM   2028  HB3 ARG A 130      81.776 -30.893 -21.069  1.00 40.29           H  
ATOM   2029  O   ARG A 130      80.534 -31.181 -22.968  1.00 40.29           O  
ATOM   2030  CG  ARG A 130      82.680 -32.573 -20.132  1.00 40.29           C  
ATOM   2031  HG2 ARG A 130      83.152 -32.060 -19.294  1.00 40.29           H  
ATOM   2032  HG3 ARG A 130      82.380 -33.558 -19.773  1.00 40.29           H  
ATOM   2033  CD  ARG A 130      83.728 -32.712 -21.247  1.00 40.29           C  
ATOM   2034  HD2 ARG A 130      83.498 -33.595 -21.844  1.00 40.29           H  
ATOM   2035  HD3 ARG A 130      83.710 -31.826 -21.882  1.00 40.29           H  
ATOM   2036  NE  ARG A 130      85.049 -32.831 -20.601  1.00 40.29           N  
ATOM   2037  HE  ARG A 130      85.052 -32.634 -19.611  1.00 40.29           H  
ATOM   2038  NH1 ARG A 130      86.325 -33.574 -22.356  1.00 40.29           N  
ATOM   2039 HH11 ARG A 130      85.501 -33.561 -22.939  1.00 40.29           H  
ATOM   2040 HH12 ARG A 130      87.211 -33.897 -22.719  1.00 40.29           H  
ATOM   2041  NH2 ARG A 130      87.254 -33.259 -20.346  1.00 40.29           N  
ATOM   2042 HH21 ARG A 130      87.171 -33.037 -19.365  1.00 40.29           H  
ATOM   2043 HH22 ARG A 130      88.136 -33.586 -20.715  1.00 40.29           H  
ATOM   2044  CZ  ARG A 130      86.199 -33.219 -21.110  1.00 40.29           C  
ATOM   2045  N   PRO A 131      78.408 -31.696 -22.562  1.00 33.82           N  
ATOM   2046  CA  PRO A 131      77.992 -30.613 -23.398  1.00 33.82           C  
ATOM   2047  HA  PRO A 131      78.514 -30.855 -24.324  1.00 33.82           H  
ATOM   2048  C   PRO A 131      78.451 -29.273 -22.803  1.00 33.82           C  
ATOM   2049  CB  PRO A 131      76.494 -30.752 -23.609  1.00 33.82           C  
ATOM   2050  HB2 PRO A 131      75.957 -30.224 -22.821  1.00 33.82           H  
ATOM   2051  HB3 PRO A 131      76.171 -30.417 -24.595  1.00 33.82           H  
ATOM   2052  O   PRO A 131      78.471 -29.113 -21.588  1.00 33.82           O  
ATOM   2053  CG  PRO A 131      76.293 -32.255 -23.447  1.00 33.82           C  
ATOM   2054  HG2 PRO A 131      76.539 -32.766 -24.378  1.00 33.82           H  
ATOM   2055  HG3 PRO A 131      75.278 -32.496 -23.131  1.00 33.82           H  
ATOM   2056  CD  PRO A 131      77.310 -32.620 -22.371  1.00 33.82           C  
ATOM   2057  HD2 PRO A 131      76.846 -32.466 -21.397  1.00 33.82           H  
ATOM   2058  HD3 PRO A 131      77.638 -33.652 -22.499  1.00 33.82           H  
ATOM   2059  N   VAL A 132      78.926 -28.317 -23.591  1.00 31.36           N  
ATOM   2060  H   VAL A 132      79.298 -27.539 -23.065  1.00 31.36           H  
ATOM   2061  CA  VAL A 132      78.731 -28.055 -25.031  1.00 31.36           C  
ATOM   2062  HA  VAL A 132      79.574 -27.416 -25.294  1.00 31.36           H  
ATOM   2063  C   VAL A 132      77.517 -27.208 -25.325  1.00 31.36           C  
ATOM   2064  CB  VAL A 132      78.837 -29.220 -26.046  1.00 31.36           C  
ATOM   2065  HB  VAL A 132      78.000 -29.907 -25.918  1.00 31.36           H  
ATOM   2066  O   VAL A 132      77.771 -26.116 -25.790  1.00 31.36           O  
ATOM   2067  CG1 VAL A 132      78.683 -28.772 -27.500  1.00 31.36           C  
ATOM   2068 HG11 VAL A 132      78.855 -29.615 -28.169  1.00 31.36           H  
ATOM   2069 HG12 VAL A 132      79.399 -27.983 -27.730  1.00 31.36           H  
ATOM   2070 HG13 VAL A 132      77.676 -28.397 -27.686  1.00 31.36           H  
ATOM   2071  CG2 VAL A 132      80.178 -29.962 -25.949  1.00 31.36           C  
ATOM   2072 HG21 VAL A 132      80.595 -29.886 -24.945  1.00 31.36           H  
ATOM   2073 HG22 VAL A 132      80.043 -31.009 -26.219  1.00 31.36           H  
ATOM   2074 HG23 VAL A 132      80.909 -29.515 -26.623  1.00 31.36           H  
ATOM   2075  N   ALA A 133      76.278 -27.702 -25.189  1.00 28.44           N  
ATOM   2076  H   ALA A 133      76.150 -28.555 -24.663  1.00 28.44           H  
ATOM   2077  CA  ALA A 133      75.153 -27.270 -26.036  1.00 28.44           C  
ATOM   2078  HA  ALA A 133      75.320 -27.679 -27.032  1.00 28.44           H  
ATOM   2079  C   ALA A 133      75.070 -25.736 -26.189  1.00 28.44           C  
ATOM   2080  CB  ALA A 133      73.852 -27.899 -25.528  1.00 28.44           C  
ATOM   2081  HB1 ALA A 133      73.631 -27.538 -24.524  1.00 28.44           H  
ATOM   2082  HB2 ALA A 133      73.030 -27.617 -26.186  1.00 28.44           H  
ATOM   2083  HB3 ALA A 133      73.936 -28.986 -25.514  1.00 28.44           H  
ATOM   2084  O   ALA A 133      74.545 -25.025 -25.343  1.00 28.44           O  
ATOM   2085  N   GLN A 134      75.700 -25.269 -27.268  1.00 29.73           N  
ATOM   2086  H   GLN A 134      76.169 -25.959 -27.836  1.00 29.73           H  
ATOM   2087  CA  GLN A 134      76.139 -23.890 -27.481  1.00 29.73           C  
ATOM   2088  HA  GLN A 134      76.270 -23.371 -26.532  1.00 29.73           H  
ATOM   2089  C   GLN A 134      75.129 -23.125 -28.322  1.00 29.73           C  
ATOM   2090  CB  GLN A 134      77.472 -23.932 -28.278  1.00 29.73           C  
ATOM   2091  HB2 GLN A 134      77.621 -24.934 -28.678  1.00 29.73           H  
ATOM   2092  HB3 GLN A 134      77.402 -23.264 -29.137  1.00 29.73           H  
ATOM   2093  O   GLN A 134      74.900 -21.944 -28.105  1.00 29.73           O  
ATOM   2094  CG  GLN A 134      78.739 -23.516 -27.521  1.00 29.73           C  
ATOM   2095  HG2 GLN A 134      78.828 -24.074 -26.589  1.00 29.73           H  
ATOM   2096  HG3 GLN A 134      78.670 -22.458 -27.271  1.00 29.73           H  
ATOM   2097  CD  GLN A 134      80.006 -23.746 -28.350  1.00 29.73           C  
ATOM   2098  NE2 GLN A 134      81.163 -23.409 -27.826  1.00 29.73           N  
ATOM   2099 HE21 GLN A 134      81.966 -23.544 -28.423  1.00 29.73           H  
ATOM   2100 HE22 GLN A 134      81.201 -22.978 -26.913  1.00 29.73           H  
ATOM   2101  OE1 GLN A 134      80.007 -24.234 -29.468  1.00 29.73           O  
ATOM   2102  N   ALA A 135      74.670 -23.784 -29.387  1.00 24.69           N  
ATOM   2103  H   ALA A 135      74.838 -24.780 -29.417  1.00 24.69           H  
ATOM   2104  CA  ALA A 135      74.611 -23.113 -30.677  1.00 24.69           C  
ATOM   2105  HA  ALA A 135      75.172 -22.179 -30.629  1.00 24.69           H  
ATOM   2106  C   ALA A 135      73.214 -22.747 -31.167  1.00 24.69           C  
ATOM   2107  CB  ALA A 135      75.300 -24.027 -31.702  1.00 24.69           C  
ATOM   2108  HB1 ALA A 135      74.752 -24.964 -31.800  1.00 24.69           H  
ATOM   2109  HB2 ALA A 135      75.317 -23.530 -32.672  1.00 24.69           H  
ATOM   2110  HB3 ALA A 135      76.327 -24.228 -31.396  1.00 24.69           H  
ATOM   2111  O   ALA A 135      73.115 -21.877 -32.019  1.00 24.69           O  
ATOM   2112  N   ALA A 136      72.165 -23.453 -30.754  1.00 22.73           N  
ATOM   2113  H   ALA A 136      72.254 -24.094 -29.977  1.00 22.73           H  
ATOM   2114  CA  ALA A 136      70.951 -23.469 -31.569  1.00 22.73           C  
ATOM   2115  HA  ALA A 136      71.235 -23.760 -32.580  1.00 22.73           H  
ATOM   2116  C   ALA A 136      70.269 -22.083 -31.646  1.00 22.73           C  
ATOM   2117  CB  ALA A 136      70.002 -24.531 -31.003  1.00 22.73           C  
ATOM   2118  HB1 ALA A 136      69.109 -24.584 -31.627  1.00 22.73           H  
ATOM   2119  HB2 ALA A 136      69.707 -24.263 -29.989  1.00 22.73           H  
ATOM   2120  HB3 ALA A 136      70.489 -25.507 -31.001  1.00 22.73           H  
ATOM   2121  O   ALA A 136      70.150 -21.417 -30.626  1.00 22.73           O  
ATOM   2122  N   ASP A 137      69.701 -21.615 -32.761  1.00 22.05           N  
ATOM   2123  H   ASP A 137      69.158 -20.786 -32.566  1.00 22.05           H  
ATOM   2124  CA  ASP A 137      70.216 -21.664 -34.140  1.00 22.05           C  
ATOM   2125  HA  ASP A 137      71.306 -21.659 -34.100  1.00 22.05           H  
ATOM   2126  C   ASP A 137      69.781 -20.388 -34.903  1.00 22.05           C  
ATOM   2127  CB  ASP A 137      69.760 -22.940 -34.890  1.00 22.05           C  
ATOM   2128  HB2 ASP A 137      69.880 -23.804 -34.236  1.00 22.05           H  
ATOM   2129  HB3 ASP A 137      68.696 -22.876 -35.120  1.00 22.05           H  
ATOM   2130  O   ASP A 137      70.597 -19.527 -35.218  1.00 22.05           O  
ATOM   2131  CG  ASP A 137      70.556 -23.233 -36.174  1.00 22.05           C  
ATOM   2132  OD1 ASP A 137      71.757 -22.892 -36.219  1.00 22.05           O  
ATOM   2133  OD2 ASP A 137      69.965 -23.858 -37.083  1.00 22.05           O  
ATOM   2134  N   ALA A 138      68.489 -20.255 -35.231  1.00 19.50           N  
ATOM   2135  H   ALA A 138      67.847 -20.919 -34.823  1.00 19.50           H  
ATOM   2136  CA  ALA A 138      68.111 -19.722 -36.545  1.00 19.50           C  
ATOM   2137  HA  ALA A 138      69.021 -19.672 -37.144  1.00 19.50           H  
ATOM   2138  C   ALA A 138      67.496 -18.297 -36.625  1.00 19.50           C  
ATOM   2139  CB  ALA A 138      67.223 -20.790 -37.211  1.00 19.50           C  
ATOM   2140  HB1 ALA A 138      67.062 -20.570 -38.266  1.00 19.50           H  
ATOM   2141  HB2 ALA A 138      67.712 -21.763 -37.151  1.00 19.50           H  
ATOM   2142  HB3 ALA A 138      66.262 -20.842 -36.700  1.00 19.50           H  
ATOM   2143  O   ALA A 138      67.347 -17.571 -35.650  1.00 19.50           O  
ATOM   2144  N   SER A 139      67.167 -17.977 -37.887  1.00 19.00           N  
ATOM   2145  H   SER A 139      67.315 -18.760 -38.507  1.00 19.00           H  
ATOM   2146  CA  SER A 139      66.791 -16.741 -38.616  1.00 19.00           C  
ATOM   2147  HA  SER A 139      67.616 -16.031 -38.552  1.00 19.00           H  
ATOM   2148  C   SER A 139      65.499 -16.005 -38.153  1.00 19.00           C  
ATOM   2149  CB  SER A 139      66.674 -17.238 -40.062  1.00 19.00           C  
ATOM   2150  HB2 SER A 139      67.570 -17.802 -40.322  1.00 19.00           H  
ATOM   2151  HB3 SER A 139      66.610 -16.405 -40.762  1.00 19.00           H  
ATOM   2152  O   SER A 139      65.008 -16.273 -37.075  1.00 19.00           O  
ATOM   2153  OG  SER A 139      65.545 -18.084 -40.195  1.00 19.00           O  
ATOM   2154  HG  SER A 139      65.251 -18.355 -39.323  1.00 19.00           H  
ATOM   2155  N   GLY A 140      64.822 -15.085 -38.862  1.00 17.81           N  
ATOM   2156  H   GLY A 140      64.052 -14.706 -38.330  1.00 17.81           H  
ATOM   2157  CA  GLY A 140      64.972 -14.554 -40.221  1.00 17.81           C  
ATOM   2158  HA2 GLY A 140      64.725 -15.337 -40.937  1.00 17.81           H  
ATOM   2159  HA3 GLY A 140      66.009 -14.252 -40.372  1.00 17.81           H  
ATOM   2160  C   GLY A 140      64.083 -13.331 -40.535  1.00 17.81           C  
ATOM   2161  O   GLY A 140      64.565 -12.206 -40.529  1.00 17.81           O  
ATOM   2162  N   THR A 141      62.832 -13.552 -40.952  1.00 18.28           N  
ATOM   2163  H   THR A 141      62.461 -14.486 -40.858  1.00 18.28           H  
ATOM   2164  CA  THR A 141      62.010 -12.616 -41.771  1.00 18.28           C  
ATOM   2165  HA  THR A 141      62.666 -12.045 -42.428  1.00 18.28           H  
ATOM   2166  C   THR A 141      61.206 -11.587 -40.943  1.00 18.28           C  
ATOM   2167  CB  THR A 141      61.069 -13.468 -42.638  1.00 18.28           C  
ATOM   2168  HB  THR A 141      60.333 -12.834 -43.133  1.00 18.28           H  
ATOM   2169  O   THR A 141      61.133 -11.726 -39.735  1.00 18.28           O  
ATOM   2170  CG2 THR A 141      61.833 -14.251 -43.708  1.00 18.28           C  
ATOM   2171 HG21 THR A 141      61.122 -14.806 -44.321  1.00 18.28           H  
ATOM   2172 HG22 THR A 141      62.525 -14.956 -43.247  1.00 18.28           H  
ATOM   2173 HG23 THR A 141      62.387 -13.561 -44.345  1.00 18.28           H  
ATOM   2174  OG1 THR A 141      60.398 -14.423 -41.846  1.00 18.28           O  
ATOM   2175  HG1 THR A 141      59.982 -13.981 -41.102  1.00 18.28           H  
ATOM   2176  N   GLY A 142      60.503 -10.562 -41.449  1.00 17.28           N  
ATOM   2177  H   GLY A 142      60.097  -9.998 -40.716  1.00 17.28           H  
ATOM   2178  CA  GLY A 142      60.264 -10.071 -42.809  1.00 17.28           C  
ATOM   2179  HA2 GLY A 142      59.762 -10.838 -43.399  1.00 17.28           H  
ATOM   2180  HA3 GLY A 142      61.220  -9.841 -43.278  1.00 17.28           H  
ATOM   2181  C   GLY A 142      59.392  -8.793 -42.855  1.00 17.28           C  
ATOM   2182  O   GLY A 142      59.928  -7.705 -43.009  1.00 17.28           O  
ATOM   2183  N   ALA A 143      58.058  -8.932 -42.874  1.00 18.50           N  
ATOM   2184  H   ALA A 143      57.670  -9.815 -42.575  1.00 18.50           H  
ATOM   2185  CA  ALA A 143      57.177  -8.074 -43.692  1.00 18.50           C  
ATOM   2186  HA  ALA A 143      57.773  -7.728 -44.537  1.00 18.50           H  
ATOM   2187  C   ALA A 143      56.607  -6.774 -43.055  1.00 18.50           C  
ATOM   2188  CB  ALA A 143      56.082  -8.978 -44.277  1.00 18.50           C  
ATOM   2189  HB1 ALA A 143      55.420  -9.316 -43.479  1.00 18.50           H  
ATOM   2190  HB2 ALA A 143      56.531  -9.845 -44.761  1.00 18.50           H  
ATOM   2191  HB3 ALA A 143      55.494  -8.439 -45.020  1.00 18.50           H  
ATOM   2192  O   ALA A 143      56.841  -6.467 -41.895  1.00 18.50           O  
ATOM   2193  N   ASN A 144      55.848  -6.018 -43.870  1.00 18.70           N  
ATOM   2194  H   ASN A 144      55.485  -6.505 -44.676  1.00 18.70           H  
ATOM   2195  CA  ASN A 144      56.011  -4.569 -44.096  1.00 18.70           C  
ATOM   2196  HA  ASN A 144      56.832  -4.202 -43.480  1.00 18.70           H  
ATOM   2197  C   ASN A 144      54.806  -3.595 -43.878  1.00 18.70           C  
ATOM   2198  CB  ASN A 144      56.418  -4.499 -45.593  1.00 18.70           C  
ATOM   2199  HB2 ASN A 144      57.131  -5.292 -45.818  1.00 18.70           H  
ATOM   2200  HB3 ASN A 144      55.530  -4.656 -46.206  1.00 18.70           H  
ATOM   2201  O   ASN A 144      55.053  -2.395 -43.883  1.00 18.70           O  
ATOM   2202  CG  ASN A 144      57.096  -3.213 -46.040  1.00 18.70           C  
ATOM   2203  ND2 ASN A 144      56.959  -2.851 -47.295  1.00 18.70           N  
ATOM   2204 HD21 ASN A 144      56.299  -3.315 -47.902  1.00 18.70           H  
ATOM   2205 HD22 ASN A 144      57.375  -1.958 -47.516  1.00 18.70           H  
ATOM   2206  OD1 ASN A 144      57.836  -2.575 -45.322  1.00 18.70           O  
ATOM   2207  N   PRO A 145      53.516  -3.999 -43.876  1.00 20.41           N  
ATOM   2208  CA  PRO A 145      52.470  -3.196 -44.544  1.00 20.41           C  
ATOM   2209  HA  PRO A 145      52.847  -2.900 -45.523  1.00 20.41           H  
ATOM   2210  C   PRO A 145      52.033  -1.895 -43.828  1.00 20.41           C  
ATOM   2211  CB  PRO A 145      51.304  -4.163 -44.769  1.00 20.41           C  
ATOM   2212  HB2 PRO A 145      50.337  -3.661 -44.736  1.00 20.41           H  
ATOM   2213  HB3 PRO A 145      51.434  -4.678 -45.721  1.00 20.41           H  
ATOM   2214  O   PRO A 145      51.954  -1.843 -42.606  1.00 20.41           O  
ATOM   2215  CG  PRO A 145      51.463  -5.163 -43.625  1.00 20.41           C  
ATOM   2216  HG2 PRO A 145      51.058  -4.734 -42.708  1.00 20.41           H  
ATOM   2217  HG3 PRO A 145      50.986  -6.118 -43.845  1.00 20.41           H  
ATOM   2218  CD  PRO A 145      52.977  -5.295 -43.497  1.00 20.41           C  
ATOM   2219  HD2 PRO A 145      53.317  -6.057 -44.199  1.00 20.41           H  
ATOM   2220  HD3 PRO A 145      53.258  -5.558 -42.477  1.00 20.41           H  
ATOM   2221  N   SER A 146      51.700  -0.863 -44.621  1.00 21.72           N  
ATOM   2222  H   SER A 146      51.719  -1.022 -45.618  1.00 21.72           H  
ATOM   2223  CA  SER A 146      51.709   0.573 -44.270  1.00 21.72           C  
ATOM   2224  HA  SER A 146      52.066   0.692 -43.247  1.00 21.72           H  
ATOM   2225  C   SER A 146      50.341   1.296 -44.370  1.00 21.72           C  
ATOM   2226  CB  SER A 146      52.721   1.247 -45.220  1.00 21.72           C  
ATOM   2227  HB2 SER A 146      52.806   2.306 -44.978  1.00 21.72           H  
ATOM   2228  HB3 SER A 146      53.697   0.780 -45.093  1.00 21.72           H  
ATOM   2229  O   SER A 146      50.210   2.219 -45.161  1.00 21.72           O  
ATOM   2230  OG  SER A 146      52.296   1.095 -46.569  1.00 21.72           O  
ATOM   2231  HG  SER A 146      51.578   1.723 -46.675  1.00 21.72           H  
ATOM   2232  N   GLY A 147      49.287   0.875 -43.661  1.00 21.53           N  
ATOM   2233  H   GLY A 147      49.421   0.156 -42.965  1.00 21.53           H  
ATOM   2234  CA  GLY A 147      47.923   1.423 -43.880  1.00 21.53           C  
ATOM   2235  HA2 GLY A 147      47.227   0.938 -43.194  1.00 21.53           H  
ATOM   2236  HA3 GLY A 147      47.613   1.181 -44.897  1.00 21.53           H  
ATOM   2237  C   GLY A 147      47.777   2.954 -43.684  1.00 21.53           C  
ATOM   2238  O   GLY A 147      48.147   3.444 -42.622  1.00 21.53           O  
ATOM   2239  N   ASP A 148      47.221   3.671 -44.685  1.00 24.20           N  
ATOM   2240  H   ASP A 148      46.946   3.149 -45.505  1.00 24.20           H  
ATOM   2241  CA  ASP A 148      47.393   5.132 -44.930  1.00 24.20           C  
ATOM   2242  HA  ASP A 148      48.317   5.442 -44.442  1.00 24.20           H  
ATOM   2243  C   ASP A 148      46.305   6.144 -44.431  1.00 24.20           C  
ATOM   2244  CB  ASP A 148      47.582   5.374 -46.451  1.00 24.20           C  
ATOM   2245  HB2 ASP A 148      47.399   6.429 -46.657  1.00 24.20           H  
ATOM   2246  HB3 ASP A 148      46.825   4.808 -46.993  1.00 24.20           H  
ATOM   2247  O   ASP A 148      46.612   6.997 -43.604  1.00 24.20           O  
ATOM   2248  CG  ASP A 148      48.968   5.069 -47.037  1.00 24.20           C  
ATOM   2249  OD1 ASP A 148      49.984   5.402 -46.388  1.00 24.20           O  
ATOM   2250  OD2 ASP A 148      49.002   4.554 -48.180  1.00 24.20           O  
ATOM   2251  N   ASP A 149      45.106   6.209 -45.051  1.00 27.15           N  
ATOM   2252  H   ASP A 149      44.845   5.394 -45.587  1.00 27.15           H  
ATOM   2253  CA  ASP A 149      44.598   7.491 -45.632  1.00 27.15           C  
ATOM   2254  HA  ASP A 149      45.469   8.140 -45.726  1.00 27.15           H  
ATOM   2255  C   ASP A 149      43.539   8.320 -44.824  1.00 27.15           C  
ATOM   2256  CB  ASP A 149      44.122   7.188 -47.072  1.00 27.15           C  
ATOM   2257  HB2 ASP A 149      44.730   6.381 -47.481  1.00 27.15           H  
ATOM   2258  HB3 ASP A 149      43.091   6.836 -47.040  1.00 27.15           H  
ATOM   2259  O   ASP A 149      42.583   7.769 -44.279  1.00 27.15           O  
ATOM   2260  CG  ASP A 149      44.227   8.367 -48.049  1.00 27.15           C  
ATOM   2261  OD1 ASP A 149      44.497   9.501 -47.588  1.00 27.15           O  
ATOM   2262  OD2 ASP A 149      44.035   8.119 -49.262  1.00 27.15           O  
ATOM   2263  N   LEU A 150      43.679   9.664 -44.803  1.00 26.32           N  
ATOM   2264  H   LEU A 150      44.322  10.010 -45.500  1.00 26.32           H  
ATOM   2265  CA  LEU A 150      43.186  10.664 -43.804  1.00 26.32           C  
ATOM   2266  HA  LEU A 150      42.545  10.147 -43.090  1.00 26.32           H  
ATOM   2267  C   LEU A 150      42.326  11.843 -44.387  1.00 26.32           C  
ATOM   2268  CB  LEU A 150      44.443  11.210 -43.053  1.00 26.32           C  
ATOM   2269  HB2 LEU A 150      45.291  11.150 -43.736  1.00 26.32           H  
ATOM   2270  HB3 LEU A 150      44.336  12.270 -42.823  1.00 26.32           H  
ATOM   2271  O   LEU A 150      42.282  12.920 -43.797  1.00 26.32           O  
ATOM   2272  CG  LEU A 150      44.823  10.508 -41.736  1.00 26.32           C  
ATOM   2273  HG  LEU A 150      44.715   9.430 -41.849  1.00 26.32           H  
ATOM   2274  CD1 LEU A 150      46.280  10.827 -41.383  1.00 26.32           C  
ATOM   2275 HD11 LEU A 150      46.930  10.437 -42.166  1.00 26.32           H  
ATOM   2276 HD12 LEU A 150      46.420  11.904 -41.291  1.00 26.32           H  
ATOM   2277 HD13 LEU A 150      46.543  10.338 -40.445  1.00 26.32           H  
ATOM   2278  CD2 LEU A 150      43.958  10.994 -40.568  1.00 26.32           C  
ATOM   2279 HD21 LEU A 150      42.911  10.782 -40.784  1.00 26.32           H  
ATOM   2280 HD22 LEU A 150      44.240  10.465 -39.657  1.00 26.32           H  
ATOM   2281 HD23 LEU A 150      44.081  12.067 -40.425  1.00 26.32           H  
ATOM   2282  N   GLY A 151      41.709  11.690 -45.569  1.00 32.94           N  
ATOM   2283  H   GLY A 151      41.783  10.763 -45.963  1.00 32.94           H  
ATOM   2284  CA  GLY A 151      41.257  12.765 -46.500  1.00 32.94           C  
ATOM   2285  HA2 GLY A 151      40.890  12.266 -47.397  1.00 32.94           H  
ATOM   2286  HA3 GLY A 151      42.147  13.317 -46.802  1.00 32.94           H  
ATOM   2287  C   GLY A 151      40.186  13.839 -46.120  1.00 32.94           C  
ATOM   2288  O   GLY A 151      39.790  14.014 -44.977  1.00 32.94           O  
ATOM   2289  N   GLU A 152      39.751  14.603 -47.143  1.00 34.60           N  
ATOM   2290  H   GLU A 152      39.993  14.253 -48.059  1.00 34.60           H  
ATOM   2291  CA  GLU A 152      39.263  16.014 -47.165  1.00 34.60           C  
ATOM   2292  HA  GLU A 152      40.114  16.650 -46.919  1.00 34.60           H  
ATOM   2293  C   GLU A 152      38.107  16.431 -46.214  1.00 34.60           C  
ATOM   2294  CB  GLU A 152      38.844  16.362 -48.615  1.00 34.60           C  
ATOM   2295  HB2 GLU A 152      38.022  15.709 -48.908  1.00 34.60           H  
ATOM   2296  HB3 GLU A 152      38.488  17.392 -48.629  1.00 34.60           H  
ATOM   2297  O   GLU A 152      36.947  16.096 -46.430  1.00 34.60           O  
ATOM   2298  CG  GLU A 152      39.976  16.231 -49.652  1.00 34.60           C  
ATOM   2299  HG2 GLU A 152      40.326  15.199 -49.670  1.00 34.60           H  
ATOM   2300  HG3 GLU A 152      40.807  16.858 -49.329  1.00 34.60           H  
ATOM   2301  CD  GLU A 152      39.566  16.632 -51.085  1.00 34.60           C  
ATOM   2302  OE1 GLU A 152      40.490  16.831 -51.908  1.00 34.60           O  
ATOM   2303  OE2 GLU A 152      38.351  16.746 -51.367  1.00 34.60           O  
ATOM   2304  N   ALA A 153      38.397  17.279 -45.216  1.00 30.12           N  
ATOM   2305  H   ALA A 153      39.368  17.524 -45.090  1.00 30.12           H  
ATOM   2306  CA  ALA A 153      37.528  17.492 -44.043  1.00 30.12           C  
ATOM   2307  HA  ALA A 153      36.728  16.751 -44.068  1.00 30.12           H  
ATOM   2308  C   ALA A 153      36.824  18.870 -43.915  1.00 30.12           C  
ATOM   2309  CB  ALA A 153      38.391  17.185 -42.808  1.00 30.12           C  
ATOM   2310  HB1 ALA A 153      38.836  16.194 -42.903  1.00 30.12           H  
ATOM   2311  HB2 ALA A 153      39.179  17.931 -42.703  1.00 30.12           H  
ATOM   2312  HB3 ALA A 153      37.771  17.195 -41.912  1.00 30.12           H  
ATOM   2313  O   ALA A 153      36.498  19.269 -42.807  1.00 30.12           O  
ATOM   2314  N   GLY A 154      36.666  19.644 -44.992  1.00 37.94           N  
ATOM   2315  H   GLY A 154      36.844  19.207 -45.885  1.00 37.94           H  
ATOM   2316  CA  GLY A 154      36.651  21.118 -44.928  1.00 37.94           C  
ATOM   2317  HA2 GLY A 154      36.569  21.496 -45.947  1.00 37.94           H  
ATOM   2318  HA3 GLY A 154      37.623  21.437 -44.552  1.00 37.94           H  
ATOM   2319  C   GLY A 154      35.605  21.852 -44.065  1.00 37.94           C  
ATOM   2320  O   GLY A 154      35.801  22.109 -42.881  1.00 37.94           O  
ATOM   2321  N   VAL A 155      34.620  22.432 -44.752  1.00 29.60           N  
ATOM   2322  H   VAL A 155      34.474  22.135 -45.706  1.00 29.60           H  
ATOM   2323  CA  VAL A 155      33.582  23.282 -44.140  1.00 29.60           C  
ATOM   2324  HA  VAL A 155      34.042  23.973 -43.433  1.00 29.60           H  
ATOM   2325  C   VAL A 155      32.621  22.385 -43.382  1.00 29.60           C  
ATOM   2326  CB  VAL A 155      32.794  24.084 -45.214  1.00 29.60           C  
ATOM   2327  HB  VAL A 155      32.054  23.436 -45.684  1.00 29.60           H  
ATOM   2328  O   VAL A 155      32.737  21.161 -43.449  1.00 29.60           O  
ATOM   2329  CG1 VAL A 155      32.095  25.350 -44.680  1.00 29.60           C  
ATOM   2330 HG11 VAL A 155      31.545  25.835 -45.487  1.00 29.60           H  
ATOM   2331 HG12 VAL A 155      31.361  25.161 -43.897  1.00 29.60           H  
ATOM   2332 HG13 VAL A 155      32.833  26.044 -44.278  1.00 29.60           H  
ATOM   2333  CG2 VAL A 155      33.705  24.613 -46.331  1.00 29.60           C  
ATOM   2334 HG21 VAL A 155      34.122  23.784 -46.903  1.00 29.60           H  
ATOM   2335 HG22 VAL A 155      34.513  25.205 -45.900  1.00 29.60           H  
ATOM   2336 HG23 VAL A 155      33.129  25.230 -47.021  1.00 29.60           H  
ATOM   2337  N   ASP A 156      31.588  23.007 -42.826  1.00 35.47           N  
ATOM   2338  H   ASP A 156      31.639  24.006 -42.687  1.00 35.47           H  
ATOM   2339  CA  ASP A 156      30.260  22.425 -42.755  1.00 35.47           C  
ATOM   2340  HA  ASP A 156      29.664  23.015 -42.060  1.00 35.47           H  
ATOM   2341  C   ASP A 156      30.365  20.995 -42.191  1.00 35.47           C  
ATOM   2342  CB  ASP A 156      29.563  22.574 -44.124  1.00 35.47           C  
ATOM   2343  HB2 ASP A 156      28.716  21.888 -44.149  1.00 35.47           H  
ATOM   2344  HB3 ASP A 156      30.238  22.256 -44.919  1.00 35.47           H  
ATOM   2345  O   ASP A 156      30.054  20.015 -42.862  1.00 35.47           O  
ATOM   2346  CG  ASP A 156      29.035  23.992 -44.418  1.00 35.47           C  
ATOM   2347  OD1 ASP A 156      28.831  24.765 -43.456  1.00 35.47           O  
ATOM   2348  OD2 ASP A 156      28.837  24.296 -45.617  1.00 35.47           O  
ATOM   2349  N   GLU A 157      30.946  20.812 -40.995  1.00 38.10           N  
ATOM   2350  H   GLU A 157      31.348  19.889 -40.920  1.00 38.10           H  
ATOM   2351  CA  GLU A 157      30.695  21.486 -39.689  1.00 38.10           C  
ATOM   2352  HA  GLU A 157      31.264  20.959 -38.923  1.00 38.10           H  
ATOM   2353  C   GLU A 157      29.244  21.415 -39.268  1.00 38.10           C  
ATOM   2354  CB  GLU A 157      31.052  22.976 -39.569  1.00 38.10           C  
ATOM   2355  HB2 GLU A 157      30.662  23.320 -38.611  1.00 38.10           H  
ATOM   2356  HB3 GLU A 157      30.525  23.555 -40.327  1.00 38.10           H  
ATOM   2357  O   GLU A 157      28.947  21.143 -38.104  1.00 38.10           O  
ATOM   2358  CG  GLU A 157      32.526  23.353 -39.567  1.00 38.10           C  
ATOM   2359  HG2 GLU A 157      32.988  23.052 -40.507  1.00 38.10           H  
ATOM   2360  HG3 GLU A 157      33.020  22.816 -38.757  1.00 38.10           H  
ATOM   2361  CD  GLU A 157      32.690  24.872 -39.367  1.00 38.10           C  
ATOM   2362  OE1 GLU A 157      33.766  25.273 -38.870  1.00 38.10           O  
ATOM   2363  OE2 GLU A 157      31.758  25.638 -39.707  1.00 38.10           O  
ATOM   2364  N   LEU A 158      28.382  21.724 -40.240  1.00 31.90           N  
ATOM   2365  H   LEU A 158      28.792  22.021 -41.113  1.00 31.90           H  
ATOM   2366  CA  LEU A 158      26.950  21.561 -40.238  1.00 31.90           C  
ATOM   2367  HA  LEU A 158      26.474  22.499 -39.954  1.00 31.90           H  
ATOM   2368  C   LEU A 158      26.541  20.466 -39.278  1.00 31.90           C  
ATOM   2369  CB  LEU A 158      26.507  21.090 -41.637  1.00 31.90           C  
ATOM   2370  HB2 LEU A 158      27.279  20.435 -42.040  1.00 31.90           H  
ATOM   2371  HB3 LEU A 158      25.602  20.491 -41.545  1.00 31.90           H  
ATOM   2372  O   LEU A 158      27.138  19.399 -39.284  1.00 31.90           O  
ATOM   2373  CG  LEU A 158      26.210  22.204 -42.638  1.00 31.90           C  
ATOM   2374  HG  LEU A 158      27.044  22.907 -42.666  1.00 31.90           H  
ATOM   2375  CD1 LEU A 158      26.031  21.549 -44.009  1.00 31.90           C  
ATOM   2376 HD11 LEU A 158      25.891  22.332 -44.755  1.00 31.90           H  
ATOM   2377 HD12 LEU A 158      26.895  20.942 -44.281  1.00 31.90           H  
ATOM   2378 HD13 LEU A 158      25.150  20.907 -43.994  1.00 31.90           H  
ATOM   2379  CD2 LEU A 158      24.928  22.937 -42.241  1.00 31.90           C  
ATOM   2380 HD21 LEU A 158      24.087  22.245 -42.186  1.00 31.90           H  
ATOM   2381 HD22 LEU A 158      25.058  23.456 -41.291  1.00 31.90           H  
ATOM   2382 HD23 LEU A 158      24.718  23.690 -43.000  1.00 31.90           H  
ATOM   2383  N   LEU A 159      25.423  20.690 -38.604  1.00 32.32           N  
ATOM   2384  H   LEU A 159      25.095  21.645 -38.610  1.00 32.32           H  
ATOM   2385  CA  LEU A 159      24.501  19.691 -38.060  1.00 32.32           C  
ATOM   2386  HA  LEU A 159      24.006  20.171 -37.215  1.00 32.32           H  
ATOM   2387  C   LEU A 159      25.076  18.397 -37.435  1.00 32.32           C  
ATOM   2388  CB  LEU A 159      23.423  19.389 -39.119  1.00 32.32           C  
ATOM   2389  HB2 LEU A 159      22.798  18.567 -38.769  1.00 32.32           H  
ATOM   2390  HB3 LEU A 159      23.923  19.062 -40.030  1.00 32.32           H  
ATOM   2391  O   LEU A 159      24.865  18.197 -36.250  1.00 32.32           O  
ATOM   2392  CG  LEU A 159      22.520  20.598 -39.426  1.00 32.32           C  
ATOM   2393  HG  LEU A 159      23.136  21.483 -39.586  1.00 32.32           H  
ATOM   2394  CD1 LEU A 159      21.738  20.350 -40.712  1.00 32.32           C  
ATOM   2395 HD11 LEU A 159      20.991  19.572 -40.559  1.00 32.32           H  
ATOM   2396 HD12 LEU A 159      21.270  21.285 -41.018  1.00 32.32           H  
ATOM   2397 HD13 LEU A 159      22.422  20.056 -41.508  1.00 32.32           H  
ATOM   2398  CD2 LEU A 159      21.539  20.883 -38.284  1.00 32.32           C  
ATOM   2399 HD21 LEU A 159      22.077  21.071 -37.355  1.00 32.32           H  
ATOM   2400 HD22 LEU A 159      20.960  21.776 -38.519  1.00 32.32           H  
ATOM   2401 HD23 LEU A 159      20.873  20.032 -38.139  1.00 32.32           H  
ATOM   2402  N   GLU A 160      25.710  17.493 -38.189  1.00 31.48           N  
ATOM   2403  H   GLU A 160      26.044  17.813 -39.087  1.00 31.48           H  
ATOM   2404  CA  GLU A 160      26.044  16.113 -37.789  1.00 31.48           C  
ATOM   2405  HA  GLU A 160      25.179  15.691 -37.277  1.00 31.48           H  
ATOM   2406  C   GLU A 160      27.239  15.993 -36.831  1.00 31.48           C  
ATOM   2407  CB  GLU A 160      26.308  15.302 -39.067  1.00 31.48           C  
ATOM   2408  HB2 GLU A 160      25.725  15.731 -39.883  1.00 31.48           H  
ATOM   2409  HB3 GLU A 160      27.363  15.374 -39.332  1.00 31.48           H  
ATOM   2410  O   GLU A 160      27.409  14.991 -36.133  1.00 31.48           O  
ATOM   2411  CG  GLU A 160      25.896  13.832 -38.928  1.00 31.48           C  
ATOM   2412  HG2 GLU A 160      26.527  13.343 -38.186  1.00 31.48           H  
ATOM   2413  HG3 GLU A 160      24.865  13.797 -38.579  1.00 31.48           H  
ATOM   2414  CD  GLU A 160      25.978  13.072 -40.259  1.00 31.48           C  
ATOM   2415  OE1 GLU A 160      25.284  12.040 -40.377  1.00 31.48           O  
ATOM   2416  OE2 GLU A 160      26.694  13.545 -41.175  1.00 31.48           O  
ATOM   2417  N   ALA A 161      28.088  17.015 -36.758  1.00 31.40           N  
ATOM   2418  H   ALA A 161      27.901  17.836 -37.315  1.00 31.40           H  
ATOM   2419  CA  ALA A 161      29.073  17.069 -35.695  1.00 31.40           C  
ATOM   2420  HA  ALA A 161      29.520  16.076 -35.629  1.00 31.40           H  
ATOM   2421  C   ALA A 161      28.415  17.354 -34.332  1.00 31.40           C  
ATOM   2422  CB  ALA A 161      30.183  18.047 -36.086  1.00 31.40           C  
ATOM   2423  HB1 ALA A 161      30.991  18.055 -35.355  1.00 31.40           H  
ATOM   2424  HB2 ALA A 161      29.769  19.052 -36.169  1.00 31.40           H  
ATOM   2425  HB3 ALA A 161      30.592  17.766 -37.057  1.00 31.40           H  
ATOM   2426  O   ALA A 161      27.244  17.095 -34.114  1.00 31.40           O  
ATOM   2427  N   LEU A 162      29.219  17.790 -33.361  1.00 31.35           N  
ATOM   2428  H   LEU A 162      30.104  18.192 -33.636  1.00 31.35           H  
ATOM   2429  CA  LEU A 162      29.064  17.467 -31.944  1.00 31.35           C  
ATOM   2430  HA  LEU A 162      28.824  16.406 -32.019  1.00 31.35           H  
ATOM   2431  C   LEU A 162      27.864  18.067 -31.187  1.00 31.35           C  
ATOM   2432  CB  LEU A 162      30.424  17.575 -31.190  1.00 31.35           C  
ATOM   2433  HB2 LEU A 162      30.435  18.494 -30.604  1.00 31.35           H  
ATOM   2434  HB3 LEU A 162      31.193  17.710 -31.950  1.00 31.35           H  
ATOM   2435  O   LEU A 162      27.902  18.139 -29.973  1.00 31.35           O  
ATOM   2436  CG  LEU A 162      30.890  16.402 -30.277  1.00 31.35           C  
ATOM   2437  HG  LEU A 162      30.535  15.467 -30.709  1.00 31.35           H  
ATOM   2438  CD1 LEU A 162      32.414  16.286 -30.248  1.00 31.35           C  
ATOM   2439 HD11 LEU A 162      32.819  17.062 -29.598  1.00 31.35           H  
ATOM   2440 HD12 LEU A 162      32.857  16.451 -31.231  1.00 31.35           H  
ATOM   2441 HD13 LEU A 162      32.712  15.319 -29.844  1.00 31.35           H  
ATOM   2442  CD2 LEU A 162      30.477  16.398 -28.805  1.00 31.35           C  
ATOM   2443 HD21 LEU A 162      29.413  16.596 -28.673  1.00 31.35           H  
ATOM   2444 HD22 LEU A 162      30.994  17.192 -28.266  1.00 31.35           H  
ATOM   2445 HD23 LEU A 162      30.719  15.443 -28.339  1.00 31.35           H  
ATOM   2446  N   GLY A 163      26.769  18.428 -31.833  1.00 37.52           N  
ATOM   2447  H   GLY A 163      26.769  18.323 -32.837  1.00 37.52           H  
ATOM   2448  CA  GLY A 163      25.475  18.278 -31.178  1.00 37.52           C  
ATOM   2449  HA2 GLY A 163      24.785  19.012 -31.594  1.00 37.52           H  
ATOM   2450  HA3 GLY A 163      25.544  18.453 -30.105  1.00 37.52           H  
ATOM   2451  C   GLY A 163      24.887  16.880 -31.410  1.00 37.52           C  
ATOM   2452  O   GLY A 163      23.815  16.824 -31.998  1.00 37.52           O  
ATOM   2453  N   ARG A 164      25.449  15.700 -31.068  1.00 33.23           N  
ATOM   2454  H   ARG A 164      24.909  14.968 -31.507  1.00 33.23           H  
ATOM   2455  CA  ARG A 164      26.356  15.169 -30.002  1.00 33.23           C  
ATOM   2456  HA  ARG A 164      25.941  14.167 -29.899  1.00 33.23           H  
ATOM   2457  C   ARG A 164      26.181  15.613 -28.535  1.00 33.23           C  
ATOM   2458  CB  ARG A 164      27.807  14.811 -30.369  1.00 33.23           C  
ATOM   2459  HB2 ARG A 164      28.398  15.720 -30.250  1.00 33.23           H  
ATOM   2460  HB3 ARG A 164      28.175  14.136 -29.597  1.00 33.23           H  
ATOM   2461  O   ARG A 164      25.447  14.922 -27.855  1.00 33.23           O  
ATOM   2462  CG  ARG A 164      28.065  14.113 -31.726  1.00 33.23           C  
ATOM   2463  HG2 ARG A 164      27.615  14.693 -32.532  1.00 33.23           H  
ATOM   2464  HG3 ARG A 164      27.512  13.174 -31.692  1.00 33.23           H  
ATOM   2465  CD  ARG A 164      29.534  13.752 -32.106  1.00 33.23           C  
ATOM   2466  HD2 ARG A 164      29.485  12.773 -32.582  1.00 33.23           H  
ATOM   2467  HD3 ARG A 164      30.137  13.596 -31.212  1.00 33.23           H  
ATOM   2468  NE  ARG A 164      30.154  14.665 -33.116  1.00 33.23           N  
ATOM   2469  HE  ARG A 164      29.494  15.033 -33.785  1.00 33.23           H  
ATOM   2470  NH1 ARG A 164      32.399  14.439 -32.618  1.00 33.23           N  
ATOM   2471 HH11 ARG A 164      33.370  14.613 -32.835  1.00 33.23           H  
ATOM   2472 HH12 ARG A 164      32.147  13.913 -31.794  1.00 33.23           H  
ATOM   2473  NH2 ARG A 164      31.813  15.590 -34.408  1.00 33.23           N  
ATOM   2474 HH21 ARG A 164      31.136  15.835 -35.117  1.00 33.23           H  
ATOM   2475 HH22 ARG A 164      32.795  15.722 -34.603  1.00 33.23           H  
ATOM   2476  CZ  ARG A 164      31.439  14.901 -33.365  1.00 33.23           C  
ATOM   2477  N   GLU A 165      26.901  16.599 -27.984  1.00 29.71           N  
ATOM   2478  H   GLU A 165      27.489  17.178 -28.566  1.00 29.71           H  
ATOM   2479  CA  GLU A 165      26.934  16.809 -26.518  1.00 29.71           C  
ATOM   2480  HA  GLU A 165      27.211  15.872 -26.033  1.00 29.71           H  
ATOM   2481  C   GLU A 165      25.569  17.197 -25.974  1.00 29.71           C  
ATOM   2482  CB  GLU A 165      27.949  17.891 -26.094  1.00 29.71           C  
ATOM   2483  HB2 GLU A 165      28.895  17.713 -26.606  1.00 29.71           H  
ATOM   2484  HB3 GLU A 165      27.575  18.868 -26.399  1.00 29.71           H  
ATOM   2485  O   GLU A 165      25.212  16.733 -24.901  1.00 29.71           O  
ATOM   2486  CG  GLU A 165      28.213  17.862 -24.571  1.00 29.71           C  
ATOM   2487  HG2 GLU A 165      28.678  16.907 -24.325  1.00 29.71           H  
ATOM   2488  HG3 GLU A 165      27.268  17.923 -24.032  1.00 29.71           H  
ATOM   2489  CD  GLU A 165      29.092  19.015 -24.066  1.00 29.71           C  
ATOM   2490  OE1 GLU A 165      29.927  18.764 -23.168  1.00 29.71           O  
ATOM   2491  OE2 GLU A 165      28.938  20.143 -24.591  1.00 29.71           O  
ATOM   2492  N   LEU A 166      24.858  18.062 -26.711  1.00 27.59           N  
ATOM   2493  H   LEU A 166      25.276  18.360 -27.580  1.00 27.59           H  
ATOM   2494  CA  LEU A 166      23.624  18.709 -26.277  1.00 27.59           C  
ATOM   2495  HA  LEU A 166      23.899  19.652 -25.806  1.00 27.59           H  
ATOM   2496  C   LEU A 166      22.844  17.881 -25.262  1.00 27.59           C  
ATOM   2497  CB  LEU A 166      22.706  18.970 -27.488  1.00 27.59           C  
ATOM   2498  HB2 LEU A 166      21.702  18.598 -27.284  1.00 27.59           H  
ATOM   2499  HB3 LEU A 166      23.077  18.407 -28.344  1.00 27.59           H  
ATOM   2500  O   LEU A 166      22.327  16.820 -25.599  1.00 27.59           O  
ATOM   2501  CG  LEU A 166      22.578  20.446 -27.871  1.00 27.59           C  
ATOM   2502  HG  LEU A 166      23.567  20.862 -28.059  1.00 27.59           H  
ATOM   2503  CD1 LEU A 166      21.752  20.530 -29.156  1.00 27.59           C  
ATOM   2504 HD11 LEU A 166      21.669  21.571 -29.470  1.00 27.59           H  
ATOM   2505 HD12 LEU A 166      22.246  19.964 -29.945  1.00 27.59           H  
ATOM   2506 HD13 LEU A 166      20.758  20.116 -28.988  1.00 27.59           H  
ATOM   2507  CD2 LEU A 166      21.866  21.286 -26.807  1.00 27.59           C  
ATOM   2508 HD21 LEU A 166      20.879  20.872 -26.597  1.00 27.59           H  
ATOM   2509 HD22 LEU A 166      21.770  22.317 -27.145  1.00 27.59           H  
ATOM   2510 HD23 LEU A 166      22.436  21.287 -25.877  1.00 27.59           H  
ATOM   2511  N   ASP A 167      22.691  18.479 -24.088  1.00 29.72           N  
ATOM   2512  H   ASP A 167      23.290  19.273 -23.910  1.00 29.72           H  
ATOM   2513  CA  ASP A 167      21.801  18.121 -22.995  1.00 29.72           C  
ATOM   2514  HA  ASP A 167      22.216  18.563 -22.090  1.00 29.72           H  
ATOM   2515  C   ASP A 167      21.640  16.650 -22.660  1.00 29.72           C  
ATOM   2516  CB  ASP A 167      20.423  18.752 -23.205  1.00 29.72           C  
ATOM   2517  HB2 ASP A 167      19.713  18.312 -22.504  1.00 29.72           H  
ATOM   2518  HB3 ASP A 167      20.066  18.552 -24.215  1.00 29.72           H  
ATOM   2519  O   ASP A 167      21.990  16.262 -21.557  1.00 29.72           O  
ATOM   2520  CG  ASP A 167      20.465  20.248 -22.944  1.00 29.72           C  
ATOM   2521  OD1 ASP A 167      20.601  20.648 -21.779  1.00 29.72           O  
ATOM   2522  OD2 ASP A 167      20.226  21.009 -23.908  1.00 29.72           O  
ATOM   2523  N   GLY A 168      20.887  15.927 -23.481  1.00 29.83           N  
ATOM   2524  H   GLY A 168      20.897  16.177 -24.459  1.00 29.83           H  
ATOM   2525  CA  GLY A 168      19.878  15.019 -22.971  1.00 29.83           C  
ATOM   2526  HA2 GLY A 168      19.395  14.501 -23.800  1.00 29.83           H  
ATOM   2527  HA3 GLY A 168      19.119  15.577 -22.422  1.00 29.83           H  
ATOM   2528  C   GLY A 168      20.461  13.962 -22.046  1.00 29.83           C  
ATOM   2529  O   GLY A 168      20.916  12.927 -22.523  1.00 29.83           O  
ATOM   2530  N   ASP A 169      20.353  14.199 -20.737  1.00 26.07           N  
ATOM   2531  H   ASP A 169      20.610  15.138 -20.470  1.00 26.07           H  
ATOM   2532  CA  ASP A 169      19.271  13.602 -19.949  1.00 26.07           C  
ATOM   2533  HA  ASP A 169      19.721  13.028 -19.139  1.00 26.07           H  
ATOM   2534  C   ASP A 169      18.398  12.605 -20.747  1.00 26.07           C  
ATOM   2535  CB  ASP A 169      18.419  14.751 -19.359  1.00 26.07           C  
ATOM   2536  HB2 ASP A 169      18.531  15.641 -19.980  1.00 26.07           H  
ATOM   2537  HB3 ASP A 169      17.367  14.478 -19.437  1.00 26.07           H  
ATOM   2538  O   ASP A 169      18.150  11.522 -20.184  1.00 26.07           O  
ATOM   2539  CG  ASP A 169      18.693  15.143 -17.893  1.00 26.07           C  
ATOM   2540  OD1 ASP A 169      19.377  14.408 -17.157  1.00 26.07           O  
ATOM   2541  OD2 ASP A 169      17.976  16.073 -17.459  1.00 26.07           O  
ATOM   2542  OXT ASP A 169      17.874  12.954 -21.842  1.00 26.07           O  
TER    2543      ASP A 169                                                       
ATOM   2543  N   MET B   1      22.691  15.827 -49.540  1.00 69.43           N  
ATOM   2544  H   MET B   1      22.631  14.819 -49.546  1.00 69.43           H  
ATOM   2545  H2  MET B   1      22.794  16.171 -50.483  1.00 69.43           H  
ATOM   2546  H3  MET B   1      23.492  16.120 -48.999  1.00 69.43           H  
ATOM   2547  CA  MET B   1      21.479  16.399 -48.932  1.00 69.43           C  
ATOM   2548  HA  MET B   1      20.613  16.183 -49.558  1.00 69.43           H  
ATOM   2549  C   MET B   1      21.637  17.893 -48.835  1.00 69.43           C  
ATOM   2550  CB  MET B   1      21.220  15.850 -47.530  1.00 69.43           C  
ATOM   2551  HB2 MET B   1      20.595  16.550 -46.976  1.00 69.43           H  
ATOM   2552  HB3 MET B   1      22.161  15.735 -46.993  1.00 69.43           H  
ATOM   2553  O   MET B   1      22.719  18.351 -48.481  1.00 69.43           O  
ATOM   2554  CG  MET B   1      20.482  14.520 -47.573  1.00 69.43           C  
ATOM   2555  HG2 MET B   1      21.077  13.797 -48.131  1.00 69.43           H  
ATOM   2556  HG3 MET B   1      19.519  14.644 -48.069  1.00 69.43           H  
ATOM   2557  SD  MET B   1      20.210  13.900 -45.906  1.00 69.43           S  
ATOM   2558  CE  MET B   1      20.590  12.144 -46.141  1.00 69.43           C  
ATOM   2559  HE1 MET B   1      20.441  11.623 -45.196  1.00 69.43           H  
ATOM   2560  HE2 MET B   1      21.629  12.027 -46.449  1.00 69.43           H  
ATOM   2561  HE3 MET B   1      19.926  11.715 -46.891  1.00 69.43           H  
ATOM   2562  N   THR B   2      20.583  18.632 -49.151  1.00 84.94           N  
ATOM   2563  H   THR B   2      19.726  18.141 -49.363  1.00 84.94           H  
ATOM   2564  CA  THR B   2      20.493  20.044 -48.750  1.00 84.94           C  
ATOM   2565  HA  THR B   2      21.392  20.572 -49.067  1.00 84.94           H  
ATOM   2566  C   THR B   2      20.418  20.150 -47.225  1.00 84.94           C  
ATOM   2567  CB  THR B   2      19.271  20.728 -49.384  1.00 84.94           C  
ATOM   2568  HB  THR B   2      19.072  21.659 -48.853  1.00 84.94           H  
ATOM   2569  O   THR B   2      19.986  19.205 -46.565  1.00 84.94           O  
ATOM   2570  CG2 THR B   2      19.511  21.071 -50.852  1.00 84.94           C  
ATOM   2571 HG21 THR B   2      19.714  20.165 -51.422  1.00 84.94           H  
ATOM   2572 HG22 THR B   2      20.358  21.750 -50.936  1.00 84.94           H  
ATOM   2573 HG23 THR B   2      18.624  21.560 -51.256  1.00 84.94           H  
ATOM   2574  OG1 THR B   2      18.120  19.916 -49.311  1.00 84.94           O  
ATOM   2575  HG1 THR B   2      18.235  19.128 -49.849  1.00 84.94           H  
ATOM   2576  N   ASP B   3      20.790  21.294 -46.647  1.00 80.91           N  
ATOM   2577  H   ASP B   3      21.297  21.994 -47.170  1.00 80.91           H  
ATOM   2578  CA  ASP B   3      20.623  21.515 -45.200  1.00 80.91           C  
ATOM   2579  HA  ASP B   3      21.249  20.817 -44.644  1.00 80.91           H  
ATOM   2580  C   ASP B   3      19.194  21.268 -44.745  1.00 80.91           C  
ATOM   2581  CB  ASP B   3      20.987  22.958 -44.831  1.00 80.91           C  
ATOM   2582  HB2 ASP B   3      20.571  23.642 -45.571  1.00 80.91           H  
ATOM   2583  HB3 ASP B   3      20.551  23.199 -43.861  1.00 80.91           H  
ATOM   2584  O   ASP B   3      18.969  20.640 -43.717  1.00 80.91           O  
ATOM   2585  CG  ASP B   3      22.484  23.164 -44.718  1.00 80.91           C  
ATOM   2586  OD1 ASP B   3      23.181  22.133 -44.642  1.00 80.91           O  
ATOM   2587  OD2 ASP B   3      22.869  24.349 -44.746  1.00 80.91           O  
ATOM   2588  N   SER B   4      18.216  21.689 -45.547  1.00 84.56           N  
ATOM   2589  H   SER B   4      18.456  22.198 -46.385  1.00 84.56           H  
ATOM   2590  CA  SER B   4      16.811  21.441 -45.244  1.00 84.56           C  
ATOM   2591  HA  SER B   4      16.596  21.849 -44.257  1.00 84.56           H  
ATOM   2592  C   SER B   4      16.477  19.945 -45.185  1.00 84.56           C  
ATOM   2593  CB  SER B   4      15.921  22.161 -46.257  1.00 84.56           C  
ATOM   2594  HB2 SER B   4      14.877  22.040 -45.967  1.00 84.56           H  
ATOM   2595  HB3 SER B   4      16.066  21.729 -47.247  1.00 84.56           H  
ATOM   2596  O   SER B   4      15.704  19.557 -44.316  1.00 84.56           O  
ATOM   2597  OG  SER B   4      16.240  23.544 -46.297  1.00 84.56           O  
ATOM   2598  HG  SER B   4      16.773  23.771 -45.531  1.00 84.56           H  
ATOM   2599  N   GLU B   5      17.074  19.090 -46.029  1.00 86.06           N  
ATOM   2600  H   GLU B   5      17.767  19.439 -46.675  1.00 86.06           H  
ATOM   2601  CA  GLU B   5      16.899  17.629 -45.932  1.00 86.06           C  
ATOM   2602  HA  GLU B   5      15.835  17.394 -45.893  1.00 86.06           H  
ATOM   2603  C   GLU B   5      17.516  17.062 -44.651  1.00 86.06           C  
ATOM   2604  CB  GLU B   5      17.510  16.905 -47.141  1.00 86.06           C  
ATOM   2605  HB2 GLU B   5      18.473  17.363 -47.371  1.00 86.06           H  
ATOM   2606  HB3 GLU B   5      17.686  15.862 -46.879  1.00 86.06           H  
ATOM   2607  O   GLU B   5      16.846  16.293 -43.960  1.00 86.06           O  
ATOM   2608  CG  GLU B   5      16.615  16.921 -48.384  1.00 86.06           C  
ATOM   2609  HG2 GLU B   5      16.324  17.948 -48.603  1.00 86.06           H  
ATOM   2610  HG3 GLU B   5      15.710  16.351 -48.172  1.00 86.06           H  
ATOM   2611  CD  GLU B   5      17.340  16.334 -49.605  1.00 86.06           C  
ATOM   2612  OE1 GLU B   5      16.680  15.637 -50.404  1.00 86.06           O  
ATOM   2613  OE2 GLU B   5      18.553  16.638 -49.773  1.00 86.06           O  
ATOM   2614  N   LYS B   6      18.740  17.483 -44.297  1.00 83.53           N  
ATOM   2615  H   LYS B   6      19.207  18.151 -44.894  1.00 83.53           H  
ATOM   2616  CA  LYS B   6      19.401  17.043 -43.057  1.00 83.53           C  
ATOM   2617  HA  LYS B   6      19.455  15.954 -43.050  1.00 83.53           H  
ATOM   2618  C   LYS B   6      18.572  17.431 -41.827  1.00 83.53           C  
ATOM   2619  CB  LYS B   6      20.826  17.615 -42.948  1.00 83.53           C  
ATOM   2620  HB2 LYS B   6      21.198  17.378 -41.952  1.00 83.53           H  
ATOM   2621  HB3 LYS B   6      20.785  18.700 -43.042  1.00 83.53           H  
ATOM   2622  O   LYS B   6      18.232  16.577 -41.013  1.00 83.53           O  
ATOM   2623  CG  LYS B   6      21.831  17.064 -43.973  1.00 83.53           C  
ATOM   2624  HG2 LYS B   6      21.547  17.389 -44.974  1.00 83.53           H  
ATOM   2625  HG3 LYS B   6      21.835  15.975 -43.932  1.00 83.53           H  
ATOM   2626  CD  LYS B   6      23.238  17.595 -43.645  1.00 83.53           C  
ATOM   2627  HD2 LYS B   6      23.223  18.684 -43.684  1.00 83.53           H  
ATOM   2628  HD3 LYS B   6      23.494  17.289 -42.630  1.00 83.53           H  
ATOM   2629  CE  LYS B   6      24.317  17.072 -44.603  1.00 83.53           C  
ATOM   2630  HE2 LYS B   6      24.094  17.436 -45.606  1.00 83.53           H  
ATOM   2631  HE3 LYS B   6      24.278  15.983 -44.603  1.00 83.53           H  
ATOM   2632  NZ  LYS B   6      25.670  17.526 -44.178  1.00 83.53           N  
ATOM   2633  HZ1 LYS B   6      26.397  17.197 -44.797  1.00 83.53           H  
ATOM   2634  HZ2 LYS B   6      25.724  18.533 -44.129  1.00 83.53           H  
ATOM   2635  HZ3 LYS B   6      25.890  17.164 -43.261  1.00 83.53           H  
ATOM   2636  N   VAL B   7      18.183  18.707 -41.703  1.00 85.21           N  
ATOM   2637  H   VAL B   7      18.479  19.365 -42.410  1.00 85.21           H  
ATOM   2638  CA  VAL B   7      17.376  19.184 -40.560  1.00 85.21           C  
ATOM   2639  HA  VAL B   7      17.887  18.898 -39.641  1.00 85.21           H  
ATOM   2640  C   VAL B   7      15.997  18.511 -40.535  1.00 85.21           C  
ATOM   2641  CB  VAL B   7      17.216  20.721 -40.552  1.00 85.21           C  
ATOM   2642  HB  VAL B   7      16.642  21.030 -41.425  1.00 85.21           H  
ATOM   2643  O   VAL B   7      15.493  18.194 -39.457  1.00 85.21           O  
ATOM   2644  CG1 VAL B   7      16.520  21.227 -39.282  1.00 85.21           C  
ATOM   2645 HG11 VAL B   7      17.193  21.148 -38.428  1.00 85.21           H  
ATOM   2646 HG12 VAL B   7      16.235  22.272 -39.406  1.00 85.21           H  
ATOM   2647 HG13 VAL B   7      15.638  20.633 -39.045  1.00 85.21           H  
ATOM   2648  CG2 VAL B   7      18.549  21.466 -40.532  1.00 85.21           C  
ATOM   2649 HG21 VAL B   7      19.133  21.146 -39.669  1.00 85.21           H  
ATOM   2650 HG22 VAL B   7      18.384  22.543 -40.481  1.00 85.21           H  
ATOM   2651 HG23 VAL B   7      19.115  21.256 -41.440  1.00 85.21           H  
ATOM   2652  N   ALA B   8      15.377  18.251 -41.692  1.00 87.01           N  
ATOM   2653  H   ALA B   8      15.814  18.522 -42.561  1.00 87.01           H  
ATOM   2654  CA  ALA B   8      14.071  17.596 -41.749  1.00 87.01           C  
ATOM   2655  HA  ALA B   8      13.382  18.156 -41.117  1.00 87.01           H  
ATOM   2656  C   ALA B   8      14.097  16.152 -41.218  1.00 87.01           C  
ATOM   2657  CB  ALA B   8      13.540  17.641 -43.186  1.00 87.01           C  
ATOM   2658  HB1 ALA B   8      12.573  17.140 -43.235  1.00 87.01           H  
ATOM   2659  HB2 ALA B   8      14.238  17.141 -43.858  1.00 87.01           H  
ATOM   2660  HB3 ALA B   8      13.414  18.678 -43.499  1.00 87.01           H  
ATOM   2661  O   ALA B   8      13.114  15.717 -40.614  1.00 87.01           O  
ATOM   2662  N   GLU B   9      15.190  15.410 -41.413  1.00 87.61           N  
ATOM   2663  H   GLU B   9      15.962  15.795 -41.938  1.00 87.61           H  
ATOM   2664  CA  GLU B   9      15.349  14.062 -40.855  1.00 87.61           C  
ATOM   2665  HA  GLU B   9      14.457  13.483 -41.092  1.00 87.61           H  
ATOM   2666  C   GLU B   9      15.462  14.094 -39.324  1.00 87.61           C  
ATOM   2667  CB  GLU B   9      16.543  13.370 -41.524  1.00 87.61           C  
ATOM   2668  HB2 GLU B   9      16.403  13.437 -42.603  1.00 87.61           H  
ATOM   2669  HB3 GLU B   9      17.470  13.877 -41.254  1.00 87.61           H  
ATOM   2670  O   GLU B   9      14.710  13.391 -38.639  1.00 87.61           O  
ATOM   2671  CG  GLU B   9      16.621  11.890 -41.123  1.00 87.61           C  
ATOM   2672  HG2 GLU B   9      15.630  11.453 -41.240  1.00 87.61           H  
ATOM   2673  HG3 GLU B   9      16.896  11.822 -40.070  1.00 87.61           H  
ATOM   2674  CD  GLU B   9      17.615  11.075 -41.965  1.00 87.61           C  
ATOM   2675  OE1 GLU B   9      17.616   9.841 -41.764  1.00 87.61           O  
ATOM   2676  OE2 GLU B   9      18.270  11.656 -42.858  1.00 87.61           O  
ATOM   2677  N   TYR B  10      16.288  14.995 -38.783  1.00 87.84           N  
ATOM   2678  H   TYR B  10      16.903  15.513 -39.394  1.00 87.84           H  
ATOM   2679  CA  TYR B  10      16.377  15.223 -37.337  1.00 87.84           C  
ATOM   2680  HA  TYR B  10      16.645  14.283 -36.855  1.00 87.84           H  
ATOM   2681  C   TYR B  10      15.041  15.669 -36.728  1.00 87.84           C  
ATOM   2682  CB  TYR B  10      17.473  16.251 -37.029  1.00 87.84           C  
ATOM   2683  HB2 TYR B  10      17.329  16.622 -36.015  1.00 87.84           H  
ATOM   2684  HB3 TYR B  10      17.378  17.104 -37.702  1.00 87.84           H  
ATOM   2685  O   TYR B  10      14.641  15.151 -35.685  1.00 87.84           O  
ATOM   2686  CG  TYR B  10      18.875  15.683 -37.103  1.00 87.84           C  
ATOM   2687  CD1 TYR B  10      19.302  14.764 -36.123  1.00 87.84           C  
ATOM   2688  HD1 TYR B  10      18.636  14.470 -35.326  1.00 87.84           H  
ATOM   2689  CD2 TYR B  10      19.755  16.080 -38.126  1.00 87.84           C  
ATOM   2690  HD2 TYR B  10      19.437  16.791 -38.875  1.00 87.84           H  
ATOM   2691  CE1 TYR B  10      20.608  14.241 -36.166  1.00 87.84           C  
ATOM   2692  HE1 TYR B  10      20.943  13.548 -35.409  1.00 87.84           H  
ATOM   2693  CE2 TYR B  10      21.060  15.557 -38.174  1.00 87.84           C  
ATOM   2694  HE2 TYR B  10      21.751  15.845 -38.953  1.00 87.84           H  
ATOM   2695  OH  TYR B  10      22.756  14.168 -37.236  1.00 87.84           O  
ATOM   2696  HH  TYR B  10      22.954  13.541 -36.537  1.00 87.84           H  
ATOM   2697  CZ  TYR B  10      21.489  14.642 -37.192  1.00 87.84           C  
ATOM   2698  N   LEU B  11      14.296  16.563 -37.389  1.00 87.37           N  
ATOM   2699  H   LEU B  11      14.690  16.993 -38.214  1.00 87.37           H  
ATOM   2700  CA  LEU B  11      12.970  16.988 -36.926  1.00 87.37           C  
ATOM   2701  HA  LEU B  11      13.071  17.348 -35.902  1.00 87.37           H  
ATOM   2702  C   LEU B  11      11.979  15.818 -36.897  1.00 87.37           C  
ATOM   2703  CB  LEU B  11      12.461  18.137 -37.817  1.00 87.37           C  
ATOM   2704  HB2 LEU B  11      13.186  18.950 -37.787  1.00 87.37           H  
ATOM   2705  HB3 LEU B  11      12.401  17.779 -38.845  1.00 87.37           H  
ATOM   2706  O   LEU B  11      11.174  15.705 -35.968  1.00 87.37           O  
ATOM   2707  CG  LEU B  11      11.078  18.686 -37.406  1.00 87.37           C  
ATOM   2708  HG  LEU B  11      10.340  17.885 -37.438  1.00 87.37           H  
ATOM   2709  CD1 LEU B  11      11.090  19.301 -36.007  1.00 87.37           C  
ATOM   2710 HD11 LEU B  11      11.316  18.544 -35.256  1.00 87.37           H  
ATOM   2711 HD12 LEU B  11      11.837  20.094 -35.962  1.00 87.37           H  
ATOM   2712 HD13 LEU B  11      10.110  19.719 -35.776  1.00 87.37           H  
ATOM   2713  CD2 LEU B  11      10.633  19.770 -38.387  1.00 87.37           C  
ATOM   2714 HD21 LEU B  11       9.629  20.105 -38.131  1.00 87.37           H  
ATOM   2715 HD22 LEU B  11      11.317  20.617 -38.333  1.00 87.37           H  
ATOM   2716 HD23 LEU B  11      10.627  19.370 -39.401  1.00 87.37           H  
ATOM   2717  N   ARG B  12      12.044  14.925 -37.892  1.00 89.30           N  
ATOM   2718  H   ARG B  12      12.732  15.073 -38.616  1.00 89.30           H  
ATOM   2719  CA  ARG B  12      11.200  13.726 -37.941  1.00 89.30           C  
ATOM   2720  HA  ARG B  12      10.164  14.040 -37.818  1.00 89.30           H  
ATOM   2721  C   ARG B  12      11.515  12.790 -36.772  1.00 89.30           C  
ATOM   2722  CB  ARG B  12      11.367  13.043 -39.307  1.00 89.30           C  
ATOM   2723  HB2 ARG B  12      12.267  12.429 -39.306  1.00 89.30           H  
ATOM   2724  HB3 ARG B  12      11.480  13.812 -40.072  1.00 89.30           H  
ATOM   2725  O   ARG B  12      10.577  12.303 -36.139  1.00 89.30           O  
ATOM   2726  CG  ARG B  12      10.147  12.188 -39.677  1.00 89.30           C  
ATOM   2727  HG2 ARG B  12       9.267  12.826 -39.757  1.00 89.30           H  
ATOM   2728  HG3 ARG B  12       9.974  11.454 -38.890  1.00 89.30           H  
ATOM   2729  CD  ARG B  12      10.358  11.440 -41.002  1.00 89.30           C  
ATOM   2730  HD2 ARG B  12      11.212  10.775 -40.876  1.00 89.30           H  
ATOM   2731  HD3 ARG B  12       9.480  10.823 -41.194  1.00 89.30           H  
ATOM   2732  NE  ARG B  12      10.566  12.354 -42.148  1.00 89.30           N  
ATOM   2733  HE  ARG B  12       9.994  13.186 -42.172  1.00 89.30           H  
ATOM   2734  NH1 ARG B  12      12.313  11.238 -43.161  1.00 89.30           N  
ATOM   2735 HH11 ARG B  12      13.066  11.224 -43.835  1.00 89.30           H  
ATOM   2736 HH12 ARG B  12      12.323  10.551 -42.420  1.00 89.30           H  
ATOM   2737  NH2 ARG B  12      11.573  13.143 -44.035  1.00 89.30           N  
ATOM   2738 HH21 ARG B  12      12.320  13.074 -44.711  1.00 89.30           H  
ATOM   2739 HH22 ARG B  12      11.015  13.984 -43.994  1.00 89.30           H  
ATOM   2740  CZ  ARG B  12      11.476  12.236 -43.104  1.00 89.30           C  
ATOM   2741  N   ARG B  13      12.800  12.596 -36.446  1.00 87.99           N  
ATOM   2742  H   ARG B  13      13.505  13.027 -37.027  1.00 87.99           H  
ATOM   2743  CA  ARG B  13      13.236  11.803 -35.285  1.00 87.99           C  
ATOM   2744  HA  ARG B  13      12.740  10.834 -35.346  1.00 87.99           H  
ATOM   2745  C   ARG B  13      12.779  12.423 -33.965  1.00 87.99           C  
ATOM   2746  CB  ARG B  13      14.763  11.597 -35.325  1.00 87.99           C  
ATOM   2747  HB2 ARG B  13      15.260  12.567 -35.297  1.00 87.99           H  
ATOM   2748  HB3 ARG B  13      15.037  11.111 -36.262  1.00 87.99           H  
ATOM   2749  O   ARG B  13      12.102  11.750 -33.196  1.00 87.99           O  
ATOM   2750  CG  ARG B  13      15.291  10.752 -34.152  1.00 87.99           C  
ATOM   2751  HG2 ARG B  13      15.023  11.229 -33.209  1.00 87.99           H  
ATOM   2752  HG3 ARG B  13      16.379  10.713 -34.204  1.00 87.99           H  
ATOM   2753  CD  ARG B  13      14.746   9.319 -34.184  1.00 87.99           C  
ATOM   2754  HD2 ARG B  13      13.667   9.332 -34.336  1.00 87.99           H  
ATOM   2755  HD3 ARG B  13      15.213   8.787 -35.013  1.00 87.99           H  
ATOM   2756  NE  ARG B  13      14.979   8.635 -32.910  1.00 87.99           N  
ATOM   2757  HE  ARG B  13      14.781   9.176 -32.079  1.00 87.99           H  
ATOM   2758  NH1 ARG B  13      15.373   6.505 -33.693  1.00 87.99           N  
ATOM   2759 HH11 ARG B  13      15.557   5.535 -33.483  1.00 87.99           H  
ATOM   2760 HH12 ARG B  13      15.437   6.866 -34.634  1.00 87.99           H  
ATOM   2761  NH2 ARG B  13      15.170   6.899 -31.500  1.00 87.99           N  
ATOM   2762 HH21 ARG B  13      14.767   7.523 -30.815  1.00 87.99           H  
ATOM   2763 HH22 ARG B  13      15.293   5.922 -31.278  1.00 87.99           H  
ATOM   2764  CZ  ARG B  13      15.182   7.350 -32.715  1.00 87.99           C  
ATOM   2765  N   ALA B  14      13.043  13.713 -33.754  1.00 89.67           N  
ATOM   2766  H   ALA B  14      13.625  14.200 -34.421  1.00 89.67           H  
ATOM   2767  CA  ALA B  14      12.622  14.428 -32.549  1.00 89.67           C  
ATOM   2768  HA  ALA B  14      13.079  13.954 -31.681  1.00 89.67           H  
ATOM   2769  C   ALA B  14      11.096  14.387 -32.354  1.00 89.67           C  
ATOM   2770  CB  ALA B  14      13.132  15.873 -32.642  1.00 89.67           C  
ATOM   2771  HB1 ALA B  14      14.217  15.876 -32.740  1.00 89.67           H  
ATOM   2772  HB2 ALA B  14      12.863  16.414 -31.735  1.00 89.67           H  
ATOM   2773  HB3 ALA B  14      12.694  16.376 -33.504  1.00 89.67           H  
ATOM   2774  O   ALA B  14      10.615  14.196 -31.241  1.00 89.67           O  
ATOM   2775  N   THR B  15      10.319  14.501 -33.438  1.00 89.90           N  
ATOM   2776  H   THR B  15      10.769  14.692 -34.322  1.00 89.90           H  
ATOM   2777  CA  THR B  15       8.849  14.403 -33.385  1.00 89.90           C  
ATOM   2778  HA  THR B  15       8.481  15.098 -32.630  1.00 89.90           H  
ATOM   2779  C   THR B  15       8.375  13.000 -32.989  1.00 89.90           C  
ATOM   2780  CB  THR B  15       8.221  14.783 -34.736  1.00 89.90           C  
ATOM   2781  HB  THR B  15       8.554  14.081 -35.501  1.00 89.90           H  
ATOM   2782  O   THR B  15       7.392  12.871 -32.257  1.00 89.90           O  
ATOM   2783  CG2 THR B  15       6.691  14.792 -34.703  1.00 89.90           C  
ATOM   2784 HG21 THR B  15       6.311  13.780 -34.560  1.00 89.90           H  
ATOM   2785 HG22 THR B  15       6.312  15.183 -35.647  1.00 89.90           H  
ATOM   2786 HG23 THR B  15       6.348  15.430 -33.888  1.00 89.90           H  
ATOM   2787  OG1 THR B  15       8.603  16.081 -35.122  1.00 89.90           O  
ATOM   2788  HG1 THR B  15       9.539  16.059 -35.336  1.00 89.90           H  
ATOM   2789  N   LEU B  16       9.045  11.945 -33.473  1.00 92.29           N  
ATOM   2790  H   LEU B  16       9.871  12.110 -34.030  1.00 92.29           H  
ATOM   2791  CA  LEU B  16       8.746  10.562 -33.088  1.00 92.29           C  
ATOM   2792  HA  LEU B  16       7.676  10.389 -33.196  1.00 92.29           H  
ATOM   2793  C   LEU B  16       9.063  10.318 -31.610  1.00 92.29           C  
ATOM   2794  CB  LEU B  16       9.519   9.580 -33.992  1.00 92.29           C  
ATOM   2795  HB2 LEU B  16       9.592   8.616 -33.488  1.00 92.29           H  
ATOM   2796  HB3 LEU B  16      10.537   9.946 -34.123  1.00 92.29           H  
ATOM   2797  O   LEU B  16       8.191   9.839 -30.886  1.00 92.29           O  
ATOM   2798  CG  LEU B  16       8.874   9.358 -35.369  1.00 92.29           C  
ATOM   2799  HG  LEU B  16       8.585  10.317 -35.799  1.00 92.29           H  
ATOM   2800  CD1 LEU B  16       9.863   8.679 -36.317  1.00 92.29           C  
ATOM   2801 HD11 LEU B  16      10.187   7.727 -35.897  1.00 92.29           H  
ATOM   2802 HD12 LEU B  16       9.396   8.507 -37.287  1.00 92.29           H  
ATOM   2803 HD13 LEU B  16      10.734   9.322 -36.451  1.00 92.29           H  
ATOM   2804  CD2 LEU B  16       7.632   8.466 -35.269  1.00 92.29           C  
ATOM   2805 HD21 LEU B  16       7.173   8.358 -36.252  1.00 92.29           H  
ATOM   2806 HD22 LEU B  16       7.921   7.479 -34.906  1.00 92.29           H  
ATOM   2807 HD23 LEU B  16       6.914   8.891 -34.569  1.00 92.29           H  
ATOM   2808  N   ASP B  17      10.252  10.719 -31.158  1.00 92.71           N  
ATOM   2809  H   ASP B  17      10.928  11.075 -31.818  1.00 92.71           H  
ATOM   2810  CA  ASP B  17      10.683  10.547 -29.767  1.00 92.71           C  
ATOM   2811  HA  ASP B  17      10.565   9.499 -29.490  1.00 92.71           H  
ATOM   2812  C   ASP B  17       9.810  11.374 -28.800  1.00 92.71           C  
ATOM   2813  CB  ASP B  17      12.178  10.902 -29.640  1.00 92.71           C  
ATOM   2814  HB2 ASP B  17      12.330  11.920 -29.997  1.00 92.71           H  
ATOM   2815  HB3 ASP B  17      12.448  10.876 -28.585  1.00 92.71           H  
ATOM   2816  O   ASP B  17       9.430  10.886 -27.738  1.00 92.71           O  
ATOM   2817  CG  ASP B  17      13.131   9.952 -30.396  1.00 92.71           C  
ATOM   2818  OD1 ASP B  17      12.799   8.771 -30.638  1.00 92.71           O  
ATOM   2819  OD2 ASP B  17      14.252  10.376 -30.748  1.00 92.71           O  
ATOM   2820  N   LEU B  18       9.391  12.589 -29.186  1.00 92.44           N  
ATOM   2821  H   LEU B  18       9.785  12.979 -30.030  1.00 92.44           H  
ATOM   2822  CA  LEU B  18       8.464  13.415 -28.399  1.00 92.44           C  
ATOM   2823  HA  LEU B  18       8.872  13.531 -27.395  1.00 92.44           H  
ATOM   2824  C   LEU B  18       7.088  12.757 -28.255  1.00 92.44           C  
ATOM   2825  CB  LEU B  18       8.342  14.804 -29.056  1.00 92.44           C  
ATOM   2826  HB2 LEU B  18       8.051  14.670 -30.098  1.00 92.44           H  
ATOM   2827  HB3 LEU B  18       9.324  15.277 -29.042  1.00 92.44           H  
ATOM   2828  O   LEU B  18       6.490  12.790 -27.177  1.00 92.44           O  
ATOM   2829  CG  LEU B  18       7.324  15.750 -28.387  1.00 92.44           C  
ATOM   2830  HG  LEU B  18       6.327  15.313 -28.427  1.00 92.44           H  
ATOM   2831  CD1 LEU B  18       7.676  16.049 -26.932  1.00 92.44           C  
ATOM   2832 HD11 LEU B  18       6.993  16.788 -26.514  1.00 92.44           H  
ATOM   2833 HD12 LEU B  18       8.689  16.450 -26.884  1.00 92.44           H  
ATOM   2834 HD13 LEU B  18       7.626  15.143 -26.328  1.00 92.44           H  
ATOM   2835  CD2 LEU B  18       7.280  17.075 -29.148  1.00 92.44           C  
ATOM   2836 HD21 LEU B  18       8.259  17.554 -29.109  1.00 92.44           H  
ATOM   2837 HD22 LEU B  18       7.015  16.895 -30.190  1.00 92.44           H  
ATOM   2838 HD23 LEU B  18       6.543  17.743 -28.702  1.00 92.44           H  
ATOM   2839  N   ARG B  19       6.566  12.160 -29.334  1.00 92.84           N  
ATOM   2840  H   ARG B  19       7.115  12.144 -30.182  1.00 92.84           H  
ATOM   2841  CA  ARG B  19       5.291  11.434 -29.276  1.00 92.84           C  
ATOM   2842  HA  ARG B  19       4.543  12.089 -28.831  1.00 92.84           H  
ATOM   2843  C   ARG B  19       5.400  10.227 -28.347  1.00 92.84           C  
ATOM   2844  CB  ARG B  19       4.841  11.034 -30.686  1.00 92.84           C  
ATOM   2845  HB2 ARG B  19       4.879  11.916 -31.326  1.00 92.84           H  
ATOM   2846  HB3 ARG B  19       5.522  10.284 -31.088  1.00 92.84           H  
ATOM   2847  O   ARG B  19       4.491  10.027 -27.547  1.00 92.84           O  
ATOM   2848  CG  ARG B  19       3.406  10.476 -30.671  1.00 92.84           C  
ATOM   2849  HG2 ARG B  19       2.722  11.247 -30.316  1.00 92.84           H  
ATOM   2850  HG3 ARG B  19       3.349   9.628 -29.988  1.00 92.84           H  
ATOM   2851  CD  ARG B  19       2.952   9.989 -32.051  1.00 92.84           C  
ATOM   2852  HD2 ARG B  19       3.590   9.156 -32.346  1.00 92.84           H  
ATOM   2853  HD3 ARG B  19       1.937   9.605 -31.959  1.00 92.84           H  
ATOM   2854  NE  ARG B  19       2.971  11.076 -33.055  1.00 92.84           N  
ATOM   2855  HE  ARG B  19       2.381  11.871 -32.855  1.00 92.84           H  
ATOM   2856  NH1 ARG B  19       4.485  10.155 -34.518  1.00 92.84           N  
ATOM   2857 HH11 ARG B  19       5.062  10.217 -35.345  1.00 92.84           H  
ATOM   2858 HH12 ARG B  19       4.540   9.340 -33.925  1.00 92.84           H  
ATOM   2859  NH2 ARG B  19       3.657  12.186 -34.919  1.00 92.84           N  
ATOM   2860 HH21 ARG B  19       4.234  12.231 -35.746  1.00 92.84           H  
ATOM   2861 HH22 ARG B  19       3.086  12.976 -34.654  1.00 92.84           H  
ATOM   2862  CZ  ARG B  19       3.702  11.131 -34.154  1.00 92.84           C  
ATOM   2863  N   ALA B  20       6.500   9.478 -28.431  1.00 95.84           N  
ATOM   2864  H   ALA B  20       7.202   9.715 -29.116  1.00 95.84           H  
ATOM   2865  CA  ALA B  20       6.761   8.338 -27.557  1.00 95.84           C  
ATOM   2866  HA  ALA B  20       5.932   7.635 -27.636  1.00 95.84           H  
ATOM   2867  C   ALA B  20       6.855   8.766 -26.082  1.00 95.84           C  
ATOM   2868  CB  ALA B  20       8.033   7.631 -28.040  1.00 95.84           C  
ATOM   2869  HB1 ALA B  20       7.915   7.319 -29.078  1.00 95.84           H  
ATOM   2870  HB2 ALA B  20       8.894   8.294 -27.961  1.00 95.84           H  
ATOM   2871  HB3 ALA B  20       8.212   6.748 -27.426  1.00 95.84           H  
ATOM   2872  O   ALA B  20       6.174   8.185 -25.244  1.00 95.84           O  
ATOM   2873  N   ALA B  21       7.590   9.840 -25.774  1.00 95.64           N  
ATOM   2874  H   ALA B  21       8.170  10.254 -26.489  1.00 95.64           H  
ATOM   2875  CA  ALA B  21       7.698  10.365 -24.412  1.00 95.64           C  
ATOM   2876  HA  ALA B  21       8.071   9.572 -23.763  1.00 95.64           H  
ATOM   2877  C   ALA B  21       6.333  10.808 -23.848  1.00 95.64           C  
ATOM   2878  CB  ALA B  21       8.722  11.508 -24.405  1.00 95.64           C  
ATOM   2879  HB1 ALA B  21       8.854  11.872 -23.386  1.00 95.64           H  
ATOM   2880  HB2 ALA B  21       8.382  12.327 -25.039  1.00 95.64           H  
ATOM   2881  HB3 ALA B  21       9.682  11.145 -24.772  1.00 95.64           H  
ATOM   2882  O   ALA B  21       5.960  10.420 -22.747  1.00 95.64           O  
ATOM   2883  N   ARG B  22       5.525  11.555 -24.616  1.00 95.02           N  
ATOM   2884  H   ARG B  22       5.870  11.851 -25.518  1.00 95.02           H  
ATOM   2885  CA  ARG B  22       4.174  11.962 -24.170  1.00 95.02           C  
ATOM   2886  HA  ARG B  22       4.248  12.407 -23.178  1.00 95.02           H  
ATOM   2887  C   ARG B  22       3.209  10.789 -24.011  1.00 95.02           C  
ATOM   2888  CB  ARG B  22       3.564  12.975 -25.139  1.00 95.02           C  
ATOM   2889  HB2 ARG B  22       3.628  12.592 -26.158  1.00 95.02           H  
ATOM   2890  HB3 ARG B  22       2.511  13.102 -24.885  1.00 95.02           H  
ATOM   2891  O   ARG B  22       2.298  10.851 -23.191  1.00 95.02           O  
ATOM   2892  CG  ARG B  22       4.242  14.344 -25.051  1.00 95.02           C  
ATOM   2893  HG2 ARG B  22       4.224  14.699 -24.021  1.00 95.02           H  
ATOM   2894  HG3 ARG B  22       5.277  14.268 -25.384  1.00 95.02           H  
ATOM   2895  CD  ARG B  22       3.476  15.326 -25.941  1.00 95.02           C  
ATOM   2896  HD2 ARG B  22       3.389  14.892 -26.938  1.00 95.02           H  
ATOM   2897  HD3 ARG B  22       2.480  15.472 -25.523  1.00 95.02           H  
ATOM   2898  NE  ARG B  22       4.170  16.620 -26.038  1.00 95.02           N  
ATOM   2899  HE  ARG B  22       4.998  16.728 -25.470  1.00 95.02           H  
ATOM   2900  NH1 ARG B  22       2.734  17.620 -27.520  1.00 95.02           N  
ATOM   2901 HH11 ARG B  22       2.107  16.837 -27.404  1.00 95.02           H  
ATOM   2902 HH12 ARG B  22       2.453  18.445 -28.030  1.00 95.02           H  
ATOM   2903  NH2 ARG B  22       4.574  18.705 -26.851  1.00 95.02           N  
ATOM   2904 HH21 ARG B  22       5.408  18.763 -26.283  1.00 95.02           H  
ATOM   2905 HH22 ARG B  22       4.342  19.499 -27.430  1.00 95.02           H  
ATOM   2906  CZ  ARG B  22       3.824  17.640 -26.800  1.00 95.02           C  
ATOM   2907  N   GLN B  23       3.362   9.747 -24.823  1.00 94.84           N  
ATOM   2908  H   GLN B  23       4.115   9.754 -25.496  1.00 94.84           H  
ATOM   2909  CA  GLN B  23       2.588   8.525 -24.654  1.00 94.84           C  
ATOM   2910  HA  GLN B  23       1.538   8.791 -24.528  1.00 94.84           H  
ATOM   2911  C   GLN B  23       2.999   7.794 -23.373  1.00 94.84           C  
ATOM   2912  CB  GLN B  23       2.704   7.660 -25.911  1.00 94.84           C  
ATOM   2913  HB2 GLN B  23       3.746   7.398 -26.093  1.00 94.84           H  
ATOM   2914  HB3 GLN B  23       2.325   8.227 -26.761  1.00 94.84           H  
ATOM   2915  O   GLN B  23       2.112   7.449 -22.599  1.00 94.84           O  
ATOM   2916  CG  GLN B  23       1.884   6.377 -25.747  1.00 94.84           C  
ATOM   2917  HG2 GLN B  23       2.341   5.767 -24.968  1.00 94.84           H  
ATOM   2918  HG3 GLN B  23       0.869   6.617 -25.431  1.00 94.84           H  
ATOM   2919  CD  GLN B  23       1.805   5.537 -27.011  1.00 94.84           C  
ATOM   2920  NE2 GLN B  23       1.342   4.318 -26.875  1.00 94.84           N  
ATOM   2921 HE21 GLN B  23       1.258   3.955 -25.936  1.00 94.84           H  
ATOM   2922 HE22 GLN B  23       1.388   3.686 -27.661  1.00 94.84           H  
ATOM   2923  OE1 GLN B  23       2.110   5.977 -28.116  1.00 94.84           O  
ATOM   2924  N   ARG B  24       4.307   7.663 -23.114  1.00 94.95           N  
ATOM   2925  H   ARG B  24       4.971   7.944 -23.821  1.00 94.95           H  
ATOM   2926  CA  ARG B  24       4.834   7.063 -21.884  1.00 94.95           C  
ATOM   2927  HA  ARG B  24       4.449   6.045 -21.818  1.00 94.95           H  
ATOM   2928  C   ARG B  24       4.333   7.782 -20.636  1.00 94.95           C  
ATOM   2929  CB  ARG B  24       6.372   7.024 -21.935  1.00 94.95           C  
ATOM   2930  HB2 ARG B  24       6.678   6.418 -22.788  1.00 94.95           H  
ATOM   2931  HB3 ARG B  24       6.757   8.033 -22.086  1.00 94.95           H  
ATOM   2932  O   ARG B  24       3.910   7.109 -19.711  1.00 94.95           O  
ATOM   2933  CG  ARG B  24       7.029   6.454 -20.665  1.00 94.95           C  
ATOM   2934  HG2 ARG B  24       6.832   7.112 -19.819  1.00 94.95           H  
ATOM   2935  HG3 ARG B  24       8.108   6.421 -20.819  1.00 94.95           H  
ATOM   2936  CD  ARG B  24       6.535   5.041 -20.334  1.00 94.95           C  
ATOM   2937  HD2 ARG B  24       5.465   5.074 -20.129  1.00 94.95           H  
ATOM   2938  HD3 ARG B  24       6.709   4.389 -21.190  1.00 94.95           H  
ATOM   2939  NE  ARG B  24       7.220   4.490 -19.154  1.00 94.95           N  
ATOM   2940  HE  ARG B  24       7.943   5.045 -18.718  1.00 94.95           H  
ATOM   2941  NH1 ARG B  24       5.895   2.626 -18.897  1.00 94.95           N  
ATOM   2942 HH11 ARG B  24       5.601   1.867 -18.299  1.00 94.95           H  
ATOM   2943 HH12 ARG B  24       5.295   2.940 -19.646  1.00 94.95           H  
ATOM   2944  NH2 ARG B  24       7.568   3.018 -17.464  1.00 94.95           N  
ATOM   2945 HH21 ARG B  24       7.270   2.235 -16.899  1.00 94.95           H  
ATOM   2946 HH22 ARG B  24       8.259   3.641 -17.072  1.00 94.95           H  
ATOM   2947  CZ  ARG B  24       6.892   3.380 -18.516  1.00 94.95           C  
ATOM   2948  N   ILE B  25       4.311   9.119 -20.642  1.00 96.86           N  
ATOM   2949  H   ILE B  25       4.766   9.596 -21.407  1.00 96.86           H  
ATOM   2950  CA  ILE B  25       3.723   9.908 -19.549  1.00 96.86           C  
ATOM   2951  HA  ILE B  25       4.269   9.695 -18.631  1.00 96.86           H  
ATOM   2952  C   ILE B  25       2.281   9.450 -19.301  1.00 96.86           C  
ATOM   2953  CB  ILE B  25       3.839  11.424 -19.830  1.00 96.86           C  
ATOM   2954  HB  ILE B  25       3.463  11.624 -20.833  1.00 96.86           H  
ATOM   2955  O   ILE B  25       1.997   8.940 -18.232  1.00 96.86           O  
ATOM   2956  CG1 ILE B  25       5.316  11.863 -19.748  1.00 96.86           C  
ATOM   2957 HG12 ILE B  25       5.924  11.187 -20.350  1.00 96.86           H  
ATOM   2958 HG13 ILE B  25       5.661  11.787 -18.717  1.00 96.86           H  
ATOM   2959  CG2 ILE B  25       3.015  12.248 -18.833  1.00 96.86           C  
ATOM   2960 HG21 ILE B  25       3.114  13.319 -19.010  1.00 96.86           H  
ATOM   2961 HG22 ILE B  25       3.339  12.029 -17.816  1.00 96.86           H  
ATOM   2962 HG23 ILE B  25       1.954  12.013 -18.917  1.00 96.86           H  
ATOM   2963  CD1 ILE B  25       5.576  13.286 -20.257  1.00 96.86           C  
ATOM   2964 HD11 ILE B  25       5.149  14.023 -19.577  1.00 96.86           H  
ATOM   2965 HD12 ILE B  25       5.151  13.413 -21.253  1.00 96.86           H  
ATOM   2966 HD13 ILE B  25       6.652  13.453 -20.311  1.00 96.86           H  
ATOM   2967  N   ARG B  26       1.392   9.492 -20.302  1.00 95.61           N  
ATOM   2968  H   ARG B  26       1.696   9.852 -21.195  1.00 95.61           H  
ATOM   2969  CA  ARG B  26      -0.016   9.079 -20.112  1.00 95.61           C  
ATOM   2970  HA  ARG B  26      -0.452   9.690 -19.321  1.00 95.61           H  
ATOM   2971  C   ARG B  26      -0.190   7.635 -19.630  1.00 95.61           C  
ATOM   2972  CB  ARG B  26      -0.813   9.272 -21.400  1.00 95.61           C  
ATOM   2973  HB2 ARG B  26      -1.787   8.797 -21.282  1.00 95.61           H  
ATOM   2974  HB3 ARG B  26      -0.285   8.779 -22.217  1.00 95.61           H  
ATOM   2975  O   ARG B  26      -1.127   7.370 -18.888  1.00 95.61           O  
ATOM   2976  CG  ARG B  26      -1.039  10.757 -21.707  1.00 95.61           C  
ATOM   2977  HG2 ARG B  26      -0.082  11.264 -21.831  1.00 95.61           H  
ATOM   2978  HG3 ARG B  26      -1.566  11.218 -20.872  1.00 95.61           H  
ATOM   2979  CD  ARG B  26      -1.875  10.928 -22.977  1.00 95.61           C  
ATOM   2980  HD2 ARG B  26      -2.839  10.440 -22.828  1.00 95.61           H  
ATOM   2981  HD3 ARG B  26      -2.039  11.994 -23.130  1.00 95.61           H  
ATOM   2982  NE  ARG B  26      -1.186  10.344 -24.145  1.00 95.61           N  
ATOM   2983  HE  ARG B  26      -0.387   9.768 -23.920  1.00 95.61           H  
ATOM   2984  NH1 ARG B  26      -2.529  11.235 -25.763  1.00 95.61           N  
ATOM   2985 HH11 ARG B  26      -3.047  11.683 -25.021  1.00 95.61           H  
ATOM   2986 HH12 ARG B  26      -2.868  11.256 -26.714  1.00 95.61           H  
ATOM   2987  NH2 ARG B  26      -0.890   9.816 -26.334  1.00 95.61           N  
ATOM   2988 HH21 ARG B  26      -1.222   9.825 -27.288  1.00 95.61           H  
ATOM   2989 HH22 ARG B  26      -0.183   9.152 -26.053  1.00 95.61           H  
ATOM   2990  CZ  ARG B  26      -1.534  10.469 -25.406  1.00 95.61           C  
ATOM   2991  N   GLU B  27       0.672   6.717 -20.062  1.00 95.76           N  
ATOM   2992  H   GLU B  27       1.415   7.006 -20.682  1.00 95.76           H  
ATOM   2993  CA  GLU B  27       0.671   5.320 -19.597  1.00 95.76           C  
ATOM   2994  HA  GLU B  27      -0.348   4.931 -19.612  1.00 95.76           H  
ATOM   2995  C   GLU B  27       1.160   5.179 -18.143  1.00 95.76           C  
ATOM   2996  CB  GLU B  27       1.529   4.458 -20.543  1.00 95.76           C  
ATOM   2997  HB2 GLU B  27       1.692   3.483 -20.085  1.00 95.76           H  
ATOM   2998  HB3 GLU B  27       2.498   4.941 -20.674  1.00 95.76           H  
ATOM   2999  O   GLU B  27       0.760   4.247 -17.460  1.00 95.76           O  
ATOM   3000  CG  GLU B  27       0.871   4.237 -21.920  1.00 95.76           C  
ATOM   3001  HG2 GLU B  27       0.558   5.200 -22.325  1.00 95.76           H  
ATOM   3002  HG3 GLU B  27      -0.026   3.633 -21.784  1.00 95.76           H  
ATOM   3003  CD  GLU B  27       1.791   3.554 -22.952  1.00 95.76           C  
ATOM   3004  OE1 GLU B  27       1.395   3.523 -24.148  1.00 95.76           O  
ATOM   3005  OE2 GLU B  27       2.907   3.118 -22.584  1.00 95.76           O  
ATOM   3006  N   LEU B  28       1.981   6.100 -17.637  1.00 96.04           N  
ATOM   3007  H   LEU B  28       2.299   6.855 -18.228  1.00 96.04           H  
ATOM   3008  CA  LEU B  28       2.400   6.111 -16.232  1.00 96.04           C  
ATOM   3009  HA  LEU B  28       2.575   5.089 -15.896  1.00 96.04           H  
ATOM   3010  C   LEU B  28       1.317   6.684 -15.302  1.00 96.04           C  
ATOM   3011  CB  LEU B  28       3.710   6.909 -16.111  1.00 96.04           C  
ATOM   3012  HB2 LEU B  28       3.880   7.148 -15.061  1.00 96.04           H  
ATOM   3013  HB3 LEU B  28       3.600   7.858 -16.636  1.00 96.04           H  
ATOM   3014  O   LEU B  28       1.114   6.174 -14.206  1.00 96.04           O  
ATOM   3015  CG  LEU B  28       4.947   6.169 -16.647  1.00 96.04           C  
ATOM   3016  HG  LEU B  28       4.741   5.740 -17.628  1.00 96.04           H  
ATOM   3017  CD1 LEU B  28       6.107   7.155 -16.792  1.00 96.04           C  
ATOM   3018 HD11 LEU B  28       6.356   7.577 -15.819  1.00 96.04           H  
ATOM   3019 HD12 LEU B  28       6.991   6.642 -17.170  1.00 96.04           H  
ATOM   3020 HD13 LEU B  28       5.831   7.957 -17.477  1.00 96.04           H  
ATOM   3021  CD2 LEU B  28       5.359   5.044 -15.697  1.00 96.04           C  
ATOM   3022 HD21 LEU B  28       4.657   4.212 -15.761  1.00 96.04           H  
ATOM   3023 HD22 LEU B  28       5.373   5.411 -14.671  1.00 96.04           H  
ATOM   3024 HD23 LEU B  28       6.368   4.701 -15.926  1.00 96.04           H  
ATOM   3025  N   GLU B  29       0.606   7.733 -15.724  1.00 96.28           N  
ATOM   3026  H   GLU B  29       0.880   8.148 -16.604  1.00 96.28           H  
ATOM   3027  CA  GLU B  29      -0.326   8.482 -14.852  1.00 96.28           C  
ATOM   3028  HA  GLU B  29      -0.090   8.242 -13.815  1.00 96.28           H  
ATOM   3029  C   GLU B  29      -1.801   8.071 -15.018  1.00 96.28           C  
ATOM   3030  CB  GLU B  29      -0.138  10.022 -14.979  1.00 96.28           C  
ATOM   3031  HB2 GLU B  29      -1.112  10.510 -14.955  1.00 96.28           H  
ATOM   3032  HB3 GLU B  29       0.422  10.368 -14.110  1.00 96.28           H  
ATOM   3033  O   GLU B  29      -2.569   8.126 -14.056  1.00 96.28           O  
ATOM   3034  CG  GLU B  29       0.617  10.482 -16.234  1.00 96.28           C  
ATOM   3035  HG2 GLU B  29       0.107  10.057 -17.098  1.00 96.28           H  
ATOM   3036  HG3 GLU B  29       1.631  10.090 -16.159  1.00 96.28           H  
ATOM   3037  CD  GLU B  29       0.739  11.999 -16.438  1.00 96.28           C  
ATOM   3038  OE1 GLU B  29       1.713  12.608 -15.926  1.00 96.28           O  
ATOM   3039  OE2 GLU B  29      -0.068  12.546 -17.224  1.00 96.28           O  
ATOM   3040  N   SER B  30      -2.226   7.649 -16.214  1.00 96.19           N  
ATOM   3041  H   SER B  30      -1.554   7.601 -16.967  1.00 96.19           H  
ATOM   3042  CA  SER B  30      -3.653   7.510 -16.559  1.00 96.19           C  
ATOM   3043  HA  SER B  30      -4.226   7.416 -15.636  1.00 96.19           H  
ATOM   3044  C   SER B  30      -3.987   6.254 -17.377  1.00 96.19           C  
ATOM   3045  CB  SER B  30      -4.162   8.765 -17.283  1.00 96.19           C  
ATOM   3046  HB2 SER B  30      -3.716   8.804 -18.276  1.00 96.19           H  
ATOM   3047  HB3 SER B  30      -5.245   8.701 -17.389  1.00 96.19           H  
ATOM   3048  O   SER B  30      -4.980   6.244 -18.116  1.00 96.19           O  
ATOM   3049  OG  SER B  30      -3.848   9.965 -16.605  1.00 96.19           O  
ATOM   3050  HG  SER B  30      -4.076   9.887 -15.675  1.00 96.19           H  
ATOM   3051  N   ASP B  31      -3.188   5.187 -17.262  1.00 97.28           N  
ATOM   3052  H   ASP B  31      -2.357   5.256 -16.692  1.00 97.28           H  
ATOM   3053  CA  ASP B  31      -3.485   3.902 -17.915  1.00 97.28           C  
ATOM   3054  HA  ASP B  31      -3.604   4.110 -18.978  1.00 97.28           H  
ATOM   3055  C   ASP B  31      -4.785   3.301 -17.338  1.00 97.28           C  
ATOM   3056  CB  ASP B  31      -2.298   2.927 -17.778  1.00 97.28           C  
ATOM   3057  HB2 ASP B  31      -2.283   2.498 -16.776  1.00 97.28           H  
ATOM   3058  HB3 ASP B  31      -1.394   3.520 -17.919  1.00 97.28           H  
ATOM   3059  O   ASP B  31      -4.908   3.186 -16.108  1.00 97.28           O  
ATOM   3060  CG  ASP B  31      -2.239   1.801 -18.825  1.00 97.28           C  
ATOM   3061  OD1 ASP B  31      -3.145   1.732 -19.683  1.00 97.28           O  
ATOM   3062  OD2 ASP B  31      -1.252   1.024 -18.822  1.00 97.28           O  
ATOM   3063  N   PRO B  32      -5.794   2.973 -18.171  1.00 98.42           N  
ATOM   3064  CA  PRO B  32      -6.993   2.279 -17.713  1.00 98.42           C  
ATOM   3065  HA  PRO B  32      -7.409   2.799 -16.850  1.00 98.42           H  
ATOM   3066  C   PRO B  32      -6.693   0.827 -17.318  1.00 98.42           C  
ATOM   3067  CB  PRO B  32      -7.986   2.356 -18.874  1.00 98.42           C  
ATOM   3068  HB2 PRO B  32      -8.592   3.256 -18.767  1.00 98.42           H  
ATOM   3069  HB3 PRO B  32      -8.625   1.475 -18.930  1.00 98.42           H  
ATOM   3070  O   PRO B  32      -6.066   0.071 -18.066  1.00 98.42           O  
ATOM   3071  CG  PRO B  32      -7.090   2.486 -20.103  1.00 98.42           C  
ATOM   3072  HG2 PRO B  32      -7.598   2.983 -20.929  1.00 98.42           H  
ATOM   3073  HG3 PRO B  32      -6.737   1.500 -20.406  1.00 98.42           H  
ATOM   3074  CD  PRO B  32      -5.913   3.304 -19.585  1.00 98.42           C  
ATOM   3075  HD2 PRO B  32      -6.128   4.368 -19.684  1.00 98.42           H  
ATOM   3076  HD3 PRO B  32      -5.019   3.056 -20.157  1.00 98.42           H  
ATOM   3077  N   ILE B  33      -7.220   0.409 -16.169  1.00 98.89           N  
ATOM   3078  H   ILE B  33      -7.773   1.059 -15.629  1.00 98.89           H  
ATOM   3079  CA  ILE B  33      -7.026  -0.940 -15.626  1.00 98.89           C  
ATOM   3080  HA  ILE B  33      -6.198  -1.426 -16.143  1.00 98.89           H  
ATOM   3081  C   ILE B  33      -8.277  -1.781 -15.888  1.00 98.89           C  
ATOM   3082  CB  ILE B  33      -6.645  -0.859 -14.134  1.00 98.89           C  
ATOM   3083  HB  ILE B  33      -7.478  -0.411 -13.591  1.00 98.89           H  
ATOM   3084  O   ILE B  33      -9.378  -1.388 -15.516  1.00 98.89           O  
ATOM   3085  CG1 ILE B  33      -5.400   0.025 -13.875  1.00 98.89           C  
ATOM   3086 HG12 ILE B  33      -5.145  -0.034 -12.817  1.00 98.89           H  
ATOM   3087 HG13 ILE B  33      -5.649   1.066 -14.084  1.00 98.89           H  
ATOM   3088  CG2 ILE B  33      -6.424  -2.262 -13.556  1.00 98.89           C  
ATOM   3089 HG21 ILE B  33      -6.113  -2.185 -12.515  1.00 98.89           H  
ATOM   3090 HG22 ILE B  33      -5.658  -2.797 -14.118  1.00 98.89           H  
ATOM   3091 HG23 ILE B  33      -7.349  -2.838 -13.591  1.00 98.89           H  
ATOM   3092  CD1 ILE B  33      -4.140  -0.337 -14.675  1.00 98.89           C  
ATOM   3093 HD11 ILE B  33      -3.318   0.303 -14.356  1.00 98.89           H  
ATOM   3094 HD12 ILE B  33      -4.304  -0.178 -15.741  1.00 98.89           H  
ATOM   3095 HD13 ILE B  33      -3.859  -1.375 -14.498  1.00 98.89           H  
ATOM   3096  N   ALA B  34      -8.126  -2.920 -16.557  1.00 98.90           N  
ATOM   3097  H   ALA B  34      -7.188  -3.273 -16.680  1.00 98.90           H  
ATOM   3098  CA  ALA B  34      -9.207  -3.851 -16.853  1.00 98.90           C  
ATOM   3099  HA  ALA B  34     -10.103  -3.290 -17.119  1.00 98.90           H  
ATOM   3100  C   ALA B  34      -9.555  -4.716 -15.636  1.00 98.90           C  
ATOM   3101  CB  ALA B  34      -8.801  -4.709 -18.059  1.00 98.90           C  
ATOM   3102  HB1 ALA B  34      -9.556  -5.475 -18.234  1.00 98.90           H  
ATOM   3103  HB2 ALA B  34      -7.854  -5.209 -17.856  1.00 98.90           H  
ATOM   3104  HB3 ALA B  34      -8.702  -4.082 -18.945  1.00 98.90           H  
ATOM   3105  O   ALA B  34      -8.670  -5.202 -14.935  1.00 98.90           O  
ATOM   3106  N   ILE B  35     -10.853  -4.944 -15.432  1.00 98.89           N  
ATOM   3107  H   ILE B  35     -11.515  -4.488 -16.044  1.00 98.89           H  
ATOM   3108  CA  ILE B  35     -11.375  -5.966 -14.520  1.00 98.89           C  
ATOM   3109  HA  ILE B  35     -10.638  -6.169 -13.743  1.00 98.89           H  
ATOM   3110  C   ILE B  35     -11.584  -7.244 -15.338  1.00 98.89           C  
ATOM   3111  CB  ILE B  35     -12.682  -5.499 -13.837  1.00 98.89           C  
ATOM   3112  HB  ILE B  35     -13.449  -5.378 -14.603  1.00 98.89           H  
ATOM   3113  O   ILE B  35     -12.401  -7.244 -16.266  1.00 98.89           O  
ATOM   3114  CG1 ILE B  35     -12.496  -4.135 -13.130  1.00 98.89           C  
ATOM   3115 HG12 ILE B  35     -12.147  -3.395 -13.850  1.00 98.89           H  
ATOM   3116 HG13 ILE B  35     -11.738  -4.233 -12.353  1.00 98.89           H  
ATOM   3117  CG2 ILE B  35     -13.152  -6.581 -12.845  1.00 98.89           C  
ATOM   3118 HG21 ILE B  35     -13.289  -7.538 -13.349  1.00 98.89           H  
ATOM   3119 HG22 ILE B  35     -14.108  -6.309 -12.397  1.00 98.89           H  
ATOM   3120 HG23 ILE B  35     -12.411  -6.711 -12.056  1.00 98.89           H  
ATOM   3121  CD1 ILE B  35     -13.765  -3.565 -12.488  1.00 98.89           C  
ATOM   3122 HD11 ILE B  35     -14.568  -3.524 -13.224  1.00 98.89           H  
ATOM   3123 HD12 ILE B  35     -13.565  -2.556 -12.127  1.00 98.89           H  
ATOM   3124 HD13 ILE B  35     -14.077  -4.180 -11.644  1.00 98.89           H  
ATOM   3125  N   VAL B  36     -10.848  -8.305 -15.005  1.00 98.78           N  
ATOM   3126  H   VAL B  36     -10.212  -8.214 -14.225  1.00 98.78           H  
ATOM   3127  CA  VAL B  36     -10.835  -9.574 -15.755  1.00 98.78           C  
ATOM   3128  HA  VAL B  36     -11.093  -9.376 -16.796  1.00 98.78           H  
ATOM   3129  C   VAL B  36     -11.881 -10.550 -15.218  1.00 98.78           C  
ATOM   3130  CB  VAL B  36      -9.426 -10.205 -15.736  1.00 98.78           C  
ATOM   3131  HB  VAL B  36      -9.138 -10.406 -14.704  1.00 98.78           H  
ATOM   3132  O   VAL B  36     -12.667 -11.115 -15.976  1.00 98.78           O  
ATOM   3133  CG1 VAL B  36      -9.399 -11.525 -16.514  1.00 98.78           C  
ATOM   3134 HG11 VAL B  36      -8.380 -11.908 -16.567  1.00 98.78           H  
ATOM   3135 HG12 VAL B  36      -9.782 -11.366 -17.522  1.00 98.78           H  
ATOM   3136 HG13 VAL B  36     -10.020 -12.270 -16.017  1.00 98.78           H  
ATOM   3137  CG2 VAL B  36      -8.384  -9.262 -16.353  1.00 98.78           C  
ATOM   3138 HG21 VAL B  36      -7.406  -9.743 -16.360  1.00 98.78           H  
ATOM   3139 HG22 VAL B  36      -8.303  -8.346 -15.768  1.00 98.78           H  
ATOM   3140 HG23 VAL B  36      -8.664  -9.017 -17.378  1.00 98.78           H  
ATOM   3141  N   SER B  37     -11.934 -10.713 -13.897  1.00 98.76           N  
ATOM   3142  H   SER B  37     -11.270 -10.217 -13.320  1.00 98.76           H  
ATOM   3143  CA  SER B  37     -12.884 -11.593 -13.215  1.00 98.76           C  
ATOM   3144  HA  SER B  37     -13.796 -11.653 -13.809  1.00 98.76           H  
ATOM   3145  C   SER B  37     -13.268 -11.042 -11.840  1.00 98.76           C  
ATOM   3146  CB  SER B  37     -12.317 -13.016 -13.105  1.00 98.76           C  
ATOM   3147  HB2 SER B  37     -13.089 -13.690 -12.732  1.00 98.76           H  
ATOM   3148  HB3 SER B  37     -12.003 -13.359 -14.091  1.00 98.76           H  
ATOM   3149  O   SER B  37     -12.698 -10.064 -11.348  1.00 98.76           O  
ATOM   3150  OG  SER B  37     -11.221 -13.039 -12.220  1.00 98.76           O  
ATOM   3151  HG  SER B  37     -11.013 -13.947 -11.987  1.00 98.76           H  
ATOM   3152  N   MET B  38     -14.283 -11.657 -11.235  1.00 98.82           N  
ATOM   3153  H   MET B  38     -14.672 -12.484 -11.664  1.00 98.82           H  
ATOM   3154  CA  MET B  38     -14.814 -11.298  -9.922  1.00 98.82           C  
ATOM   3155  HA  MET B  38     -14.001 -10.919  -9.302  1.00 98.82           H  
ATOM   3156  C   MET B  38     -15.380 -12.540  -9.224  1.00 98.82           C  
ATOM   3157  CB  MET B  38     -15.859 -10.176 -10.064  1.00 98.82           C  
ATOM   3158  HB2 MET B  38     -15.342  -9.266 -10.369  1.00 98.82           H  
ATOM   3159  HB3 MET B  38     -16.319  -9.994  -9.092  1.00 98.82           H  
ATOM   3160  O   MET B  38     -15.964 -13.403  -9.882  1.00 98.82           O  
ATOM   3161  CG  MET B  38     -16.961 -10.449 -11.096  1.00 98.82           C  
ATOM   3162  HG2 MET B  38     -16.504 -10.671 -12.060  1.00 98.82           H  
ATOM   3163  HG3 MET B  38     -17.530 -11.323 -10.778  1.00 98.82           H  
ATOM   3164  SD  MET B  38     -18.105  -9.062 -11.335  1.00 98.82           S  
ATOM   3165  CE  MET B  38     -19.217  -9.794 -12.559  1.00 98.82           C  
ATOM   3166  HE1 MET B  38     -19.971  -9.060 -12.844  1.00 98.82           H  
ATOM   3167  HE2 MET B  38     -19.705 -10.672 -12.134  1.00 98.82           H  
ATOM   3168  HE3 MET B  38     -18.649 -10.091 -13.440  1.00 98.82           H  
ATOM   3169  N   ALA B  39     -15.229 -12.617  -7.903  1.00 98.87           N  
ATOM   3170  H   ALA B  39     -14.728 -11.878  -7.431  1.00 98.87           H  
ATOM   3171  CA  ALA B  39     -15.754 -13.689  -7.059  1.00 98.87           C  
ATOM   3172  HA  ALA B  39     -16.603 -14.157  -7.557  1.00 98.87           H  
ATOM   3173  C   ALA B  39     -16.246 -13.116  -5.722  1.00 98.87           C  
ATOM   3174  CB  ALA B  39     -14.674 -14.757  -6.856  1.00 98.87           C  
ATOM   3175  HB1 ALA B  39     -15.065 -15.582  -6.261  1.00 98.87           H  
ATOM   3176  HB2 ALA B  39     -14.352 -15.150  -7.821  1.00 98.87           H  
ATOM   3177  HB3 ALA B  39     -13.816 -14.326  -6.340  1.00 98.87           H  
ATOM   3178  O   ALA B  39     -15.744 -12.092  -5.250  1.00 98.87           O  
ATOM   3179  N   CYS B  40     -17.257 -13.746  -5.123  1.00 98.73           N  
ATOM   3180  H   CYS B  40     -17.568 -14.643  -5.468  1.00 98.73           H  
ATOM   3181  CA  CYS B  40     -17.810 -13.283  -3.853  1.00 98.73           C  
ATOM   3182  HA  CYS B  40     -16.977 -12.921  -3.250  1.00 98.73           H  
ATOM   3183  C   CYS B  40     -18.475 -14.401  -3.041  1.00 98.73           C  
ATOM   3184  CB  CYS B  40     -18.767 -12.098  -4.094  1.00 98.73           C  
ATOM   3185  HB2 CYS B  40     -18.220 -11.302  -4.599  1.00 98.73           H  
ATOM   3186  HB3 CYS B  40     -19.108 -11.705  -3.137  1.00 98.73           H  
ATOM   3187  O   CYS B  40     -18.962 -15.398  -3.581  1.00 98.73           O  
ATOM   3188  SG  CYS B  40     -20.200 -12.580  -5.109  1.00 98.73           S  
ATOM   3189  HG  CYS B  40     -19.498 -13.320  -5.971  1.00 98.73           H  
ATOM   3190  N   ARG B  41     -18.526 -14.181  -1.730  1.00 98.75           N  
ATOM   3191  H   ARG B  41     -18.024 -13.372  -1.396  1.00 98.75           H  
ATOM   3192  CA  ARG B  41     -19.321 -14.891  -0.730  1.00 98.75           C  
ATOM   3193  HA  ARG B  41     -20.024 -15.574  -1.206  1.00 98.75           H  
ATOM   3194  C   ARG B  41     -20.120 -13.840   0.027  1.00 98.75           C  
ATOM   3195  CB  ARG B  41     -18.392 -15.658   0.228  1.00 98.75           C  
ATOM   3196  HB2 ARG B  41     -18.973 -16.017   1.078  1.00 98.75           H  
ATOM   3197  HB3 ARG B  41     -17.642 -14.971   0.619  1.00 98.75           H  
ATOM   3198  O   ARG B  41     -19.547 -13.056   0.778  1.00 98.75           O  
ATOM   3199  CG  ARG B  41     -17.665 -16.847  -0.409  1.00 98.75           C  
ATOM   3200  HG2 ARG B  41     -17.141 -16.533  -1.312  1.00 98.75           H  
ATOM   3201  HG3 ARG B  41     -16.928 -17.220   0.303  1.00 98.75           H  
ATOM   3202  CD  ARG B  41     -18.649 -17.974  -0.735  1.00 98.75           C  
ATOM   3203  HD2 ARG B  41     -19.333 -17.650  -1.519  1.00 98.75           H  
ATOM   3204  HD3 ARG B  41     -19.232 -18.202   0.157  1.00 98.75           H  
ATOM   3205  NE  ARG B  41     -17.937 -19.188  -1.146  1.00 98.75           N  
ATOM   3206  HE  ARG B  41     -17.616 -19.808  -0.416  1.00 98.75           H  
ATOM   3207  NH1 ARG B  41     -17.839 -18.802  -3.417  1.00 98.75           N  
ATOM   3208 HH11 ARG B  41     -17.314 -19.029  -4.250  1.00 98.75           H  
ATOM   3209 HH12 ARG B  41     -18.240 -17.878  -3.342  1.00 98.75           H  
ATOM   3210  NH2 ARG B  41     -16.900 -20.619  -2.519  1.00 98.75           N  
ATOM   3211 HH21 ARG B  41     -16.587 -20.875  -3.444  1.00 98.75           H  
ATOM   3212 HH22 ARG B  41     -16.528 -21.137  -1.736  1.00 98.75           H  
ATOM   3213  CZ  ARG B  41     -17.565 -19.520  -2.365  1.00 98.75           C  
ATOM   3214  N   LEU B  42     -21.422 -13.798  -0.210  1.00 98.66           N  
ATOM   3215  H   LEU B  42     -21.817 -14.486  -0.835  1.00 98.66           H  
ATOM   3216  CA  LEU B  42     -22.367 -12.849   0.368  1.00 98.66           C  
ATOM   3217  HA  LEU B  42     -21.859 -12.254   1.127  1.00 98.66           H  
ATOM   3218  C   LEU B  42     -23.511 -13.612   1.068  1.00 98.66           C  
ATOM   3219  CB  LEU B  42     -22.883 -11.916  -0.748  1.00 98.66           C  
ATOM   3220  HB2 LEU B  42     -23.280 -12.539  -1.550  1.00 98.66           H  
ATOM   3221  HB3 LEU B  42     -23.709 -11.314  -0.369  1.00 98.66           H  
ATOM   3222  O   LEU B  42     -23.764 -14.777   0.741  1.00 98.66           O  
ATOM   3223  CG  LEU B  42     -21.832 -10.977  -1.367  1.00 98.66           C  
ATOM   3224  HG  LEU B  42     -21.022 -11.569  -1.793  1.00 98.66           H  
ATOM   3225  CD1 LEU B  42     -22.480 -10.174  -2.495  1.00 98.66           C  
ATOM   3226 HD11 LEU B  42     -23.294  -9.566  -2.100  1.00 98.66           H  
ATOM   3227 HD12 LEU B  42     -22.865 -10.862  -3.247  1.00 98.66           H  
ATOM   3228 HD13 LEU B  42     -21.733  -9.529  -2.957  1.00 98.66           H  
ATOM   3229  CD2 LEU B  42     -21.243  -9.991  -0.358  1.00 98.66           C  
ATOM   3230 HD21 LEU B  42     -20.663 -10.533   0.388  1.00 98.66           H  
ATOM   3231 HD22 LEU B  42     -20.572  -9.298  -0.865  1.00 98.66           H  
ATOM   3232 HD23 LEU B  42     -22.040  -9.438   0.139  1.00 98.66           H  
ATOM   3233  N   PRO B  43     -24.189 -12.985   2.044  1.00 98.01           N  
ATOM   3234  CA  PRO B  43     -25.256 -13.613   2.824  1.00 98.01           C  
ATOM   3235  HA  PRO B  43     -24.859 -14.486   3.343  1.00 98.01           H  
ATOM   3236  C   PRO B  43     -26.438 -14.078   1.962  1.00 98.01           C  
ATOM   3237  CB  PRO B  43     -25.661 -12.562   3.866  1.00 98.01           C  
ATOM   3238  HB2 PRO B  43     -25.093 -12.733   4.781  1.00 98.01           H  
ATOM   3239  HB3 PRO B  43     -26.731 -12.562   4.075  1.00 98.01           H  
ATOM   3240  O   PRO B  43     -26.621 -13.623   0.832  1.00 98.01           O  
ATOM   3241  CG  PRO B  43     -25.194 -11.235   3.282  1.00 98.01           C  
ATOM   3242  HG2 PRO B  43     -25.930 -10.862   2.569  1.00 98.01           H  
ATOM   3243  HG3 PRO B  43     -24.991 -10.496   4.057  1.00 98.01           H  
ATOM   3244  CD  PRO B  43     -23.931 -11.647   2.545  1.00 98.01           C  
ATOM   3245  HD2 PRO B  43     -23.706 -10.925   1.760  1.00 98.01           H  
ATOM   3246  HD3 PRO B  43     -23.105 -11.710   3.254  1.00 98.01           H  
ATOM   3247  N   GLY B  44     -27.255 -14.986   2.502  1.00 97.64           N  
ATOM   3248  H   GLY B  44     -27.016 -15.390   3.397  1.00 97.64           H  
ATOM   3249  CA  GLY B  44     -28.438 -15.523   1.820  1.00 97.64           C  
ATOM   3250  HA2 GLY B  44     -29.024 -16.082   2.549  1.00 97.64           H  
ATOM   3251  HA3 GLY B  44     -29.049 -14.707   1.433  1.00 97.64           H  
ATOM   3252  C   GLY B  44     -28.101 -16.477   0.671  1.00 97.64           C  
ATOM   3253  O   GLY B  44     -28.770 -16.475  -0.363  1.00 97.64           O  
ATOM   3254  N   GLY B  45     -27.035 -17.267   0.826  1.00 97.25           N  
ATOM   3255  H   GLY B  45     -26.640 -17.314   1.754  1.00 97.25           H  
ATOM   3256  CA  GLY B  45     -26.601 -18.250  -0.174  1.00 97.25           C  
ATOM   3257  HA2 GLY B  45     -25.806 -18.852   0.267  1.00 97.25           H  
ATOM   3258  HA3 GLY B  45     -27.439 -18.908  -0.402  1.00 97.25           H  
ATOM   3259  C   GLY B  45     -26.074 -17.664  -1.495  1.00 97.25           C  
ATOM   3260  O   GLY B  45     -26.074 -18.359  -2.522  1.00 97.25           O  
ATOM   3261  N   VAL B  46     -25.634 -16.400  -1.505  1.00 98.28           N  
ATOM   3262  H   VAL B  46     -25.653 -15.883  -0.638  1.00 98.28           H  
ATOM   3263  CA  VAL B  46     -25.073 -15.730  -2.688  1.00 98.28           C  
ATOM   3264  HA  VAL B  46     -25.508 -16.178  -3.581  1.00 98.28           H  
ATOM   3265  C   VAL B  46     -23.561 -15.954  -2.748  1.00 98.28           C  
ATOM   3266  CB  VAL B  46     -25.450 -14.236  -2.720  1.00 98.28           C  
ATOM   3267  HB  VAL B  46     -25.087 -13.749  -1.815  1.00 98.28           H  
ATOM   3268  O   VAL B  46     -22.766 -15.180  -2.232  1.00 98.28           O  
ATOM   3269  CG1 VAL B  46     -24.863 -13.534  -3.955  1.00 98.28           C  
ATOM   3270 HG11 VAL B  46     -23.774 -13.516  -3.909  1.00 98.28           H  
ATOM   3271 HG12 VAL B  46     -25.180 -14.045  -4.864  1.00 98.28           H  
ATOM   3272 HG13 VAL B  46     -25.210 -12.501  -3.977  1.00 98.28           H  
ATOM   3273  CG2 VAL B  46     -26.970 -14.048  -2.782  1.00 98.28           C  
ATOM   3274 HG21 VAL B  46     -27.386 -14.546  -3.658  1.00 98.28           H  
ATOM   3275 HG22 VAL B  46     -27.205 -12.985  -2.822  1.00 98.28           H  
ATOM   3276 HG23 VAL B  46     -27.433 -14.454  -1.883  1.00 98.28           H  
ATOM   3277  N   ASN B  47     -23.142 -17.022  -3.421  1.00 97.83           N  
ATOM   3278  H   ASN B  47     -23.832 -17.686  -3.740  1.00 97.83           H  
ATOM   3279  CA  ASN B  47     -21.733 -17.399  -3.595  1.00 97.83           C  
ATOM   3280  HA  ASN B  47     -21.109 -16.742  -2.989  1.00 97.83           H  
ATOM   3281  C   ASN B  47     -21.219 -17.225  -5.039  1.00 97.83           C  
ATOM   3282  CB  ASN B  47     -21.549 -18.826  -3.057  1.00 97.83           C  
ATOM   3283  HB2 ASN B  47     -20.490 -19.082  -3.099  1.00 97.83           H  
ATOM   3284  HB3 ASN B  47     -21.859 -18.868  -2.013  1.00 97.83           H  
ATOM   3285  O   ASN B  47     -20.181 -17.762  -5.407  1.00 97.83           O  
ATOM   3286  CG  ASN B  47     -22.318 -19.883  -3.833  1.00 97.83           C  
ATOM   3287  ND2 ASN B  47     -21.935 -21.126  -3.673  1.00 97.83           N  
ATOM   3288 HD21 ASN B  47     -21.120 -21.332  -3.114  1.00 97.83           H  
ATOM   3289 HD22 ASN B  47     -22.391 -21.837  -4.227  1.00 97.83           H  
ATOM   3290  OD1 ASN B  47     -23.273 -19.624  -4.558  1.00 97.83           O  
ATOM   3291  N   THR B  48     -21.963 -16.508  -5.884  1.00 97.65           N  
ATOM   3292  H   THR B  48     -22.787 -16.054  -5.516  1.00 97.65           H  
ATOM   3293  CA  THR B  48     -21.592 -16.232  -7.277  1.00 97.65           C  
ATOM   3294  HA  THR B  48     -20.503 -16.204  -7.321  1.00 97.65           H  
ATOM   3295  C   THR B  48     -22.152 -14.878  -7.727  1.00 97.65           C  
ATOM   3296  CB  THR B  48     -22.049 -17.359  -8.224  1.00 97.65           C  
ATOM   3297  HB  THR B  48     -21.456 -18.250  -8.014  1.00 97.65           H  
ATOM   3298  O   THR B  48     -23.280 -14.535  -7.350  1.00 97.65           O  
ATOM   3299  CG2 THR B  48     -23.526 -17.731  -8.105  1.00 97.65           C  
ATOM   3300 HG21 THR B  48     -23.760 -18.516  -8.824  1.00 97.65           H  
ATOM   3301 HG22 THR B  48     -24.146 -16.859  -8.309  1.00 97.65           H  
ATOM   3302 HG23 THR B  48     -23.734 -18.108  -7.103  1.00 97.65           H  
ATOM   3303  OG1 THR B  48     -21.851 -16.991  -9.574  1.00 97.65           O  
ATOM   3304  HG1 THR B  48     -21.142 -17.548  -9.905  1.00 97.65           H  
ATOM   3305  N   PRO B  49     -21.435 -14.117  -8.582  1.00 98.48           N  
ATOM   3306  CA  PRO B  49     -21.930 -12.849  -9.121  1.00 98.48           C  
ATOM   3307  HA  PRO B  49     -22.033 -12.141  -8.298  1.00 98.48           H  
ATOM   3308  C   PRO B  49     -23.278 -12.957  -9.854  1.00 98.48           C  
ATOM   3309  CB  PRO B  49     -20.832 -12.359 -10.071  1.00 98.48           C  
ATOM   3310  HB2 PRO B  49     -21.023 -12.713 -11.084  1.00 98.48           H  
ATOM   3311  HB3 PRO B  49     -20.751 -11.272 -10.056  1.00 98.48           H  
ATOM   3312  O   PRO B  49     -24.051 -12.001  -9.856  1.00 98.48           O  
ATOM   3313  CG  PRO B  49     -19.560 -13.018  -9.544  1.00 98.48           C  
ATOM   3314  HG2 PRO B  49     -18.816 -13.155 -10.329  1.00 98.48           H  
ATOM   3315  HG3 PRO B  49     -19.151 -12.428  -8.723  1.00 98.48           H  
ATOM   3316  CD  PRO B  49     -20.061 -14.355  -9.016  1.00 98.48           C  
ATOM   3317  HD2 PRO B  49     -19.419 -14.677  -8.196  1.00 98.48           H  
ATOM   3318  HD3 PRO B  49     -20.048 -15.093  -9.819  1.00 98.48           H  
ATOM   3319  N   GLN B  50     -23.595 -14.115 -10.448  1.00 97.68           N  
ATOM   3320  H   GLN B  50     -22.938 -14.880 -10.404  1.00 97.68           H  
ATOM   3321  CA  GLN B  50     -24.877 -14.323 -11.133  1.00 97.68           C  
ATOM   3322  HA  GLN B  50     -25.019 -13.511 -11.847  1.00 97.68           H  
ATOM   3323  C   GLN B  50     -26.062 -14.280 -10.155  1.00 97.68           C  
ATOM   3324  CB  GLN B  50     -24.827 -15.649 -11.910  1.00 97.68           C  
ATOM   3325  HB2 GLN B  50     -24.625 -16.462 -11.213  1.00 97.68           H  
ATOM   3326  HB3 GLN B  50     -24.007 -15.610 -12.627  1.00 97.68           H  
ATOM   3327  O   GLN B  50     -27.043 -13.587 -10.415  1.00 97.68           O  
ATOM   3328  CG  GLN B  50     -26.132 -15.966 -12.661  1.00 97.68           C  
ATOM   3329  HG2 GLN B  50     -26.944 -16.081 -11.943  1.00 97.68           H  
ATOM   3330  HG3 GLN B  50     -26.021 -16.925 -13.168  1.00 97.68           H  
ATOM   3331  CD  GLN B  50     -26.525 -14.923 -13.704  1.00 97.68           C  
ATOM   3332  NE2 GLN B  50     -27.803 -14.774 -13.968  1.00 97.68           N  
ATOM   3333 HE21 GLN B  50     -28.479 -15.280 -13.413  1.00 97.68           H  
ATOM   3334 HE22 GLN B  50     -28.066 -14.064 -14.635  1.00 97.68           H  
ATOM   3335  OE1 GLN B  50     -25.703 -14.245 -14.306  1.00 97.68           O  
ATOM   3336  N   ARG B  51     -25.947 -14.954  -9.001  1.00 98.42           N  
ATOM   3337  H   ARG B  51     -25.075 -15.427  -8.813  1.00 98.42           H  
ATOM   3338  CA  ARG B  51     -26.976 -14.916  -7.948  1.00 98.42           C  
ATOM   3339  HA  ARG B  51     -27.950 -15.137  -8.384  1.00 98.42           H  
ATOM   3340  C   ARG B  51     -27.105 -13.522  -7.339  1.00 98.42           C  
ATOM   3341  CB  ARG B  51     -26.685 -15.936  -6.838  1.00 98.42           C  
ATOM   3342  HB2 ARG B  51     -25.638 -15.874  -6.541  1.00 98.42           H  
ATOM   3343  HB3 ARG B  51     -27.294 -15.677  -5.972  1.00 98.42           H  
ATOM   3344  O   ARG B  51     -28.213 -13.101  -7.029  1.00 98.42           O  
ATOM   3345  CG  ARG B  51     -27.036 -17.373  -7.239  1.00 98.42           C  
ATOM   3346  HG2 ARG B  51     -28.073 -17.417  -7.572  1.00 98.42           H  
ATOM   3347  HG3 ARG B  51     -26.387 -17.703  -8.051  1.00 98.42           H  
ATOM   3348  CD  ARG B  51     -26.859 -18.281  -6.015  1.00 98.42           C  
ATOM   3349  HD2 ARG B  51     -27.583 -17.990  -5.255  1.00 98.42           H  
ATOM   3350  HD3 ARG B  51     -25.857 -18.139  -5.609  1.00 98.42           H  
ATOM   3351  NE  ARG B  51     -27.036 -19.701  -6.355  1.00 98.42           N  
ATOM   3352  HE  ARG B  51     -27.163 -19.922  -7.333  1.00 98.42           H  
ATOM   3353  NH1 ARG B  51     -26.919 -20.516  -4.203  1.00 98.42           N  
ATOM   3354 HH11 ARG B  51     -26.722 -19.594  -3.839  1.00 98.42           H  
ATOM   3355 HH12 ARG B  51     -26.857 -21.285  -3.552  1.00 98.42           H  
ATOM   3356  NH2 ARG B  51     -27.132 -21.928  -5.915  1.00 98.42           N  
ATOM   3357 HH21 ARG B  51     -27.175 -22.116  -6.906  1.00 98.42           H  
ATOM   3358 HH22 ARG B  51     -27.083 -22.683  -5.246  1.00 98.42           H  
ATOM   3359  CZ  ARG B  51     -27.029 -20.699  -5.490  1.00 98.42           C  
ATOM   3360  N   LEU B  52     -25.995 -12.785  -7.216  1.00 98.55           N  
ATOM   3361  H   LEU B  52     -25.107 -13.207  -7.447  1.00 98.55           H  
ATOM   3362  CA  LEU B  52     -26.034 -11.386  -6.785  1.00 98.55           C  
ATOM   3363  HA  LEU B  52     -26.545 -11.341  -5.823  1.00 98.55           H  
ATOM   3364  C   LEU B  52     -26.844 -10.532  -7.771  1.00 98.55           C  
ATOM   3365  CB  LEU B  52     -24.598 -10.854  -6.610  1.00 98.55           C  
ATOM   3366  HB2 LEU B  52     -24.091 -11.445  -5.847  1.00 98.55           H  
ATOM   3367  HB3 LEU B  52     -24.055 -10.986  -7.546  1.00 98.55           H  
ATOM   3368  O   LEU B  52     -27.695  -9.755  -7.350  1.00 98.55           O  
ATOM   3369  CG  LEU B  52     -24.520  -9.364  -6.226  1.00 98.55           C  
ATOM   3370  HG  LEU B  52     -24.976  -8.763  -7.013  1.00 98.55           H  
ATOM   3371  CD1 LEU B  52     -25.229  -9.059  -4.904  1.00 98.55           C  
ATOM   3372 HD11 LEU B  52     -25.063  -8.019  -4.624  1.00 98.55           H  
ATOM   3373 HD12 LEU B  52     -24.851  -9.708  -4.114  1.00 98.55           H  
ATOM   3374 HD13 LEU B  52     -26.303  -9.213  -5.009  1.00 98.55           H  
ATOM   3375  CD2 LEU B  52     -23.055  -8.939  -6.119  1.00 98.55           C  
ATOM   3376 HD21 LEU B  52     -22.549  -9.528  -5.355  1.00 98.55           H  
ATOM   3377 HD22 LEU B  52     -22.556  -9.095  -7.076  1.00 98.55           H  
ATOM   3378 HD23 LEU B  52     -22.993  -7.883  -5.856  1.00 98.55           H  
ATOM   3379  N   TRP B  53     -26.621 -10.685  -9.079  1.00 98.72           N  
ATOM   3380  H   TRP B  53     -25.905 -11.329  -9.382  1.00 98.72           H  
ATOM   3381  CA  TRP B  53     -27.395  -9.954 -10.086  1.00 98.72           C  
ATOM   3382  HA  TRP B  53     -27.302  -8.886  -9.892  1.00 98.72           H  
ATOM   3383  C   TRP B  53     -28.892 -10.278 -10.035  1.00 98.72           C  
ATOM   3384  CB  TRP B  53     -26.848 -10.246 -11.484  1.00 98.72           C  
ATOM   3385  HB2 TRP B  53     -25.822  -9.881 -11.546  1.00 98.72           H  
ATOM   3386  HB3 TRP B  53     -26.830 -11.323 -11.653  1.00 98.72           H  
ATOM   3387  O   TRP B  53     -29.717  -9.367 -10.109  1.00 98.72           O  
ATOM   3388  CG  TRP B  53     -27.647  -9.600 -12.568  1.00 98.72           C  
ATOM   3389  CD1 TRP B  53     -28.406 -10.250 -13.478  1.00 98.72           C  
ATOM   3390  HD1 TRP B  53     -28.496 -11.324 -13.538  1.00 98.72           H  
ATOM   3391  CD2 TRP B  53     -27.855  -8.178 -12.806  1.00 98.72           C  
ATOM   3392  CE2 TRP B  53     -28.771  -8.035 -13.892  1.00 98.72           C  
ATOM   3393  CE3 TRP B  53     -27.362  -6.997 -12.212  1.00 98.72           C  
ATOM   3394  HE3 TRP B  53     -26.687  -7.068 -11.372  1.00 98.72           H  
ATOM   3395  NE1 TRP B  53     -29.058  -9.329 -14.276  1.00 98.72           N  
ATOM   3396  HE1 TRP B  53     -29.663  -9.591 -15.041  1.00 98.72           H  
ATOM   3397  CH2 TRP B  53     -28.674  -5.628 -13.745  1.00 98.72           C  
ATOM   3398  HH2 TRP B  53     -29.005  -4.653 -14.070  1.00 98.72           H  
ATOM   3399  CZ2 TRP B  53     -29.186  -6.782 -14.360  1.00 98.72           C  
ATOM   3400  HZ2 TRP B  53     -29.900  -6.698 -15.166  1.00 98.72           H  
ATOM   3401  CZ3 TRP B  53     -27.758  -5.733 -12.684  1.00 98.72           C  
ATOM   3402  HZ3 TRP B  53     -27.377  -4.839 -12.214  1.00 98.72           H  
ATOM   3403  N   GLU B  54     -29.243 -11.557  -9.891  1.00 98.51           N  
ATOM   3404  H   GLU B  54     -28.515 -12.257  -9.856  1.00 98.51           H  
ATOM   3405  CA  GLU B  54     -30.633 -12.006  -9.757  1.00 98.51           C  
ATOM   3406  HA  GLU B  54     -31.203 -11.673 -10.625  1.00 98.51           H  
ATOM   3407  C   GLU B  54     -31.305 -11.367  -8.534  1.00 98.51           C  
ATOM   3408  CB  GLU B  54     -30.673 -13.544  -9.717  1.00 98.51           C  
ATOM   3409  HB2 GLU B  54     -31.662 -13.876  -9.401  1.00 98.51           H  
ATOM   3410  HB3 GLU B  54     -29.936 -13.898  -8.997  1.00 98.51           H  
ATOM   3411  O   GLU B  54     -32.338 -10.713  -8.690  1.00 98.51           O  
ATOM   3412  CG  GLU B  54     -30.379 -14.126 -11.112  1.00 98.51           C  
ATOM   3413  HG2 GLU B  54     -31.250 -13.957 -11.745  1.00 98.51           H  
ATOM   3414  HG3 GLU B  54     -29.551 -13.581 -11.564  1.00 98.51           H  
ATOM   3415  CD  GLU B  54     -30.020 -15.621 -11.135  1.00 98.51           C  
ATOM   3416  OE1 GLU B  54     -29.668 -16.078 -12.253  1.00 98.51           O  
ATOM   3417  OE2 GLU B  54     -30.047 -16.293 -10.079  1.00 98.51           O  
ATOM   3418  N   LEU B  55     -30.654 -11.428  -7.366  1.00 98.44           N  
ATOM   3419  H   LEU B  55     -29.808 -11.978  -7.320  1.00 98.44           H  
ATOM   3420  CA  LEU B  55     -31.115 -10.784  -6.131  1.00 98.44           C  
ATOM   3421  HA  LEU B  55     -32.059 -11.241  -5.835  1.00 98.44           H  
ATOM   3422  C   LEU B  55     -31.361  -9.276  -6.318  1.00 98.44           C  
ATOM   3423  CB  LEU B  55     -30.055 -11.036  -5.038  1.00 98.44           C  
ATOM   3424  HB2 LEU B  55     -29.928 -12.109  -4.899  1.00 98.44           H  
ATOM   3425  HB3 LEU B  55     -29.103 -10.635  -5.387  1.00 98.44           H  
ATOM   3426  O   LEU B  55     -32.408  -8.757  -5.925  1.00 98.44           O  
ATOM   3427  CG  LEU B  55     -30.383 -10.387  -3.679  1.00 98.44           C  
ATOM   3428  HG  LEU B  55     -30.694  -9.352  -3.821  1.00 98.44           H  
ATOM   3429  CD1 LEU B  55     -31.495 -11.144  -2.955  1.00 98.44           C  
ATOM   3430 HD11 LEU B  55     -31.722 -10.646  -2.012  1.00 98.44           H  
ATOM   3431 HD12 LEU B  55     -32.394 -11.167  -3.571  1.00 98.44           H  
ATOM   3432 HD13 LEU B  55     -31.180 -12.167  -2.748  1.00 98.44           H  
ATOM   3433  CD2 LEU B  55     -29.140 -10.365  -2.794  1.00 98.44           C  
ATOM   3434 HD21 LEU B  55     -28.837 -11.383  -2.549  1.00 98.44           H  
ATOM   3435 HD22 LEU B  55     -28.325  -9.852  -3.304  1.00 98.44           H  
ATOM   3436 HD23 LEU B  55     -29.364  -9.826  -1.874  1.00 98.44           H  
ATOM   3437  N   LEU B  56     -30.407  -8.569  -6.932  1.00 98.43           N  
ATOM   3438  H   LEU B  56     -29.570  -9.059  -7.215  1.00 98.43           H  
ATOM   3439  CA  LEU B  56     -30.491  -7.121  -7.149  1.00 98.43           C  
ATOM   3440  HA  LEU B  56     -30.675  -6.625  -6.196  1.00 98.43           H  
ATOM   3441  C   LEU B  56     -31.652  -6.748  -8.072  1.00 98.43           C  
ATOM   3442  CB  LEU B  56     -29.171  -6.619  -7.759  1.00 98.43           C  
ATOM   3443  HB2 LEU B  56     -28.933  -7.238  -8.623  1.00 98.43           H  
ATOM   3444  HB3 LEU B  56     -29.317  -5.599  -8.115  1.00 98.43           H  
ATOM   3445  O   LEU B  56     -32.382  -5.795  -7.804  1.00 98.43           O  
ATOM   3446  CG  LEU B  56     -27.975  -6.624  -6.794  1.00 98.43           C  
ATOM   3447  HG  LEU B  56     -27.894  -7.585  -6.286  1.00 98.43           H  
ATOM   3448  CD1 LEU B  56     -26.698  -6.371  -7.598  1.00 98.43           C  
ATOM   3449 HD11 LEU B  56     -26.816  -5.470  -8.201  1.00 98.43           H  
ATOM   3450 HD12 LEU B  56     -25.849  -6.266  -6.922  1.00 98.43           H  
ATOM   3451 HD13 LEU B  56     -26.518  -7.221  -8.256  1.00 98.43           H  
ATOM   3452  CD2 LEU B  56     -28.099  -5.553  -5.716  1.00 98.43           C  
ATOM   3453 HD21 LEU B  56     -29.001  -5.716  -5.127  1.00 98.43           H  
ATOM   3454 HD22 LEU B  56     -27.247  -5.628  -5.042  1.00 98.43           H  
ATOM   3455 HD23 LEU B  56     -28.141  -4.558  -6.161  1.00 98.43           H  
ATOM   3456  N   ARG B  57     -31.837  -7.495  -9.163  1.00 98.06           N  
ATOM   3457  H   ARG B  57     -31.217  -8.280  -9.305  1.00 98.06           H  
ATOM   3458  CA  ARG B  57     -32.862  -7.197 -10.171  1.00 98.06           C  
ATOM   3459  HA  ARG B  57     -32.823  -6.129 -10.384  1.00 98.06           H  
ATOM   3460  C   ARG B  57     -34.277  -7.493  -9.673  1.00 98.06           C  
ATOM   3461  CB  ARG B  57     -32.523  -7.991 -11.433  1.00 98.06           C  
ATOM   3462  HB2 ARG B  57     -32.889  -9.012 -11.327  1.00 98.06           H  
ATOM   3463  HB3 ARG B  57     -31.441  -8.026 -11.554  1.00 98.06           H  
ATOM   3464  O   ARG B  57     -35.222  -6.837 -10.115  1.00 98.06           O  
ATOM   3465  CG  ARG B  57     -33.099  -7.329 -12.687  1.00 98.06           C  
ATOM   3466  HG2 ARG B  57     -34.175  -7.178 -12.592  1.00 98.06           H  
ATOM   3467  HG3 ARG B  57     -32.619  -6.360 -12.828  1.00 98.06           H  
ATOM   3468  CD  ARG B  57     -32.800  -8.211 -13.898  1.00 98.06           C  
ATOM   3469  HD2 ARG B  57     -31.774  -8.574 -13.826  1.00 98.06           H  
ATOM   3470  HD3 ARG B  57     -32.858  -7.595 -14.795  1.00 98.06           H  
ATOM   3471  NE  ARG B  57     -33.732  -9.355 -13.962  1.00 98.06           N  
ATOM   3472  HE  ARG B  57     -33.666 -10.016 -13.201  1.00 98.06           H  
ATOM   3473  NH1 ARG B  57     -34.840  -8.706 -15.857  1.00 98.06           N  
ATOM   3474 HH11 ARG B  57     -34.275  -7.868 -15.857  1.00 98.06           H  
ATOM   3475 HH12 ARG B  57     -35.612  -8.793 -16.503  1.00 98.06           H  
ATOM   3476  NH2 ARG B  57     -35.472 -10.567 -14.766  1.00 98.06           N  
ATOM   3477 HH21 ARG B  57     -36.213 -10.713 -15.437  1.00 98.06           H  
ATOM   3478 HH22 ARG B  57     -35.364 -11.186 -13.976  1.00 98.06           H  
ATOM   3479  CZ  ARG B  57     -34.674  -9.538 -14.863  1.00 98.06           C  
ATOM   3480  N   GLU B  58     -34.412  -8.472  -8.780  1.00 97.30           N  
ATOM   3481  H   GLU B  58     -33.593  -9.011  -8.537  1.00 97.30           H  
ATOM   3482  CA  GLU B  58     -35.654  -8.792  -8.068  1.00 97.30           C  
ATOM   3483  HA  GLU B  58     -36.489  -8.787  -8.768  1.00 97.30           H  
ATOM   3484  C   GLU B  58     -35.996  -7.767  -6.978  1.00 97.30           C  
ATOM   3485  CB  GLU B  58     -35.539 -10.200  -7.457  1.00 97.30           C  
ATOM   3486  HB2 GLU B  58     -36.374 -10.360  -6.775  1.00 97.30           H  
ATOM   3487  HB3 GLU B  58     -34.609 -10.278  -6.894  1.00 97.30           H  
ATOM   3488  O   GLU B  58     -37.153  -7.685  -6.569  1.00 97.30           O  
ATOM   3489  CG  GLU B  58     -35.588 -11.283  -8.547  1.00 97.30           C  
ATOM   3490  HG2 GLU B  58     -36.555 -11.216  -9.045  1.00 97.30           H  
ATOM   3491  HG3 GLU B  58     -34.830 -11.081  -9.304  1.00 97.30           H  
ATOM   3492  CD  GLU B  58     -35.405 -12.714  -8.019  1.00 97.30           C  
ATOM   3493  OE1 GLU B  58     -35.284 -13.607  -8.891  1.00 97.30           O  
ATOM   3494  OE2 GLU B  58     -35.491 -12.926  -6.788  1.00 97.30           O  
ATOM   3495  N   GLY B  59     -35.017  -6.971  -6.533  1.00 97.82           N  
ATOM   3496  H   GLY B  59     -34.092  -7.073  -6.927  1.00 97.82           H  
ATOM   3497  CA  GLY B  59     -35.169  -6.097  -5.372  1.00 97.82           C  
ATOM   3498  HA2 GLY B  59     -36.068  -5.490  -5.483  1.00 97.82           H  
ATOM   3499  HA3 GLY B  59     -34.301  -5.440  -5.308  1.00 97.82           H  
ATOM   3500  C   GLY B  59     -35.271  -6.890  -4.068  1.00 97.82           C  
ATOM   3501  O   GLY B  59     -36.057  -6.532  -3.194  1.00 97.82           O  
ATOM   3502  N   GLY B  60     -34.533  -7.998  -3.956  1.00 97.32           N  
ATOM   3503  H   GLY B  60     -33.899  -8.235  -4.707  1.00 97.32           H  
ATOM   3504  CA  GLY B  60     -34.526  -8.842  -2.762  1.00 97.32           C  
ATOM   3505  HA2 GLY B  60     -34.152  -9.832  -3.022  1.00 97.32           H  
ATOM   3506  HA3 GLY B  60     -35.549  -8.956  -2.403  1.00 97.32           H  
ATOM   3507  C   GLY B  60     -33.671  -8.282  -1.620  1.00 97.32           C  
ATOM   3508  O   GLY B  60     -32.799  -7.434  -1.830  1.00 97.32           O  
ATOM   3509  N   GLU B  61     -33.910  -8.809  -0.416  1.00 95.24           N  
ATOM   3510  H   GLU B  61     -34.618  -9.526  -0.342  1.00 95.24           H  
ATOM   3511  CA  GLU B  61     -33.103  -8.588   0.790  1.00 95.24           C  
ATOM   3512  HA  GLU B  61     -32.297  -7.889   0.564  1.00 95.24           H  
ATOM   3513  C   GLU B  61     -32.476  -9.902   1.273  1.00 95.24           C  
ATOM   3514  CB  GLU B  61     -33.941  -8.006   1.945  1.00 95.24           C  
ATOM   3515  HB2 GLU B  61     -33.390  -8.162   2.873  1.00 95.24           H  
ATOM   3516  HB3 GLU B  61     -34.879  -8.556   2.018  1.00 95.24           H  
ATOM   3517  O   GLU B  61     -33.107 -10.959   1.206  1.00 95.24           O  
ATOM   3518  CG  GLU B  61     -34.226  -6.503   1.843  1.00 95.24           C  
ATOM   3519  HG2 GLU B  61     -34.887  -6.324   0.995  1.00 95.24           H  
ATOM   3520  HG3 GLU B  61     -33.287  -5.980   1.663  1.00 95.24           H  
ATOM   3521  CD  GLU B  61     -34.883  -5.969   3.132  1.00 95.24           C  
ATOM   3522  OE1 GLU B  61     -34.449  -4.907   3.624  1.00 95.24           O  
ATOM   3523  OE2 GLU B  61     -35.818  -6.618   3.662  1.00 95.24           O  
ATOM   3524  N   THR B  62     -31.268  -9.825   1.835  1.00 97.03           N  
ATOM   3525  H   THR B  62     -30.764  -8.953   1.758  1.00 97.03           H  
ATOM   3526  CA  THR B  62     -30.563 -10.961   2.472  1.00 97.03           C  
ATOM   3527  HA  THR B  62     -31.127 -11.873   2.274  1.00 97.03           H  
ATOM   3528  C   THR B  62     -30.507 -10.866   4.001  1.00 97.03           C  
ATOM   3529  CB  THR B  62     -29.166 -11.169   1.861  1.00 97.03           C  
ATOM   3530  HB  THR B  62     -28.555 -11.813   2.493  1.00 97.03           H  
ATOM   3531  O   THR B  62     -29.712 -11.550   4.645  1.00 97.03           O  
ATOM   3532  CG2 THR B  62     -29.272 -11.824   0.492  1.00 97.03           C  
ATOM   3533 HG21 THR B  62     -28.289 -11.865   0.024  1.00 97.03           H  
ATOM   3534 HG22 THR B  62     -29.947 -11.249  -0.141  1.00 97.03           H  
ATOM   3535 HG23 THR B  62     -29.669 -12.835   0.591  1.00 97.03           H  
ATOM   3536  OG1 THR B  62     -28.516  -9.936   1.678  1.00 97.03           O  
ATOM   3537  HG1 THR B  62     -28.043  -9.739   2.490  1.00 97.03           H  
ATOM   3538  N   LEU B  63     -31.342 -10.015   4.607  1.00 94.68           N  
ATOM   3539  H   LEU B  63     -31.996  -9.501   4.034  1.00 94.68           H  
ATOM   3540  CA  LEU B  63     -31.408  -9.855   6.059  1.00 94.68           C  
ATOM   3541  HA  LEU B  63     -30.383  -9.774   6.421  1.00 94.68           H  
ATOM   3542  C   LEU B  63     -32.052 -11.086   6.723  1.00 94.68           C  
ATOM   3543  CB  LEU B  63     -32.159  -8.553   6.396  1.00 94.68           C  
ATOM   3544  HB2 LEU B  63     -31.949  -7.798   5.637  1.00 94.68           H  
ATOM   3545  HB3 LEU B  63     -33.229  -8.754   6.366  1.00 94.68           H  
ATOM   3546  O   LEU B  63     -33.122 -11.546   6.321  1.00 94.68           O  
ATOM   3547  CG  LEU B  63     -31.773  -7.975   7.769  1.00 94.68           C  
ATOM   3548  HG  LEU B  63     -31.706  -8.780   8.501  1.00 94.68           H  
ATOM   3549  CD1 LEU B  63     -30.436  -7.234   7.704  1.00 94.68           C  
ATOM   3550 HD11 LEU B  63     -29.643  -7.899   7.363  1.00 94.68           H  
ATOM   3551 HD12 LEU B  63     -30.508  -6.393   7.014  1.00 94.68           H  
ATOM   3552 HD13 LEU B  63     -30.179  -6.849   8.691  1.00 94.68           H  
ATOM   3553  CD2 LEU B  63     -32.838  -6.983   8.231  1.00 94.68           C  
ATOM   3554 HD21 LEU B  63     -32.947  -6.203   7.477  1.00 94.68           H  
ATOM   3555 HD22 LEU B  63     -33.794  -7.491   8.363  1.00 94.68           H  
ATOM   3556 HD23 LEU B  63     -32.543  -6.517   9.171  1.00 94.68           H  
ATOM   3557  N   SER B  64     -31.427 -11.593   7.782  1.00 97.07           N  
ATOM   3558  H   SER B  64     -30.583 -11.137   8.098  1.00 97.07           H  
ATOM   3559  CA  SER B  64     -31.852 -12.782   8.530  1.00 97.07           C  
ATOM   3560  HA  SER B  64     -32.902 -12.985   8.319  1.00 97.07           H  
ATOM   3561  C   SER B  64     -31.724 -12.558  10.044  1.00 97.07           C  
ATOM   3562  CB  SER B  64     -31.044 -13.993   8.046  1.00 97.07           C  
ATOM   3563  HB2 SER B  64     -31.453 -14.907   8.475  1.00 97.07           H  
ATOM   3564  HB3 SER B  64     -31.107 -14.060   6.959  1.00 97.07           H  
ATOM   3565  O   SER B  64     -31.387 -11.458  10.485  1.00 97.07           O  
ATOM   3566  OG  SER B  64     -29.695 -13.871   8.428  1.00 97.07           O  
ATOM   3567  HG  SER B  64     -29.373 -13.002   8.177  1.00 97.07           H  
ATOM   3568  N   GLY B  65     -32.063 -13.569  10.849  1.00 96.93           N  
ATOM   3569  H   GLY B  65     -32.207 -14.473  10.422  1.00 96.93           H  
ATOM   3570  CA  GLY B  65     -31.760 -13.557  12.284  1.00 96.93           C  
ATOM   3571  HA2 GLY B  65     -32.383 -14.287  12.802  1.00 96.93           H  
ATOM   3572  HA3 GLY B  65     -31.970 -12.573  12.704  1.00 96.93           H  
ATOM   3573  C   GLY B  65     -30.292 -13.897  12.558  1.00 96.93           C  
ATOM   3574  O   GLY B  65     -29.575 -14.337  11.662  1.00 96.93           O  
ATOM   3575  N   PHE B  66     -29.846 -13.726  13.801  1.00 97.57           N  
ATOM   3576  H   PHE B  66     -30.440 -13.271  14.479  1.00 97.57           H  
ATOM   3577  CA  PHE B  66     -28.487 -14.105  14.198  1.00 97.57           C  
ATOM   3578  HA  PHE B  66     -27.802 -13.593  13.523  1.00 97.57           H  
ATOM   3579  C   PHE B  66     -28.200 -15.614  14.031  1.00 97.57           C  
ATOM   3580  CB  PHE B  66     -28.217 -13.635  15.639  1.00 97.57           C  
ATOM   3581  HB2 PHE B  66     -28.979 -14.073  16.283  1.00 97.57           H  
ATOM   3582  HB3 PHE B  66     -27.252 -14.033  15.952  1.00 97.57           H  
ATOM   3583  O   PHE B  66     -29.096 -16.440  14.247  1.00 97.57           O  
ATOM   3584  CG  PHE B  66     -28.180 -12.129  15.878  1.00 97.57           C  
ATOM   3585  CD1 PHE B  66     -27.957 -11.226  14.822  1.00 97.57           C  
ATOM   3586  HD1 PHE B  66     -27.859 -11.586  13.808  1.00 97.57           H  
ATOM   3587  CD2 PHE B  66     -28.341 -11.612  17.178  1.00 97.57           C  
ATOM   3588  HD2 PHE B  66     -28.535 -12.269  18.013  1.00 97.57           H  
ATOM   3589  CE1 PHE B  66     -27.868  -9.845  15.046  1.00 97.57           C  
ATOM   3590  HE1 PHE B  66     -27.689  -9.165  14.226  1.00 97.57           H  
ATOM   3591  CE2 PHE B  66     -28.269 -10.226  17.407  1.00 97.57           C  
ATOM   3592  HE2 PHE B  66     -28.423  -9.821  18.396  1.00 97.57           H  
ATOM   3593  CZ  PHE B  66     -28.017  -9.346  16.345  1.00 97.57           C  
ATOM   3594  HZ  PHE B  66     -27.956  -8.283  16.530  1.00 97.57           H  
ATOM   3595  N   PRO B  67     -26.955 -15.990  13.673  1.00 97.53           N  
ATOM   3596  CA  PRO B  67     -26.546 -17.383  13.533  1.00 97.53           C  
ATOM   3597  HA  PRO B  67     -27.209 -17.884  12.827  1.00 97.53           H  
ATOM   3598  C   PRO B  67     -26.611 -18.117  14.879  1.00 97.53           C  
ATOM   3599  CB  PRO B  67     -25.131 -17.348  12.945  1.00 97.53           C  
ATOM   3600  HB2 PRO B  67     -24.517 -18.176  13.298  1.00 97.53           H  
ATOM   3601  HB3 PRO B  67     -25.191 -17.361  11.857  1.00 97.53           H  
ATOM   3602  O   PRO B  67     -26.360 -17.544  15.938  1.00 97.53           O  
ATOM   3603  CG  PRO B  67     -24.587 -15.996  13.403  1.00 97.53           C  
ATOM   3604  HG2 PRO B  67     -24.200 -16.079  14.419  1.00 97.53           H  
ATOM   3605  HG3 PRO B  67     -23.821 -15.613  12.729  1.00 97.53           H  
ATOM   3606  CD  PRO B  67     -25.827 -15.110  13.402  1.00 97.53           C  
ATOM   3607  HD2 PRO B  67     -25.956 -14.667  12.415  1.00 97.53           H  
ATOM   3608  HD3 PRO B  67     -25.726 -14.330  14.156  1.00 97.53           H  
ATOM   3609  N   THR B  68     -26.952 -19.406  14.840  1.00 96.42           N  
ATOM   3610  H   THR B  68     -27.025 -19.842  13.931  1.00 96.42           H  
ATOM   3611  CA  THR B  68     -27.220 -20.217  16.050  1.00 96.42           C  
ATOM   3612  HA  THR B  68     -27.250 -19.557  16.916  1.00 96.42           H  
ATOM   3613  C   THR B  68     -26.130 -21.244  16.361  1.00 96.42           C  
ATOM   3614  CB  THR B  68     -28.590 -20.910  15.978  1.00 96.42           C  
ATOM   3615  HB  THR B  68     -28.725 -21.511  16.878  1.00 96.42           H  
ATOM   3616  O   THR B  68     -26.125 -21.836  17.438  1.00 96.42           O  
ATOM   3617  CG2 THR B  68     -29.751 -19.921  15.895  1.00 96.42           C  
ATOM   3618 HG21 THR B  68     -29.751 -19.287  16.781  1.00 96.42           H  
ATOM   3619 HG22 THR B  68     -29.658 -19.290  15.011  1.00 96.42           H  
ATOM   3620 HG23 THR B  68     -30.694 -20.466  15.851  1.00 96.42           H  
ATOM   3621  OG1 THR B  68     -28.698 -21.758  14.857  1.00 96.42           O  
ATOM   3622  HG1 THR B  68     -28.581 -21.225  14.067  1.00 96.42           H  
ATOM   3623  N   ASP B  69     -25.190 -21.441  15.444  1.00 94.63           N  
ATOM   3624  H   ASP B  69     -25.221 -20.911  14.585  1.00 94.63           H  
ATOM   3625  CA  ASP B  69     -24.135 -22.458  15.460  1.00 94.63           C  
ATOM   3626  HA  ASP B  69     -24.351 -23.182  16.246  1.00 94.63           H  
ATOM   3627  C   ASP B  69     -22.735 -21.892  15.764  1.00 94.63           C  
ATOM   3628  CB  ASP B  69     -24.175 -23.211  14.121  1.00 94.63           C  
ATOM   3629  HB2 ASP B  69     -25.141 -23.708  14.035  1.00 94.63           H  
ATOM   3630  HB3 ASP B  69     -23.408 -23.986  14.128  1.00 94.63           H  
ATOM   3631  O   ASP B  69     -21.775 -22.650  15.867  1.00 94.63           O  
ATOM   3632  CG  ASP B  69     -23.978 -22.319  12.884  1.00 94.63           C  
ATOM   3633  OD1 ASP B  69     -24.044 -21.070  13.022  1.00 94.63           O  
ATOM   3634  OD2 ASP B  69     -23.840 -22.912  11.799  1.00 94.63           O  
ATOM   3635  N   ARG B  70     -22.617 -20.576  15.991  1.00 94.76           N  
ATOM   3636  H   ARG B  70     -23.439 -20.019  15.807  1.00 94.76           H  
ATOM   3637  CA  ARG B  70     -21.353 -19.883  16.325  1.00 94.76           C  
ATOM   3638  HA  ARG B  70     -20.526 -20.475  15.934  1.00 94.76           H  
ATOM   3639  C   ARG B  70     -21.069 -19.755  17.825  1.00 94.76           C  
ATOM   3640  CB  ARG B  70     -21.308 -18.513  15.636  1.00 94.76           C  
ATOM   3641  HB2 ARG B  70     -20.367 -18.021  15.883  1.00 94.76           H  
ATOM   3642  HB3 ARG B  70     -22.128 -17.891  15.996  1.00 94.76           H  
ATOM   3643  O   ARG B  70     -20.166 -19.033  18.227  1.00 94.76           O  
ATOM   3644  CG  ARG B  70     -21.393 -18.653  14.115  1.00 94.76           C  
ATOM   3645  HG2 ARG B  70     -22.381 -19.014  13.829  1.00 94.76           H  
ATOM   3646  HG3 ARG B  70     -20.640 -19.357  13.761  1.00 94.76           H  
ATOM   3647  CD  ARG B  70     -21.145 -17.291  13.481  1.00 94.76           C  
ATOM   3648  HD2 ARG B  70     -21.802 -16.555  13.943  1.00 94.76           H  
ATOM   3649  HD3 ARG B  70     -20.112 -16.999  13.668  1.00 94.76           H  
ATOM   3650  NE  ARG B  70     -21.397 -17.333  12.034  1.00 94.76           N  
ATOM   3651  HE  ARG B  70     -21.754 -18.189  11.635  1.00 94.76           H  
ATOM   3652  NH1 ARG B  70     -20.789 -15.176  11.683  1.00 94.76           N  
ATOM   3653 HH11 ARG B  70     -20.582 -14.439  11.024  1.00 94.76           H  
ATOM   3654 HH12 ARG B  70     -20.406 -15.062  12.611  1.00 94.76           H  
ATOM   3655  NH2 ARG B  70     -21.536 -16.370   9.969  1.00 94.76           N  
ATOM   3656 HH21 ARG B  70     -21.967 -17.181   9.549  1.00 94.76           H  
ATOM   3657 HH22 ARG B  70     -21.409 -15.541   9.406  1.00 94.76           H  
ATOM   3658  CZ  ARG B  70     -21.237 -16.303  11.232  1.00 94.76           C  
ATOM   3659  N   GLY B  71     -21.868 -20.408  18.668  1.00 94.04           N  
ATOM   3660  H   GLY B  71     -22.568 -21.014  18.265  1.00 94.04           H  
ATOM   3661  CA  GLY B  71     -21.712 -20.354  20.128  1.00 94.04           C  
ATOM   3662  HA2 GLY B  71     -22.270 -21.179  20.571  1.00 94.04           H  
ATOM   3663  HA3 GLY B  71     -20.659 -20.482  20.378  1.00 94.04           H  
ATOM   3664  C   GLY B  71     -22.193 -19.055  20.791  1.00 94.04           C  
ATOM   3665  O   GLY B  71     -21.930 -18.848  21.972  1.00 94.04           O  
ATOM   3666  N   TRP B  72     -22.914 -18.188  20.072  1.00 94.06           N  
ATOM   3667  H   TRP B  72     -23.086 -18.390  19.098  1.00 94.06           H  
ATOM   3668  CA  TRP B  72     -23.443 -16.934  20.618  1.00 94.06           C  
ATOM   3669  HA  TRP B  72     -22.647 -16.430  21.165  1.00 94.06           H  
ATOM   3670  C   TRP B  72     -24.606 -17.186  21.591  1.00 94.06           C  
ATOM   3671  CB  TRP B  72     -23.893 -16.017  19.472  1.00 94.06           C  
ATOM   3672  HB2 TRP B  72     -24.675 -16.523  18.907  1.00 94.06           H  
ATOM   3673  HB3 TRP B  72     -24.337 -15.123  19.910  1.00 94.06           H  
ATOM   3674  O   TRP B  72     -25.550 -17.911  21.270  1.00 94.06           O  
ATOM   3675  CG  TRP B  72     -22.846 -15.560  18.497  1.00 94.06           C  
ATOM   3676  CD1 TRP B  72     -21.535 -15.908  18.479  1.00 94.06           C  
ATOM   3677  HD1 TRP B  72     -21.043 -16.582  19.164  1.00 94.06           H  
ATOM   3678  CD2 TRP B  72     -23.018 -14.627  17.385  1.00 94.06           C  
ATOM   3679  CE2 TRP B  72     -21.753 -14.445  16.751  1.00 94.06           C  
ATOM   3680  CE3 TRP B  72     -24.109 -13.894  16.865  1.00 94.06           C  
ATOM   3681  HE3 TRP B  72     -25.083 -14.007  17.318  1.00 94.06           H  
ATOM   3682  NE1 TRP B  72     -20.895 -15.269  17.440  1.00 94.06           N  
ATOM   3683  HE1 TRP B  72     -19.910 -15.379  17.246  1.00 94.06           H  
ATOM   3684  CH2 TRP B  72     -22.666 -12.827  15.210  1.00 94.06           C  
ATOM   3685  HH2 TRP B  72     -22.518 -12.112  14.415  1.00 94.06           H  
ATOM   3686  CZ2 TRP B  72     -21.569 -13.560  15.686  1.00 94.06           C  
ATOM   3687  HZ2 TRP B  72     -20.586 -13.416  15.263  1.00 94.06           H  
ATOM   3688  CZ3 TRP B  72     -23.935 -13.001  15.790  1.00 94.06           C  
ATOM   3689  HZ3 TRP B  72     -24.773 -12.427  15.422  1.00 94.06           H  
ATOM   3690  N   ASP B  73     -24.601 -16.541  22.762  1.00 94.47           N  
ATOM   3691  H   ASP B  73     -23.801 -15.974  23.003  1.00 94.47           H  
ATOM   3692  CA  ASP B  73     -25.722 -16.614  23.713  1.00 94.47           C  
ATOM   3693  HA  ASP B  73     -26.152 -17.614  23.644  1.00 94.47           H  
ATOM   3694  C   ASP B  73     -26.837 -15.628  23.337  1.00 94.47           C  
ATOM   3695  CB  ASP B  73     -25.249 -16.460  25.165  1.00 94.47           C  
ATOM   3696  HB2 ASP B  73     -24.940 -15.431  25.351  1.00 94.47           H  
ATOM   3697  HB3 ASP B  73     -24.383 -17.104  25.317  1.00 94.47           H  
ATOM   3698  O   ASP B  73     -27.033 -14.588  23.970  1.00 94.47           O  
ATOM   3699  CG  ASP B  73     -26.338 -16.866  26.175  1.00 94.47           C  
ATOM   3700  OD1 ASP B  73     -27.554 -16.784  25.883  1.00 94.47           O  
ATOM   3701  OD2 ASP B  73     -25.974 -17.295  27.294  1.00 94.47           O  
ATOM   3702  N   LEU B  74     -27.591 -15.967  22.290  1.00 96.52           N  
ATOM   3703  H   LEU B  74     -27.304 -16.785  21.771  1.00 96.52           H  
ATOM   3704  CA  LEU B  74     -28.664 -15.124  21.747  1.00 96.52           C  
ATOM   3705  HA  LEU B  74     -28.229 -14.186  21.403  1.00 96.52           H  
ATOM   3706  C   LEU B  74     -29.739 -14.760  22.790  1.00 96.52           C  
ATOM   3707  CB  LEU B  74     -29.318 -15.843  20.551  1.00 96.52           C  
ATOM   3708  HB2 LEU B  74     -29.825 -16.735  20.920  1.00 96.52           H  
ATOM   3709  HB3 LEU B  74     -30.076 -15.179  20.135  1.00 96.52           H  
ATOM   3710  O   LEU B  74     -30.369 -13.709  22.686  1.00 96.52           O  
ATOM   3711  CG  LEU B  74     -28.366 -16.266  19.415  1.00 96.52           C  
ATOM   3712  HG  LEU B  74     -27.657 -17.005  19.789  1.00 96.52           H  
ATOM   3713  CD1 LEU B  74     -29.179 -16.912  18.295  1.00 96.52           C  
ATOM   3714 HD11 LEU B  74     -29.883 -16.193  17.875  1.00 96.52           H  
ATOM   3715 HD12 LEU B  74     -29.720 -17.776  18.680  1.00 96.52           H  
ATOM   3716 HD13 LEU B  74     -28.505 -17.239  17.503  1.00 96.52           H  
ATOM   3717  CD2 LEU B  74     -27.595 -15.086  18.837  1.00 96.52           C  
ATOM   3718 HD21 LEU B  74     -28.302 -14.322  18.513  1.00 96.52           H  
ATOM   3719 HD22 LEU B  74     -26.917 -14.672  19.582  1.00 96.52           H  
ATOM   3720 HD23 LEU B  74     -27.004 -15.424  17.986  1.00 96.52           H  
ATOM   3721  N   ALA B  75     -29.943 -15.606  23.807  1.00 95.33           N  
ATOM   3722  H   ALA B  75     -29.296 -16.374  23.917  1.00 95.33           H  
ATOM   3723  CA  ALA B  75     -30.944 -15.387  24.851  1.00 95.33           C  
ATOM   3724  HA  ALA B  75     -31.865 -15.040  24.382  1.00 95.33           H  
ATOM   3725  C   ALA B  75     -30.525 -14.313  25.867  1.00 95.33           C  
ATOM   3726  CB  ALA B  75     -31.222 -16.725  25.546  1.00 95.33           C  
ATOM   3727  HB1 ALA B  75     -30.311 -17.093  26.018  1.00 95.33           H  
ATOM   3728  HB2 ALA B  75     -31.990 -16.586  26.307  1.00 95.33           H  
ATOM   3729  HB3 ALA B  75     -31.569 -17.455  24.814  1.00 95.33           H  
ATOM   3730  O   ALA B  75     -31.394 -13.643  26.427  1.00 95.33           O  
ATOM   3731  N   ARG B  76     -29.219 -14.159  26.120  1.00 94.82           N  
ATOM   3732  H   ARG B  76     -28.572 -14.787  25.664  1.00 94.82           H  
ATOM   3733  CA  ARG B  76     -28.667 -13.089  26.969  1.00 94.82           C  
ATOM   3734  HA  ARG B  76     -29.451 -12.707  27.623  1.00 94.82           H  
ATOM   3735  C   ARG B  76     -28.226 -11.854  26.184  1.00 94.82           C  
ATOM   3736  CB  ARG B  76     -27.529 -13.649  27.839  1.00 94.82           C  
ATOM   3737  HB2 ARG B  76     -26.912 -14.335  27.258  1.00 94.82           H  
ATOM   3738  HB3 ARG B  76     -26.899 -12.827  28.178  1.00 94.82           H  
ATOM   3739  O   ARG B  76     -28.140 -10.787  26.781  1.00 94.82           O  
ATOM   3740  CG  ARG B  76     -28.107 -14.352  29.075  1.00 94.82           C  
ATOM   3741  HG2 ARG B  76     -28.675 -13.614  29.641  1.00 94.82           H  
ATOM   3742  HG3 ARG B  76     -28.794 -15.141  28.769  1.00 94.82           H  
ATOM   3743  CD  ARG B  76     -27.026 -14.926  30.000  1.00 94.82           C  
ATOM   3744  HD2 ARG B  76     -26.125 -14.317  29.926  1.00 94.82           H  
ATOM   3745  HD3 ARG B  76     -27.399 -14.879  31.023  1.00 94.82           H  
ATOM   3746  NE  ARG B  76     -26.730 -16.323  29.667  1.00 94.82           N  
ATOM   3747  HE  ARG B  76     -26.905 -16.595  28.710  1.00 94.82           H  
ATOM   3748  NH1 ARG B  76     -25.358 -16.871  31.422  1.00 94.82           N  
ATOM   3749 HH11 ARG B  76     -24.668 -17.503  31.802  1.00 94.82           H  
ATOM   3750 HH12 ARG B  76     -25.385 -15.900  31.699  1.00 94.82           H  
ATOM   3751  NH2 ARG B  76     -25.802 -18.360  29.807  1.00 94.82           N  
ATOM   3752 HH21 ARG B  76     -25.993 -18.353  28.816  1.00 94.82           H  
ATOM   3753 HH22 ARG B  76     -25.064 -18.966  30.136  1.00 94.82           H  
ATOM   3754  CZ  ARG B  76     -25.976 -17.180  30.316  1.00 94.82           C  
ATOM   3755  N   LEU B  77     -27.982 -11.986  24.880  1.00 94.51           N  
ATOM   3756  H   LEU B  77     -27.973 -12.921  24.499  1.00 94.51           H  
ATOM   3757  CA  LEU B  77     -27.499 -10.900  24.026  1.00 94.51           C  
ATOM   3758  HA  LEU B  77     -26.672 -10.400  24.530  1.00 94.51           H  
ATOM   3759  C   LEU B  77     -28.572  -9.841  23.728  1.00 94.51           C  
ATOM   3760  CB  LEU B  77     -26.984 -11.518  22.714  1.00 94.51           C  
ATOM   3761  HB2 LEU B  77     -26.345 -12.373  22.936  1.00 94.51           H  
ATOM   3762  HB3 LEU B  77     -27.843 -11.887  22.154  1.00 94.51           H  
ATOM   3763  O   LEU B  77     -28.275  -8.651  23.760  1.00 94.51           O  
ATOM   3764  CG  LEU B  77     -26.185 -10.528  21.846  1.00 94.51           C  
ATOM   3765  HG  LEU B  77     -26.568  -9.514  21.965  1.00 94.51           H  
ATOM   3766  CD1 LEU B  77     -24.706 -10.550  22.229  1.00 94.51           C  
ATOM   3767 HD11 LEU B  77     -24.592 -10.254  23.272  1.00 94.51           H  
ATOM   3768 HD12 LEU B  77     -24.289 -11.547  22.088  1.00 94.51           H  
ATOM   3769 HD13 LEU B  77     -24.159  -9.834  21.614  1.00 94.51           H  
ATOM   3770  CD2 LEU B  77     -26.322 -10.902  20.374  1.00 94.51           C  
ATOM   3771 HD21 LEU B  77     -25.799 -10.170  19.759  1.00 94.51           H  
ATOM   3772 HD22 LEU B  77     -27.376 -10.899  20.097  1.00 94.51           H  
ATOM   3773 HD23 LEU B  77     -25.902 -11.892  20.193  1.00 94.51           H  
ATOM   3774  N   HIS B  78     -29.803 -10.249  23.405  1.00 96.24           N  
ATOM   3775  H   HIS B  78     -30.006 -11.238  23.395  1.00 96.24           H  
ATOM   3776  CA  HIS B  78     -30.832  -9.308  22.959  1.00 96.24           C  
ATOM   3777  HA  HIS B  78     -30.341  -8.536  22.367  1.00 96.24           H  
ATOM   3778  C   HIS B  78     -31.542  -8.621  24.135  1.00 96.24           C  
ATOM   3779  CB  HIS B  78     -31.819 -10.002  22.014  1.00 96.24           C  
ATOM   3780  HB2 HIS B  78     -32.254 -10.864  22.519  1.00 96.24           H  
ATOM   3781  HB3 HIS B  78     -31.281 -10.358  21.136  1.00 96.24           H  
ATOM   3782  O   HIS B  78     -32.159  -9.278  24.979  1.00 96.24           O  
ATOM   3783  CG  HIS B  78     -32.933  -9.087  21.563  1.00 96.24           C  
ATOM   3784  CD2 HIS B  78     -32.915  -8.208  20.512  1.00 96.24           C  
ATOM   3785  HD2 HIS B  78     -32.090  -8.044  19.834  1.00 96.24           H  
ATOM   3786  ND1 HIS B  78     -34.152  -8.952  22.186  1.00 96.24           N  
ATOM   3787  HD1 HIS B  78     -34.429  -9.442  23.024  1.00 96.24           H  
ATOM   3788  CE1 HIS B  78     -34.861  -8.029  21.516  1.00 96.24           C  
ATOM   3789  HE1 HIS B  78     -35.858  -7.700  21.767  1.00 96.24           H  
ATOM   3790  NE2 HIS B  78     -34.150  -7.547  20.492  1.00 96.24           N  
ATOM   3791  N   HIS B  79     -31.543  -7.289  24.148  1.00 95.32           N  
ATOM   3792  H   HIS B  79     -31.031  -6.806  23.423  1.00 95.32           H  
ATOM   3793  CA  HIS B  79     -32.315  -6.476  25.080  1.00 95.32           C  
ATOM   3794  HA  HIS B  79     -33.165  -7.069  25.419  1.00 95.32           H  
ATOM   3795  C   HIS B  79     -32.808  -5.195  24.383  1.00 95.32           C  
ATOM   3796  CB  HIS B  79     -31.456  -6.140  26.301  1.00 95.32           C  
ATOM   3797  HB2 HIS B  79     -30.935  -7.036  26.638  1.00 95.32           H  
ATOM   3798  HB3 HIS B  79     -30.715  -5.398  26.004  1.00 95.32           H  
ATOM   3799  O   HIS B  79     -32.001  -4.458  23.828  1.00 95.32           O  
ATOM   3800  CG  HIS B  79     -32.248  -5.586  27.451  1.00 95.32           C  
ATOM   3801  CD2 HIS B  79     -32.749  -6.285  28.513  1.00 95.32           C  
ATOM   3802  HD2 HIS B  79     -32.645  -7.348  28.671  1.00 95.32           H  
ATOM   3803  ND1 HIS B  79     -32.574  -4.269  27.639  1.00 95.32           N  
ATOM   3804  HD1 HIS B  79     -32.147  -3.495  27.149  1.00 95.32           H  
ATOM   3805  CE1 HIS B  79     -33.284  -4.171  28.776  1.00 95.32           C  
ATOM   3806  HE1 HIS B  79     -33.614  -3.245  29.222  1.00 95.32           H  
ATOM   3807  NE2 HIS B  79     -33.409  -5.378  29.353  1.00 95.32           N  
ATOM   3808  N   PRO B  80     -34.111  -4.868  24.433  1.00 93.74           N  
ATOM   3809  CA  PRO B  80     -34.673  -3.741  23.680  1.00 93.74           C  
ATOM   3810  HA  PRO B  80     -34.375  -3.814  22.634  1.00 93.74           H  
ATOM   3811  C   PRO B  80     -34.236  -2.359  24.193  1.00 93.74           C  
ATOM   3812  CB  PRO B  80     -36.190  -3.921  23.791  1.00 93.74           C  
ATOM   3813  HB2 PRO B  80     -36.724  -2.971  23.780  1.00 93.74           H  
ATOM   3814  HB3 PRO B  80     -36.534  -4.556  22.973  1.00 93.74           H  
ATOM   3815  O   PRO B  80     -34.473  -1.361  23.520  1.00 93.74           O  
ATOM   3816  CG  PRO B  80     -36.367  -4.660  25.117  1.00 93.74           C  
ATOM   3817  HG2 PRO B  80     -37.298  -5.227  25.146  1.00 93.74           H  
ATOM   3818  HG3 PRO B  80     -36.322  -3.948  25.942  1.00 93.74           H  
ATOM   3819  CD  PRO B  80     -35.148  -5.573  25.164  1.00 93.74           C  
ATOM   3820  HD2 PRO B  80     -35.369  -6.513  24.658  1.00 93.74           H  
ATOM   3821  HD3 PRO B  80     -34.855  -5.755  26.198  1.00 93.74           H  
ATOM   3822  N   ASP B  81     -33.649  -2.287  25.391  1.00 91.63           N  
ATOM   3823  H   ASP B  81     -33.430  -3.161  25.849  1.00 91.63           H  
ATOM   3824  CA  ASP B  81     -33.073  -1.054  25.932  1.00 91.63           C  
ATOM   3825  HA  ASP B  81     -33.691  -0.220  25.598  1.00 91.63           H  
ATOM   3826  C   ASP B  81     -31.619  -0.874  25.452  1.00 91.63           C  
ATOM   3827  CB  ASP B  81     -33.144  -1.045  27.465  1.00 91.63           C  
ATOM   3828  HB2 ASP B  81     -34.159  -1.285  27.780  1.00 91.63           H  
ATOM   3829  HB3 ASP B  81     -32.458  -1.795  27.859  1.00 91.63           H  
ATOM   3830  O   ASP B  81     -30.755  -1.653  25.874  1.00 91.63           O  
ATOM   3831  CG  ASP B  81     -32.726   0.279  28.096  1.00 91.63           C  
ATOM   3832  OD1 ASP B  81     -32.412   1.221  27.338  1.00 91.63           O  
ATOM   3833  OD2 ASP B  81     -32.749   0.310  29.344  1.00 91.63           O  
ATOM   3834  N   PRO B  82     -31.328   0.144  24.617  1.00 88.51           N  
ATOM   3835  CA  PRO B  82     -29.988   0.440  24.126  1.00 88.51           C  
ATOM   3836  HA  PRO B  82     -29.563  -0.455  23.671  1.00 88.51           H  
ATOM   3837  C   PRO B  82     -29.019   0.916  25.209  1.00 88.51           C  
ATOM   3838  CB  PRO B  82     -30.161   1.516  23.050  1.00 88.51           C  
ATOM   3839  HB2 PRO B  82     -29.306   2.188  22.980  1.00 88.51           H  
ATOM   3840  HB3 PRO B  82     -30.354   1.053  22.083  1.00 88.51           H  
ATOM   3841  O   PRO B  82     -27.853   1.084  24.879  1.00 88.51           O  
ATOM   3842  CG  PRO B  82     -31.420   2.241  23.498  1.00 88.51           C  
ATOM   3843  HG2 PRO B  82     -31.169   2.951  24.287  1.00 88.51           H  
ATOM   3844  HG3 PRO B  82     -31.922   2.740  22.669  1.00 88.51           H  
ATOM   3845  CD  PRO B  82     -32.266   1.122  24.087  1.00 88.51           C  
ATOM   3846  HD2 PRO B  82     -32.911   1.536  24.862  1.00 88.51           H  
ATOM   3847  HD3 PRO B  82     -32.862   0.661  23.299  1.00 88.51           H  
ATOM   3848  N   ASP B  83     -29.409   1.055  26.479  1.00 82.50           N  
ATOM   3849  H   ASP B  83     -30.393   1.014  26.701  1.00 82.50           H  
ATOM   3850  CA  ASP B  83     -28.486   1.419  27.569  1.00 82.50           C  
ATOM   3851  HA  ASP B  83     -27.568   1.828  27.147  1.00 82.50           H  
ATOM   3852  C   ASP B  83     -28.033   0.234  28.449  1.00 82.50           C  
ATOM   3853  CB  ASP B  83     -29.104   2.551  28.407  1.00 82.50           C  
ATOM   3854  HB2 ASP B  83     -28.450   2.765  29.253  1.00 82.50           H  
ATOM   3855  HB3 ASP B  83     -30.064   2.219  28.801  1.00 82.50           H  
ATOM   3856  O   ASP B  83     -27.109   0.398  29.234  1.00 82.50           O  
ATOM   3857  CG  ASP B  83     -29.289   3.854  27.616  1.00 82.50           C  
ATOM   3858  OD1 ASP B  83     -28.463   4.197  26.733  1.00 82.50           O  
ATOM   3859  OD2 ASP B  83     -30.295   4.568  27.825  1.00 82.50           O  
ATOM   3860  N   ASN B  84     -28.620  -0.967  28.329  1.00 85.26           N  
ATOM   3861  H   ASN B  84     -29.361  -1.079  27.651  1.00 85.26           H  
ATOM   3862  CA  ASN B  84     -28.231  -2.118  29.165  1.00 85.26           C  
ATOM   3863  HA  ASN B  84     -28.087  -1.746  30.179  1.00 85.26           H  
ATOM   3864  C   ASN B  84     -26.903  -2.757  28.674  1.00 85.26           C  
ATOM   3865  CB  ASN B  84     -29.409  -3.111  29.205  1.00 85.26           C  
ATOM   3866  HB2 ASN B  84     -29.503  -3.613  28.242  1.00 85.26           H  
ATOM   3867  HB3 ASN B  84     -30.326  -2.551  29.388  1.00 85.26           H  
ATOM   3868  O   ASN B  84     -26.917  -3.383  27.609  1.00 85.26           O  
ATOM   3869  CG  ASN B  84     -29.291  -4.160  30.300  1.00 85.26           C  
ATOM   3870  ND2 ASN B  84     -30.325  -4.941  30.512  1.00 85.26           N  
ATOM   3871 HD21 ASN B  84     -31.148  -4.883  29.929  1.00 85.26           H  
ATOM   3872 HD22 ASN B  84     -30.186  -5.646  31.221  1.00 85.26           H  
ATOM   3873  OD1 ASN B  84     -28.314  -4.293  31.013  1.00 85.26           O  
ATOM   3874  N   PRO B  85     -25.770  -2.621  29.390  1.00 80.86           N  
ATOM   3875  CA  PRO B  85     -24.429  -2.940  28.883  1.00 80.86           C  
ATOM   3876  HA  PRO B  85     -24.216  -2.315  28.015  1.00 80.86           H  
ATOM   3877  C   PRO B  85     -24.261  -4.409  28.477  1.00 80.86           C  
ATOM   3878  CB  PRO B  85     -23.451  -2.530  29.988  1.00 80.86           C  
ATOM   3879  HB2 PRO B  85     -23.122  -1.505  29.816  1.00 80.86           H  
ATOM   3880  HB3 PRO B  85     -22.588  -3.193  30.053  1.00 80.86           H  
ATOM   3881  O   PRO B  85     -24.941  -5.303  28.985  1.00 80.86           O  
ATOM   3882  CG  PRO B  85     -24.303  -2.578  31.251  1.00 80.86           C  
ATOM   3883  HG2 PRO B  85     -24.373  -3.606  31.608  1.00 80.86           H  
ATOM   3884  HG3 PRO B  85     -23.915  -1.924  32.031  1.00 80.86           H  
ATOM   3885  CD  PRO B  85     -25.666  -2.118  30.750  1.00 80.86           C  
ATOM   3886  HD2 PRO B  85     -26.447  -2.517  31.396  1.00 80.86           H  
ATOM   3887  HD3 PRO B  85     -25.696  -1.028  30.747  1.00 80.86           H  
ATOM   3888  N   GLY B  86     -23.367  -4.671  27.521  1.00 85.00           N  
ATOM   3889  H   GLY B  86     -22.740  -3.925  27.255  1.00 85.00           H  
ATOM   3890  CA  GLY B  86     -23.134  -6.025  26.988  1.00 85.00           C  
ATOM   3891  HA2 GLY B  86     -22.946  -6.698  27.825  1.00 85.00           H  
ATOM   3892  HA3 GLY B  86     -22.235  -6.007  26.372  1.00 85.00           H  
ATOM   3893  C   GLY B  86     -24.282  -6.632  26.156  1.00 85.00           C  
ATOM   3894  O   GLY B  86     -24.170  -7.772  25.708  1.00 85.00           O  
ATOM   3895  N   THR B  87     -25.379  -5.898  25.938  1.00 91.02           N  
ATOM   3896  H   THR B  87     -25.435  -5.006  26.410  1.00 91.02           H  
ATOM   3897  CA  THR B  87     -26.541  -6.342  25.141  1.00 91.02           C  
ATOM   3898  HA  THR B  87     -26.367  -7.367  24.812  1.00 91.02           H  
ATOM   3899  C   THR B  87     -26.744  -5.501  23.877  1.00 91.02           C  
ATOM   3900  CB  THR B  87     -27.839  -6.358  25.965  1.00 91.02           C  
ATOM   3901  HB  THR B  87     -28.611  -6.866  25.387  1.00 91.02           H  
ATOM   3902  O   THR B  87     -26.192  -4.404  23.761  1.00 91.02           O  
ATOM   3903  CG2 THR B  87     -27.720  -7.072  27.310  1.00 91.02           C  
ATOM   3904 HG21 THR B  87     -28.702  -7.131  27.779  1.00 91.02           H  
ATOM   3905 HG22 THR B  87     -27.043  -6.534  27.973  1.00 91.02           H  
ATOM   3906 HG23 THR B  87     -27.340  -8.081  27.151  1.00 91.02           H  
ATOM   3907  OG1 THR B  87     -28.295  -5.052  26.202  1.00 91.02           O  
ATOM   3908  HG1 THR B  87     -27.689  -4.620  26.809  1.00 91.02           H  
ATOM   3909  N   SER B  88     -27.565  -5.993  22.946  1.00 94.25           N  
ATOM   3910  H   SER B  88     -27.988  -6.893  23.126  1.00 94.25           H  
ATOM   3911  CA  SER B  88     -27.964  -5.304  21.713  1.00 94.25           C  
ATOM   3912  HA  SER B  88     -27.600  -4.277  21.744  1.00 94.25           H  
ATOM   3913  C   SER B  88     -29.488  -5.262  21.555  1.00 94.25           C  
ATOM   3914  CB  SER B  88     -27.322  -6.001  20.512  1.00 94.25           C  
ATOM   3915  HB2 SER B  88     -27.653  -7.039  20.472  1.00 94.25           H  
ATOM   3916  HB3 SER B  88     -26.236  -5.976  20.612  1.00 94.25           H  
ATOM   3917  O   SER B  88     -30.174  -6.227  21.890  1.00 94.25           O  
ATOM   3918  OG  SER B  88     -27.699  -5.348  19.322  1.00 94.25           O  
ATOM   3919  HG  SER B  88     -27.364  -4.449  19.347  1.00 94.25           H  
ATOM   3920  N   TYR B  89     -30.024  -4.161  21.016  1.00 95.29           N  
ATOM   3921  H   TYR B  89     -29.408  -3.418  20.720  1.00 95.29           H  
ATOM   3922  CA  TYR B  89     -31.464  -4.012  20.747  1.00 95.29           C  
ATOM   3923  HA  TYR B  89     -32.019  -4.623  21.459  1.00 95.29           H  
ATOM   3924  C   TYR B  89     -31.901  -4.518  19.369  1.00 95.29           C  
ATOM   3925  CB  TYR B  89     -31.897  -2.555  20.954  1.00 95.29           C  
ATOM   3926  HB2 TYR B  89     -31.636  -2.252  21.968  1.00 95.29           H  
ATOM   3927  HB3 TYR B  89     -32.983  -2.495  20.877  1.00 95.29           H  
ATOM   3928  O   TYR B  89     -33.095  -4.494  19.070  1.00 95.29           O  
ATOM   3929  CG  TYR B  89     -31.287  -1.579  19.964  1.00 95.29           C  
ATOM   3930  CD1 TYR B  89     -30.132  -0.874  20.333  1.00 95.29           C  
ATOM   3931  HD1 TYR B  89     -29.693  -1.028  21.307  1.00 95.29           H  
ATOM   3932  CD2 TYR B  89     -31.863  -1.365  18.692  1.00 95.29           C  
ATOM   3933  HD2 TYR B  89     -32.743  -1.919  18.399  1.00 95.29           H  
ATOM   3934  CE1 TYR B  89     -29.577   0.070  19.455  1.00 95.29           C  
ATOM   3935  HE1 TYR B  89     -28.732   0.671  19.755  1.00 95.29           H  
ATOM   3936  CE2 TYR B  89     -31.275  -0.448  17.792  1.00 95.29           C  
ATOM   3937  HE2 TYR B  89     -31.690  -0.290  16.808  1.00 95.29           H  
ATOM   3938  OH  TYR B  89     -29.543   1.194  17.370  1.00 95.29           O  
ATOM   3939  HH  TYR B  89     -29.952   1.257  16.504  1.00 95.29           H  
ATOM   3940  CZ  TYR B  89     -30.129   0.276  18.181  1.00 95.29           C  
ATOM   3941  N   VAL B  90     -30.961  -4.949  18.525  1.00 96.83           N  
ATOM   3942  H   VAL B  90     -30.007  -5.008  18.852  1.00 96.83           H  
ATOM   3943  CA  VAL B  90     -31.261  -5.532  17.213  1.00 96.83           C  
ATOM   3944  HA  VAL B  90     -32.286  -5.278  16.943  1.00 96.83           H  
ATOM   3945  C   VAL B  90     -31.193  -7.059  17.277  1.00 96.83           C  
ATOM   3946  CB  VAL B  90     -30.364  -4.960  16.098  1.00 96.83           C  
ATOM   3947  HB  VAL B  90     -30.604  -5.493  15.177  1.00 96.83           H  
ATOM   3948  O   VAL B  90     -30.367  -7.617  17.993  1.00 96.83           O  
ATOM   3949  CG1 VAL B  90     -30.644  -3.473  15.863  1.00 96.83           C  
ATOM   3950 HG11 VAL B  90     -30.087  -3.125  14.993  1.00 96.83           H  
ATOM   3951 HG12 VAL B  90     -30.345  -2.889  16.734  1.00 96.83           H  
ATOM   3952 HG13 VAL B  90     -31.707  -3.321  15.677  1.00 96.83           H  
ATOM   3953  CG2 VAL B  90     -28.863  -5.100  16.349  1.00 96.83           C  
ATOM   3954 HG21 VAL B  90     -28.541  -4.397  17.117  1.00 96.83           H  
ATOM   3955 HG22 VAL B  90     -28.616  -6.116  16.657  1.00 96.83           H  
ATOM   3956 HG23 VAL B  90     -28.341  -4.874  15.419  1.00 96.83           H  
ATOM   3957  N   ASP B  91     -32.053  -7.742  16.515  1.00 95.59           N  
ATOM   3958  H   ASP B  91     -32.788  -7.234  16.043  1.00 95.59           H  
ATOM   3959  CA  ASP B  91     -32.012  -9.211  16.341  1.00 95.59           C  
ATOM   3960  HA  ASP B  91     -31.160  -9.579  16.912  1.00 95.59           H  
ATOM   3961  C   ASP B  91     -31.697  -9.651  14.897  1.00 95.59           C  
ATOM   3962  CB  ASP B  91     -33.252  -9.890  16.983  1.00 95.59           C  
ATOM   3963  HB2 ASP B  91     -32.891 -10.791  17.478  1.00 95.59           H  
ATOM   3964  HB3 ASP B  91     -33.641  -9.245  17.771  1.00 95.59           H  
ATOM   3965  O   ASP B  91     -31.660 -10.847  14.590  1.00 95.59           O  
ATOM   3966  CG  ASP B  91     -34.427 -10.331  16.081  1.00 95.59           C  
ATOM   3967  OD1 ASP B  91     -34.412 -10.140  14.847  1.00 95.59           O  
ATOM   3968  OD2 ASP B  91     -35.411 -10.870  16.636  1.00 95.59           O  
ATOM   3969  N   LYS B  92     -31.456  -8.672  14.012  1.00 97.14           N  
ATOM   3970  H   LYS B  92     -31.381  -7.733  14.377  1.00 97.14           H  
ATOM   3971  CA  LYS B  92     -31.295  -8.858  12.567  1.00 97.14           C  
ATOM   3972  HA  LYS B  92     -31.378  -9.923  12.352  1.00 97.14           H  
ATOM   3973  C   LYS B  92     -29.921  -8.438  12.058  1.00 97.14           C  
ATOM   3974  CB  LYS B  92     -32.390  -8.098  11.799  1.00 97.14           C  
ATOM   3975  HB2 LYS B  92     -32.305  -7.035  12.021  1.00 97.14           H  
ATOM   3976  HB3 LYS B  92     -32.206  -8.230  10.732  1.00 97.14           H  
ATOM   3977  O   LYS B  92     -29.322  -7.488  12.555  1.00 97.14           O  
ATOM   3978  CG  LYS B  92     -33.830  -8.540  12.082  1.00 97.14           C  
ATOM   3979  HG2 LYS B  92     -34.489  -7.947  11.448  1.00 97.14           H  
ATOM   3980  HG3 LYS B  92     -34.077  -8.318  13.120  1.00 97.14           H  
ATOM   3981  CD  LYS B  92     -34.045 -10.035  11.791  1.00 97.14           C  
ATOM   3982  HD2 LYS B  92     -33.761 -10.261  10.763  1.00 97.14           H  
ATOM   3983  HD3 LYS B  92     -33.415 -10.623  12.460  1.00 97.14           H  
ATOM   3984  CE  LYS B  92     -35.488 -10.455  12.050  1.00 97.14           C  
ATOM   3985  HE2 LYS B  92     -35.537 -11.543  12.030  1.00 97.14           H  
ATOM   3986  HE3 LYS B  92     -35.751 -10.133  13.058  1.00 97.14           H  
ATOM   3987  NZ  LYS B  92     -36.387  -9.859  11.039  1.00 97.14           N  
ATOM   3988  HZ1 LYS B  92     -36.106 -10.157  10.116  1.00 97.14           H  
ATOM   3989  HZ2 LYS B  92     -37.346 -10.116  11.228  1.00 97.14           H  
ATOM   3990  HZ3 LYS B  92     -36.288  -8.855  11.089  1.00 97.14           H  
ATOM   3991  N   GLY B  93     -29.479  -9.115  11.000  1.00 97.69           N  
ATOM   3992  H   GLY B  93     -30.032  -9.898  10.681  1.00 97.69           H  
ATOM   3993  CA  GLY B  93     -28.264  -8.812  10.240  1.00 97.69           C  
ATOM   3994  HA2 GLY B  93     -28.281  -7.771   9.917  1.00 97.69           H  
ATOM   3995  HA3 GLY B  93     -27.389  -8.956  10.874  1.00 97.69           H  
ATOM   3996  C   GLY B  93     -28.131  -9.712   9.007  1.00 97.69           C  
ATOM   3997  O   GLY B  93     -28.947 -10.611   8.791  1.00 97.69           O  
ATOM   3998  N   GLY B  94     -27.119  -9.470   8.176  1.00 98.37           N  
ATOM   3999  H   GLY B  94     -26.486  -8.714   8.393  1.00 98.37           H  
ATOM   4000  CA  GLY B  94     -26.775 -10.356   7.057  1.00 98.37           C  
ATOM   4001  HA2 GLY B  94     -26.489  -9.765   6.187  1.00 98.37           H  
ATOM   4002  HA3 GLY B  94     -27.631 -10.964   6.764  1.00 98.37           H  
ATOM   4003  C   GLY B  94     -25.606 -11.270   7.419  1.00 98.37           C  
ATOM   4004  O   GLY B  94     -24.507 -10.784   7.667  1.00 98.37           O  
ATOM   4005  N   PHE B  95     -25.819 -12.585   7.428  1.00 98.46           N  
ATOM   4006  H   PHE B  95     -26.722 -12.948   7.159  1.00 98.46           H  
ATOM   4007  CA  PHE B  95     -24.795 -13.571   7.798  1.00 98.46           C  
ATOM   4008  HA  PHE B  95     -23.839 -13.072   7.954  1.00 98.46           H  
ATOM   4009  C   PHE B  95     -24.588 -14.596   6.692  1.00 98.46           C  
ATOM   4010  CB  PHE B  95     -25.173 -14.257   9.115  1.00 98.46           C  
ATOM   4011  HB2 PHE B  95     -24.417 -15.005   9.355  1.00 98.46           H  
ATOM   4012  HB3 PHE B  95     -26.124 -14.775   8.993  1.00 98.46           H  
ATOM   4013  O   PHE B  95     -25.531 -14.941   5.977  1.00 98.46           O  
ATOM   4014  CG  PHE B  95     -25.270 -13.282  10.265  1.00 98.46           C  
ATOM   4015  CD1 PHE B  95     -24.109 -12.891  10.955  1.00 98.46           C  
ATOM   4016  HD1 PHE B  95     -23.151 -13.311  10.688  1.00 98.46           H  
ATOM   4017  CD2 PHE B  95     -26.512 -12.710  10.591  1.00 98.46           C  
ATOM   4018  HD2 PHE B  95     -27.403 -13.001  10.055  1.00 98.46           H  
ATOM   4019  CE1 PHE B  95     -24.194 -11.935  11.981  1.00 98.46           C  
ATOM   4020  HE1 PHE B  95     -23.295 -11.615  12.486  1.00 98.46           H  
ATOM   4021  CE2 PHE B  95     -26.589 -11.739  11.598  1.00 98.46           C  
ATOM   4022  HE2 PHE B  95     -27.542 -11.271  11.795  1.00 98.46           H  
ATOM   4023  CZ  PHE B  95     -25.437 -11.370  12.315  1.00 98.46           C  
ATOM   4024  HZ  PHE B  95     -25.503 -10.635  13.104  1.00 98.46           H  
ATOM   4025  N   LEU B  96     -23.354 -15.076   6.550  1.00 98.47           N  
ATOM   4026  H   LEU B  96     -22.634 -14.763   7.186  1.00 98.47           H  
ATOM   4027  CA  LEU B  96     -23.044 -16.175   5.642  1.00 98.47           C  
ATOM   4028  HA  LEU B  96     -23.501 -15.978   4.672  1.00 98.47           H  
ATOM   4029  C   LEU B  96     -23.638 -17.482   6.176  1.00 98.47           C  
ATOM   4030  CB  LEU B  96     -21.521 -16.306   5.467  1.00 98.47           C  
ATOM   4031  HB2 LEU B  96     -21.313 -17.188   4.862  1.00 98.47           H  
ATOM   4032  HB3 LEU B  96     -21.083 -16.469   6.451  1.00 98.47           H  
ATOM   4033  O   LEU B  96     -23.427 -17.831   7.340  1.00 98.47           O  
ATOM   4034  CG  LEU B  96     -20.821 -15.095   4.828  1.00 98.47           C  
ATOM   4035  HG  LEU B  96     -21.006 -14.208   5.433  1.00 98.47           H  
ATOM   4036  CD1 LEU B  96     -19.313 -15.332   4.777  1.00 98.47           C  
ATOM   4037 HD11 LEU B  96     -18.814 -14.464   4.346  1.00 98.47           H  
ATOM   4038 HD12 LEU B  96     -18.936 -15.483   5.789  1.00 98.47           H  
ATOM   4039 HD13 LEU B  96     -19.090 -16.216   4.180  1.00 98.47           H  
ATOM   4040  CD2 LEU B  96     -21.311 -14.826   3.406  1.00 98.47           C  
ATOM   4041 HD21 LEU B  96     -21.164 -15.707   2.782  1.00 98.47           H  
ATOM   4042 HD22 LEU B  96     -22.370 -14.567   3.433  1.00 98.47           H  
ATOM   4043 HD23 LEU B  96     -20.762 -13.981   2.989  1.00 98.47           H  
ATOM   4044  N   ASP B  97     -24.325 -18.213   5.298  1.00 96.18           N  
ATOM   4045  H   ASP B  97     -24.644 -17.763   4.452  1.00 96.18           H  
ATOM   4046  CA  ASP B  97     -24.923 -19.521   5.587  1.00 96.18           C  
ATOM   4047  HA  ASP B  97     -25.606 -19.424   6.431  1.00 96.18           H  
ATOM   4048  C   ASP B  97     -23.872 -20.587   5.957  1.00 96.18           C  
ATOM   4049  CB  ASP B  97     -25.717 -20.003   4.356  1.00 96.18           C  
ATOM   4050  HB2 ASP B  97     -25.039 -20.072   3.505  1.00 96.18           H  
ATOM   4051  HB3 ASP B  97     -26.081 -21.010   4.561  1.00 96.18           H  
ATOM   4052  O   ASP B  97     -24.170 -21.489   6.734  1.00 96.18           O  
ATOM   4053  CG  ASP B  97     -26.917 -19.132   3.947  1.00 96.18           C  
ATOM   4054  OD1 ASP B  97     -26.749 -17.894   3.821  1.00 96.18           O  
ATOM   4055  OD2 ASP B  97     -27.977 -19.716   3.628  1.00 96.18           O  
ATOM   4056  N   ASP B  98     -22.650 -20.482   5.421  1.00 95.53           N  
ATOM   4057  H   ASP B  98     -22.478 -19.711   4.791  1.00 95.53           H  
ATOM   4058  CA  ASP B  98     -21.531 -21.391   5.704  1.00 95.53           C  
ATOM   4059  HA  ASP B  98     -21.737 -21.919   6.635  1.00 95.53           H  
ATOM   4060  C   ASP B  98     -20.221 -20.612   5.905  1.00 95.53           C  
ATOM   4061  CB  ASP B  98     -21.410 -22.456   4.601  1.00 95.53           C  
ATOM   4062  HB2 ASP B  98     -22.371 -22.960   4.492  1.00 95.53           H  
ATOM   4063  HB3 ASP B  98     -21.171 -21.975   3.652  1.00 95.53           H  
ATOM   4064  O   ASP B  98     -19.400 -20.472   5.002  1.00 95.53           O  
ATOM   4065  CG  ASP B  98     -20.344 -23.512   4.931  1.00 95.53           C  
ATOM   4066  OD1 ASP B  98     -19.950 -23.611   6.122  1.00 95.53           O  
ATOM   4067  OD2 ASP B  98     -19.966 -24.251   3.997  1.00 95.53           O  
ATOM   4068  N   ALA B  99     -20.047 -20.040   7.099  1.00 97.47           N  
ATOM   4069  H   ALA B  99     -20.795 -20.122   7.772  1.00 97.47           H  
ATOM   4070  CA  ALA B  99     -18.804 -19.357   7.482  1.00 97.47           C  
ATOM   4071  HA  ALA B  99     -18.350 -18.921   6.592  1.00 97.47           H  
ATOM   4072  C   ALA B  99     -17.757 -20.302   8.104  1.00 97.47           C  
ATOM   4073  CB  ALA B  99     -19.156 -18.219   8.446  1.00 97.47           C  
ATOM   4074  HB1 ALA B  99     -18.253 -17.664   8.699  1.00 97.47           H  
ATOM   4075  HB2 ALA B  99     -19.593 -18.624   9.359  1.00 97.47           H  
ATOM   4076  HB3 ALA B  99     -19.863 -17.537   7.973  1.00 97.47           H  
ATOM   4077  O   ALA B  99     -16.590 -19.932   8.260  1.00 97.47           O  
ATOM   4078  N   ALA B 100     -18.176 -21.498   8.526  1.00 96.09           N  
ATOM   4079  H   ALA B 100     -19.109 -21.792   8.274  1.00 96.09           H  
ATOM   4080  CA  ALA B 100     -17.337 -22.432   9.269  1.00 96.09           C  
ATOM   4081  HA  ALA B 100     -16.528 -21.873   9.739  1.00 96.09           H  
ATOM   4082  C   ALA B 100     -16.683 -23.501   8.377  1.00 96.09           C  
ATOM   4083  CB  ALA B 100     -18.168 -23.046  10.400  1.00 96.09           C  
ATOM   4084  HB1 ALA B 100     -17.542 -23.709  10.998  1.00 96.09           H  
ATOM   4085  HB2 ALA B 100     -18.564 -22.258  11.041  1.00 96.09           H  
ATOM   4086  HB3 ALA B 100     -18.995 -23.620   9.983  1.00 96.09           H  
ATOM   4087  O   ALA B 100     -15.666 -24.063   8.796  1.00 96.09           O  
ATOM   4088  N   GLY B 101     -17.238 -23.769   7.190  1.00 96.85           N  
ATOM   4089  H   GLY B 101     -18.112 -23.334   6.932  1.00 96.85           H  
ATOM   4090  CA  GLY B 101     -16.695 -24.699   6.203  1.00 96.85           C  
ATOM   4091  HA2 GLY B 101     -17.400 -24.783   5.376  1.00 96.85           H  
ATOM   4092  HA3 GLY B 101     -16.593 -25.682   6.663  1.00 96.85           H  
ATOM   4093  C   GLY B 101     -15.342 -24.270   5.630  1.00 96.85           C  
ATOM   4094  O   GLY B 101     -15.035 -23.080   5.548  1.00 96.85           O  
ATOM   4095  N   PHE B 102     -14.517 -25.265   5.286  1.00 97.45           N  
ATOM   4096  H   PHE B 102     -14.833 -26.216   5.410  1.00 97.45           H  
ATOM   4097  CA  PHE B 102     -13.248 -25.094   4.574  1.00 97.45           C  
ATOM   4098  HA  PHE B 102     -13.412 -24.431   3.724  1.00 97.45           H  
ATOM   4099  C   PHE B 102     -12.707 -26.440   4.066  1.00 97.45           C  
ATOM   4100  CB  PHE B 102     -12.210 -24.471   5.518  1.00 97.45           C  
ATOM   4101  HB2 PHE B 102     -12.081 -25.127   6.378  1.00 97.45           H  
ATOM   4102  HB3 PHE B 102     -12.591 -23.519   5.889  1.00 97.45           H  
ATOM   4103  O   PHE B 102     -12.682 -27.414   4.826  1.00 97.45           O  
ATOM   4104  CG  PHE B 102     -10.860 -24.195   4.885  1.00 97.45           C  
ATOM   4105  CD1 PHE B 102      -9.687 -24.708   5.469  1.00 97.45           C  
ATOM   4106  HD1 PHE B 102      -9.753 -25.348   6.337  1.00 97.45           H  
ATOM   4107  CD2 PHE B 102     -10.770 -23.390   3.734  1.00 97.45           C  
ATOM   4108  HD2 PHE B 102     -11.664 -23.004   3.267  1.00 97.45           H  
ATOM   4109  CE1 PHE B 102      -8.430 -24.396   4.923  1.00 97.45           C  
ATOM   4110  HE1 PHE B 102      -7.530 -24.793   5.370  1.00 97.45           H  
ATOM   4111  CE2 PHE B 102      -9.515 -23.083   3.185  1.00 97.45           C  
ATOM   4112  HE2 PHE B 102      -9.458 -22.476   2.293  1.00 97.45           H  
ATOM   4113  CZ  PHE B 102      -8.344 -23.585   3.779  1.00 97.45           C  
ATOM   4114  HZ  PHE B 102      -7.382 -23.364   3.341  1.00 97.45           H  
ATOM   4115  N   ASP B 103     -12.208 -26.489   2.830  1.00 96.02           N  
ATOM   4116  H   ASP B 103     -12.315 -25.678   2.238  1.00 96.02           H  
ATOM   4117  CA  ASP B 103     -11.493 -27.660   2.294  1.00 96.02           C  
ATOM   4118  HA  ASP B 103     -11.912 -28.555   2.753  1.00 96.02           H  
ATOM   4119  C   ASP B 103      -9.995 -27.632   2.663  1.00 96.02           C  
ATOM   4120  CB  ASP B 103     -11.748 -27.811   0.786  1.00 96.02           C  
ATOM   4121  HB2 ASP B 103     -12.818 -27.712   0.603  1.00 96.02           H  
ATOM   4122  HB3 ASP B 103     -11.236 -27.017   0.242  1.00 96.02           H  
ATOM   4123  O   ASP B 103      -9.126 -27.212   1.894  1.00 96.02           O  
ATOM   4124  CG  ASP B 103     -11.293 -29.179   0.254  1.00 96.02           C  
ATOM   4125  OD1 ASP B 103     -10.476 -29.842   0.938  1.00 96.02           O  
ATOM   4126  OD2 ASP B 103     -11.759 -29.556  -0.845  1.00 96.02           O  
ATOM   4127  N   ALA B 104      -9.682 -28.062   3.888  1.00 93.72           N  
ATOM   4128  H   ALA B 104     -10.445 -28.341   4.488  1.00 93.72           H  
ATOM   4129  CA  ALA B 104      -8.321 -28.014   4.421  1.00 93.72           C  
ATOM   4130  HA  ALA B 104      -7.977 -26.981   4.374  1.00 93.72           H  
ATOM   4131  C   ALA B 104      -7.317 -28.854   3.603  1.00 93.72           C  
ATOM   4132  CB  ALA B 104      -8.372 -28.447   5.893  1.00 93.72           C  
ATOM   4133  HB1 ALA B 104      -8.630 -29.504   5.962  1.00 93.72           H  
ATOM   4134  HB2 ALA B 104      -7.398 -28.282   6.355  1.00 93.72           H  
ATOM   4135  HB3 ALA B 104      -9.116 -27.856   6.426  1.00 93.72           H  
ATOM   4136  O   ALA B 104      -6.193 -28.408   3.357  1.00 93.72           O  
ATOM   4137  N   GLU B 105      -7.719 -30.045   3.147  1.00 88.22           N  
ATOM   4138  H   GLU B 105      -8.702 -30.271   3.205  1.00 88.22           H  
ATOM   4139  CA  GLU B 105      -6.850 -30.964   2.402  1.00 88.22           C  
ATOM   4140  HA  GLU B 105      -5.907 -31.050   2.942  1.00 88.22           H  
ATOM   4141  C   GLU B 105      -6.488 -30.425   1.011  1.00 88.22           C  
ATOM   4142  CB  GLU B 105      -7.464 -32.379   2.341  1.00 88.22           C  
ATOM   4143  HB2 GLU B 105      -6.809 -32.995   1.724  1.00 88.22           H  
ATOM   4144  HB3 GLU B 105      -7.465 -32.796   3.348  1.00 88.22           H  
ATOM   4145  O   GLU B 105      -5.332 -30.547   0.586  1.00 88.22           O  
ATOM   4146  CG  GLU B 105      -8.904 -32.443   1.790  1.00 88.22           C  
ATOM   4147  HG2 GLU B 105      -9.560 -31.906   2.475  1.00 88.22           H  
ATOM   4148  HG3 GLU B 105      -8.921 -31.949   0.818  1.00 88.22           H  
ATOM   4149  CD  GLU B 105      -9.445 -33.872   1.593  1.00 88.22           C  
ATOM   4150  OE1 GLU B 105     -10.685 -34.047   1.539  1.00 88.22           O  
ATOM   4151  OE2 GLU B 105      -8.625 -34.814   1.493  1.00 88.22           O  
ATOM   4152  N   PHE B 106      -7.417 -29.739   0.337  1.00 93.96           N  
ATOM   4153  H   PHE B 106      -8.357 -29.696   0.705  1.00 93.96           H  
ATOM   4154  CA  PHE B 106      -7.162 -29.111  -0.958  1.00 93.96           C  
ATOM   4155  HA  PHE B 106      -6.882 -29.888  -1.669  1.00 93.96           H  
ATOM   4156  C   PHE B 106      -6.012 -28.094  -0.898  1.00 93.96           C  
ATOM   4157  CB  PHE B 106      -8.459 -28.461  -1.445  1.00 93.96           C  
ATOM   4158  HB2 PHE B 106      -8.784 -27.704  -0.732  1.00 93.96           H  
ATOM   4159  HB3 PHE B 106      -9.228 -29.232  -1.490  1.00 93.96           H  
ATOM   4160  O   PHE B 106      -5.106 -28.126  -1.738  1.00 93.96           O  
ATOM   4161  CG  PHE B 106      -8.346 -27.837  -2.815  1.00 93.96           C  
ATOM   4162  CD1 PHE B 106      -8.015 -26.476  -2.953  1.00 93.96           C  
ATOM   4163  HD1 PHE B 106      -7.858 -25.864  -2.077  1.00 93.96           H  
ATOM   4164  CD2 PHE B 106      -8.568 -28.628  -3.956  1.00 93.96           C  
ATOM   4165  HD2 PHE B 106      -8.852 -29.663  -3.840  1.00 93.96           H  
ATOM   4166  CE1 PHE B 106      -7.906 -25.908  -4.233  1.00 93.96           C  
ATOM   4167  HE1 PHE B 106      -7.670 -24.860  -4.342  1.00 93.96           H  
ATOM   4168  CE2 PHE B 106      -8.453 -28.062  -5.237  1.00 93.96           C  
ATOM   4169  HE2 PHE B 106      -8.640 -28.657  -6.119  1.00 93.96           H  
ATOM   4170  CZ  PHE B 106      -8.126 -26.704  -5.371  1.00 93.96           C  
ATOM   4171  HZ  PHE B 106      -8.068 -26.267  -6.357  1.00 93.96           H  
ATOM   4172  N   PHE B 107      -5.977 -27.249   0.136  1.00 92.23           N  
ATOM   4173  H   PHE B 107      -6.745 -27.277   0.791  1.00 92.23           H  
ATOM   4174  CA  PHE B 107      -4.921 -26.243   0.324  1.00 92.23           C  
ATOM   4175  HA  PHE B 107      -4.569 -25.933  -0.660  1.00 92.23           H  
ATOM   4176  C   PHE B 107      -3.677 -26.765   1.061  1.00 92.23           C  
ATOM   4177  CB  PHE B 107      -5.510 -24.998   1.000  1.00 92.23           C  
ATOM   4178  HB2 PHE B 107      -5.957 -25.286   1.952  1.00 92.23           H  
ATOM   4179  HB3 PHE B 107      -4.709 -24.291   1.212  1.00 92.23           H  
ATOM   4180  O   PHE B 107      -2.734 -26.004   1.274  1.00 92.23           O  
ATOM   4181  CG  PHE B 107      -6.540 -24.287   0.147  1.00 92.23           C  
ATOM   4182  CD1 PHE B 107      -6.132 -23.497  -0.946  1.00 92.23           C  
ATOM   4183  HD1 PHE B 107      -5.081 -23.380  -1.168  1.00 92.23           H  
ATOM   4184  CD2 PHE B 107      -7.910 -24.434   0.425  1.00 92.23           C  
ATOM   4185  HD2 PHE B 107      -8.236 -25.040   1.257  1.00 92.23           H  
ATOM   4186  CE1 PHE B 107      -7.092 -22.864  -1.756  1.00 92.23           C  
ATOM   4187  HE1 PHE B 107      -6.782 -22.261  -2.597  1.00 92.23           H  
ATOM   4188  CE2 PHE B 107      -8.869 -23.805  -0.384  1.00 92.23           C  
ATOM   4189  HE2 PHE B 107      -9.919 -23.942  -0.171  1.00 92.23           H  
ATOM   4190  CZ  PHE B 107      -8.460 -23.021  -1.477  1.00 92.23           C  
ATOM   4191  HZ  PHE B 107      -9.198 -22.548  -2.108  1.00 92.23           H  
ATOM   4192  N   GLY B 108      -3.650 -28.044   1.453  1.00 87.99           N  
ATOM   4193  H   GLY B 108      -4.459 -28.620   1.273  1.00 87.99           H  
ATOM   4194  CA  GLY B 108      -2.537 -28.622   2.213  1.00 87.99           C  
ATOM   4195  HA2 GLY B 108      -1.597 -28.406   1.704  1.00 87.99           H  
ATOM   4196  HA3 GLY B 108      -2.671 -29.703   2.256  1.00 87.99           H  
ATOM   4197  C   GLY B 108      -2.436 -28.101   3.652  1.00 87.99           C  
ATOM   4198  O   GLY B 108      -1.345 -28.075   4.219  1.00 87.99           O  
ATOM   4199  N   VAL B 109      -3.556 -27.674   4.243  1.00 89.56           N  
ATOM   4200  H   VAL B 109      -4.425 -27.803   3.745  1.00 89.56           H  
ATOM   4201  CA  VAL B 109      -3.645 -27.168   5.620  1.00 89.56           C  
ATOM   4202  HA  VAL B 109      -2.663 -26.813   5.932  1.00 89.56           H  
ATOM   4203  C   VAL B 109      -4.064 -28.307   6.550  1.00 89.56           C  
ATOM   4204  CB  VAL B 109      -4.620 -25.975   5.702  1.00 89.56           C  
ATOM   4205  HB  VAL B 109      -5.612 -26.299   5.389  1.00 89.56           H  
ATOM   4206  O   VAL B 109      -5.005 -29.048   6.269  1.00 89.56           O  
ATOM   4207  CG1 VAL B 109      -4.718 -25.409   7.122  1.00 89.56           C  
ATOM   4208 HG11 VAL B 109      -5.119 -26.161   7.801  1.00 89.56           H  
ATOM   4209 HG12 VAL B 109      -3.732 -25.093   7.464  1.00 89.56           H  
ATOM   4210 HG13 VAL B 109      -5.393 -24.553   7.134  1.00 89.56           H  
ATOM   4211  CG2 VAL B 109      -4.172 -24.820   4.794  1.00 89.56           C  
ATOM   4212 HG21 VAL B 109      -3.174 -24.489   5.079  1.00 89.56           H  
ATOM   4213 HG22 VAL B 109      -4.871 -23.988   4.878  1.00 89.56           H  
ATOM   4214 HG23 VAL B 109      -4.152 -25.146   3.754  1.00 89.56           H  
ATOM   4215  N   SER B 110      -3.385 -28.466   7.688  1.00 85.95           N  
ATOM   4216  H   SER B 110      -2.641 -27.816   7.899  1.00 85.95           H  
ATOM   4217  CA  SER B 110      -3.779 -29.497   8.659  1.00 85.95           C  
ATOM   4218  HA  SER B 110      -3.870 -30.430   8.102  1.00 85.95           H  
ATOM   4219  C   SER B 110      -5.141 -29.168   9.301  1.00 85.95           C  
ATOM   4220  CB  SER B 110      -2.698 -29.710   9.724  1.00 85.95           C  
ATOM   4221  HB2 SER B 110      -1.725 -29.808   9.244  1.00 85.95           H  
ATOM   4222  HB3 SER B 110      -2.913 -30.635  10.259  1.00 85.95           H  
ATOM   4223  O   SER B 110      -5.437 -27.993   9.509  1.00 85.95           O  
ATOM   4224  OG  SER B 110      -2.664 -28.649  10.661  1.00 85.95           O  
ATOM   4225  HG  SER B 110      -2.259 -27.888  10.240  1.00 85.95           H  
ATOM   4226  N   PRO B 111      -5.959 -30.156   9.718  1.00 88.05           N  
ATOM   4227  CA  PRO B 111      -7.254 -29.886  10.362  1.00 88.05           C  
ATOM   4228  HA  PRO B 111      -7.912 -29.399   9.642  1.00 88.05           H  
ATOM   4229  C   PRO B 111      -7.138 -29.006  11.617  1.00 88.05           C  
ATOM   4230  CB  PRO B 111      -7.820 -31.265  10.723  1.00 88.05           C  
ATOM   4231  HB2 PRO B 111      -7.536 -31.538  11.740  1.00 88.05           H  
ATOM   4232  HB3 PRO B 111      -8.904 -31.291  10.615  1.00 88.05           H  
ATOM   4233  O   PRO B 111      -7.999 -28.180  11.903  1.00 88.05           O  
ATOM   4234  CG  PRO B 111      -7.135 -32.214   9.743  1.00 88.05           C  
ATOM   4235  HG2 PRO B 111      -7.685 -32.220   8.802  1.00 88.05           H  
ATOM   4236  HG3 PRO B 111      -7.055 -33.225  10.144  1.00 88.05           H  
ATOM   4237  CD  PRO B 111      -5.764 -31.583   9.521  1.00 88.05           C  
ATOM   4238  HD2 PRO B 111      -5.422 -31.807   8.511  1.00 88.05           H  
ATOM   4239  HD3 PRO B 111      -5.055 -31.961  10.257  1.00 88.05           H  
ATOM   4240  N   ARG B 112      -6.035 -29.178  12.351  1.00 86.00           N  
ATOM   4241  H   ARG B 112      -5.368 -29.852  12.004  1.00 86.00           H  
ATOM   4242  CA  ARG B 112      -5.665 -28.410  13.544  1.00 86.00           C  
ATOM   4243  HA  ARG B 112      -6.486 -28.409  14.260  1.00 86.00           H  
ATOM   4244  C   ARG B 112      -5.375 -26.947  13.215  1.00 86.00           C  
ATOM   4245  CB  ARG B 112      -4.449 -29.120  14.143  1.00 86.00           C  
ATOM   4246  HB2 ARG B 112      -4.765 -30.101  14.498  1.00 86.00           H  
ATOM   4247  HB3 ARG B 112      -3.719 -29.269  13.347  1.00 86.00           H  
ATOM   4248  O   ARG B 112      -5.881 -26.062  13.893  1.00 86.00           O  
ATOM   4249  CG  ARG B 112      -3.742 -28.391  15.287  1.00 86.00           C  
ATOM   4250  HG2 ARG B 112      -4.414 -28.299  16.140  1.00 86.00           H  
ATOM   4251  HG3 ARG B 112      -3.431 -27.396  14.969  1.00 86.00           H  
ATOM   4252  CD  ARG B 112      -2.513 -29.234  15.676  1.00 86.00           C  
ATOM   4253  HD2 ARG B 112      -2.669 -29.629  16.680  1.00 86.00           H  
ATOM   4254  HD3 ARG B 112      -2.415 -30.094  15.014  1.00 86.00           H  
ATOM   4255  NE  ARG B 112      -1.258 -28.463  15.605  1.00 86.00           N  
ATOM   4256  HE  ARG B 112      -1.270 -27.640  15.019  1.00 86.00           H  
ATOM   4257  NH1 ARG B 112      -0.161 -29.412  17.392  1.00 86.00           N  
ATOM   4258 HH11 ARG B 112      -1.039 -29.821  17.679  1.00 86.00           H  
ATOM   4259 HH12 ARG B 112       0.574 -29.353  18.082  1.00 86.00           H  
ATOM   4260  NH2 ARG B 112       0.829 -27.807  16.190  1.00 86.00           N  
ATOM   4261 HH21 ARG B 112       1.598 -27.827  16.844  1.00 86.00           H  
ATOM   4262 HH22 ARG B 112       0.804 -27.119  15.450  1.00 86.00           H  
ATOM   4263  CZ  ARG B 112      -0.207 -28.570  16.397  1.00 86.00           C  
ATOM   4264  N   GLU B 113      -4.588 -26.696  12.172  1.00 87.20           N  
ATOM   4265  H   GLU B 113      -4.236 -27.468  11.624  1.00 87.20           H  
ATOM   4266  CA  GLU B 113      -4.332 -25.337  11.689  1.00 87.20           C  
ATOM   4267  HA  GLU B 113      -4.002 -24.713  12.519  1.00 87.20           H  
ATOM   4268  C   GLU B 113      -5.614 -24.707  11.132  1.00 87.20           C  
ATOM   4269  CB  GLU B 113      -3.211 -25.375  10.644  1.00 87.20           C  
ATOM   4270  HB2 GLU B 113      -2.336 -25.842  11.096  1.00 87.20           H  
ATOM   4271  HB3 GLU B 113      -3.530 -25.986   9.800  1.00 87.20           H  
ATOM   4272  O   GLU B 113      -5.940 -23.582  11.488  1.00 87.20           O  
ATOM   4273  CG  GLU B 113      -2.823 -23.974  10.147  1.00 87.20           C  
ATOM   4274  HG2 GLU B 113      -3.692 -23.506   9.684  1.00 87.20           H  
ATOM   4275  HG3 GLU B 113      -2.528 -23.367  11.002  1.00 87.20           H  
ATOM   4276  CD  GLU B 113      -1.681 -23.994   9.122  1.00 87.20           C  
ATOM   4277  OE1 GLU B 113      -1.308 -22.882   8.667  1.00 87.20           O  
ATOM   4278  OE2 GLU B 113      -1.209 -25.104   8.780  1.00 87.20           O  
ATOM   4279  N   ALA B 114      -6.406 -25.452  10.355  1.00 93.45           N  
ATOM   4280  H   ALA B 114      -6.086 -26.369  10.079  1.00 93.45           H  
ATOM   4281  CA  ALA B 114      -7.678 -24.978   9.815  1.00 93.45           C  
ATOM   4282  HA  ALA B 114      -7.487 -24.097   9.203  1.00 93.45           H  
ATOM   4283  C   ALA B 114      -8.679 -24.570  10.911  1.00 93.45           C  
ATOM   4284  CB  ALA B 114      -8.267 -26.075   8.923  1.00 93.45           C  
ATOM   4285  HB1 ALA B 114      -7.587 -26.286   8.097  1.00 93.45           H  
ATOM   4286  HB2 ALA B 114      -9.224 -25.742   8.522  1.00 93.45           H  
ATOM   4287  HB3 ALA B 114      -8.426 -26.986   9.500  1.00 93.45           H  
ATOM   4288  O   ALA B 114      -9.447 -23.631  10.708  1.00 93.45           O  
ATOM   4289  N   ALA B 115      -8.675 -25.243  12.067  1.00 90.84           N  
ATOM   4290  H   ALA B 115      -8.081 -26.056  12.148  1.00 90.84           H  
ATOM   4291  CA  ALA B 115      -9.485 -24.858  13.224  1.00 90.84           C  
ATOM   4292  HA  ALA B 115     -10.503 -24.662  12.889  1.00 90.84           H  
ATOM   4293  C   ALA B 115      -8.977 -23.573  13.909  1.00 90.84           C  
ATOM   4294  CB  ALA B 115      -9.520 -26.040  14.201  1.00 90.84           C  
ATOM   4295  HB1 ALA B 115      -8.517 -26.244  14.576  1.00 90.84           H  
ATOM   4296  HB2 ALA B 115      -9.904 -26.927  13.696  1.00 90.84           H  
ATOM   4297  HB3 ALA B 115     -10.171 -25.796  15.040  1.00 90.84           H  
ATOM   4298  O   ALA B 115      -9.789 -22.804  14.425  1.00 90.84           O  
ATOM   4299  N   ALA B 116      -7.659 -23.339  13.881  1.00 90.15           N  
ATOM   4300  H   ALA B 116      -7.071 -24.020  13.424  1.00 90.15           H  
ATOM   4301  CA  ALA B 116      -6.986 -22.147  14.409  1.00 90.15           C  
ATOM   4302  HA  ALA B 116      -7.351 -21.939  15.415  1.00 90.15           H  
ATOM   4303  C   ALA B 116      -7.181 -20.895  13.545  1.00 90.15           C  
ATOM   4304  CB  ALA B 116      -5.479 -22.433  14.453  1.00 90.15           C  
ATOM   4305  HB1 ALA B 116      -5.291 -23.501  14.570  1.00 90.15           H  
ATOM   4306  HB2 ALA B 116      -5.013 -22.134  13.514  1.00 90.15           H  
ATOM   4307  HB3 ALA B 116      -5.016 -21.858  15.255  1.00 90.15           H  
ATOM   4308  O   ALA B 116      -7.023 -19.774  14.021  1.00 90.15           O  
ATOM   4309  N   MET B 117      -7.439 -21.090  12.252  1.00 94.03           N  
ATOM   4310  H   MET B 117      -7.486 -22.042  11.916  1.00 94.03           H  
ATOM   4311  CA  MET B 117      -7.548 -20.006  11.288  1.00 94.03           C  
ATOM   4312  HA  MET B 117      -6.716 -19.318  11.440  1.00 94.03           H  
ATOM   4313  C   MET B 117      -8.837 -19.216  11.483  1.00 94.03           C  
ATOM   4314  CB  MET B 117      -7.464 -20.553   9.858  1.00 94.03           C  
ATOM   4315  HB2 MET B 117      -8.118 -21.419   9.756  1.00 94.03           H  
ATOM   4316  HB3 MET B 117      -7.797 -19.781   9.165  1.00 94.03           H  
ATOM   4317  O   MET B 117      -9.924 -19.792  11.538  1.00 94.03           O  
ATOM   4318  CG  MET B 117      -6.029 -20.945   9.491  1.00 94.03           C  
ATOM   4319  HG2 MET B 117      -5.630 -21.618  10.250  1.00 94.03           H  
ATOM   4320  HG3 MET B 117      -5.411 -20.047   9.504  1.00 94.03           H  
ATOM   4321  SD  MET B 117      -5.847 -21.741   7.874  1.00 94.03           S  
ATOM   4322  CE  MET B 117      -6.190 -20.319   6.815  1.00 94.03           C  
ATOM   4323  HE1 MET B 117      -5.641 -19.445   7.168  1.00 94.03           H  
ATOM   4324  HE2 MET B 117      -5.912 -20.556   5.788  1.00 94.03           H  
ATOM   4325  HE3 MET B 117      -7.256 -20.095   6.842  1.00 94.03           H  
ATOM   4326  N   ASP B 118      -8.706 -17.890  11.475  1.00 95.34           N  
ATOM   4327  H   ASP B 118      -7.780 -17.489  11.441  1.00 95.34           H  
ATOM   4328  CA  ASP B 118      -9.830 -16.984  11.291  1.00 95.34           C  
ATOM   4329  HA  ASP B 118     -10.477 -17.083  12.163  1.00 95.34           H  
ATOM   4330  C   ASP B 118     -10.577 -17.390  10.002  1.00 95.34           C  
ATOM   4331  CB  ASP B 118      -9.309 -15.533  11.242  1.00 95.34           C  
ATOM   4332  HB2 ASP B 118      -8.573 -15.450  10.443  1.00 95.34           H  
ATOM   4333  HB3 ASP B 118      -8.807 -15.318  12.185  1.00 95.34           H  
ATOM   4334  O   ASP B 118      -9.950 -17.493   8.934  1.00 95.34           O  
ATOM   4335  CG  ASP B 118     -10.385 -14.461  11.014  1.00 95.34           C  
ATOM   4336  OD1 ASP B 118     -11.541 -14.808  10.694  1.00 95.34           O  
ATOM   4337  OD2 ASP B 118     -10.038 -13.262  11.070  1.00 95.34           O  
ATOM   4338  N   PRO B 119     -11.903 -17.633  10.058  1.00 97.52           N  
ATOM   4339  CA  PRO B 119     -12.701 -17.977   8.885  1.00 97.52           C  
ATOM   4340  HA  PRO B 119     -12.387 -18.954   8.519  1.00 97.52           H  
ATOM   4341  C   PRO B 119     -12.556 -16.978   7.731  1.00 97.52           C  
ATOM   4342  CB  PRO B 119     -14.148 -18.066   9.385  1.00 97.52           C  
ATOM   4343  HB2 PRO B 119     -14.388 -19.106   9.605  1.00 97.52           H  
ATOM   4344  HB3 PRO B 119     -14.861 -17.661   8.667  1.00 97.52           H  
ATOM   4345  O   PRO B 119     -12.690 -17.389   6.576  1.00 97.52           O  
ATOM   4346  CG  PRO B 119     -14.151 -17.272  10.689  1.00 97.52           C  
ATOM   4347  HG2 PRO B 119     -14.928 -17.612  11.373  1.00 97.52           H  
ATOM   4348  HG3 PRO B 119     -14.260 -16.209  10.475  1.00 97.52           H  
ATOM   4349  CD  PRO B 119     -12.757 -17.544  11.234  1.00 97.52           C  
ATOM   4350  HD2 PRO B 119     -12.739 -18.497  11.762  1.00 97.52           H  
ATOM   4351  HD3 PRO B 119     -12.476 -16.737  11.910  1.00 97.52           H  
ATOM   4352  N   GLN B 120     -12.201 -15.714   7.998  1.00 98.08           N  
ATOM   4353  H   GLN B 120     -12.076 -15.440   8.962  1.00 98.08           H  
ATOM   4354  CA  GLN B 120     -11.867 -14.745   6.950  1.00 98.08           C  
ATOM   4355  HA  GLN B 120     -12.746 -14.592   6.325  1.00 98.08           H  
ATOM   4356  C   GLN B 120     -10.741 -15.255   6.036  1.00 98.08           C  
ATOM   4357  CB  GLN B 120     -11.466 -13.395   7.569  1.00 98.08           C  
ATOM   4358  HB2 GLN B 120     -11.169 -12.718   6.767  1.00 98.08           H  
ATOM   4359  HB3 GLN B 120     -10.610 -13.537   8.229  1.00 98.08           H  
ATOM   4360  O   GLN B 120     -10.882 -15.181   4.817  1.00 98.08           O  
ATOM   4361  CG  GLN B 120     -12.616 -12.744   8.349  1.00 98.08           C  
ATOM   4362  HG2 GLN B 120     -13.470 -12.653   7.678  1.00 98.08           H  
ATOM   4363  HG3 GLN B 120     -12.901 -13.368   9.197  1.00 98.08           H  
ATOM   4364  CD  GLN B 120     -12.284 -11.354   8.872  1.00 98.08           C  
ATOM   4365  NE2 GLN B 120     -11.246 -11.179   9.659  1.00 98.08           N  
ATOM   4366 HE21 GLN B 120     -11.069 -10.245  10.000  1.00 98.08           H  
ATOM   4367 HE22 GLN B 120     -10.785 -11.975  10.075  1.00 98.08           H  
ATOM   4368  OE1 GLN B 120     -12.980 -10.396   8.564  1.00 98.08           O  
ATOM   4369  N   GLN B 121      -9.656 -15.821   6.585  1.00 98.33           N  
ATOM   4370  H   GLN B 121      -9.649 -15.976   7.583  1.00 98.33           H  
ATOM   4371  CA  GLN B 121      -8.539 -16.342   5.783  1.00 98.33           C  
ATOM   4372  HA  GLN B 121      -8.202 -15.561   5.100  1.00 98.33           H  
ATOM   4373  C   GLN B 121      -8.965 -17.544   4.926  1.00 98.33           C  
ATOM   4374  CB  GLN B 121      -7.348 -16.754   6.670  1.00 98.33           C  
ATOM   4375  HB2 GLN B 121      -7.655 -17.552   7.346  1.00 98.33           H  
ATOM   4376  HB3 GLN B 121      -6.580 -17.153   6.006  1.00 98.33           H  
ATOM   4377  O   GLN B 121      -8.576 -17.644   3.764  1.00 98.33           O  
ATOM   4378  CG  GLN B 121      -6.724 -15.617   7.500  1.00 98.33           C  
ATOM   4379  HG2 GLN B 121      -7.406 -15.347   8.305  1.00 98.33           H  
ATOM   4380  HG3 GLN B 121      -6.587 -14.741   6.866  1.00 98.33           H  
ATOM   4381  CD  GLN B 121      -5.365 -15.990   8.112  1.00 98.33           C  
ATOM   4382  NE2 GLN B 121      -4.784 -15.143   8.931  1.00 98.33           N  
ATOM   4383 HE21 GLN B 121      -3.941 -15.458   9.389  1.00 98.33           H  
ATOM   4384 HE22 GLN B 121      -5.243 -14.292   9.223  1.00 98.33           H  
ATOM   4385  OE1 GLN B 121      -4.768 -17.025   7.835  1.00 98.33           O  
ATOM   4386  N   ARG B 122      -9.783 -18.445   5.484  1.00 98.57           N  
ATOM   4387  H   ARG B 122     -10.092 -18.263   6.428  1.00 98.57           H  
ATOM   4388  CA  ARG B 122     -10.281 -19.649   4.793  1.00 98.57           C  
ATOM   4389  HA  ARG B 122      -9.446 -20.204   4.366  1.00 98.57           H  
ATOM   4390  C   ARG B 122     -11.184 -19.286   3.613  1.00 98.57           C  
ATOM   4391  CB  ARG B 122     -11.012 -20.551   5.800  1.00 98.57           C  
ATOM   4392  HB2 ARG B 122     -11.830 -19.991   6.254  1.00 98.57           H  
ATOM   4393  HB3 ARG B 122     -11.445 -21.401   5.273  1.00 98.57           H  
ATOM   4394  O   ARG B 122     -10.943 -19.726   2.492  1.00 98.57           O  
ATOM   4395  CG  ARG B 122     -10.059 -21.057   6.898  1.00 98.57           C  
ATOM   4396  HG2 ARG B 122      -9.721 -20.210   7.496  1.00 98.57           H  
ATOM   4397  HG3 ARG B 122      -9.189 -21.517   6.430  1.00 98.57           H  
ATOM   4398  CD  ARG B 122     -10.683 -22.084   7.848  1.00 98.57           C  
ATOM   4399  HD2 ARG B 122      -9.974 -22.263   8.656  1.00 98.57           H  
ATOM   4400  HD3 ARG B 122     -10.831 -23.023   7.315  1.00 98.57           H  
ATOM   4401  NE  ARG B 122     -11.968 -21.634   8.406  1.00 98.57           N  
ATOM   4402  HE  ARG B 122     -12.454 -20.903   7.905  1.00 98.57           H  
ATOM   4403  NH1 ARG B 122     -12.151 -23.204  10.075  1.00 98.57           N  
ATOM   4404 HH11 ARG B 122     -12.685 -23.560  10.856  1.00 98.57           H  
ATOM   4405 HH12 ARG B 122     -11.150 -23.339  10.060  1.00 98.57           H  
ATOM   4406  NH2 ARG B 122     -13.856 -21.859   9.637  1.00 98.57           N  
ATOM   4407 HH21 ARG B 122     -14.439 -22.529  10.117  1.00 98.57           H  
ATOM   4408 HH22 ARG B 122     -14.308 -21.176   9.045  1.00 98.57           H  
ATOM   4409  CZ  ARG B 122     -12.640 -22.227   9.370  1.00 98.57           C  
ATOM   4410  N   LEU B 123     -12.151 -18.398   3.844  1.00 98.69           N  
ATOM   4411  H   LEU B 123     -12.283 -18.071   4.791  1.00 98.69           H  
ATOM   4412  CA  LEU B 123     -13.055 -17.905   2.803  1.00 98.69           C  
ATOM   4413  HA  LEU B 123     -13.497 -18.757   2.287  1.00 98.69           H  
ATOM   4414  C   LEU B 123     -12.316 -17.081   1.741  1.00 98.69           C  
ATOM   4415  CB  LEU B 123     -14.165 -17.073   3.464  1.00 98.69           C  
ATOM   4416  HB2 LEU B 123     -14.720 -16.547   2.688  1.00 98.69           H  
ATOM   4417  HB3 LEU B 123     -13.698 -16.328   4.109  1.00 98.69           H  
ATOM   4418  O   LEU B 123     -12.663 -17.152   0.561  1.00 98.69           O  
ATOM   4419  CG  LEU B 123     -15.161 -17.908   4.291  1.00 98.69           C  
ATOM   4420  HG  LEU B 123     -14.624 -18.584   4.957  1.00 98.69           H  
ATOM   4421  CD1 LEU B 123     -16.003 -16.966   5.144  1.00 98.69           C  
ATOM   4422 HD11 LEU B 123     -16.453 -16.187   4.528  1.00 98.69           H  
ATOM   4423 HD12 LEU B 123     -16.782 -17.531   5.656  1.00 98.69           H  
ATOM   4424 HD13 LEU B 123     -15.347 -16.530   5.898  1.00 98.69           H  
ATOM   4425  CD2 LEU B 123     -16.097 -18.727   3.404  1.00 98.69           C  
ATOM   4426 HD21 LEU B 123     -15.528 -19.456   2.827  1.00 98.69           H  
ATOM   4427 HD22 LEU B 123     -16.797 -19.284   4.026  1.00 98.69           H  
ATOM   4428 HD23 LEU B 123     -16.653 -18.077   2.730  1.00 98.69           H  
ATOM   4429  N   LEU B 124     -11.285 -16.323   2.129  1.00 98.78           N  
ATOM   4430  H   LEU B 124     -11.081 -16.252   3.115  1.00 98.78           H  
ATOM   4431  CA  LEU B 124     -10.416 -15.612   1.190  1.00 98.78           C  
ATOM   4432  HA  LEU B 124     -11.035 -15.000   0.534  1.00 98.78           H  
ATOM   4433  C   LEU B 124      -9.639 -16.569   0.273  1.00 98.78           C  
ATOM   4434  CB  LEU B 124      -9.449 -14.702   1.967  1.00 98.78           C  
ATOM   4435  HB2 LEU B 124      -8.576 -14.519   1.341  1.00 98.78           H  
ATOM   4436  HB3 LEU B 124      -9.095 -15.234   2.850  1.00 98.78           H  
ATOM   4437  O   LEU B 124      -9.565 -16.299  -0.924  1.00 98.78           O  
ATOM   4438  CG  LEU B 124     -10.030 -13.339   2.381  1.00 98.78           C  
ATOM   4439  HG  LEU B 124     -11.022 -13.466   2.813  1.00 98.78           H  
ATOM   4440  CD1 LEU B 124      -9.110 -12.686   3.414  1.00 98.78           C  
ATOM   4441 HD11 LEU B 124      -9.113 -13.280   4.329  1.00 98.78           H  
ATOM   4442 HD12 LEU B 124      -8.092 -12.642   3.027  1.00 98.78           H  
ATOM   4443 HD13 LEU B 124      -9.462 -11.682   3.652  1.00 98.78           H  
ATOM   4444  CD2 LEU B 124     -10.128 -12.391   1.182  1.00 98.78           C  
ATOM   4445 HD21 LEU B 124     -10.524 -11.427   1.501  1.00 98.78           H  
ATOM   4446 HD22 LEU B 124     -10.793 -12.810   0.426  1.00 98.78           H  
ATOM   4447 HD23 LEU B 124      -9.141 -12.246   0.744  1.00 98.78           H  
ATOM   4448  N   LEU B 125      -9.107 -17.684   0.790  1.00 98.67           N  
ATOM   4449  H   LEU B 125      -9.193 -17.842   1.784  1.00 98.67           H  
ATOM   4450  CA  LEU B 125      -8.410 -18.696  -0.018  1.00 98.67           C  
ATOM   4451  HA  LEU B 125      -7.600 -18.213  -0.565  1.00 98.67           H  
ATOM   4452  C   LEU B 125      -9.329 -19.316  -1.075  1.00 98.67           C  
ATOM   4453  CB  LEU B 125      -7.832 -19.801   0.888  1.00 98.67           C  
ATOM   4454  HB2 LEU B 125      -7.594 -20.667   0.270  1.00 98.67           H  
ATOM   4455  HB3 LEU B 125      -8.601 -20.115   1.594  1.00 98.67           H  
ATOM   4456  O   LEU B 125      -8.991 -19.313  -2.260  1.00 98.67           O  
ATOM   4457  CG  LEU B 125      -6.566 -19.413   1.664  1.00 98.67           C  
ATOM   4458  HG  LEU B 125      -6.723 -18.481   2.207  1.00 98.67           H  
ATOM   4459  CD1 LEU B 125      -6.237 -20.522   2.666  1.00 98.67           C  
ATOM   4460 HD11 LEU B 125      -5.320 -20.276   3.202  1.00 98.67           H  
ATOM   4461 HD12 LEU B 125      -6.104 -21.467   2.140  1.00 98.67           H  
ATOM   4462 HD13 LEU B 125      -7.056 -20.620   3.379  1.00 98.67           H  
ATOM   4463  CD2 LEU B 125      -5.361 -19.241   0.739  1.00 98.67           C  
ATOM   4464 HD21 LEU B 125      -5.536 -18.429   0.034  1.00 98.67           H  
ATOM   4465 HD22 LEU B 125      -5.188 -20.160   0.179  1.00 98.67           H  
ATOM   4466 HD23 LEU B 125      -4.472 -19.003   1.322  1.00 98.67           H  
ATOM   4467  N   GLU B 126     -10.508 -19.788  -0.669  1.00 98.70           N  
ATOM   4468  H   GLU B 126     -10.717 -19.789   0.320  1.00 98.70           H  
ATOM   4469  CA  GLU B 126     -11.491 -20.369  -1.593  1.00 98.70           C  
ATOM   4470  HA  GLU B 126     -11.045 -21.204  -2.132  1.00 98.70           H  
ATOM   4471  C   GLU B 126     -11.952 -19.349  -2.641  1.00 98.70           C  
ATOM   4472  CB  GLU B 126     -12.705 -20.884  -0.812  1.00 98.70           C  
ATOM   4473  HB2 GLU B 126     -13.476 -21.166  -1.529  1.00 98.70           H  
ATOM   4474  HB3 GLU B 126     -13.091 -20.083  -0.181  1.00 98.70           H  
ATOM   4475  O   GLU B 126     -11.919 -19.623  -3.842  1.00 98.70           O  
ATOM   4476  CG  GLU B 126     -12.372 -22.108   0.053  1.00 98.70           C  
ATOM   4477  HG2 GLU B 126     -11.965 -22.883  -0.595  1.00 98.70           H  
ATOM   4478  HG3 GLU B 126     -11.609 -21.839   0.784  1.00 98.70           H  
ATOM   4479  CD  GLU B 126     -13.601 -22.665   0.787  1.00 98.70           C  
ATOM   4480  OE1 GLU B 126     -13.428 -23.717   1.445  1.00 98.70           O  
ATOM   4481  OE2 GLU B 126     -14.688 -22.042   0.683  1.00 98.70           O  
ATOM   4482  N   THR B 127     -12.307 -18.136  -2.204  1.00 98.72           N  
ATOM   4483  H   THR B 127     -12.295 -17.969  -1.208  1.00 98.72           H  
ATOM   4484  CA  THR B 127     -12.768 -17.069  -3.109  1.00 98.72           C  
ATOM   4485  HA  THR B 127     -13.597 -17.455  -3.700  1.00 98.72           H  
ATOM   4486  C   THR B 127     -11.664 -16.648  -4.083  1.00 98.72           C  
ATOM   4487  CB  THR B 127     -13.265 -15.842  -2.321  1.00 98.72           C  
ATOM   4488  HB  THR B 127     -12.427 -15.375  -1.805  1.00 98.72           H  
ATOM   4489  O   THR B 127     -11.948 -16.332  -5.238  1.00 98.72           O  
ATOM   4490  CG2 THR B 127     -13.953 -14.802  -3.206  1.00 98.72           C  
ATOM   4491 HG21 THR B 127     -14.774 -15.273  -3.747  1.00 98.72           H  
ATOM   4492 HG22 THR B 127     -14.348 -13.999  -2.584  1.00 98.72           H  
ATOM   4493 HG23 THR B 127     -13.243 -14.378  -3.916  1.00 98.72           H  
ATOM   4494  OG1 THR B 127     -14.237 -16.207  -1.369  1.00 98.72           O  
ATOM   4495  HG1 THR B 127     -13.767 -16.641  -0.653  1.00 98.72           H  
ATOM   4496  N   SER B 128     -10.400 -16.655  -3.648  1.00 98.74           N  
ATOM   4497  H   SER B 128     -10.222 -16.909  -2.687  1.00 98.74           H  
ATOM   4498  CA  SER B 128      -9.248 -16.352  -4.499  1.00 98.74           C  
ATOM   4499  HA  SER B 128      -9.425 -15.410  -5.018  1.00 98.74           H  
ATOM   4500  C   SER B 128      -9.010 -17.433  -5.554  1.00 98.74           C  
ATOM   4501  CB  SER B 128      -8.000 -16.190  -3.633  1.00 98.74           C  
ATOM   4502  HB2 SER B 128      -8.153 -15.380  -2.920  1.00 98.74           H  
ATOM   4503  HB3 SER B 128      -7.799 -17.112  -3.087  1.00 98.74           H  
ATOM   4504  O   SER B 128      -8.723 -17.100  -6.703  1.00 98.74           O  
ATOM   4505  OG  SER B 128      -6.900 -15.878  -4.454  1.00 98.74           O  
ATOM   4506  HG  SER B 128      -6.747 -16.601  -5.067  1.00 98.74           H  
ATOM   4507  N   TRP B 129      -9.142 -18.714  -5.198  1.00 98.70           N  
ATOM   4508  H   TRP B 129      -9.369 -18.942  -4.241  1.00 98.70           H  
ATOM   4509  CA  TRP B 129      -9.014 -19.809  -6.164  1.00 98.70           C  
ATOM   4510  HA  TRP B 129      -8.046 -19.737  -6.660  1.00 98.70           H  
ATOM   4511  C   TRP B 129     -10.091 -19.710  -7.252  1.00 98.70           C  
ATOM   4512  CB  TRP B 129      -9.081 -21.156  -5.436  1.00 98.70           C  
ATOM   4513  HB2 TRP B 129     -10.072 -21.293  -5.002  1.00 98.70           H  
ATOM   4514  HB3 TRP B 129      -8.361 -21.152  -4.618  1.00 98.70           H  
ATOM   4515  O   TRP B 129      -9.788 -19.712  -8.447  1.00 98.70           O  
ATOM   4516  CG  TRP B 129      -8.773 -22.319  -6.325  1.00 98.70           C  
ATOM   4517  CD1 TRP B 129      -9.652 -22.963  -7.128  1.00 98.70           C  
ATOM   4518  HD1 TRP B 129     -10.702 -22.726  -7.219  1.00 98.70           H  
ATOM   4519  CD2 TRP B 129      -7.476 -22.939  -6.578  1.00 98.70           C  
ATOM   4520  CE2 TRP B 129      -7.650 -23.963  -7.557  1.00 98.70           C  
ATOM   4521  CE3 TRP B 129      -6.168 -22.727  -6.090  1.00 98.70           C  
ATOM   4522  HE3 TRP B 129      -6.001 -21.951  -5.359  1.00 98.70           H  
ATOM   4523  NE1 TRP B 129      -8.991 -23.920  -7.876  1.00 98.70           N  
ATOM   4524  HE1 TRP B 129      -9.421 -24.417  -8.643  1.00 98.70           H  
ATOM   4525  CH2 TRP B 129      -5.297 -24.533  -7.492  1.00 98.70           C  
ATOM   4526  HH2 TRP B 129      -4.466 -25.132  -7.834  1.00 98.70           H  
ATOM   4527  CZ2 TRP B 129      -6.585 -24.754  -8.011  1.00 98.70           C  
ATOM   4528  HZ2 TRP B 129      -6.763 -25.518  -8.754  1.00 98.70           H  
ATOM   4529  CZ3 TRP B 129      -5.091 -23.517  -6.540  1.00 98.70           C  
ATOM   4530  HZ3 TRP B 129      -4.100 -23.344  -6.148  1.00 98.70           H  
ATOM   4531  N   GLU B 130     -11.347 -19.516  -6.842  1.00 98.61           N  
ATOM   4532  H   GLU B 130     -11.536 -19.539  -5.850  1.00 98.61           H  
ATOM   4533  CA  GLU B 130     -12.471 -19.328  -7.763  1.00 98.61           C  
ATOM   4534  HA  GLU B 130     -12.557 -20.196  -8.416  1.00 98.61           H  
ATOM   4535  C   GLU B 130     -12.300 -18.092  -8.650  1.00 98.61           C  
ATOM   4536  CB  GLU B 130     -13.767 -19.162  -6.969  1.00 98.61           C  
ATOM   4537  HB2 GLU B 130     -13.630 -18.380  -6.222  1.00 98.61           H  
ATOM   4538  HB3 GLU B 130     -14.555 -18.850  -7.654  1.00 98.61           H  
ATOM   4539  O   GLU B 130     -12.619 -18.135  -9.838  1.00 98.61           O  
ATOM   4540  CG  GLU B 130     -14.211 -20.458  -6.287  1.00 98.61           C  
ATOM   4541  HG2 GLU B 130     -14.382 -21.212  -7.055  1.00 98.61           H  
ATOM   4542  HG3 GLU B 130     -13.424 -20.819  -5.624  1.00 98.61           H  
ATOM   4543  CD  GLU B 130     -15.497 -20.257  -5.483  1.00 98.61           C  
ATOM   4544  OE1 GLU B 130     -16.034 -21.255  -4.962  1.00 98.61           O  
ATOM   4545  OE2 GLU B 130     -16.011 -19.117  -5.378  1.00 98.61           O  
ATOM   4546  N   LEU B 131     -11.790 -16.984  -8.103  1.00 98.72           N  
ATOM   4547  H   LEU B 131     -11.579 -16.994  -7.116  1.00 98.72           H  
ATOM   4548  CA  LEU B 131     -11.516 -15.763  -8.863  1.00 98.72           C  
ATOM   4549  HA  LEU B 131     -12.459 -15.388  -9.262  1.00 98.72           H  
ATOM   4550  C   LEU B 131     -10.581 -16.030 -10.051  1.00 98.72           C  
ATOM   4551  CB  LEU B 131     -10.907 -14.715  -7.915  1.00 98.72           C  
ATOM   4552  HB2 LEU B 131     -10.014 -15.141  -7.456  1.00 98.72           H  
ATOM   4553  HB3 LEU B 131     -11.612 -14.490  -7.115  1.00 98.72           H  
ATOM   4554  O   LEU B 131     -10.850 -15.549 -11.158  1.00 98.72           O  
ATOM   4555  CG  LEU B 131     -10.497 -13.409  -8.611  1.00 98.72           C  
ATOM   4556  HG  LEU B 131      -9.872 -13.619  -9.479  1.00 98.72           H  
ATOM   4557  CD1 LEU B 131     -11.729 -12.626  -9.053  1.00 98.72           C  
ATOM   4558 HD11 LEU B 131     -12.333 -13.231  -9.729  1.00 98.72           H  
ATOM   4559 HD12 LEU B 131     -12.319 -12.344  -8.181  1.00 98.72           H  
ATOM   4560 HD13 LEU B 131     -11.409 -11.733  -9.590  1.00 98.72           H  
ATOM   4561  CD2 LEU B 131      -9.680 -12.552  -7.654  1.00 98.72           C  
ATOM   4562 HD21 LEU B 131     -10.280 -12.316  -6.776  1.00 98.72           H  
ATOM   4563 HD22 LEU B 131      -8.792 -13.104  -7.344  1.00 98.72           H  
ATOM   4564 HD23 LEU B 131      -9.362 -11.634  -8.147  1.00 98.72           H  
ATOM   4565  N   VAL B 132      -9.505 -16.787  -9.822  1.00 98.62           N  
ATOM   4566  H   VAL B 132      -9.373 -17.160  -8.893  1.00 98.62           H  
ATOM   4567  CA  VAL B 132      -8.514 -17.125 -10.852  1.00 98.62           C  
ATOM   4568  HA  VAL B 132      -8.236 -16.215 -11.383  1.00 98.62           H  
ATOM   4569  C   VAL B 132      -9.113 -18.076 -11.890  1.00 98.62           C  
ATOM   4570  CB  VAL B 132      -7.237 -17.702 -10.211  1.00 98.62           C  
ATOM   4571  HB  VAL B 132      -7.493 -18.560  -9.589  1.00 98.62           H  
ATOM   4572  O   VAL B 132      -9.027 -17.803 -13.089  1.00 98.62           O  
ATOM   4573  CG1 VAL B 132      -6.232 -18.150 -11.276  1.00 98.62           C  
ATOM   4574 HG11 VAL B 132      -5.299 -18.439 -10.791  1.00 98.62           H  
ATOM   4575 HG12 VAL B 132      -6.613 -19.011 -11.825  1.00 98.62           H  
ATOM   4576 HG13 VAL B 132      -6.036 -17.338 -11.977  1.00 98.62           H  
ATOM   4577  CG2 VAL B 132      -6.535 -16.648  -9.340  1.00 98.62           C  
ATOM   4578 HG21 VAL B 132      -7.206 -16.283  -8.563  1.00 98.62           H  
ATOM   4579 HG22 VAL B 132      -6.213 -15.806  -9.954  1.00 98.62           H  
ATOM   4580 HG23 VAL B 132      -5.666 -17.092  -8.854  1.00 98.62           H  
ATOM   4581  N   GLU B 133      -9.816 -19.130 -11.466  1.00 98.04           N  
ATOM   4582  H   GLU B 133      -9.865 -19.324 -10.476  1.00 98.04           H  
ATOM   4583  CA  GLU B 133     -10.475 -20.052 -12.405  1.00 98.04           C  
ATOM   4584  HA  GLU B 133      -9.728 -20.435 -13.099  1.00 98.04           H  
ATOM   4585  C   GLU B 133     -11.571 -19.374 -13.246  1.00 98.04           C  
ATOM   4586  CB  GLU B 133     -11.102 -21.234 -11.658  1.00 98.04           C  
ATOM   4587  HB2 GLU B 133     -11.755 -21.753 -12.360  1.00 98.04           H  
ATOM   4588  HB3 GLU B 133     -11.711 -20.866 -10.832  1.00 98.04           H  
ATOM   4589  O   GLU B 133     -11.762 -19.730 -14.418  1.00 98.04           O  
ATOM   4590  CG  GLU B 133     -10.071 -22.244 -11.140  1.00 98.04           C  
ATOM   4591  HG2 GLU B 133      -9.513 -21.805 -10.313  1.00 98.04           H  
ATOM   4592  HG3 GLU B 133      -9.370 -22.465 -11.946  1.00 98.04           H  
ATOM   4593  CD  GLU B 133     -10.729 -23.558 -10.689  1.00 98.04           C  
ATOM   4594  OE1 GLU B 133      -9.990 -24.562 -10.575  1.00 98.04           O  
ATOM   4595  OE2 GLU B 133     -11.971 -23.593 -10.538  1.00 98.04           O  
ATOM   4596  N   ASN B 134     -12.270 -18.383 -12.678  1.00 97.96           N  
ATOM   4597  H   ASN B 134     -12.110 -18.208 -11.696  1.00 97.96           H  
ATOM   4598  CA  ASN B 134     -13.282 -17.574 -13.365  1.00 97.96           C  
ATOM   4599  HA  ASN B 134     -13.967 -18.241 -13.888  1.00 97.96           H  
ATOM   4600  C   ASN B 134     -12.684 -16.645 -14.435  1.00 97.96           C  
ATOM   4601  CB  ASN B 134     -14.078 -16.755 -12.330  1.00 97.96           C  
ATOM   4602  HB2 ASN B 134     -13.390 -16.291 -11.623  1.00 97.96           H  
ATOM   4603  HB3 ASN B 134     -14.620 -15.959 -12.841  1.00 97.96           H  
ATOM   4604  O   ASN B 134     -13.405 -16.240 -15.346  1.00 97.96           O  
ATOM   4605  CG  ASN B 134     -15.116 -17.571 -11.577  1.00 97.96           C  
ATOM   4606  ND2 ASN B 134     -15.414 -17.209 -10.352  1.00 97.96           N  
ATOM   4607 HD21 ASN B 134     -15.972 -17.873  -9.835  1.00 97.96           H  
ATOM   4608 HD22 ASN B 134     -14.787 -16.578  -9.873  1.00 97.96           H  
ATOM   4609  OD1 ASN B 134     -15.722 -18.493 -12.097  1.00 97.96           O  
ATOM   4610  N   ALA B 135     -11.390 -16.318 -14.359  1.00 98.48           N  
ATOM   4611  H   ALA B 135     -10.840 -16.681 -13.594  1.00 98.48           H  
ATOM   4612  CA  ALA B 135     -10.688 -15.565 -15.402  1.00 98.48           C  
ATOM   4613  HA  ALA B 135     -11.333 -14.758 -15.751  1.00 98.48           H  
ATOM   4614  C   ALA B 135     -10.342 -16.422 -16.635  1.00 98.48           C  
ATOM   4615  CB  ALA B 135      -9.428 -14.939 -14.792  1.00 98.48           C  
ATOM   4616  HB1 ALA B 135      -8.927 -14.320 -15.537  1.00 98.48           H  
ATOM   4617  HB2 ALA B 135      -9.684 -14.324 -13.930  1.00 98.48           H  
ATOM   4618  HB3 ALA B 135      -8.732 -15.718 -14.480  1.00 98.48           H  
ATOM   4619  O   ALA B 135      -9.895 -15.885 -17.648  1.00 98.48           O  
ATOM   4620  N   GLY B 136     -10.530 -17.747 -16.560  1.00 98.19           N  
ATOM   4621  H   GLY B 136     -10.913 -18.130 -15.708  1.00 98.19           H  
ATOM   4622  CA  GLY B 136     -10.059 -18.678 -17.586  1.00 98.19           C  
ATOM   4623  HA2 GLY B 136     -10.313 -18.296 -18.575  1.00 98.19           H  
ATOM   4624  HA3 GLY B 136     -10.557 -19.636 -17.440  1.00 98.19           H  
ATOM   4625  C   GLY B 136      -8.545 -18.912 -17.533  1.00 98.19           C  
ATOM   4626  O   GLY B 136      -7.953 -19.260 -18.551  1.00 98.19           O  
ATOM   4627  N   ILE B 137      -7.923 -18.723 -16.366  1.00 97.98           N  
ATOM   4628  H   ILE B 137      -8.478 -18.480 -15.557  1.00 97.98           H  
ATOM   4629  CA  ILE B 137      -6.484 -18.897 -16.137  1.00 97.98           C  
ATOM   4630  HA  ILE B 137      -5.974 -19.026 -17.092  1.00 97.98           H  
ATOM   4631  C   ILE B 137      -6.266 -20.170 -15.307  1.00 97.98           C  
ATOM   4632  CB  ILE B 137      -5.908 -17.627 -15.460  1.00 97.98           C  
ATOM   4633  HB  ILE B 137      -6.456 -17.458 -14.533  1.00 97.98           H  
ATOM   4634  O   ILE B 137      -6.982 -20.394 -14.333  1.00 97.98           O  
ATOM   4635  CG1 ILE B 137      -6.094 -16.386 -16.370  1.00 97.98           C  
ATOM   4636 HG12 ILE B 137      -5.502 -16.507 -17.276  1.00 97.98           H  
ATOM   4637 HG13 ILE B 137      -7.140 -16.303 -16.667  1.00 97.98           H  
ATOM   4638  CG2 ILE B 137      -4.422 -17.817 -15.106  1.00 97.98           C  
ATOM   4639 HG21 ILE B 137      -3.837 -18.027 -16.001  1.00 97.98           H  
ATOM   4640 HG22 ILE B 137      -4.028 -16.923 -14.623  1.00 97.98           H  
ATOM   4641 HG23 ILE B 137      -4.302 -18.633 -14.392  1.00 97.98           H  
ATOM   4642  CD1 ILE B 137      -5.722 -15.053 -15.707  1.00 97.98           C  
ATOM   4643 HD11 ILE B 137      -6.024 -14.232 -16.358  1.00 97.98           H  
ATOM   4644 HD12 ILE B 137      -4.645 -14.992 -15.550  1.00 97.98           H  
ATOM   4645 HD13 ILE B 137      -6.237 -14.954 -14.752  1.00 97.98           H  
ATOM   4646  N   ASP B 138      -5.283 -21.003 -15.673  1.00 97.17           N  
ATOM   4647  H   ASP B 138      -4.712 -20.762 -16.470  1.00 97.17           H  
ATOM   4648  CA  ASP B 138      -4.830 -22.113 -14.820  1.00 97.17           C  
ATOM   4649  HA  ASP B 138      -5.697 -22.704 -14.527  1.00 97.17           H  
ATOM   4650  C   ASP B 138      -4.130 -21.533 -13.573  1.00 97.17           C  
ATOM   4651  CB  ASP B 138      -3.894 -23.055 -15.606  1.00 97.17           C  
ATOM   4652  HB2 ASP B 138      -4.435 -23.424 -16.477  1.00 97.17           H  
ATOM   4653  HB3 ASP B 138      -3.033 -22.490 -15.964  1.00 97.17           H  
ATOM   4654  O   ASP B 138      -3.093 -20.876 -13.726  1.00 97.17           O  
ATOM   4655  CG  ASP B 138      -3.387 -24.264 -14.793  1.00 97.17           C  
ATOM   4656  OD1 ASP B 138      -3.333 -24.185 -13.545  1.00 97.17           O  
ATOM   4657  OD2 ASP B 138      -3.039 -25.286 -15.418  1.00 97.17           O  
ATOM   4658  N   PRO B 139      -4.631 -21.772 -12.346  1.00 97.48           N  
ATOM   4659  CA  PRO B 139      -4.021 -21.248 -11.125  1.00 97.48           C  
ATOM   4660  HA  PRO B 139      -4.102 -20.161 -11.138  1.00 97.48           H  
ATOM   4661  C   PRO B 139      -2.540 -21.611 -10.955  1.00 97.48           C  
ATOM   4662  CB  PRO B 139      -4.866 -21.811  -9.977  1.00 97.48           C  
ATOM   4663  HB2 PRO B 139      -4.947 -21.105  -9.150  1.00 97.48           H  
ATOM   4664  HB3 PRO B 139      -4.443 -22.754  -9.629  1.00 97.48           H  
ATOM   4665  O   PRO B 139      -1.760 -20.796 -10.464  1.00 97.48           O  
ATOM   4666  CG  PRO B 139      -6.224 -22.087 -10.617  1.00 97.48           C  
ATOM   4667  HG2 PRO B 139      -6.772 -22.875 -10.100  1.00 97.48           H  
ATOM   4668  HG3 PRO B 139      -6.813 -21.170 -10.643  1.00 97.48           H  
ATOM   4669  CD  PRO B 139      -5.853 -22.499 -12.035  1.00 97.48           C  
ATOM   4670  HD2 PRO B 139      -5.657 -23.570 -12.072  1.00 97.48           H  
ATOM   4671  HD3 PRO B 139      -6.673 -22.246 -12.707  1.00 97.48           H  
ATOM   4672  N   HIS B 140      -2.110 -22.793 -11.408  1.00 92.69           N  
ATOM   4673  H   HIS B 140      -2.745 -23.380 -11.931  1.00 92.69           H  
ATOM   4674  CA  HIS B 140      -0.706 -23.199 -11.331  1.00 92.69           C  
ATOM   4675  HA  HIS B 140      -0.346 -23.025 -10.317  1.00 92.69           H  
ATOM   4676  C   HIS B 140       0.200 -22.377 -12.256  1.00 92.69           C  
ATOM   4677  CB  HIS B 140      -0.573 -24.695 -11.649  1.00 92.69           C  
ATOM   4678  HB2 HIS B 140       0.487 -24.941 -11.704  1.00 92.69           H  
ATOM   4679  HB3 HIS B 140      -1.003 -24.892 -12.631  1.00 92.69           H  
ATOM   4680  O   HIS B 140       1.391 -22.250 -11.971  1.00 92.69           O  
ATOM   4681  CG  HIS B 140      -1.198 -25.631 -10.643  1.00 92.69           C  
ATOM   4682  CD2 HIS B 140      -1.441 -25.400  -9.314  1.00 92.69           C  
ATOM   4683  HD2 HIS B 140      -1.265 -24.474  -8.786  1.00 92.69           H  
ATOM   4684  ND1 HIS B 140      -1.548 -26.936 -10.891  1.00 92.69           N  
ATOM   4685  HD1 HIS B 140      -1.455 -27.412 -11.777  1.00 92.69           H  
ATOM   4686  CE1 HIS B 140      -1.989 -27.481  -9.747  1.00 92.69           C  
ATOM   4687  HE1 HIS B 140      -2.317 -28.505  -9.639  1.00 92.69           H  
ATOM   4688  NE2 HIS B 140      -1.931 -26.583  -8.749  1.00 92.69           N  
ATOM   4689  N   SER B 141      -0.345 -21.777 -13.321  1.00 95.05           N  
ATOM   4690  H   SER B 141      -1.339 -21.879 -13.468  1.00 95.05           H  
ATOM   4691  CA  SER B 141       0.417 -20.916 -14.237  1.00 95.05           C  
ATOM   4692  HA  SER B 141       1.356 -21.423 -14.463  1.00 95.05           H  
ATOM   4693  C   SER B 141       0.792 -19.556 -13.636  1.00 95.05           C  
ATOM   4694  CB  SER B 141      -0.327 -20.732 -15.565  1.00 95.05           C  
ATOM   4695  HB2 SER B 141       0.370 -20.326 -16.299  1.00 95.05           H  
ATOM   4696  HB3 SER B 141      -0.678 -21.701 -15.921  1.00 95.05           H  
ATOM   4697  O   SER B 141       1.692 -18.894 -14.150  1.00 95.05           O  
ATOM   4698  OG  SER B 141      -1.421 -19.843 -15.452  1.00 95.05           O  
ATOM   4699  HG  SER B 141      -2.049 -20.193 -14.817  1.00 95.05           H  
ATOM   4700  N   LEU B 142       0.153 -19.149 -12.530  1.00 96.80           N  
ATOM   4701  H   LEU B 142      -0.581 -19.732 -12.154  1.00 96.80           H  
ATOM   4702  CA  LEU B 142       0.473 -17.904 -11.823  1.00 96.80           C  
ATOM   4703  HA  LEU B 142       0.778 -17.158 -12.558  1.00 96.80           H  
ATOM   4704  C   LEU B 142       1.661 -18.038 -10.857  1.00 96.80           C  
ATOM   4705  CB  LEU B 142      -0.775 -17.376 -11.093  1.00 96.80           C  
ATOM   4706  HB2 LEU B 142      -0.484 -16.492 -10.525  1.00 96.80           H  
ATOM   4707  HB3 LEU B 142      -1.111 -18.129 -10.380  1.00 96.80           H  
ATOM   4708  O   LEU B 142       2.159 -17.019 -10.364  1.00 96.80           O  
ATOM   4709  CG  LEU B 142      -1.953 -16.984 -12.002  1.00 96.80           C  
ATOM   4710  HG  LEU B 142      -2.336 -17.868 -12.514  1.00 96.80           H  
ATOM   4711  CD1 LEU B 142      -3.069 -16.399 -11.137  1.00 96.80           C  
ATOM   4712 HD11 LEU B 142      -3.933 -16.166 -11.760  1.00 96.80           H  
ATOM   4713 HD12 LEU B 142      -3.361 -17.123 -10.377  1.00 96.80           H  
ATOM   4714 HD13 LEU B 142      -2.726 -15.487 -10.649  1.00 96.80           H  
ATOM   4715  CD2 LEU B 142      -1.561 -15.930 -13.042  1.00 96.80           C  
ATOM   4716 HD21 LEU B 142      -1.057 -15.094 -12.557  1.00 96.80           H  
ATOM   4717 HD22 LEU B 142      -2.449 -15.557 -13.552  1.00 96.80           H  
ATOM   4718 HD23 LEU B 142      -0.901 -16.374 -13.788  1.00 96.80           H  
ATOM   4719  N   ARG B 143       2.150 -19.259 -10.600  1.00 92.78           N  
ATOM   4720  H   ARG B 143       1.732 -20.047 -11.075  1.00 92.78           H  
ATOM   4721  CA  ARG B 143       3.318 -19.488  -9.739  1.00 92.78           C  
ATOM   4722  HA  ARG B 143       3.098 -19.070  -8.757  1.00 92.78           H  
ATOM   4723  C   ARG B 143       4.550 -18.767 -10.284  1.00 92.78           C  
ATOM   4724  CB  ARG B 143       3.607 -20.987  -9.587  1.00 92.78           C  
ATOM   4725  HB2 ARG B 143       3.564 -21.472 -10.562  1.00 92.78           H  
ATOM   4726  HB3 ARG B 143       4.616 -21.109  -9.191  1.00 92.78           H  
ATOM   4727  O   ARG B 143       4.904 -18.918 -11.450  1.00 92.78           O  
ATOM   4728  CG  ARG B 143       2.631 -21.656  -8.615  1.00 92.78           C  
ATOM   4729  HG2 ARG B 143       1.610 -21.555  -8.981  1.00 92.78           H  
ATOM   4730  HG3 ARG B 143       2.719 -21.169  -7.644  1.00 92.78           H  
ATOM   4731  CD  ARG B 143       2.977 -23.137  -8.449  1.00 92.78           C  
ATOM   4732  HD2 ARG B 143       4.029 -23.228  -8.178  1.00 92.78           H  
ATOM   4733  HD3 ARG B 143       2.810 -23.634  -9.405  1.00 92.78           H  
ATOM   4734  NE  ARG B 143       2.151 -23.762  -7.400  1.00 92.78           N  
ATOM   4735  HE  ARG B 143       1.633 -23.136  -6.801  1.00 92.78           H  
ATOM   4736  NH1 ARG B 143       2.615 -25.953  -7.914  1.00 92.78           N  
ATOM   4737 HH11 ARG B 143       2.442 -26.937  -7.769  1.00 92.78           H  
ATOM   4738 HH12 ARG B 143       3.199 -25.643  -8.678  1.00 92.78           H  
ATOM   4739  NH2 ARG B 143       1.214 -25.479  -6.241  1.00 92.78           N  
ATOM   4740 HH21 ARG B 143       0.726 -24.817  -5.655  1.00 92.78           H  
ATOM   4741 HH22 ARG B 143       1.043 -26.467  -6.119  1.00 92.78           H  
ATOM   4742  CZ  ARG B 143       2.001 -25.058  -7.189  1.00 92.78           C  
ATOM   4743  N   GLY B 144       5.226 -18.006  -9.427  1.00 93.70           N  
ATOM   4744  H   GLY B 144       4.853 -17.892  -8.496  1.00 93.70           H  
ATOM   4745  CA  GLY B 144       6.420 -17.244  -9.799  1.00 93.70           C  
ATOM   4746  HA2 GLY B 144       6.982 -17.003  -8.896  1.00 93.70           H  
ATOM   4747  HA3 GLY B 144       7.058 -17.861 -10.431  1.00 93.70           H  
ATOM   4748  C   GLY B 144       6.134 -15.941 -10.557  1.00 93.70           C  
ATOM   4749  O   GLY B 144       7.070 -15.299 -11.030  1.00 93.70           O  
ATOM   4750  N   THR B 145       4.866 -15.541 -10.709  1.00 96.14           N  
ATOM   4751  H   THR B 145       4.129 -16.105 -10.311  1.00 96.14           H  
ATOM   4752  CA  THR B 145       4.500 -14.274 -11.365  1.00 96.14           C  
ATOM   4753  HA  THR B 145       5.289 -14.017 -12.072  1.00 96.14           H  
ATOM   4754  C   THR B 145       4.409 -13.130 -10.356  1.00 96.14           C  
ATOM   4755  CB  THR B 145       3.200 -14.370 -12.180  1.00 96.14           C  
ATOM   4756  HB  THR B 145       3.075 -13.430 -12.717  1.00 96.14           H  
ATOM   4757  O   THR B 145       4.026 -13.331  -9.201  1.00 96.14           O  
ATOM   4758  CG2 THR B 145       3.231 -15.497 -13.215  1.00 96.14           C  
ATOM   4759 HG21 THR B 145       3.354 -16.468 -12.735  1.00 96.14           H  
ATOM   4760 HG22 THR B 145       2.298 -15.499 -13.778  1.00 96.14           H  
ATOM   4761 HG23 THR B 145       4.060 -15.339 -13.905  1.00 96.14           H  
ATOM   4762  OG1 THR B 145       2.076 -14.532 -11.346  1.00 96.14           O  
ATOM   4763  HG1 THR B 145       2.110 -15.419 -10.980  1.00 96.14           H  
ATOM   4764  N   ALA B 146       4.709 -11.903 -10.793  1.00 98.21           N  
ATOM   4765  H   ALA B 146       5.023 -11.790 -11.746  1.00 98.21           H  
ATOM   4766  CA  ALA B 146       4.575 -10.695  -9.978  1.00 98.21           C  
ATOM   4767  HA  ALA B 146       4.923 -10.919  -8.969  1.00 98.21           H  
ATOM   4768  C   ALA B 146       3.100 -10.263  -9.859  1.00 98.21           C  
ATOM   4769  CB  ALA B 146       5.495  -9.603 -10.543  1.00 98.21           C  
ATOM   4770  HB1 ALA B 146       5.201  -9.341 -11.559  1.00 98.21           H  
ATOM   4771  HB2 ALA B 146       6.527  -9.954 -10.544  1.00 98.21           H  
ATOM   4772  HB3 ALA B 146       5.432  -8.714  -9.916  1.00 98.21           H  
ATOM   4773  O   ALA B 146       2.704  -9.212 -10.355  1.00 98.21           O  
ATOM   4774  N   THR B 147       2.264 -11.107  -9.261  1.00 98.83           N  
ATOM   4775  H   THR B 147       2.641 -11.981  -8.923  1.00 98.83           H  
ATOM   4776  CA  THR B 147       0.851 -10.814  -8.991  1.00 98.83           C  
ATOM   4777  HA  THR B 147       0.501 -10.046  -9.680  1.00 98.83           H  
ATOM   4778  C   THR B 147       0.711 -10.291  -7.565  1.00 98.83           C  
ATOM   4779  CB  THR B 147      -0.016 -12.055  -9.225  1.00 98.83           C  
ATOM   4780  HB  THR B 147       0.332 -12.863  -8.581  1.00 98.83           H  
ATOM   4781  O   THR B 147       1.056 -11.002  -6.623  1.00 98.83           O  
ATOM   4782  CG2 THR B 147      -1.499 -11.795  -8.957  1.00 98.83           C  
ATOM   4783 HG21 THR B 147      -1.847 -10.951  -9.553  1.00 98.83           H  
ATOM   4784 HG22 THR B 147      -2.076 -12.682  -9.218  1.00 98.83           H  
ATOM   4785 HG23 THR B 147      -1.660 -11.574  -7.901  1.00 98.83           H  
ATOM   4786  OG1 THR B 147       0.094 -12.453 -10.576  1.00 98.83           O  
ATOM   4787  HG1 THR B 147       0.753 -13.147 -10.651  1.00 98.83           H  
ATOM   4788  N   GLY B 148       0.242  -9.052  -7.405  1.00 98.88           N  
ATOM   4789  H   GLY B 148      -0.047  -8.536  -8.224  1.00 98.88           H  
ATOM   4790  CA  GLY B 148       0.029  -8.436  -6.092  1.00 98.88           C  
ATOM   4791  HA2 GLY B 148       0.028  -7.351  -6.189  1.00 98.88           H  
ATOM   4792  HA3 GLY B 148       0.853  -8.707  -5.432  1.00 98.88           H  
ATOM   4793  C   GLY B 148      -1.284  -8.875  -5.436  1.00 98.88           C  
ATOM   4794  O   GLY B 148      -2.243  -9.229  -6.127  1.00 98.88           O  
ATOM   4795  N   VAL B 149      -1.346  -8.826  -4.105  1.00 98.92           N  
ATOM   4796  H   VAL B 149      -0.529  -8.490  -3.614  1.00 98.92           H  
ATOM   4797  CA  VAL B 149      -2.540  -9.154  -3.307  1.00 98.92           C  
ATOM   4798  HA  VAL B 149      -3.400  -9.256  -3.970  1.00 98.92           H  
ATOM   4799  C   VAL B 149      -2.828  -8.010  -2.336  1.00 98.92           C  
ATOM   4800  CB  VAL B 149      -2.376 -10.496  -2.560  1.00 98.92           C  
ATOM   4801  HB  VAL B 149      -1.546 -10.422  -1.858  1.00 98.92           H  
ATOM   4802  O   VAL B 149      -2.110  -7.827  -1.356  1.00 98.92           O  
ATOM   4803  CG1 VAL B 149      -3.648 -10.854  -1.778  1.00 98.92           C  
ATOM   4804 HG11 VAL B 149      -3.505 -11.810  -1.274  1.00 98.92           H  
ATOM   4805 HG12 VAL B 149      -4.500 -10.926  -2.455  1.00 98.92           H  
ATOM   4806 HG13 VAL B 149      -3.847 -10.098  -1.019  1.00 98.92           H  
ATOM   4807  CG2 VAL B 149      -2.089 -11.658  -3.520  1.00 98.92           C  
ATOM   4808 HG21 VAL B 149      -1.135 -11.501  -4.024  1.00 98.92           H  
ATOM   4809 HG22 VAL B 149      -2.879 -11.739  -4.267  1.00 98.92           H  
ATOM   4810 HG23 VAL B 149      -2.021 -12.590  -2.959  1.00 98.92           H  
ATOM   4811  N   PHE B 150      -3.892  -7.248  -2.589  1.00 98.85           N  
ATOM   4812  H   PHE B 150      -4.472  -7.487  -3.380  1.00 98.85           H  
ATOM   4813  CA  PHE B 150      -4.263  -6.064  -1.807  1.00 98.85           C  
ATOM   4814  HA  PHE B 150      -3.531  -5.904  -1.014  1.00 98.85           H  
ATOM   4815  C   PHE B 150      -5.635  -6.270  -1.156  1.00 98.85           C  
ATOM   4816  CB  PHE B 150      -4.239  -4.814  -2.699  1.00 98.85           C  
ATOM   4817  HB2 PHE B 150      -4.513  -3.952  -2.090  1.00 98.85           H  
ATOM   4818  HB3 PHE B 150      -4.997  -4.916  -3.475  1.00 98.85           H  
ATOM   4819  O   PHE B 150      -6.655  -6.347  -1.849  1.00 98.85           O  
ATOM   4820  CG  PHE B 150      -2.905  -4.522  -3.360  1.00 98.85           C  
ATOM   4821  CD1 PHE B 150      -1.998  -3.623  -2.766  1.00 98.85           C  
ATOM   4822  HD1 PHE B 150      -2.241  -3.143  -1.829  1.00 98.85           H  
ATOM   4823  CD2 PHE B 150      -2.580  -5.127  -4.590  1.00 98.85           C  
ATOM   4824  HD2 PHE B 150      -3.272  -5.819  -5.049  1.00 98.85           H  
ATOM   4825  CE1 PHE B 150      -0.781  -3.328  -3.406  1.00 98.85           C  
ATOM   4826  HE1 PHE B 150      -0.094  -2.612  -2.979  1.00 98.85           H  
ATOM   4827  CE2 PHE B 150      -1.359  -4.837  -5.223  1.00 98.85           C  
ATOM   4828  HE2 PHE B 150      -1.110  -5.296  -6.168  1.00 98.85           H  
ATOM   4829  CZ  PHE B 150      -0.457  -3.940  -4.627  1.00 98.85           C  
ATOM   4830  HZ  PHE B 150       0.482  -3.713  -5.109  1.00 98.85           H  
ATOM   4831  N   LEU B 151      -5.677  -6.361   0.175  1.00 98.76           N  
ATOM   4832  H   LEU B 151      -4.819  -6.243   0.693  1.00 98.76           H  
ATOM   4833  CA  LEU B 151      -6.894  -6.713   0.915  1.00 98.76           C  
ATOM   4834  HA  LEU B 151      -7.739  -6.766   0.228  1.00 98.76           H  
ATOM   4835  C   LEU B 151      -7.266  -5.678   1.973  1.00 98.76           C  
ATOM   4836  CB  LEU B 151      -6.729  -8.090   1.579  1.00 98.76           C  
ATOM   4837  HB2 LEU B 151      -5.831  -8.070   2.197  1.00 98.76           H  
ATOM   4838  HB3 LEU B 151      -7.578  -8.250   2.243  1.00 98.76           H  
ATOM   4839  O   LEU B 151      -6.441  -5.297   2.793  1.00 98.76           O  
ATOM   4840  CG  LEU B 151      -6.644  -9.282   0.615  1.00 98.76           C  
ATOM   4841  HG  LEU B 151      -5.759  -9.187  -0.015  1.00 98.76           H  
ATOM   4842  CD1 LEU B 151      -6.529 -10.552   1.451  1.00 98.76           C  
ATOM   4843 HD11 LEU B 151      -7.412 -10.660   2.081  1.00 98.76           H  
ATOM   4844 HD12 LEU B 151      -5.646 -10.503   2.089  1.00 98.76           H  
ATOM   4845 HD13 LEU B 151      -6.448 -11.418   0.795  1.00 98.76           H  
ATOM   4846  CD2 LEU B 151      -7.884  -9.422  -0.272  1.00 98.76           C  
ATOM   4847 HD21 LEU B 151      -7.806 -10.342  -0.852  1.00 98.76           H  
ATOM   4848 HD22 LEU B 151      -7.937  -8.590  -0.974  1.00 98.76           H  
ATOM   4849 HD23 LEU B 151      -8.786  -9.451   0.339  1.00 98.76           H  
ATOM   4850  N   GLY B 152      -8.543  -5.301   2.015  1.00 98.68           N  
ATOM   4851  H   GLY B 152      -9.152  -5.604   1.267  1.00 98.68           H  
ATOM   4852  CA  GLY B 152      -9.148  -4.666   3.183  1.00 98.68           C  
ATOM   4853  HA2 GLY B 152      -8.421  -4.019   3.673  1.00 98.68           H  
ATOM   4854  HA3 GLY B 152      -9.995  -4.061   2.860  1.00 98.68           H  
ATOM   4855  C   GLY B 152      -9.655  -5.712   4.176  1.00 98.68           C  
ATOM   4856  O   GLY B 152     -10.616  -6.421   3.869  1.00 98.68           O  
ATOM   4857  N   VAL B 153      -9.039  -5.812   5.354  1.00 97.18           N  
ATOM   4858  H   VAL B 153      -8.277  -5.183   5.565  1.00 97.18           H  
ATOM   4859  CA  VAL B 153      -9.421  -6.780   6.399  1.00 97.18           C  
ATOM   4860  HA  VAL B 153     -10.503  -6.914   6.363  1.00 97.18           H  
ATOM   4861  C   VAL B 153      -9.072  -6.247   7.789  1.00 97.18           C  
ATOM   4862  CB  VAL B 153      -8.771  -8.158   6.137  1.00 97.18           C  
ATOM   4863  HB  VAL B 153      -9.023  -8.451   5.117  1.00 97.18           H  
ATOM   4864  O   VAL B 153      -8.086  -5.534   7.952  1.00 97.18           O  
ATOM   4865  CG1 VAL B 153      -7.240  -8.143   6.242  1.00 97.18           C  
ATOM   4866 HG11 VAL B 153      -6.828  -7.408   5.550  1.00 97.18           H  
ATOM   4867 HG12 VAL B 153      -6.926  -7.893   7.256  1.00 97.18           H  
ATOM   4868 HG13 VAL B 153      -6.844  -9.124   5.981  1.00 97.18           H  
ATOM   4869  CG2 VAL B 153      -9.328  -9.253   7.056  1.00 97.18           C  
ATOM   4870 HG21 VAL B 153      -9.001  -9.102   8.085  1.00 97.18           H  
ATOM   4871 HG22 VAL B 153     -10.418  -9.253   7.020  1.00 97.18           H  
ATOM   4872 HG23 VAL B 153      -8.972 -10.227   6.721  1.00 97.18           H  
ATOM   4873  N   ALA B 154      -9.865  -6.618   8.793  1.00 94.48           N  
ATOM   4874  H   ALA B 154     -10.628  -7.250   8.600  1.00 94.48           H  
ATOM   4875  CA  ALA B 154      -9.632  -6.284  10.196  1.00 94.48           C  
ATOM   4876  HA  ALA B 154      -8.596  -5.972  10.325  1.00 94.48           H  
ATOM   4877  C   ALA B 154      -9.867  -7.511  11.095  1.00 94.48           C  
ATOM   4878  CB  ALA B 154     -10.533  -5.101  10.577  1.00 94.48           C  
ATOM   4879  HB1 ALA B 154     -10.352  -4.812  11.612  1.00 94.48           H  
ATOM   4880  HB2 ALA B 154     -11.581  -5.376  10.460  1.00 94.48           H  
ATOM   4881  HB3 ALA B 154     -10.308  -4.247   9.938  1.00 94.48           H  
ATOM   4882  O   ALA B 154     -10.547  -8.464  10.704  1.00 94.48           O  
ATOM   4883  N   LYS B 155      -9.311  -7.492  12.313  1.00 92.50           N  
ATOM   4884  H   LYS B 155      -8.798  -6.665  12.582  1.00 92.50           H  
ATOM   4885  CA  LYS B 155      -9.565  -8.529  13.330  1.00 92.50           C  
ATOM   4886  HA  LYS B 155      -9.595  -9.503  12.841  1.00 92.50           H  
ATOM   4887  C   LYS B 155     -10.920  -8.301  14.002  1.00 92.50           C  
ATOM   4888  CB  LYS B 155      -8.460  -8.558  14.403  1.00 92.50           C  
ATOM   4889  HB2 LYS B 155      -8.298  -7.549  14.782  1.00 92.50           H  
ATOM   4890  HB3 LYS B 155      -8.799  -9.181  15.231  1.00 92.50           H  
ATOM   4891  O   LYS B 155     -11.117  -7.255  14.619  1.00 92.50           O  
ATOM   4892  CG  LYS B 155      -7.137  -9.130  13.883  1.00 92.50           C  
ATOM   4893  HG2 LYS B 155      -6.819  -8.511  13.044  1.00 92.50           H  
ATOM   4894  HG3 LYS B 155      -7.298 -10.145  13.520  1.00 92.50           H  
ATOM   4895  CD  LYS B 155      -6.025  -9.136  14.949  1.00 92.50           C  
ATOM   4896  HD2 LYS B 155      -5.071  -9.357  14.469  1.00 92.50           H  
ATOM   4897  HD3 LYS B 155      -5.955  -8.151  15.410  1.00 92.50           H  
ATOM   4898  CE  LYS B 155      -6.274 -10.198  16.025  1.00 92.50           C  
ATOM   4899  HE2 LYS B 155      -7.202  -9.982  16.555  1.00 92.50           H  
ATOM   4900  HE3 LYS B 155      -6.398 -11.170  15.546  1.00 92.50           H  
ATOM   4901  NZ  LYS B 155      -5.171 -10.282  17.011  1.00 92.50           N  
ATOM   4902  HZ1 LYS B 155      -5.025  -9.420  17.517  1.00 92.50           H  
ATOM   4903  HZ2 LYS B 155      -5.457 -10.961  17.701  1.00 92.50           H  
ATOM   4904  HZ3 LYS B 155      -4.313 -10.633  16.610  1.00 92.50           H  
ATOM   4905  N   PHE B 156     -11.787  -9.314  13.965  1.00 89.96           N  
ATOM   4906  H   PHE B 156     -11.565 -10.100  13.371  1.00 89.96           H  
ATOM   4907  CA  PHE B 156     -13.074  -9.352  14.685  1.00 89.96           C  
ATOM   4908  HA  PHE B 156     -13.318  -8.345  15.022  1.00 89.96           H  
ATOM   4909  C   PHE B 156     -13.055 -10.215  15.964  1.00 89.96           C  
ATOM   4910  CB  PHE B 156     -14.188  -9.791  13.718  1.00 89.96           C  
ATOM   4911  HB2 PHE B 156     -15.100  -9.990  14.282  1.00 89.96           H  
ATOM   4912  HB3 PHE B 156     -13.901 -10.723  13.230  1.00 89.96           H  
ATOM   4913  O   PHE B 156     -14.099 -10.399  16.590  1.00 89.96           O  
ATOM   4914  CG  PHE B 156     -14.520  -8.744  12.678  1.00 89.96           C  
ATOM   4915  CD1 PHE B 156     -15.316  -7.638  13.031  1.00 89.96           C  
ATOM   4916  HD1 PHE B 156     -15.705  -7.550  14.035  1.00 89.96           H  
ATOM   4917  CD2 PHE B 156     -14.002  -8.850  11.376  1.00 89.96           C  
ATOM   4918  HD2 PHE B 156     -13.391  -9.698  11.103  1.00 89.96           H  
ATOM   4919  CE1 PHE B 156     -15.574  -6.632  12.085  1.00 89.96           C  
ATOM   4920  HE1 PHE B 156     -16.158  -5.765  12.358  1.00 89.96           H  
ATOM   4921  CE2 PHE B 156     -14.257  -7.845  10.432  1.00 89.96           C  
ATOM   4922  HE2 PHE B 156     -13.827  -7.920   9.444  1.00 89.96           H  
ATOM   4923  CZ  PHE B 156     -15.034  -6.733  10.790  1.00 89.96           C  
ATOM   4924  HZ  PHE B 156     -15.189  -5.945  10.068  1.00 89.96           H  
ATOM   4925  N   GLY B 157     -11.880 -10.734  16.345  1.00 88.61           N  
ATOM   4926  H   GLY B 157     -11.066 -10.516  15.789  1.00 88.61           H  
ATOM   4927  CA  GLY B 157     -11.680 -11.628  17.489  1.00 88.61           C  
ATOM   4928  HA2 GLY B 157     -10.623 -11.650  17.755  1.00 88.61           H  
ATOM   4929  HA3 GLY B 157     -12.232 -11.252  18.351  1.00 88.61           H  
ATOM   4930  C   GLY B 157     -12.159 -13.052  17.199  1.00 88.61           C  
ATOM   4931  O   GLY B 157     -13.358 -13.311  17.183  1.00 88.61           O  
ATOM   4932  N   TYR B 158     -11.235 -13.987  16.966  1.00 90.39           N  
ATOM   4933  H   TYR B 158     -10.260 -13.733  17.034  1.00 90.39           H  
ATOM   4934  CA  TYR B 158     -11.549 -15.402  16.729  1.00 90.39           C  
ATOM   4935  HA  TYR B 158     -12.598 -15.591  16.958  1.00 90.39           H  
ATOM   4936  C   TYR B 158     -10.707 -16.278  17.656  1.00 90.39           C  
ATOM   4937  CB  TYR B 158     -11.329 -15.765  15.252  1.00 90.39           C
[truncated: 1,857,583 more chars]
