# Supplementary material for: Module-Based Polyketide Synthase Engineering for de Novo Polyketide Biosynthesis
Source: ACS Synth Biol. 2023 Oct 23;12(11):3148–55. doi: 10.1021/acssynbio.3c00282 (PMC10661043; doi:10.1021/acssynbio.3c00282)
Supplement: Supplementary file 2 — sb3c00282_si_002.zip [file sb3c00282_si_002.zip › Final_PKS_Structures/menzella_pdbs/pikM6_ACP_pikM6_KSAT_dimer.pdb]

ATOM      1  N   LEU A   1      18.032 -30.547  55.431  1.00 21.70           N  
ATOM      2  H   LEU A   1      19.009 -30.401  55.220  1.00 21.70           H  
ATOM      3  H2  LEU A   1      17.653 -29.687  55.802  1.00 21.70           H  
ATOM      4  H3  LEU A   1      17.939 -31.260  56.141  1.00 21.70           H  
ATOM      5  CA  LEU A   1      17.278 -30.937  54.214  1.00 21.70           C  
ATOM      6  HA  LEU A   1      16.241 -31.082  54.515  1.00 21.70           H  
ATOM      7  C   LEU A   1      17.692 -32.315  53.687  1.00 21.70           C  
ATOM      8  CB  LEU A   1      17.264 -29.817  53.159  1.00 21.70           C  
ATOM      9  HB2 LEU A   1      16.965 -30.221  52.192  1.00 21.70           H  
ATOM     10  HB3 LEU A   1      18.266 -29.399  53.061  1.00 21.70           H  
ATOM     11  O   LEU A   1      16.935 -33.243  53.934  1.00 21.70           O  
ATOM     12  CG  LEU A   1      16.263 -28.714  53.573  1.00 21.70           C  
ATOM     13  HG  LEU A   1      16.406 -28.489  54.630  1.00 21.70           H  
ATOM     14  CD1 LEU A   1      16.506 -27.430  52.791  1.00 21.70           C  
ATOM     15 HD11 LEU A   1      17.517 -27.059  52.962  1.00 21.70           H  
ATOM     16 HD12 LEU A   1      15.802 -26.662  53.111  1.00 21.70           H  
ATOM     17 HD13 LEU A   1      16.365 -27.602  51.724  1.00 21.70           H  
ATOM     18  CD2 LEU A   1      14.818 -29.165  53.359  1.00 21.70           C  
ATOM     19 HD21 LEU A   1      14.641 -29.387  52.306  1.00 21.70           H  
ATOM     20 HD22 LEU A   1      14.140 -28.362  53.650  1.00 21.70           H  
ATOM     21 HD23 LEU A   1      14.573 -30.042  53.959  1.00 21.70           H  
ATOM     22  N   LEU A   2      18.878 -32.495  53.079  1.00 20.52           N  
ATOM     23  H   LEU A   2      19.433 -31.684  52.847  1.00 20.52           H  
ATOM     24  CA  LEU A   2      19.340 -33.779  52.488  1.00 20.52           C  
ATOM     25  HA  LEU A   2      18.843 -33.915  51.528  1.00 20.52           H  
ATOM     26  C   LEU A   2      19.025 -35.050  53.311  1.00 20.52           C  
ATOM     27  CB  LEU A   2      20.867 -33.698  52.253  1.00 20.52           C  
ATOM     28  HB2 LEU A   2      21.331 -33.235  53.124  1.00 20.52           H  
ATOM     29  HB3 LEU A   2      21.272 -34.707  52.176  1.00 20.52           H  
ATOM     30  O   LEU A   2      18.552 -36.040  52.757  1.00 20.52           O  
ATOM     31  CG  LEU A   2      21.280 -32.930  50.982  1.00 20.52           C  
ATOM     32  HG  LEU A   2      20.683 -32.022  50.899  1.00 20.52           H  
ATOM     33  CD1 LEU A   2      22.753 -32.535  51.063  1.00 20.52           C  
ATOM     34 HD11 LEU A   2      23.380 -33.422  51.156  1.00 20.52           H  
ATOM     35 HD12 LEU A   2      22.924 -31.881  51.918  1.00 20.52           H  
ATOM     36 HD13 LEU A   2      23.039 -31.997  50.159  1.00 20.52           H  
ATOM     37  CD2 LEU A   2      21.084 -33.784  49.728  1.00 20.52           C  
ATOM     38 HD21 LEU A   2      21.370 -33.208  48.848  1.00 20.52           H  
ATOM     39 HD22 LEU A   2      20.038 -34.072  49.619  1.00 20.52           H  
ATOM     40 HD23 LEU A   2      21.704 -34.680  49.775  1.00 20.52           H  
ATOM     41  N   ALA A   3      19.245 -35.021  54.631  1.00 25.80           N  
ATOM     42  H   ALA A   3      19.682 -34.201  55.026  1.00 25.80           H  
ATOM     43  CA  ALA A   3      19.043 -36.176  55.511  1.00 25.80           C  
ATOM     44  HA  ALA A   3      19.692 -36.983  55.169  1.00 25.80           H  
ATOM     45  C   ALA A   3      17.601 -36.737  55.518  1.00 25.80           C  
ATOM     46  CB  ALA A   3      19.491 -35.775  56.923  1.00 25.80           C  
ATOM     47  HB1 ALA A   3      18.864 -34.971  57.308  1.00 25.80           H  
ATOM     48  HB2 ALA A   3      20.532 -35.452  56.910  1.00 25.80           H  
ATOM     49  HB3 ALA A   3      19.406 -36.635  57.588  1.00 25.80           H  
ATOM     50  O   ALA A   3      17.427 -37.957  55.560  1.00 25.80           O  
ATOM     51  N   MET A   4      16.566 -35.887  55.428  1.00 29.56           N  
ATOM     52  H   MET A   4      16.751 -34.908  55.264  1.00 29.56           H  
ATOM     53  CA  MET A   4      15.159 -36.328  55.508  1.00 29.56           C  
ATOM     54  HA  MET A   4      15.001 -36.853  56.450  1.00 29.56           H  
ATOM     55  C   MET A   4      14.786 -37.308  54.387  1.00 29.56           C  
ATOM     56  CB  MET A   4      14.202 -35.125  55.456  1.00 29.56           C  
ATOM     57  HB2 MET A   4      14.510 -34.442  54.664  1.00 29.56           H  
ATOM     58  HB3 MET A   4      13.202 -35.487  55.218  1.00 29.56           H  
ATOM     59  O   MET A   4      14.113 -38.305  54.639  1.00 29.56           O  
ATOM     60  CG  MET A   4      14.119 -34.371  56.785  1.00 29.56           C  
ATOM     61  HG2 MET A   4      13.725 -35.036  57.553  1.00 29.56           H  
ATOM     62  HG3 MET A   4      15.125 -34.072  57.080  1.00 29.56           H  
ATOM     63  SD  MET A   4      13.089 -32.878  56.720  1.00 29.56           S  
ATOM     64  CE  MET A   4      11.426 -33.593  56.544  1.00 29.56           C  
ATOM     65  HE1 MET A   4      11.227 -34.276  57.370  1.00 29.56           H  
ATOM     66  HE2 MET A   4      10.686 -32.793  56.562  1.00 29.56           H  
ATOM     67  HE3 MET A   4      11.343 -34.129  55.598  1.00 29.56           H  
ATOM     68  N   GLY A   5      15.278 -37.082  53.164  1.00 31.33           N  
ATOM     69  H   GLY A   5      15.862 -36.270  53.022  1.00 31.33           H  
ATOM     70  CA  GLY A   5      14.978 -37.940  52.009  1.00 31.33           C  
ATOM     71  HA2 GLY A   5      13.897 -38.035  51.907  1.00 31.33           H  
ATOM     72  HA3 GLY A   5      15.366 -37.464  51.109  1.00 31.33           H  
ATOM     73  C   GLY A   5      15.573 -39.353  52.095  1.00 31.33           C  
ATOM     74  O   GLY A   5      15.186 -40.237  51.325  1.00 31.33           O  
ATOM     75  N   ARG A   6      16.515 -39.590  53.021  1.00 38.94           N  
ATOM     76  H   ARG A   6      16.782 -38.826  53.626  1.00 38.94           H  
ATOM     77  CA  ARG A   6      17.060 -40.927  53.305  1.00 38.94           C  
ATOM     78  HA  ARG A   6      16.917 -41.546  52.420  1.00 38.94           H  
ATOM     79  C   ARG A   6      16.259 -41.630  54.405  1.00 38.94           C  
ATOM     80  CB  ARG A   6      18.575 -40.829  53.576  1.00 38.94           C  
ATOM     81  HB2 ARG A   6      18.757 -40.686  54.641  1.00 38.94           H  
ATOM     82  HB3 ARG A   6      18.968 -39.960  53.047  1.00 38.94           H  
ATOM     83  O   ARG A   6      15.920 -42.795  54.224  1.00 38.94           O  
ATOM     84  CG  ARG A   6      19.332 -42.070  53.067  1.00 38.94           C  
ATOM     85  HG2 ARG A   6      19.035 -42.269  52.037  1.00 38.94           H  
ATOM     86  HG3 ARG A   6      19.073 -42.934  53.680  1.00 38.94           H  
ATOM     87  CD  ARG A   6      20.853 -41.845  53.097  1.00 38.94           C  
ATOM     88  HD2 ARG A   6      21.075 -40.912  52.579  1.00 38.94           H  
ATOM     89  HD3 ARG A   6      21.173 -41.754  54.135  1.00 38.94           H  
ATOM     90  NE  ARG A   6      21.590 -42.949  52.445  1.00 38.94           N  
ATOM     91  HE  ARG A   6      21.072 -43.795  52.256  1.00 38.94           H  
ATOM     92  NH1 ARG A   6      23.674 -41.968  52.401  1.00 38.94           N  
ATOM     93 HH11 ARG A   6      23.313 -41.170  52.903  1.00 38.94           H  
ATOM     94 HH12 ARG A   6      24.658 -42.024  52.179  1.00 38.94           H  
ATOM     95  NH2 ARG A   6      23.410 -44.010  51.560  1.00 38.94           N  
ATOM     96 HH21 ARG A   6      22.861 -44.837  51.374  1.00 38.94           H  
ATOM     97 HH22 ARG A   6      24.401 -44.035  51.363  1.00 38.94           H  
ATOM     98  CZ  ARG A   6      22.880 -42.969  52.139  1.00 38.94           C  
ATOM     99  N   TYR A   7      15.852 -40.905  55.454  1.00 37.18           N  
ATOM    100  H   TYR A   7      16.178 -39.953  55.539  1.00 37.18           H  
ATOM    101  CA  TYR A   7      14.910 -41.403  56.469  1.00 37.18           C  
ATOM    102  HA  TYR A   7      15.340 -42.280  56.953  1.00 37.18           H  
ATOM    103  C   TYR A   7      13.571 -41.844  55.864  1.00 37.18           C  
ATOM    104  CB  TYR A   7      14.659 -40.330  57.540  1.00 37.18           C  
ATOM    105  HB2 TYR A   7      14.587 -39.347  57.074  1.00 37.18           H  
ATOM    106  HB3 TYR A   7      13.696 -40.528  58.010  1.00 37.18           H  
ATOM    107  O   TYR A   7      13.116 -42.948  56.146  1.00 37.18           O  
ATOM    108  CG  TYR A   7      15.690 -40.306  58.647  1.00 37.18           C  
ATOM    109  CD1 TYR A   7      15.668 -41.320  59.624  1.00 37.18           C  
ATOM    110  HD1 TYR A   7      14.931 -42.108  59.578  1.00 37.18           H  
ATOM    111  CD2 TYR A   7      16.641 -39.270  58.727  1.00 37.18           C  
ATOM    112  HD2 TYR A   7      16.649 -38.484  57.986  1.00 37.18           H  
ATOM    113  CE1 TYR A   7      16.598 -41.302  60.679  1.00 37.18           C  
ATOM    114  HE1 TYR A   7      16.587 -42.070  61.439  1.00 37.18           H  
ATOM    115  CE2 TYR A   7      17.571 -39.246  59.787  1.00 37.18           C  
ATOM    116  HE2 TYR A   7      18.295 -38.448  59.862  1.00 37.18           H  
ATOM    117  OH  TYR A   7      18.432 -40.255  61.796  1.00 37.18           O  
ATOM    118  HH  TYR A   7      18.999 -39.480  61.805  1.00 37.18           H  
ATOM    119  CZ  TYR A   7      17.547 -40.265  60.767  1.00 37.18           C  
ATOM    120  N   ALA A   8      12.971 -41.033  54.985  1.00 36.31           N  
ATOM    121  H   ALA A   8      13.358 -40.114  54.827  1.00 36.31           H  
ATOM    122  CA  ALA A   8      11.687 -41.361  54.361  1.00 36.31           C  
ATOM    123  HA  ALA A   8      10.940 -41.483  55.145  1.00 36.31           H  
ATOM    124  C   ALA A   8      11.737 -42.683  53.569  1.00 36.31           C  
ATOM    125  CB  ALA A   8      11.268 -40.180  53.476  1.00 36.31           C  
ATOM    126  HB1 ALA A   8      11.963 -40.062  52.645  1.00 36.31           H  
ATOM    127  HB2 ALA A   8      11.252 -39.263  54.065  1.00 36.31           H  
ATOM    128  HB3 ALA A   8      10.267 -40.358  53.085  1.00 36.31           H  
ATOM    129  O   ALA A   8      10.849 -43.519  53.708  1.00 36.31           O  
ATOM    130  N   ARG A   9      12.812 -42.916  52.799  1.00 44.54           N  
ATOM    131  H   ARG A   9      13.526 -42.203  52.758  1.00 44.54           H  
ATOM    132  CA  ARG A   9      13.022 -44.184  52.075  1.00 44.54           C  
ATOM    133  HA  ARG A   9      12.105 -44.440  51.544  1.00 44.54           H  
ATOM    134  C   ARG A   9      13.264 -45.378  52.995  1.00 44.54           C  
ATOM    135  CB  ARG A   9      14.175 -44.054  51.067  1.00 44.54           C  
ATOM    136  HB2 ARG A   9      14.623 -45.036  50.912  1.00 44.54           H  
ATOM    137  HB3 ARG A   9      14.944 -43.388  51.457  1.00 44.54           H  
ATOM    138  O   ARG A   9      12.838 -46.473  52.656  1.00 44.54           O  
ATOM    139  CG  ARG A   9      13.659 -43.556  49.712  1.00 44.54           C  
ATOM    140  HG2 ARG A   9      13.231 -42.559  49.817  1.00 44.54           H  
ATOM    141  HG3 ARG A   9      12.877 -44.231  49.366  1.00 44.54           H  
ATOM    142  CD  ARG A   9      14.771 -43.539  48.660  1.00 44.54           C  
ATOM    143  HD2 ARG A   9      15.291 -44.497  48.673  1.00 44.54           H  
ATOM    144  HD3 ARG A   9      14.305 -43.415  47.682  1.00 44.54           H  
ATOM    145  NE  ARG A   9      15.720 -42.432  48.884  1.00 44.54           N  
ATOM    146  HE  ARG A   9      15.481 -41.775  49.614  1.00 44.54           H  
ATOM    147  NH1 ARG A   9      17.146 -42.924  47.147  1.00 44.54           N  
ATOM    148 HH11 ARG A   9      17.904 -42.663  46.533  1.00 44.54           H  
ATOM    149 HH12 ARG A   9      16.605 -43.754  46.949  1.00 44.54           H  
ATOM    150  NH2 ARG A   9      17.449 -41.064  48.347  1.00 44.54           N  
ATOM    151 HH21 ARG A   9      18.193 -40.804  47.715  1.00 44.54           H  
ATOM    152 HH22 ARG A   9      17.119 -40.415  49.047  1.00 44.54           H  
ATOM    153  CZ  ARG A   9      16.766 -42.151  48.129  1.00 44.54           C  
ATOM    154  N   PHE A  10      13.929 -45.181  54.133  1.00 42.66           N  
ATOM    155  H   PHE A  10      14.269 -44.255  54.350  1.00 42.66           H  
ATOM    156  CA  PHE A  10      14.127 -46.248  55.115  1.00 42.66           C  
ATOM    157  HA  PHE A  10      14.496 -47.136  54.601  1.00 42.66           H  
ATOM    158  C   PHE A  10      12.802 -46.641  55.787  1.00 42.66           C  
ATOM    159  CB  PHE A  10      15.192 -45.805  56.127  1.00 42.66           C  
ATOM    160  HB2 PHE A  10      16.073 -45.461  55.584  1.00 42.66           H  
ATOM    161  HB3 PHE A  10      14.816 -44.961  56.706  1.00 42.66           H  
ATOM    162  O   PHE A  10      12.484 -47.821  55.863  1.00 42.66           O  
ATOM    163  CG  PHE A  10      15.621 -46.905  57.077  1.00 42.66           C  
ATOM    164  CD1 PHE A  10      15.010 -47.029  58.340  1.00 42.66           C  
ATOM    165  HD1 PHE A  10      14.232 -46.343  58.639  1.00 42.66           H  
ATOM    166  CD2 PHE A  10      16.618 -47.821  56.689  1.00 42.66           C  
ATOM    167  HD2 PHE A  10      17.080 -47.742  55.716  1.00 42.66           H  
ATOM    168  CE1 PHE A  10      15.400 -48.061  59.212  1.00 42.66           C  
ATOM    169  HE1 PHE A  10      14.926 -48.161  60.177  1.00 42.66           H  
ATOM    170  CE2 PHE A  10      17.008 -48.852  57.563  1.00 42.66           C  
ATOM    171  HE2 PHE A  10      17.767 -49.559  57.265  1.00 42.66           H  
ATOM    172  CZ  PHE A  10      16.399 -48.971  58.824  1.00 42.66           C  
ATOM    173  HZ  PHE A  10      16.694 -49.767  59.493  1.00 42.66           H  
ATOM    174  N   LEU A  11      11.992 -45.657  56.196  1.00 44.52           N  
ATOM    175  H   LEU A  11      12.315 -44.705  56.095  1.00 44.52           H  
ATOM    176  CA  LEU A  11      10.695 -45.874  56.852  1.00 44.52           C  
ATOM    177  HA  LEU A  11      10.817 -46.618  57.639  1.00 44.52           H  
ATOM    178  C   LEU A  11       9.611 -46.431  55.914  1.00 44.52           C  
ATOM    179  CB  LEU A  11      10.223 -44.547  57.472  1.00 44.52           C  
ATOM    180  HB2 LEU A  11       9.190 -44.662  57.800  1.00 44.52           H  
ATOM    181  HB3 LEU A  11      10.237 -43.781  56.696  1.00 44.52           H  
ATOM    182  O   LEU A  11       8.762 -47.196  56.360  1.00 44.52           O  
ATOM    183  CG  LEU A  11      11.059 -44.066  58.672  1.00 44.52           C  
ATOM    184  HG  LEU A  11      12.116 -44.045  58.405  1.00 44.52           H  
ATOM    185  CD1 LEU A  11      10.632 -42.648  59.049  1.00 44.52           C  
ATOM    186 HD11 LEU A  11      10.793 -41.979  58.203  1.00 44.52           H  
ATOM    187 HD12 LEU A  11      11.226 -42.297  59.893  1.00 44.52           H  
ATOM    188 HD13 LEU A  11       9.578 -42.636  59.324  1.00 44.52           H  
ATOM    189  CD2 LEU A  11      10.881 -44.964  59.898  1.00 44.52           C  
ATOM    190 HD21 LEU A  11      11.261 -45.965  59.692  1.00 44.52           H  
ATOM    191 HD22 LEU A  11      11.438 -44.554  60.740  1.00 44.52           H  
ATOM    192 HD23 LEU A  11       9.827 -45.029  60.166  1.00 44.52           H  
ATOM    193  N   ALA A  12       9.639 -46.066  54.628  1.00 41.06           N  
ATOM    194  H   ALA A  12      10.298 -45.356  54.342  1.00 41.06           H  
ATOM    195  CA  ALA A  12       8.769 -46.645  53.599  1.00 41.06           C  
ATOM    196  HA  ALA A  12       7.781 -46.811  54.030  1.00 41.06           H  
ATOM    197  C   ALA A  12       9.263 -48.012  53.079  1.00 41.06           C  
ATOM    198  CB  ALA A  12       8.632 -45.625  52.462  1.00 41.06           C  
ATOM    199  HB1 ALA A  12       8.250 -44.682  52.854  1.00 41.06           H  
ATOM    200  HB2 ALA A  12       9.602 -45.458  51.994  1.00 41.06           H  
ATOM    201  HB3 ALA A  12       7.935 -46.005  51.715  1.00 41.06           H  
ATOM    202  O   ALA A  12       8.582 -48.647  52.273  1.00 41.06           O  
ATOM    203  N   GLY A  13      10.456 -48.445  53.497  1.00 41.01           N  
ATOM    204  H   GLY A  13      10.944 -47.901  54.195  1.00 41.01           H  
ATOM    205  CA  GLY A  13      11.027 -49.740  53.151  1.00 41.01           C  
ATOM    206  HA2 GLY A  13      10.915 -49.908  52.080  1.00 41.01           H  
ATOM    207  HA3 GLY A  13      12.090 -49.725  53.392  1.00 41.01           H  
ATOM    208  C   GLY A  13      10.376 -50.910  53.904  1.00 41.01           C  
ATOM    209  O   GLY A  13       9.402 -50.733  54.641  1.00 41.01           O  
ATOM    210  N   PRO A  14      10.907 -52.134  53.735  1.00 47.26           N  
ATOM    211  CA  PRO A  14      10.433 -53.302  54.468  1.00 47.26           C  
ATOM    212  HA  PRO A  14       9.405 -53.509  54.169  1.00 47.26           H  
ATOM    213  C   PRO A  14      10.502 -53.065  55.980  1.00 47.26           C  
ATOM    214  CB  PRO A  14      11.339 -54.463  54.036  1.00 47.26           C  
ATOM    215  HB2 PRO A  14      12.163 -54.583  54.740  1.00 47.26           H  
ATOM    216  HB3 PRO A  14      10.783 -55.396  53.946  1.00 47.26           H  
ATOM    217  O   PRO A  14      11.527 -52.606  56.486  1.00 47.26           O  
ATOM    218  CG  PRO A  14      11.898 -54.006  52.688  1.00 47.26           C  
ATOM    219  HG2 PRO A  14      12.866 -54.461  52.474  1.00 47.26           H  
ATOM    220  HG3 PRO A  14      11.182 -54.234  51.898  1.00 47.26           H  
ATOM    221  CD  PRO A  14      12.008 -52.494  52.858  1.00 47.26           C  
ATOM    222  HD2 PRO A  14      11.934 -52.002  51.888  1.00 47.26           H  
ATOM    223  HD3 PRO A  14      12.952 -52.242  53.342  1.00 47.26           H  
ATOM    224  N   ARG A  15       9.432 -53.411  56.713  1.00 54.38           N  
ATOM    225  H   ARG A  15       8.620 -53.780  56.239  1.00 54.38           H  
ATOM    226  CA  ARG A  15       9.452 -53.345  58.182  1.00 54.38           C  
ATOM    227  HA  ARG A  15       9.616 -52.303  58.457  1.00 54.38           H  
ATOM    228  C   ARG A  15      10.625 -54.189  58.709  1.00 54.38           C  
ATOM    229  CB  ARG A  15       8.138 -53.840  58.808  1.00 54.38           C  
ATOM    230  HB2 ARG A  15       8.330 -54.039  59.862  1.00 54.38           H  
ATOM    231  HB3 ARG A  15       7.843 -54.780  58.341  1.00 54.38           H  
ATOM    232  O   ARG A  15      10.743 -55.345  58.293  1.00 54.38           O  
ATOM    233  CG  ARG A  15       6.983 -52.830  58.723  1.00 54.38           C  
ATOM    234  HG2 ARG A  15       7.307 -51.878  59.144  1.00 54.38           H  
ATOM    235  HG3 ARG A  15       6.690 -52.683  57.683  1.00 54.38           H  
ATOM    236  CD  ARG A  15       5.794 -53.364  59.537  1.00 54.38           C  
ATOM    237  HD2 ARG A  15       5.422 -54.274  59.065  1.00 54.38           H  
ATOM    238  HD3 ARG A  15       6.163 -53.625  60.529  1.00 54.38           H  
ATOM    239  NE  ARG A  15       4.688 -52.388  59.656  1.00 54.38           N  
ATOM    240  HE  ARG A  15       4.515 -51.794  58.857  1.00 54.38           H  
ATOM    241  NH1 ARG A  15       4.096 -52.865  61.831  1.00 54.38           N  
ATOM    242 HH11 ARG A  15       4.830 -53.557  61.886  1.00 54.38           H  
ATOM    243 HH12 ARG A  15       3.801 -52.538  62.740  1.00 54.38           H  
ATOM    244  NH2 ARG A  15       3.025 -51.253  60.736  1.00 54.38           N  
ATOM    245 HH21 ARG A  15       2.521 -51.103  61.599  1.00 54.38           H  
ATOM    246 HH22 ARG A  15       2.887 -50.645  59.941  1.00 54.38           H  
ATOM    247  CZ  ARG A  15       3.942 -52.177  60.734  1.00 54.38           C  
ATOM    248  N   PRO A  16      11.465 -53.659  59.616  1.00 48.87           N  
ATOM    249  CA  PRO A  16      12.550 -54.433  60.203  1.00 48.87           C  
ATOM    250  HA  PRO A  16      13.229 -54.756  59.414  1.00 48.87           H  
ATOM    251  C   PRO A  16      11.989 -55.671  60.913  1.00 48.87           C  
ATOM    252  CB  PRO A  16      13.295 -53.478  61.143  1.00 48.87           C  
ATOM    253  HB2 PRO A  16      14.141 -53.041  60.613  1.00 48.87           H  
ATOM    254  HB3 PRO A  16      13.634 -53.975  62.052  1.00 48.87           H  
ATOM    255  O   PRO A  16      10.955 -55.603  61.577  1.00 48.87           O  
ATOM    256  CG  PRO A  16      12.272 -52.383  61.448  1.00 48.87           C  
ATOM    257  HG2 PRO A  16      11.661 -52.679  62.301  1.00 48.87           H  
ATOM    258  HG3 PRO A  16      12.754 -51.421  61.622  1.00 48.87           H  
ATOM    259  CD  PRO A  16      11.407 -52.327  60.195  1.00 48.87           C  
ATOM    260  HD2 PRO A  16      11.821 -51.609  59.488  1.00 48.87           H  
ATOM    261  HD3 PRO A  16      10.389 -52.049  60.468  1.00 48.87           H  
ATOM    262  N   GLY A  17      12.657 -56.812  60.739  1.00 59.14           N  
ATOM    263  H   GLY A  17      13.494 -56.792  60.174  1.00 59.14           H  
ATOM    264  CA  GLY A  17      12.329 -58.047  61.449  1.00 59.14           C  
ATOM    265  HA2 GLY A  17      11.249 -58.188  61.454  1.00 59.14           H  
ATOM    266  HA3 GLY A  17      12.786 -58.892  60.933  1.00 59.14           H  
ATOM    267  C   GLY A  17      12.830 -58.029  62.896  1.00 59.14           C  
ATOM    268  O   GLY A  17      13.490 -57.084  63.330  1.00 59.14           O  
ATOM    269  N   ARG A  18      12.554 -59.102  63.650  1.00 58.14           N  
ATOM    270  H   ARG A  18      12.057 -59.869  63.220  1.00 58.14           H  
ATOM    271  CA  ARG A  18      13.158 -59.303  64.979  1.00 58.14           C  
ATOM    272  HA  ARG A  18      12.865 -58.488  65.640  1.00 58.14           H  
ATOM    273  C   ARG A  18      14.685 -59.261  64.876  1.00 58.14           C  
ATOM    274  CB  ARG A  18      12.724 -60.644  65.600  1.00 58.14           C  
ATOM    275  HB2 ARG A  18      13.546 -61.018  66.211  1.00 58.14           H  
ATOM    276  HB3 ARG A  18      12.536 -61.378  64.816  1.00 58.14           H  
ATOM    277  O   ARG A  18      15.277 -60.124  64.236  1.00 58.14           O  
ATOM    278  CG  ARG A  18      11.499 -60.515  66.513  1.00 58.14           C  
ATOM    279  HG2 ARG A  18      11.709 -59.766  67.276  1.00 58.14           H  
ATOM    280  HG3 ARG A  18      10.630 -60.212  65.929  1.00 58.14           H  
ATOM    281  CD  ARG A  18      11.221 -61.865  67.185  1.00 58.14           C  
ATOM    282  HD2 ARG A  18      12.170 -62.288  67.515  1.00 58.14           H  
ATOM    283  HD3 ARG A  18      10.778 -62.537  66.450  1.00 58.14           H  
ATOM    284  NE  ARG A  18      10.336 -61.737  68.359  1.00 58.14           N  
ATOM    285  HE  ARG A  18      10.016 -60.808  68.591  1.00 58.14           H  
ATOM    286  NH1 ARG A  18      10.359 -63.954  68.950  1.00 58.14           N  
ATOM    287 HH11 ARG A  18      10.150 -64.690  69.609  1.00 58.14           H  
ATOM    288 HH12 ARG A  18      10.916 -64.151  68.131  1.00 58.14           H  
ATOM    289  NH2 ARG A  18       9.348 -62.484  70.280  1.00 58.14           N  
ATOM    290 HH21 ARG A  18       9.150 -63.237  70.923  1.00 58.14           H  
ATOM    291 HH22 ARG A  18       9.057 -61.543  70.508  1.00 58.14           H  
ATOM    292  CZ  ARG A  18      10.017 -62.719  69.187  1.00 58.14           C  
ATOM    293  N   SER A  19      15.294 -58.299  65.564  1.00 56.55           N  
ATOM    294  H   SER A  19      14.725 -57.596  66.012  1.00 56.55           H  
ATOM    295  CA  SER A  19      16.718 -58.337  65.893  1.00 56.55           C  
ATOM    296  HA  SER A  19      17.301 -58.430  64.977  1.00 56.55           H  
ATOM    297  C   SER A  19      17.006 -59.541  66.796  1.00 56.55           C  
ATOM    298  CB  SER A  19      17.112 -57.035  66.596  1.00 56.55           C  
ATOM    299  HB2 SER A  19      16.481 -56.893  67.473  1.00 56.55           H  
ATOM    300  HB3 SER A  19      16.967 -56.197  65.914  1.00 56.55           H  
ATOM    301  O   SER A  19      16.213 -59.847  67.689  1.00 56.55           O  
ATOM    302  OG  SER A  19      18.458 -57.073  67.004  1.00 56.55           O  
ATOM    303  HG  SER A  19      18.465 -57.087  67.964  1.00 56.55           H  
ATOM    304  N   SER A  20      18.134 -60.216  66.566  1.00 62.94           N  
ATOM    305  H   SER A  20      18.727 -59.933  65.799  1.00 62.94           H  
ATOM    306  CA  SER A  20      18.700 -61.205  67.491  1.00 62.94           C  
ATOM    307  HA  SER A  20      17.905 -61.840  67.882  1.00 62.94           H  
ATOM    308  C   SER A  20      19.387 -60.538  68.686  1.00 62.94           C  
ATOM    309  CB  SER A  20      19.708 -62.088  66.748  1.00 62.94           C  
ATOM    310  HB2 SER A  20      20.253 -62.702  67.465  1.00 62.94           H  
ATOM    311  HB3 SER A  20      19.173 -62.740  66.058  1.00 62.94           H  
ATOM    312  O   SER A  20      19.362 -61.082  69.786  1.00 62.94           O  
ATOM    313  OG  SER A  20      20.613 -61.281  66.014  1.00 62.94           O  
ATOM    314  HG  SER A  20      21.341 -61.826  65.709  1.00 62.94           H  
ATOM    315  N   ALA A  21      19.956 -59.345  68.489  1.00 62.23           N  
ATOM    316  H   ALA A  21      19.943 -58.957  67.557  1.00 62.23           H  
ATOM    317  CA  ALA A  21      20.469 -58.514  69.569  1.00 62.23           C  
ATOM    318  HA  ALA A  21      21.057 -59.153  70.228  1.00 62.23           H  
ATOM    319  C   ALA A  21      19.310 -57.870  70.359  1.00 62.23           C  
ATOM    320  CB  ALA A  21      21.408 -57.453  68.982  1.00 62.23           C  
ATOM    321  HB1 ALA A  21      20.864 -56.799  68.300  1.00 62.23           H  
ATOM    322  HB2 ALA A  21      22.223 -57.936  68.444  1.00 62.23           H  
ATOM    323  HB3 ALA A  21      21.826 -56.851  69.789  1.00 62.23           H  
ATOM    324  O   ALA A  21      18.331 -57.440  69.729  1.00 62.23           O  
ATOM    325  N   PRO A  22      19.422 -57.739  71.697  1.00 67.04           N  
ATOM    326  CA  PRO A  22      18.501 -56.945  72.506  1.00 67.04           C  
ATOM    327  HA  PRO A  22      17.537 -57.453  72.537  1.00 67.04           H  
ATOM    328  C   PRO A  22      18.328 -55.532  71.936  1.00 67.04           C  
ATOM    329  CB  PRO A  22      19.109 -56.917  73.915  1.00 67.04           C  
ATOM    330  HB2 PRO A  22      19.790 -56.071  74.014  1.00 67.04           H  
ATOM    331  HB3 PRO A  22      18.345 -56.888  74.691  1.00 67.04           H  
ATOM    332  O   PRO A  22      19.288 -54.922  71.466  1.00 67.04           O  
ATOM    333  CG  PRO A  22      19.930 -58.201  73.974  1.00 67.04           C  
ATOM    334  HG2 PRO A  22      20.739 -58.133  74.701  1.00 67.04           H  
ATOM    335  HG3 PRO A  22      19.278 -59.045  74.199  1.00 67.04           H  
ATOM    336  CD  PRO A  22      20.455 -58.318  72.545  1.00 67.04           C  
ATOM    337  HD2 PRO A  22      21.376 -57.745  72.441  1.00 67.04           H  
ATOM    338  HD3 PRO A  22      20.631 -59.368  72.307  1.00 67.04           H  
ATOM    339  N   VAL A  23      17.104 -55.005  71.973  1.00 77.07           N  
ATOM    340  H   VAL A  23      16.360 -55.537  72.401  1.00 77.07           H  
ATOM    341  CA  VAL A  23      16.781 -53.675  71.436  1.00 77.07           C  
ATOM    342  HA  VAL A  23      17.648 -53.274  70.910  1.00 77.07           H  
ATOM    343  C   VAL A  23      16.453 -52.731  72.584  1.00 77.07           C  
ATOM    344  CB  VAL A  23      15.623 -53.743  70.418  1.00 77.07           C  
ATOM    345  HB  VAL A  23      14.731 -54.125  70.915  1.00 77.07           H  
ATOM    346  O   VAL A  23      15.569 -53.029  73.382  1.00 77.07           O  
ATOM    347  CG1 VAL A  23      15.300 -52.358  69.838  1.00 77.07           C  
ATOM    348 HG11 VAL A  23      16.188 -51.926  69.377  1.00 77.07           H  
ATOM    349 HG12 VAL A  23      14.513 -52.440  69.088  1.00 77.07           H  
ATOM    350 HG13 VAL A  23      14.943 -51.691  70.622  1.00 77.07           H  
ATOM    351  CG2 VAL A  23      15.955 -54.674  69.244  1.00 77.07           C  
ATOM    352 HG21 VAL A  23      16.873 -54.346  68.755  1.00 77.07           H  
ATOM    353 HG22 VAL A  23      15.136 -54.674  68.524  1.00 77.07           H  
ATOM    354 HG23 VAL A  23      16.093 -55.693  69.607  1.00 77.07           H  
ATOM    355  N   LEU A  24      17.113 -51.575  72.635  1.00 76.86           N  
ATOM    356  H   LEU A  24      17.848 -51.407  71.963  1.00 76.86           H  
ATOM    357  CA  LEU A  24      16.725 -50.457  73.494  1.00 76.86           C  
ATOM    358  HA  LEU A  24      16.091 -50.827  74.299  1.00 76.86           H  
ATOM    359  C   LEU A  24      15.942 -49.422  72.685  1.00 76.86           C  
ATOM    360  CB  LEU A  24      17.980 -49.831  74.122  1.00 76.86           C  
ATOM    361  HB2 LEU A  24      18.509 -50.605  74.678  1.00 76.86           H  
ATOM    362  HB3 LEU A  24      18.636 -49.490  73.321  1.00 76.86           H  
ATOM    363  O   LEU A  24      16.428 -48.928  71.668  1.00 76.86           O  
ATOM    364  CG  LEU A  24      17.698 -48.643  75.063  1.00 76.86           C  
ATOM    365  HG  LEU A  24      17.157 -47.870  74.518  1.00 76.86           H  
ATOM    366  CD1 LEU A  24      16.869 -49.033  76.287  1.00 76.86           C  
ATOM    367 HD11 LEU A  24      15.857 -49.304  75.985  1.00 76.86           H  
ATOM    368 HD12 LEU A  24      17.334 -49.876  76.798  1.00 76.86           H  
ATOM    369 HD13 LEU A  24      16.805 -48.189  76.973  1.00 76.86           H  
ATOM    370  CD2 LEU A  24      19.023 -48.045  75.533  1.00 76.86           C  
ATOM    371 HD21 LEU A  24      19.607 -48.805  76.053  1.00 76.86           H  
ATOM    372 HD22 LEU A  24      19.588 -47.694  74.669  1.00 76.86           H  
ATOM    373 HD23 LEU A  24      18.841 -47.208  76.206  1.00 76.86           H  
ATOM    374  N   LEU A  25      14.768 -49.041  73.179  1.00 80.78           N  
ATOM    375  H   LEU A  25      14.423 -49.518  73.999  1.00 80.78           H  
ATOM    376  CA  LEU A  25      14.019 -47.881  72.714  1.00 80.78           C  
ATOM    377  HA  LEU A  25      14.424 -47.553  71.757  1.00 80.78           H  
ATOM    378  C   LEU A  25      14.183 -46.743  73.729  1.00 80.78           C  
ATOM    379  CB  LEU A  25      12.554 -48.294  72.505  1.00 80.78           C  
ATOM    380  HB2 LEU A  25      12.149 -48.595  73.472  1.00 80.78           H  
ATOM    381  HB3 LEU A  25      12.517 -49.153  71.834  1.00 80.78           H  
ATOM    382  O   LEU A  25      13.581 -46.772  74.804  1.00 80.78           O  
ATOM    383  CG  LEU A  25      11.658 -47.180  71.941  1.00 80.78           C  
ATOM    384  HG  LEU A  25      11.709 -46.313  72.599  1.00 80.78           H  
ATOM    385  CD1 LEU A  25      12.068 -46.744  70.533  1.00 80.78           C  
ATOM    386 HD11 LEU A  25      12.090 -47.606  69.867  1.00 80.78           H  
ATOM    387 HD12 LEU A  25      11.355 -46.013  70.152  1.00 80.78           H  
ATOM    388 HD13 LEU A  25      13.051 -46.275  70.556  1.00 80.78           H  
ATOM    389  CD2 LEU A  25      10.209 -47.661  71.895  1.00 80.78           C  
ATOM    390 HD21 LEU A  25       9.569 -46.886  71.473  1.00 80.78           H  
ATOM    391 HD22 LEU A  25      10.136 -48.564  71.289  1.00 80.78           H  
ATOM    392 HD23 LEU A  25       9.869 -47.896  72.904  1.00 80.78           H  
ATOM    393  N   VAL A  26      14.987 -45.736  73.383  1.00 82.04           N  
ATOM    394  H   VAL A  26      15.450 -45.776  72.486  1.00 82.04           H  
ATOM    395  CA  VAL A  26      15.099 -44.494  74.164  1.00 82.04           C  
ATOM    396  HA  VAL A  26      14.899 -44.732  75.209  1.00 82.04           H  
ATOM    397  C   VAL A  26      14.046 -43.499  73.680  1.00 82.04           C  
ATOM    398  CB  VAL A  26      16.511 -43.882  74.106  1.00 82.04           C  
ATOM    399  HB  VAL A  26      16.718 -43.534  73.094  1.00 82.04           H  
ATOM    400  O   VAL A  26      13.915 -43.292  72.473  1.00 82.04           O  
ATOM    401  CG1 VAL A  26      16.622 -42.699  75.073  1.00 82.04           C  
ATOM    402 HG11 VAL A  26      16.332 -43.005  76.078  1.00 82.04           H  
ATOM    403 HG12 VAL A  26      15.975 -41.885  74.743  1.00 82.04           H  
ATOM    404 HG13 VAL A  26      17.647 -42.330  75.099  1.00 82.04           H  
ATOM    405  CG2 VAL A  26      17.590 -44.897  74.498  1.00 82.04           C  
ATOM    406 HG21 VAL A  26      17.631 -45.702  73.765  1.00 82.04           H  
ATOM    407 HG22 VAL A  26      18.565 -44.410  74.519  1.00 82.04           H  
ATOM    408 HG23 VAL A  26      17.374 -45.309  75.484  1.00 82.04           H  
ATOM    409  N   ARG A  27      13.288 -42.885  74.595  1.00 82.45           N  
ATOM    410  H   ARG A  27      13.441 -43.106  75.569  1.00 82.45           H  
ATOM    411  CA  ARG A  27      12.165 -41.993  74.256  1.00 82.45           C  
ATOM    412  HA  ARG A  27      12.233 -41.711  73.205  1.00 82.45           H  
ATOM    413  C   ARG A  27      12.170 -40.715  75.081  1.00 82.45           C  
ATOM    414  CB  ARG A  27      10.823 -42.697  74.493  1.00 82.45           C  
ATOM    415  HB2 ARG A  27      10.670 -42.782  75.569  1.00 82.45           H  
ATOM    416  HB3 ARG A  27      10.027 -42.071  74.090  1.00 82.45           H  
ATOM    417  O   ARG A  27      12.435 -40.760  76.275  1.00 82.45           O  
ATOM    418  CG  ARG A  27      10.733 -44.095  73.870  1.00 82.45           C  
ATOM    419  HG2 ARG A  27      11.408 -44.775  74.391  1.00 82.45           H  
ATOM    420  HG3 ARG A  27      11.019 -44.038  72.820  1.00 82.45           H  
ATOM    421  CD  ARG A  27       9.313 -44.644  73.965  1.00 82.45           C  
ATOM    422  HD2 ARG A  27       8.653 -43.977  73.410  1.00 82.45           H  
ATOM    423  HD3 ARG A  27       9.290 -45.633  73.508  1.00 82.45           H  
ATOM    424  NE  ARG A  27       8.844 -44.740  75.353  1.00 82.45           N  
ATOM    425  HE  ARG A  27       9.436 -44.378  76.086  1.00 82.45           H  
ATOM    426  NH1 ARG A  27       6.755 -45.570  74.926  1.00 82.45           N  
ATOM    427 HH11 ARG A  27       5.814 -45.765  75.238  1.00 82.45           H  
ATOM    428 HH12 ARG A  27       6.968 -45.546  73.939  1.00 82.45           H  
ATOM    429  NH2 ARG A  27       7.405 -45.097  77.037  1.00 82.45           N  
ATOM    430 HH21 ARG A  27       8.114 -44.701  77.638  1.00 82.45           H  
ATOM    431 HH22 ARG A  27       6.527 -45.407  77.430  1.00 82.45           H  
ATOM    432  CZ  ARG A  27       7.666 -45.148  75.763  1.00 82.45           C  
ATOM    433  N   ALA A  28      11.783 -39.607  74.459  1.00 79.68           N  
ATOM    434  H   ALA A  28      11.601 -39.647  73.467  1.00 79.68           H  
ATOM    435  CA  ALA A  28      11.387 -38.390  75.160  1.00 79.68           C  
ATOM    436  HA  ALA A  28      12.250 -37.955  75.665  1.00 79.68           H  
ATOM    437  C   ALA A  28      10.298 -38.676  76.214  1.00 79.68           C  
ATOM    438  CB  ALA A  28      10.885 -37.409  74.094  1.00 79.68           C  
ATOM    439  HB1 ALA A  28      10.156 -37.894  73.446  1.00 79.68           H  
ATOM    440  HB2 ALA A  28      10.391 -36.565  74.574  1.00 79.68           H  
ATOM    441  HB3 ALA A  28      11.725 -37.047  73.501  1.00 79.68           H  
ATOM    442  O   ALA A  28       9.395 -39.484  75.969  1.00 79.68           O  
ATOM    443  N   SER A  29      10.370 -38.004  77.365  1.00 86.95           N  
ATOM    444  H   SER A  29      11.179 -37.420  77.522  1.00 86.95           H  
ATOM    445  CA  SER A  29       9.363 -38.052  78.435  1.00 86.95           C  
ATOM    446  HA  SER A  29       8.742 -38.935  78.284  1.00 86.95           H  
ATOM    447  C   SER A  29       8.414 -36.846  78.429  1.00 86.95           C  
ATOM    448  CB  SER A  29      10.042 -38.216  79.796  1.00 86.95           C  
ATOM    449  HB2 SER A  29      10.746 -39.046  79.747  1.00 86.95           H  
ATOM    450  HB3 SER A  29       9.286 -38.437  80.549  1.00 86.95           H  
ATOM    451  O   SER A  29       7.353 -36.910  79.057  1.00 86.95           O  
ATOM    452  OG  SER A  29      10.725 -37.037  80.159  1.00 86.95           O  
ATOM    453  HG  SER A  29      11.282 -37.213  80.921  1.00 86.95           H  
ATOM    454  N   GLU A  30       8.730 -35.809  77.646  1.00 79.41           N  
ATOM    455  H   GLU A  30       9.625 -35.818  77.178  1.00 79.41           H  
ATOM    456  CA  GLU A  30       7.888 -34.634  77.399  1.00 79.41           C  
ATOM    457  HA  GLU A  30       7.048 -34.658  78.092  1.00 79.41           H  
ATOM    458  C   GLU A  30       7.345 -34.634  75.949  1.00 79.41           C  
ATOM    459  CB  GLU A  30       8.690 -33.356  77.701  1.00 79.41           C  
ATOM    460  HB2 GLU A  30       9.582 -33.346  77.075  1.00 79.41           H  
ATOM    461  HB3 GLU A  30       8.088 -32.486  77.438  1.00 79.41           H  
ATOM    462  O   GLU A  30       8.084 -34.948  75.010  1.00 79.41           O  
ATOM    463  CG  GLU A  30       9.096 -33.245  79.185  1.00 79.41           C  
ATOM    464  HG2 GLU A  30       8.248 -32.861  79.752  1.00 79.41           H  
ATOM    465  HG3 GLU A  30       9.327 -34.232  79.585  1.00 79.41           H  
ATOM    466  CD  GLU A  30      10.318 -32.341  79.400  1.00 79.41           C  
ATOM    467  OE1 GLU A  30      11.239 -32.781  80.132  1.00 79.41           O  
ATOM    468  OE2 GLU A  30      10.334 -31.221  78.843  1.00 79.41           O  
ATOM    469  N   PRO A  31       6.056 -34.304  75.725  1.00 70.09           N  
ATOM    470  CA  PRO A  31       5.482 -34.226  74.384  1.00 70.09           C  
ATOM    471  HA  PRO A  31       5.765 -35.105  73.806  1.00 70.09           H  
ATOM    472  C   PRO A  31       5.946 -32.966  73.642  1.00 70.09           C  
ATOM    473  CB  PRO A  31       3.965 -34.220  74.591  1.00 70.09           C  
ATOM    474  HB2 PRO A  31       3.437 -33.693  73.796  1.00 70.09           H  
ATOM    475  HB3 PRO A  31       3.600 -35.243  74.674  1.00 70.09           H  
ATOM    476  O   PRO A  31       6.195 -31.920  74.241  1.00 70.09           O  
ATOM    477  CG  PRO A  31       3.814 -33.514  75.938  1.00 70.09           C  
ATOM    478  HG2 PRO A  31       3.861 -32.435  75.793  1.00 70.09           H  
ATOM    479  HG3 PRO A  31       2.887 -33.792  76.438  1.00 70.09           H  
ATOM    480  CD  PRO A  31       5.044 -33.983  76.719  1.00 70.09           C  
ATOM    481  HD2 PRO A  31       5.385 -33.192  77.388  1.00 70.09           H  
ATOM    482  HD3 PRO A  31       4.799 -34.881  77.286  1.00 70.09           H  
ATOM    483  N   LEU A  32       5.982 -33.034  72.308  1.00 61.81           N  
ATOM    484  H   LEU A  32       5.730 -33.903  71.861  1.00 61.81           H  
ATOM    485  CA  LEU A  32       6.246 -31.862  71.473  1.00 61.81           C  
ATOM    486  HA  LEU A  32       6.993 -31.256  71.984  1.00 61.81           H  
ATOM    487  C   LEU A  32       4.974 -30.998  71.330  1.00 61.81           C  
ATOM    488  CB  LEU A  32       6.846 -32.303  70.122  1.00 61.81           C  
ATOM    489  HB2 LEU A  32       6.049 -32.684  69.484  1.00 61.81           H  
ATOM    490  HB3 LEU A  32       7.563 -33.109  70.278  1.00 61.81           H  
ATOM    491  O   LEU A  32       4.250 -31.099  70.340  1.00 61.81           O  
ATOM    492  CG  LEU A  32       7.556 -31.117  69.442  1.00 61.81           C  
ATOM    493  HG  LEU A  32       7.053 -30.186  69.700  1.00 61.81           H  
ATOM    494  CD1 LEU A  32       9.011 -31.032  69.893  1.00 61.81           C  
ATOM    495 HD11 LEU A  32       9.048 -30.938  70.978  1.00 61.81           H  
ATOM    496 HD12 LEU A  32       9.462 -30.132  69.475  1.00 61.81           H  
ATOM    497 HD13 LEU A  32       9.573 -31.914  69.586  1.00 61.81           H  
ATOM    498  CD2 LEU A  32       7.541 -31.237  67.920  1.00 61.81           C  
ATOM    499 HD21 LEU A  32       6.508 -31.280  67.577  1.00 61.81           H  
ATOM    500 HD22 LEU A  32       8.018 -30.361  67.481  1.00 61.81           H  
ATOM    501 HD23 LEU A  32       8.065 -32.142  67.612  1.00 61.81           H  
ATOM    502  N   GLY A  33       4.714 -30.147  72.326  1.00 59.16           N  
ATOM    503  H   GLY A  33       5.285 -30.233  73.154  1.00 59.16           H  
ATOM    504  CA  GLY A  33       3.528 -29.282  72.392  1.00 59.16           C  
ATOM    505  HA2 GLY A  33       3.750 -28.420  73.022  1.00 59.16           H  
ATOM    506  HA3 GLY A  33       3.292 -28.917  71.392  1.00 59.16           H  
ATOM    507  C   GLY A  33       2.279 -29.972  72.960  1.00 59.16           C  
ATOM    508  O   GLY A  33       2.353 -31.073  73.506  1.00 59.16           O  
ATOM    509  N   ASP A  34       1.124 -29.309  72.847  1.00 64.00           N  
ATOM    510  H   ASP A  34       1.120 -28.394  72.421  1.00 64.00           H  
ATOM    511  CA  ASP A  34      -0.145 -29.794  73.409  1.00 64.00           C  
ATOM    512  HA  ASP A  34       0.021 -30.064  74.452  1.00 64.00           H  
ATOM    513  C   ASP A  34      -0.655 -31.045  72.673  1.00 64.00           C  
ATOM    514  CB  ASP A  34      -1.216 -28.686  73.380  1.00 64.00           C  
ATOM    515  HB2 ASP A  34      -2.180 -29.134  73.620  1.00 64.00           H  
ATOM    516  HB3 ASP A  34      -1.281 -28.281  72.370  1.00 64.00           H  
ATOM    517  O   ASP A  34      -1.166 -30.973  71.551  1.00 64.00           O  
ATOM    518  CG  ASP A  34      -0.982 -27.543  74.374  1.00 64.00           C  
ATOM    519  OD1 ASP A  34      -0.351 -27.789  75.425  1.00 64.00           O  
ATOM    520  OD2 ASP A  34      -1.464 -26.427  74.077  1.00 64.00           O  
ATOM    521  N   TRP A  35      -0.558 -32.207  73.324  1.00 58.69           N  
ATOM    522  H   TRP A  35      -0.089 -32.211  74.219  1.00 58.69           H  
ATOM    523  CA  TRP A  35      -1.095 -33.467  72.810  1.00 58.69           C  
ATOM    524  HA  TRP A  35      -1.195 -33.382  71.728  1.00 58.69           H  
ATOM    525  C   TRP A  35      -2.483 -33.777  73.385  1.00 58.69           C  
ATOM    526  CB  TRP A  35      -0.116 -34.610  73.071  1.00 58.69           C  
ATOM    527  HB2 TRP A  35      -0.034 -34.779  74.145  1.00 58.69           H  
ATOM    528  HB3 TRP A  35       0.869 -34.321  72.704  1.00 58.69           H  
ATOM    529  O   TRP A  35      -2.684 -33.774  74.598  1.00 58.69           O  
ATOM    530  CG  TRP A  35      -0.511 -35.886  72.397  1.00 58.69           C  
ATOM    531  CD1 TRP A  35      -1.218 -36.891  72.961  1.00 58.69           C  
ATOM    532  HD1 TRP A  35      -1.588 -36.895  73.976  1.00 58.69           H  
ATOM    533  CD2 TRP A  35      -0.238 -36.309  71.025  1.00 58.69           C  
ATOM    534  CE2 TRP A  35      -0.785 -37.615  70.840  1.00 58.69           C  
ATOM    535  CE3 TRP A  35       0.456 -35.741  69.933  1.00 58.69           C  
ATOM    536  HE3 TRP A  35       0.901 -34.764  70.048  1.00 58.69           H  
ATOM    537  NE1 TRP A  35      -1.374 -37.915  72.048  1.00 58.69           N  
ATOM    538  HE1 TRP A  35      -1.798 -38.803  72.276  1.00 58.69           H  
ATOM    539  CH2 TRP A  35       0.071 -37.741  68.580  1.00 58.69           C  
ATOM    540  HH2 TRP A  35       0.218 -38.293  67.663  1.00 58.69           H  
ATOM    541  CZ2 TRP A  35      -0.635 -38.330  69.643  1.00 58.69           C  
ATOM    542  HZ2 TRP A  35      -1.035 -39.329  69.558  1.00 58.69           H  
ATOM    543  CZ3 TRP A  35       0.609 -36.449  68.724  1.00 58.69           C  
ATOM    544  HZ3 TRP A  35       1.171 -36.008  67.914  1.00 58.69           H  
ATOM    545  N   GLN A  36      -3.442 -34.101  72.514  1.00 59.54           N  
ATOM    546  H   GLN A  36      -3.197 -34.145  71.536  1.00 59.54           H  
ATOM    547  CA  GLN A  36      -4.785 -34.537  72.911  1.00 59.54           C  
ATOM    548  HA  GLN A  36      -5.052 -34.069  73.859  1.00 59.54           H  
ATOM    549  C   GLN A  36      -4.821 -36.060  73.107  1.00 59.54           C  
ATOM    550  CB  GLN A  36      -5.812 -34.093  71.853  1.00 59.54           C  
ATOM    551  HB2 GLN A  36      -6.774 -34.550  72.086  1.00 59.54           H  
ATOM    552  HB3 GLN A  36      -5.495 -34.447  70.872  1.00 59.54           H  
ATOM    553  O   GLN A  36      -4.582 -36.801  72.155  1.00 59.54           O  
ATOM    554  CG  GLN A  36      -5.998 -32.567  71.817  1.00 59.54           C  
ATOM    555  HG2 GLN A  36      -5.051 -32.081  71.582  1.00 59.54           H  
ATOM    556  HG3 GLN A  36      -6.315 -32.231  72.804  1.00 59.54           H  
ATOM    557  CD  GLN A  36      -7.032 -32.119  70.785  1.00 59.54           C  
ATOM    558  NE2 GLN A  36      -7.716 -31.022  71.025  1.00 59.54           N  
ATOM    559 HE21 GLN A  36      -7.579 -30.514  71.887  1.00 59.54           H  
ATOM    560 HE22 GLN A  36      -8.432 -30.790  70.352  1.00 59.54           H  
ATOM    561  OE1 GLN A  36      -7.220 -32.713  69.732  1.00 59.54           O  
ATOM    562  N   GLU A  37      -5.175 -36.530  74.312  1.00 63.13           N  
ATOM    563  H   GLU A  37      -5.322 -35.866  75.059  1.00 63.13           H  
ATOM    564  CA  GLU A  37      -5.210 -37.964  74.676  1.00 63.13           C  
ATOM    565  HA  GLU A  37      -4.197 -38.366  74.657  1.00 63.13           H  
ATOM    566  C   GLU A  37      -6.051 -38.835  73.725  1.00 63.13           C  
ATOM    567  CB  GLU A  37      -5.781 -38.140  76.096  1.00 63.13           C  
ATOM    568  HB2 GLU A  37      -6.759 -37.660  76.144  1.00 63.13           H  
ATOM    569  HB3 GLU A  37      -5.917 -39.207  76.277  1.00 63.13           H  
ATOM    570  O   GLU A  37      -5.722 -39.996  73.492  1.00 63.13           O  
ATOM    571  CG  GLU A  37      -4.882 -37.588  77.211  1.00 63.13           C  
ATOM    572  HG2 GLU A  37      -4.821 -36.504  77.116  1.00 63.13           H  
ATOM    573  HG3 GLU A  37      -3.879 -37.996  77.081  1.00 63.13           H  
ATOM    574  CD  GLU A  37      -5.413 -37.953  78.611  1.00 63.13           C  
ATOM    575  OE1 GLU A  37      -4.576 -38.279  79.485  1.00 63.13           O  
ATOM    576  OE2 GLU A  37      -6.649 -37.901  78.807  1.00 63.13           O  
ATOM    577  N   GLU A  38      -7.099 -38.268  73.117  1.00 65.48           N  
ATOM    578  H   GLU A  38      -7.327 -37.317  73.371  1.00 65.48           H  
ATOM    579  CA  GLU A  38      -7.955 -38.929  72.118  1.00 65.48           C  
ATOM    580  HA  GLU A  38      -8.462 -39.774  72.582  1.00 65.48           H  
ATOM    581  C   GLU A  38      -7.173 -39.476  70.906  1.00 65.48           C  
ATOM    582  CB  GLU A  38      -9.011 -37.926  71.620  1.00 65.48           C  
ATOM    583  HB2 GLU A  38      -9.604 -38.402  70.839  1.00 65.48           H  
ATOM    584  HB3 GLU A  38      -8.494 -37.069  71.188  1.00 65.48           H  
ATOM    585  O   GLU A  38      -7.654 -40.371  70.211  1.00 65.48           O  
ATOM    586  CG  GLU A  38      -9.965 -37.440  72.727  1.00 65.48           C  
ATOM    587  HG2 GLU A  38     -10.495 -38.303  73.129  1.00 65.48           H  
ATOM    588  HG3 GLU A  38      -9.379 -37.000  73.534  1.00 65.48           H  
ATOM    589  CD  GLU A  38     -10.983 -36.391  72.244  1.00 65.48           C  
ATOM    590  OE1 GLU A  38     -11.854 -36.024  73.065  1.00 65.48           O  
ATOM    591  OE2 GLU A  38     -10.888 -35.951  71.075  1.00 65.48           O  
ATOM    592  N   ARG A  39      -5.957 -38.967  70.655  1.00 62.20           N  
ATOM    593  H   ARG A  39      -5.610 -38.267  71.295  1.00 62.20           H  
ATOM    594  CA  ARG A  39      -5.063 -39.407  69.571  1.00 62.20           C  
ATOM    595  HA  ARG A  39      -5.680 -39.788  68.757  1.00 62.20           H  
ATOM    596  C   ARG A  39      -4.150 -40.587  69.943  1.00 62.20           C  
ATOM    597  CB  ARG A  39      -4.259 -38.208  69.042  1.00 62.20           C  
ATOM    598  HB2 ARG A  39      -3.589 -38.555  68.255  1.00 62.20           H  
ATOM    599  HB3 ARG A  39      -3.651 -37.793  69.846  1.00 62.20           H  
ATOM    600  O   ARG A  39      -3.361 -41.010  69.101  1.00 62.20           O  
ATOM    601  CG  ARG A  39      -5.167 -37.115  68.463  1.00 62.20           C  
ATOM    602  HG2 ARG A  39      -5.766 -36.668  69.257  1.00 62.20           H  
ATOM    603  HG3 ARG A  39      -5.831 -37.557  67.720  1.00 62.20           H  
ATOM    604  CD  ARG A  39      -4.319 -36.029  67.799  1.00 62.20           C  
ATOM    605  HD2 ARG A  39      -3.677 -36.506  67.058  1.00 62.20           H  
ATOM    606  HD3 ARG A  39      -3.691 -35.562  68.557  1.00 62.20           H  
ATOM    607  NE  ARG A  39      -5.169 -35.008  67.158  1.00 62.20           N  
ATOM    608  HE  ARG A  39      -6.066 -34.842  67.591  1.00 62.20           H  
ATOM    609  NH1 ARG A  39      -3.672 -34.313  65.559  1.00 62.20           N  
ATOM    610 HH11 ARG A  39      -3.430 -33.702  64.793  1.00 62.20           H  
ATOM    611 HH12 ARG A  39      -2.980 -34.918  65.978  1.00 62.20           H  
ATOM    612  NH2 ARG A  39      -5.716 -33.413  65.635  1.00 62.20           N  
ATOM    613 HH21 ARG A  39      -5.472 -32.814  64.860  1.00 62.20           H  
ATOM    614 HH22 ARG A  39      -6.601 -33.300  66.108  1.00 62.20           H  
ATOM    615  CZ  ARG A  39      -4.849 -34.255  66.121  1.00 62.20           C  
ATOM    616  N   GLY A  40      -4.258 -41.133  71.157  1.00 61.36           N  
ATOM    617  H   GLY A  40      -4.895 -40.700  71.810  1.00 61.36           H  
ATOM    618  CA  GLY A  40      -3.420 -42.232  71.656  1.00 61.36           C  
ATOM    619  HA2 GLY A  40      -4.008 -42.838  72.346  1.00 61.36           H  
ATOM    620  HA3 GLY A  40      -3.113 -42.866  70.824  1.00 61.36           H  
ATOM    621  C   GLY A  40      -2.160 -41.760  72.394  1.00 61.36           C  
ATOM    622  O   GLY A  40      -2.025 -40.578  72.707  1.00 61.36           O  
ATOM    623  N   ASP A  41      -1.239 -42.683  72.699  1.00 65.51           N  
ATOM    624  H   ASP A  41      -1.355 -43.627  72.360  1.00 65.51           H  
ATOM    625  CA  ASP A  41       0.054 -42.329  73.309  1.00 65.51           C  
ATOM    626  HA  ASP A  41      -0.143 -41.641  74.131  1.00 65.51           H  
ATOM    627  C   ASP A  41       0.932 -41.595  72.281  1.00 65.51           C  
ATOM    628  CB  ASP A  41       0.762 -43.568  73.909  1.00 65.51           C  
ATOM    629  HB2 ASP A  41       0.034 -44.131  74.493  1.00 65.51           H  
ATOM    630  HB3 ASP A  41       1.112 -44.210  73.101  1.00 65.51           H  
ATOM    631  O   ASP A  41       1.114 -42.060  71.157  1.00 65.51           O  
ATOM    632  CG  ASP A  41       1.948 -43.223  74.835  1.00 65.51           C  
ATOM    633  OD1 ASP A  41       2.310 -42.033  74.960  1.00 65.51           O  
ATOM    634  OD2 ASP A  41       2.496 -44.123  75.514  1.00 65.51           O  
ATOM    635  N   TRP A  42       1.469 -40.441  72.673  1.00 69.20           N  
ATOM    636  H   TRP A  42       1.354 -40.174  73.640  1.00 69.20           H  
ATOM    637  CA  TRP A  42       2.349 -39.617  71.843  1.00 69.20           C  
ATOM    638  HA  TRP A  42       1.955 -39.577  70.828  1.00 69.20           H  
ATOM    639  C   TRP A  42       3.776 -40.171  71.768  1.00 69.20           C  
ATOM    640  CB  TRP A  42       2.363 -38.202  72.426  1.00 69.20           C  
ATOM    641  HB2 TRP A  42       2.954 -37.555  71.778  1.00 69.20           H  
ATOM    642  HB3 TRP A  42       1.340 -37.825  72.426  1.00 69.20           H  
ATOM    643  O   TRP A  42       4.547 -39.794  70.882  1.00 69.20           O  
ATOM    644  CG  TRP A  42       2.876 -38.084  73.825  1.00 69.20           C  
ATOM    645  CD1 TRP A  42       2.124 -38.030  74.948  1.00 69.20           C  
ATOM    646  HD1 TRP A  42       1.044 -38.052  74.963  1.00 69.20           H  
ATOM    647  CD2 TRP A  42       4.260 -38.001  74.262  1.00 69.20           C  
ATOM    648  CE2 TRP A  42       4.278 -37.924  75.687  1.00 69.20           C  
ATOM    649  CE3 TRP A  42       5.496 -37.971  73.584  1.00 69.20           C  
ATOM    650  HE3 TRP A  42       5.511 -38.000  72.505  1.00 69.20           H  
ATOM    651  NE1 TRP A  42       2.948 -37.929  76.051  1.00 69.20           N  
ATOM    652  HE1 TRP A  42       2.602 -37.823  76.994  1.00 69.20           H  
ATOM    653  CH2 TRP A  42       6.684 -37.835  75.698  1.00 69.20           C  
ATOM    654  HH2 TRP A  42       7.627 -37.758  76.218  1.00 69.20           H  
ATOM    655  CZ2 TRP A  42       5.473 -37.840  76.409  1.00 69.20           C  
ATOM    656  HZ2 TRP A  42       5.469 -37.750  77.486  1.00 69.20           H  
ATOM    657  CZ3 TRP A  42       6.700 -37.892  74.298  1.00 69.20           C  
ATOM    658  HZ3 TRP A  42       7.646 -37.851  73.778  1.00 69.20           H  
ATOM    659  N   ARG A  43       4.157 -41.032  72.719  1.00 72.79           N  
ATOM    660  H   ARG A  43       3.472 -41.307  73.408  1.00 72.79           H  
ATOM    661  CA  ARG A  43       5.509 -41.590  72.802  1.00 72.79           C  
ATOM    662  HA  ARG A  43       6.219 -40.768  72.712  1.00 72.79           H  
ATOM    663  C   ARG A  43       5.755 -42.565  71.659  1.00 72.79           C  
ATOM    664  CB  ARG A  43       5.723 -42.287  74.148  1.00 72.79           C  
ATOM    665  HB2 ARG A  43       4.997 -43.094  74.245  1.00 72.79           H  
ATOM    666  HB3 ARG A  43       6.725 -42.715  74.167  1.00 72.79           H  
ATOM    667  O   ARG A  43       4.887 -43.353  71.294  1.00 72.79           O  
ATOM    668  CG  ARG A  43       5.581 -41.330  75.334  1.00 72.79           C  
ATOM    669  HG2 ARG A  43       4.590 -40.876  75.328  1.00 72.79           H  
ATOM    670  HG3 ARG A  43       6.335 -40.545  75.269  1.00 72.79           H  
ATOM    671  CD  ARG A  43       5.777 -42.108  76.634  1.00 72.79           C  
ATOM    672  HD2 ARG A  43       5.323 -43.094  76.537  1.00 72.79           H  
ATOM    673  HD3 ARG A  43       6.844 -42.241  76.808  1.00 72.79           H  
ATOM    674  NE  ARG A  43       5.177 -41.401  77.773  1.00 72.79           N  
ATOM    675  HE  ARG A  43       5.740 -40.671  78.186  1.00 72.79           H  
ATOM    676  NH1 ARG A  43       3.136 -42.492  77.785  1.00 72.79           N  
ATOM    677 HH11 ARG A  43       3.264 -42.842  76.846  1.00 72.79           H  
ATOM    678 HH12 ARG A  43       2.190 -42.569  78.132  1.00 72.79           H  
ATOM    679  NH2 ARG A  43       3.596 -40.966  79.336  1.00 72.79           N  
ATOM    680 HH21 ARG A  43       4.220 -40.283  79.740  1.00 72.79           H  
ATOM    681 HH22 ARG A  43       2.668 -41.114  79.707  1.00 72.79           H  
ATOM    682  CZ  ARG A  43       3.978 -41.628  78.280  1.00 72.79           C  
ATOM    683  N   ALA A  44       6.989 -42.581  71.157  1.00 68.71           N  
ATOM    684  H   ALA A  44       7.655 -41.900  71.492  1.00 68.71           H  
ATOM    685  CA  ALA A  44       7.411 -43.571  70.173  1.00 68.71           C  
ATOM    686  HA  ALA A  44       6.824 -43.413  69.268  1.00 68.71           H  
ATOM    687  C   ALA A  44       7.142 -45.008  70.669  1.00 68.71           C  
ATOM    688  CB  ALA A  44       8.890 -43.342  69.835  1.00 68.71           C  
ATOM    689  HB1 ALA A  44       9.210 -44.063  69.083  1.00 68.71           H  
ATOM    690  HB2 ALA A  44       9.029 -42.335  69.442  1.00 68.71           H  
ATOM    691  HB3 ALA A  44       9.500 -43.470  70.729  1.00 68.71           H  
ATOM    692  O   ALA A  44       7.343 -45.331  71.846  1.00 68.71           O  
ATOM    693  N   HIS A  45       6.712 -45.878  69.757  1.00 71.68           N  
ATOM    694  H   HIS A  45       6.581 -45.562  68.807  1.00 71.68           H  
ATOM    695  CA  HIS A  45       6.492 -47.299  70.010  1.00 71.68           C  
ATOM    696  HA  HIS A  45       6.864 -47.544  71.005  1.00 71.68           H  
ATOM    697  C   HIS A  45       7.284 -48.146  69.011  1.00 71.68           C  
ATOM    698  CB  HIS A  45       4.988 -47.618  69.983  1.00 71.68           C  
ATOM    699  HB2 HIS A  45       4.479 -46.993  70.718  1.00 71.68           H  
ATOM    700  HB3 HIS A  45       4.591 -47.371  68.999  1.00 71.68           H  
ATOM    701  O   HIS A  45       7.545 -47.725  67.884  1.00 71.68           O  
ATOM    702  CG  HIS A  45       4.672 -49.066  70.288  1.00 71.68           C  
ATOM    703  CD2 HIS A  45       3.861 -49.899  69.560  1.00 71.68           C  
ATOM    704  HD2 HIS A  45       3.324 -49.645  68.658  1.00 71.68           H  
ATOM    705  ND1 HIS A  45       5.195 -49.817  71.321  1.00 71.68           N  
ATOM    706  HD1 HIS A  45       5.782 -49.484  72.073  1.00 71.68           H  
ATOM    707  CE1 HIS A  45       4.722 -51.070  71.206  1.00 71.68           C  
ATOM    708  HE1 HIS A  45       4.957 -51.889  71.868  1.00 71.68           H  
ATOM    709  NE2 HIS A  45       3.884 -51.159  70.168  1.00 71.68           N  
ATOM    710  N   TRP A  46       7.663 -49.344  69.444  1.00 69.62           N  
ATOM    711  H   TRP A  46       7.352 -49.644  70.357  1.00 69.62           H  
ATOM    712  CA  TRP A  46       8.358 -50.343  68.650  1.00 69.62           C  
ATOM    713  HA  TRP A  46       8.337 -50.063  67.597  1.00 69.62           H  
ATOM    714  C   TRP A  46       7.637 -51.685  68.815  1.00 69.62           C  
ATOM    715  CB  TRP A  46       9.815 -50.383  69.117  1.00 69.62           C  
ATOM    716  HB2 TRP A  46      10.216 -49.370  69.069  1.00 69.62           H  
ATOM    717  HB3 TRP A  46       9.854 -50.700  70.159  1.00 69.62           H  
ATOM    718  O   TRP A  46       7.567 -52.215  69.921  1.00 69.62           O  
ATOM    719  CG  TRP A  46      10.725 -51.245  68.312  1.00 69.62           C  
ATOM    720  CD1 TRP A  46      11.255 -52.422  68.707  1.00 69.62           C  
ATOM    721  HD1 TRP A  46      11.062 -52.892  69.660  1.00 69.62           H  
ATOM    722  CD2 TRP A  46      11.276 -50.976  66.991  1.00 69.62           C  
ATOM    723  CE2 TRP A  46      12.163 -52.039  66.650  1.00 69.62           C  
ATOM    724  CE3 TRP A  46      11.133 -49.924  66.061  1.00 69.62           C  
ATOM    725  HE3 TRP A  46      10.473 -49.102  66.294  1.00 69.62           H  
ATOM    726  NE1 TRP A  46      12.118 -52.887  67.735  1.00 69.62           N  
ATOM    727  HE1 TRP A  46      12.693 -53.708  67.858  1.00 69.62           H  
ATOM    728  CH2 TRP A  46      12.753 -50.972  64.566  1.00 69.62           C  
ATOM    729  HH2 TRP A  46      13.355 -50.934  63.670  1.00 69.62           H  
ATOM    730  CZ2 TRP A  46      12.890 -52.052  65.453  1.00 69.62           C  
ATOM    731  HZ2 TRP A  46      13.576 -52.858  65.238  1.00 69.62           H  
ATOM    732  CZ3 TRP A  46      11.866 -49.921  64.859  1.00 69.62           C  
ATOM    733  HZ3 TRP A  46      11.767 -49.093  64.173  1.00 69.62           H  
ATOM    734  N   ASP A  47       7.089 -52.231  67.727  1.00 70.08           N  
ATOM    735  H   ASP A  47       7.068 -51.678  66.882  1.00 70.08           H  
ATOM    736  CA  ASP A  47       6.214 -53.421  67.767  1.00 70.08           C  
ATOM    737  HA  ASP A  47       5.398 -53.237  68.466  1.00 70.08           H  
ATOM    738  C   ASP A  47       6.947 -54.710  68.217  1.00 70.08           C  
ATOM    739  CB  ASP A  47       5.615 -53.669  66.362  1.00 70.08           C  
ATOM    740  HB2 ASP A  47       5.066 -54.610  66.388  1.00 70.08           H  
ATOM    741  HB3 ASP A  47       6.435 -53.795  65.657  1.00 70.08           H  
ATOM    742  O   ASP A  47       6.324 -55.695  68.619  1.00 70.08           O  
ATOM    743  CG  ASP A  47       4.653 -52.600  65.812  1.00 70.08           C  
ATOM    744  OD1 ASP A  47       4.123 -51.795  66.602  1.00 70.08           O  
ATOM    745  OD2 ASP A  47       4.444 -52.600  64.568  1.00 70.08           O  
ATOM    746  N   LEU A  48       8.278 -54.746  68.101  1.00 70.71           N  
ATOM    747  H   LEU A  48       8.735 -53.877  67.866  1.00 70.71           H  
ATOM    748  CA  LEU A  48       9.112 -55.924  68.374  1.00 70.71           C  
ATOM    749  HA  LEU A  48       8.496 -56.815  68.259  1.00 70.71           H  
ATOM    750  C   LEU A  48       9.650 -55.908  69.816  1.00 70.71           C  
ATOM    751  CB  LEU A  48      10.253 -55.971  67.346  1.00 70.71           C  
ATOM    752  HB2 LEU A  48      10.870 -55.085  67.497  1.00 70.71           H  
ATOM    753  HB3 LEU A  48      10.883 -56.840  67.537  1.00 70.71           H  
ATOM    754  O   LEU A  48       9.669 -54.848  70.434  1.00 70.71           O  
ATOM    755  CG  LEU A  48       9.800 -56.001  65.879  1.00 70.71           C  
ATOM    756  HG  LEU A  48       9.138 -55.162  65.660  1.00 70.71           H  
ATOM    757  CD1 LEU A  48      11.040 -55.867  65.010  1.00 70.71           C  
ATOM    758 HD11 LEU A  48      11.763 -56.646  65.253  1.00 70.71           H  
ATOM    759 HD12 LEU A  48      11.498 -54.890  65.163  1.00 70.71           H  
ATOM    760 HD13 LEU A  48      10.754 -55.949  63.961  1.00 70.71           H  
ATOM    761  CD2 LEU A  48       9.089 -57.309  65.525  1.00 70.71           C  
ATOM    762 HD21 LEU A  48       8.829 -57.299  64.466  1.00 70.71           H  
ATOM    763 HD22 LEU A  48       8.168 -57.396  66.101  1.00 70.71           H  
ATOM    764 HD23 LEU A  48       9.745 -58.155  65.729  1.00 70.71           H  
ATOM    765  N   PRO A  49      10.131 -57.039  70.376  1.00 74.11           N  
ATOM    766  CA  PRO A  49      10.671 -57.067  71.737  1.00 74.11           C  
ATOM    767  HA  PRO A  49       9.861 -56.851  72.433  1.00 74.11           H  
ATOM    768  C   PRO A  49      11.798 -56.047  71.934  1.00 74.11           C  
ATOM    769  CB  PRO A  49      11.171 -58.495  71.970  1.00 74.11           C  
ATOM    770  HB2 PRO A  49      12.228 -58.577  71.718  1.00 74.11           H  
ATOM    771  HB3 PRO A  49      11.001 -58.817  72.997  1.00 74.11           H  
ATOM    772  O   PRO A  49      12.766 -56.040  71.174  1.00 74.11           O  
ATOM    773  CG  PRO A  49      10.357 -59.316  70.976  1.00 74.11           C  
ATOM    774  HG2 PRO A  49       9.384 -59.553  71.406  1.00 74.11           H  
ATOM    775  HG3 PRO A  49      10.895 -60.220  70.691  1.00 74.11           H  
ATOM    776  CD  PRO A  49      10.179 -58.367  69.793  1.00 74.11           C  
ATOM    777  HD2 PRO A  49      11.048 -58.436  69.138  1.00 74.11           H  
ATOM    778  HD3 PRO A  49       9.265 -58.603  69.249  1.00 74.11           H  
ATOM    779  N   HIS A  50      11.655 -55.200  72.951  1.00 80.66           N  
ATOM    780  H   HIS A  50      10.824 -55.241  73.522  1.00 80.66           H  
ATOM    781  CA  HIS A  50      12.606 -54.152  73.304  1.00 80.66           C  
ATOM    782  HA  HIS A  50      13.615 -54.513  73.104  1.00 80.66           H  
ATOM    783  C   HIS A  50      12.507 -53.811  74.797  1.00 80.66           C  
ATOM    784  CB  HIS A  50      12.348 -52.901  72.442  1.00 80.66           C  
ATOM    785  HB2 HIS A  50      12.458 -53.169  71.391  1.00 80.66           H  
ATOM    786  HB3 HIS A  50      13.114 -52.158  72.666  1.00 80.66           H  
ATOM    787  O   HIS A  50      11.455 -53.983  75.415  1.00 80.66           O  
ATOM    788  CG  HIS A  50      10.993 -52.259  72.647  1.00 80.66           C  
ATOM    789  CD2 HIS A  50      10.726 -51.152  73.402  1.00 80.66           C  
ATOM    790  HD2 HIS A  50      11.455 -50.595  73.971  1.00 80.66           H  
ATOM    791  ND1 HIS A  50       9.788 -52.679  72.135  1.00 80.66           N  
ATOM    792  HD1 HIS A  50       9.637 -53.447  71.496  1.00 80.66           H  
ATOM    793  CE1 HIS A  50       8.827 -51.853  72.571  1.00 80.66           C  
ATOM    794  HE1 HIS A  50       7.781 -51.941  72.320  1.00 80.66           H  
ATOM    795  NE2 HIS A  50       9.351 -50.887  73.335  1.00 80.66           N  
ATOM    796  N   THR A  51      13.591 -53.288  75.364  1.00 80.01           N  
ATOM    797  H   THR A  51      14.425 -53.213  74.800  1.00 80.01           H  
ATOM    798  CA  THR A  51      13.584 -52.544  76.629  1.00 80.01           C  
ATOM    799  HA  THR A  51      12.820 -52.960  77.285  1.00 80.01           H  
ATOM    800  C   THR A  51      13.249 -51.080  76.330  1.00 80.01           C  
ATOM    801  CB  THR A  51      14.950 -52.625  77.336  1.00 80.01           C  
ATOM    802  HB  THR A  51      15.631 -51.923  76.856  1.00 80.01           H  
ATOM    803  O   THR A  51      13.669 -50.554  75.301  1.00 80.01           O  
ATOM    804  CG2 THR A  51      14.852 -52.284  78.821  1.00 80.01           C  
ATOM    805 HG21 THR A  51      14.101 -52.908  79.305  1.00 80.01           H  
ATOM    806 HG22 THR A  51      14.589 -51.233  78.945  1.00 80.01           H  
ATOM    807 HG23 THR A  51      15.816 -52.454  79.300  1.00 80.01           H  
ATOM    808  OG1 THR A  51      15.534 -53.909  77.249  1.00 80.01           O  
ATOM    809  HG1 THR A  51      15.173 -54.476  77.935  1.00 80.01           H  
ATOM    810  N   VAL A  52      12.521 -50.397  77.216  1.00 86.21           N  
ATOM    811  H   VAL A  52      12.235 -50.854  78.070  1.00 86.21           H  
ATOM    812  CA  VAL A  52      12.231 -48.955  77.096  1.00 86.21           C  
ATOM    813  HA  VAL A  52      12.530 -48.601  76.110  1.00 86.21           H  
ATOM    814  C   VAL A  52      13.032 -48.176  78.135  1.00 86.21           C  
ATOM    815  CB  VAL A  52      10.726 -48.660  77.251  1.00 86.21           C  
ATOM    816  HB  VAL A  52      10.386 -49.034  78.217  1.00 86.21           H  
ATOM    817  O   VAL A  52      13.069 -48.574  79.298  1.00 86.21           O  
ATOM    818  CG1 VAL A  52      10.411 -47.162  77.168  1.00 86.21           C  
ATOM    819 HG11 VAL A  52      10.796 -46.744  76.239  1.00 86.21           H  
ATOM    820 HG12 VAL A  52       9.331 -47.017  77.217  1.00 86.21           H  
ATOM    821 HG13 VAL A  52      10.847 -46.627  78.012  1.00 86.21           H  
ATOM    822  CG2 VAL A  52       9.904 -49.340  76.153  1.00 86.21           C  
ATOM    823 HG21 VAL A  52       8.843 -49.147  76.307  1.00 86.21           H  
ATOM    824 HG22 VAL A  52      10.058 -50.419  76.175  1.00 86.21           H  
ATOM    825 HG23 VAL A  52      10.198 -48.949  75.179  1.00 86.21           H  
ATOM    826  N   ALA A  53      13.610 -47.045  77.731  1.00 83.19           N  
ATOM    827  H   ALA A  53      13.558 -46.805  76.751  1.00 83.19           H  
ATOM    828  CA  ALA A  53      14.125 -46.023  78.637  1.00 83.19           C  
ATOM    829  HA  ALA A  53      13.818 -46.253  79.657  1.00 83.19           H  
ATOM    830  C   ALA A  53      13.535 -44.654  78.267  1.00 83.19           C  
ATOM    831  CB  ALA A  53      15.657 -46.034  78.600  1.00 83.19           C  
ATOM    832  HB1 ALA A  53      16.039 -45.260  79.266  1.00 83.19           H  
ATOM    833  HB2 ALA A  53      16.008 -45.837  77.587  1.00 83.19           H  
ATOM    834  HB3 ALA A  53      16.027 -47.003  78.933  1.00 83.19           H  
ATOM    835  O   ALA A  53      13.826 -44.110  77.201  1.00 83.19           O  
ATOM    836  N   ASP A  54      12.711 -44.093  79.151  1.00 85.32           N  
ATOM    837  H   ASP A  54      12.530 -44.565  80.026  1.00 85.32           H  
ATOM    838  CA  ASP A  54      12.197 -42.730  79.002  1.00 85.32           C  
ATOM    839  HA  ASP A  54      12.085 -42.510  77.941  1.00 85.32           H  
ATOM    840  C   ASP A  54      13.217 -41.733  79.593  1.00 85.32           C  
ATOM    841  CB  ASP A  54      10.795 -42.609  79.632  1.00 85.32           C  
ATOM    842  HB2 ASP A  54      10.862 -42.855  80.692  1.00 85.32           H  
ATOM    843  HB3 ASP A  54      10.470 -41.572  79.550  1.00 85.32           H  
ATOM    844  O   ASP A  54      13.730 -41.940  80.695  1.00 85.32           O  
ATOM    845  CG  ASP A  54       9.726 -43.500  78.970  1.00 85.32           C  
ATOM    846  OD1 ASP A  54       9.756 -43.717  77.738  1.00 85.32           O  
ATOM    847  OD2 ASP A  54       8.806 -43.978  79.666  1.00 85.32           O  
ATOM    848  N   VAL A  55      13.528 -40.661  78.861  1.00 85.24           N  
ATOM    849  H   VAL A  55      13.055 -40.545  77.976  1.00 85.24           H  
ATOM    850  CA  VAL A  55      14.561 -39.659  79.189  1.00 85.24           C  
ATOM    851  HA  VAL A  55      14.874 -39.836  80.218  1.00 85.24           H  
ATOM    852  C   VAL A  55      14.005 -38.229  79.100  1.00 85.24           C  
ATOM    853  CB  VAL A  55      15.809 -39.801  78.293  1.00 85.24           C  
ATOM    854  HB  VAL A  55      16.481 -38.968  78.499  1.00 85.24           H  
ATOM    855  O   VAL A  55      13.070 -38.007  78.333  1.00 85.24           O  
ATOM    856  CG1 VAL A  55      16.577 -41.090  78.607  1.00 85.24           C  
ATOM    857 HG11 VAL A  55      17.485 -41.139  78.007  1.00 85.24           H  
ATOM    858 HG12 VAL A  55      16.853 -41.104  79.662  1.00 85.24           H  
ATOM    859 HG13 VAL A  55      15.957 -41.961  78.393  1.00 85.24           H  
ATOM    860  CG2 VAL A  55      15.484 -39.789  76.797  1.00 85.24           C  
ATOM    861 HG21 VAL A  55      14.887 -40.664  76.540  1.00 85.24           H  
ATOM    862 HG22 VAL A  55      14.941 -38.881  76.535  1.00 85.24           H  
ATOM    863 HG23 VAL A  55      16.411 -39.833  76.225  1.00 85.24           H  
ATOM    864  N   PRO A  56      14.545 -37.255  79.865  1.00 85.95           N  
ATOM    865  CA  PRO A  56      14.029 -35.882  79.900  1.00 85.95           C  
ATOM    866  HA  PRO A  56      13.008 -35.904  80.281  1.00 85.95           H  
ATOM    867  C   PRO A  56      14.022 -35.173  78.541  1.00 85.95           C  
ATOM    868  CB  PRO A  56      14.906 -35.125  80.901  1.00 85.95           C  
ATOM    869  HB2 PRO A  56      14.334 -34.383  81.459  1.00 85.95           H  
ATOM    870  HB3 PRO A  56      15.738 -34.651  80.380  1.00 85.95           H  
ATOM    871  O   PRO A  56      14.883 -35.431  77.692  1.00 85.95           O  
ATOM    872  CG  PRO A  56      15.451 -36.227  81.804  1.00 85.95           C  
ATOM    873  HG2 PRO A  56      14.709 -36.484  82.559  1.00 85.95           H  
ATOM    874  HG3 PRO A  56      16.396 -35.943  82.267  1.00 85.95           H  
ATOM    875  CD  PRO A  56      15.624 -37.393  80.835  1.00 85.95           C  
ATOM    876  HD2 PRO A  56      16.581 -37.308  80.321  1.00 85.95           H  
ATOM    877  HD3 PRO A  56      15.572 -38.329  81.391  1.00 85.95           H  
ATOM    878  N   GLY A  57      13.096 -34.228  78.386  1.00 77.27           N  
ATOM    879  H   GLY A  57      12.473 -34.004  79.148  1.00 77.27           H  
ATOM    880  CA  GLY A  57      12.914 -33.445  77.171  1.00 77.27           C  
ATOM    881  HA2 GLY A  57      12.517 -32.469  77.449  1.00 77.27           H  
ATOM    882  HA3 GLY A  57      13.879 -33.290  76.688  1.00 77.27           H  
ATOM    883  C   GLY A  57      11.971 -34.066  76.140  1.00 77.27           C  
ATOM    884  O   GLY A  57      11.443 -35.168  76.306  1.00 77.27           O  
ATOM    885  N   ASP A  58      11.776 -33.304  75.065  1.00 72.27           N  
ATOM    886  H   ASP A  58      12.302 -32.443  75.029  1.00 72.27           H  
ATOM    887  CA  ASP A  58      10.996 -33.627  73.875  1.00 72.27           C  
ATOM    888  HA  ASP A  58      10.261 -34.383  74.151  1.00 72.27           H  
ATOM    889  C   ASP A  58      11.874 -34.243  72.767  1.00 72.27           C  
ATOM    890  CB  ASP A  58      10.200 -32.381  73.419  1.00 72.27           C  
ATOM    891  HB2 ASP A  58       9.461 -32.701  72.685  1.00 72.27           H  
ATOM    892  HB3 ASP A  58       9.648 -31.991  74.274  1.00 72.27           H  
ATOM    893  O   ASP A  58      13.080 -34.440  72.934  1.00 72.27           O  
ATOM    894  CG  ASP A  58      11.032 -31.246  72.793  1.00 72.27           C  
ATOM    895  OD1 ASP A  58      11.928 -31.538  71.967  1.00 72.27           O  
ATOM    896  OD2 ASP A  58      10.731 -30.064  73.057  1.00 72.27           O  
ATOM    897  N   HIS A  59      11.279 -34.539  71.606  1.00 60.98           N  
ATOM    898  H   HIS A  59      10.299 -34.311  71.521  1.00 60.98           H  
ATOM    899  CA  HIS A  59      11.964 -35.148  70.457  1.00 60.98           C  
ATOM    900  HA  HIS A  59      12.258 -36.160  70.736  1.00 60.98           H  
ATOM    901  C   HIS A  59      13.252 -34.418  70.007  1.00 60.98           C  
ATOM    902  CB  HIS A  59      10.960 -35.222  69.295  1.00 60.98           C  
ATOM    903  HB2 HIS A  59      10.074 -35.765  69.626  1.00 60.98           H  
ATOM    904  HB3 HIS A  59      10.655 -34.211  69.025  1.00 60.98           H  
ATOM    905  O   HIS A  59      14.167 -35.057  69.488  1.00 60.98           O  
ATOM    906  CG  HIS A  59      11.505 -35.909  68.067  1.00 60.98           C  
ATOM    907  CD2 HIS A  59      11.874 -35.313  66.890  1.00 60.98           C  
ATOM    908  HD2 HIS A  59      11.817 -34.257  66.673  1.00 60.98           H  
ATOM    909  ND1 HIS A  59      11.774 -37.251  67.941  1.00 60.98           N  
ATOM    910  HD1 HIS A  59      11.682 -37.943  68.671  1.00 60.98           H  
ATOM    911  CE1 HIS A  59      12.288 -37.460  66.718  1.00 60.98           C  
ATOM    912  HE1 HIS A  59      12.618 -38.417  66.341  1.00 60.98           H  
ATOM    913  NE2 HIS A  59      12.359 -36.309  66.030  1.00 60.98           N  
ATOM    914  N   PHE A  60      13.349 -33.100  70.206  1.00 61.42           N  
ATOM    915  H   PHE A  60      12.614 -32.644  70.727  1.00 61.42           H  
ATOM    916  CA  PHE A  60      14.543 -32.308  69.915  1.00 61.42           C  
ATOM    917  HA  PHE A  60      15.178 -32.856  69.219  1.00 61.42           H  
ATOM    918  C   PHE A  60      15.386 -32.036  71.168  1.00 61.42           C  
ATOM    919  CB  PHE A  60      14.141 -30.986  69.247  1.00 61.42           C  
ATOM    920  HB2 PHE A  60      15.045 -30.410  69.050  1.00 61.42           H  
ATOM    921  HB3 PHE A  60      13.537 -30.410  69.949  1.00 61.42           H  
ATOM    922  O   PHE A  60      16.614 -32.160  71.111  1.00 61.42           O  
ATOM    923  CG  PHE A  60      13.384 -31.133  67.941  1.00 61.42           C  
ATOM    924  CD1 PHE A  60      14.032 -31.626  66.793  1.00 61.42           C  
ATOM    925  HD1 PHE A  60      15.070 -31.920  66.845  1.00 61.42           H  
ATOM    926  CD2 PHE A  60      12.026 -30.775  67.873  1.00 61.42           C  
ATOM    927  HD2 PHE A  60      11.533 -30.404  68.759  1.00 61.42           H  
ATOM    928  CE1 PHE A  60      13.324 -31.759  65.584  1.00 61.42           C  
ATOM    929  HE1 PHE A  60      13.818 -32.156  64.710  1.00 61.42           H  
ATOM    930  CE2 PHE A  60      11.316 -30.909  66.667  1.00 61.42           C  
ATOM    931  HE2 PHE A  60      10.271 -30.640  66.627  1.00 61.42           H  
ATOM    932  CZ  PHE A  60      11.965 -31.400  65.521  1.00 61.42           C  
ATOM    933  HZ  PHE A  60      11.416 -31.514  64.598  1.00 61.42           H  
ATOM    934  N   THR A  61      14.772 -31.659  72.296  1.00 69.28           N  
ATOM    935  H   THR A  61      13.764 -31.605  72.316  1.00 69.28           H  
ATOM    936  CA  THR A  61      15.528 -31.274  73.502  1.00 69.28           C  
ATOM    937  HA  THR A  61      16.341 -30.622  73.184  1.00 69.28           H  
ATOM    938  C   THR A  61      16.199 -32.463  74.182  1.00 69.28           C  
ATOM    939  CB  THR A  61      14.716 -30.446  74.509  1.00 69.28           C  
ATOM    940  HB  THR A  61      15.383 -30.110  75.303  1.00 69.28           H  
ATOM    941  O   THR A  61      17.282 -32.280  74.742  1.00 69.28           O  
ATOM    942  CG2 THR A  61      14.077 -29.227  73.854  1.00 69.28           C  
ATOM    943 HG21 THR A  61      13.243 -29.528  73.219  1.00 69.28           H  
ATOM    944 HG22 THR A  61      13.716 -28.545  74.624  1.00 69.28           H  
ATOM    945 HG23 THR A  61      14.822 -28.729  73.235  1.00 69.28           H  
ATOM    946  OG1 THR A  61      13.682 -31.193  75.076  1.00 69.28           O  
ATOM    947  HG1 THR A  61      13.142 -30.583  75.584  1.00 69.28           H  
ATOM    948  N   MET A  62      15.685 -33.692  74.018  1.00 74.32           N  
ATOM    949  H   MET A  62      14.766 -33.786  73.611  1.00 74.32           H  
ATOM    950  CA  MET A  62      16.376 -34.906  74.477  1.00 74.32           C  
ATOM    951  HA  MET A  62      16.482 -34.824  75.558  1.00 74.32           H  
ATOM    952  C   MET A  62      17.792 -35.025  73.878  1.00 74.32           C  
ATOM    953  CB  MET A  62      15.528 -36.171  74.225  1.00 74.32           C  
ATOM    954  HB2 MET A  62      14.522 -36.008  74.612  1.00 74.32           H  
ATOM    955  HB3 MET A  62      15.969 -36.986  74.799  1.00 74.32           H  
ATOM    956  O   MET A  62      18.738 -35.376  74.578  1.00 74.32           O  
ATOM    957  CG  MET A  62      15.438 -36.612  72.753  1.00 74.32           C  
ATOM    958  HG2 MET A  62      16.446 -36.804  72.384  1.00 74.32           H  
ATOM    959  HG3 MET A  62      15.015 -35.796  72.167  1.00 74.32           H  
ATOM    960  SD  MET A  62      14.460 -38.109  72.432  1.00 74.32           S  
ATOM    961  CE  MET A  62      15.610 -39.372  73.039  1.00 74.32           C  
ATOM    962  HE1 MET A  62      16.547 -39.314  72.484  1.00 74.32           H  
ATOM    963  HE2 MET A  62      15.169 -40.359  72.903  1.00 74.32           H  
ATOM    964  HE3 MET A  62      15.806 -39.208  74.099  1.00 74.32           H  
ATOM    965  N   MET A  63      17.963 -34.658  72.600  1.00 65.00           N  
ATOM    966  H   MET A  63      17.153 -34.322  72.100  1.00 65.00           H  
ATOM    967  CA  MET A  63      19.250 -34.722  71.891  1.00 65.00           C  
ATOM    968  HA  MET A  63      19.840 -35.543  72.299  1.00 65.00           H  
ATOM    969  C   MET A  63      20.104 -33.459  72.046  1.00 65.00           C  
ATOM    970  CB  MET A  63      19.008 -34.987  70.395  1.00 65.00           C  
ATOM    971  HB2 MET A  63      18.289 -34.262  70.013  1.00 65.00           H  
ATOM    972  HB3 MET A  63      19.942 -34.842  69.852  1.00 65.00           H  
ATOM    973  O   MET A  63      21.320 -33.531  71.871  1.00 65.00           O  
ATOM    974  CG  MET A  63      18.495 -36.401  70.093  1.00 65.00           C  
ATOM    975  HG2 MET A  63      17.515 -36.520  70.554  1.00 65.00           H  
ATOM    976  HG3 MET A  63      18.353 -36.487  69.015  1.00 65.00           H  
ATOM    977  SD  MET A  63      19.554 -37.777  70.636  1.00 65.00           S  
ATOM    978  CE  MET A  63      21.048 -37.483  69.651  1.00 65.00           C  
ATOM    979  HE1 MET A  63      21.512 -36.544  69.955  1.00 65.00           H  
ATOM    980  HE2 MET A  63      21.754 -38.297  69.820  1.00 65.00           H  
ATOM    981  HE3 MET A  63      20.789 -37.443  68.593  1.00 65.00           H  
ATOM    982  N   ARG A  64      19.493 -32.301  72.328  1.00 60.77           N  
ATOM    983  H   ARG A  64      18.487 -32.319  72.420  1.00 60.77           H  
ATOM    984  CA  ARG A  64      20.192 -31.006  72.406  1.00 60.77           C  
ATOM    985  HA  ARG A  64      21.125 -31.073  71.847  1.00 60.77           H  
ATOM    986  C   ARG A  64      20.591 -30.627  73.830  1.00 60.77           C  
ATOM    987  CB  ARG A  64      19.316 -29.921  71.762  1.00 60.77           C  
ATOM    988  HB2 ARG A  64      18.996 -30.257  70.775  1.00 60.77           H  
ATOM    989  HB3 ARG A  64      18.428 -29.777  72.377  1.00 60.77           H  
ATOM    990  O   ARG A  64      21.745 -30.284  74.066  1.00 60.77           O  
ATOM    991  CG  ARG A  64      20.070 -28.588  71.608  1.00 60.77           C  
ATOM    992  HG2 ARG A  64      20.507 -28.282  72.558  1.00 60.77           H  
ATOM    993  HG3 ARG A  64      20.879 -28.721  70.889  1.00 60.77           H  
ATOM    994  CD  ARG A  64      19.143 -27.473  71.116  1.00 60.77           C  
ATOM    995  HD2 ARG A  64      19.744 -26.586  70.918  1.00 60.77           H  
ATOM    996  HD3 ARG A  64      18.674 -27.796  70.187  1.00 60.77           H  
ATOM    997  NE  ARG A  64      18.128 -27.141  72.132  1.00 60.77           N  
ATOM    998  HE  ARG A  64      18.414 -27.238  73.095  1.00 60.77           H  
ATOM    999  NH1 ARG A  64      16.340 -26.669  70.762  1.00 60.77           N  
ATOM   1000 HH11 ARG A  64      15.355 -26.458  70.681  1.00 60.77           H  
ATOM   1001 HH12 ARG A  64      16.911 -26.878  69.955  1.00 60.77           H  
ATOM   1002  NH2 ARG A  64      16.105 -26.569  72.968  1.00 60.77           N  
ATOM   1003 HH21 ARG A  64      16.454 -26.890  73.859  1.00 60.77           H  
ATOM   1004 HH22 ARG A  64      15.109 -26.425  72.880  1.00 60.77           H  
ATOM   1005  CZ  ARG A  64      16.870 -26.793  71.948  1.00 60.77           C  
ATOM   1006  N   ASP A  65      19.641 -30.695  74.756  1.00 70.68           N  
ATOM   1007  H   ASP A  65      18.739 -31.061  74.489  1.00 70.68           H  
ATOM   1008  CA  ASP A  65      19.766 -30.142  76.108  1.00 70.68           C  
ATOM   1009  HA  ASP A  65      20.641 -29.492  76.153  1.00 70.68           H  
ATOM   1010  C   ASP A  65      19.967 -31.257  77.153  1.00 70.68           C  
ATOM   1011  CB  ASP A  65      18.531 -29.271  76.415  1.00 70.68           C  
ATOM   1012  HB2 ASP A  65      17.665 -29.926  76.520  1.00 70.68           H  
ATOM   1013  HB3 ASP A  65      18.686 -28.769  77.370  1.00 70.68           H  
ATOM   1014  O   ASP A  65      20.667 -31.062  78.147  1.00 70.68           O  
ATOM   1015  CG  ASP A  65      18.218 -28.210  75.344  1.00 70.68           C  
ATOM   1016  OD1 ASP A  65      19.137 -27.640  74.714  1.00 70.68           O  
ATOM   1017  OD2 ASP A  65      17.025 -27.966  75.063  1.00 70.68           O  
ATOM   1018  N   HIS A  66      19.427 -32.457  76.896  1.00 73.86           N  
ATOM   1019  H   HIS A  66      18.816 -32.528  76.094  1.00 73.86           H  
ATOM   1020  CA  HIS A  66      19.498 -33.619  77.795  1.00 73.86           C  
ATOM   1021  HA  HIS A  66      19.960 -33.292  78.727  1.00 73.86           H  
ATOM   1022  C   HIS A  66      20.390 -34.767  77.290  1.00 73.86           C  
ATOM   1023  CB  HIS A  66      18.086 -34.088  78.161  1.00 73.86           C  
ATOM   1024  HB2 HIS A  66      17.597 -34.484  77.271  1.00 73.86           H  
ATOM   1025  HB3 HIS A  66      18.145 -34.895  78.892  1.00 73.86           H  
ATOM   1026  O   HIS A  66      20.346 -35.869  77.841  1.00 73.86           O  
ATOM   1027  CG  HIS A  66      17.245 -32.987  78.746  1.00 73.86           C  
ATOM   1028  CD2 HIS A  66      16.233 -32.315  78.119  1.00 73.86           C  
ATOM   1029  HD2 HIS A  66      15.877 -32.494  77.115  1.00 73.86           H  
ATOM   1030  ND1 HIS A  66      17.392 -32.432  79.997  1.00 73.86           N  
ATOM   1031  HD1 HIS A  66      18.079 -32.695  80.689  1.00 73.86           H  
ATOM   1032  CE1 HIS A  66      16.480 -31.454  80.122  1.00 73.86           C  
ATOM   1033  HE1 HIS A  66      16.344 -30.832  80.994  1.00 73.86           H  
ATOM   1034  NE2 HIS A  66      15.762 -31.337  78.999  1.00 73.86           N  
ATOM   1035  N   ALA A  67      21.267 -34.510  76.313  1.00 68.40           N  
ATOM   1036  H   ALA A  67      21.237 -33.597  75.883  1.00 68.40           H  
ATOM   1037  CA  ALA A  67      22.195 -35.508  75.770  1.00 68.40           C  
ATOM   1038  HA  ALA A  67      21.595 -36.235  75.222  1.00 68.40           H  
ATOM   1039  C   ALA A  67      22.997 -36.307  76.834  1.00 68.40           C  
ATOM   1040  CB  ALA A  67      23.124 -34.822  74.760  1.00 68.40           C  
ATOM   1041  HB1 ALA A  67      22.529 -34.316  73.999  1.00 68.40           H  
ATOM   1042  HB2 ALA A  67      23.763 -34.089  75.253  1.00 68.40           H  
ATOM   1043  HB3 ALA A  67      23.747 -35.572  74.273  1.00 68.40           H  
ATOM   1044  O   ALA A  67      23.180 -37.510  76.634  1.00 68.40           O  
ATOM   1045  N   PRO A  68      23.427 -35.731  77.983  1.00 70.59           N  
ATOM   1046  CA  PRO A  68      24.050 -36.510  79.057  1.00 70.59           C  
ATOM   1047  HA  PRO A  68      24.940 -36.996  78.659  1.00 70.59           H  
ATOM   1048  C   PRO A  68      23.132 -37.591  79.650  1.00 70.59           C  
ATOM   1049  CB  PRO A  68      24.475 -35.490  80.121  1.00 70.59           C  
ATOM   1050  HB2 PRO A  68      23.683 -35.358  80.858  1.00 70.59           H  
ATOM   1051  HB3 PRO A  68      25.402 -35.786  80.612  1.00 70.59           H  
ATOM   1052  O   PRO A  68      23.593 -38.702  79.889  1.00 70.59           O  
ATOM   1053  CG  PRO A  68      24.642 -34.198  79.325  1.00 70.59           C  
ATOM   1054  HG2 PRO A  68      25.609 -34.194  78.821  1.00 70.59           H  
ATOM   1055  HG3 PRO A  68      24.528 -33.314  79.954  1.00 70.59           H  
ATOM   1056  CD  PRO A  68      23.522 -34.309  78.296  1.00 70.59           C  
ATOM   1057  HD2 PRO A  68      23.763 -33.708  77.419  1.00 70.59           H  
ATOM   1058  HD3 PRO A  68      22.588 -33.967  78.741  1.00 70.59           H  
ATOM   1059  N   ALA A  69      21.838 -37.305  79.828  1.00 77.12           N  
ATOM   1060  H   ALA A  69      21.483 -36.423  79.487  1.00 77.12           H  
ATOM   1061  CA  ALA A  69      20.863 -38.265  80.352  1.00 77.12           C  
ATOM   1062  HA  ALA A  69      21.287 -38.752  81.230  1.00 77.12           H  
ATOM   1063  C   ALA A  69      20.537 -39.367  79.328  1.00 77.12           C  
ATOM   1064  CB  ALA A  69      19.604 -37.503  80.784  1.00 77.12           C  
ATOM   1065  HB1 ALA A  69      19.133 -37.029  79.923  1.00 77.12           H  
ATOM   1066  HB2 ALA A  69      18.898 -38.201  81.233  1.00 77.12           H  
ATOM   1067  HB3 ALA A  69      19.865 -36.744  81.522  1.00 77.12           H  
ATOM   1068  O   ALA A  69      20.372 -40.527  79.701  1.00 77.12           O  
ATOM   1069  N   VAL A  70      20.515 -39.031  78.030  1.00 73.98           N  
ATOM   1070  H   VAL A  70      20.609 -38.054  77.793  1.00 73.98           H  
ATOM   1071  CA  VAL A  70      20.428 -40.021  76.939  1.00 73.98           C  
ATOM   1072  HA  VAL A  70      19.527 -40.620  77.076  1.00 73.98           H  
ATOM   1073  C   VAL A  70      21.624 -40.975  76.987  1.00 73.98           C  
ATOM   1074  CB  VAL A  70      20.356 -39.337  75.556  1.00 73.98           C  
ATOM   1075  HB  VAL A  70      21.255 -38.740  75.403  1.00 73.98           H  
ATOM   1076  O   VAL A  70      21.447 -42.192  76.960  1.00 73.98           O  
ATOM   1077  CG1 VAL A  70      20.261 -40.353  74.410  1.00 73.98           C  
ATOM   1078 HG11 VAL A  70      21.158 -40.970  74.371  1.00 73.98           H  
ATOM   1079 HG12 VAL A  70      19.390 -40.994  74.547  1.00 73.98           H  
ATOM   1080 HG13 VAL A  70      20.171 -39.829  73.458  1.00 73.98           H  
ATOM   1081  CG2 VAL A  70      19.145 -38.410  75.436  1.00 73.98           C  
ATOM   1082 HG21 VAL A  70      19.146 -37.935  74.455  1.00 73.98           H  
ATOM   1083 HG22 VAL A  70      18.224 -38.981  75.547  1.00 73.98           H  
ATOM   1084 HG23 VAL A  70      19.178 -37.626  76.193  1.00 73.98           H  
ATOM   1085  N   ALA A  71      22.842 -40.435  77.098  1.00 70.73           N  
ATOM   1086  H   ALA A  71      22.928 -39.429  77.116  1.00 70.73           H  
ATOM   1087  CA  ALA A  71      24.060 -41.235  77.180  1.00 70.73           C  
ATOM   1088  HA  ALA A  71      24.097 -41.899  76.316  1.00 70.73           H  
ATOM   1089  C   ALA A  71      24.087 -42.122  78.437  1.00 70.73           C  
ATOM   1090  CB  ALA A  71      25.268 -40.293  77.118  1.00 70.73           C  
ATOM   1091  HB1 ALA A  71      25.264 -39.621  77.976  1.00 70.73           H  
ATOM   1092  HB2 ALA A  71      25.231 -39.704  76.202  1.00 70.73           H  
ATOM   1093  HB3 ALA A  71      26.187 -40.879  77.130  1.00 70.73           H  
ATOM   1094  O   ALA A  71      24.439 -43.296  78.345  1.00 70.73           O  
ATOM   1095  N   GLU A  72      23.671 -41.599  79.593  1.00 71.77           N  
ATOM   1096  H   GLU A  72      23.438 -40.617  79.623  1.00 71.77           H  
ATOM   1097  CA  GLU A  72      23.605 -42.351  80.850  1.00 71.77           C  
ATOM   1098  HA  GLU A  72      24.575 -42.819  81.019  1.00 71.77           H  
ATOM   1099  C   GLU A  72      22.565 -43.485  80.792  1.00 71.77           C  
ATOM   1100  CB  GLU A  72      23.354 -41.364  82.001  1.00 71.77           C  
ATOM   1101  HB2 GLU A  72      24.059 -40.539  81.902  1.00 71.77           H  
ATOM   1102  HB3 GLU A  72      22.342 -40.967  81.925  1.00 71.77           H  
ATOM   1103  O   GLU A  72      22.865 -44.605  81.206  1.00 71.77           O  
ATOM   1104  CG  GLU A  72      23.565 -41.996  83.385  1.00 71.77           C  
ATOM   1105  HG2 GLU A  72      24.521 -42.520  83.383  1.00 71.77           H  
ATOM   1106  HG3 GLU A  72      22.780 -42.731  83.564  1.00 71.77           H  
ATOM   1107  CD  GLU A  72      23.557 -40.952  84.516  1.00 71.77           C  
ATOM   1108  OE1 GLU A  72      24.321 -41.153  85.489  1.00 71.77           O  
ATOM   1109  OE2 GLU A  72      22.791 -39.967  84.414  1.00 71.77           O  
ATOM   1110  N   ALA A  73      21.392 -43.255  80.189  1.00 75.71           N  
ATOM   1111  H   ALA A  73      21.180 -42.316  79.886  1.00 75.71           H  
ATOM   1112  CA  ALA A  73      20.384 -44.295  79.969  1.00 75.71           C  
ATOM   1113  HA  ALA A  73      20.133 -44.742  80.931  1.00 75.71           H  
ATOM   1114  C   ALA A  73      20.897 -45.427  79.056  1.00 75.71           C  
ATOM   1115  CB  ALA A  73      19.120 -43.638  79.399  1.00 75.71           C  
ATOM   1116  HB1 ALA A  73      18.749 -42.889  80.099  1.00 75.71           H  
ATOM   1117  HB2 ALA A  73      18.350 -44.394  79.248  1.00 75.71           H  
ATOM   1118  HB3 ALA A  73      19.341 -43.156  78.447  1.00 75.71           H  
ATOM   1119  O   ALA A  73      20.743 -46.606  79.383  1.00 75.71           O  
ATOM   1120  N   VAL A  74      21.565 -45.081  77.947  1.00 69.18           N  
ATOM   1121  H   VAL A  74      21.651 -44.098  77.735  1.00 69.18           H  
ATOM   1122  CA  VAL A  74      22.172 -46.062  77.029  1.00 69.18           C  
ATOM   1123  HA  VAL A  74      21.413 -46.793  76.751  1.00 69.18           H  
ATOM   1124  C   VAL A  74      23.299 -46.842  77.715  1.00 69.18           C  
ATOM   1125  CB  VAL A  74      22.663 -45.371  75.739  1.00 69.18           C  
ATOM   1126  HB  VAL A  74      23.302 -44.529  76.004  1.00 69.18           H  
ATOM   1127  O   VAL A  74      23.334 -48.068  77.624  1.00 69.18           O  
ATOM   1128  CG1 VAL A  74      23.460 -46.312  74.825  1.00 69.18           C  
ATOM   1129 HG11 VAL A  74      24.395 -46.598  75.305  1.00 69.18           H  
ATOM   1130 HG12 VAL A  74      22.877 -47.208  74.609  1.00 69.18           H  
ATOM   1131 HG13 VAL A  74      23.702 -45.806  73.891  1.00 69.18           H  
ATOM   1132  CG2 VAL A  74      21.478 -44.849  74.914  1.00 69.18           C  
ATOM   1133 HG21 VAL A  74      20.871 -45.683  74.562  1.00 69.18           H  
ATOM   1134 HG22 VAL A  74      21.844 -44.283  74.057  1.00 69.18           H  
ATOM   1135 HG23 VAL A  74      20.853 -44.192  75.518  1.00 69.18           H  
ATOM   1136  N   LEU A  75      24.195 -46.166  78.442  1.00 65.39           N  
ATOM   1137  H   LEU A  75      24.112 -45.161  78.492  1.00 65.39           H  
ATOM   1138  CA  LEU A  75      25.299 -46.809  79.165  1.00 65.39           C  
ATOM   1139  HA  LEU A  75      25.839 -47.456  78.474  1.00 65.39           H  
ATOM   1140  C   LEU A  75      24.810 -47.714  80.303  1.00 65.39           C  
ATOM   1141  CB  LEU A  75      26.256 -45.731  79.707  1.00 65.39           C  
ATOM   1142  HB2 LEU A  75      25.664 -44.966  80.210  1.00 65.39           H  
ATOM   1143  HB3 LEU A  75      26.908 -46.181  80.456  1.00 65.39           H  
ATOM   1144  O   LEU A  75      25.377 -48.786  80.506  1.00 65.39           O  
ATOM   1145  CG  LEU A  75      27.140 -45.069  78.633  1.00 65.39           C  
ATOM   1146  HG  LEU A  75      26.529 -44.740  77.793  1.00 65.39           H  
ATOM   1147  CD1 LEU A  75      27.848 -43.851  79.231  1.00 65.39           C  
ATOM   1148 HD11 LEU A  75      28.473 -44.152  80.072  1.00 65.39           H  
ATOM   1149 HD12 LEU A  75      27.101 -43.135  79.575  1.00 65.39           H  
ATOM   1150 HD13 LEU A  75      28.462 -43.371  78.469  1.00 65.39           H  
ATOM   1151  CD2 LEU A  75      28.216 -46.024  78.106  1.00 65.39           C  
ATOM   1152 HD21 LEU A  75      28.830 -46.389  78.930  1.00 65.39           H  
ATOM   1153 HD22 LEU A  75      27.751 -46.869  77.597  1.00 65.39           H  
ATOM   1154 HD23 LEU A  75      28.847 -45.501  77.388  1.00 65.39           H  
ATOM   1155  N   SER A  76      23.750 -47.323  81.014  1.00 66.53           N  
ATOM   1156  H   SER A  76      23.362 -46.409  80.830  1.00 66.53           H  
ATOM   1157  CA  SER A  76      23.146 -48.128  82.082  1.00 66.53           C  
ATOM   1158  HA  SER A  76      23.932 -48.438  82.771  1.00 66.53           H  
ATOM   1159  C   SER A  76      22.483 -49.396  81.532  1.00 66.53           C  
ATOM   1160  CB  SER A  76      22.149 -47.263  82.858  1.00 66.53           C  
ATOM   1161  HB2 SER A  76      22.625 -46.314  83.106  1.00 66.53           H  
ATOM   1162  HB3 SER A  76      21.269 -47.067  82.245  1.00 66.53           H  
ATOM   1163  O   SER A  76      22.680 -50.485  82.075  1.00 66.53           O  
ATOM   1164  OG  SER A  76      21.765 -47.896  84.060  1.00 66.53           O  
ATOM   1165  HG  SER A  76      21.264 -47.262  84.579  1.00 66.53           H  
ATOM   1166  N   TRP A  77      21.785 -49.300  80.394  1.00 66.90           N  
ATOM   1167  H   TRP A  77      21.636 -48.386  79.990  1.00 66.90           H  
ATOM   1168  CA  TRP A  77      21.208 -50.461  79.708  1.00 66.90           C  
ATOM   1169  HA  TRP A  77      20.616 -51.040  80.417  1.00 66.90           H  
ATOM   1170  C   TRP A  77      22.278 -51.408  79.141  1.00 66.90           C  
ATOM   1171  CB  TRP A  77      20.265 -49.978  78.612  1.00 66.90           C  
ATOM   1172  HB2 TRP A  77      19.468 -49.385  79.061  1.00 66.90           H  
ATOM   1173  HB3 TRP A  77      20.819 -49.331  77.932  1.00 66.90           H  
ATOM   1174  O   TRP A  77      22.243 -52.610  79.409  1.00 66.90           O  
ATOM   1175  CG  TRP A  77      19.651 -51.090  77.823  1.00 66.90           C  
ATOM   1176  CD1 TRP A  77      18.590 -51.834  78.204  1.00 66.90           C  
ATOM   1177  HD1 TRP A  77      18.053 -51.713  79.133  1.00 66.90           H  
ATOM   1178  CD2 TRP A  77      20.085 -51.639  76.542  1.00 66.90           C  
ATOM   1179  CE2 TRP A  77      19.198 -52.696  76.184  1.00 66.90           C  
ATOM   1180  CE3 TRP A  77      21.125 -51.335  75.637  1.00 66.90           C  
ATOM   1181  HE3 TRP A  77      21.807 -50.531  75.874  1.00 66.90           H  
ATOM   1182  NE1 TRP A  77      18.298 -52.760  77.222  1.00 66.90           N  
ATOM   1183  HE1 TRP A  77      17.536 -53.419  77.284  1.00 66.90           H  
ATOM   1184  CH2 TRP A  77      20.378 -53.089  74.111  1.00 66.90           C  
ATOM   1185  HH2 TRP A  77      20.505 -53.635  73.188  1.00 66.90           H  
ATOM   1186  CZ2 TRP A  77      19.326 -53.408  74.986  1.00 66.90           C  
ATOM   1187  HZ2 TRP A  77      18.618 -54.189  74.749  1.00 66.90           H  
ATOM   1188  CZ3 TRP A  77      21.273 -52.054  74.435  1.00 66.90           C  
ATOM   1189  HZ3 TRP A  77      22.074 -51.810  73.754  1.00 66.90           H  
ATOM   1190  N   LEU A  78      23.295 -50.877  78.447  1.00 57.43           N  
ATOM   1191  H   LEU A  78      23.274 -49.886  78.250  1.00 57.43           H  
ATOM   1192  CA  LEU A  78      24.463 -51.660  78.013  1.00 57.43           C  
ATOM   1193  HA  LEU A  78      24.130 -52.465  77.358  1.00 57.43           H  
ATOM   1194  C   LEU A  78      25.178 -52.318  79.207  1.00 57.43           C  
ATOM   1195  CB  LEU A  78      25.448 -50.742  77.260  1.00 57.43           C  
ATOM   1196  HB2 LEU A  78      26.397 -51.269  77.155  1.00 57.43           H  
ATOM   1197  HB3 LEU A  78      25.631 -49.862  77.876  1.00 57.43           H  
ATOM   1198  O   LEU A  78      25.700 -53.426  79.092  1.00 57.43           O  
ATOM   1199  CG  LEU A  78      24.998 -50.290  75.859  1.00 57.43           C  
ATOM   1200  HG  LEU A  78      24.005 -49.843  75.909  1.00 57.43           H  
ATOM   1201  CD1 LEU A  78      25.977 -49.242  75.325  1.00 57.43           C  
ATOM   1202 HD11 LEU A  78      25.647 -48.901  74.344  1.00 57.43           H  
ATOM   1203 HD12 LEU A  78      26.977 -49.668  75.243  1.00 57.43           H  
ATOM   1204 HD13 LEU A  78      25.999 -48.388  76.002  1.00 57.43           H  
ATOM   1205  CD2 LEU A  78      24.958 -51.451  74.864  1.00 57.43           C  
ATOM   1206 HD21 LEU A  78      24.201 -52.173  75.170  1.00 57.43           H  
ATOM   1207 HD22 LEU A  78      25.929 -51.944  74.816  1.00 57.43           H  
ATOM   1208 HD23 LEU A  78      24.694 -51.079  73.874  1.00 57.43           H  
ATOM   1209  N   GLY A  79      25.184 -51.644  80.359  1.00 52.19           N  
ATOM   1210  H   GLY A  79      24.793 -50.713  80.358  1.00 52.19           H  
ATOM   1211  CA  GLY A  79      25.755 -52.119  81.615  1.00 52.19           C  
ATOM   1212  HA2 GLY A  79      25.850 -51.265  82.285  1.00 52.19           H  
ATOM   1213  HA3 GLY A  79      26.751 -52.518  81.421  1.00 52.19           H  
ATOM   1214  C   GLY A  79      24.945 -53.189  82.353  1.00 52.19           C  
ATOM   1215  O   GLY A  79      25.514 -53.844  83.222  1.00 52.19           O  
ATOM   1216  N   THR A  80      23.664 -53.382  82.023  1.00 49.67           N  
ATOM   1217  H   THR A  80      23.271 -52.827  81.276  1.00 49.67           H  
ATOM   1218  CA  THR A  80      22.753 -54.301  82.733  1.00 49.67           C  
ATOM   1219  HA  THR A  80      23.278 -54.740  83.582  1.00 49.67           H  
ATOM   1220  C   THR A  80      22.315 -55.486  81.878  1.00 49.67           C  
ATOM   1221  CB  THR A  80      21.519 -53.573  83.294  1.00 49.67           C  
ATOM   1222  HB  THR A  80      20.749 -54.307  83.531  1.00 49.67           H  
ATOM   1223  O   THR A  80      22.516 -56.622  82.294  1.00 49.67           O  
ATOM   1224  CG2 THR A  80      21.844 -52.795  84.567  1.00 49.67           C  
ATOM   1225 HG21 THR A  80      20.948 -52.286  84.920  1.00 49.67           H  
ATOM   1226 HG22 THR A  80      22.623 -52.058  84.369  1.00 49.67           H  
ATOM   1227 HG23 THR A  80      22.190 -53.484  85.337  1.00 49.67           H  
ATOM   1228  OG1 THR A  80      20.998 -52.638  82.380  1.00 49.67           O  
ATOM   1229  HG1 THR A  80      21.605 -51.894  82.359  1.00 49.67           H  
ATOM   1230  N   GLU A  81      21.758 -55.244  80.690  1.00 43.63           N  
ATOM   1231  H   GLU A  81      21.621 -54.283  80.412  1.00 43.63           H  
ATOM   1232  CA  GLU A  81      21.300 -56.302  79.776  1.00 43.63           C  
ATOM   1233  HA  GLU A  81      20.820 -57.103  80.339  1.00 43.63           H  
ATOM   1234  C   GLU A  81      22.486 -56.939  79.036  1.00 43.63           C  
ATOM   1235  CB  GLU A  81      20.268 -55.718  78.791  1.00 43.63           C  
ATOM   1236  HB2 GLU A  81      20.241 -56.321  77.883  1.00 43.63           H  
ATOM   1237  HB3 GLU A  81      20.601 -54.725  78.490  1.00 43.63           H  
ATOM   1238  O   GLU A  81      22.763 -58.128  79.184  1.00 43.63           O  
ATOM   1239  CG  GLU A  81      18.849 -55.599  79.384  1.00 43.63           C  
ATOM   1240  HG2 GLU A  81      18.920 -55.256  80.416  1.00 43.63           H  
ATOM   1241  HG3 GLU A  81      18.315 -54.827  78.829  1.00 43.63           H  
ATOM   1242  CD  GLU A  81      18.000 -56.881  79.305  1.00 43.63           C  
ATOM   1243  OE1 GLU A  81      17.047 -56.983  80.112  1.00 43.63           O  
ATOM   1244  OE2 GLU A  81      18.243 -57.710  78.400  1.00 43.63           O  
ATOM   1245  N   VAL A  82      23.249 -56.142  78.277  1.00 38.10           N  
ATOM   1246  H   VAL A  82      22.990 -55.168  78.212  1.00 38.10           H  
ATOM   1247  CA  VAL A  82      24.338 -56.664  77.426  1.00 38.10           C  
ATOM   1248  HA  VAL A  82      23.963 -57.545  76.903  1.00 38.10           H  
ATOM   1249  C   VAL A  82      25.533 -57.131  78.264  1.00 38.10           C  
ATOM   1250  CB  VAL A  82      24.759 -55.632  76.362  1.00 38.10           C  
ATOM   1251  HB  VAL A  82      25.179 -54.754  76.854  1.00 38.10           H  
ATOM   1252  O   VAL A  82      26.088 -58.206  78.038  1.00 38.10           O  
ATOM   1253  CG1 VAL A  82      25.817 -56.204  75.410  1.00 38.10           C  
ATOM   1254 HG11 VAL A  82      26.067 -55.468  74.646  1.00 38.10           H  
ATOM   1255 HG12 VAL A  82      26.727 -56.453  75.956  1.00 38.10           H  
ATOM   1256 HG13 VAL A  82      25.436 -57.104  74.928  1.00 38.10           H  
ATOM   1257  CG2 VAL A  82      23.559 -55.182  75.516  1.00 38.10           C  
ATOM   1258 HG21 VAL A  82      22.841 -54.635  76.127  1.00 38.10           H  
ATOM   1259 HG22 VAL A  82      23.064 -56.050  75.081  1.00 38.10           H  
ATOM   1260 HG23 VAL A  82      23.890 -54.525  74.712  1.00 38.10           H  
ATOM   1261  N   ARG A  83      25.899 -56.372  79.303  1.00 35.17           N  
ATOM   1262  H   ARG A  83      25.434 -55.482  79.416  1.00 35.17           H  
ATOM   1263  CA  ARG A  83      26.838 -56.814  80.346  1.00 35.17           C  
ATOM   1264  HA  ARG A  83      27.595 -57.436  79.868  1.00 35.17           H  
ATOM   1265  C   ARG A  83      26.191 -57.753  81.384  1.00 35.17           C  
ATOM   1266  CB  ARG A  83      27.553 -55.613  80.991  1.00 35.17           C  
ATOM   1267  HB2 ARG A  83      26.806 -54.865  81.256  1.00 35.17           H  
ATOM   1268  HB3 ARG A  83      28.034 -55.939  81.913  1.00 35.17           H  
ATOM   1269  O   ARG A  83      26.651 -57.790  82.518  1.00 35.17           O  
ATOM   1270  CG  ARG A  83      28.647 -54.961  80.135  1.00 35.17           C  
ATOM   1271  HG2 ARG A  83      28.200 -54.436  79.291  1.00 35.17           H  
ATOM   1272  HG3 ARG A  83      29.333 -55.726  79.770  1.00 35.17           H  
ATOM   1273  CD  ARG A  83      29.409 -53.979  81.037  1.00 35.17           C  
ATOM   1274  HD2 ARG A  83      28.710 -53.233  81.414  1.00 35.17           H  
ATOM   1275  HD3 ARG A  83      29.810 -54.534  81.885  1.00 35.17           H  
ATOM   1276  NE  ARG A  83      30.516 -53.298  80.344  1.00 35.17           N  
ATOM   1277  HE  ARG A  83      30.617 -53.482  79.356  1.00 35.17           H  
ATOM   1278  NH1 ARG A  83      31.309 -52.166  82.179  1.00 35.17           N  
ATOM   1279 HH11 ARG A  83      31.982 -51.544  82.603  1.00 35.17           H  
ATOM   1280 HH12 ARG A  83      30.562 -52.569  82.726  1.00 35.17           H  
ATOM   1281  NH2 ARG A  83      32.351 -51.949  80.220  1.00 35.17           N  
ATOM   1282 HH21 ARG A  83      33.031 -51.350  80.666  1.00 35.17           H  
ATOM   1283 HH22 ARG A  83      32.450 -52.176  79.241  1.00 35.17           H  
ATOM   1284  CZ  ARG A  83      31.383 -52.476  80.913  1.00 35.17           C  
ATOM   1285  N   GLY A  84      25.189 -58.554  81.025  1.00 33.70           N  
ATOM   1286  H   GLY A  84      24.744 -58.430  80.127  1.00 33.70           H  
ATOM   1287  CA  GLY A  84      24.810 -59.719  81.831  1.00 33.70           C  
ATOM   1288  HA2 GLY A  84      23.875 -60.125  81.443  1.00 33.70           H  
ATOM   1289  HA3 GLY A  84      24.656 -59.420  82.868  1.00 33.70           H  
ATOM   1290  C   GLY A  84      25.882 -60.816  81.776  1.00 33.70           C  
ATOM   1291  O   GLY A  84      26.364 -61.279  82.808  1.00 33.70           O  
ATOM   1292  N   GLU A  85      26.304 -61.191  80.565  1.00 33.81           N  
ATOM   1293  H   GLU A  85      25.838 -60.798  79.760  1.00 33.81           H  
ATOM   1294  CA  GLU A  85      27.254 -62.294  80.331  1.00 33.81           C  
ATOM   1295  HA  GLU A  85      27.146 -63.038  81.120  1.00 33.81           H  
ATOM   1296  C   GLU A  85      28.724 -61.836  80.350  1.00 33.81           C  
ATOM   1297  CB  GLU A  85      26.922 -62.978  78.993  1.00 33.81           C  
ATOM   1298  HB2 GLU A  85      27.003 -62.244  78.191  1.00 33.81           H  
ATOM   1299  HB3 GLU A  85      27.656 -63.765  78.818  1.00 33.81           H  
ATOM   1300  O   GLU A  85      29.586 -62.491  80.932  1.00 33.81           O  
ATOM   1301  CG  GLU A  85      25.516 -63.605  78.981  1.00 33.81           C  
ATOM   1302  HG2 GLU A  85      24.770 -62.817  79.084  1.00 33.81           H  
ATOM   1303  HG3 GLU A  85      25.428 -64.265  79.844  1.00 33.81           H  
ATOM   1304  CD  GLU A  85      25.227 -64.396  77.695  1.00 33.81           C  
ATOM   1305  OE1 GLU A  85      24.496 -65.408  77.801  1.00 33.81           O  
ATOM   1306  OE2 GLU A  85      25.732 -63.985  76.627  1.00 33.81           O  
ATOM   1307  N   ALA A  86      29.022 -60.671  79.768  1.00 33.46           N  
ATOM   1308  H   ALA A  86      28.274 -60.187  79.291  1.00 33.46           H  
ATOM   1309  CA  ALA A  86      30.389 -60.162  79.621  1.00 33.46           C  
ATOM   1310  HA  ALA A  86      30.941 -60.900  79.038  1.00 33.46           H  
ATOM   1311  C   ALA A  86      31.219 -59.937  80.920  1.00 33.46           C  
ATOM   1312  CB  ALA A  86      30.319 -58.877  78.786  1.00 33.46           C  
ATOM   1313  HB1 ALA A  86      29.786 -58.103  79.338  1.00 33.46           H  
ATOM   1314  HB2 ALA A  86      31.329 -58.532  78.565  1.00 33.46           H  
ATOM   1315  HB3 ALA A  86      29.803 -59.073  77.847  1.00 33.46           H  
ATOM   1316  O   ALA A  86      32.447 -60.060  80.844  1.00 33.46           O  
ATOM   1317  N   PRO A  87      30.657 -59.604  82.109  1.00 33.78           N  
ATOM   1318  CA  PRO A  87      31.468 -59.289  83.290  1.00 33.78           C  
ATOM   1319  HA  PRO A  87      32.159 -58.484  83.038  1.00 33.78           H  
ATOM   1320  C   PRO A  87      32.263 -60.472  83.832  1.00 33.78           C  
ATOM   1321  CB  PRO A  87      30.504 -58.808  84.379  1.00 33.78           C  
ATOM   1322  HB2 PRO A  87      30.922 -57.975  84.946  1.00 33.78           H  
ATOM   1323  HB3 PRO A  87      30.244 -59.626  85.050  1.00 33.78           H  
ATOM   1324  O   PRO A  87      33.327 -60.261  84.413  1.00 33.78           O  
ATOM   1325  CG  PRO A  87      29.265 -58.395  83.610  1.00 33.78           C  
ATOM   1326  HG2 PRO A  87      28.371 -58.514  84.222  1.00 33.78           H  
ATOM   1327  HG3 PRO A  87      29.373 -57.364  83.272  1.00 33.78           H  
ATOM   1328  CD  PRO A  87      29.262 -59.333  82.407  1.00 33.78           C  
ATOM   1329  HD2 PRO A  87      28.759 -60.264  82.670  1.00 33.78           H  
ATOM   1330  HD3 PRO A  87      28.762 -58.852  81.567  1.00 33.78           H  
ATOM   1331  N   SER A  88      31.761 -61.704  83.677  1.00 31.80           N  
ATOM   1332  H   SER A  88      30.926 -61.841  83.126  1.00 31.80           H  
ATOM   1333  CA  SER A  88      32.376 -62.873  84.317  1.00 31.80           C  
ATOM   1334  HA  SER A  88      32.499 -62.652  85.378  1.00 31.80           H  
ATOM   1335  C   SER A  88      33.766 -63.175  83.761  1.00 31.80           C  
ATOM   1336  CB  SER A  88      31.471 -64.105  84.203  1.00 31.80           C  
ATOM   1337  HB2 SER A  88      31.872 -64.904  84.826  1.00 31.80           H  
ATOM   1338  HB3 SER A  88      30.476 -63.850  84.566  1.00 31.80           H  
ATOM   1339  O   SER A  88      34.628 -63.639  84.503  1.00 31.80           O  
ATOM   1340  OG  SER A  88      31.373 -64.562  82.871  1.00 31.80           O  
ATOM   1341  HG  SER A  88      32.139 -65.093  82.638  1.00 31.80           H  
ATOM   1342  N   ALA A  89      33.994 -62.890  82.475  1.00 30.40           N  
ATOM   1343  H   ALA A  89      33.231 -62.514  81.930  1.00 30.40           H  
ATOM   1344  CA  ALA A  89      35.289 -63.068  81.827  1.00 30.40           C  
ATOM   1345  HA  ALA A  89      35.697 -64.038  82.111  1.00 30.40           H  
ATOM   1346  C   ALA A  89      36.304 -61.999  82.269  1.00 30.40           C  
ATOM   1347  CB  ALA A  89      35.067 -63.067  80.309  1.00 30.40           C  
ATOM   1348  HB1 ALA A  89      34.644 -62.115  79.989  1.00 30.40           H  
ATOM   1349  HB2 ALA A  89      36.019 -63.220  79.802  1.00 30.40           H  
ATOM   1350  HB3 ALA A  89      34.386 -63.872  80.032  1.00 30.40           H  
ATOM   1351  O   ALA A  89      37.428 -62.335  82.638  1.00 30.40           O  
ATOM   1352  N   LEU A  90      35.897 -60.723  82.288  1.00 34.17           N  
ATOM   1353  H   LEU A  90      34.949 -60.524  82.001  1.00 34.17           H  
ATOM   1354  CA  LEU A  90      36.760 -59.600  82.678  1.00 34.17           C  
ATOM   1355  HA  LEU A  90      37.686 -59.654  82.106  1.00 34.17           H  
ATOM   1356  C   LEU A  90      37.175 -59.666  84.154  1.00 34.17           C  
ATOM   1357  CB  LEU A  90      36.042 -58.275  82.351  1.00 34.17           C  
ATOM   1358  HB2 LEU A  90      34.973 -58.399  82.523  1.00 34.17           H  
ATOM   1359  HB3 LEU A  90      36.392 -57.497  83.030  1.00 34.17           H  
ATOM   1360  O   LEU A  90      38.360 -59.573  84.461  1.00 34.17           O  
ATOM   1361  CG  LEU A  90      36.294 -57.808  80.906  1.00 34.17           C  
ATOM   1362  HG  LEU A  90      36.262 -58.666  80.234  1.00 34.17           H  
ATOM   1363  CD1 LEU A  90      35.213 -56.820  80.465  1.00 34.17           C  
ATOM   1364 HD11 LEU A  90      34.240 -57.308  80.506  1.00 34.17           H  
ATOM   1365 HD12 LEU A  90      35.218 -55.950  81.121  1.00 34.17           H  
ATOM   1366 HD13 LEU A  90      35.406 -56.507  79.439  1.00 34.17           H  
ATOM   1367  CD2 LEU A  90      37.652 -57.114  80.779  1.00 34.17           C  
ATOM   1368 HD21 LEU A  90      38.452 -57.798  81.065  1.00 34.17           H  
ATOM   1369 HD22 LEU A  90      37.818 -56.805  79.747  1.00 34.17           H  
ATOM   1370 HD23 LEU A  90      37.697 -56.241  81.430  1.00 34.17           H  
ATOM   1371  N   ALA A  91      36.229 -59.909  85.067  1.00 35.94           N  
ATOM   1372  H   ALA A  91      35.271 -60.009  84.764  1.00 35.94           H  
ATOM   1373  CA  ALA A  91      36.514 -59.942  86.504  1.00 35.94           C  
ATOM   1374  HA  ALA A  91      36.969 -58.993  86.787  1.00 35.94           H  
ATOM   1375  C   ALA A  91      37.503 -61.056  86.912  1.00 35.94           C  
ATOM   1376  CB  ALA A  91      35.178 -60.086  87.244  1.00 35.94           C  
ATOM   1377  HB1 ALA A  91      34.701 -61.027  86.971  1.00 35.94           H  
ATOM   1378  HB2 ALA A  91      35.356 -60.071  88.320  1.00 35.94           H  
ATOM   1379  HB3 ALA A  91      34.520 -59.258  86.981  1.00 35.94           H  
ATOM   1380  O   ALA A  91      38.188 -60.935  87.928  1.00 35.94           O  
ATOM   1381  N   GLY A  92      37.593 -62.138  86.128  1.00 36.23           N  
ATOM   1382  H   GLY A  92      37.016 -62.176  85.299  1.00 36.23           H  
ATOM   1383  CA  GLY A  92      38.560 -63.214  86.350  1.00 36.23           C  
ATOM   1384  HA2 GLY A  92      38.284 -64.062  85.723  1.00 36.23           H  
ATOM   1385  HA3 GLY A  92      38.523 -63.526  87.394  1.00 36.23           H  
ATOM   1386  C   GLY A  92      40.007 -62.834  86.013  1.00 36.23           C  
ATOM   1387  O   GLY A  92      40.925 -63.383  86.619  1.00 36.23           O  
ATOM   1388  N   LEU A  93      40.212 -61.894  85.083  1.00 35.56           N  
ATOM   1389  H   LEU A  93      39.406 -61.429  84.689  1.00 35.56           H  
ATOM   1390  CA  LEU A  93      41.531 -61.410  84.660  1.00 35.56           C  
ATOM   1391  HA  LEU A  93      42.201 -62.264  84.561  1.00 35.56           H  
ATOM   1392  C   LEU A  93      42.154 -60.502  85.730  1.00 35.56           C  
ATOM   1393  CB  LEU A  93      41.387 -60.716  83.283  1.00 35.56           C  
ATOM   1394  HB2 LEU A  93      41.854 -59.732  83.310  1.00 35.56           H  
ATOM   1395  HB3 LEU A  93      40.331 -60.553  83.069  1.00 35.56           H  
ATOM   1396  O   LEU A  93      43.232 -60.814  86.240  1.00 35.56           O  
ATOM   1397  CG  LEU A  93      42.003 -61.534  82.135  1.00 35.56           C  
ATOM   1398  HG  LEU A  93      41.837 -62.596  82.313  1.00 35.56           H  
ATOM   1399  CD1 LEU A  93      41.351 -61.178  80.798  1.00 35.56           C  
ATOM   1400 HD11 LEU A  93      41.477 -60.115  80.598  1.00 35.56           H  
ATOM   1401 HD12 LEU A  93      40.287 -61.412  80.841  1.00 35.56           H  
ATOM   1402 HD13 LEU A  93      41.809 -61.757  79.996  1.00 35.56           H  
ATOM   1403  CD2 LEU A  93      43.507 -61.273  82.025  1.00 35.56           C  
ATOM   1404 HD21 LEU A  93      43.992 -61.519  82.969  1.00 35.56           H  
ATOM   1405 HD22 LEU A  93      43.935 -61.886  81.232  1.00 35.56           H  
ATOM   1406 HD23 LEU A  93      43.688 -60.221  81.805  1.00 35.56           H  
ATOM   1407  N   ASP A  94      41.431 -59.456  86.142  1.00 37.09           N  
ATOM   1408  H   ASP A  94      40.601 -59.219  85.617  1.00 37.09           H  
ATOM   1409  CA  ASP A  94      41.882 -58.486  87.155  1.00 37.09           C  
ATOM   1410  HA  ASP A  94      42.763 -57.960  86.787  1.00 37.09           H  
ATOM   1411  C   ASP A  94      42.238 -59.169  88.488  1.00 37.09           C  
ATOM   1412  CB  ASP A  94      40.765 -57.459  87.430  1.00 37.09           C  
ATOM   1413  HB2 ASP A  94      41.089 -56.817  88.249  1.00 37.09           H  
ATOM   1414  HB3 ASP A  94      39.876 -57.993  87.766  1.00 37.09           H  
ATOM   1415  O   ASP A  94      43.237 -58.843  89.132  1.00 37.09           O  
ATOM   1416  CG  ASP A  94      40.375 -56.551  86.257  1.00 37.09           C  
ATOM   1417  OD1 ASP A  94      41.116 -56.505  85.254  1.00 37.09           O  
ATOM   1418  OD2 ASP A  94      39.308 -55.906  86.387  1.00 37.09           O  
ATOM   1419  N   ALA A  95      41.436 -60.156  88.906  1.00 41.11           N  
ATOM   1420  H   ALA A  95      40.625 -60.375  88.345  1.00 41.11           H  
ATOM   1421  CA  ALA A  95      41.659 -60.900  90.145  1.00 41.11           C  
ATOM   1422  HA  ALA A  95      41.747 -60.188  90.965  1.00 41.11           H  
ATOM   1423  C   ALA A  95      42.955 -61.731  90.118  1.00 41.11           C  
ATOM   1424  CB  ALA A  95      40.434 -61.788  90.391  1.00 41.11           C  
ATOM   1425  HB1 ALA A  95      39.539 -61.170  90.458  1.00 41.11           H  
ATOM   1426  HB2 ALA A  95      40.316 -62.496  89.571  1.00 41.11           H  
ATOM   1427  HB3 ALA A  95      40.561 -62.336  91.325  1.00 41.11           H  
ATOM   1428  O   ALA A  95      43.612 -61.887  91.150  1.00 41.11           O  
ATOM   1429  N   LEU A  96      43.332 -62.254  88.946  1.00 37.37           N  
ATOM   1430  H   LEU A  96      42.785 -62.032  88.127  1.00 37.37           H  
ATOM   1431  CA  LEU A  96      44.563 -63.022  88.757  1.00 37.37           C  
ATOM   1432  HA  LEU A  96      44.653 -63.717  89.592  1.00 37.37           H  
ATOM   1433  C   LEU A  96      45.793 -62.103  88.781  1.00 37.37           C  
ATOM   1434  CB  LEU A  96      44.448 -63.807  87.433  1.00 37.37           C  
ATOM   1435  HB2 LEU A  96      44.895 -63.225  86.626  1.00 37.37           H  
ATOM   1436  HB3 LEU A  96      43.394 -63.912  87.178  1.00 37.37           H  
ATOM   1437  O   LEU A  96      46.820 -62.459  89.358  1.00 37.37           O  
ATOM   1438  CG  LEU A  96      45.077 -65.214  87.497  1.00 37.37           C  
ATOM   1439  HG  LEU A  96      45.457 -65.414  88.499  1.00 37.37           H  
ATOM   1440  CD1 LEU A  96      44.030 -66.282  87.167  1.00 37.37           C  
ATOM   1441 HD11 LEU A  96      43.211 -66.214  87.883  1.00 37.37           H  
ATOM   1442 HD12 LEU A  96      43.637 -66.118  86.164  1.00 37.37           H  
ATOM   1443 HD13 LEU A  96      44.478 -67.274  87.230  1.00 37.37           H  
ATOM   1444  CD2 LEU A  96      46.239 -65.372  86.515  1.00 37.37           C  
ATOM   1445 HD21 LEU A  96      45.889 -65.211  85.496  1.00 37.37           H  
ATOM   1446 HD22 LEU A  96      46.668 -66.370  86.605  1.00 37.37           H  
ATOM   1447 HD23 LEU A  96      47.006 -64.634  86.750  1.00 37.37           H  
ATOM   1448  N   GLU A  97      45.666 -60.908  88.201  1.00 39.40           N  
ATOM   1449  H   GLU A  97      44.798 -60.695  87.730  1.00 39.40           H  
ATOM   1450  CA  GLU A  97      46.722 -59.895  88.161  1.00 39.40           C  
ATOM   1451  HA  GLU A  97      47.645 -60.386  87.852  1.00 39.40           H  
ATOM   1452  C   GLU A  97      46.973 -59.275  89.548  1.00 39.40           C  
ATOM   1453  CB  GLU A  97      46.359 -58.846  87.093  1.00 39.40           C  
ATOM   1454  HB2 GLU A  97      45.935 -59.355  86.226  1.00 39.40           H  
ATOM   1455  HB3 GLU A  97      45.612 -58.160  87.491  1.00 39.40           H  
ATOM   1456  O   GLU A  97      48.117 -59.186  89.996  1.00 39.40           O  
ATOM   1457  CG  GLU A  97      47.598 -58.073  86.623  1.00 39.40           C  
ATOM   1458  HG2 GLU A  97      48.018 -57.529  87.469  1.00 39.40           H  
ATOM   1459  HG3 GLU A  97      48.347 -58.791  86.288  1.00 39.40           H  
ATOM   1460  CD  GLU A  97      47.287 -57.085  85.489  1.00 39.40           C  
ATOM   1461  OE1 GLU A  97      48.021 -57.125  84.474  1.00 39.40           O  
ATOM   1462  OE2 GLU A  97      46.369 -56.257  85.675  1.00 39.40           O  
ATOM   1463  N   ALA A  98      45.915 -58.944  90.296  1.00 41.35           N  
ATOM   1464  H   ALA A  98      44.999 -59.003  89.876  1.00 41.35           H  
ATOM   1465  CA  ALA A  98      46.030 -58.385  91.646  1.00 41.35           C  
ATOM   1466  HA  ALA A  98      46.696 -57.524  91.602  1.00 41.35           H  
ATOM   1467  C   ALA A  98      46.623 -59.368  92.677  1.00 41.35           C  
ATOM   1468  CB  ALA A  98      44.643 -57.901  92.080  1.00 41.35           C  
ATOM   1469  HB1 ALA A  98      44.265 -57.175  91.359  1.00 41.35           H  
ATOM   1470  HB2 ALA A  98      44.708 -57.431  93.061  1.00 41.35           H  
ATOM   1471  HB3 ALA A  98      43.954 -58.744  92.127  1.00 41.35           H  
ATOM   1472  O   ALA A  98      47.252 -58.935  93.643  1.00 41.35           O  
ATOM   1473  N   ALA A  99      46.444 -60.680  92.483  1.00 38.90           N  
ATOM   1474  H   ALA A  99      45.892 -60.970  91.688  1.00 38.90           H  
ATOM   1475  CA  ALA A  99      46.959 -61.717  93.380  1.00 38.90           C  
ATOM   1476  HA  ALA A  99      46.869 -61.359  94.406  1.00 38.90           H  
ATOM   1477  C   ALA A  99      48.451 -62.055  93.162  1.00 38.90           C  
ATOM   1478  CB  ALA A  99      46.067 -62.955  93.238  1.00 38.90           C  
ATOM   1479  HB1 ALA A  99      46.396 -63.727  93.934  1.00 38.90           H  
ATOM   1480  HB2 ALA A  99      46.127 -63.339  92.220  1.00 38.90           H  
ATOM   1481  HB3 ALA A  99      45.032 -62.692  93.459  1.00 38.90           H  
ATOM   1482  O   ALA A  99      49.065 -62.677  94.033  1.00 38.90           O  
ATOM   1483  N   LEU A 100      49.055 -61.628  92.041  1.00 42.49           N  
ATOM   1484  H   LEU A 100      48.495 -61.116  91.374  1.00 42.49           H  
ATOM   1485  CA  LEU A 100      50.474 -61.853  91.712  1.00 42.49           C  
ATOM   1486  HA  LEU A 100      50.594 -62.909  91.472  1.00 42.49           H  
ATOM   1487  C   LEU A 100      51.481 -61.558  92.847  1.00 42.49           C  
ATOM   1488  CB  LEU A 100      50.867 -61.007  90.477  1.00 42.49           C  
ATOM   1489  HB2 LEU A 100      51.942 -60.831  90.492  1.00 42.49           H  
ATOM   1490  HB3 LEU A 100      50.396 -60.027  90.551  1.00 42.49           H  
ATOM   1491  O   LEU A 100      52.424 -62.342  92.985  1.00 42.49           O  
ATOM   1492  CG  LEU A 100      50.517 -61.641  89.121  1.00 42.49           C  
ATOM   1493  HG  LEU A 100      49.508 -62.052  89.152  1.00 42.49           H  
ATOM   1494  CD1 LEU A 100      50.597 -60.601  88.002  1.00 42.49           C  
ATOM   1495 HD11 LEU A 100      51.611 -60.211  87.913  1.00 42.49           H  
ATOM   1496 HD12 LEU A 100      50.291 -61.049  87.057  1.00 42.49           H  
ATOM   1497 HD13 LEU A 100      49.922 -59.773  88.219  1.00 42.49           H  
ATOM   1498  CD2 LEU A 100      51.517 -62.750  88.772  1.00 42.49           C  
ATOM   1499 HD21 LEU A 100      51.251 -63.180  87.807  1.00 42.49           H  
ATOM   1500 HD22 LEU A 100      51.475 -63.538  89.524  1.00 42.49           H  
ATOM   1501 HD23 LEU A 100      52.529 -62.346  88.722  1.00 42.49           H  
ATOM   1502  N   PRO A 101      51.368 -60.464  93.636  1.00 41.66           N  
ATOM   1503  CA  PRO A 101      52.457 -60.039  94.519  1.00 41.66           C  
ATOM   1504  HA  PRO A 101      53.375 -59.992  93.933  1.00 41.66           H  
ATOM   1505  C   PRO A 101      52.708 -60.944  95.730  1.00 41.66           C  
ATOM   1506  CB  PRO A 101      52.094 -58.622  94.984  1.00 41.66           C  
ATOM   1507  HB2 PRO A 101      52.976 -57.985  95.058  1.00 41.66           H  
ATOM   1508  HB3 PRO A 101      51.577 -58.661  95.943  1.00 41.66           H  
ATOM   1509  O   PRO A 101      53.839 -60.995  96.212  1.00 41.66           O  
ATOM   1510  CG  PRO A 101      51.126 -58.120  93.919  1.00 41.66           C  
ATOM   1511  HG2 PRO A 101      50.452 -57.355  94.305  1.00 41.66           H  
ATOM   1512  HG3 PRO A 101      51.678 -57.755  93.053  1.00 41.66           H  
ATOM   1513  CD  PRO A 101      50.380 -59.395  93.555  1.00 41.66           C  
ATOM   1514  HD2 PRO A 101      49.945 -59.285  92.562  1.00 41.66           H  
ATOM   1515  HD3 PRO A 101      49.597 -59.583  94.289  1.00 41.66           H  
ATOM   1516  N   GLU A 102      51.677 -61.619  96.251  1.00 43.54           N  
ATOM   1517  H   GLU A 102      50.778 -61.562  95.795  1.00 43.54           H  
ATOM   1518  CA  GLU A 102      51.767 -62.331  97.538  1.00 43.54           C  
ATOM   1519  HA  GLU A 102      52.561 -61.876  98.129  1.00 43.54           H  
ATOM   1520  C   GLU A 102      52.162 -63.812  97.413  1.00 43.54           C  
ATOM   1521  CB  GLU A 102      50.470 -62.170  98.356  1.00 43.54           C  
ATOM   1522  HB2 GLU A 102      49.630 -62.604  97.813  1.00 43.54           H  
ATOM   1523  HB3 GLU A 102      50.608 -62.729  99.282  1.00 43.54           H  
ATOM   1524  O   GLU A 102      52.529 -64.440  98.410  1.00 43.54           O  
ATOM   1525  CG  GLU A 102      50.161 -60.699  98.700  1.00 43.54           C  
ATOM   1526  HG2 GLU A 102      49.634 -60.245  97.862  1.00 43.54           H  
ATOM   1527  HG3 GLU A 102      51.107 -60.170  98.817  1.00 43.54           H  
ATOM   1528  CD  GLU A 102      49.349 -60.502  99.998  1.00 43.54           C  
ATOM   1529  OE1 GLU A 102      49.307 -59.341 100.467  1.00 43.54           O  
ATOM   1530  OE2 GLU A 102      48.816 -61.493 100.550  1.00 43.54           O  
ATOM   1531  N   VAL A 103      52.124 -64.389  96.206  1.00 41.15           N  
ATOM   1532  H   VAL A 103      51.875 -63.818  95.411  1.00 41.15           H  
ATOM   1533  CA  VAL A 103      52.402 -65.820  96.003  1.00 41.15           C  
ATOM   1534  HA  VAL A 103      51.833 -66.347  96.769  1.00 41.15           H  
ATOM   1535  C   VAL A 103      53.907 -66.124  96.179  1.00 41.15           C  
ATOM   1536  CB  VAL A 103      51.858 -66.330  94.655  1.00 41.15           C  
ATOM   1537  HB  VAL A 103      52.363 -65.809  93.841  1.00 41.15           H  
ATOM   1538  O   VAL A 103      54.748 -65.428  95.599  1.00 41.15           O  
ATOM   1539  CG1 VAL A 103      52.076 -67.841  94.486  1.00 41.15           C  
ATOM   1540 HG11 VAL A 103      51.590 -68.389  95.294  1.00 41.15           H  
ATOM   1541 HG12 VAL A 103      53.140 -68.075  94.476  1.00 41.15           H  
ATOM   1542 HG13 VAL A 103      51.654 -68.169  93.536  1.00 41.15           H  
ATOM   1543  CG2 VAL A 103      50.346 -66.082  94.543  1.00 41.15           C  
ATOM   1544 HG21 VAL A 103      50.137 -65.012  94.571  1.00 41.15           H  
ATOM   1545 HG22 VAL A 103      49.974 -66.469  93.595  1.00 41.15           H  
ATOM   1546 HG23 VAL A 103      49.819 -66.568  95.364  1.00 41.15           H  
ATOM   1547  N   PRO A 104      54.292 -67.166  96.952  1.00 50.09           N  
ATOM   1548  CA  PRO A 104      55.691 -67.483  97.246  1.00 50.09           C  
ATOM   1549  HA  PRO A 104      56.082 -66.651  97.831  1.00 50.09           H  
ATOM   1550  C   PRO A 104      56.613 -67.691  96.030  1.00 50.09           C  
ATOM   1551  CB  PRO A 104      55.659 -68.725  98.140  1.00 50.09           C  
ATOM   1552  HB2 PRO A 104      56.503 -68.753  98.830  1.00 50.09           H  
ATOM   1553  HB3 PRO A 104      55.631 -69.627  97.528  1.00 50.09           H  
ATOM   1554  O   PRO A 104      56.220 -68.137  94.952  1.00 50.09           O  
ATOM   1555  CG  PRO A 104      54.332 -68.576  98.877  1.00 50.09           C  
ATOM   1556  HG2 PRO A 104      54.441 -67.868  99.699  1.00 50.09           H  
ATOM   1557  HG3 PRO A 104      53.955 -69.534  99.235  1.00 50.09           H  
ATOM   1558  CD  PRO A 104      53.428 -67.981  97.802  1.00 50.09           C  
ATOM   1559  HD2 PRO A 104      52.652 -67.390  98.289  1.00 50.09           H  
ATOM   1560  HD3 PRO A 104      52.984 -68.782  97.211  1.00 50.09           H  
ATOM   1561  N   ALA A 105      57.902 -67.408  96.248  1.00 45.51           N  
ATOM   1562  H   ALA A 105      58.142 -67.096  97.178  1.00 45.51           H  
ATOM   1563  CA  ALA A 105      58.893 -67.174  95.195  1.00 45.51           C  
ATOM   1564  HA  ALA A 105      58.559 -66.310  94.619  1.00 45.51           H  
ATOM   1565  C   ALA A 105      59.118 -68.316  94.182  1.00 45.51           C  
ATOM   1566  CB  ALA A 105      60.215 -66.817  95.889  1.00 45.51           C  
ATOM   1567  HB1 ALA A 105      60.076 -65.945  96.528  1.00 45.51           H  
ATOM   1568  HB2 ALA A 105      60.972 -66.589  95.138  1.00 45.51           H  
ATOM   1569  HB3 ALA A 105      60.558 -67.658  96.491  1.00 45.51           H  
ATOM   1570  O   ALA A 105      59.468 -68.020  93.038  1.00 45.51           O  
ATOM   1571  N   THR A 106      58.970 -69.580  94.591  1.00 45.60           N  
ATOM   1572  H   THR A 106      58.693 -69.752  95.547  1.00 45.60           H  
ATOM   1573  CA  THR A 106      59.218 -70.770  93.754  1.00 45.60           C  
ATOM   1574  HA  THR A 106      60.001 -70.542  93.031  1.00 45.60           H  
ATOM   1575  C   THR A 106      58.003 -71.187  92.930  1.00 45.60           C  
ATOM   1576  CB  THR A 106      59.686 -71.969  94.602  1.00 45.60           C  
ATOM   1577  HB  THR A 106      59.381 -72.899  94.122  1.00 45.60           H  
ATOM   1578  O   THR A 106      58.135 -71.403  91.732  1.00 45.60           O  
ATOM   1579  CG2 THR A 106      61.205 -71.993  94.749  1.00 45.60           C  
ATOM   1580 HG21 THR A 106      61.662 -72.088  93.764  1.00 45.60           H  
ATOM   1581 HG22 THR A 106      61.547 -71.071  95.219  1.00 45.60           H  
ATOM   1582 HG23 THR A 106      61.498 -72.847  95.359  1.00 45.60           H  
ATOM   1583  OG1 THR A 106      59.144 -71.923  95.911  1.00 45.60           O  
ATOM   1584  HG1 THR A 106      58.481 -72.615  95.967  1.00 45.60           H  
ATOM   1585  N   GLU A 107      56.811 -71.262  93.528  1.00 43.87           N  
ATOM   1586  H   GLU A 107      56.727 -71.017  94.505  1.00 43.87           H  
ATOM   1587  CA  GLU A 107      55.585 -71.685  92.820  1.00 43.87           C  
ATOM   1588  HA  GLU A 107      55.756 -72.645  92.333  1.00 43.87           H  
ATOM   1589  C   GLU A 107      55.192 -70.693  91.715  1.00 43.87           C  
ATOM   1590  CB  GLU A 107      54.437 -71.851  93.826  1.00 43.87           C  
ATOM   1591  HB2 GLU A 107      53.506 -72.011  93.281  1.00 43.87           H  
ATOM   1592  HB3 GLU A 107      54.347 -70.935  94.410  1.00 43.87           H  
ATOM   1593  O   GLU A 107      54.715 -71.090  90.652  1.00 43.87           O  
ATOM   1594  CG  GLU A 107      54.675 -73.053  94.754  1.00 43.87           C  
ATOM   1595  HG2 GLU A 107      55.626 -72.924  95.271  1.00 43.87           H  
ATOM   1596  HG3 GLU A 107      54.747 -73.954  94.144  1.00 43.87           H  
ATOM   1597  CD  GLU A 107      53.571 -73.226  95.809  1.00 43.87           C  
ATOM   1598  OE1 GLU A 107      53.305 -74.391  96.180  1.00 43.87           O  
ATOM   1599  OE2 GLU A 107      53.064 -72.192  96.299  1.00 43.87           O  
ATOM   1600  N   ARG A 108      55.512 -69.408  91.922  1.00 43.26           N  
ATOM   1601  H   ARG A 108      55.842 -69.166  92.845  1.00 43.26           H  
ATOM   1602  CA  ARG A 108      55.486 -68.349  90.903  1.00 43.26           C  
ATOM   1603  HA  ARG A 108      54.452 -68.083  90.682  1.00 43.26           H  
ATOM   1604  C   ARG A 108      56.135 -68.775  89.579  1.00 43.26           C  
ATOM   1605  CB  ARG A 108      56.217 -67.143  91.511  1.00 43.26           C  
ATOM   1606  HB2 ARG A 108      57.215 -67.477  91.796  1.00 43.26           H  
ATOM   1607  HB3 ARG A 108      55.696 -66.839  92.419  1.00 43.26           H  
ATOM   1608  O   ARG A 108      55.632 -68.422  88.521  1.00 43.26           O  
ATOM   1609  CG  ARG A 108      56.333 -65.919  90.585  1.00 43.26           C  
ATOM   1610  HG2 ARG A 108      55.337 -65.515  90.399  1.00 43.26           H  
ATOM   1611  HG3 ARG A 108      56.779 -66.199  89.631  1.00 43.26           H  
ATOM   1612  CD  ARG A 108      57.207 -64.837  91.230  1.00 43.26           C  
ATOM   1613  HD2 ARG A 108      57.215 -63.962  90.580  1.00 43.26           H  
ATOM   1614  HD3 ARG A 108      56.760 -64.560  92.186  1.00 43.26           H  
ATOM   1615  NE  ARG A 108      58.590 -65.321  91.423  1.00 43.26           N  
ATOM   1616  HE  ARG A 108      58.827 -66.189  90.966  1.00 43.26           H  
ATOM   1617  NH1 ARG A 108      59.306 -63.719  92.894  1.00 43.26           N  
ATOM   1618 HH11 ARG A 108      58.390 -63.299  92.832  1.00 43.26           H  
ATOM   1619 HH12 ARG A 108      60.020 -63.326  93.490  1.00 43.26           H  
ATOM   1620  NH2 ARG A 108      60.671 -65.397  92.309  1.00 43.26           N  
ATOM   1621 HH21 ARG A 108      60.756 -66.331  91.933  1.00 43.26           H  
ATOM   1622 HH22 ARG A 108      61.411 -65.013  92.879  1.00 43.26           H  
ATOM   1623  CZ  ARG A 108      59.517 -64.805  92.202  1.00 43.26           C  
ATOM   1624  N   GLU A 109      57.248 -69.505  89.622  1.00 44.86           N  
ATOM   1625  H   GLU A 109      57.542 -69.882  90.512  1.00 44.86           H  
ATOM   1626  CA  GLU A 109      58.072 -69.821  88.450  1.00 44.86           C  
ATOM   1627  HA  GLU A 109      58.177 -68.918  87.848  1.00 44.86           H  
ATOM   1628  C   GLU A 109      57.414 -70.884  87.549  1.00 44.86           C  
ATOM   1629  CB  GLU A 109      59.467 -70.217  88.971  1.00 44.86           C  
ATOM   1630  HB2 GLU A 109      59.695 -69.568  89.817  1.00 44.86           H  
ATOM   1631  HB3 GLU A 109      59.444 -71.245  89.332  1.00 44.86           H  
ATOM   1632  O   GLU A 109      57.365 -70.721  86.330  1.00 44.86           O  
ATOM   1633  CG  GLU A 109      60.613 -70.054  87.962  1.00 44.86           C  
ATOM   1634  HG2 GLU A 109      60.590 -70.882  87.254  1.00 44.86           H  
ATOM   1635  HG3 GLU A 109      60.457 -69.129  87.408  1.00 44.86           H  
ATOM   1636  CD  GLU A 109      61.982 -69.994  88.671  1.00 44.86           C  
ATOM   1637  OE1 GLU A 109      62.842 -69.212  88.206  1.00 44.86           O  
ATOM   1638  OE2 GLU A 109      62.165 -70.695  89.693  1.00 44.86           O  
ATOM   1639  N   GLU A 110      56.806 -71.923  88.133  1.00 45.56           N  
ATOM   1640  H   GLU A 110      56.841 -71.998  89.140  1.00 45.56           H  
ATOM   1641  CA  GLU A 110      56.022 -72.918  87.383  1.00 45.56           C  
ATOM   1642  HA  GLU A 110      56.613 -73.281  86.542  1.00 45.56           H  
ATOM   1643  C   GLU A 110      54.725 -72.330  86.814  1.00 45.56           C  
ATOM   1644  CB  GLU A 110      55.648 -74.110  88.275  1.00 45.56           C  
ATOM   1645  HB2 GLU A 110      54.949 -74.734  87.719  1.00 45.56           H  
ATOM   1646  HB3 GLU A 110      55.147 -73.747  89.172  1.00 45.56           H  
ATOM   1647  O   GLU A 110      54.333 -72.653  85.686  1.00 45.56           O  
ATOM   1648  CG  GLU A 110      56.848 -74.980  88.669  1.00 45.56           C  
ATOM   1649  HG2 GLU A 110      57.475 -74.431  89.371  1.00 45.56           H  
ATOM   1650  HG3 GLU A 110      57.436 -75.183  87.774  1.00 45.56           H  
ATOM   1651  CD  GLU A 110      56.402 -76.311  89.298  1.00 45.56           C  
ATOM   1652  OE1 GLU A 110      57.115 -77.317  89.079  1.00 45.56           O  
ATOM   1653  OE2 GLU A 110      55.340 -76.330  89.959  1.00 45.56           O  
ATOM   1654  N   LEU A 111      54.064 -71.457  87.583  1.00 40.39           N  
ATOM   1655  H   LEU A 111      54.425 -71.266  88.507  1.00 40.39           H  
ATOM   1656  CA  LEU A 111      52.817 -70.813  87.175  1.00 40.39           C  
ATOM   1657  HA  LEU A 111      52.172 -71.597  86.778  1.00 40.39           H  
ATOM   1658  C   LEU A 111      53.062 -69.827  86.027  1.00 40.39           C  
ATOM   1659  CB  LEU A 111      52.142 -70.180  88.412  1.00 40.39           C  
ATOM   1660  HB2 LEU A 111      52.641 -70.551  89.307  1.00 40.39           H  
ATOM   1661  HB3 LEU A 111      52.290 -69.100  88.408  1.00 40.39           H  
ATOM   1662  O   LEU A 111      52.329 -69.875  85.041  1.00 40.39           O  
ATOM   1663  CG  LEU A 111      50.641 -70.521  88.532  1.00 40.39           C  
ATOM   1664  HG  LEU A 111      50.392 -71.364  87.888  1.00 40.39           H  
ATOM   1665  CD1 LEU A 111      50.294 -70.928  89.965  1.00 40.39           C  
ATOM   1666 HD11 LEU A 111      50.519 -70.112  90.651  1.00 40.39           H  
ATOM   1667 HD12 LEU A 111      50.877 -71.803  90.251  1.00 40.39           H  
ATOM   1668 HD13 LEU A 111      49.234 -71.173  90.036  1.00 40.39           H  
ATOM   1669  CD2 LEU A 111      49.760 -69.338  88.135  1.00 40.39           C  
ATOM   1670 HD21 LEU A 111      49.944 -68.493  88.799  1.00 40.39           H  
ATOM   1671 HD22 LEU A 111      49.985 -69.043  87.110  1.00 40.39           H  
ATOM   1672 HD23 LEU A 111      48.709 -69.618  88.200  1.00 40.39           H  
ATOM   1673  N   VAL A 112      54.150 -69.044  86.089  1.00 40.76           N  
ATOM   1674  H   VAL A 112      54.691 -69.049  86.942  1.00 40.76           H  
ATOM   1675  CA  VAL A 112      54.650 -68.230  84.967  1.00 40.76           C  
ATOM   1676  HA  VAL A 112      53.867 -67.533  84.671  1.00 40.76           H  
ATOM   1677  C   VAL A 112      54.928 -69.106  83.751  1.00 40.76           C  
ATOM   1678  CB  VAL A 112      55.890 -67.398  85.363  1.00 40.76           C  
ATOM   1679  HB  VAL A 112      56.579 -68.025  85.929  1.00 40.76           H  
ATOM   1680  O   VAL A 112      54.337 -68.848  82.712  1.00 40.76           O  
ATOM   1681  CG1 VAL A 112      56.650 -66.814  84.162  1.00 40.76           C  
ATOM   1682 HG11 VAL A 112      55.976 -66.239  83.528  1.00 40.76           H  
ATOM   1683 HG12 VAL A 112      57.454 -66.165  84.508  1.00 40.76           H  
ATOM   1684 HG13 VAL A 112      57.102 -67.608  83.568  1.00 40.76           H  
ATOM   1685  CG2 VAL A 112      55.462 -66.207  86.232  1.00 40.76           C  
ATOM   1686 HG21 VAL A 112      54.880 -65.502  85.639  1.00 40.76           H  
ATOM   1687 HG22 VAL A 112      56.345 -65.703  86.625  1.00 40.76           H  
ATOM   1688 HG23 VAL A 112      54.847 -66.543  87.067  1.00 40.76           H  
ATOM   1689  N   GLN A 113      55.703 -70.193  83.860  1.00 44.60           N  
ATOM   1690  H   GLN A 113      56.182 -70.369  84.731  1.00 44.60           H  
ATOM   1691  CA  GLN A 113      55.953 -71.074  82.706  1.00 44.60           C  
ATOM   1692  HA  GLN A 113      56.462 -70.507  81.927  1.00 44.60           H  
ATOM   1693  C   GLN A 113      54.669 -71.669  82.104  1.00 44.60           C  
ATOM   1694  CB  GLN A 113      56.820 -72.265  83.113  1.00 44.60           C  
ATOM   1695  HB2 GLN A 113      56.774 -72.990  82.300  1.00 44.60           H  
ATOM   1696  HB3 GLN A 113      56.403 -72.727  84.007  1.00 44.60           H  
ATOM   1697  O   GLN A 113      54.615 -71.977  80.912  1.00 44.60           O  
ATOM   1698  CG  GLN A 113      58.300 -71.966  83.343  1.00 44.60           C  
ATOM   1699  HG2 GLN A 113      58.741 -71.566  82.430  1.00 44.60           H  
ATOM   1700  HG3 GLN A 113      58.416 -71.220  84.130  1.00 44.60           H  
ATOM   1701  CD  GLN A 113      59.035 -73.245  83.731  1.00 44.60           C  
ATOM   1702  NE2 GLN A 113      60.172 -73.136  84.380  1.00 44.60           N  
ATOM   1703 HE21 GLN A 113      60.485 -72.225  84.686  1.00 44.60           H  
ATOM   1704 HE22 GLN A 113      60.598 -73.989  84.712  1.00 44.60           H  
ATOM   1705  OE1 GLN A 113      58.604 -74.363  83.445  1.00 44.60           O  
ATOM   1706  N   ARG A 114      53.634 -71.920  82.916  1.00 41.20           N  
ATOM   1707  H   ARG A 114      53.738 -71.690  83.894  1.00 41.20           H  
ATOM   1708  CA  ARG A 114      52.356 -72.461  82.434  1.00 41.20           C  
ATOM   1709  HA  ARG A 114      52.569 -73.176  81.639  1.00 41.20           H  
ATOM   1710  C   ARG A 114      51.503 -71.380  81.766  1.00 41.20           C  
ATOM   1711  CB  ARG A 114      51.641 -73.198  83.573  1.00 41.20           C  
ATOM   1712  HB2 ARG A 114      52.380 -73.756  84.148  1.00 41.20           H  
ATOM   1713  HB3 ARG A 114      51.163 -72.479  84.238  1.00 41.20           H  
ATOM   1714  O   ARG A 114      50.969 -71.661  80.695  1.00 41.20           O  
ATOM   1715  CG  ARG A 114      50.604 -74.193  83.033  1.00 41.20           C  
ATOM   1716  HG2 ARG A 114      51.086 -74.866  82.324  1.00 41.20           H  
ATOM   1717  HG3 ARG A 114      49.803 -73.654  82.527  1.00 41.20           H  
ATOM   1718  CD  ARG A 114      50.022 -75.016  84.187  1.00 41.20           C  
ATOM   1719  HD2 ARG A 114      50.843 -75.461  84.750  1.00 41.20           H  
ATOM   1720  HD3 ARG A 114      49.470 -74.347  84.846  1.00 41.20           H  
ATOM   1721  NE  ARG A 114      49.129 -76.086  83.701  1.00 41.20           N  
ATOM   1722  HE  ARG A 114      48.916 -76.090  82.714  1.00 41.20           H  
ATOM   1723  NH1 ARG A 114      48.671 -77.022  85.748  1.00 41.20           N  
ATOM   1724 HH11 ARG A 114      49.247 -76.320  86.190  1.00 41.20           H  
ATOM   1725 HH12 ARG A 114      48.198 -77.712  86.312  1.00 41.20           H  
ATOM   1726  NH2 ARG A 114      47.763 -77.898  83.908  1.00 41.20           N  
ATOM   1727 HH21 ARG A 114      47.592 -77.888  82.912  1.00 41.20           H  
ATOM   1728 HH22 ARG A 114      47.289 -78.576  84.487  1.00 41.20           H  
ATOM   1729  CZ  ARG A 114      48.528 -76.994  84.451  1.00 41.20           C  
ATOM   1730  N   LEU A 115      51.465 -70.165  82.323  1.00 37.28           N  
ATOM   1731  H   LEU A 115      51.935 -70.029  83.206  1.00 37.28           H  
ATOM   1732  CA  LEU A 115      50.920 -68.974  81.661  1.00 37.28           C  
ATOM   1733  HA  LEU A 115      49.865 -69.142  81.444  1.00 37.28           H  
ATOM   1734  C   LEU A 115      51.630 -68.740  80.325  1.00 37.28           C  
ATOM   1735  CB  LEU A 115      51.079 -67.717  82.550  1.00 37.28           C  
ATOM   1736  HB2 LEU A 115      51.673 -67.936  83.438  1.00 37.28           H  
ATOM   1737  HB3 LEU A 115      51.639 -66.966  81.992  1.00 37.28           H  
ATOM   1738  O   LEU A 115      50.980 -68.669  79.292  1.00 37.28           O  
ATOM   1739  CG  LEU A 115      49.741 -67.082  82.964  1.00 37.28           C  
ATOM   1740  HG  LEU A 115      49.018 -67.187  82.155  1.00 37.28           H  
ATOM   1741  CD1 LEU A 115      49.190 -67.750  84.223  1.00 37.28           C  
ATOM   1742 HD11 LEU A 115      49.056 -68.817  84.045  1.00 37.28           H  
ATOM   1743 HD12 LEU A 115      48.228 -67.309  84.481  1.00 37.28           H  
ATOM   1744 HD13 LEU A 115      49.882 -67.607  85.054  1.00 37.28           H  
ATOM   1745  CD2 LEU A 115      49.923 -65.590  83.241  1.00 37.28           C  
ATOM   1746 HD21 LEU A 115      50.246 -65.080  82.334  1.00 37.28           H  
ATOM   1747 HD22 LEU A 115      48.974 -65.156  83.558  1.00 37.28           H  
ATOM   1748 HD23 LEU A 115      50.664 -65.439  84.026  1.00 37.28           H  
ATOM   1749  N   GLU A 116      52.962 -68.699  80.332  1.00 39.60           N  
ATOM   1750  H   GLU A 116      53.430 -68.728  81.227  1.00 39.60           H  
ATOM   1751  CA  GLU A 116      53.801 -68.522  79.149  1.00 39.60           C  
ATOM   1752  HA  GLU A 116      53.573 -67.563  78.683  1.00 39.60           H  
ATOM   1753  C   GLU A 116      53.555 -69.606  78.107  1.00 39.60           C  
ATOM   1754  CB  GLU A 116      55.289 -68.541  79.517  1.00 39.60           C  
ATOM   1755  HB2 GLU A 116      55.866 -68.686  78.604  1.00 39.60           H  
ATOM   1756  HB3 GLU A 116      55.479 -69.389  80.175  1.00 39.60           H  
ATOM   1757  O   GLU A 116      53.517 -69.279  76.932  1.00 39.60           O  
ATOM   1758  CG  GLU A 116      55.776 -67.241  80.168  1.00 39.60           C  
ATOM   1759  HG2 GLU A 116      55.533 -66.414  79.502  1.00 39.60           H  
ATOM   1760  HG3 GLU A 116      55.255 -67.074  81.111  1.00 39.60           H  
ATOM   1761  CD  GLU A 116      57.293 -67.279  80.410  1.00 39.60           C  
ATOM   1762  OE1 GLU A 116      57.920 -66.205  80.272  1.00 39.60           O  
ATOM   1763  OE2 GLU A 116      57.823 -68.382  80.685  1.00 39.60           O  
ATOM   1764  N   ARG A 117      53.340 -70.874  78.490  1.00 39.32           N  
ATOM   1765  H   ARG A 117      53.458 -71.093  79.468  1.00 39.32           H  
ATOM   1766  CA  ARG A 117      52.980 -71.941  77.538  1.00 39.32           C  
ATOM   1767  HA  ARG A 117      53.653 -71.878  76.682  1.00 39.32           H  
ATOM   1768  C   ARG A 117      51.582 -71.760  76.944  1.00 39.32           C  
ATOM   1769  CB  ARG A 117      53.139 -73.328  78.178  1.00 39.32           C  
ATOM   1770  HB2 ARG A 117      52.548 -74.049  77.613  1.00 39.32           H  
ATOM   1771  HB3 ARG A 117      52.761 -73.303  79.200  1.00 39.32           H  
ATOM   1772  O   ARG A 117      51.422 -71.978  75.748  1.00 39.32           O  
ATOM   1773  CG  ARG A 117      54.605 -73.793  78.151  1.00 39.32           C  
ATOM   1774  HG2 ARG A 117      55.240 -73.069  78.662  1.00 39.32           H  
ATOM   1775  HG3 ARG A 117      54.930 -73.848  77.112  1.00 39.32           H  
ATOM   1776  CD  ARG A 117      54.792 -75.179  78.785  1.00 39.32           C  
ATOM   1777  HD2 ARG A 117      55.802 -75.522  78.564  1.00 39.32           H  
ATOM   1778  HD3 ARG A 117      54.096 -75.877  78.319  1.00 39.32           H  
ATOM   1779  NE  ARG A 117      54.558 -75.155  80.246  1.00 39.32           N  
ATOM   1780  HE  ARG A 117      53.643 -74.839  80.536  1.00 39.32           H  
ATOM   1781  NH1 ARG A 117      56.688 -75.645  81.007  1.00 39.32           N  
ATOM   1782 HH11 ARG A 117      57.023 -75.702  80.055  1.00 39.32           H  
ATOM   1783 HH12 ARG A 117      57.347 -75.594  81.771  1.00 39.32           H  
ATOM   1784  NH2 ARG A 117      55.097 -75.182  82.466  1.00 39.32           N  
ATOM   1785 HH21 ARG A 117      54.204 -74.781  82.715  1.00 39.32           H  
ATOM   1786 HH22 ARG A 117      55.806 -75.262  83.180  1.00 39.32           H  
ATOM   1787  CZ  ARG A 117      55.440 -75.335  81.219  1.00 39.32           C  
ATOM   1788  N   MET A 118      50.594 -71.337  77.735  1.00 33.12           N  
ATOM   1789  H   MET A 118      50.799 -71.155  78.707  1.00 33.12           H  
ATOM   1790  CA  MET A 118      49.250 -71.017  77.228  1.00 33.12           C  
ATOM   1791  HA  MET A 118      48.883 -71.857  76.637  1.00 33.12           H  
ATOM   1792  C   MET A 118      49.294 -69.805  76.282  1.00 33.12           C  
ATOM   1793  CB  MET A 118      48.283 -70.796  78.404  1.00 33.12           C  
ATOM   1794  HB2 MET A 118      48.712 -70.081  79.106  1.00 33.12           H  
ATOM   1795  HB3 MET A 118      47.350 -70.384  78.018  1.00 33.12           H  
ATOM   1796  O   MET A 118      48.789 -69.874  75.166  1.00 33.12           O  
ATOM   1797  CG  MET A 118      47.976 -72.112  79.134  1.00 33.12           C  
ATOM   1798  HG2 MET A 118      48.918 -72.601  79.383  1.00 33.12           H  
ATOM   1799  HG3 MET A 118      47.434 -72.767  78.452  1.00 33.12           H  
ATOM   1800  SD  MET A 118      47.023 -71.965  80.673  1.00 33.12           S  
ATOM   1801  CE  MET A 118      45.468 -71.264  80.047  1.00 33.12           C  
ATOM   1802  HE1 MET A 118      45.647 -70.271  79.634  1.00 33.12           H  
ATOM   1803  HE2 MET A 118      45.053 -71.910  79.274  1.00 33.12           H  
ATOM   1804  HE3 MET A 118      44.753 -71.179  80.866  1.00 33.12           H  
ATOM   1805  N   LEU A 119      50.003 -68.743  76.674  1.00 34.09           N  
ATOM   1806  H   LEU A 119      50.382 -68.757  77.610  1.00 34.09           H  
ATOM   1807  CA  LEU A 119      50.296 -67.567  75.849  1.00 34.09           C  
ATOM   1808  HA  LEU A 119      49.361 -67.131  75.497  1.00 34.09           H  
ATOM   1809  C   LEU A 119      51.124 -67.919  74.600  1.00 34.09           C  
ATOM   1810  CB  LEU A 119      51.044 -66.534  76.717  1.00 34.09           C  
ATOM   1811  HB2 LEU A 119      51.902 -67.030  77.170  1.00 34.09           H  
ATOM   1812  HB3 LEU A 119      51.429 -65.745  76.072  1.00 34.09           H  
ATOM   1813  O   LEU A 119      50.927 -67.332  73.541  1.00 34.09           O  
ATOM   1814  CG  LEU A 119      50.197 -65.881  77.830  1.00 34.09           C  
ATOM   1815  HG  LEU A 119      49.629 -66.640  78.367  1.00 34.09           H  
ATOM   1816  CD1 LEU A 119      51.109 -65.164  78.828  1.00 34.09           C  
ATOM   1817 HD11 LEU A 119      51.791 -65.880  79.287  1.00 34.09           H  
ATOM   1818 HD12 LEU A 119      51.683 -64.386  78.324  1.00 34.09           H  
ATOM   1819 HD13 LEU A 119      50.505 -64.710  79.613  1.00 34.09           H  
ATOM   1820  CD2 LEU A 119      49.218 -64.855  77.259  1.00 34.09           C  
ATOM   1821 HD21 LEU A 119      48.650 -64.399  78.070  1.00 34.09           H  
ATOM   1822 HD22 LEU A 119      49.753 -64.074  76.719  1.00 34.09           H  
ATOM   1823 HD23 LEU A 119      48.513 -65.341  76.585  1.00 34.09           H  
ATOM   1824  N   ALA A 120      52.047 -68.878  74.689  1.00 36.43           N  
ATOM   1825  H   ALA A 120      52.245 -69.262  75.602  1.00 36.43           H  
ATOM   1826  CA  ALA A 120      52.901 -69.295  73.579  1.00 36.43           C  
ATOM   1827  HA  ALA A 120      53.204 -68.402  73.031  1.00 36.43           H  
ATOM   1828  C   ALA A 120      52.180 -70.198  72.578  1.00 36.43           C  
ATOM   1829  CB  ALA A 120      54.172 -69.972  74.099  1.00 36.43           C  
ATOM   1830  HB1 ALA A 120      54.791 -70.280  73.257  1.00 36.43           H  
ATOM   1831  HB2 ALA A 120      53.910 -70.853  74.685  1.00 36.43           H  
ATOM   1832  HB3 ALA A 120      54.742 -69.274  74.713  1.00 36.43           H  
ATOM   1833  O   ALA A 120      52.539 -70.156  71.408  1.00 36.43           O  
ATOM   1834  N   ALA A 121      51.166 -70.963  72.989  1.00 32.47           N  
ATOM   1835  H   ALA A 121      50.957 -71.015  73.976  1.00 32.47           H  
ATOM   1836  CA  ALA A 121      50.300 -71.690  72.060  1.00 32.47           C  
ATOM   1837  HA  ALA A 121      50.922 -72.255  71.366  1.00 32.47           H  
ATOM   1838  C   ALA A 121      49.433 -70.734  71.216  1.00 32.47           C  
ATOM   1839  CB  ALA A 121      49.453 -72.683  72.862  1.00 32.47           C  
ATOM   1840  HB1 ALA A 121      48.827 -73.259  72.180  1.00 32.47           H  
ATOM   1841  HB2 ALA A 121      48.812 -72.148  73.563  1.00 32.47           H  
ATOM   1842  HB3 ALA A 121      50.101 -73.365  73.413  1.00 32.47           H  
ATOM   1843  O   ALA A 121      49.147 -71.032  70.061  1.00 32.47           O  
ATOM   1844  N   LEU A 122      49.087 -69.559  71.758  1.00 29.31           N  
ATOM   1845  H   LEU A 122      49.300 -69.407  72.734  1.00 29.31           H  
ATOM   1846  CA  LEU A 122      48.382 -68.489  71.038  1.00 29.31           C  
ATOM   1847  HA  LEU A 122      47.573 -68.930  70.455  1.00 29.31           H  
ATOM   1848  C   LEU A 122      49.279 -67.733  70.032  1.00 29.31           C  
ATOM   1849  CB  LEU A 122      47.777 -67.509  72.067  1.00 29.31           C  
ATOM   1850  HB2 LEU A 122      47.345 -66.664  71.530  1.00 29.31           H  
ATOM   1851  HB3 LEU A 122      48.583 -67.114  72.685  1.00 29.31           H  
ATOM   1852  O   LEU A 122      48.770 -67.137  69.088  1.00 29.31           O  
ATOM   1853  CG  LEU A 122      46.691 -68.103  72.986  1.00 29.31           C  
ATOM   1854  HG  LEU A 122      47.027 -69.057  73.391  1.00 29.31           H  
ATOM   1855  CD1 LEU A 122      46.409 -67.159  74.157  1.00 29.31           C  
ATOM   1856 HD11 LEU A 122      46.064 -66.195  73.784  1.00 29.31           H  
ATOM   1857 HD12 LEU A 122      47.317 -67.017  74.743  1.00 29.31           H  
ATOM   1858 HD13 LEU A 122      45.643 -67.591  74.800  1.00 29.31           H  
ATOM   1859  CD2 LEU A 122      45.378 -68.326  72.237  1.00 29.31           C  
ATOM   1860 HD21 LEU A 122      45.018 -67.387  71.816  1.00 29.31           H  
ATOM   1861 HD22 LEU A 122      44.626 -68.724  72.918  1.00 29.31           H  
ATOM   1862 HD23 LEU A 122      45.525 -69.045  71.430  1.00 29.31           H  
ATOM   1863  N   ARG A 123      50.611 -67.743  70.202  1.00 30.24           N  
ATOM   1864  H   ARG A 123      50.969 -68.276  70.982  1.00 30.24           H  
ATOM   1865  CA  ARG A 123      51.550 -66.942  69.384  1.00 30.24           C  
ATOM   1866  HA  ARG A 123      51.206 -65.908  69.408  1.00 30.24           H  
ATOM   1867  C   ARG A 123      51.634 -67.274  67.885  1.00 30.24           C  
ATOM   1868  CB  ARG A 123      52.981 -67.001  69.941  1.00 30.24           C  
ATOM   1869  HB2 ARG A 123      53.672 -66.708  69.151  1.00 30.24           H  
ATOM   1870  HB3 ARG A 123      53.228 -68.024  70.225  1.00 30.24           H  
ATOM   1871  O   ARG A 123      51.715 -66.318  67.115  1.00 30.24           O  
ATOM   1872  CG  ARG A 123      53.225 -66.059  71.120  1.00 30.24           C  
ATOM   1873  HG2 ARG A 123      52.581 -66.331  71.956  1.00 30.24           H  
ATOM   1874  HG3 ARG A 123      53.011 -65.034  70.817  1.00 30.24           H  
ATOM   1875  CD  ARG A 123      54.697 -66.181  71.530  1.00 30.24           C  
ATOM   1876  HD2 ARG A 123      55.322 -65.934  70.672  1.00 30.24           H  
ATOM   1877  HD3 ARG A 123      54.889 -67.214  71.821  1.00 30.24           H  
ATOM   1878  NE  ARG A 123      55.025 -65.279  72.646  1.00 30.24           N  
ATOM   1879  HE  ARG A 123      54.314 -64.611  72.906  1.00 30.24           H  
ATOM   1880  NH1 ARG A 123      57.107 -66.129  73.109  1.00 30.24           N  
ATOM   1881 HH11 ARG A 123      56.996 -66.779  72.344  1.00 30.24           H  
ATOM   1882 HH12 ARG A 123      57.929 -66.151  73.696  1.00 30.24           H  
ATOM   1883  NH2 ARG A 123      56.297 -64.459  74.346  1.00 30.24           N  
ATOM   1884 HH21 ARG A 123      55.555 -63.817  74.587  1.00 30.24           H  
ATOM   1885 HH22 ARG A 123      57.115 -64.511  74.936  1.00 30.24           H  
ATOM   1886  CZ  ARG A 123      56.138 -65.292  73.357  1.00 30.24           C  
ATOM   1887  N   PRO A 124      51.735 -68.544  67.431  1.00 32.38           N  
ATOM   1888  CA  PRO A 124      52.231 -68.836  66.079  1.00 32.38           C  
ATOM   1889  HA  PRO A 124      53.218 -68.388  65.965  1.00 32.38           H  
ATOM   1890  C   PRO A 124      51.327 -68.295  64.970  1.00 32.38           C  
ATOM   1891  CB  PRO A 124      52.366 -70.361  65.998  1.00 32.38           C  
ATOM   1892  HB2 PRO A 124      53.219 -70.657  65.387  1.00 32.38           H  
ATOM   1893  HB3 PRO A 124      51.449 -70.801  65.607  1.00 32.38           H  
ATOM   1894  O   PRO A 124      51.818 -67.935  63.903  1.00 32.38           O  
ATOM   1895  CG  PRO A 124      52.541 -70.777  67.455  1.00 32.38           C  
ATOM   1896  HG2 PRO A 124      52.226 -71.807  67.626  1.00 32.38           H  
ATOM   1897  HG3 PRO A 124      53.576 -70.630  67.763  1.00 32.38           H  
ATOM   1898  CD  PRO A 124      51.640 -69.784  68.181  1.00 32.38           C  
ATOM   1899  HD2 PRO A 124      50.609 -70.137  68.164  1.00 32.38           H  
ATOM   1900  HD3 PRO A 124      51.985 -69.666  69.208  1.00 32.38           H  
ATOM   1901  N   VAL A 125      50.033 -68.170  65.278  1.00 28.82           N  
ATOM   1902  H   VAL A 125      49.745 -68.472  66.198  1.00 28.82           H  
ATOM   1903  CA  VAL A 125      48.974 -67.627  64.416  1.00 28.82           C  
ATOM   1904  HA  VAL A 125      48.909 -68.241  63.518  1.00 28.82           H  
ATOM   1905  C   VAL A 125      49.268 -66.185  63.959  1.00 28.82           C  
ATOM   1906  CB  VAL A 125      47.617 -67.699  65.163  1.00 28.82           C  
ATOM   1907  HB  VAL A 125      47.596 -66.924  65.929  1.00 28.82           H  
ATOM   1908  O   VAL A 125      48.775 -65.772  62.919  1.00 28.82           O  
ATOM   1909  CG1 VAL A 125      46.426 -67.487  64.221  1.00 28.82           C  
ATOM   1910 HG11 VAL A 125      46.470 -66.494  63.772  1.00 28.82           H  
ATOM   1911 HG12 VAL A 125      46.433 -68.234  63.428  1.00 28.82           H  
ATOM   1912 HG13 VAL A 125      45.490 -67.557  64.775  1.00 28.82           H  
ATOM   1913  CG2 VAL A 125      47.392 -69.056  65.859  1.00 28.82           C  
ATOM   1914 HG21 VAL A 125      47.508 -69.868  65.142  1.00 28.82           H  
ATOM   1915 HG22 VAL A 125      46.386 -69.093  66.277  1.00 28.82           H  
ATOM   1916 HG23 VAL A 125      48.089 -69.188  66.687  1.00 28.82           H  
ATOM   1917  N   ALA A 126      50.095 -65.430  64.696  1.00 26.15           N  
ATOM   1918  H   ALA A 126      50.479 -65.827  65.541  1.00 26.15           H  
ATOM   1919  CA  ALA A 126      50.379 -64.019  64.417  1.00 26.15           C  
ATOM   1920  HA  ALA A 126      49.519 -63.578  63.912  1.00 26.15           H  
ATOM   1921  C   ALA A 126      51.606 -63.756  63.520  1.00 26.15           C  
ATOM   1922  CB  ALA A 126      50.546 -63.313  65.768  1.00 26.15           C  
ATOM   1923  HB1 ALA A 126      49.651 -63.460  66.374  1.00 26.15           H  
ATOM   1924  HB2 ALA A 126      50.681 -62.244  65.602  1.00 26.15           H  
ATOM   1925  HB3 ALA A 126      51.412 -63.708  66.298  1.00 26.15           H  
ATOM   1926  O   ALA A 126      51.636 -62.761  62.802  1.00 26.15           O  
ATOM   1927  N   GLN A 127      52.656 -64.585  63.597  1.00 29.25           N  
ATOM   1928  H   GLN A 127      52.558 -65.424  64.152  1.00 29.25           H  
ATOM   1929  CA  GLN A 127      53.918 -64.330  62.875  1.00 29.25           C  
ATOM   1930  HA  GLN A 127      54.039 -63.259  62.714  1.00 29.25           H  
ATOM   1931  C   GLN A 127      53.958 -64.974  61.495  1.00 29.25           C  
ATOM   1932  CB  GLN A 127      55.127 -64.845  63.670  1.00 29.25           C  
ATOM   1933  HB2 GLN A 127      54.900 -65.820  64.102  1.00 29.25           H  
ATOM   1934  HB3 GLN A 127      55.965 -64.969  62.983  1.00 29.25           H  
ATOM   1935  O   GLN A 127      54.412 -64.348  60.541  1.00 29.25           O  
ATOM   1936  CG  GLN A 127      55.581 -63.878  64.764  1.00 29.25           C  
ATOM   1937  HG2 GLN A 127      55.695 -62.885  64.330  1.00 29.25           H  
ATOM   1938  HG3 GLN A 127      54.826 -63.827  65.549  1.00 29.25           H  
ATOM   1939  CD  GLN A 127      56.913 -64.305  65.377  1.00 29.25           C  
ATOM   1940  NE2 GLN A 127      57.747 -63.370  65.774  1.00 29.25           N  
ATOM   1941 HE21 GLN A 127      58.642 -63.700  66.106  1.00 29.25           H  
ATOM   1942 HE22 GLN A 127      57.529 -62.398  65.608  1.00 29.25           H  
ATOM   1943  OE1 GLN A 127      57.241 -65.469  65.534  1.00 29.25           O  
ATOM   1944  N   ALA A 128      53.533 -66.235  61.414  1.00 28.84           N  
ATOM   1945  H   ALA A 128      53.099 -66.656  62.223  1.00 28.84           H  
ATOM   1946  CA  ALA A 128      53.721 -67.087  60.247  1.00 28.84           C  
ATOM   1947  HA  ALA A 128      54.675 -66.829  59.787  1.00 28.84           H  
ATOM   1948  C   ALA A 128      52.639 -66.826  59.181  1.00 28.84           C  
ATOM   1949  CB  ALA A 128      53.825 -68.541  60.725  1.00 28.84           C  
ATOM   1950  HB1 ALA A 128      54.639 -68.639  61.443  1.00 28.84           H  
ATOM   1951  HB2 ALA A 128      52.887 -68.848  61.188  1.00 28.84           H  
ATOM   1952  HB3 ALA A 128      54.031 -69.190  59.873  1.00 28.84           H  
ATOM   1953  O   ALA A 128      51.965 -67.741  58.709  1.00 28.84           O  
ATOM   1954  N   ALA A 129      52.486 -65.560  58.785  1.00 28.40           N  
ATOM   1955  H   ALA A 129      53.087 -64.873  59.217  1.00 28.40           H  
ATOM   1956  CA  ALA A 129      51.682 -65.114  57.644  1.00 28.40           C  
ATOM   1957  HA  ALA A 129      50.740 -65.663  57.644  1.00 28.40           H  
ATOM   1958  C   ALA A 129      52.407 -65.433  56.312  1.00 28.40           C  
ATOM   1959  CB  ALA A 129      51.366 -63.625  57.853  1.00 28.40           C  
ATOM   1960  HB1 ALA A 129      50.730 -63.269  57.042  1.00 28.40           H  
ATOM   1961  HB2 ALA A 129      50.844 -63.486  58.799  1.00 28.40           H  
ATOM   1962  HB3 ALA A 129      52.288 -63.044  57.861  1.00 28.40           H  
ATOM   1963  O   ALA A 129      52.625 -64.568  55.467  1.00 28.40           O  
ATOM   1964  N   ASP A 130      52.924 -66.662  56.208  1.00 27.98           N  
ATOM   1965  H   ASP A 130      52.474 -67.337  56.810  1.00 27.98           H  
ATOM   1966  CA  ASP A 130      54.385 -66.783  56.254  1.00 27.98           C  
ATOM   1967  HA  ASP A 130      54.744 -66.052  56.979  1.00 27.98           H  
ATOM   1968  C   ASP A 130      55.095 -66.456  54.946  1.00 27.98           C  
ATOM   1969  CB  ASP A 130      54.784 -68.176  56.777  1.00 27.98           C  
ATOM   1970  HB2 ASP A 130      54.084 -68.496  57.550  1.00 27.98           H  
ATOM   1971  HB3 ASP A 130      54.713 -68.908  55.972  1.00 27.98           H  
ATOM   1972  O   ASP A 130      55.849 -65.495  54.899  1.00 27.98           O  
ATOM   1973  CG  ASP A 130      56.186 -68.207  57.394  1.00 27.98           C  
ATOM   1974  OD1 ASP A 130      56.546 -67.228  58.084  1.00 27.98           O  
ATOM   1975  OD2 ASP A 130      56.866 -69.241  57.215  1.00 27.98           O  
ATOM   1976  N   ALA A 131      54.876 -67.240  53.889  1.00 25.67           N  
ATOM   1977  H   ALA A 131      54.195 -67.979  53.995  1.00 25.67           H  
ATOM   1978  CA  ALA A 131      55.532 -67.085  52.592  1.00 25.67           C  
ATOM   1979  HA  ALA A 131      56.513 -66.628  52.726  1.00 25.67           H  
ATOM   1980  C   ALA A 131      54.670 -66.177  51.705  1.00 25.67           C  
ATOM   1981  CB  ALA A 131      55.737 -68.484  51.993  1.00 25.67           C  
ATOM   1982  HB1 ALA A 131      54.776 -68.983  51.868  1.00 25.67           H  
ATOM   1983  HB2 ALA A 131      56.367 -69.077  52.656  1.00 25.67           H  
ATOM   1984  HB3 ALA A 131      56.224 -68.396  51.022  1.00 25.67           H  
ATOM   1985  O   ALA A 131      53.669 -66.621  51.154  1.00 25.67           O  
ATOM   1986  N   SER A 132      54.959 -64.892  51.509  1.00 30.70           N  
ATOM   1987  H   SER A 132      54.158 -64.396  51.143  1.00 30.70           H  
ATOM   1988  CA  SER A 132      56.237 -64.154  51.481  1.00 30.70           C  
ATOM   1989  HA  SER A 132      55.868 -63.204  51.093  1.00 30.70           H  
ATOM   1990  C   SER A 132      57.287 -64.516  50.415  1.00 30.70           C  
ATOM   1991  CB  SER A 132      56.804 -63.651  52.812  1.00 30.70           C  
ATOM   1992  HB2 SER A 132      55.991 -63.363  53.478  1.00 30.70           H  
ATOM   1993  HB3 SER A 132      57.412 -62.778  52.575  1.00 30.70           H  
ATOM   1994  O   SER A 132      58.475 -64.651  50.682  1.00 30.70           O  
ATOM   1995  OG  SER A 132      57.686 -64.498  53.480  1.00 30.70           O  
ATOM   1996  HG  SER A 132      57.153 -64.944  54.143  1.00 30.70           H  
ATOM   1997  N   GLY A 133      56.945 -64.557  49.122  1.00 34.48           N  
ATOM   1998  H   GLY A 133      57.736 -64.736  48.520  1.00 34.48           H  
ATOM   1999  CA  GLY A 133      55.621 -64.688  48.486  1.00 34.48           C  
ATOM   2000  HA2 GLY A 133      55.176 -65.617  48.844  1.00 34.48           H  
ATOM   2001  HA3 GLY A 133      55.796 -64.832  47.420  1.00 34.48           H  
ATOM   2002  C   GLY A 133      54.513 -63.611  48.582  1.00 34.48           C  
ATOM   2003  O   GLY A 133      53.387 -63.964  48.275  1.00 34.48           O  
ATOM   2004  N   THR A 134      54.643 -62.340  48.983  1.00 26.21           N  
ATOM   2005  H   THR A 134      53.745 -61.880  49.030  1.00 26.21           H  
ATOM   2006  CA  THR A 134      55.788 -61.445  49.254  1.00 26.21           C  
ATOM   2007  HA  THR A 134      56.718 -62.011  49.297  1.00 26.21           H  
ATOM   2008  C   THR A 134      55.586 -60.721  50.595  1.00 26.21           C  
ATOM   2009  CB  THR A 134      55.927 -60.383  48.155  1.00 26.21           C  
ATOM   2010  HB  THR A 134      56.686 -59.661  48.458  1.00 26.21           H  
ATOM   2011  O   THR A 134      54.464 -60.362  50.932  1.00 26.21           O  
ATOM   2012  CG2 THR A 134      56.347 -60.996  46.820  1.00 26.21           C  
ATOM   2013 HG21 THR A 134      57.287 -61.536  46.936  1.00 26.21           H  
ATOM   2014 HG22 THR A 134      56.478 -60.201  46.086  1.00 26.21           H  
ATOM   2015 HG23 THR A 134      55.575 -61.678  46.462  1.00 26.21           H  
ATOM   2016  OG1 THR A 134      54.710 -59.706  47.945  1.00 26.21           O  
ATOM   2017  HG1 THR A 134      54.283 -59.553  48.791  1.00 26.21           H  
ATOM   2018  N   GLY A 135      56.658 -60.536  51.369  1.00 23.09           N  
ATOM   2019  H   GLY A 135      57.566 -60.751  50.983  1.00 23.09           H  
ATOM   2020  CA  GLY A 135      56.599 -60.474  52.845  1.00 23.09           C  
ATOM   2021  HA2 GLY A 135      55.901 -61.236  53.189  1.00 23.09           H  
ATOM   2022  HA3 GLY A 135      57.582 -60.718  53.249  1.00 23.09           H  
ATOM   2023  C   GLY A 135      56.140 -59.198  53.532  1.00 23.09           C  
ATOM   2024  O   GLY A 135      56.939 -58.575  54.223  1.00 23.09           O  
ATOM   2025  N   ALA A 136      54.879 -58.814  53.354  1.00 23.87           N  
ATOM   2026  H   ALA A 136      54.278 -59.397  52.790  1.00 23.87           H  
ATOM   2027  CA  ALA A 136      54.324 -57.584  53.915  1.00 23.87           C  
ATOM   2028  HA  ALA A 136      55.116 -56.835  53.909  1.00 23.87           H  
ATOM   2029  C   ALA A 136      53.854 -57.685  55.392  1.00 23.87           C  
ATOM   2030  CB  ALA A 136      53.245 -57.084  52.947  1.00 23.87           C  
ATOM   2031  HB1 ALA A 136      53.657 -57.002  51.941  1.00 23.87           H  
ATOM   2032  HB2 ALA A 136      52.414 -57.789  52.933  1.00 23.87           H  
ATOM   2033  HB3 ALA A 136      52.874 -56.106  53.254  1.00 23.87           H  
ATOM   2034  O   ALA A 136      53.988 -58.706  56.058  1.00 23.87           O  
ATOM   2035  N   ASN A 137      53.368 -56.552  55.909  1.00 22.38           N  
ATOM   2036  H   ASN A 137      53.149 -55.816  55.253  1.00 22.38           H  
ATOM   2037  CA  ASN A 137      53.223 -56.214  57.332  1.00 22.38           C  
ATOM   2038  HA  ASN A 137      54.105 -56.595  57.845  1.00 22.38           H  
ATOM   2039  C   ASN A 137      51.930 -56.808  57.976  1.00 22.38           C  
ATOM   2040  CB  ASN A 137      53.251 -54.669  57.365  1.00 22.38           C  
ATOM   2041  HB2 ASN A 137      52.261 -54.293  57.108  1.00 22.38           H  
ATOM   2042  HB3 ASN A 137      53.956 -54.299  56.620  1.00 22.38           H  
ATOM   2043  O   ASN A 137      50.880 -56.677  57.350  1.00 22.38           O  
ATOM   2044  CG  ASN A 137      53.686 -54.055  58.679  1.00 22.38           C  
ATOM   2045  ND2 ASN A 137      53.447 -52.777  58.854  1.00 22.38           N  
ATOM   2046 HD21 ASN A 137      53.695 -52.407  59.760  1.00 22.38           H  
ATOM   2047 HD22 ASN A 137      52.888 -52.266  58.186  1.00 22.38           H  
ATOM   2048  OD1 ASN A 137      54.289 -54.672  59.534  1.00 22.38           O  
ATOM   2049  N   PRO A 138      51.943 -57.405  59.195  1.00 26.93           N  
ATOM   2050  CA  PRO A 138      50.938 -58.425  59.568  1.00 26.93           C  
ATOM   2051  HA  PRO A 138      50.448 -58.807  58.672  1.00 26.93           H  
ATOM   2052  C   PRO A 138      49.813 -58.048  60.569  1.00 26.93           C  
ATOM   2053  CB  PRO A 138      51.798 -59.551  60.162  1.00 26.93           C  
ATOM   2054  HB2 PRO A 138      51.236 -60.238  60.795  1.00 26.93           H  
ATOM   2055  HB3 PRO A 138      52.286 -60.103  59.359  1.00 26.93           H  
ATOM   2056  O   PRO A 138      49.055 -58.927  60.958  1.00 26.93           O  
ATOM   2057  CG  PRO A 138      52.840 -58.770  60.958  1.00 26.93           C  
ATOM   2058  HG2 PRO A 138      53.734 -59.366  61.144  1.00 26.93           H  
ATOM   2059  HG3 PRO A 138      52.407 -58.418  61.894  1.00 26.93           H  
ATOM   2060  CD  PRO A 138      53.128 -57.587  60.035  1.00 26.93           C  
ATOM   2061  HD2 PRO A 138      53.330 -56.696  60.629  1.00 26.93           H  
ATOM   2062  HD3 PRO A 138      53.994 -57.844  59.425  1.00 26.93           H  
ATOM   2063  N   SER A 139      49.731 -56.824  61.106  1.00 22.49           N  
ATOM   2064  H   SER A 139      50.283 -56.083  60.699  1.00 22.49           H  
ATOM   2065  CA  SER A 139      49.329 -56.668  62.525  1.00 22.49           C  
ATOM   2066  HA  SER A 139      49.785 -57.492  63.074  1.00 22.49           H  
ATOM   2067  C   SER A 139      47.844 -56.693  62.951  1.00 22.49           C  
ATOM   2068  CB  SER A 139      49.946 -55.380  63.082  1.00 22.49           C  
ATOM   2069  HB2 SER A 139      49.697 -55.281  64.138  1.00 22.49           H  
ATOM   2070  HB3 SER A 139      51.030 -55.440  62.988  1.00 22.49           H  
ATOM   2071  O   SER A 139      47.605 -57.042  64.101  1.00 22.49           O  
ATOM   2072  OG  SER A 139      49.488 -54.238  62.377  1.00 22.49           O  
ATOM   2073  HG  SER A 139      48.562 -54.102  62.593  1.00 22.49           H  
ATOM   2074  N   GLY A 140      46.908 -56.157  62.157  1.00 21.03           N  
ATOM   2075  H   GLY A 140      47.127 -56.056  61.176  1.00 21.03           H  
ATOM   2076  CA  GLY A 140      45.758 -55.387  62.688  1.00 21.03           C  
ATOM   2077  HA2 GLY A 140      46.048 -54.924  63.631  1.00 21.03           H  
ATOM   2078  HA3 GLY A 140      45.563 -54.572  61.990  1.00 21.03           H  
ATOM   2079  C   GLY A 140      44.410 -56.089  62.955  1.00 21.03           C  
ATOM   2080  O   GLY A 140      44.344 -57.255  63.327  1.00 21.03           O  
ATOM   2081  N   ASP A 141      43.332 -55.309  62.790  1.00 20.62           N  
ATOM   2082  H   ASP A 141      43.484 -54.361  62.478  1.00 20.62           H  
ATOM   2083  CA  ASP A 141      41.991 -55.555  63.358  1.00 20.62           C  
ATOM   2084  HA  ASP A 141      42.102 -56.060  64.317  1.00 20.62           H  
ATOM   2085  C   ASP A 141      41.032 -56.413  62.498  1.00 20.62           C  
ATOM   2086  CB  ASP A 141      41.319 -54.186  63.613  1.00 20.62           C  
ATOM   2087  HB2 ASP A 141      40.318 -54.356  64.009  1.00 20.62           H  
ATOM   2088  HB3 ASP A 141      41.212 -53.668  62.660  1.00 20.62           H  
ATOM   2089  O   ASP A 141      40.016 -56.887  63.004  1.00 20.62           O  
ATOM   2090  CG  ASP A 141      42.063 -53.280  64.603  1.00 20.62           C  
ATOM   2091  OD1 ASP A 141      42.455 -53.776  65.682  1.00 20.62           O  
ATOM   2092  OD2 ASP A 141      42.257 -52.087  64.270  1.00 20.62           O  
ATOM   2093  N   ASP A 142      41.315 -56.606  61.204  1.00 20.59           N  
ATOM   2094  H   ASP A 142      42.192 -56.221  60.884  1.00 20.59           H  
ATOM   2095  CA  ASP A 142      40.327 -56.931  60.145  1.00 20.59           C  
ATOM   2096  HA  ASP A 142      39.479 -56.262  60.288  1.00 20.59           H  
ATOM   2097  C   ASP A 142      39.690 -58.348  60.164  1.00 20.59           C  
ATOM   2098  CB  ASP A 142      40.953 -56.609  58.762  1.00 20.59           C  
ATOM   2099  HB2 ASP A 142      42.015 -56.853  58.787  1.00 20.59           H  
ATOM   2100  HB3 ASP A 142      40.511 -57.239  57.990  1.00 20.59           H  
ATOM   2101  O   ASP A 142      39.070 -58.770  59.189  1.00 20.59           O  
ATOM   2102  CG  ASP A 142      40.774 -55.163  58.276  1.00 20.59           C  
ATOM   2103  OD1 ASP A 142      39.923 -54.431  58.830  1.00 20.59           O  
ATOM   2104  OD2 ASP A 142      41.507 -54.796  57.329  1.00 20.59           O  
ATOM   2105  N   LEU A 143      39.778 -59.113  61.257  1.00 24.75           N  
ATOM   2106  H   LEU A 143      40.171 -58.674  62.078  1.00 24.75           H  
ATOM   2107  CA  LEU A 143      39.320 -60.517  61.338  1.00 24.75           C  
ATOM   2108  HA  LEU A 143      39.702 -61.037  60.459  1.00 24.75           H  
ATOM   2109  C   LEU A 143      37.784 -60.736  61.281  1.00 24.75           C  
ATOM   2110  CB  LEU A 143      39.928 -61.168  62.602  1.00 24.75           C  
ATOM   2111  HB2 LEU A 143      39.690 -60.537  63.458  1.00 24.75           H  
ATOM   2112  HB3 LEU A 143      39.455 -62.135  62.770  1.00 24.75           H  
ATOM   2113  O   LEU A 143      37.323 -61.854  61.500  1.00 24.75           O  
ATOM   2114  CG  LEU A 143      41.449 -61.403  62.557  1.00 24.75           C  
ATOM   2115  HG  LEU A 143      41.963 -60.463  62.358  1.00 24.75           H  
ATOM   2116  CD1 LEU A 143      41.916 -61.937  63.914  1.00 24.75           C  
ATOM   2117 HD11 LEU A 143      41.686 -61.205  64.687  1.00 24.75           H  
ATOM   2118 HD12 LEU A 143      42.995 -62.092  63.894  1.00 24.75           H  
ATOM   2119 HD13 LEU A 143      41.414 -62.877  64.141  1.00 24.75           H  
ATOM   2120  CD2 LEU A 143      41.849 -62.431  61.494  1.00 24.75           C  
ATOM   2121 HD21 LEU A 143      41.634 -62.039  60.500  1.00 24.75           H  
ATOM   2122 HD22 LEU A 143      41.300 -63.360  61.644  1.00 24.75           H  
ATOM   2123 HD23 LEU A 143      42.920 -62.625  61.555  1.00 24.75           H  
ATOM   2124  N   GLY A 144      36.986 -59.698  61.018  1.00 21.36           N  
ATOM   2125  H   GLY A 144      37.445 -58.852  60.714  1.00 21.36           H  
ATOM   2126  CA  GLY A 144      35.551 -59.641  61.331  1.00 21.36           C  
ATOM   2127  HA2 GLY A 144      35.431 -59.751  62.408  1.00 21.36           H  
ATOM   2128  HA3 GLY A 144      35.182 -58.653  61.056  1.00 21.36           H  
ATOM   2129  C   GLY A 144      34.635 -60.677  60.658  1.00 21.36           C  
ATOM   2130  O   GLY A 144      33.965 -61.432  61.355  1.00 21.36           O  
ATOM   2131  N   GLU A 145      34.530 -60.680  59.325  1.00 22.71           N  
ATOM   2132  H   GLU A 145      35.119 -60.053  58.796  1.00 22.71           H  
ATOM   2133  CA  GLU A 145      33.421 -61.356  58.608  1.00 22.71           C  
ATOM   2134  HA  GLU A 145      32.544 -61.341  59.255  1.00 22.71           H  
ATOM   2135  C   GLU A 145      33.636 -62.853  58.290  1.00 22.71           C  
ATOM   2136  CB  GLU A 145      33.044 -60.578  57.327  1.00 22.71           C  
ATOM   2137  HB2 GLU A 145      33.940 -60.412  56.728  1.00 22.71           H  
ATOM   2138  HB3 GLU A 145      32.352 -61.182  56.740  1.00 22.71           H  
ATOM   2139  O   GLU A 145      32.821 -63.454  57.589  1.00 22.71           O  
ATOM   2140  CG  GLU A 145      32.341 -59.239  57.598  1.00 22.71           C  
ATOM   2141  HG2 GLU A 145      31.590 -59.394  58.373  1.00 22.71           H  
ATOM   2142  HG3 GLU A 145      33.071 -58.523  57.976  1.00 22.71           H  
ATOM   2143  CD  GLU A 145      31.653 -58.667  56.341  1.00 22.71           C  
ATOM   2144  OE1 GLU A 145      30.633 -57.958  56.514  1.00 22.71           O  
ATOM   2145  OE2 GLU A 145      32.143 -58.920  55.216  1.00 22.71           O  
ATOM   2146  N   ALA A 146      34.719 -63.482  58.759  1.00 24.24           N  
ATOM   2147  H   ALA A 146      35.313 -62.999  59.417  1.00 24.24           H  
ATOM   2148  CA  ALA A 146      35.037 -64.861  58.377  1.00 24.24           C  
ATOM   2149  HA  ALA A 146      35.094 -64.890  57.289  1.00 24.24           H  
ATOM   2150  C   ALA A 146      33.941 -65.863  58.811  1.00 24.24           C  
ATOM   2151  CB  ALA A 146      36.422 -65.230  58.920  1.00 24.24           C  
ATOM   2152  HB1 ALA A 146      36.686 -66.238  58.601  1.00 24.24           H  
ATOM   2153  HB2 ALA A 146      36.410 -65.192  60.009  1.00 24.24           H  
ATOM   2154  HB3 ALA A 146      37.167 -64.527  58.546  1.00 24.24           H  
ATOM   2155  O   ALA A 146      33.543 -65.908  59.974  1.00 24.24           O  
ATOM   2156  N   GLY A 147      33.466 -66.683  57.864  1.00 23.43           N  
ATOM   2157  H   GLY A 147      33.835 -66.586  56.929  1.00 23.43           H  
ATOM   2158  CA  GLY A 147      32.321 -67.583  58.048  1.00 23.43           C  
ATOM   2159  HA2 GLY A 147      32.145 -68.135  57.125  1.00 23.43           H  
ATOM   2160  HA3 GLY A 147      31.435 -66.984  58.259  1.00 23.43           H  
ATOM   2161  C   GLY A 147      32.520 -68.603  59.173  1.00 23.43           C  
ATOM   2162  O   GLY A 147      33.337 -69.514  59.057  1.00 23.43           O  
ATOM   2163  N   VAL A 148      31.751 -68.453  60.255  1.00 27.49           N  
ATOM   2164  H   VAL A 148      31.161 -67.634  60.286  1.00 27.49           H  
ATOM   2165  CA  VAL A 148      31.911 -69.225  61.501  1.00 27.49           C  
ATOM   2166  HA  VAL A 148      32.971 -69.264  61.750  1.00 27.49           H  
ATOM   2167  C   VAL A 148      31.430 -70.676  61.371  1.00 27.49           C  
ATOM   2168  CB  VAL A 148      31.171 -68.507  62.653  1.00 27.49           C  
ATOM   2169  HB  VAL A 148      30.120 -68.400  62.385  1.00 27.49           H  
ATOM   2170  O   VAL A 148      32.089 -71.588  61.870  1.00 27.49           O  
ATOM   2171  CG1 VAL A 148      31.247 -69.269  63.983  1.00 27.49           C  
ATOM   2172 HG11 VAL A 148      30.765 -68.691  64.771  1.00 27.49           H  
ATOM   2173 HG12 VAL A 148      32.289 -69.452  64.249  1.00 27.49           H  
ATOM   2174 HG13 VAL A 148      30.724 -70.221  63.899  1.00 27.49           H  
ATOM   2175  CG2 VAL A 148      31.748 -67.104  62.899  1.00 27.49           C  
ATOM   2176 HG21 VAL A 148      31.220 -66.620  63.720  1.00 27.49           H  
ATOM   2177 HG22 VAL A 148      32.808 -67.173  63.141  1.00 27.49           H  
ATOM   2178 HG23 VAL A 148      31.634 -66.480  62.012  1.00 27.49           H  
ATOM   2179  N   ASP A 149      30.283 -70.892  60.722  1.00 28.41           N  
ATOM   2180  H   ASP A 149      29.796 -70.089  60.349  1.00 28.41           H  
ATOM   2181  CA  ASP A 149      29.504 -72.133  60.863  1.00 28.41           C  
ATOM   2182  HA  ASP A 149      29.324 -72.311  61.923  1.00 28.41           H  
ATOM   2183  C   ASP A 149      30.214 -73.380  60.310  1.00 28.41           C  
ATOM   2184  CB  ASP A 149      28.139 -71.963  60.170  1.00 28.41           C  
ATOM   2185  HB2 ASP A 149      27.614 -72.918  60.201  1.00 28.41           H  
ATOM   2186  HB3 ASP A 149      28.303 -71.707  59.123  1.00 28.41           H  
ATOM   2187  O   ASP A 149      30.238 -74.429  60.958  1.00 28.41           O  
ATOM   2188  CG  ASP A 149      27.232 -70.908  60.816  1.00 28.41           C  
ATOM   2189  OD1 ASP A 149      27.334 -70.713  62.048  1.00 28.41           O  
ATOM   2190  OD2 ASP A 149      26.432 -70.304  60.067  1.00 28.41           O  
ATOM   2191  N   GLU A 150      30.820 -73.275  59.124  1.00 32.35           N  
ATOM   2192  H   GLU A 150      30.796 -72.377  58.661  1.00 32.35           H  
ATOM   2193  CA  GLU A 150      31.383 -74.418  58.385  1.00 32.35           C  
ATOM   2194  HA  GLU A 150      30.616 -75.187  58.292  1.00 32.35           H  
ATOM   2195  C   GLU A 150      32.578 -75.073  59.104  1.00 32.35           C  
ATOM   2196  CB  GLU A 150      31.789 -73.968  56.969  1.00 32.35           C  
ATOM   2197  HB2 GLU A 150      32.258 -74.808  56.455  1.00 32.35           H  
ATOM   2198  HB3 GLU A 150      32.520 -73.163  57.053  1.00 32.35           H  
ATOM   2199  O   GLU A 150      32.870 -76.252  58.892  1.00 32.35           O  
ATOM   2200  CG  GLU A 150      30.588 -73.494  56.128  1.00 32.35           C  
ATOM   2201  HG2 GLU A 150      29.858 -74.302  56.087  1.00 32.35           H  
ATOM   2202  HG3 GLU A 150      30.118 -72.643  56.621  1.00 32.35           H  
ATOM   2203  CD  GLU A 150      30.977 -73.075  54.699  1.00 32.35           C  
ATOM   2204  OE1 GLU A 150      30.180 -73.356  53.774  1.00 32.35           O  
ATOM   2205  OE2 GLU A 150      32.061 -72.471  54.531  1.00 32.35           O  
ATOM   2206  N   LEU A 151      33.250 -74.337  59.998  1.00 26.27           N  
ATOM   2207  H   LEU A 151      32.921 -73.399  60.175  1.00 26.27           H  
ATOM   2208  CA  LEU A 151      34.404 -74.831  60.752  1.00 26.27           C  
ATOM   2209  HA  LEU A 151      35.083 -75.308  60.045  1.00 26.27           H  
ATOM   2210  C   LEU A 151      34.019 -75.887  61.811  1.00 26.27           C  
ATOM   2211  CB  LEU A 151      35.109 -73.624  61.405  1.00 26.27           C  
ATOM   2212  HB2 LEU A 151      34.648 -73.442  62.375  1.00 26.27           H  
ATOM   2213  HB3 LEU A 151      34.954 -72.727  60.805  1.00 26.27           H  
ATOM   2214  O   LEU A 151      34.860 -76.693  62.215  1.00 26.27           O  
ATOM   2215  CG  LEU A 151      36.624 -73.846  61.575  1.00 26.27           C  
ATOM   2216  HG  LEU A 151      36.825 -74.893  61.799  1.00 26.27           H  
ATOM   2217  CD1 LEU A 151      37.379 -73.456  60.301  1.00 26.27           C  
ATOM   2218 HD11 LEU A 151      37.006 -74.041  59.460  1.00 26.27           H  
ATOM   2219 HD12 LEU A 151      38.444 -73.653  60.426  1.00 26.27           H  
ATOM   2220 HD13 LEU A 151      37.229 -72.398  60.087  1.00 26.27           H  
ATOM   2221  CD2 LEU A 151      37.176 -73.007  62.727  1.00 26.27           C  
ATOM   2222 HD21 LEU A 151      38.250 -73.167  62.821  1.00 26.27           H  
ATOM   2223 HD22 LEU A 151      36.978 -71.951  62.542  1.00 26.27           H  
ATOM   2224 HD23 LEU A 151      36.690 -73.304  63.656  1.00 26.27           H  
ATOM   2225  N   LEU A 152      32.761 -75.887  62.273  1.00 29.05           N  
ATOM   2226  H   LEU A 152      32.110 -75.239  61.855  1.00 29.05           H  
ATOM   2227  CA  LEU A 152      32.309 -76.679  63.424  1.00 29.05           C  
ATOM   2228  HA  LEU A 152      33.029 -76.556  64.233  1.00 29.05           H  
ATOM   2229  C   LEU A 152      32.238 -78.190  63.141  1.00 29.05           C  
ATOM   2230  CB  LEU A 152      30.936 -76.152  63.889  1.00 29.05           C  
ATOM   2231  HB2 LEU A 152      30.263 -76.151  63.032  1.00 29.05           H  
ATOM   2232  HB3 LEU A 152      30.525 -76.844  64.624  1.00 29.05           H  
ATOM   2233  O   LEU A 152      32.650 -78.989  63.984  1.00 29.05           O  
ATOM   2234  CG  LEU A 152      30.955 -74.740  64.510  1.00 29.05           C  
ATOM   2235  HG  LEU A 152      31.485 -74.051  63.852  1.00 29.05           H  
ATOM   2236  CD1 LEU A 152      29.524 -74.234  64.693  1.00 29.05           C  
ATOM   2237 HD11 LEU A 152      28.965 -74.895  65.355  1.00 29.05           H  
ATOM   2238 HD12 LEU A 152      29.540 -73.224  65.102  1.00 29.05           H  
ATOM   2239 HD13 LEU A 152      29.033 -74.194  63.721  1.00 29.05           H  
ATOM   2240  CD2 LEU A 152      31.628 -74.738  65.888  1.00 29.05           C  
ATOM   2241 HD21 LEU A 152      31.122 -75.436  66.556  1.00 29.05           H  
ATOM   2242 HD22 LEU A 152      31.582 -73.733  66.309  1.00 29.05           H  
ATOM   2243 HD23 LEU A 152      32.676 -75.018  65.789  1.00 29.05           H  
ATOM   2244  N   GLU A 153      31.737 -78.607  61.972  1.00 32.67           N  
ATOM   2245  H   GLU A 153      31.435 -77.910  61.306  1.00 32.67           H  
ATOM   2246  CA  GLU A 153      31.498 -80.033  61.673  1.00 32.67           C  
ATOM   2247  HA  GLU A 153      30.914 -80.473  62.482  1.00 32.67           H  
ATOM   2248  C   GLU A 153      32.785 -80.862  61.573  1.00 32.67           C  
ATOM   2249  CB  GLU A 153      30.725 -80.206  60.353  1.00 32.67           C  
ATOM   2250  HB2 GLU A 153      31.019 -79.433  59.643  1.00 32.67           H  
ATOM   2251  HB3 GLU A 153      31.005 -81.171  59.930  1.00 32.67           H  
ATOM   2252  O   GLU A 153      32.806 -82.039  61.947  1.00 32.67           O  
ATOM   2253  CG  GLU A 153      29.199 -80.214  60.527  1.00 32.67           C  
ATOM   2254  HG2 GLU A 153      28.856 -79.197  60.718  1.00 32.67           H  
ATOM   2255  HG3 GLU A 153      28.955 -80.821  61.398  1.00 32.67           H  
ATOM   2256  CD  GLU A 153      28.468 -80.800  59.302  1.00 32.67           C  
ATOM   2257  OE1 GLU A 153      27.297 -81.210  59.477  1.00 32.67           O  
ATOM   2258  OE2 GLU A 153      29.090 -80.909  58.218  1.00 32.67           O  
ATOM   2259  N   ALA A 154      33.872 -80.270  61.070  1.00 29.45           N  
ATOM   2260  H   ALA A 154      33.807 -79.295  60.814  1.00 29.45           H  
ATOM   2261  CA  ALA A 154      35.132 -80.980  60.849  1.00 29.45           C  
ATOM   2262  HA  ALA A 154      34.946 -81.819  60.178  1.00 29.45           H  
ATOM   2263  C   ALA A 154      35.723 -81.555  62.151  1.00 29.45           C  
ATOM   2264  CB  ALA A 154      36.107 -80.013  60.168  1.00 29.45           C  
ATOM   2265  HB1 ALA A 154      36.281 -79.147  60.806  1.00 29.45           H  
ATOM   2266  HB2 ALA A 154      37.057 -80.516  59.985  1.00 29.45           H  
ATOM   2267  HB3 ALA A 154      35.692 -79.675  59.218  1.00 29.45           H  
ATOM   2268  O   ALA A 154      36.356 -82.612  62.131  1.00 29.45           O  
ATOM   2269  N   LEU A 155      35.465 -80.877  63.271  1.00 27.78           N  
ATOM   2270  H   LEU A 155      34.865 -80.069  63.184  1.00 27.78           H  
ATOM   2271  CA  LEU A 155      36.048 -81.123  64.589  1.00 27.78           C  
ATOM   2272  HA  LEU A 155      37.131 -81.164  64.474  1.00 27.78           H  
ATOM   2273  C   LEU A 155      35.606 -82.460  65.211  1.00 27.78           C  
ATOM   2274  CB  LEU A 155      35.666 -79.900  65.459  1.00 27.78           C  
ATOM   2275  HB2 LEU A 155      35.325 -79.099  64.803  1.00 27.78           H  
ATOM   2276  HB3 LEU A 155      34.820 -80.143  66.102  1.00 27.78           H  
ATOM   2277  O   LEU A 155      36.362 -83.071  65.961  1.00 27.78           O  
ATOM   2278  CG  LEU A 155      36.822 -79.324  66.297  1.00 27.78           C  
ATOM   2279  HG  LEU A 155      37.763 -79.446  65.761  1.00 27.78           H  
ATOM   2280  CD1 LEU A 155      36.607 -77.825  66.523  1.00 27.78           C  
ATOM   2281 HD11 LEU A 155      36.588 -77.308  65.564  1.00 27.78           H  
ATOM   2282 HD12 LEU A 155      35.660 -77.656  67.036  1.00 27.78           H  
ATOM   2283 HD13 LEU A 155      37.423 -77.418  67.120  1.00 27.78           H  
ATOM   2284  CD2 LEU A 155      36.934 -79.999  67.664  1.00 27.78           C  
ATOM   2285 HD21 LEU A 155      36.011 -79.864  68.228  1.00 27.78           H  
ATOM   2286 HD22 LEU A 155      37.120 -81.064  67.530  1.00 27.78           H  
ATOM   2287 HD23 LEU A 155      37.767 -79.569  68.221  1.00 27.78           H  
ATOM   2288  N   GLY A 156      34.398 -82.940  64.893  1.00 27.99           N  
ATOM   2289  H   GLY A 156      33.836 -82.413  64.240  1.00 27.99           H  
ATOM   2290  CA  GLY A 156      33.793 -84.077  65.597  1.00 27.99           C  
ATOM   2291  HA2 GLY A 156      33.864 -83.906  66.672  1.00 27.99           H  
ATOM   2292  HA3 GLY A 156      32.737 -84.124  65.332  1.00 27.99           H  
ATOM   2293  C   GLY A 156      34.407 -85.452  65.302  1.00 27.99           C  
ATOM   2294  O   GLY A 156      34.322 -86.340  66.145  1.00 27.99           O  
ATOM   2295  N   ARG A 157      35.013 -85.660  64.123  1.00 31.17           N  
ATOM   2296  H   ARG A 157      35.145 -84.861  63.520  1.00 31.17           H  
ATOM   2297  CA  ARG A 157      35.368 -87.014  63.638  1.00 31.17           C  
ATOM   2298  HA  ARG A 157      34.576 -87.697  63.944  1.00 31.17           H  
ATOM   2299  C   ARG A 157      36.614 -87.649  64.260  1.00 31.17           C  
ATOM   2300  CB  ARG A 157      35.472 -87.035  62.103  1.00 31.17           C  
ATOM   2301  HB2 ARG A 157      36.175 -87.812  61.803  1.00 31.17           H  
ATOM   2302  HB3 ARG A 157      35.852 -86.079  61.741  1.00 31.17           H  
ATOM   2303  O   ARG A 157      36.685 -88.870  64.277  1.00 31.17           O  
ATOM   2304  CG  ARG A 157      34.115 -87.360  61.463  1.00 31.17           C  
ATOM   2305  HG2 ARG A 157      33.394 -86.579  61.703  1.00 31.17           H  
ATOM   2306  HG3 ARG A 157      33.754 -88.301  61.877  1.00 31.17           H  
ATOM   2307  CD  ARG A 157      34.222 -87.522  59.942  1.00 31.17           C  
ATOM   2308  HD2 ARG A 157      35.045 -88.198  59.709  1.00 31.17           H  
ATOM   2309  HD3 ARG A 157      33.291 -87.973  59.597  1.00 31.17           H  
ATOM   2310  NE  ARG A 157      34.426 -86.224  59.270  1.00 31.17           N  
ATOM   2311  HE  ARG A 157      34.815 -85.486  59.839  1.00 31.17           H  
ATOM   2312  NH1 ARG A 157      33.560 -86.773  57.214  1.00 31.17           N  
ATOM   2313 HH11 ARG A 157      33.228 -86.477  56.308  1.00 31.17           H  
ATOM   2314 HH12 ARG A 157      33.469 -87.728  57.531  1.00 31.17           H  
ATOM   2315  NH2 ARG A 157      34.149 -84.663  57.642  1.00 31.17           N  
ATOM   2316 HH21 ARG A 157      33.779 -84.374  56.748  1.00 31.17           H  
ATOM   2317 HH22 ARG A 157      34.443 -83.949  58.293  1.00 31.17           H  
ATOM   2318  CZ  ARG A 157      34.051 -85.896  58.047  1.00 31.17           C  
ATOM   2319  N   GLU A 158      37.577 -86.865  64.736  1.00 23.99           N  
ATOM   2320  H   GLU A 158      37.443 -85.864  64.720  1.00 23.99           H  
ATOM   2321  CA  GLU A 158      38.839 -87.392  65.302  1.00 23.99           C  
ATOM   2322  HA  GLU A 158      39.131 -88.293  64.762  1.00 23.99           H  
ATOM   2323  C   GLU A 158      38.721 -87.843  66.771  1.00 23.99           C  
ATOM   2324  CB  GLU A 158      39.966 -86.352  65.121  1.00 23.99           C  
ATOM   2325  HB2 GLU A 158      40.706 -86.448  65.915  1.00 23.99           H  
ATOM   2326  HB3 GLU A 158      39.541 -85.352  65.206  1.00 23.99           H  
ATOM   2327  O   GLU A 158      39.671 -88.377  67.332  1.00 23.99           O  
ATOM   2328  CG  GLU A 158      40.695 -86.471  63.769  1.00 23.99           C  
ATOM   2329  HG2 GLU A 158      41.284 -85.564  63.631  1.00 23.99           H  
ATOM   2330  HG3 GLU A 158      39.953 -86.500  62.971  1.00 23.99           H  
ATOM   2331  CD  GLU A 158      41.637 -87.688  63.644  1.00 23.99           C  
ATOM   2332  OE1 GLU A 158      42.308 -87.780  62.589  1.00 23.99           O  
ATOM   2333  OE2 GLU A 158      41.681 -88.524  64.569  1.00 23.99           O  
ATOM   2334  N   LEU A 159      37.571 -87.643  67.427  1.00 23.87           N  
ATOM   2335  H   LEU A 159      36.788 -87.239  66.935  1.00 23.87           H  
ATOM   2336  CA  LEU A 159      37.433 -87.941  68.859  1.00 23.87           C  
ATOM   2337  HA  LEU A 159      38.359 -87.655  69.358  1.00 23.87           H  
ATOM   2338  C   LEU A 159      37.264 -89.435  69.195  1.00 23.87           C  
ATOM   2339  CB  LEU A 159      36.284 -87.102  69.447  1.00 23.87           C  
ATOM   2340  HB2 LEU A 159      35.396 -87.254  68.833  1.00 23.87           H  
ATOM   2341  HB3 LEU A 159      36.058 -87.475  70.446  1.00 23.87           H  
ATOM   2342  O   LEU A 159      37.586 -89.820  70.312  1.00 23.87           O  
ATOM   2343  CG  LEU A 159      36.585 -85.595  69.551  1.00 23.87           C  
ATOM   2344  HG  LEU A 159      36.877 -85.210  68.574  1.00 23.87           H  
ATOM   2345  CD1 LEU A 159      35.325 -84.854  70.002  1.00 23.87           C  
ATOM   2346 HD11 LEU A 159      35.015 -85.209  70.984  1.00 23.87           H  
ATOM   2347 HD12 LEU A 159      35.522 -83.783  70.038  1.00 23.87           H  
ATOM   2348 HD13 LEU A 159      34.527 -85.038  69.283  1.00 23.87           H  
ATOM   2349  CD2 LEU A 159      37.692 -85.281  70.565  1.00 23.87           C  
ATOM   2350 HD21 LEU A 159      37.807 -84.201  70.663  1.00 23.87           H  
ATOM   2351 HD22 LEU A 159      38.640 -85.692  70.218  1.00 23.87           H  
ATOM   2352 HD23 LEU A 159      37.446 -85.717  71.533  1.00 23.87           H  
ATOM   2353  N   ASP A 160      36.798 -90.272  68.263  1.00 26.37           N  
ATOM   2354  H   ASP A 160      36.586 -89.891  67.352  1.00 26.37           H  
ATOM   2355  CA  ASP A 160      36.462 -91.693  68.510  1.00 26.37           C  
ATOM   2356  HA  ASP A 160      36.064 -91.779  69.521  1.00 26.37           H  
ATOM   2357  C   ASP A 160      37.683 -92.655  68.477  1.00 26.37           C  
ATOM   2358  CB  ASP A 160      35.350 -92.134  67.521  1.00 26.37           C  
ATOM   2359  HB2 ASP A 160      35.529 -91.664  66.554  1.00 26.37           H  
ATOM   2360  HB3 ASP A 160      35.410 -93.210  67.356  1.00 26.37           H  
ATOM   2361  O   ASP A 160      37.516 -93.873  68.385  1.00 26.37           O  
ATOM   2362  CG  ASP A 160      33.900 -91.861  67.956  1.00 26.37           C  
ATOM   2363  OD1 ASP A 160      33.658 -91.455  69.114  1.00 26.37           O  
ATOM   2364  OD2 ASP A 160      33.006 -92.108  67.109  1.00 26.37           O  
ATOM   2365  N   GLY A 161      38.917 -92.133  68.483  1.00 24.83           N  
ATOM   2366  H   GLY A 161      39.001 -91.133  68.602  1.00 24.83           H  
ATOM   2367  CA  GLY A 161      40.139 -92.923  68.270  1.00 24.83           C  
ATOM   2368  HA2 GLY A 161      39.963 -93.637  67.466  1.00 24.83           H  
ATOM   2369  HA3 GLY A 161      40.926 -92.241  67.948  1.00 24.83           H  
ATOM   2370  C   GLY A 161      40.684 -93.702  69.480  1.00 24.83           C  
ATOM   2371  O   GLY A 161      41.200 -94.806  69.282  1.00 24.83           O  
ATOM   2372  N   ASP A 162      40.581 -93.138  70.691  1.00 21.64           N  
ATOM   2373  H   ASP A 162      39.992 -92.322  70.776  1.00 21.64           H  
ATOM   2374  CA  ASP A 162      41.139 -93.649  71.968  1.00 21.64           C  
ATOM   2375  HA  ASP A 162      41.726 -94.546  71.772  1.00 21.64           H  
ATOM   2376  C   ASP A 162      40.029 -94.082  72.958  1.00 21.64           C  
ATOM   2377  CB  ASP A 162      42.079 -92.581  72.609  1.00 21.64           C  
ATOM   2378  HB2 ASP A 162      41.885 -92.570  73.681  1.00 21.64           H  
ATOM   2379  HB3 ASP A 162      41.796 -91.594  72.243  1.00 21.64           H  
ATOM   2380  O   ASP A 162      40.227 -95.114  73.647  1.00 21.64           O  
ATOM   2381  CG  ASP A 162      43.614 -92.747  72.451  1.00 21.64           C  
ATOM   2382  OD1 ASP A 162      44.107 -93.762  71.899  1.00 21.64           O  
ATOM   2383  OD2 ASP A 162      44.338 -91.850  72.956  1.00 21.64           O  
ATOM   2384  OXT ASP A 162      39.000 -93.374  73.049  1.00 21.64           O  
TER    2385      ASP A 162                                                       
ATOM   2385  N   MET B   1     -15.596  31.084 -45.439  1.00 67.32           N  
ATOM   2386  H   MET B   1     -15.533  31.645 -44.602  1.00 67.32           H  
ATOM   2387  H2  MET B   1     -15.604  31.692 -46.246  1.00 67.32           H  
ATOM   2388  H3  MET B   1     -16.445  30.537 -45.422  1.00 67.32           H  
ATOM   2389  CA  MET B   1     -14.437  30.180 -45.515  1.00 67.32           C  
ATOM   2390  HA  MET B   1     -13.524  30.776 -45.527  1.00 67.32           H  
ATOM   2391  C   MET B   1     -14.484  29.363 -46.791  1.00 67.32           C  
ATOM   2392  CB  MET B   1     -14.359  29.225 -44.325  1.00 67.32           C  
ATOM   2393  HB2 MET B   1     -13.604  28.467 -44.532  1.00 67.32           H  
ATOM   2394  HB3 MET B   1     -15.316  28.721 -44.190  1.00 67.32           H  
ATOM   2395  O   MET B   1     -15.477  28.686 -47.051  1.00 67.32           O  
ATOM   2396  CG  MET B   1     -13.966  29.924 -43.029  1.00 67.32           C  
ATOM   2397  HG2 MET B   1     -13.023  30.455 -43.160  1.00 67.32           H  
ATOM   2398  HG3 MET B   1     -14.742  30.636 -42.750  1.00 67.32           H  
ATOM   2399  SD  MET B   1     -13.777  28.704 -41.717  1.00 67.32           S  
ATOM   2400  CE  MET B   1     -14.555  29.575 -40.332  1.00 67.32           C  
ATOM   2401  HE1 MET B   1     -13.980  30.470 -40.090  1.00 67.32           H  
ATOM   2402  HE2 MET B   1     -14.566  28.925 -39.457  1.00 67.32           H  
ATOM   2403  HE3 MET B   1     -15.580  29.846 -40.583  1.00 67.32           H  
ATOM   2404  N   THR B   2     -13.404  29.432 -47.557  1.00 81.09           N  
ATOM   2405  H   THR B   2     -12.677  30.058 -47.242  1.00 81.09           H  
ATOM   2406  CA  THR B   2     -12.957  28.418 -48.516  1.00 81.09           C  
ATOM   2407  HA  THR B   2     -13.684  28.327 -49.323  1.00 81.09           H  
ATOM   2408  C   THR B   2     -12.803  27.057 -47.835  1.00 81.09           C  
ATOM   2409  CB  THR B   2     -11.591  28.812 -49.107  1.00 81.09           C  
ATOM   2410  HB  THR B   2     -11.287  28.049 -49.823  1.00 81.09           H  
ATOM   2411  O   THR B   2     -12.743  26.965 -46.608  1.00 81.09           O  
ATOM   2412  CG2 THR B   2     -11.610  30.163 -49.821  1.00 81.09           C  
ATOM   2413 HG21 THR B   2     -10.634  30.342 -50.273  1.00 81.09           H  
ATOM   2414 HG22 THR B   2     -11.823  30.969 -49.120  1.00 81.09           H  
ATOM   2415 HG23 THR B   2     -12.366  30.154 -50.607  1.00 81.09           H  
ATOM   2416  OG1 THR B   2     -10.622  28.885 -48.090  1.00 81.09           O  
ATOM   2417  HG1 THR B   2     -10.793  29.676 -47.575  1.00 81.09           H  
ATOM   2418  N   ASP B   3     -12.728  25.983 -48.617  1.00 65.97           N  
ATOM   2419  H   ASP B   3     -12.784  26.070 -49.622  1.00 65.97           H  
ATOM   2420  CA  ASP B   3     -12.546  24.647 -48.045  1.00 65.97           C  
ATOM   2421  HA  ASP B   3     -13.299  24.519 -47.267  1.00 65.97           H  
ATOM   2422  C   ASP B   3     -11.191  24.503 -47.331  1.00 65.97           C  
ATOM   2423  CB  ASP B   3     -12.774  23.591 -49.137  1.00 65.97           C  
ATOM   2424  HB2 ASP B   3     -11.822  23.144 -49.422  1.00 65.97           H  
ATOM   2425  HB3 ASP B   3     -13.202  24.054 -50.026  1.00 65.97           H  
ATOM   2426  O   ASP B   3     -11.132  23.960 -46.231  1.00 65.97           O  
ATOM   2427  CG  ASP B   3     -13.748  22.514 -48.657  1.00 65.97           C  
ATOM   2428  OD1 ASP B   3     -14.814  22.909 -48.102  1.00 65.97           O  
ATOM   2429  OD2 ASP B   3     -13.430  21.330 -48.878  1.00 65.97           O  
ATOM   2430  N   SER B   4     -10.134  25.117 -47.876  1.00 67.54           N  
ATOM   2431  H   SER B   4     -10.226  25.525 -48.796  1.00 67.54           H  
ATOM   2432  CA  SER B   4      -8.815  25.205 -47.240  1.00 67.54           C  
ATOM   2433  HA  SER B   4      -8.421  24.196 -47.113  1.00 67.54           H  
ATOM   2434  C   SER B   4      -8.859  25.865 -45.857  1.00 67.54           C  
ATOM   2435  CB  SER B   4      -7.854  25.995 -48.135  1.00 67.54           C  
ATOM   2436  HB2 SER B   4      -6.853  25.965 -47.705  1.00 67.54           H  
ATOM   2437  HB3 SER B   4      -8.182  27.033 -48.191  1.00 67.54           H  
ATOM   2438  O   SER B   4      -8.225  25.366 -44.931  1.00 67.54           O  
ATOM   2439  OG  SER B   4      -7.825  25.452 -49.444  1.00 67.54           O  
ATOM   2440  HG  SER B   4      -6.948  25.095 -49.604  1.00 67.54           H  
ATOM   2441  N   GLU B   5      -9.625  26.949 -45.680  1.00 68.09           N  
ATOM   2442  H   GLU B   5     -10.130  27.324 -46.471  1.00 68.09           H  
ATOM   2443  CA  GLU B   5      -9.775  27.613 -44.374  1.00 68.09           C  
ATOM   2444  HA  GLU B   5      -8.788  27.828 -43.964  1.00 68.09           H  
ATOM   2445  C   GLU B   5     -10.487  26.714 -43.352  1.00 68.09           C  
ATOM   2446  CB  GLU B   5     -10.531  28.940 -44.531  1.00 68.09           C  
ATOM   2447  HB2 GLU B   5     -11.414  28.753 -45.142  1.00 68.09           H  
ATOM   2448  HB3 GLU B   5     -10.865  29.283 -43.552  1.00 68.09           H  
ATOM   2449  O   GLU B   5     -10.000  26.577 -42.229  1.00 68.09           O  
ATOM   2450  CG  GLU B   5      -9.682  30.058 -45.162  1.00 68.09           C  
ATOM   2451  HG2 GLU B   5      -8.949  30.397 -44.430  1.00 68.09           H  
ATOM   2452  HG3 GLU B   5      -9.137  29.664 -46.019  1.00 68.09           H  
ATOM   2453  CD  GLU B   5     -10.556  31.231 -45.630  1.00 68.09           C  
ATOM   2454  OE1 GLU B   5     -10.244  32.395 -45.325  1.00 68.09           O  
ATOM   2455  OE2 GLU B   5     -11.564  30.956 -46.327  1.00 68.09           O  
ATOM   2456  N   LYS B   6     -11.580  26.036 -43.742  1.00 67.05           N  
ATOM   2457  H   LYS B   6     -11.893  26.146 -44.696  1.00 67.05           H  
ATOM   2458  CA  LYS B   6     -12.283  25.091 -42.850  1.00 67.05           C  
ATOM   2459  HA  LYS B   6     -12.594  25.609 -41.942  1.00 67.05           H  
ATOM   2460  C   LYS B   6     -11.367  23.945 -42.425  1.00 67.05           C  
ATOM   2461  CB  LYS B   6     -13.502  24.462 -43.534  1.00 67.05           C  
ATOM   2462  HB2 LYS B   6     -13.140  23.886 -44.386  1.00 67.05           H  
ATOM   2463  HB3 LYS B   6     -13.959  23.764 -42.833  1.00 67.05           H  
ATOM   2464  O   LYS B   6     -11.291  23.602 -41.249  1.00 67.05           O  
ATOM   2465  CG  LYS B   6     -14.589  25.424 -44.025  1.00 67.05           C  
ATOM   2466  HG2 LYS B   6     -14.151  26.141 -44.720  1.00 67.05           H  
ATOM   2467  HG3 LYS B   6     -15.038  25.958 -43.187  1.00 67.05           H  
ATOM   2468  CD  LYS B   6     -15.644  24.580 -44.752  1.00 67.05           C  
ATOM   2469  HD2 LYS B   6     -15.136  23.768 -45.273  1.00 67.05           H  
ATOM   2470  HD3 LYS B   6     -16.323  24.133 -44.026  1.00 67.05           H  
ATOM   2471  CE  LYS B   6     -16.428  25.373 -45.795  1.00 67.05           C  
ATOM   2472  HE2 LYS B   6     -15.766  26.124 -46.228  1.00 67.05           H  
ATOM   2473  HE3 LYS B   6     -17.267  25.878 -45.316  1.00 67.05           H  
ATOM   2474  NZ  LYS B   6     -16.880  24.445 -46.864  1.00 67.05           N  
ATOM   2475  HZ1 LYS B   6     -16.092  23.956 -47.264  1.00 67.05           H  
ATOM   2476  HZ2 LYS B   6     -17.479  23.719 -46.498  1.00 67.05           H  
ATOM   2477  HZ3 LYS B   6     -17.339  24.928 -47.623  1.00 67.05           H  
ATOM   2478  N   VAL B   7     -10.663  23.339 -43.384  1.00 71.03           N  
ATOM   2479  H   VAL B   7     -10.775  23.660 -44.335  1.00 71.03           H  
ATOM   2480  CA  VAL B   7      -9.785  22.192 -43.122  1.00 71.03           C  
ATOM   2481  HA  VAL B   7     -10.342  21.460 -42.536  1.00 71.03           H  
ATOM   2482  C   VAL B   7      -8.586  22.602 -42.264  1.00 71.03           C  
ATOM   2483  CB  VAL B   7      -9.373  21.505 -44.437  1.00 71.03           C  
ATOM   2484  HB  VAL B   7      -8.896  22.231 -45.095  1.00 71.03           H  
ATOM   2485  O   VAL B   7      -8.201  21.842 -41.376  1.00 71.03           O  
ATOM   2486  CG1 VAL B   7      -8.407  20.346 -44.185  1.00 71.03           C  
ATOM   2487 HG11 VAL B   7      -8.848  19.631 -43.491  1.00 71.03           H  
ATOM   2488 HG12 VAL B   7      -7.474  20.720 -43.764  1.00 71.03           H  
ATOM   2489 HG13 VAL B   7      -8.194  19.845 -45.129  1.00 71.03           H  
ATOM   2490  CG2 VAL B   7     -10.588  20.889 -45.146  1.00 71.03           C  
ATOM   2491 HG21 VAL B   7     -11.025  20.099 -44.535  1.00 71.03           H  
ATOM   2492 HG22 VAL B   7     -11.355  21.641 -45.335  1.00 71.03           H  
ATOM   2493 HG23 VAL B   7     -10.285  20.472 -46.107  1.00 71.03           H  
ATOM   2494  N   ALA B   8      -8.045  23.812 -42.437  1.00 68.97           N  
ATOM   2495  H   ALA B   8      -8.373  24.396 -43.194  1.00 68.97           H  
ATOM   2496  CA  ALA B   8      -7.015  24.353 -41.550  1.00 68.97           C  
ATOM   2497  HA  ALA B   8      -6.178  23.656 -41.527  1.00 68.97           H  
ATOM   2498  C   ALA B   8      -7.515  24.521 -40.102  1.00 68.97           C  
ATOM   2499  CB  ALA B   8      -6.519  25.684 -42.129  1.00 68.97           C  
ATOM   2500  HB1 ALA B   8      -5.724  26.083 -41.499  1.00 68.97           H  
ATOM   2501  HB2 ALA B   8      -7.337  26.403 -42.174  1.00 68.97           H  
ATOM   2502  HB3 ALA B   8      -6.127  25.525 -43.134  1.00 68.97           H  
ATOM   2503  O   ALA B   8      -6.768  24.258 -39.158  1.00 68.97           O  
ATOM   2504  N   GLU B   9      -8.777  24.913 -39.909  1.00 72.81           N  
ATOM   2505  H   GLU B   9      -9.337  25.159 -40.712  1.00 72.81           H  
ATOM   2506  CA  GLU B   9      -9.389  25.054 -38.585  1.00 72.81           C  
ATOM   2507  HA  GLU B   9      -8.685  25.591 -37.949  1.00 72.81           H  
ATOM   2508  C   GLU B   9      -9.648  23.691 -37.913  1.00 72.81           C  
ATOM   2509  CB  GLU B   9     -10.650  25.920 -38.726  1.00 72.81           C  
ATOM   2510  HB2 GLU B   9     -10.438  26.725 -39.430  1.00 72.81           H  
ATOM   2511  HB3 GLU B   9     -11.473  25.324 -39.119  1.00 72.81           H  
ATOM   2512  O   GLU B   9      -9.270  23.494 -36.754  1.00 72.81           O  
ATOM   2513  CG  GLU B   9     -11.054  26.566 -37.398  1.00 72.81           C  
ATOM   2514  HG2 GLU B   9     -11.452  25.801 -36.731  1.00 72.81           H  
ATOM   2515  HG3 GLU B   9     -10.168  26.993 -36.929  1.00 72.81           H  
ATOM   2516  CD  GLU B   9     -12.098  27.667 -37.624  1.00 72.81           C  
ATOM   2517  OE1 GLU B   9     -11.802  28.814 -37.218  1.00 72.81           O  
ATOM   2518  OE2 GLU B   9     -13.158  27.354 -38.208  1.00 72.81           O  
ATOM   2519  N   TYR B  10     -10.166  22.707 -38.661  1.00 72.46           N  
ATOM   2520  H   TYR B  10     -10.497  22.939 -39.586  1.00 72.46           H  
ATOM   2521  CA  TYR B  10     -10.302  21.322 -38.187  1.00 72.46           C  
ATOM   2522  HA  TYR B  10     -10.888  21.330 -37.268  1.00 72.46           H  
ATOM   2523  C   TYR B  10      -8.952  20.680 -37.846  1.00 72.46           C  
ATOM   2524  CB  TYR B  10     -11.027  20.459 -39.232  1.00 72.46           C  
ATOM   2525  HB2 TYR B  10     -10.524  20.570 -40.192  1.00 72.46           H  
ATOM   2526  HB3 TYR B  10     -10.933  19.413 -38.938  1.00 72.46           H  
ATOM   2527  O   TYR B  10      -8.819  20.054 -36.792  1.00 72.46           O  
ATOM   2528  CG  TYR B  10     -12.509  20.742 -39.394  1.00 72.46           C  
ATOM   2529  CD1 TYR B  10     -13.369  20.654 -38.280  1.00 72.46           C  
ATOM   2530  HD1 TYR B  10     -12.973  20.397 -37.308  1.00 72.46           H  
ATOM   2531  CD2 TYR B  10     -13.037  21.052 -40.662  1.00 72.46           C  
ATOM   2532  HD2 TYR B  10     -12.384  21.112 -41.520  1.00 72.46           H  
ATOM   2533  CE1 TYR B  10     -14.746  20.907 -38.426  1.00 72.46           C  
ATOM   2534  HE1 TYR B  10     -15.399  20.854 -37.567  1.00 72.46           H  
ATOM   2535  CE2 TYR B  10     -14.414  21.299 -40.814  1.00 72.46           C  
ATOM   2536  HE2 TYR B  10     -14.826  21.544 -41.781  1.00 72.46           H  
ATOM   2537  OH  TYR B  10     -16.596  21.485 -39.848  1.00 72.46           O  
ATOM   2538  HH  TYR B  10     -17.062  21.439 -39.010  1.00 72.46           H  
ATOM   2539  CZ  TYR B  10     -15.269  21.236 -39.695  1.00 72.46           C  
ATOM   2540  N   LEU B  11      -7.933  20.857 -38.696  1.00 69.98           N  
ATOM   2541  H   LEU B  11      -8.103  21.355 -39.558  1.00 69.98           H  
ATOM   2542  CA  LEU B  11      -6.590  20.332 -38.447  1.00 69.98           C  
ATOM   2543  HA  LEU B  11      -6.685  19.264 -38.250  1.00 69.98           H  
ATOM   2544  C   LEU B  11      -5.976  20.972 -37.197  1.00 69.98           C  
ATOM   2545  CB  LEU B  11      -5.719  20.531 -39.701  1.00 69.98           C  
ATOM   2546  HB2 LEU B  11      -5.628  21.600 -39.894  1.00 69.98           H  
ATOM   2547  HB3 LEU B  11      -6.224  20.079 -40.554  1.00 69.98           H  
ATOM   2548  O   LEU B  11      -5.452  20.251 -36.348  1.00 69.98           O  
ATOM   2549  CG  LEU B  11      -4.304  19.926 -39.591  1.00 69.98           C  
ATOM   2550  HG  LEU B  11      -3.782  20.367 -38.743  1.00 69.98           H  
ATOM   2551  CD1 LEU B  11      -4.327  18.403 -39.425  1.00 69.98           C  
ATOM   2552 HD11 LEU B  11      -3.308  18.018 -39.426  1.00 69.98           H  
ATOM   2553 HD12 LEU B  11      -4.787  18.136 -38.473  1.00 69.98           H  
ATOM   2554 HD13 LEU B  11      -4.882  17.946 -40.244  1.00 69.98           H  
ATOM   2555  CD2 LEU B  11      -3.513  20.248 -40.859  1.00 69.98           C  
ATOM   2556 HD21 LEU B  11      -3.455  21.328 -40.993  1.00 69.98           H  
ATOM   2557 HD22 LEU B  11      -2.501  19.853 -40.773  1.00 69.98           H  
ATOM   2558 HD23 LEU B  11      -3.999  19.804 -41.728  1.00 69.98           H  
ATOM   2559  N   ARG B  12      -6.121  22.298 -37.027  1.00 72.83           N  
ATOM   2560  H   ARG B  12      -6.558  22.824 -37.770  1.00 72.83           H  
ATOM   2561  CA  ARG B  12      -5.691  23.014 -35.816  1.00 72.83           C  
ATOM   2562  HA  ARG B  12      -4.614  22.882 -35.710  1.00 72.83           H  
ATOM   2563  C   ARG B  12      -6.336  22.412 -34.569  1.00 72.83           C  
ATOM   2564  CB  ARG B  12      -5.995  24.517 -35.957  1.00 72.83           C  
ATOM   2565  HB2 ARG B  12      -5.555  24.875 -36.888  1.00 72.83           H  
ATOM   2566  HB3 ARG B  12      -7.074  24.664 -36.011  1.00 72.83           H  
ATOM   2567  O   ARG B  12      -5.611  22.073 -33.632  1.00 72.83           O  
ATOM   2568  CG  ARG B  12      -5.429  25.352 -34.795  1.00 72.83           C  
ATOM   2569  HG2 ARG B  12      -5.763  24.932 -33.846  1.00 72.83           H  
ATOM   2570  HG3 ARG B  12      -4.339  25.318 -34.820  1.00 72.83           H  
ATOM   2571  CD  ARG B  12      -5.902  26.812 -34.850  1.00 72.83           C  
ATOM   2572  HD2 ARG B  12      -6.990  26.817 -34.793  1.00 72.83           H  
ATOM   2573  HD3 ARG B  12      -5.518  27.334 -33.973  1.00 72.83           H  
ATOM   2574  NE  ARG B  12      -5.436  27.512 -36.066  1.00 72.83           N  
ATOM   2575  HE  ARG B  12      -4.486  27.328 -36.355  1.00 72.83           H  
ATOM   2576  NH1 ARG B  12      -7.372  28.666 -36.576  1.00 72.83           N  
ATOM   2577 HH11 ARG B  12      -7.847  28.268 -35.779  1.00 72.83           H  
ATOM   2578 HH12 ARG B  12      -7.908  29.255 -37.198  1.00 72.83           H  
ATOM   2579  NH2 ARG B  12      -5.584  28.874 -37.884  1.00 72.83           N  
ATOM   2580 HH21 ARG B  12      -6.131  29.496 -38.462  1.00 72.83           H  
ATOM   2581 HH22 ARG B  12      -4.632  28.654 -38.137  1.00 72.83           H  
ATOM   2582  CZ  ARG B  12      -6.133  28.343 -36.828  1.00 72.83           C  
ATOM   2583  N   ARG B  13      -7.664  22.216 -34.564  1.00 74.65           N  
ATOM   2584  H   ARG B  13      -8.188  22.509 -35.376  1.00 74.65           H  
ATOM   2585  CA  ARG B  13      -8.379  21.591 -33.436  1.00 74.65           C  
ATOM   2586  HA  ARG B  13      -8.160  22.173 -32.541  1.00 74.65           H  
ATOM   2587  C   ARG B  13      -7.858  20.181 -33.149  1.00 74.65           C  
ATOM   2588  CB  ARG B  13      -9.902  21.602 -33.687  1.00 74.65           C  
ATOM   2589  HB2 ARG B  13     -10.229  22.622 -33.887  1.00 74.65           H  
ATOM   2590  HB3 ARG B  13     -10.118  21.004 -34.572  1.00 74.65           H  
ATOM   2591  O   ARG B  13      -7.526  19.899 -32.002  1.00 74.65           O  
ATOM   2592  CG  ARG B  13     -10.716  21.035 -32.506  1.00 74.65           C  
ATOM   2593  HG2 ARG B  13     -10.334  20.048 -32.246  1.00 74.65           H  
ATOM   2594  HG3 ARG B  13     -11.753  20.909 -32.819  1.00 74.65           H  
ATOM   2595  CD  ARG B  13     -10.692  21.947 -31.268  1.00 74.65           C  
ATOM   2596  HD2 ARG B  13     -11.462  22.709 -31.389  1.00 74.65           H  
ATOM   2597  HD3 ARG B  13      -9.727  22.447 -31.194  1.00 74.65           H  
ATOM   2598  NE  ARG B  13     -10.897  21.189 -30.021  1.00 74.65           N  
ATOM   2599  HE  ARG B  13     -10.604  20.223 -30.014  1.00 74.65           H  
ATOM   2600  NH1 ARG B  13     -11.710  22.892 -28.696  1.00 74.65           N  
ATOM   2601 HH11 ARG B  13     -11.997  23.211 -27.781  1.00 74.65           H  
ATOM   2602 HH12 ARG B  13     -11.807  23.485 -29.508  1.00 74.65           H  
ATOM   2603  NH2 ARG B  13     -11.191  20.928 -27.793  1.00 74.65           N  
ATOM   2604 HH21 ARG B  13     -10.617  20.102 -27.884  1.00 74.65           H  
ATOM   2605 HH22 ARG B  13     -11.417  21.271 -26.870  1.00 74.65           H  
ATOM   2606  CZ  ARG B  13     -11.272  21.672 -28.850  1.00 74.65           C  
ATOM   2607  N   ALA B  14      -7.699  19.342 -34.174  1.00 73.92           N  
ATOM   2608  H   ALA B  14      -7.992  19.643 -35.093  1.00 73.92           H  
ATOM   2609  CA  ALA B  14      -7.172  17.987 -34.021  1.00 73.92           C  
ATOM   2610  HA  ALA B  14      -7.819  17.445 -33.331  1.00 73.92           H  
ATOM   2611  C   ALA B  14      -5.753  17.970 -33.419  1.00 73.92           C  
ATOM   2612  CB  ALA B  14      -7.223  17.280 -35.382  1.00 73.92           C  
ATOM   2613  HB1 ALA B  14      -8.246  17.276 -35.759  1.00 73.92           H  
ATOM   2614  HB2 ALA B  14      -6.882  16.250 -35.272  1.00 73.92           H  
ATOM   2615  HB3 ALA B  14      -6.582  17.793 -36.099  1.00 73.92           H  
ATOM   2616  O   ALA B  14      -5.487  17.184 -32.513  1.00 73.92           O  
ATOM   2617  N   THR B  15      -4.854  18.864 -33.853  1.00 78.16           N  
ATOM   2618  H   THR B  15      -5.087  19.441 -34.649  1.00 78.16           H  
ATOM   2619  CA  THR B  15      -3.508  18.980 -33.257  1.00 78.16           C  
ATOM   2620  HA  THR B  15      -3.084  17.977 -33.194  1.00 78.16           H  
ATOM   2621  C   THR B  15      -3.511  19.517 -31.826  1.00 78.16           C  
ATOM   2622  CB  THR B  15      -2.545  19.825 -34.105  1.00 78.16           C  
ATOM   2623  HB  THR B  15      -1.682  20.088 -33.494  1.00 78.16           H  
ATOM   2624  O   THR B  15      -2.691  19.073 -31.023  1.00 78.16           O  
ATOM   2625  CG2 THR B  15      -2.034  19.041 -35.311  1.00 78.16           C  
ATOM   2626 HG21 THR B  15      -1.497  18.153 -34.978  1.00 78.16           H  
ATOM   2627 HG22 THR B  15      -1.358  19.669 -35.892  1.00 78.16           H  
ATOM   2628 HG23 THR B  15      -2.871  18.743 -35.942  1.00 78.16           H  
ATOM   2629  OG1 THR B  15      -3.128  21.015 -34.587  1.00 78.16           O  
ATOM   2630  HG1 THR B  15      -3.955  21.183 -34.129  1.00 78.16           H  
ATOM   2631  N   LEU B  16      -4.426  20.428 -31.473  1.00 79.77           N  
ATOM   2632  H   LEU B  16      -5.088  20.750 -32.165  1.00 79.77           H  
ATOM   2633  CA  LEU B  16      -4.576  20.914 -30.097  1.00 79.77           C  
ATOM   2634  HA  LEU B  16      -3.596  21.197 -29.713  1.00 79.77           H  
ATOM   2635  C   LEU B  16      -5.090  19.805 -29.170  1.00 79.77           C  
ATOM   2636  CB  LEU B  16      -5.507  22.142 -30.067  1.00 79.77           C  
ATOM   2637  HB2 LEU B  16      -6.411  21.907 -30.629  1.00 79.77           H  
ATOM   2638  HB3 LEU B  16      -5.806  22.327 -29.035  1.00 79.77           H  
ATOM   2639  O   LEU B  16      -4.487  19.565 -28.126  1.00 79.77           O  
ATOM   2640  CG  LEU B  16      -4.884  23.434 -30.628  1.00 79.77           C  
ATOM   2641  HG  LEU B  16      -4.463  23.247 -31.615  1.00 79.77           H  
ATOM   2642  CD1 LEU B  16      -5.964  24.509 -30.757  1.00 79.77           C  
ATOM   2643 HD11 LEU B  16      -6.743  24.162 -31.435  1.00 79.77           H  
ATOM   2644 HD12 LEU B  16      -5.529  25.425 -31.157  1.00 79.77           H  
ATOM   2645 HD13 LEU B  16      -6.403  24.717 -29.781  1.00 79.77           H  
ATOM   2646  CD2 LEU B  16      -3.775  23.981 -29.724  1.00 79.77           C  
ATOM   2647 HD21 LEU B  16      -3.415  24.930 -30.123  1.00 79.77           H  
ATOM   2648 HD22 LEU B  16      -4.161  24.138 -28.717  1.00 79.77           H  
ATOM   2649 HD23 LEU B  16      -2.939  23.282 -29.694  1.00 79.77           H  
ATOM   2650  N   ASP B  17      -6.133  19.082 -29.587  1.00 80.72           N  
ATOM   2651  H   ASP B  17      -6.590  19.347 -30.448  1.00 80.72           H  
ATOM   2652  CA  ASP B  17      -6.684  17.948 -28.836  1.00 80.72           C  
ATOM   2653  HA  ASP B  17      -6.925  18.277 -27.826  1.00 80.72           H  
ATOM   2654  C   ASP B  17      -5.665  16.801 -28.705  1.00 80.72           C  
ATOM   2655  CB  ASP B  17      -7.979  17.452 -29.512  1.00 80.72           C  
ATOM   2656  HB2 ASP B  17      -8.250  16.493 -29.071  1.00 80.72           H  
ATOM   2657  HB3 ASP B  17      -7.791  17.288 -30.573  1.00 80.72           H  
ATOM   2658  O   ASP B  17      -5.568  16.182 -27.646  1.00 80.72           O  
ATOM   2659  CG  ASP B  17      -9.181  18.391 -29.339  1.00 80.72           C  
ATOM   2660  OD1 ASP B  17      -9.257  19.117 -28.328  1.00 80.72           O  
ATOM   2661  OD2 ASP B  17     -10.113  18.353 -30.171  1.00 80.72           O  
ATOM   2662  N   LEU B  18      -4.857  16.539 -29.743  1.00 81.19           N  
ATOM   2663  H   LEU B  18      -5.028  17.026 -30.611  1.00 81.19           H  
ATOM   2664  CA  LEU B  18      -3.773  15.550 -29.699  1.00 81.19           C  
ATOM   2665  HA  LEU B  18      -4.176  14.609 -29.326  1.00 81.19           H  
ATOM   2666  C   LEU B  18      -2.655  15.968 -28.738  1.00 81.19           C  
ATOM   2667  CB  LEU B  18      -3.234  15.328 -31.126  1.00 81.19           C  
ATOM   2668  HB2 LEU B  18      -2.954  16.296 -31.543  1.00 81.19           H  
ATOM   2669  HB3 LEU B  18      -4.038  14.919 -31.739  1.00 81.19           H  
ATOM   2670  O   LEU B  18      -2.129  15.128 -28.007  1.00 81.19           O  
ATOM   2671  CG  LEU B  18      -2.008  14.397 -31.224  1.00 81.19           C  
ATOM   2672  HG  LEU B  18      -1.171  14.827 -30.674  1.00 81.19           H  
ATOM   2673  CD1 LEU B  18      -2.289  12.999 -30.681  1.00 81.19           C  
ATOM   2674 HD11 LEU B  18      -1.425  12.352 -30.832  1.00 81.19           H  
ATOM   2675 HD12 LEU B  18      -2.517  13.035 -29.616  1.00 81.19           H  
ATOM   2676 HD13 LEU B  18      -3.141  12.576 -31.214  1.00 81.19           H  
ATOM   2677  CD2 LEU B  18      -1.587  14.257 -32.687  1.00 81.19           C  
ATOM   2678 HD21 LEU B  18      -2.398  13.816 -33.266  1.00 81.19           H  
ATOM   2679 HD22 LEU B  18      -0.708  13.616 -32.765  1.00 81.19           H  
ATOM   2680 HD23 LEU B  18      -1.348  15.237 -33.098  1.00 81.19           H  
ATOM   2681  N   ARG B  19      -2.288  17.255 -28.721  1.00 81.93           N  
ATOM   2682  H   ARG B  19      -2.745  17.892 -29.357  1.00 81.93           H  
ATOM   2683  CA  ARG B  19      -1.285  17.783 -27.787  1.00 81.93           C  
ATOM   2684  HA  ARG B  19      -0.388  17.168 -27.860  1.00 81.93           H  
ATOM   2685  C   ARG B  19      -1.767  17.657 -26.343  1.00 81.93           C  
ATOM   2686  CB  ARG B  19      -0.928  19.228 -28.162  1.00 81.93           C  
ATOM   2687  HB2 ARG B  19      -1.802  19.865 -28.024  1.00 81.93           H  
ATOM   2688  HB3 ARG B  19      -0.641  19.259 -29.213  1.00 81.93           H  
ATOM   2689  O   ARG B  19      -1.002  17.170 -25.518  1.00 81.93           O  
ATOM   2690  CG  ARG B  19       0.243  19.760 -27.318  1.00 81.93           C  
ATOM   2691  HG2 ARG B  19      -0.012  19.739 -26.259  1.00 81.93           H  
ATOM   2692  HG3 ARG B  19       1.110  19.117 -27.475  1.00 81.93           H  
ATOM   2693  CD  ARG B  19       0.621  21.192 -27.710  1.00 81.93           C  
ATOM   2694  HD2 ARG B  19       1.549  21.451 -27.200  1.00 81.93           H  
ATOM   2695  HD3 ARG B  19       0.792  21.232 -28.786  1.00 81.93           H  
ATOM   2696  NE  ARG B  19      -0.423  22.158 -27.320  1.00 81.93           N  
ATOM   2697  HE  ARG B  19      -1.114  21.831 -26.660  1.00 81.93           H  
ATOM   2698  NH1 ARG B  19       0.407  23.990 -28.433  1.00 81.93           N  
ATOM   2699 HH11 ARG B  19       0.393  24.987 -28.594  1.00 81.93           H  
ATOM   2700 HH12 ARG B  19       1.188  23.433 -28.749  1.00 81.93           H  
ATOM   2701  NH2 ARG B  19      -1.413  24.199 -27.159  1.00 81.93           N  
ATOM   2702 HH21 ARG B  19      -1.408  25.193 -27.335  1.00 81.93           H  
ATOM   2703 HH22 ARG B  19      -2.054  23.829 -26.472  1.00 81.93           H  
ATOM   2704  CZ  ARG B  19      -0.473  23.438 -27.643  1.00 81.93           C  
ATOM   2705  N   ALA B  20      -3.020  18.026 -26.070  1.00 86.21           N  
ATOM   2706  H   ALA B  20      -3.581  18.418 -26.813  1.00 86.21           H  
ATOM   2707  CA  ALA B  20      -3.639  17.877 -24.754  1.00 86.21           C  
ATOM   2708  HA  ALA B  20      -3.039  18.410 -24.016  1.00 86.21           H  
ATOM   2709  C   ALA B  20      -3.694  16.403 -24.316  1.00 86.21           C  
ATOM   2710  CB  ALA B  20      -5.031  18.519 -24.798  1.00 86.21           C  
ATOM   2711  HB1 ALA B  20      -5.495  18.443 -23.814  1.00 86.21           H  
ATOM   2712  HB2 ALA B  20      -5.661  18.012 -25.528  1.00 86.21           H  
ATOM   2713  HB3 ALA B  20      -4.946  19.572 -25.065  1.00 86.21           H  
ATOM   2714  O   ALA B  20      -3.251  16.075 -23.221  1.00 86.21           O  
ATOM   2715  N   ALA B  21      -4.126  15.489 -25.193  1.00 85.21           N  
ATOM   2716  H   ALA B  21      -4.518  15.799 -26.072  1.00 85.21           H  
ATOM   2717  CA  ALA B  21      -4.160  14.060 -24.879  1.00 85.21           C  
ATOM   2718  HA  ALA B  21      -4.749  13.931 -23.971  1.00 85.21           H  
ATOM   2719  C   ALA B  21      -2.758  13.483 -24.593  1.00 85.21           C  
ATOM   2720  CB  ALA B  21      -4.867  13.322 -26.023  1.00 85.21           C  
ATOM   2721  HB1 ALA B  21      -5.867  13.733 -26.164  1.00 85.21           H  
ATOM   2722  HB2 ALA B  21      -4.300  13.430 -26.948  1.00 85.21           H  
ATOM   2723  HB3 ALA B  21      -4.954  12.265 -25.773  1.00 85.21           H  
ATOM   2724  O   ALA B  21      -2.562  12.778 -23.609  1.00 85.21           O  
ATOM   2725  N   ARG B  22      -1.745  13.823 -25.405  1.00 83.95           N  
ATOM   2726  H   ARG B  22      -1.951  14.411 -26.200  1.00 83.95           H  
ATOM   2727  CA  ARG B  22      -0.352  13.398 -25.160  1.00 83.95           C  
ATOM   2728  HA  ARG B  22      -0.333  12.324 -24.978  1.00 83.95           H  
ATOM   2729  C   ARG B  22       0.260  14.013 -23.903  1.00 83.95           C  
ATOM   2730  CB  ARG B  22       0.532  13.729 -26.368  1.00 83.95           C  
ATOM   2731  HB2 ARG B  22       1.577  13.653 -26.068  1.00 83.95           H  
ATOM   2732  HB3 ARG B  22       0.341  14.752 -26.693  1.00 83.95           H  
ATOM   2733  O   ARG B  22       1.191  13.435 -23.354  1.00 83.95           O  
ATOM   2734  CG  ARG B  22       0.304  12.753 -27.527  1.00 83.95           C  
ATOM   2735  HG2 ARG B  22      -0.731  12.806 -27.863  1.00 83.95           H  
ATOM   2736  HG3 ARG B  22       0.516  11.740 -27.186  1.00 83.95           H  
ATOM   2737  CD  ARG B  22       1.243  13.108 -28.685  1.00 83.95           C  
ATOM   2738  HD2 ARG B  22       2.268  13.129 -28.314  1.00 83.95           H  
ATOM   2739  HD3 ARG B  22       0.974  14.097 -29.056  1.00 83.95           H  
ATOM   2740  NE  ARG B  22       1.147  12.122 -29.776  1.00 83.95           N  
ATOM   2741  HE  ARG B  22       0.606  11.291 -29.584  1.00 83.95           H  
ATOM   2742  NH1 ARG B  22       2.437  13.222 -31.328  1.00 83.95           N  
ATOM   2743 HH11 ARG B  22       2.667  13.918 -30.633  1.00 83.95           H  
ATOM   2744 HH12 ARG B  22       2.872  13.232 -32.239  1.00 83.95           H  
ATOM   2745  NH2 ARG B  22       1.449  11.297 -31.876  1.00 83.95           N  
ATOM   2746 HH21 ARG B  22       0.892  10.486 -31.646  1.00 83.95           H  
ATOM   2747 HH22 ARG B  22       1.777  11.387 -32.827  1.00 83.95           H  
ATOM   2748  CZ  ARG B  22       1.679  12.217 -30.982  1.00 83.95           C  
ATOM   2749  N   GLN B  23      -0.209  15.184 -23.483  1.00 83.75           N  
ATOM   2750  H   GLN B  23      -0.954  15.630 -24.000  1.00 83.75           H  
ATOM   2751  CA  GLN B  23       0.196  15.783 -22.220  1.00 83.75           C  
ATOM   2752  HA  GLN B  23       1.273  15.662 -22.105  1.00 83.75           H  
ATOM   2753  C   GLN B  23      -0.437  15.030 -21.041  1.00 83.75           C  
ATOM   2754  CB  GLN B  23      -0.099  17.286 -22.256  1.00 83.75           C  
ATOM   2755  HB2 GLN B  23      -1.167  17.460 -22.384  1.00 83.75           H  
ATOM   2756  HB3 GLN B  23       0.439  17.735 -23.091  1.00 83.75           H  
ATOM   2757  O   GLN B  23       0.311  14.566 -20.188  1.00 83.75           O  
ATOM   2758  CG  GLN B  23       0.360  17.929 -20.950  1.00 83.75           C  
ATOM   2759  HG2 GLN B  23       1.407  17.697 -20.756  1.00 83.75           H  
ATOM   2760  HG3 GLN B  23      -0.238  17.493 -20.150  1.00 83.75           H  
ATOM   2761  CD  GLN B  23       0.185  19.438 -20.907  1.00 83.75           C  
ATOM   2762  NE2 GLN B  23       0.017  19.973 -19.722  1.00 83.75           N  
ATOM   2763 HE21 GLN B  23      -0.114  20.969 -19.624  1.00 83.75           H  
ATOM   2764 HE22 GLN B  23      -0.131  19.355 -18.937  1.00 83.75           H  
ATOM   2765  OE1 GLN B  23       0.225  20.126 -21.924  1.00 83.75           O  
ATOM   2766  N   ARG B  24      -1.752  14.772 -21.077  1.00 90.03           N  
ATOM   2767  H   ARG B  24      -2.309  15.216 -21.794  1.00 90.03           H  
ATOM   2768  CA  ARG B  24      -2.455  13.994 -20.044  1.00 90.03           C  
ATOM   2769  HA  ARG B  24      -2.322  14.518 -19.098  1.00 90.03           H  
ATOM   2770  C   ARG B  24      -1.865  12.595 -19.833  1.00 90.03           C  
ATOM   2771  CB  ARG B  24      -3.960  13.945 -20.373  1.00 90.03           C  
ATOM   2772  HB2 ARG B  24      -4.097  13.465 -21.342  1.00 90.03           H  
ATOM   2773  HB3 ARG B  24      -4.330  14.968 -20.448  1.00 90.03           H  
ATOM   2774  O   ARG B  24      -1.749  12.158 -18.699  1.00 90.03           O  
ATOM   2775  CG  ARG B  24      -4.818  13.197 -19.335  1.00 90.03           C  
ATOM   2776  HG2 ARG B  24      -4.539  12.143 -19.321  1.00 90.03           H  
ATOM   2777  HG3 ARG B  24      -5.864  13.262 -19.636  1.00 90.03           H  
ATOM   2778  CD  ARG B  24      -4.676  13.773 -17.920  1.00 90.03           C  
ATOM   2779  HD2 ARG B  24      -3.638  13.680 -17.600  1.00 90.03           H  
ATOM   2780  HD3 ARG B  24      -4.934  14.832 -17.932  1.00 90.03           H  
ATOM   2781  NE  ARG B  24      -5.530  13.069 -16.949  1.00 90.03           N  
ATOM   2782  HE  ARG B  24      -6.184  12.365 -17.263  1.00 90.03           H  
ATOM   2783  NH1 ARG B  24      -4.586  13.950 -15.041  1.00 90.03           N  
ATOM   2784 HH11 ARG B  24      -3.939  14.496 -15.592  1.00 90.03           H  
ATOM   2785 HH12 ARG B  24      -4.477  13.908 -14.038  1.00 90.03           H  
ATOM   2786  NH2 ARG B  24      -6.228  12.424 -14.918  1.00 90.03           N  
ATOM   2787 HH21 ARG B  24      -6.812  11.767 -15.414  1.00 90.03           H  
ATOM   2788 HH22 ARG B  24      -6.130  12.361 -13.914  1.00 90.03           H  
ATOM   2789  CZ  ARG B  24      -5.438  13.161 -15.637  1.00 90.03           C  
ATOM   2790  N   ILE B  25      -1.428  11.912 -20.896  1.00 87.03           N  
ATOM   2791  H   ILE B  25      -1.624  12.286 -21.813  1.00 87.03           H  
ATOM   2792  CA  ILE B  25      -0.717  10.621 -20.766  1.00 87.03           C  
ATOM   2793  HA  ILE B  25      -1.342   9.933 -20.196  1.00 87.03           H  
ATOM   2794  C   ILE B  25       0.588  10.777 -19.973  1.00 87.03           C  
ATOM   2795  CB  ILE B  25      -0.442   9.988 -22.149  1.00 87.03           C  
ATOM   2796  HB  ILE B  25       0.066  10.728 -22.768  1.00 87.03           H  
ATOM   2797  O   ILE B  25       0.878   9.946 -19.124  1.00 87.03           O  
ATOM   2798  CG1 ILE B  25      -1.769   9.594 -22.828  1.00 87.03           C  
ATOM   2799 HG12 ILE B  25      -2.480  10.415 -22.738  1.00 87.03           H  
ATOM   2800 HG13 ILE B  25      -2.200   8.730 -22.322  1.00 87.03           H  
ATOM   2801  CG2 ILE B  25       0.460   8.741 -22.048  1.00 87.03           C  
ATOM   2802 HG21 ILE B  25       1.444   8.994 -21.652  1.00 87.03           H  
ATOM   2803 HG22 ILE B  25       0.012   8.005 -21.379  1.00 87.03           H  
ATOM   2804 HG23 ILE B  25       0.620   8.277 -23.021  1.00 87.03           H  
ATOM   2805  CD1 ILE B  25      -1.619   9.285 -24.321  1.00 87.03           C  
ATOM   2806 HD11 ILE B  25      -2.614   9.170 -24.750  1.00 87.03           H  
ATOM   2807 HD12 ILE B  25      -1.111  10.106 -24.826  1.00 87.03           H  
ATOM   2808 HD13 ILE B  25      -1.066   8.358 -24.472  1.00 87.03           H  
ATOM   2809  N   ARG B  26       1.376  11.835 -20.218  1.00 84.07           N  
ATOM   2810  H   ARG B  26       1.032  12.564 -20.826  1.00 84.07           H  
ATOM   2811  CA  ARG B  26       2.631  12.054 -19.478  1.00 84.07           C  
ATOM   2812  HA  ARG B  26       3.193  11.120 -19.454  1.00 84.07           H  
ATOM   2813  C   ARG B  26       2.399  12.400 -18.013  1.00 84.07           C  
ATOM   2814  CB  ARG B  26       3.488  13.145 -20.122  1.00 84.07           C  
ATOM   2815  HB2 ARG B  26       4.265  13.429 -19.413  1.00 84.07           H  
ATOM   2816  HB3 ARG B  26       2.873  14.022 -20.320  1.00 84.07           H  
ATOM   2817  O   ARG B  26       3.206  11.967 -17.204  1.00 84.07           O  
ATOM   2818  CG  ARG B  26       4.173  12.663 -21.405  1.00 84.07           C  
ATOM   2819  HG2 ARG B  26       4.721  11.745 -21.194  1.00 84.07           H  
ATOM   2820  HG3 ARG B  26       3.427  12.458 -22.173  1.00 84.07           H  
ATOM   2821  CD  ARG B  26       5.163  13.724 -21.899  1.00 84.07           C  
ATOM   2822  HD2 ARG B  26       5.888  13.914 -21.107  1.00 84.07           H  
ATOM   2823  HD3 ARG B  26       5.715  13.329 -22.752  1.00 84.07           H  
ATOM   2824  NE  ARG B  26       4.482  14.988 -22.242  1.00 84.07           N  
ATOM   2825  HE  ARG B  26       4.290  15.596 -21.459  1.00 84.07           H  
ATOM   2826  NH1 ARG B  26       4.222  14.620 -24.487  1.00 84.07           N  
ATOM   2827 HH11 ARG B  26       3.895  14.920 -25.394  1.00 84.07           H  
ATOM   2828 HH12 ARG B  26       4.647  13.716 -24.337  1.00 84.07           H  
ATOM   2829  NH2 ARG B  26       3.412  16.492 -23.565  1.00 84.07           N  
ATOM   2830 HH21 ARG B  26       3.019  16.773 -24.452  1.00 84.07           H  
ATOM   2831 HH22 ARG B  26       3.272  17.067 -22.746  1.00 84.07           H  
ATOM   2832  CZ  ARG B  26       4.040  15.358 -23.427  1.00 84.07           C  
ATOM   2833  N   GLU B  27       1.333  13.136 -17.705  1.00 87.31           N  
ATOM   2834  H   GLU B  27       0.767  13.499 -18.459  1.00 87.31           H  
ATOM   2835  CA  GLU B  27       0.894  13.429 -16.333  1.00 87.31           C  
ATOM   2836  HA  GLU B  27       1.719  13.849 -15.758  1.00 87.31           H  
ATOM   2837  C   GLU B  27       0.444  12.135 -15.617  1.00 87.31           C  
ATOM   2838  CB  GLU B  27      -0.246  14.472 -16.389  1.00 87.31           C  
ATOM   2839  HB2 GLU B  27      -1.026  14.075 -17.039  1.00 87.31           H  
ATOM   2840  HB3 GLU B  27      -0.671  14.594 -15.393  1.00 87.31           H  
ATOM   2841  O   GLU B  27       0.829  11.874 -14.486  1.00 87.31           O  
ATOM   2842  CG  GLU B  27       0.200  15.860 -16.910  1.00 87.31           C  
ATOM   2843  HG2 GLU B  27       0.884  15.726 -17.748  1.00 87.31           H  
ATOM   2844  HG3 GLU B  27       0.755  16.366 -16.119  1.00 87.31           H  
ATOM   2845  CD  GLU B  27      -0.949  16.773 -17.397  1.00 87.31           C  
ATOM   2846  OE1 GLU B  27      -0.637  17.904 -17.858  1.00 87.31           O  
ATOM   2847  OE2 GLU B  27      -2.118  16.315 -17.454  1.00 87.31           O  
ATOM   2848  N   LEU B  28      -0.297  11.253 -16.294  1.00 87.85           N  
ATOM   2849  H   LEU B  28      -0.629  11.502 -17.215  1.00 87.85           H  
ATOM   2850  CA  LEU B  28      -0.720   9.969 -15.716  1.00 87.85           C  
ATOM   2851  HA  LEU B  28      -1.140  10.147 -14.725  1.00 87.85           H  
ATOM   2852  C   LEU B  28       0.438   8.976 -15.514  1.00 87.85           C  
ATOM   2853  CB  LEU B  28      -1.799   9.359 -16.622  1.00 87.85           C  
ATOM   2854  HB2 LEU B  28      -1.939   8.312 -16.353  1.00 87.85           H  
ATOM   2855  HB3 LEU B  28      -1.438   9.389 -17.650  1.00 87.85           H  
ATOM   2856  O   LEU B  28       0.496   8.298 -14.494  1.00 87.85           O  
ATOM   2857  CG  LEU B  28      -3.158  10.073 -16.532  1.00 87.85           C  
ATOM   2858  HG  LEU B  28      -3.026  11.153 -16.594  1.00 87.85           H  
ATOM   2859  CD1 LEU B  28      -4.030   9.630 -17.707  1.00 87.85           C  
ATOM   2860 HD11 LEU B  28      -4.204   8.555 -17.648  1.00 87.85           H  
ATOM   2861 HD12 LEU B  28      -4.987  10.149 -17.659  1.00 87.85           H  
ATOM   2862 HD13 LEU B  28      -3.533   9.871 -18.646  1.00 87.85           H  
ATOM   2863  CD2 LEU B  28      -3.884   9.735 -15.230  1.00 87.85           C  
ATOM   2864 HD21 LEU B  28      -3.348  10.156 -14.380  1.00 87.85           H  
ATOM   2865 HD22 LEU B  28      -4.895  10.144 -15.246  1.00 87.85           H  
ATOM   2866 HD23 LEU B  28      -3.951   8.655 -15.105  1.00 87.85           H  
ATOM   2867  N   GLU B  29       1.350   8.862 -16.484  1.00 85.47           N  
ATOM   2868  H   GLU B  29       1.210   9.389 -17.334  1.00 85.47           H  
ATOM   2869  CA  GLU B  29       2.439   7.874 -16.438  1.00 85.47           C  
ATOM   2870  HA  GLU B  29       2.089   6.970 -15.939  1.00 85.47           H  
ATOM   2871  C   GLU B  29       3.655   8.365 -15.640  1.00 85.47           C  
ATOM   2872  CB  GLU B  29       2.875   7.490 -17.871  1.00 85.47           C  
ATOM   2873  HB2 GLU B  29       3.132   8.396 -18.420  1.00 85.47           H  
ATOM   2874  HB3 GLU B  29       3.769   6.870 -17.807  1.00 85.47           H  
ATOM   2875  O   GLU B  29       4.276   7.589 -14.925  1.00 85.47           O  
ATOM   2876  CG  GLU B  29       1.801   6.703 -18.646  1.00 85.47           C  
ATOM   2877  HG2 GLU B  29       1.550   5.813 -18.068  1.00 85.47           H  
ATOM   2878  HG3 GLU B  29       0.902   7.314 -18.723  1.00 85.47           H  
ATOM   2879  CD  GLU B  29       2.219   6.268 -20.069  1.00 85.47           C  
ATOM   2880  OE1 GLU B  29       1.496   5.418 -20.655  1.00 85.47           O  
ATOM   2881  OE2 GLU B  29       3.232   6.780 -20.615  1.00 85.47           O  
ATOM   2882  N   SER B  30       4.027   9.639 -15.784  1.00 83.07           N  
ATOM   2883  H   SER B  30       3.398  10.263 -16.267  1.00 83.07           H  
ATOM   2884  CA  SER B  30       5.400  10.109 -15.540  1.00 83.07           C  
ATOM   2885  HA  SER B  30       5.836   9.503 -14.746  1.00 83.07           H  
ATOM   2886  C   SER B  30       5.480  11.563 -15.045  1.00 83.07           C  
ATOM   2887  CB  SER B  30       6.253   9.875 -16.804  1.00 83.07           C  
ATOM   2888  HB2 SER B  30       6.350   8.801 -16.964  1.00 83.07           H  
ATOM   2889  HB3 SER B  30       7.254  10.280 -16.656  1.00 83.07           H  
ATOM   2890  O   SER B  30       6.446  12.262 -15.357  1.00 83.07           O  
ATOM   2891  OG  SER B  30       5.655  10.463 -17.961  1.00 83.07           O  
ATOM   2892  HG  SER B  30       5.019  11.090 -17.609  1.00 83.07           H  
ATOM   2893  N   ASP B  31       4.470  12.050 -14.312  1.00 87.55           N  
ATOM   2894  H   ASP B  31       3.653  11.484 -14.132  1.00 87.55           H  
ATOM   2895  CA  ASP B  31       4.544  13.392 -13.716  1.00 87.55           C  
ATOM   2896  HA  ASP B  31       4.760  14.069 -14.542  1.00 87.55           H  
ATOM   2897  C   ASP B  31       5.671  13.439 -12.663  1.00 87.55           C  
ATOM   2898  CB  ASP B  31       3.205  13.833 -13.098  1.00 87.55           C  
ATOM   2899  HB2 ASP B  31       2.399  13.338 -13.641  1.00 87.55           H  
ATOM   2900  HB3 ASP B  31       3.148  13.507 -12.060  1.00 87.55           H  
ATOM   2901  O   ASP B  31       5.757  12.511 -11.837  1.00 87.55           O  
ATOM   2902  CG  ASP B  31       2.913  15.339 -13.189  1.00 87.55           C  
ATOM   2903  OD1 ASP B  31       3.671  16.058 -13.882  1.00 87.55           O  
ATOM   2904  OD2 ASP B  31       1.882  15.751 -12.617  1.00 87.55           O  
ATOM   2905  N   PRO B  32       6.546  14.464 -12.672  1.00 92.88           N  
ATOM   2906  CA  PRO B  32       7.564  14.640 -11.646  1.00 92.88           C  
ATOM   2907  HA  PRO B  32       8.076  13.692 -11.481  1.00 92.88           H  
ATOM   2908  C   PRO B  32       6.926  15.120 -10.340  1.00 92.88           C  
ATOM   2909  CB  PRO B  32       8.560  15.668 -12.203  1.00 92.88           C  
ATOM   2910  HB2 PRO B  32       9.585  15.308 -12.106  1.00 92.88           H  
ATOM   2911  HB3 PRO B  32       8.443  16.626 -11.698  1.00 92.88           H  
ATOM   2912  O   PRO B  32       6.164  16.091 -10.331  1.00 92.88           O  
ATOM   2913  CG  PRO B  32       8.195  15.822 -13.677  1.00 92.88           C  
ATOM   2914  HG2 PRO B  32       8.742  15.088 -14.269  1.00 92.88           H  
ATOM   2915  HG3 PRO B  32       8.386  16.833 -14.039  1.00 92.88           H  
ATOM   2916  CD  PRO B  32       6.712  15.484 -13.697  1.00 92.88           C  
ATOM   2917  HD2 PRO B  32       6.442  15.130 -14.692  1.00 92.88           H  
ATOM   2918  HD3 PRO B  32       6.130  16.366 -13.430  1.00 92.88           H  
ATOM   2919  N   MET B  33       7.282  14.486  -9.225  1.00 98.03           N  
ATOM   2920  H   MET B  33       7.955  13.736  -9.283  1.00 98.03           H  
ATOM   2921  CA  MET B  33       6.760  14.846  -7.902  1.00 98.03           C  
ATOM   2922  HA  MET B  33       5.887  15.489  -8.016  1.00 98.03           H  
ATOM   2923  C   MET B  33       7.802  15.645  -7.124  1.00 98.03           C  
ATOM   2924  CB  MET B  33       6.293  13.593  -7.149  1.00 98.03           C  
ATOM   2925  HB2 MET B  33       7.132  12.906  -7.034  1.00 98.03           H  
ATOM   2926  HB3 MET B  33       5.938  13.877  -6.158  1.00 98.03           H  
ATOM   2927  O   MET B  33       8.952  15.230  -7.015  1.00 98.03           O  
ATOM   2928  CG  MET B  33       5.158  12.883  -7.900  1.00 98.03           C  
ATOM   2929  HG2 MET B  33       4.890  11.971  -7.365  1.00 98.03           H  
ATOM   2930  HG3 MET B  33       5.508  12.594  -8.890  1.00 98.03           H  
ATOM   2931  SD  MET B  33       3.641  13.846  -8.077  1.00 98.03           S  
ATOM   2932  CE  MET B  33       2.700  12.683  -9.084  1.00 98.03           C  
ATOM   2933  HE1 MET B  33       2.597  11.743  -8.541  1.00 98.03           H  
ATOM   2934  HE2 MET B  33       1.710  13.087  -9.294  1.00 98.03           H  
ATOM   2935  HE3 MET B  33       3.228  12.506 -10.021  1.00 98.03           H  
ATOM   2936  N   ALA B  34       7.418  16.802  -6.599  1.00 98.62           N  
ATOM   2937  H   ALA B  34       6.430  17.014  -6.602  1.00 98.62           H  
ATOM   2938  CA  ALA B  34       8.265  17.633  -5.760  1.00 98.62           C  
ATOM   2939  HA  ALA B  34       9.290  17.601  -6.128  1.00 98.62           H  
ATOM   2940  C   ALA B  34       8.251  17.124  -4.313  1.00 98.62           C  
ATOM   2941  CB  ALA B  34       7.764  19.078  -5.848  1.00 98.62           C  
ATOM   2942  HB1 ALA B  34       8.312  19.696  -5.136  1.00 98.62           H  
ATOM   2943  HB2 ALA B  34       6.705  19.120  -5.597  1.00 98.62           H  
ATOM   2944  HB3 ALA B  34       7.918  19.463  -6.856  1.00 98.62           H  
ATOM   2945  O   ALA B  34       7.183  16.924  -3.739  1.00 98.62           O  
ATOM   2946  N   ILE B  35       9.433  16.991  -3.710  1.00 98.82           N  
ATOM   2947  H   ILE B  35      10.266  17.159  -4.256  1.00 98.82           H  
ATOM   2948  CA  ILE B  35       9.584  16.955  -2.252  1.00 98.82           C  
ATOM   2949  HA  ILE B  35       8.734  16.441  -1.802  1.00 98.82           H  
ATOM   2950  C   ILE B  35       9.572  18.412  -1.785  1.00 98.82           C  
ATOM   2951  CB  ILE B  35      10.881  16.213  -1.841  1.00 98.82           C  
ATOM   2952  HB  ILE B  35      11.732  16.728  -2.286  1.00 98.82           H  
ATOM   2953  O   ILE B  35      10.467  19.171  -2.161  1.00 98.82           O  
ATOM   2954  CG1 ILE B  35      10.876  14.749  -2.340  1.00 98.82           C  
ATOM   2955 HG12 ILE B  35      10.612  14.723  -3.398  1.00 98.82           H  
ATOM   2956 HG13 ILE B  35      10.119  14.195  -1.784  1.00 98.82           H  
ATOM   2957  CG2 ILE B  35      11.036  16.237  -0.309  1.00 98.82           C  
ATOM   2958 HG21 ILE B  35      10.208  15.709   0.165  1.00 98.82           H  
ATOM   2959 HG22 ILE B  35      11.975  15.767  -0.014  1.00 98.82           H  
ATOM   2960 HG23 ILE B  35      11.052  17.261   0.064  1.00 98.82           H  
ATOM   2961  CD1 ILE B  35      12.206  14.002  -2.189  1.00 98.82           C  
ATOM   2962 HD11 ILE B  35      12.999  14.549  -2.699  1.00 98.82           H  
ATOM   2963 HD12 ILE B  35      12.115  13.014  -2.639  1.00 98.82           H  
ATOM   2964 HD13 ILE B  35      12.458  13.877  -1.136  1.00 98.82           H  
ATOM   2965  N   VAL B  36       8.564  18.813  -1.008  1.00 98.52           N  
ATOM   2966  H   VAL B  36       7.850  18.137  -0.777  1.00 98.52           H  
ATOM   2967  CA  VAL B  36       8.399  20.200  -0.520  1.00 98.52           C  
ATOM   2968  HA  VAL B  36       9.129  20.838  -1.017  1.00 98.52           H  
ATOM   2969  C   VAL B  36       8.700  20.353   0.973  1.00 98.52           C  
ATOM   2970  CB  VAL B  36       7.013  20.777  -0.878  1.00 98.52           C  
ATOM   2971  HB  VAL B  36       6.946  21.780  -0.456  1.00 98.52           H  
ATOM   2972  O   VAL B  36       9.154  21.410   1.403  1.00 98.52           O  
ATOM   2973  CG1 VAL B  36       6.859  20.903  -2.399  1.00 98.52           C  
ATOM   2974 HG11 VAL B  36       7.677  21.499  -2.804  1.00 98.52           H  
ATOM   2975 HG12 VAL B  36       5.917  21.403  -2.625  1.00 98.52           H  
ATOM   2976 HG13 VAL B  36       6.854  19.918  -2.865  1.00 98.52           H  
ATOM   2977  CG2 VAL B  36       5.839  19.953  -0.337  1.00 98.52           C  
ATOM   2978 HG21 VAL B  36       5.811  18.968  -0.803  1.00 98.52           H  
ATOM   2979 HG22 VAL B  36       5.923  19.847   0.745  1.00 98.52           H  
ATOM   2980 HG23 VAL B  36       4.904  20.467  -0.561  1.00 98.52           H  
ATOM   2981  N   GLY B  37       8.536  19.281   1.752  1.00 98.70           N  
ATOM   2982  H   GLY B  37       8.192  18.433   1.324  1.00 98.70           H  
ATOM   2983  CA  GLY B  37       8.874  19.219   3.175  1.00 98.70           C  
ATOM   2984  HA2 GLY B  37       9.506  20.063   3.451  1.00 98.70           H  
ATOM   2985  HA3 GLY B  37       7.963  19.269   3.773  1.00 98.70           H  
ATOM   2986  C   GLY B  37       9.596  17.921   3.523  1.00 98.70           C  
ATOM   2987  O   GLY B  37       9.396  16.903   2.861  1.00 98.70           O  
ATOM   2988  N   MET B  38      10.442  17.965   4.554  1.00 98.80           N  
ATOM   2989  H   MET B  38      10.521  18.830   5.069  1.00 98.80           H  
ATOM   2990  CA  MET B  38      11.107  16.796   5.140  1.00 98.80           C  
ATOM   2991  HA  MET B  38      10.488  15.914   4.976  1.00 98.80           H  
ATOM   2992  C   MET B  38      11.288  17.002   6.647  1.00 98.80           C  
ATOM   2993  CB  MET B  38      12.495  16.545   4.524  1.00 98.80           C  
ATOM   2994  HB2 MET B  38      12.891  15.619   4.942  1.00 98.80           H  
ATOM   2995  HB3 MET B  38      13.156  17.362   4.812  1.00 98.80           H  
ATOM   2996  O   MET B  38      11.677  18.096   7.072  1.00 98.80           O  
ATOM   2997  CG  MET B  38      12.514  16.435   2.998  1.00 98.80           C  
ATOM   2998  HG2 MET B  38      11.714  15.763   2.689  1.00 98.80           H  
ATOM   2999  HG3 MET B  38      12.302  17.417   2.575  1.00 98.80           H  
ATOM   3000  SD  MET B  38      14.072  15.827   2.288  1.00 98.80           S  
ATOM   3001  CE  MET B  38      15.260  17.050   2.909  1.00 98.80           C  
ATOM   3002  HE1 MET B  38      16.260  16.791   2.561  1.00 98.80           H  
ATOM   3003  HE2 MET B  38      15.261  17.050   3.999  1.00 98.80           H  
ATOM   3004  HE3 MET B  38      14.997  18.043   2.544  1.00 98.80           H  
ATOM   3005  N   SER B  39      11.078  15.948   7.427  1.00 98.76           N  
ATOM   3006  H   SER B  39      10.729  15.097   7.009  1.00 98.76           H  
ATOM   3007  CA  SER B  39      11.369  15.863   8.862  1.00 98.76           C  
ATOM   3008  HA  SER B  39      12.127  16.601   9.125  1.00 98.76           H  
ATOM   3009  C   SER B  39      11.923  14.474   9.183  1.00 98.76           C  
ATOM   3010  CB  SER B  39      10.121  16.152   9.708  1.00 98.76           C  
ATOM   3011  HB2 SER B  39       9.775  17.168   9.516  1.00 98.76           H  
ATOM   3012  HB3 SER B  39      10.354  16.048  10.767  1.00 98.76           H  
ATOM   3013  O   SER B  39      11.656  13.494   8.479  1.00 98.76           O  
ATOM   3014  OG  SER B  39       9.115  15.239   9.348  1.00 98.76           O  
ATOM   3015  HG  SER B  39       8.320  15.422   9.854  1.00 98.76           H  
ATOM   3016  N   CYS B  40      12.755  14.384  10.215  1.00 98.76           N  
ATOM   3017  H   CYS B  40      12.928  15.186  10.803  1.00 98.76           H  
ATOM   3018  CA  CYS B  40      13.308  13.111  10.653  1.00 98.76           C  
ATOM   3019  HA  CYS B  40      12.492  12.389  10.693  1.00 98.76           H  
ATOM   3020  C   CYS B  40      13.920  13.204  12.044  1.00 98.76           C  
ATOM   3021  CB  CYS B  40      14.378  12.614   9.667  1.00 98.76           C  
ATOM   3022  HB2 CYS B  40      13.918  12.416   8.699  1.00 98.76           H  
ATOM   3023  HB3 CYS B  40      14.778  11.675  10.049  1.00 98.76           H  
ATOM   3024  O   CYS B  40      14.448  14.250  12.423  1.00 98.76           O  
ATOM   3025  SG  CYS B  40      15.725  13.824   9.467  1.00 98.76           S  
ATOM   3026  HG  CYS B  40      15.876  14.099  10.766  1.00 98.76           H  
ATOM   3027  N   ARG B  41      13.945  12.071  12.745  1.00 98.68           N  
ATOM   3028  H   ARG B  41      13.531  11.248  12.330  1.00 98.68           H  
ATOM   3029  CA  ARG B  41      14.722  11.891  13.972  1.00 98.68           C  
ATOM   3030  HA  ARG B  41      15.442  12.706  14.049  1.00 98.68           H  
ATOM   3031  C   ARG B  41      15.506  10.594  13.887  1.00 98.68           C  
ATOM   3032  CB  ARG B  41      13.829  11.935  15.218  1.00 98.68           C  
ATOM   3033  HB2 ARG B  41      13.173  11.065  15.224  1.00 98.68           H  
ATOM   3034  HB3 ARG B  41      14.462  11.884  16.104  1.00 98.68           H  
ATOM   3035  O   ARG B  41      14.958   9.580  13.454  1.00 98.68           O  
ATOM   3036  CG  ARG B  41      12.987  13.217  15.283  1.00 98.68           C  
ATOM   3037  HG2 ARG B  41      12.376  13.320  14.387  1.00 98.68           H  
ATOM   3038  HG3 ARG B  41      13.639  14.086  15.372  1.00 98.68           H  
ATOM   3039  CD  ARG B  41      12.048  13.165  16.476  1.00 98.68           C  
ATOM   3040  HD2 ARG B  41      11.389  12.305  16.352  1.00 98.68           H  
ATOM   3041  HD3 ARG B  41      12.627  13.037  17.390  1.00 98.68           H  
ATOM   3042  NE  ARG B  41      11.237  14.388  16.573  1.00 98.68           N  
ATOM   3043  HE  ARG B  41      11.403  15.158  15.941  1.00 98.68           H  
ATOM   3044  NH1 ARG B  41       9.848  13.603  18.219  1.00 98.68           N  
ATOM   3045 HH11 ARG B  41      10.171  12.651  18.124  1.00 98.68           H  
ATOM   3046 HH12 ARG B  41       9.101  13.842  18.856  1.00 98.68           H  
ATOM   3047  NH2 ARG B  41       9.689  15.704  17.581  1.00 98.68           N  
ATOM   3048 HH21 ARG B  41       8.939  15.739  18.257  1.00 98.68           H  
ATOM   3049 HH22 ARG B  41       9.785  16.421  16.876  1.00 98.68           H  
ATOM   3050  CZ  ARG B  41      10.270  14.558  17.446  1.00 98.68           C  
ATOM   3051  N   PHE B  42      16.768  10.646  14.294  1.00 98.52           N  
ATOM   3052  H   PHE B  42      17.077  11.497  14.742  1.00 98.52           H  
ATOM   3053  CA  PHE B  42      17.708   9.523  14.302  1.00 98.52           C  
ATOM   3054  HA  PHE B  42      17.157   8.585  14.383  1.00 98.52           H  
ATOM   3055  C   PHE B  42      18.626   9.628  15.528  1.00 98.52           C  
ATOM   3056  CB  PHE B  42      18.528   9.503  12.997  1.00 98.52           C  
ATOM   3057  HB2 PHE B  42      19.131  10.410  12.946  1.00 98.52           H  
ATOM   3058  HB3 PHE B  42      19.219   8.661  13.028  1.00 98.52           H  
ATOM   3059  O   PHE B  42      18.578  10.612  16.266  1.00 98.52           O  
ATOM   3060  CG  PHE B  42      17.716   9.376  11.721  1.00 98.52           C  
ATOM   3061  CD1 PHE B  42      16.995   8.197  11.460  1.00 98.52           C  
ATOM   3062  HD1 PHE B  42      17.029   7.387  12.174  1.00 98.52           H  
ATOM   3063  CD2 PHE B  42      17.673  10.433  10.794  1.00 98.52           C  
ATOM   3064  HD2 PHE B  42      18.212  11.348  10.988  1.00 98.52           H  
ATOM   3065  CE1 PHE B  42      16.220   8.082  10.292  1.00 98.52           C  
ATOM   3066  HE1 PHE B  42      15.639   7.189  10.116  1.00 98.52           H  
ATOM   3067  CE2 PHE B  42      16.923  10.310   9.615  1.00 98.52           C  
ATOM   3068  HE2 PHE B  42      16.880  11.127   8.911  1.00 98.52           H  
ATOM   3069  CZ  PHE B  42      16.188   9.142   9.370  1.00 98.52           C  
ATOM   3070  HZ  PHE B  42      15.594   9.071   8.471  1.00 98.52           H  
ATOM   3071  N   ALA B  43      19.456   8.610  15.743  1.00 97.52           N  
ATOM   3072  H   ALA B  43      19.429   7.817  15.118  1.00 97.52           H  
ATOM   3073  CA  ALA B  43      20.381   8.547  16.870  1.00 97.52           C  
ATOM   3074  HA  ALA B  43      19.791   8.561  17.786  1.00 97.52           H  
ATOM   3075  C   ALA B  43      21.365   9.727  16.954  1.00 97.52           C  
ATOM   3076  CB  ALA B  43      21.140   7.222  16.772  1.00 97.52           C  
ATOM   3077  HB1 ALA B  43      20.426   6.402  16.698  1.00 97.52           H  
ATOM   3078  HB2 ALA B  43      21.790   7.231  15.896  1.00 97.52           H  
ATOM   3079  HB3 ALA B  43      21.751   7.079  17.663  1.00 97.52           H  
ATOM   3080  O   ALA B  43      21.688  10.363  15.948  1.00 97.52           O  
ATOM   3081  N   GLY B  44      21.881   9.983  18.158  1.00 96.02           N  
ATOM   3082  H   GLY B  44      21.471   9.528  18.961  1.00 96.02           H  
ATOM   3083  CA  GLY B  44      22.896  11.009  18.403  1.00 96.02           C  
ATOM   3084  HA2 GLY B  44      23.709  10.896  17.686  1.00 96.02           H  
ATOM   3085  HA3 GLY B  44      23.288  10.870  19.410  1.00 96.02           H  
ATOM   3086  C   GLY B  44      22.350  12.434  18.307  1.00 96.02           C  
ATOM   3087  O   GLY B  44      23.048  13.339  17.844  1.00 96.02           O  
ATOM   3088  N   GLY B  45      21.098  12.618  18.718  1.00 95.52           N  
ATOM   3089  H   GLY B  45      20.664  11.841  19.195  1.00 95.52           H  
ATOM   3090  CA  GLY B  45      20.445  13.915  18.843  1.00 95.52           C  
ATOM   3091  HA2 GLY B  45      21.135  14.614  19.315  1.00 95.52           H  
ATOM   3092  HA3 GLY B  45      19.582  13.793  19.498  1.00 95.52           H  
ATOM   3093  C   GLY B  45      19.958  14.531  17.533  1.00 95.52           C  
ATOM   3094  O   GLY B  45      19.629  15.717  17.535  1.00 95.52           O  
ATOM   3095  N   ILE B  46      19.893  13.772  16.433  1.00 97.73           N  
ATOM   3096  H   ILE B  46      20.126  12.793  16.517  1.00 97.73           H  
ATOM   3097  CA  ILE B  46      19.366  14.261  15.150  1.00 97.73           C  
ATOM   3098  HA  ILE B  46      19.839  15.217  14.925  1.00 97.73           H  
ATOM   3099  C   ILE B  46      17.857  14.496  15.274  1.00 97.73           C  
ATOM   3100  CB  ILE B  46      19.699  13.276  14.005  1.00 97.73           C  
ATOM   3101  HB  ILE B  46      19.405  12.275  14.322  1.00 97.73           H  
ATOM   3102  O   ILE B  46      17.100  13.548  15.489  1.00 97.73           O  
ATOM   3103  CG1 ILE B  46      21.218  13.270  13.720  1.00 97.73           C  
ATOM   3104 HG12 ILE B  46      21.503  14.221  13.269  1.00 97.73           H  
ATOM   3105 HG13 ILE B  46      21.763  13.169  14.658  1.00 97.73           H  
ATOM   3106  CG2 ILE B  46      18.912  13.627  12.725  1.00 97.73           C  
ATOM   3107 HG21 ILE B  46      19.085  14.665  12.441  1.00 97.73           H  
ATOM   3108 HG22 ILE B  46      19.227  12.994  11.896  1.00 97.73           H  
ATOM   3109 HG23 ILE B  46      17.843  13.469  12.870  1.00 97.73           H  
ATOM   3110  CD1 ILE B  46      21.676  12.125  12.807  1.00 97.73           C  
ATOM   3111 HD11 ILE B  46      21.192  12.169  11.831  1.00 97.73           H  
ATOM   3112 HD12 ILE B  46      22.752  12.208  12.650  1.00 97.73           H  
ATOM   3113 HD13 ILE B  46      21.454  11.166  13.275  1.00 97.73           H  
ATOM   3114  N   ARG B  47      17.413  15.747  15.088  1.00 96.50           N  
ATOM   3115  H   ARG B  47      18.090  16.487  14.968  1.00 96.50           H  
ATOM   3116  CA  ARG B  47      15.992  16.150  15.150  1.00 96.50           C  
ATOM   3117  HA  ARG B  47      15.375  15.258  15.260  1.00 96.50           H  
ATOM   3118  C   ARG B  47      15.494  16.821  13.868  1.00 96.50           C  
ATOM   3119  CB  ARG B  47      15.756  17.057  16.367  1.00 96.50           C  
ATOM   3120  HB2 ARG B  47      14.701  17.329  16.414  1.00 96.50           H  
ATOM   3121  HB3 ARG B  47      16.343  17.966  16.242  1.00 96.50           H  
ATOM   3122  O   ARG B  47      14.354  17.270  13.803  1.00 96.50           O  
ATOM   3123  CG  ARG B  47      16.144  16.381  17.688  1.00 96.50           C  
ATOM   3124  HG2 ARG B  47      17.190  16.079  17.643  1.00 96.50           H  
ATOM   3125  HG3 ARG B  47      15.532  15.493  17.847  1.00 96.50           H  
ATOM   3126  CD  ARG B  47      15.973  17.346  18.861  1.00 96.50           C  
ATOM   3127  HD2 ARG B  47      16.328  18.333  18.563  1.00 96.50           H  
ATOM   3128  HD3 ARG B  47      14.912  17.409  19.104  1.00 96.50           H  
ATOM   3129  NE  ARG B  47      16.766  16.893  20.017  1.00 96.50           N  
ATOM   3130  HE  ARG B  47      17.594  16.358  19.794  1.00 96.50           H  
ATOM   3131  NH1 ARG B  47      15.481  17.801  21.688  1.00 96.50           N  
ATOM   3132 HH11 ARG B  47      14.838  18.131  20.983  1.00 96.50           H  
ATOM   3133 HH12 ARG B  47      15.222  17.824  22.664  1.00 96.50           H  
ATOM   3134  NH2 ARG B  47      17.284  16.589  22.208  1.00 96.50           N  
ATOM   3135 HH21 ARG B  47      17.023  16.642  23.182  1.00 96.50           H  
ATOM   3136 HH22 ARG B  47      18.030  15.966  21.934  1.00 96.50           H  
ATOM   3137  CZ  ARG B  47      16.510  17.102  21.294  1.00 96.50           C  
ATOM   3138  N   SER B  48      16.347  16.926  12.854  1.00 97.50           N  
ATOM   3139  H   SER B  48      17.303  16.641  13.011  1.00 97.50           H  
ATOM   3140  CA  SER B  48      16.030  17.575  11.588  1.00 97.50           C  
ATOM   3141  HA  SER B  48      14.978  17.387  11.373  1.00 97.50           H  
ATOM   3142  C   SER B  48      16.881  17.036  10.430  1.00 97.50           C  
ATOM   3143  CB  SER B  48      16.235  19.087  11.732  1.00 97.50           C  
ATOM   3144  HB2 SER B  48      15.875  19.583  10.830  1.00 97.50           H  
ATOM   3145  HB3 SER B  48      15.667  19.459  12.585  1.00 97.50           H  
ATOM   3146  O   SER B  48      17.937  16.433  10.652  1.00 97.50           O  
ATOM   3147  OG  SER B  48      17.597  19.403  11.898  1.00 97.50           O  
ATOM   3148  HG  SER B  48      17.857  19.156  12.788  1.00 97.50           H  
ATOM   3149  N   PRO B  49      16.469  17.279   9.171  1.00 98.60           N  
ATOM   3150  CA  PRO B  49      17.296  17.003   8.000  1.00 98.60           C  
ATOM   3151  HA  PRO B  49      17.475  15.929   7.946  1.00 98.60           H  
ATOM   3152  C   PRO B  49      18.646  17.733   8.002  1.00 98.60           C  
ATOM   3153  CB  PRO B  49      16.453  17.443   6.799  1.00 98.60           C  
ATOM   3154  HB2 PRO B  49      16.650  18.489   6.566  1.00 98.60           H  
ATOM   3155  HB3 PRO B  49      16.643  16.819   5.926  1.00 98.60           H  
ATOM   3156  O   PRO B  49      19.588  17.252   7.373  1.00 98.60           O  
ATOM   3157  CG  PRO B  49      15.018  17.310   7.300  1.00 98.60           C  
ATOM   3158  HG2 PRO B  49      14.342  17.971   6.757  1.00 98.60           H  
ATOM   3159  HG3 PRO B  49      14.692  16.271   7.235  1.00 98.60           H  
ATOM   3160  CD  PRO B  49      15.148  17.724   8.761  1.00 98.60           C  
ATOM   3161  HD2 PRO B  49      14.358  17.258   9.349  1.00 98.60           H  
ATOM   3162  HD3 PRO B  49      15.104  18.810   8.841  1.00 98.60           H  
ATOM   3163  N   GLU B  50      18.761  18.901   8.638  1.00 97.26           N  
ATOM   3164  H   GLU B  50      17.957  19.312   9.092  1.00 97.26           H  
ATOM   3165  CA  GLU B  50      20.028  19.634   8.759  1.00 97.26           C  
ATOM   3166  HA  GLU B  50      20.568  19.573   7.814  1.00 97.26           H  
ATOM   3167  C   GLU B  50      20.944  18.989   9.804  1.00 97.26           C  
ATOM   3168  CB  GLU B  50      19.803  21.129   9.046  1.00 97.26           C  
ATOM   3169  HB2 GLU B  50      19.262  21.254   9.984  1.00 97.26           H  
ATOM   3170  HB3 GLU B  50      20.783  21.590   9.170  1.00 97.26           H  
ATOM   3171  O   GLU B  50      22.108  18.765   9.493  1.00 97.26           O  
ATOM   3172  CG  GLU B  50      19.083  21.878   7.905  1.00 97.26           C  
ATOM   3173  HG2 GLU B  50      19.565  21.631   6.959  1.00 97.26           H  
ATOM   3174  HG3 GLU B  50      19.207  22.949   8.067  1.00 97.26           H  
ATOM   3175  CD  GLU B  50      17.581  21.579   7.811  1.00 97.26           C  
ATOM   3176  OE1 GLU B  50      16.973  21.819   6.740  1.00 97.26           O  
ATOM   3177  OE2 GLU B  50      16.986  21.105   8.806  1.00 97.26           O  
ATOM   3178  N   ASP B  51      20.424  18.559  10.961  1.00 97.89           N  
ATOM   3179  H   ASP B  51      19.473  18.807  11.194  1.00 97.89           H  
ATOM   3180  CA  ASP B  51      21.222  17.794  11.939  1.00 97.89           C  
ATOM   3181  HA  ASP B  51      22.071  18.400  12.252  1.00 97.89           H  
ATOM   3182  C   ASP B  51      21.751  16.485  11.323  1.00 97.89           C  
ATOM   3183  CB  ASP B  51      20.401  17.416  13.182  1.00 97.89           C  
ATOM   3184  HB2 ASP B  51      21.057  16.905  13.886  1.00 97.89           H  
ATOM   3185  HB3 ASP B  51      19.625  16.713  12.880  1.00 97.89           H  
ATOM   3186  O   ASP B  51      22.905  16.103  11.539  1.00 97.89           O  
ATOM   3187  CG  ASP B  51      19.728  18.573  13.908  1.00 97.89           C  
ATOM   3188  OD1 ASP B  51      20.392  19.588  14.186  1.00 97.89           O  
ATOM   3189  OD2 ASP B  51      18.508  18.415  14.163  1.00 97.89           O  
ATOM   3190  N   LEU B  52      20.919  15.808  10.517  1.00 98.68           N  
ATOM   3191  H   LEU B  52      19.973  16.152  10.427  1.00 98.68           H  
ATOM   3192  CA  LEU B  52      21.329  14.632   9.746  1.00 98.68           C  
ATOM   3193  HA  LEU B  52      21.717  13.888  10.441  1.00 98.68           H  
ATOM   3194  C   LEU B  52      22.456  14.981   8.769  1.00 98.68           C  
ATOM   3195  CB  LEU B  52      20.121  14.048   8.987  1.00 98.68           C  
ATOM   3196  HB2 LEU B  52      19.356  13.746   9.702  1.00 98.68           H  
ATOM   3197  HB3 LEU B  52      19.694  14.832   8.361  1.00 98.68           H  
ATOM   3198  O   LEU B  52      23.432  14.236   8.676  1.00 98.68           O  
ATOM   3199  CG  LEU B  52      20.478  12.848   8.082  1.00 98.68           C  
ATOM   3200  HG  LEU B  52      21.277  13.122   7.393  1.00 98.68           H  
ATOM   3201  CD1 LEU B  52      20.930  11.628   8.882  1.00 98.68           C  
ATOM   3202 HD11 LEU B  52      21.853  11.852   9.417  1.00 98.68           H  
ATOM   3203 HD12 LEU B  52      21.119  10.801   8.199  1.00 98.68           H  
ATOM   3204 HD13 LEU B  52      20.159  11.335   9.594  1.00 98.68           H  
ATOM   3205  CD2 LEU B  52      19.277  12.457   7.225  1.00 98.68           C  
ATOM   3206 HD21 LEU B  52      18.413  12.273   7.863  1.00 98.68           H  
ATOM   3207 HD22 LEU B  52      19.501  11.564   6.642  1.00 98.68           H  
ATOM   3208 HD23 LEU B  52      19.050  13.278   6.545  1.00 98.68           H  
ATOM   3209  N   TRP B  53      22.316  16.089   8.035  1.00 98.51           N  
ATOM   3210  H   TRP B  53      21.518  16.683   8.209  1.00 98.51           H  
ATOM   3211  CA  TRP B  53      23.329  16.544   7.087  1.00 98.51           C  
ATOM   3212  HA  TRP B  53      23.515  15.747   6.367  1.00 98.51           H  
ATOM   3213  C   TRP B  53      24.661  16.833   7.782  1.00 98.51           C  
ATOM   3214  CB  TRP B  53      22.846  17.767   6.306  1.00 98.51           C  
ATOM   3215  HB2 TRP B  53      22.546  18.553   6.998  1.00 98.51           H  
ATOM   3216  HB3 TRP B  53      21.979  17.491   5.706  1.00 98.51           H  
ATOM   3217  O   TRP B  53      25.683  16.282   7.375  1.00 98.51           O  
ATOM   3218  CG  TRP B  53      23.919  18.303   5.417  1.00 98.51           C  
ATOM   3219  CD1 TRP B  53      24.650  19.412   5.670  1.00 98.51           C  
ATOM   3220  HD1 TRP B  53      24.511  20.065   6.519  1.00 98.51           H  
ATOM   3221  CD2 TRP B  53      24.543  17.665   4.262  1.00 98.51           C  
ATOM   3222  CE2 TRP B  53      25.658  18.458   3.858  1.00 98.51           C  
ATOM   3223  CE3 TRP B  53      24.314  16.463   3.557  1.00 98.51           C  
ATOM   3224  HE3 TRP B  53      23.498  15.823   3.860  1.00 98.51           H  
ATOM   3225  NE1 TRP B  53      25.655  19.524   4.732  1.00 98.51           N  
ATOM   3226  HE1 TRP B  53      26.333  20.272   4.760  1.00 98.51           H  
ATOM   3227  CH2 TRP B  53      26.240  16.881   2.118  1.00 98.51           C  
ATOM   3228  HH2 TRP B  53      26.887  16.568   1.312  1.00 98.51           H  
ATOM   3229  CZ2 TRP B  53      26.500  18.081   2.801  1.00 98.51           C  
ATOM   3230  HZ2 TRP B  53      27.343  18.700   2.531  1.00 98.51           H  
ATOM   3231  CZ3 TRP B  53      25.151  16.076   2.495  1.00 98.51           C  
ATOM   3232  HZ3 TRP B  53      24.963  15.149   1.973  1.00 98.51           H  
ATOM   3233  N   ASP B  54      24.648  17.616   8.859  1.00 98.15           N  
ATOM   3234  H   ASP B  54      23.779  18.055   9.128  1.00 98.15           H  
ATOM   3235  CA  ASP B  54      25.844  17.957   9.630  1.00 98.15           C  
ATOM   3236  HA  ASP B  54      26.566  18.443   8.973  1.00 98.15           H  
ATOM   3237  C   ASP B  54      26.520  16.705  10.204  1.00 98.15           C  
ATOM   3238  CB  ASP B  54      25.466  18.931  10.759  1.00 98.15           C  
ATOM   3239  HB2 ASP B  54      24.560  18.583  11.255  1.00 98.15           H  
ATOM   3240  HB3 ASP B  54      26.269  18.924  11.496  1.00 98.15           H  
ATOM   3241  O   ASP B  54      27.750  16.605  10.216  1.00 98.15           O  
ATOM   3242  CG  ASP B  54      25.279  20.384  10.299  1.00 98.15           C  
ATOM   3243  OD1 ASP B  54      25.511  20.673   9.100  1.00 98.15           O  
ATOM   3244  OD2 ASP B  54      24.999  21.215  11.189  1.00 98.15           O  
ATOM   3245  N   ALA B  55      25.740  15.706  10.630  1.00 98.39           N  
ATOM   3246  H   ALA B  55      24.740  15.845  10.632  1.00 98.39           H  
ATOM   3247  CA  ALA B  55      26.275  14.433  11.092  1.00 98.39           C  
ATOM   3248  HA  ALA B  55      27.039  14.644  11.841  1.00 98.39           H  
ATOM   3249  C   ALA B  55      26.963  13.621   9.980  1.00 98.39           C  
ATOM   3250  CB  ALA B  55      25.157  13.639  11.765  1.00 98.39           C  
ATOM   3251  HB1 ALA B  55      24.353  13.443  11.056  1.00 98.39           H  
ATOM   3252  HB2 ALA B  55      24.753  14.196  12.611  1.00 98.39           H  
ATOM   3253  HB3 ALA B  55      25.566  12.689  12.110  1.00 98.39           H  
ATOM   3254  O   ALA B  55      28.094  13.166  10.183  1.00 98.39           O  
ATOM   3255  N   VAL B  56      26.333  13.450   8.809  1.00 98.34           N  
ATOM   3256  H   VAL B  56      25.415  13.853   8.692  1.00 98.34           H  
ATOM   3257  CA  VAL B  56      26.932  12.669   7.705  1.00 98.34           C  
ATOM   3258  HA  VAL B  56      27.382  11.779   8.144  1.00 98.34           H  
ATOM   3259  C   VAL B  56      28.075  13.415   7.014  1.00 98.34           C  
ATOM   3260  CB  VAL B  56      25.907  12.162   6.671  1.00 98.34           C  
ATOM   3261  HB  VAL B  56      26.445  11.545   5.951  1.00 98.34           H  
ATOM   3262  O   VAL B  56      29.064  12.788   6.637  1.00 98.34           O  
ATOM   3263  CG1 VAL B  56      24.849  11.265   7.323  1.00 98.34           C  
ATOM   3264 HG11 VAL B  56      24.204  10.838   6.555  1.00 98.34           H  
ATOM   3265 HG12 VAL B  56      24.238  11.838   8.020  1.00 98.34           H  
ATOM   3266 HG13 VAL B  56      25.336  10.454   7.864  1.00 98.34           H  
ATOM   3267  CG2 VAL B  56      25.202  13.267   5.876  1.00 98.34           C  
ATOM   3268 HG21 VAL B  56      25.925  13.858   5.314  1.00 98.34           H  
ATOM   3269 HG22 VAL B  56      24.668  13.925   6.561  1.00 98.34           H  
ATOM   3270 HG23 VAL B  56      24.489  12.830   5.178  1.00 98.34           H  
ATOM   3271  N   ALA B  57      27.998  14.744   6.898  1.00 98.11           N  
ATOM   3272  H   ALA B  57      27.158  15.209   7.211  1.00 98.11           H  
ATOM   3273  CA  ALA B  57      29.057  15.578   6.331  1.00 98.11           C  
ATOM   3274  HA  ALA B  57      29.360  15.156   5.373  1.00 98.11           H  
ATOM   3275  C   ALA B  57      30.302  15.612   7.233  1.00 98.11           C  
ATOM   3276  CB  ALA B  57      28.494  16.982   6.080  1.00 98.11           C  
ATOM   3277  HB1 ALA B  57      29.255  17.607   5.613  1.00 98.11           H  
ATOM   3278  HB2 ALA B  57      27.631  16.920   5.418  1.00 98.11           H  
ATOM   3279  HB3 ALA B  57      28.185  17.437   7.021  1.00 98.11           H  
ATOM   3280  O   ALA B  57      31.425  15.547   6.734  1.00 98.11           O  
ATOM   3281  N   ALA B  58      30.119  15.624   8.560  1.00 98.00           N  
ATOM   3282  H   ALA B  58      29.184  15.750   8.920  1.00 98.00           H  
ATOM   3283  CA  ALA B  58      31.206  15.446   9.524  1.00 98.00           C  
ATOM   3284  HA  ALA B  58      32.059  16.036   9.190  1.00 98.00           H  
ATOM   3285  C   ALA B  58      31.696  13.986   9.645  1.00 98.00           C  
ATOM   3286  CB  ALA B  58      30.748  16.002  10.878  1.00 98.00           C  
ATOM   3287  HB1 ALA B  58      30.458  17.046  10.768  1.00 98.00           H  
ATOM   3288  HB2 ALA B  58      29.894  15.429  11.239  1.00 98.00           H  
ATOM   3289  HB3 ALA B  58      31.562  15.930  11.600  1.00 98.00           H  
ATOM   3290  O   ALA B  58      32.673  13.730  10.348  1.00 98.00           O  
ATOM   3291  N   GLY B  59      31.036  13.026   8.984  1.00 97.95           N  
ATOM   3292  H   GLY B  59      30.252  13.295   8.407  1.00 97.95           H  
ATOM   3293  CA  GLY B  59      31.396  11.609   9.024  1.00 97.95           C  
ATOM   3294  HA2 GLY B  59      30.766  11.076   8.312  1.00 97.95           H  
ATOM   3295  HA3 GLY B  59      32.438  11.494   8.726  1.00 97.95           H  
ATOM   3296  C   GLY B  59      31.211  10.958  10.399  1.00 97.95           C  
ATOM   3297  O   GLY B  59      32.019  10.108  10.772  1.00 97.95           O  
ATOM   3298  N   LYS B  60      30.188  11.365  11.165  1.00 98.29           N  
ATOM   3299  H   LYS B  60      29.543  12.040  10.782  1.00 98.29           H  
ATOM   3300  CA  LYS B  60      29.903  10.799  12.493  1.00 98.29           C  
ATOM   3301  HA  LYS B  60      30.836  10.757  13.055  1.00 98.29           H  
ATOM   3302  C   LYS B  60      29.362   9.369  12.395  1.00 98.29           C  
ATOM   3303  CB  LYS B  60      28.905  11.666  13.275  1.00 98.29           C  
ATOM   3304  HB2 LYS B  60      27.980  11.740  12.703  1.00 98.29           H  
ATOM   3305  HB3 LYS B  60      28.680  11.152  14.209  1.00 98.29           H  
ATOM   3306  O   LYS B  60      28.429   9.105  11.635  1.00 98.29           O  
ATOM   3307  CG  LYS B  60      29.408  13.078  13.615  1.00 98.29           C  
ATOM   3308  HG2 LYS B  60      30.341  13.013  14.175  1.00 98.29           H  
ATOM   3309  HG3 LYS B  60      29.580  13.632  12.692  1.00 98.29           H  
ATOM   3310  CD  LYS B  60      28.346  13.799  14.459  1.00 98.29           C  
ATOM   3311  HD2 LYS B  60      28.234  13.279  15.411  1.00 98.29           H  
ATOM   3312  HD3 LYS B  60      27.394  13.750  13.932  1.00 98.29           H  
ATOM   3313  CE  LYS B  60      28.698  15.268  14.718  1.00 98.29           C  
ATOM   3314  HE2 LYS B  60      28.953  15.734  13.766  1.00 98.29           H  
ATOM   3315  HE3 LYS B  60      29.572  15.313  15.367  1.00 98.29           H  
ATOM   3316  NZ  LYS B  60      27.546  15.982  15.332  1.00 98.29           N  
ATOM   3317  HZ1 LYS B  60      27.252  15.539  16.190  1.00 98.29           H  
ATOM   3318  HZ2 LYS B  60      26.753  15.967  14.707  1.00 98.29           H  
ATOM   3319  HZ3 LYS B  60      27.761  16.952  15.513  1.00 98.29           H  
ATOM   3320  N   ASP B  61      29.933   8.488  13.210  1.00 98.12           N  
ATOM   3321  H   ASP B  61      30.691   8.821  13.788  1.00 98.12           H  
ATOM   3322  CA  ASP B  61      29.345   7.217  13.642  1.00 98.12           C  
ATOM   3323  HA  ASP B  61      28.727   6.787  12.854  1.00 98.12           H  
ATOM   3324  C   ASP B  61      28.461   7.517  14.864  1.00 98.12           C  
ATOM   3325  CB  ASP B  61      30.498   6.241  13.956  1.00 98.12           C  
ATOM   3326  HB2 ASP B  61      31.200   6.738  14.625  1.00 98.12           H  
ATOM   3327  HB3 ASP B  61      31.027   6.020  13.029  1.00 98.12           H  
ATOM   3328  O   ASP B  61      28.918   8.183  15.798  1.00 98.12           O  
ATOM   3329  CG  ASP B  61      30.087   4.912  14.605  1.00 98.12           C  
ATOM   3330  OD1 ASP B  61      28.878   4.611  14.657  1.00 98.12           O  
ATOM   3331  OD2 ASP B  61      31.012   4.200  15.076  1.00 98.12           O  
ATOM   3332  N   LEU B  62      27.192   7.109  14.815  1.00 97.86           N  
ATOM   3333  H   LEU B  62      26.901   6.559  14.020  1.00 97.86           H  
ATOM   3334  CA  LEU B  62      26.161   7.424  15.812  1.00 97.86           C  
ATOM   3335  HA  LEU B  62      26.608   8.029  16.601  1.00 97.86           H  
ATOM   3336  C   LEU B  62      25.643   6.166  16.531  1.00 97.86           C  
ATOM   3337  CB  LEU B  62      25.047   8.257  15.148  1.00 97.86           C  
ATOM   3338  HB2 LEU B  62      24.561   7.638  14.393  1.00 97.86           H  
ATOM   3339  HB3 LEU B  62      24.298   8.512  15.898  1.00 97.86           H  
ATOM   3340  O   LEU B  62      24.578   6.185  17.146  1.00 97.86           O  
ATOM   3341  CG  LEU B  62      25.548   9.557  14.488  1.00 97.86           C  
ATOM   3342  HG  LEU B  62      26.360   9.346  13.791  1.00 97.86           H  
ATOM   3343  CD1 LEU B  62      24.426  10.199  13.685  1.00 97.86           C  
ATOM   3344 HD11 LEU B  62      23.518  10.241  14.286  1.00 97.86           H  
ATOM   3345 HD12 LEU B  62      24.249   9.614  12.783  1.00 97.86           H  
ATOM   3346 HD13 LEU B  62      24.705  11.213  13.398  1.00 97.86           H  
ATOM   3347  CD2 LEU B  62      26.048  10.584  15.506  1.00 97.86           C  
ATOM   3348 HD21 LEU B  62      25.252  10.812  16.214  1.00 97.86           H  
ATOM   3349 HD22 LEU B  62      26.907  10.181  16.042  1.00 97.86           H  
ATOM   3350 HD23 LEU B  62      26.344  11.500  14.994  1.00 97.86           H  
ATOM   3351  N   VAL B  63      26.401   5.070  16.458  1.00 96.78           N  
ATOM   3352  H   VAL B  63      27.245   5.111  15.904  1.00 96.78           H  
ATOM   3353  CA  VAL B  63      26.173   3.849  17.236  1.00 96.78           C  
ATOM   3354  HA  VAL B  63      25.108   3.616  17.225  1.00 96.78           H  
ATOM   3355  C   VAL B  63      26.598   4.063  18.698  1.00 96.78           C  
ATOM   3356  CB  VAL B  63      26.932   2.683  16.574  1.00 96.78           C  
ATOM   3357  HB  VAL B  63      27.976   2.966  16.441  1.00 96.78           H  
ATOM   3358  O   VAL B  63      27.725   4.480  18.974  1.00 96.78           O  
ATOM   3359  CG1 VAL B  63      26.922   1.411  17.422  1.00 96.78           C  
ATOM   3360 HG11 VAL B  63      27.443   0.612  16.895  1.00 96.78           H  
ATOM   3361 HG12 VAL B  63      27.449   1.601  18.357  1.00 96.78           H  
ATOM   3362 HG13 VAL B  63      25.896   1.106  17.626  1.00 96.78           H  
ATOM   3363  CG2 VAL B  63      26.328   2.351  15.201  1.00 96.78           C  
ATOM   3364 HG21 VAL B  63      26.906   1.556  14.731  1.00 96.78           H  
ATOM   3365 HG22 VAL B  63      26.375   3.226  14.552  1.00 96.78           H  
ATOM   3366 HG23 VAL B  63      25.291   2.033  15.312  1.00 96.78           H  
ATOM   3367  N   SER B  64      25.717   3.720  19.640  1.00 94.51           N  
ATOM   3368  H   SER B  64      24.819   3.364  19.348  1.00 94.51           H  
ATOM   3369  CA  SER B  64      25.931   3.768  21.095  1.00 94.51           C  
ATOM   3370  HA  SER B  64      26.963   4.049  21.303  1.00 94.51           H  
ATOM   3371  C   SER B  64      25.676   2.402  21.745  1.00 94.51           C  
ATOM   3372  CB  SER B  64      25.013   4.834  21.715  1.00 94.51           C  
ATOM   3373  HB2 SER B  64      25.149   5.774  21.180  1.00 94.51           H  
ATOM   3374  HB3 SER B  64      25.289   4.990  22.757  1.00 94.51           H  
ATOM   3375  O   SER B  64      25.205   1.478  21.084  1.00 94.51           O  
ATOM   3376  OG  SER B  64      23.648   4.460  21.656  1.00 94.51           O  
ATOM   3377  HG  SER B  64      23.467   3.798  22.327  1.00 94.51           H  
ATOM   3378  N   GLU B  65      25.941   2.265  23.049  1.00 90.17           N  
ATOM   3379  H   GLU B  65      26.324   3.048  23.560  1.00 90.17           H  
ATOM   3380  CA  GLU B  65      25.326   1.192  23.851  1.00 90.17           C  
ATOM   3381  HA  GLU B  65      25.463   0.243  23.332  1.00 90.17           H  
ATOM   3382  C   GLU B  65      23.801   1.402  23.974  1.00 90.17           C  
ATOM   3383  CB  GLU B  65      26.004   1.070  25.237  1.00 90.17           C  
ATOM   3384  HB2 GLU B  65      26.227   2.063  25.628  1.00 90.17           H  
ATOM   3385  HB3 GLU B  65      25.324   0.573  25.930  1.00 90.17           H  
ATOM   3386  O   GLU B  65      23.269   2.465  23.631  1.00 90.17           O  
ATOM   3387  CG  GLU B  65      27.286   0.221  25.160  1.00 90.17           C  
ATOM   3388  HG2 GLU B  65      27.029  -0.735  24.704  1.00 90.17           H  
ATOM   3389  HG3 GLU B  65      28.001   0.723  24.508  1.00 90.17           H  
ATOM   3390  CD  GLU B  65      27.952  -0.048  26.523  1.00 90.17           C  
ATOM   3391  OE1 GLU B  65      28.334  -1.222  26.770  1.00 90.17           O  
ATOM   3392  OE2 GLU B  65      28.154   0.927  27.282  1.00 90.17           O  
ATOM   3393  N   VAL B  66      23.095   0.368  24.444  1.00 85.18           N  
ATOM   3394  H   VAL B  66      23.600  -0.472  24.687  1.00 85.18           H  
ATOM   3395  CA  VAL B  66      21.648   0.405  24.718  1.00 85.18           C  
ATOM   3396  HA  VAL B  66      21.146   0.689  23.794  1.00 85.18           H  
ATOM   3397  C   VAL B  66      21.304   1.420  25.826  1.00 85.18           C  
ATOM   3398  CB  VAL B  66      21.132  -0.990  25.120  1.00 85.18           C  
ATOM   3399  HB  VAL B  66      21.645  -1.316  26.025  1.00 85.18           H  
ATOM   3400  O   VAL B  66      21.967   1.409  26.862  1.00 85.18           O  
ATOM   3401  CG1 VAL B  66      19.626  -1.002  25.407  1.00 85.18           C  
ATOM   3402 HG11 VAL B  66      19.372  -0.295  26.196  1.00 85.18           H  
ATOM   3403 HG12 VAL B  66      19.341  -1.987  25.778  1.00 85.18           H  
ATOM   3404 HG13 VAL B  66      19.062  -0.763  24.505  1.00 85.18           H  
ATOM   3405  CG2 VAL B  66      21.411  -2.015  24.012  1.00 85.18           C  
ATOM   3406 HG21 VAL B  66      21.250  -1.567  23.031  1.00 85.18           H  
ATOM   3407 HG22 VAL B  66      22.447  -2.348  24.082  1.00 85.18           H  
ATOM   3408 HG23 VAL B  66      20.755  -2.880  24.110  1.00 85.18           H  
ATOM   3409  N   PRO B  67      20.239   2.237  25.676  1.00 81.29           N  
ATOM   3410  CA  PRO B  67      19.765   3.134  26.733  1.00 81.29           C  
ATOM   3411  HA  PRO B  67      20.590   3.783  27.028  1.00 81.29           H  
ATOM   3412  C   PRO B  67      19.244   2.378  27.968  1.00 81.29           C  
ATOM   3413  CB  PRO B  67      18.667   3.994  26.092  1.00 81.29           C  
ATOM   3414  HB2 PRO B  67      18.740   5.032  26.415  1.00 81.29           H  
ATOM   3415  HB3 PRO B  67      17.680   3.594  26.324  1.00 81.29           H  
ATOM   3416  O   PRO B  67      18.340   1.543  27.860  1.00 81.29           O  
ATOM   3417  CG  PRO B  67      18.917   3.879  24.591  1.00 81.29           C  
ATOM   3418  HG2 PRO B  67      19.662   4.615  24.288  1.00 81.29           H  
ATOM   3419  HG3 PRO B  67      18.001   4.000  24.012  1.00 81.29           H  
ATOM   3420  CD  PRO B  67      19.498   2.479  24.448  1.00 81.29           C  
ATOM   3421  HD2 PRO B  67      18.697   1.747  24.347  1.00 81.29           H  
ATOM   3422  HD3 PRO B  67      20.153   2.462  23.578  1.00 81.29           H  
ATOM   3423  N   GLU B  68      19.769   2.702  29.154  1.00 82.26           N  
ATOM   3424  H   GLU B  68      20.510   3.389  29.176  1.00 82.26           H  
ATOM   3425  CA  GLU B  68      19.423   2.029  30.419  1.00 82.26           C  
ATOM   3426  HA  GLU B  68      19.601   0.959  30.309  1.00 82.26           H  
ATOM   3427  C   GLU B  68      17.938   2.203  30.803  1.00 82.26           C  
ATOM   3428  CB  GLU B  68      20.313   2.551  31.569  1.00 82.26           C  
ATOM   3429  HB2 GLU B  68      19.964   2.091  32.493  1.00 82.26           H  
ATOM   3430  HB3 GLU B  68      20.181   3.629  31.653  1.00 82.26           H  
ATOM   3431  O   GLU B  68      17.318   1.289  31.355  1.00 82.26           O  
ATOM   3432  CG  GLU B  68      21.816   2.236  31.416  1.00 82.26           C  
ATOM   3433  HG2 GLU B  68      21.925   1.164  31.252  1.00 82.26           H  
ATOM   3434  HG3 GLU B  68      22.193   2.753  30.533  1.00 82.26           H  
ATOM   3435  CD  GLU B  68      22.666   2.646  32.641  1.00 82.26           C  
ATOM   3436  OE1 GLU B  68      23.868   2.296  32.664  1.00 82.26           O  
ATOM   3437  OE2 GLU B  68      22.131   3.300  33.569  1.00 82.26           O  
ATOM   3438  N   GLU B  69      17.322   3.346  30.474  1.00 84.25           N  
ATOM   3439  H   GLU B  69      17.868   4.066  30.023  1.00 84.25           H  
ATOM   3440  CA  GLU B  69      15.944   3.662  30.889  1.00 84.25           C  
ATOM   3441  HA  GLU B  69      15.871   3.400  31.944  1.00 84.25           H  
ATOM   3442  C   GLU B  69      14.840   2.828  30.213  1.00 84.25           C  
ATOM   3443  CB  GLU B  69      15.648   5.172  30.815  1.00 84.25           C  
ATOM   3444  HB2 GLU B  69      16.185   5.666  31.625  1.00 84.25           H  
ATOM   3445  HB3 GLU B  69      14.592   5.317  31.040  1.00 84.25           H  
ATOM   3446  O   GLU B  69      13.679   2.905  30.621  1.00 84.25           O  
ATOM   3447  CG  GLU B  69      15.936   5.866  29.469  1.00 84.25           C  
ATOM   3448  HG2 GLU B  69      15.817   5.145  28.661  1.00 84.25           H  
ATOM   3449  HG3 GLU B  69      15.182   6.639  29.324  1.00 84.25           H  
ATOM   3450  CD  GLU B  69      17.320   6.535  29.404  1.00 84.25           C  
ATOM   3451  OE1 GLU B  69      17.937   6.449  28.324  1.00 84.25           O  
ATOM   3452  OE2 GLU B  69      17.758   7.102  30.431  1.00 84.25           O  
ATOM   3453  N   ARG B  70      15.168   1.972  29.233  1.00 84.37           N  
ATOM   3454  H   ARG B  70      16.140   1.926  28.964  1.00 84.37           H  
ATOM   3455  CA  ARG B  70      14.189   1.073  28.584  1.00 84.37           C  
ATOM   3456  HA  ARG B  70      13.240   1.604  28.506  1.00 84.37           H  
ATOM   3457  C   ARG B  70      13.862  -0.186  29.389  1.00 84.37           C  
ATOM   3458  CB  ARG B  70      14.649   0.720  27.164  1.00 84.37           C  
ATOM   3459  HB2 ARG B  70      13.924   0.044  26.711  1.00 84.37           H  
ATOM   3460  HB3 ARG B  70      15.618   0.222  27.200  1.00 84.37           H  
ATOM   3461  O   ARG B  70      12.999  -0.961  28.983  1.00 84.37           O  
ATOM   3462  CG  ARG B  70      14.745   1.982  26.303  1.00 84.37           C  
ATOM   3463  HG2 ARG B  70      15.546   2.619  26.679  1.00 84.37           H  
ATOM   3464  HG3 ARG B  70      13.804   2.530  26.348  1.00 84.37           H  
ATOM   3465  CD  ARG B  70      15.037   1.613  24.854  1.00 84.37           C  
ATOM   3466  HD2 ARG B  70      14.198   1.041  24.459  1.00 84.37           H  
ATOM   3467  HD3 ARG B  70      15.934   0.995  24.815  1.00 84.37           H  
ATOM   3468  NE  ARG B  70      15.254   2.831  24.061  1.00 84.37           N  
ATOM   3469  HE  ARG B  70      15.611   3.642  24.546  1.00 84.37           H  
ATOM   3470  NH1 ARG B  70      14.696   1.961  22.018  1.00 84.37           N  
ATOM   3471 HH11 ARG B  70      14.589   2.107  21.024  1.00 84.37           H  
ATOM   3472 HH12 ARG B  70      14.348   1.089  22.390  1.00 84.37           H  
ATOM   3473  NH2 ARG B  70      15.469   4.036  22.155  1.00 84.37           N  
ATOM   3474 HH21 ARG B  70      15.860   4.833  22.637  1.00 84.37           H  
ATOM   3475 HH22 ARG B  70      15.469   4.040  21.145  1.00 84.37           H  
ATOM   3476  CZ  ARG B  70      15.135   2.934  22.755  1.00 84.37           C  
ATOM   3477  N   GLY B  71      14.548  -0.421  30.509  1.00 84.24           N  
ATOM   3478  H   GLY B  71      15.254   0.249  30.779  1.00 84.24           H  
ATOM   3479  CA  GLY B  71      14.343  -1.613  31.341  1.00 84.24           C  
ATOM   3480  HA2 GLY B  71      14.864  -1.468  32.287  1.00 84.24           H  
ATOM   3481  HA3 GLY B  71      13.279  -1.735  31.544  1.00 84.24           H  
ATOM   3482  C   GLY B  71      14.865  -2.912  30.713  1.00 84.24           C  
ATOM   3483  O   GLY B  71      14.442  -4.000  31.106  1.00 84.24           O  
ATOM   3484  N   TRP B  72      15.769  -2.816  29.735  1.00 83.08           N  
ATOM   3485  H   TRP B  72      16.102  -1.898  29.478  1.00 83.08           H  
ATOM   3486  CA  TRP B  72      16.460  -3.969  29.162  1.00 83.08           C  
ATOM   3487  HA  TRP B  72      15.764  -4.803  29.067  1.00 83.08           H  
ATOM   3488  C   TRP B  72      17.605  -4.383  30.096  1.00 83.08           C  
ATOM   3489  CB  TRP B  72      17.007  -3.630  27.766  1.00 83.08           C  
ATOM   3490  HB2 TRP B  72      17.694  -2.788  27.861  1.00 83.08           H  
ATOM   3491  HB3 TRP B  72      17.599  -4.481  27.429  1.00 83.08           H  
ATOM   3492  O   TRP B  72      18.532  -3.609  30.319  1.00 83.08           O  
ATOM   3493  CG  TRP B  72      16.043  -3.296  26.661  1.00 83.08           C  
ATOM   3494  CD1 TRP B  72      14.730  -2.975  26.771  1.00 83.08           C  
ATOM   3495  HD1 TRP B  72      14.166  -2.924  27.691  1.00 83.08           H  
ATOM   3496  CD2 TRP B  72      16.348  -3.203  25.234  1.00 83.08           C  
ATOM   3497  CE2 TRP B  72      15.178  -2.772  24.547  1.00 83.08           C  
ATOM   3498  CE3 TRP B  72      17.498  -3.444  24.448  1.00 83.08           C  
ATOM   3499  HE3 TRP B  72      18.397  -3.800  24.929  1.00 83.08           H  
ATOM   3500  NE1 TRP B  72      14.217  -2.673  25.525  1.00 83.08           N  
ATOM   3501  HE1 TRP B  72      13.260  -2.398  25.362  1.00 83.08           H  
ATOM   3502  CH2 TRP B  72      16.325  -2.781  22.416  1.00 83.08           C  
ATOM   3503  HH2 TRP B  72      16.311  -2.621  21.348  1.00 83.08           H  
ATOM   3504  CZ2 TRP B  72      15.159  -2.566  23.164  1.00 83.08           C  
ATOM   3505  HZ2 TRP B  72      14.243  -2.270  22.675  1.00 83.08           H  
ATOM   3506  CZ3 TRP B  72      17.494  -3.222  23.058  1.00 83.08           C  
ATOM   3507  HZ3 TRP B  72      18.392  -3.395  22.483  1.00 83.08           H  
ATOM   3508  N   ASP B  73      17.581  -5.611  30.616  1.00 82.58           N  
ATOM   3509  H   ASP B  73      16.773  -6.195  30.453  1.00 82.58           H  
ATOM   3510  CA  ASP B  73      18.682  -6.161  31.421  1.00 82.58           C  
ATOM   3511  HA  ASP B  73      19.055  -5.385  32.089  1.00 82.58           H  
ATOM   3512  C   ASP B  73      19.856  -6.576  30.513  1.00 82.58           C  
ATOM   3513  CB  ASP B  73      18.156  -7.302  32.308  1.00 82.58           C  
ATOM   3514  HB2 ASP B  73      17.755  -8.093  31.674  1.00 82.58           H  
ATOM   3515  HB3 ASP B  73      17.341  -6.918  32.920  1.00 82.58           H  
ATOM   3516  O   ASP B  73      20.043  -7.754  30.204  1.00 82.58           O  
ATOM   3517  CG  ASP B  73      19.222  -7.899  33.238  1.00 82.58           C  
ATOM   3518  OD1 ASP B  73      20.405  -7.499  33.169  1.00 82.58           O  
ATOM   3519  OD2 ASP B  73      18.863  -8.824  34.001  1.00 82.58           O  
ATOM   3520  N   ILE B  74      20.612  -5.587  30.021  1.00 79.67           N  
ATOM   3521  H   ILE B  74      20.349  -4.643  30.268  1.00 79.67           H  
ATOM   3522  CA  ILE B  74      21.651  -5.776  28.996  1.00 79.67           C  
ATOM   3523  HA  ILE B  74      21.182  -6.358  28.202  1.00 79.67           H  
ATOM   3524  C   ILE B  74      22.850  -6.611  29.479  1.00 79.67           C  
ATOM   3525  CB  ILE B  74      22.059  -4.405  28.402  1.00 79.67           C  
ATOM   3526  HB  ILE B  74      21.187  -3.751  28.428  1.00 79.67           H  
ATOM   3527  O   ILE B  74      23.581  -7.190  28.668  1.00 79.67           O  
ATOM   3528  CG1 ILE B  74      22.491  -4.506  26.924  1.00 79.67           C  
ATOM   3529 HG12 ILE B  74      22.872  -3.537  26.602  1.00 79.67           H  
ATOM   3530 HG13 ILE B  74      23.297  -5.233  26.820  1.00 79.67           H  
ATOM   3531  CG2 ILE B  74      23.164  -3.715  29.219  1.00 79.67           C  
ATOM   3532 HG21 ILE B  74      23.323  -2.705  28.842  1.00 79.67           H  
ATOM   3533 HG22 ILE B  74      22.864  -3.640  30.264  1.00 79.67           H  
ATOM   3534 HG23 ILE B  74      24.105  -4.261  29.153  1.00 79.67           H  
ATOM   3535  CD1 ILE B  74      21.342  -4.891  25.979  1.00 79.67           C  
ATOM   3536 HD11 ILE B  74      21.696  -4.838  24.950  1.00 79.67           H  
ATOM   3537 HD12 ILE B  74      21.008  -5.912  26.163  1.00 79.67           H  
ATOM   3538 HD13 ILE B  74      20.505  -4.206  26.114  1.00 79.67           H  
ATOM   3539  N   ASP B  75      23.042  -6.718  30.795  1.00 84.00           N  
ATOM   3540  H   ASP B  75      22.383  -6.264  31.412  1.00 84.00           H  
ATOM   3541  CA  ASP B  75      24.064  -7.573  31.399  1.00 84.00           C  
ATOM   3542  HA  ASP B  75      24.962  -7.542  30.782  1.00 84.00           H  
ATOM   3543  C   ASP B  75      23.646  -9.047  31.408  1.00 84.00           C  
ATOM   3544  CB  ASP B  75      24.433  -7.064  32.801  1.00 84.00           C  
ATOM   3545  HB2 ASP B  75      24.873  -7.888  33.362  1.00 84.00           H  
ATOM   3546  HB3 ASP B  75      23.531  -6.750  33.325  1.00 84.00           H  
ATOM   3547  O   ASP B  75      24.474  -9.901  31.090  1.00 84.00           O  
ATOM   3548  CG  ASP B  75      25.462  -5.923  32.786  1.00 84.00           C  
ATOM   3549  OD1 ASP B  75      26.296  -5.877  31.840  1.00 84.00           O  
ATOM   3550  OD2 ASP B  75      25.475  -5.160  33.774  1.00 84.00           O  
ATOM   3551  N   SER B  76      22.372  -9.358  31.673  1.00 85.35           N  
ATOM   3552  H   SER B  76      21.748  -8.636  32.003  1.00 85.35           H  
ATOM   3553  CA  SER B  76      21.846 -10.723  31.509  1.00 85.35           C  
ATOM   3554  HA  SER B  76      22.566 -11.431  31.921  1.00 85.35           H  
ATOM   3555  C   SER B  76      21.610 -11.106  30.042  1.00 85.35           C  
ATOM   3556  CB  SER B  76      20.530 -10.890  32.268  1.00 85.35           C  
ATOM   3557  HB2 SER B  76      19.798 -10.183  31.879  1.00 85.35           H  
ATOM   3558  HB3 SER B  76      20.153 -11.900  32.105  1.00 85.35           H  
ATOM   3559  O   SER B  76      21.677 -12.286  29.694  1.00 85.35           O  
ATOM   3560  OG  SER B  76      20.702 -10.691  33.657  1.00 85.35           O  
ATOM   3561  HG  SER B  76      20.152  -9.938  33.887  1.00 85.35           H  
ATOM   3562  N   LEU B  77      21.310 -10.129  29.179  1.00 87.32           N  
ATOM   3563  H   LEU B  77      21.179  -9.203  29.560  1.00 87.32           H  
ATOM   3564  CA  LEU B  77      21.039 -10.337  27.752  1.00 87.32           C  
ATOM   3565  HA  LEU B  77      20.437 -11.239  27.639  1.00 87.32           H  
ATOM   3566  C   LEU B  77      22.291 -10.564  26.913  1.00 87.32           C  
ATOM   3567  CB  LEU B  77      20.266  -9.126  27.197  1.00 87.32           C  
ATOM   3568  HB2 LEU B  77      20.694  -8.812  26.245  1.00 87.32           H  
ATOM   3569  HB3 LEU B  77      20.398  -8.275  27.866  1.00 87.32           H  
ATOM   3570  O   LEU B  77      22.194 -11.218  25.877  1.00 87.32           O  
ATOM   3571  CG  LEU B  77      18.772  -9.420  27.015  1.00 87.32           C  
ATOM   3572  HG  LEU B  77      18.475 -10.277  27.619  1.00 87.32           H  
ATOM   3573  CD1 LEU B  77      17.914  -8.237  27.452  1.00 87.32           C  
ATOM   3574 HD11 LEU B  77      16.862  -8.507  27.366  1.00 87.32           H  
ATOM   3575 HD12 LEU B  77      18.142  -7.361  26.846  1.00 87.32           H  
ATOM   3576 HD13 LEU B  77      18.118  -8.012  28.499  1.00 87.32           H  
ATOM   3577  CD2 LEU B  77      18.486  -9.723  25.545  1.00 87.32           C  
ATOM   3578 HD21 LEU B  77      18.804  -8.890  24.917  1.00 87.32           H  
ATOM   3579 HD22 LEU B  77      17.415  -9.881  25.416  1.00 87.32           H  
ATOM   3580 HD23 LEU B  77      19.019 -10.626  25.248  1.00 87.32           H  
ATOM   3581  N   TYR B  78      23.440 -10.014  27.298  1.00 90.20           N  
ATOM   3582  H   TYR B  78      23.471  -9.485  28.158  1.00 90.20           H  
ATOM   3583  CA  TYR B  78      24.647 -10.125  26.489  1.00 90.20           C  
ATOM   3584  HA  TYR B  78      24.350 -10.079  25.442  1.00 90.20           H  
ATOM   3585  C   TYR B  78      25.390 -11.444  26.719  1.00 90.20           C  
ATOM   3586  CB  TYR B  78      25.557  -8.929  26.730  1.00 90.20           C  
ATOM   3587  HB2 TYR B  78      25.765  -8.865  27.798  1.00 90.20           H  
ATOM   3588  HB3 TYR B  78      25.028  -8.023  26.434  1.00 90.20           H  
ATOM   3589  O   TYR B  78      25.839 -11.735  27.826  1.00 90.20           O  
ATOM   3590  CG  TYR B  78      26.867  -9.003  25.967  1.00 90.20           C  
ATOM   3591  CD1 TYR B  78      28.069  -9.227  26.665  1.00 90.20           C  
ATOM   3592  HD1 TYR B  78      28.042  -9.404  27.730  1.00 90.20           H  
ATOM   3593  CD2 TYR B  78      26.888  -8.816  24.572  1.00 90.20           C  
ATOM   3594  HD2 TYR B  78      25.966  -8.670  24.028  1.00 90.20           H  
ATOM   3595  CE1 TYR B  78      29.301  -9.197  25.985  1.00 90.20           C  
ATOM   3596  HE1 TYR B  78      30.221  -9.342  26.531  1.00 90.20           H  
ATOM   3597  CE2 TYR B  78      28.121  -8.786  23.891  1.00 90.20           C  
ATOM   3598  HE2 TYR B  78      28.163  -8.596  22.828  1.00 90.20           H  
ATOM   3599  OH  TYR B  78      30.513  -8.872  23.939  1.00 90.20           O  
ATOM   3600  HH  TYR B  78      31.259  -8.965  24.535  1.00 90.20           H  
ATOM   3601  CZ  TYR B  78      29.327  -8.959  24.594  1.00 90.20           C  
ATOM   3602  N   ASP B  79      25.625 -12.188  25.640  1.00 89.58           N  
ATOM   3603  H   ASP B  79      25.260 -11.868  24.754  1.00 89.58           H  
ATOM   3604  CA  ASP B  79      26.605 -13.269  25.611  1.00 89.58           C  
ATOM   3605  HA  ASP B  79      27.265 -13.144  26.469  1.00 89.58           H  
ATOM   3606  C   ASP B  79      27.424 -13.204  24.311  1.00 89.58           C  
ATOM   3607  CB  ASP B  79      25.926 -14.634  25.768  1.00 89.58           C  
ATOM   3608  HB2 ASP B  79      25.422 -14.916  24.844  1.00 89.58           H  
ATOM   3609  HB3 ASP B  79      25.179 -14.572  26.560  1.00 89.58           H  
ATOM   3610  O   ASP B  79      26.844 -13.310  23.229  1.00 89.58           O  
ATOM   3611  CG  ASP B  79      26.955 -15.703  26.143  1.00 89.58           C  
ATOM   3612  OD1 ASP B  79      28.012 -15.811  25.488  1.00 89.58           O  
ATOM   3613  OD2 ASP B  79      26.709 -16.423  27.133  1.00 89.58           O  
ATOM   3614  N   PRO B  80      28.763 -13.061  24.375  1.00 86.56           N  
ATOM   3615  CA  PRO B  80      29.612 -13.009  23.186  1.00 86.56           C  
ATOM   3616  HA  PRO B  80      29.237 -12.247  22.503  1.00 86.56           H  
ATOM   3617  C   PRO B  80      29.686 -14.338  22.413  1.00 86.56           C  
ATOM   3618  CB  PRO B  80      30.990 -12.588  23.705  1.00 86.56           C  
ATOM   3619  HB2 PRO B  80      31.805 -12.978  23.095  1.00 86.56           H  
ATOM   3620  HB3 PRO B  80      31.042 -11.500  23.749  1.00 86.56           H  
ATOM   3621  O   PRO B  80      30.287 -14.367  21.341  1.00 86.56           O  
ATOM   3622  CG  PRO B  80      31.018 -13.158  25.121  1.00 86.56           C  
ATOM   3623  HG2 PRO B  80      31.258 -14.221  25.086  1.00 86.56           H  
ATOM   3624  HG3 PRO B  80      31.718 -12.622  25.762  1.00 86.56           H  
ATOM   3625  CD  PRO B  80      29.575 -12.974  25.580  1.00 86.56           C  
ATOM   3626  HD2 PRO B  80      29.447 -11.989  26.030  1.00 86.56           H  
ATOM   3627  HD3 PRO B  80      29.318 -13.752  26.299  1.00 86.56           H  
ATOM   3628  N   VAL B  81      29.131 -15.441  22.934  1.00 81.79           N  
ATOM   3629  H   VAL B  81      28.667 -15.365  23.828  1.00 81.79           H  
ATOM   3630  CA  VAL B  81      28.988 -16.721  22.230  1.00 81.79           C  
ATOM   3631  HA  VAL B  81      29.816 -16.825  21.529  1.00 81.79           H  
ATOM   3632  C   VAL B  81      27.656 -16.735  21.464  1.00 81.79           C  
ATOM   3633  CB  VAL B  81      29.079 -17.921  23.195  1.00 81.79           C  
ATOM   3634  HB  VAL B  81      28.247 -17.904  23.899  1.00 81.79           H  
ATOM   3635  O   VAL B  81      26.593 -16.859  22.082  1.00 81.79           O  
ATOM   3636  CG1 VAL B  81      29.028 -19.247  22.421  1.00 81.79           C  
ATOM   3637 HG11 VAL B  81      28.071 -19.343  21.909  1.00 81.79           H  
ATOM   3638 HG12 VAL B  81      29.832 -19.286  21.686  1.00 81.79           H  
ATOM   3639 HG13 VAL B  81      29.126 -20.083  23.114  1.00 81.79           H  
ATOM   3640  CG2 VAL B  81      30.396 -17.907  23.987  1.00 81.79           C  
ATOM   3641 HG21 VAL B  81      30.456 -18.793  24.620  1.00 81.79           H  
ATOM   3642 HG22 VAL B  81      31.245 -17.876  23.305  1.00 81.79           H  
ATOM   3643 HG23 VAL B  81      30.417 -17.030  24.634  1.00 81.79           H  
ATOM   3644  N   PRO B  82      27.670 -16.668  20.117  1.00 74.60           N  
ATOM   3645  CA  PRO B  82      26.440 -16.679  19.334  1.00 74.60           C  
ATOM   3646  HA  PRO B  82      25.814 -15.855  19.676  1.00 74.60           H  
ATOM   3647  C   PRO B  82      25.669 -17.995  19.489  1.00 74.60           C  
ATOM   3648  CB  PRO B  82      26.856 -16.422  17.882  1.00 74.60           C  
ATOM   3649  HB2 PRO B  82      26.949 -17.366  17.345  1.00 74.60           H  
ATOM   3650  HB3 PRO B  82      26.146 -15.763  17.381  1.00 74.60           H  
ATOM   3651  O   PRO B  82      26.250 -19.058  19.715  1.00 74.60           O  
ATOM   3652  CG  PRO B  82      28.232 -15.773  18.009  1.00 74.60           C  
ATOM   3653  HG2 PRO B  82      28.125 -14.709  18.222  1.00 74.60           H  
ATOM   3654  HG3 PRO B  82      28.848 -15.929  17.123  1.00 74.60           H  
ATOM   3655  CD  PRO B  82      28.806 -16.483  19.228  1.00 74.60           C  
ATOM   3656  HD2 PRO B  82      29.202 -17.457  18.940  1.00 74.60           H  
ATOM   3657  HD3 PRO B  82      29.595 -15.869  19.662  1.00 74.60           H  
ATOM   3658  N   GLY B  83      24.345 -17.931  19.338  1.00 67.11           N  
ATOM   3659  H   GLY B  83      23.932 -17.035  19.119  1.00 67.11           H  
ATOM   3660  CA  GLY B  83      23.464 -19.103  19.407  1.00 67.11           C  
ATOM   3661  HA2 GLY B  83      22.554 -18.885  18.850  1.00 67.11           H  
ATOM   3662  HA3 GLY B  83      23.957 -19.946  18.924  1.00 67.11           H  
ATOM   3663  C   GLY B  83      23.054 -19.548  20.818  1.00 67.11           C  
ATOM   3664  O   GLY B  83      22.258 -20.481  20.942  1.00 67.11           O  
ATOM   3665  N   ARG B  84      23.518 -18.891  21.891  1.00 74.95           N  
ATOM   3666  H   ARG B  84      24.180 -18.140  21.756  1.00 74.95           H  
ATOM   3667  CA  ARG B  84      22.956 -19.108  23.234  1.00 74.95           C  
ATOM   3668  HA  ARG B  84      22.903 -20.186  23.388  1.00 74.95           H  
ATOM   3669  C   ARG B  84      21.513 -18.562  23.267  1.00 74.95           C  
ATOM   3670  CB  ARG B  84      23.919 -18.526  24.287  1.00 74.95           C  
ATOM   3671  HB2 ARG B  84      23.893 -17.436  24.259  1.00 74.95           H  
ATOM   3672  HB3 ARG B  84      24.932 -18.830  24.025  1.00 74.95           H  
ATOM   3673  O   ARG B  84      21.244 -17.445  22.834  1.00 74.95           O  
ATOM   3674  CG  ARG B  84      23.628 -19.029  25.709  1.00 74.95           C  
ATOM   3675  HG2 ARG B  84      22.633 -18.709  26.019  1.00 74.95           H  
ATOM   3676  HG3 ARG B  84      23.670 -20.118  25.704  1.00 74.95           H  
ATOM   3677  CD  ARG B  84      24.669 -18.489  26.700  1.00 74.95           C  
ATOM   3678  HD2 ARG B  84      25.656 -18.537  26.239  1.00 74.95           H  
ATOM   3679  HD3 ARG B  84      24.437 -17.443  26.902  1.00 74.95           H  
ATOM   3680  NE  ARG B  84      24.697 -19.267  27.957  1.00 74.95           N  
ATOM   3681  HE  ARG B  84      24.210 -20.152  27.943  1.00 74.95           H  
ATOM   3682  NH1 ARG B  84      25.902 -17.781  29.250  1.00 74.95           N  
ATOM   3683 HH11 ARG B  84      26.061 -17.212  28.431  1.00 74.95           H  
ATOM   3684 HH12 ARG B  84      26.307 -17.461  30.118  1.00 74.95           H  
ATOM   3685  NH2 ARG B  84      25.221 -19.681  30.134  1.00 74.95           N  
ATOM   3686 HH21 ARG B  84      25.618 -19.340  30.997  1.00 74.95           H  
ATOM   3687 HH22 ARG B  84      24.688 -20.539  30.090  1.00 74.95           H  
ATOM   3688  CZ  ARG B  84      25.273 -18.901  29.091  1.00 74.95           C  
ATOM   3689  N   LYS B  85      20.542 -19.394  23.675  1.00 74.94           N  
ATOM   3690  H   LYS B  85      20.809 -20.317  23.987  1.00 74.94           H  
ATOM   3691  CA  LYS B  85      19.106 -19.077  23.527  1.00 74.94           C  
ATOM   3692  HA  LYS B  85      18.955 -18.756  22.497  1.00 74.94           H  
ATOM   3693  C   LYS B  85      18.716 -17.906  24.438  1.00 74.94           C  
ATOM   3694  CB  LYS B  85      18.226 -20.326  23.779  1.00 74.94           C  
ATOM   3695  HB2 LYS B  85      18.207 -20.544  24.847  1.00 74.94           H  
ATOM   3696  HB3 LYS B  85      18.661 -21.181  23.261  1.00 74.94           H  
ATOM   3697  O   LYS B  85      18.959 -17.966  25.639  1.00 74.94           O  
ATOM   3698  CG  LYS B  85      16.781 -20.134  23.263  1.00 74.94           C  
ATOM   3699  HG2 LYS B  85      16.818 -20.022  22.179  1.00 74.94           H  
ATOM   3700  HG3 LYS B  85      16.373 -19.215  23.683  1.00 74.94           H  
ATOM   3701  CD  LYS B  85      15.812 -21.284  23.613  1.00 74.94           C  
ATOM   3702  HD2 LYS B  85      15.693 -21.324  24.696  1.00 74.94           H  
ATOM   3703  HD3 LYS B  85      16.222 -22.232  23.265  1.00 74.94           H  
ATOM   3704  CE  LYS B  85      14.442 -21.030  22.943  1.00 74.94           C  
ATOM   3705  HE2 LYS B  85      14.151 -19.996  23.130  1.00 74.94           H  
ATOM   3706  HE3 LYS B  85      14.558 -21.139  21.865  1.00 74.94           H  
ATOM   3707  NZ  LYS B  85      13.354 -21.924  23.426  1.00 74.94           N  
ATOM   3708  HZ1 LYS B  85      13.606 -22.900  23.361  1.00 74.94           H  
ATOM   3709  HZ2 LYS B  85      13.108 -21.704  24.380  1.00 74.94           H  
ATOM   3710  HZ3 LYS B  85      12.507 -21.786  22.893  1.00 74.94           H  
ATOM   3711  N   GLY B  86      18.056 -16.892  23.875  1.00 79.36           N  
ATOM   3712  H   GLY B  86      17.957 -16.883  22.870  1.00 79.36           H  
ATOM   3713  CA  GLY B  86      17.547 -15.737  24.624  1.00 79.36           C  
ATOM   3714  HA2 GLY B  86      16.695 -15.315  24.091  1.00 79.36           H  
ATOM   3715  HA3 GLY B  86      17.195 -16.068  25.602  1.00 79.36           H  
ATOM   3716  C   GLY B  86      18.555 -14.606  24.861  1.00 79.36           C  
ATOM   3717  O   GLY B  86      18.196 -13.636  25.519  1.00 79.36           O  
ATOM   3718  N   THR B  87      19.779 -14.708  24.332  1.00 87.11           N  
ATOM   3719  H   THR B  87      20.029 -15.529  23.799  1.00 87.11           H  
ATOM   3720  CA  THR B  87      20.840 -13.698  24.487  1.00 87.11           C  
ATOM   3721  HA  THR B  87      20.470 -12.885  25.113  1.00 87.11           H  
ATOM   3722  C   THR B  87      21.237 -13.073  23.145  1.00 87.11           C  
ATOM   3723  CB  THR B  87      22.074 -14.286  25.201  1.00 87.11           C  
ATOM   3724  HB  THR B  87      22.838 -13.517  25.315  1.00 87.11           H  
ATOM   3725  O   THR B  87      20.894 -13.579  22.076  1.00 87.11           O  
ATOM   3726  CG2 THR B  87      21.746 -14.850  26.583  1.00 87.11           C  
ATOM   3727 HG21 THR B  87      22.669 -15.173  27.065  1.00 87.11           H  
ATOM   3728 HG22 THR B  87      21.290 -14.071  27.193  1.00 87.11           H  
ATOM   3729 HG23 THR B  87      21.065 -15.696  26.500  1.00 87.11           H  
ATOM   3730  OG1 THR B  87      22.625 -15.343  24.459  1.00 87.11           O  
ATOM   3731  HG1 THR B  87      23.148 -14.963  23.749  1.00 87.11           H  
ATOM   3732  N   THR B  88      21.992 -11.977  23.200  1.00 89.94           N  
ATOM   3733  H   THR B  88      22.232 -11.624  24.116  1.00 89.94           H  
ATOM   3734  CA  THR B  88      22.575 -11.264  22.056  1.00 89.94           C  
ATOM   3735  HA  THR B  88      22.359 -11.841  21.157  1.00 89.94           H  
ATOM   3736  C   THR B  88      24.094 -11.171  22.187  1.00 89.94           C  
ATOM   3737  CB  THR B  88      21.940  -9.870  21.879  1.00 89.94           C  
ATOM   3738  HB  THR B  88      20.918 -10.005  21.526  1.00 89.94           H  
ATOM   3739  O   THR B  88      24.596 -10.930  23.280  1.00 89.94           O  
ATOM   3740  CG2 THR B  88      21.895  -9.013  23.145  1.00 89.94           C  
ATOM   3741 HG21 THR B  88      21.263  -9.491  23.893  1.00 89.94           H  
ATOM   3742 HG22 THR B  88      22.896  -8.879  23.554  1.00 89.94           H  
ATOM   3743 HG23 THR B  88      21.468  -8.037  22.916  1.00 89.94           H  
ATOM   3744  OG1 THR B  88      22.650  -9.103  20.933  1.00 89.94           O  
ATOM   3745  HG1 THR B  88      22.781  -8.234  21.320  1.00 89.94           H  
ATOM   3746  N   TYR B  89      24.837 -11.307  21.084  1.00 91.43           N  
ATOM   3747  H   TYR B  89      24.366 -11.448  20.202  1.00 91.43           H  
ATOM   3748  CA  TYR B  89      26.289 -11.044  21.069  1.00 91.43           C  
ATOM   3749  HA  TYR B  89      26.673 -11.180  22.080  1.00 91.43           H  
ATOM   3750  C   TYR B  89      26.633  -9.589  20.715  1.00 91.43           C  
ATOM   3751  CB  TYR B  89      27.024 -12.065  20.190  1.00 91.43           C  
ATOM   3752  HB2 TYR B  89      28.098 -11.913  20.297  1.00 91.43           H  
ATOM   3753  HB3 TYR B  89      26.808 -13.067  20.561  1.00 91.43           H  
ATOM   3754  O   TYR B  89      27.803  -9.249  20.556  1.00 91.43           O  
ATOM   3755  CG  TYR B  89      26.671 -11.994  18.720  1.00 91.43           C  
ATOM   3756  CD1 TYR B  89      25.765 -12.921  18.177  1.00 91.43           C  
ATOM   3757  HD1 TYR B  89      25.326 -13.679  18.808  1.00 91.43           H  
ATOM   3758  CD2 TYR B  89      27.246 -11.006  17.895  1.00 91.43           C  
ATOM   3759  HD2 TYR B  89      27.957 -10.303  18.305  1.00 91.43           H  
ATOM   3760  CE1 TYR B  89      25.435 -12.857  16.813  1.00 91.43           C  
ATOM   3761  HE1 TYR B  89      24.765 -13.585  16.380  1.00 91.43           H  
ATOM   3762  CE2 TYR B  89      26.879 -10.912  16.540  1.00 91.43           C  
ATOM   3763  HE2 TYR B  89      27.297 -10.137  15.915  1.00 91.43           H  
ATOM   3764  OH  TYR B  89      25.602 -11.757  14.695  1.00 91.43           O  
ATOM   3765  HH  TYR B  89      26.078 -11.054  14.247  1.00 91.43           H  
ATOM   3766  CZ  TYR B  89      25.962 -11.834  16.000  1.00 91.43           C  
ATOM   3767  N   VAL B  90      25.625  -8.722  20.603  1.00 92.02           N  
ATOM   3768  H   VAL B  90      24.688  -9.075  20.735  1.00 92.02           H  
ATOM   3769  CA  VAL B  90      25.761  -7.296  20.284  1.00 92.02           C  
ATOM   3770  HA  VAL B  90      26.816  -7.054  20.158  1.00 92.02           H  
ATOM   3771  C   VAL B  90      25.208  -6.457  21.437  1.00 92.02           C  
ATOM   3772  CB  VAL B  90      25.049  -6.969  18.956  1.00 92.02           C  
ATOM   3773  HB  VAL B  90      23.986  -7.192  19.049  1.00 92.02           H  
ATOM   3774  O   VAL B  90      24.095  -6.711  21.902  1.00 92.02           O  
ATOM   3775  CG1 VAL B  90      25.204  -5.495  18.577  1.00 92.02           C  
ATOM   3776 HG11 VAL B  90      24.742  -5.311  17.607  1.00 92.02           H  
ATOM   3777 HG12 VAL B  90      24.692  -4.865  19.305  1.00 92.02           H  
ATOM   3778 HG13 VAL B  90      26.258  -5.223  18.519  1.00 92.02           H  
ATOM   3779  CG2 VAL B  90      25.622  -7.807  17.809  1.00 92.02           C  
ATOM   3780 HG21 VAL B  90      25.385  -8.861  17.958  1.00 92.02           H  
ATOM   3781 HG22 VAL B  90      26.703  -7.680  17.762  1.00 92.02           H  
ATOM   3782 HG23 VAL B  90      25.189  -7.486  16.861  1.00 92.02           H  
ATOM   3783  N   ARG B  91      25.984  -5.455  21.877  1.00 90.04           N  
ATOM   3784  H   ARG B  91      26.907  -5.379  21.473  1.00 90.04           H  
ATOM   3785  CA  ARG B  91      25.590  -4.438  22.880  1.00 90.04           C  
ATOM   3786  HA  ARG B  91      24.670  -4.747  23.377  1.00 90.04           H  
ATOM   3787  C   ARG B  91      25.289  -3.061  22.290  1.00 90.04           C  
ATOM   3788  CB  ARG B  91      26.686  -4.262  23.948  1.00 90.04           C  
ATOM   3789  HB2 ARG B  91      27.610  -3.919  23.483  1.00 90.04           H  
ATOM   3790  HB3 ARG B  91      26.358  -3.496  24.651  1.00 90.04           H  
ATOM   3791  O   ARG B  91      24.717  -2.225  22.980  1.00 90.04           O  
ATOM   3792  CG  ARG B  91      26.949  -5.550  24.725  1.00 90.04           C  
ATOM   3793  HG2 ARG B  91      25.987  -5.971  25.018  1.00 90.04           H  
ATOM   3794  HG3 ARG B  91      27.464  -6.251  24.069  1.00 90.04           H  
ATOM   3795  CD  ARG B  91      27.808  -5.311  25.976  1.00 90.04           C  
ATOM   3796  HD2 ARG B  91      28.850  -5.534  25.747  1.00 90.04           H  
ATOM   3797  HD3 ARG B  91      27.733  -4.263  26.266  1.00 90.04           H  
ATOM   3798  NE  ARG B  91      27.337  -6.152  27.092  1.00 90.04           N  
ATOM   3799  HE  ARG B  91      26.706  -6.903  26.850  1.00 90.04           H  
ATOM   3800  NH1 ARG B  91      28.368  -5.081  28.841  1.00 90.04           N  
ATOM   3801 HH11 ARG B  91      28.683  -4.361  28.207  1.00 90.04           H  
ATOM   3802 HH12 ARG B  91      28.305  -4.872  29.827  1.00 90.04           H  
ATOM   3803  NH2 ARG B  91      26.842  -6.641  29.251  1.00 90.04           N  
ATOM   3804 HH21 ARG B  91      26.824  -6.339  30.215  1.00 90.04           H  
ATOM   3805 HH22 ARG B  91      26.026  -7.157  28.953  1.00 90.04           H  
ATOM   3806  CZ  ARG B  91      27.531  -5.963  28.382  1.00 90.04           C  
ATOM   3807  N   ASN B  92      25.689  -2.832  21.038  1.00 93.15           N  
ATOM   3808  H   ASN B  92      26.057  -3.601  20.496  1.00 93.15           H  
ATOM   3809  CA  ASN B  92      25.683  -1.511  20.426  1.00 93.15           C  
ATOM   3810  HA  ASN B  92      25.339  -0.798  21.176  1.00 93.15           H  
ATOM   3811  C   ASN B  92      24.730  -1.441  19.229  1.00 93.15           C  
ATOM   3812  CB  ASN B  92      27.101  -1.105  19.995  1.00 93.15           C  
ATOM   3813  HB2 ASN B  92      27.087  -0.043  19.750  1.00 93.15           H  
ATOM   3814  HB3 ASN B  92      27.370  -1.659  19.096  1.00 93.15           H  
ATOM   3815  O   ASN B  92      24.680  -2.369  18.421  1.00 93.15           O  
ATOM   3816  CG  ASN B  92      28.191  -1.299  21.025  1.00 93.15           C  
ATOM   3817  ND2 ASN B  92      29.370  -1.669  20.583  1.00 93.15           N  
ATOM   3818 HD21 ASN B  92      29.501  -1.845  19.597  1.00 93.15           H  
ATOM   3819 HD22 ASN B  92      30.071  -1.822  21.294  1.00 93.15           H  
ATOM   3820  OD1 ASN B  92      28.020  -1.149  22.218  1.00 93.15           O  
ATOM   3821  N   ALA B  93      24.026  -0.323  19.093  1.00 95.75           N  
ATOM   3822  H   ALA B  93      24.168   0.408  19.776  1.00 95.75           H  
ATOM   3823  CA  ALA B  93      23.204   0.035  17.938  1.00 95.75           C  
ATOM   3824  HA  ALA B  93      23.730  -0.218  17.017  1.00 95.75           H  
ATOM   3825  C   ALA B  93      22.949   1.552  17.941  1.00 95.75           C  
ATOM   3826  CB  ALA B  93      21.897  -0.763  17.998  1.00 95.75           C  
ATOM   3827  HB1 ALA B  93      21.435  -0.634  18.976  1.00 95.75           H  
ATOM   3828  HB2 ALA B  93      21.194  -0.419  17.240  1.00 95.75           H  
ATOM   3829  HB3 ALA B  93      22.106  -1.819  17.828  1.00 95.75           H  
ATOM   3830  O   ALA B  93      23.377   2.258  18.850  1.00 95.75           O  
ATOM   3831  N   ALA B  94      22.271   2.077  16.926  1.00 97.69           N  
ATOM   3832  H   ALA B  94      21.921   1.467  16.201  1.00 97.69           H  
ATOM   3833  CA  ALA B  94      21.914   3.493  16.872  1.00 97.69           C  
ATOM   3834  HA  ALA B  94      22.616   4.086  17.458  1.00 97.69           H  
ATOM   3835  C   ALA B  94      20.504   3.717  17.455  1.00 97.69           C  
ATOM   3836  CB  ALA B  94      22.062   3.929  15.415  1.00 97.69           C  
ATOM   3837  HB1 ALA B  94      21.442   3.287  14.790  1.00 97.69           H  
ATOM   3838  HB2 ALA B  94      21.743   4.964  15.290  1.00 97.69           H  
ATOM   3839  HB3 ALA B  94      23.104   3.839  15.108  1.00 97.69           H  
ATOM   3840  O   ALA B  94      19.511   3.378  16.813  1.00 97.69           O  
ATOM   3841  N   PHE B  95      20.408   4.292  18.656  1.00 96.38           N  
ATOM   3842  H   PHE B  95      21.257   4.564  19.132  1.00 96.38           H  
ATOM   3843  CA  PHE B  95      19.139   4.530  19.361  1.00 96.38           C  
ATOM   3844  HA  PHE B  95      18.343   3.965  18.875  1.00 96.38           H  
ATOM   3845  C   PHE B  95      18.723   6.003  19.356  1.00 96.38           C  
ATOM   3846  CB  PHE B  95      19.250   4.024  20.802  1.00 96.38           C  
ATOM   3847  HB2 PHE B  95      18.343   4.300  21.340  1.00 96.38           H  
ATOM   3848  HB3 PHE B  95      20.084   4.524  21.295  1.00 96.38           H  
ATOM   3849  O   PHE B  95      19.571   6.887  19.435  1.00 96.38           O  
ATOM   3850  CG  PHE B  95      19.426   2.525  20.910  1.00 96.38           C  
ATOM   3851  CD1 PHE B  95      18.297   1.687  20.882  1.00 96.38           C  
ATOM   3852  HD1 PHE B  95      17.312   2.112  20.765  1.00 96.38           H  
ATOM   3853  CD2 PHE B  95      20.711   1.969  21.052  1.00 96.38           C  
ATOM   3854  HD2 PHE B  95      21.583   2.607  21.074  1.00 96.38           H  
ATOM   3855  CE1 PHE B  95      18.447   0.296  21.008  1.00 96.38           C  
ATOM   3856  HE1 PHE B  95      17.575  -0.342  20.995  1.00 96.38           H  
ATOM   3857  CE2 PHE B  95      20.860   0.580  21.188  1.00 96.38           C  
ATOM   3858  HE2 PHE B  95      21.848   0.162  21.315  1.00 96.38           H  
ATOM   3859  CZ  PHE B  95      19.729  -0.257  21.164  1.00 96.38           C  
ATOM   3860  HZ  PHE B  95      19.841  -1.326  21.268  1.00 96.38           H  
ATOM   3861  N   LEU B  96      17.416   6.271  19.324  1.00 96.55           N  
ATOM   3862  H   LEU B  96      16.778   5.488  19.315  1.00 96.55           H  
ATOM   3863  CA  LEU B  96      16.864   7.608  19.552  1.00 96.55           C  
ATOM   3864  HA  LEU B  96      17.378   8.323  18.911  1.00 96.55           H  
ATOM   3865  C   LEU B  96      17.084   8.041  21.010  1.00 96.55           C  
ATOM   3866  CB  LEU B  96      15.354   7.611  19.236  1.00 96.55           C  
ATOM   3867  HB2 LEU B  96      14.909   8.511  19.660  1.00 96.55           H  
ATOM   3868  HB3 LEU B  96      14.911   6.752  19.741  1.00 96.55           H  
ATOM   3869  O   LEU B  96      16.609   7.368  21.929  1.00 96.55           O  
ATOM   3870  CG  LEU B  96      14.968   7.535  17.753  1.00 96.55           C  
ATOM   3871  HG  LEU B  96      15.443   6.670  17.289  1.00 96.55           H  
ATOM   3872  CD1 LEU B  96      13.449   7.396  17.624  1.00 96.55           C  
ATOM   3873 HD11 LEU B  96      12.953   8.268  18.049  1.00 96.55           H  
ATOM   3874 HD12 LEU B  96      13.173   7.294  16.575  1.00 96.55           H  
ATOM   3875 HD13 LEU B  96      13.124   6.503  18.158  1.00 96.55           H  
ATOM   3876  CD2 LEU B  96      15.385   8.794  16.997  1.00 96.55           C  
ATOM   3877 HD21 LEU B  96      15.054   8.721  15.961  1.00 96.55           H  
ATOM   3878 HD22 LEU B  96      16.470   8.892  17.015  1.00 96.55           H  
ATOM   3879 HD23 LEU B  96      14.938   9.675  17.459  1.00 96.55           H  
ATOM   3880  N   ASP B  97      17.719   9.204  21.190  1.00 89.66           N  
ATOM   3881  H   ASP B  97      18.238   9.578  20.409  1.00 89.66           H  
ATOM   3882  CA  ASP B  97      18.005   9.844  22.484  1.00 89.66           C  
ATOM   3883  HA  ASP B  97      18.740   9.253  23.031  1.00 89.66           H  
ATOM   3884  C   ASP B  97      16.759  10.013  23.373  1.00 89.66           C  
ATOM   3885  CB  ASP B  97      18.563  11.263  22.245  1.00 89.66           C  
ATOM   3886  HB2 ASP B  97      18.741  11.721  23.219  1.00 89.66           H  
ATOM   3887  HB3 ASP B  97      17.797  11.857  21.748  1.00 89.66           H  
ATOM   3888  O   ASP B  97      16.850   9.931  24.593  1.00 89.66           O  
ATOM   3889  CG  ASP B  97      19.850  11.390  21.422  1.00 89.66           C  
ATOM   3890  OD1 ASP B  97      20.057  10.610  20.462  1.00 89.66           O  
ATOM   3891  OD2 ASP B  97      20.570  12.386  21.656  1.00 89.66           O  
ATOM   3892  N   ASP B  98      15.599  10.275  22.762  1.00 90.63           N  
ATOM   3893  H   ASP B  98      15.613  10.326  21.753  1.00 90.63           H  
ATOM   3894  CA  ASP B  98      14.324  10.490  23.452  1.00 90.63           C  
ATOM   3895  HA  ASP B  98      14.399  10.044  24.443  1.00 90.63           H  
ATOM   3896  C   ASP B  98      13.179   9.758  22.731  1.00 90.63           C  
ATOM   3897  CB  ASP B  98      14.069  11.995  23.653  1.00 90.63           C  
ATOM   3898  HB2 ASP B  98      13.873  12.463  22.688  1.00 90.63           H  
ATOM   3899  HB3 ASP B  98      14.965  12.451  24.073  1.00 90.63           H  
ATOM   3900  O   ASP B  98      12.210  10.344  22.249  1.00 90.63           O  
ATOM   3901  CG  ASP B  98      12.902  12.269  24.611  1.00 90.63           C  
ATOM   3902  OD1 ASP B  98      12.448  11.313  25.286  1.00 90.63           O  
ATOM   3903  OD2 ASP B  98      12.486  13.448  24.682  1.00 90.63           O  
ATOM   3904  N   ALA B  99      13.315   8.433  22.604  1.00 92.12           N  
ATOM   3905  H   ALA B  99      14.182   8.016  22.911  1.00 92.12           H  
ATOM   3906  CA  ALA B  99      12.272   7.583  22.020  1.00 92.12           C  
ATOM   3907  HA  ALA B  99      12.077   7.918  21.001  1.00 92.12           H  
ATOM   3908  C   ALA B  99      10.945   7.638  22.804  1.00 92.12           C  
ATOM   3909  CB  ALA B  99      12.791   6.141  21.976  1.00 92.12           C  
ATOM   3910  HB1 ALA B  99      12.948   5.767  22.988  1.00 92.12           H  
ATOM   3911  HB2 ALA B  99      12.065   5.506  21.469  1.00 92.12           H  
ATOM   3912  HB3 ALA B  99      13.735   6.098  21.433  1.00 92.12           H  
ATOM   3913  O   ALA B  99       9.876   7.427  22.227  1.00 92.12           O  
ATOM   3914  N   ALA B 100      11.019   7.892  24.116  1.00 91.88           N  
ATOM   3915  H   ALA B 100      11.923   8.141  24.491  1.00 91.88           H  
ATOM   3916  CA  ALA B 100       9.883   7.882  25.033  1.00 91.88           C  
ATOM   3917  HA  ALA B 100       9.140   7.185  24.647  1.00 91.88           H  
ATOM   3918  C   ALA B 100       9.182   9.245  25.175  1.00 91.88           C  
ATOM   3919  CB  ALA B 100      10.368   7.353  26.388  1.00 91.88           C  
ATOM   3920  HB1 ALA B 100      10.813   6.365  26.266  1.00 91.88           H  
ATOM   3921  HB2 ALA B 100       9.528   7.283  27.079  1.00 91.88           H  
ATOM   3922  HB3 ALA B 100      11.112   8.032  26.805  1.00 91.88           H  
ATOM   3923  O   ALA B 100       8.017   9.261  25.586  1.00 91.88           O  
ATOM   3924  N   GLY B 101       9.848  10.354  24.845  1.00 94.60           N  
ATOM   3925  H   GLY B 101      10.834  10.302  24.630  1.00 94.60           H  
ATOM   3926  CA  GLY B 101       9.288  11.702  24.844  1.00 94.60           C  
ATOM   3927  HA2 GLY B 101      10.079  12.420  24.628  1.00 94.60           H  
ATOM   3928  HA3 GLY B 101       8.896  11.922  25.837  1.00 94.60           H  
ATOM   3929  C   GLY B 101       8.184  11.890  23.805  1.00 94.60           C  
ATOM   3930  O   GLY B 101       8.215  11.306  22.721  1.00 94.60           O  
ATOM   3931  N   PHE B 102       7.166  12.669  24.181  1.00 96.74           N  
ATOM   3932  H   PHE B 102       7.209  13.099  25.093  1.00 96.74           H  
ATOM   3933  CA  PHE B 102       6.032  13.038  23.332  1.00 96.74           C  
ATOM   3934  HA  PHE B 102       6.403  13.372  22.364  1.00 96.74           H  
ATOM   3935  C   PHE B 102       5.215  14.164  23.985  1.00 96.74           C  
ATOM   3936  CB  PHE B 102       5.133  11.802  23.151  1.00 96.74           C  
ATOM   3937  HB2 PHE B 102       5.719  11.000  22.703  1.00 96.74           H  
ATOM   3938  HB3 PHE B 102       4.809  11.458  24.133  1.00 96.74           H  
ATOM   3939  O   PHE B 102       4.824  14.026  25.151  1.00 96.74           O  
ATOM   3940  CG  PHE B 102       3.920  12.013  22.269  1.00 96.74           C  
ATOM   3941  CD1 PHE B 102       2.629  11.731  22.754  1.00 96.74           C  
ATOM   3942  HD1 PHE B 102       2.495  11.396  23.772  1.00 96.74           H  
ATOM   3943  CD2 PHE B 102       4.089  12.449  20.943  1.00 96.74           C  
ATOM   3944  HD2 PHE B 102       5.076  12.661  20.561  1.00 96.74           H  
ATOM   3945  CE1 PHE B 102       1.512  11.890  21.915  1.00 96.74           C  
ATOM   3946  HE1 PHE B 102       0.520  11.681  22.286  1.00 96.74           H  
ATOM   3947  CE2 PHE B 102       2.973  12.621  20.110  1.00 96.74           C  
ATOM   3948  HE2 PHE B 102       3.109  12.979  19.100  1.00 96.74           H  
ATOM   3949  CZ  PHE B 102       1.687  12.347  20.597  1.00 96.74           C  
ATOM   3950  HZ  PHE B 102       0.836  12.505  19.952  1.00 96.74           H  
ATOM   3951  N   ASP B 103       4.881  15.234  23.259  1.00 96.72           N  
ATOM   3952  H   ASP B 103       5.222  15.299  22.310  1.00 96.72           H  
ATOM   3953  CA  ASP B 103       3.924  16.242  23.742  1.00 96.72           C  
ATOM   3954  HA  ASP B 103       4.063  16.331  24.820  1.00 96.72           H  
ATOM   3955  C   ASP B 103       2.477  15.770  23.531  1.00 96.72           C  
ATOM   3956  CB  ASP B 103       4.194  17.653  23.196  1.00 96.72           C  
ATOM   3957  HB2 ASP B 103       3.923  17.704  22.142  1.00 96.72           H  
ATOM   3958  HB3 ASP B 103       5.260  17.862  23.285  1.00 96.72           H  
ATOM   3959  O   ASP B 103       1.758  16.170  22.612  1.00 96.72           O  
ATOM   3960  CG  ASP B 103       3.417  18.723  23.993  1.00 96.72           C  
ATOM   3961  OD1 ASP B 103       2.394  18.384  24.648  1.00 96.72           O  
ATOM   3962  OD2 ASP B 103       3.838  19.901  23.963  1.00 96.72           O  
ATOM   3963  N   ALA B 104       2.028  14.891  24.427  1.00 95.16           N  
ATOM   3964  H   ALA B 104       2.698  14.531  25.091  1.00 95.16           H  
ATOM   3965  CA  ALA B 104       0.673  14.351  24.396  1.00 95.16           C  
ATOM   3966  HA  ALA B 104       0.541  13.811  23.459  1.00 95.16           H  
ATOM   3967  C   ALA B 104      -0.408  15.450  24.439  1.00 95.16           C  
ATOM   3968  CB  ALA B 104       0.535  13.368  25.565  1.00 95.16           C  
ATOM   3969  HB1 ALA B 104       1.338  12.632  25.524  1.00 95.16           H  
ATOM   3970  HB2 ALA B 104       0.585  13.905  26.512  1.00 95.16           H  
ATOM   3971  HB3 ALA B 104      -0.423  12.853  25.493  1.00 95.16           H  
ATOM   3972  O   ALA B 104      -1.415  15.357  23.734  1.00 95.16           O  
ATOM   3973  N   ALA B 105      -0.192  16.513  25.223  1.00 91.74           N  
ATOM   3974  H   ALA B 105       0.738  16.649  25.592  1.00 91.74           H  
ATOM   3975  CA  ALA B 105      -1.164  17.592  25.387  1.00 91.74           C  
ATOM   3976  HA  ALA B 105      -2.136  17.152  25.607  1.00 91.74           H  
ATOM   3977  C   ALA B 105      -1.319  18.428  24.108  1.00 91.74           C  
ATOM   3978  CB  ALA B 105      -0.738  18.454  26.581  1.00 91.74           C  
ATOM   3979  HB1 ALA B 105      -1.468  19.249  26.735  1.00 91.74           H  
ATOM   3980  HB2 ALA B 105       0.237  18.899  26.385  1.00 91.74           H  
ATOM   3981  HB3 ALA B 105      -0.680  17.840  27.480  1.00 91.74           H  
ATOM   3982  O   ALA B 105      -2.434  18.841  23.780  1.00 91.74           O  
ATOM   3983  N   PHE B 106      -0.236  18.621  23.349  1.00 95.95           N  
ATOM   3984  H   PHE B 106       0.661  18.311  23.696  1.00 95.95           H  
ATOM   3985  CA  PHE B 106      -0.266  19.291  22.052  1.00 95.95           C  
ATOM   3986  HA  PHE B 106      -0.570  20.327  22.204  1.00 95.95           H  
ATOM   3987  C   PHE B 106      -1.268  18.637  21.088  1.00 95.95           C  
ATOM   3988  CB  PHE B 106       1.149  19.300  21.474  1.00 95.95           C  
ATOM   3989  HB2 PHE B 106       1.822  19.722  22.220  1.00 95.95           H  
ATOM   3990  HB3 PHE B 106       1.475  18.282  21.259  1.00 95.95           H  
ATOM   3991  O   PHE B 106      -2.146  19.321  20.552  1.00 95.95           O  
ATOM   3992  CG  PHE B 106       1.285  20.128  20.226  1.00 95.95           C  
ATOM   3993  CD1 PHE B 106       1.094  19.544  18.961  1.00 95.95           C  
ATOM   3994  HD1 PHE B 106       0.856  18.495  18.872  1.00 95.95           H  
ATOM   3995  CD2 PHE B 106       1.623  21.488  20.338  1.00 95.95           C  
ATOM   3996  HD2 PHE B 106       1.802  21.921  21.311  1.00 95.95           H  
ATOM   3997  CE1 PHE B 106       1.240  20.327  17.806  1.00 95.95           C  
ATOM   3998  HE1 PHE B 106       1.110  19.878  16.833  1.00 95.95           H  
ATOM   3999  CE2 PHE B 106       1.775  22.266  19.182  1.00 95.95           C  
ATOM   4000  HE2 PHE B 106       2.074  23.301  19.264  1.00 95.95           H  
ATOM   4001  CZ  PHE B 106       1.584  21.685  17.918  1.00 95.95           C  
ATOM   4002  HZ  PHE B 106       1.731  22.280  17.028  1.00 95.95           H  
ATOM   4003  N   PHE B 107      -1.216  17.308  20.957  1.00 93.54           N  
ATOM   4004  H   PHE B 107      -0.467  16.826  21.433  1.00 93.54           H  
ATOM   4005  CA  PHE B 107      -2.121  16.518  20.109  1.00 93.54           C  
ATOM   4006  HA  PHE B 107      -2.356  17.109  19.224  1.00 93.54           H  
ATOM   4007  C   PHE B 107      -3.476  16.182  20.761  1.00 93.54           C  
ATOM   4008  CB  PHE B 107      -1.392  15.253  19.629  1.00 93.54           C  
ATOM   4009  HB2 PHE B 107      -1.087  14.672  20.499  1.00 93.54           H  
ATOM   4010  HB3 PHE B 107      -2.077  14.641  19.043  1.00 93.54           H  
ATOM   4011  O   PHE B 107      -4.286  15.485  20.155  1.00 93.54           O  
ATOM   4012  CG  PHE B 107      -0.181  15.556  18.772  1.00 93.54           C  
ATOM   4013  CD1 PHE B 107      -0.339  15.910  17.417  1.00 93.54           C  
ATOM   4014  HD1 PHE B 107      -1.324  15.932  16.973  1.00 93.54           H  
ATOM   4015  CD2 PHE B 107       1.101  15.546  19.345  1.00 93.54           C  
ATOM   4016  HD2 PHE B 107       1.238  15.280  20.382  1.00 93.54           H  
ATOM   4017  CE1 PHE B 107       0.783  16.263  16.645  1.00 93.54           C  
ATOM   4018  HE1 PHE B 107       0.667  16.543  15.609  1.00 93.54           H  
ATOM   4019  CE2 PHE B 107       2.217  15.916  18.581  1.00 93.54           C  
ATOM   4020  HE2 PHE B 107       3.187  15.944  19.053  1.00 93.54           H  
ATOM   4021  CZ  PHE B 107       2.060  16.276  17.231  1.00 93.54           C  
ATOM   4022  HZ  PHE B 107       2.918  16.578  16.648  1.00 93.54           H  
ATOM   4023  N   GLY B 108      -3.749  16.658  21.982  1.00 89.97           N  
ATOM   4024  H   GLY B 108      -3.049  17.222  22.443  1.00 89.97           H  
ATOM   4025  CA  GLY B 108      -4.988  16.353  22.712  1.00 89.97           C  
ATOM   4026  HA2 GLY B 108      -5.061  17.027  23.566  1.00 89.97           H  
ATOM   4027  HA3 GLY B 108      -5.842  16.525  22.058  1.00 89.97           H  
ATOM   4028  C   GLY B 108      -5.079  14.914  23.242  1.00 89.97           C  
ATOM   4029  O   GLY B 108      -6.160  14.463  23.614  1.00 89.97           O  
ATOM   4030  N   ILE B 109      -3.956  14.198  23.289  1.00 90.24           N  
ATOM   4031  H   ILE B 109      -3.093  14.679  23.080  1.00 90.24           H  
ATOM   4032  CA  ILE B 109      -3.841  12.815  23.759  1.00 90.24           C  
ATOM   4033  HA  ILE B 109      -4.767  12.287  23.530  1.00 90.24           H  
ATOM   4034  C   ILE B 109      -3.671  12.812  25.282  1.00 90.24           C  
ATOM   4035  CB  ILE B 109      -2.697  12.111  22.990  1.00 90.24           C  
ATOM   4036  HB  ILE B 109      -1.822  12.760  23.001  1.00 90.24           H  
ATOM   4037  O   ILE B 109      -2.884  13.570  25.854  1.00 90.24           O  
ATOM   4038  CG1 ILE B 109      -3.146  11.891  21.524  1.00 90.24           C  
ATOM   4039 HG12 ILE B 109      -3.598  12.804  21.137  1.00 90.24           H  
ATOM   4040 HG13 ILE B 109      -3.905  11.110  21.492  1.00 90.24           H  
ATOM   4041  CG2 ILE B 109      -2.295  10.769  23.627  1.00 90.24           C  
ATOM   4042 HG21 ILE B 109      -3.143  10.085  23.601  1.00 90.24           H  
ATOM   4043 HG22 ILE B 109      -1.975  10.916  24.659  1.00 90.24           H  
ATOM   4044 HG23 ILE B 109      -1.464  10.321  23.083  1.00 90.24           H  
ATOM   4045  CD1 ILE B 109      -2.013  11.524  20.563  1.00 90.24           C  
ATOM   4046 HD11 ILE B 109      -1.268  12.320  20.569  1.00 90.24           H  
ATOM   4047 HD12 ILE B 109      -2.416  11.424  19.555  1.00 90.24           H  
ATOM   4048 HD13 ILE B 109      -1.546  10.581  20.850  1.00 90.24           H  
ATOM   4049  N   SER B 110      -4.407  11.942  25.976  1.00 87.13           N  
ATOM   4050  H   SER B 110      -5.008  11.315  25.460  1.00 87.13           H  
ATOM   4051  CA  SER B 110      -4.296  11.857  27.439  1.00 87.13           C  
ATOM   4052  HA  SER B 110      -4.306  12.882  27.811  1.00 87.13           H  
ATOM   4053  C   SER B 110      -2.972  11.197  27.866  1.00 87.13           C  
ATOM   4054  CB  SER B 110      -5.506  11.146  28.052  1.00 87.13           C  
ATOM   4055  HB2 SER B 110      -6.422  11.533  27.606  1.00 87.13           H  
ATOM   4056  HB3 SER B 110      -5.529  11.360  29.121  1.00 87.13           H  
ATOM   4057  O   SER B 110      -2.514  10.281  27.184  1.00 87.13           O  
ATOM   4058  OG  SER B 110      -5.450   9.742  27.878  1.00 87.13           O  
ATOM   4059  HG  SER B 110      -5.573   9.558  26.944  1.00 87.13           H  
ATOM   4060  N   PRO B 111      -2.378  11.530  29.032  1.00 86.76           N  
ATOM   4061  CA  PRO B 111      -1.153  10.865  29.498  1.00 86.76           C  
ATOM   4062  HA  PRO B 111      -0.346  11.096  28.802  1.00 86.76           H  
ATOM   4063  C   PRO B 111      -1.283   9.337  29.615  1.00 86.76           C  
ATOM   4064  CB  PRO B 111      -0.842  11.496  30.860  1.00 86.76           C  
ATOM   4065  HB2 PRO B 111      -1.335  10.939  31.657  1.00 86.76           H  
ATOM   4066  HB3 PRO B 111       0.232  11.550  31.041  1.00 86.76           H  
ATOM   4067  O   PRO B 111      -0.311   8.609  29.433  1.00 86.76           O  
ATOM   4068  CG  PRO B 111      -1.467  12.886  30.754  1.00 86.76           C  
ATOM   4069  HG2 PRO B 111      -0.789  13.551  30.220  1.00 86.76           H  
ATOM   4070  HG3 PRO B 111      -1.715  13.296  31.733  1.00 86.76           H  
ATOM   4071  CD  PRO B 111      -2.715  12.643  29.906  1.00 86.76           C  
ATOM   4072  HD2 PRO B 111      -3.554  12.367  30.546  1.00 86.76           H  
ATOM   4073  HD3 PRO B 111      -2.950  13.543  29.337  1.00 86.76           H  
ATOM   4074  N   ARG B 112      -2.497   8.838  29.895  1.00 82.81           N  
ATOM   4075  H   ARG B 112      -3.264   9.492  29.953  1.00 82.81           H  
ATOM   4076  CA  ARG B 112      -2.785   7.400  30.007  1.00 82.81           C  
ATOM   4077  HA  ARG B 112      -1.926   6.927  30.482  1.00 82.81           H  
ATOM   4078  C   ARG B 112      -2.924   6.713  28.644  1.00 82.81           C  
ATOM   4079  CB  ARG B 112      -4.026   7.198  30.896  1.00 82.81           C  
ATOM   4080  HB2 ARG B 112      -4.930   7.330  30.301  1.00 82.81           H  
ATOM   4081  HB3 ARG B 112      -4.022   7.947  31.688  1.00 82.81           H  
ATOM   4082  O   ARG B 112      -2.675   5.518  28.554  1.00 82.81           O  
ATOM   4083  CG  ARG B 112      -4.020   5.811  31.559  1.00 82.81           C  
ATOM   4084  HG2 ARG B 112      -4.037   5.036  30.793  1.00 82.81           H  
ATOM   4085  HG3 ARG B 112      -3.100   5.706  32.135  1.00 82.81           H  
ATOM   4086  CD  ARG B 112      -5.207   5.599  32.507  1.00 82.81           C  
ATOM   4087  HD2 ARG B 112      -5.324   6.483  33.133  1.00 82.81           H  
ATOM   4088  HD3 ARG B 112      -4.979   4.748  33.149  1.00 82.81           H  
ATOM   4089  NE  ARG B 112      -6.449   5.306  31.767  1.00 82.81           N  
ATOM   4090  HE  ARG B 112      -6.343   4.896  30.850  1.00 82.81           H  
ATOM   4091  NH1 ARG B 112      -7.975   5.832  33.401  1.00 82.81           N  
ATOM   4092 HH11 ARG B 112      -7.211   6.085  34.012  1.00 82.81           H  
ATOM   4093 HH12 ARG B 112      -8.935   5.898  33.708  1.00 82.81           H  
ATOM   4094  NH2 ARG B 112      -8.679   5.029  31.444  1.00 82.81           N  
ATOM   4095 HH21 ARG B 112      -8.455   4.473  30.631  1.00 82.81           H  
ATOM   4096 HH22 ARG B 112      -9.641   5.115  31.737  1.00 82.81           H  
ATOM   4097  CZ  ARG B 112      -7.691   5.400  32.205  1.00 82.81           C  
ATOM   4098  N   GLU B 113      -3.305   7.453  27.607  1.00 87.04           N  
ATOM   4099  H   GLU B 113      -3.468   8.439  27.752  1.00 87.04           H  
ATOM   4100  CA  GLU B 113      -3.267   6.991  26.217  1.00 87.04           C  
ATOM   4101  HA  GLU B 113      -3.588   5.951  26.164  1.00 87.04           H  
ATOM   4102  C   GLU B 113      -1.837   7.056  25.667  1.00 87.04           C  
ATOM   4103  CB  GLU B 113      -4.241   7.831  25.386  1.00 87.04           C  
ATOM   4104  HB2 GLU B 113      -5.240   7.725  25.809  1.00 87.04           H  
ATOM   4105  HB3 GLU B 113      -3.949   8.879  25.459  1.00 87.04           H  
ATOM   4106  O   GLU B 113      -1.360   6.066  25.131  1.00 87.04           O  
ATOM   4107  CG  GLU B 113      -4.280   7.416  23.908  1.00 87.04           C  
ATOM   4108  HG2 GLU B 113      -3.283   7.523  23.480  1.00 87.04           H  
ATOM   4109  HG3 GLU B 113      -4.563   6.365  23.841  1.00 87.04           H  
ATOM   4110  CD  GLU B 113      -5.254   8.266  23.084  1.00 87.04           C  
ATOM   4111  OE1 GLU B 113      -5.480   7.881  21.911  1.00 87.04           O  
ATOM   4112  OE2 GLU B 113      -5.727   9.299  23.617  1.00 87.04           O  
ATOM   4113  N   ALA B 114      -1.106   8.153  25.895  1.00 92.58           N  
ATOM   4114  H   ALA B 114      -1.557   8.951  26.319  1.00 92.58           H  
ATOM   4115  CA  ALA B 114       0.290   8.299  25.475  1.00 92.58           C  
ATOM   4116  HA  ALA B 114       0.334   8.231  24.388  1.00 92.58           H  
ATOM   4117  C   ALA B 114       1.210   7.201  26.044  1.00 92.58           C  
ATOM   4118  CB  ALA B 114       0.777   9.688  25.898  1.00 92.58           C  
ATOM   4119  HB1 ALA B 114       0.161  10.452  25.425  1.00 92.58           H  
ATOM   4120  HB2 ALA B 114       0.720   9.794  26.982  1.00 92.58           H  
ATOM   4121  HB3 ALA B 114       1.811   9.823  25.582  1.00 92.58           H  
ATOM   4122  O   ALA B 114       2.106   6.736  25.346  1.00 92.58           O  
ATOM   4123  N   LEU B 115       0.961   6.751  27.281  1.00 88.64           N  
ATOM   4124  H   LEU B 115       0.270   7.243  27.830  1.00 88.64           H  
ATOM   4125  CA  LEU B 115       1.651   5.609  27.897  1.00 88.64           C  
ATOM   4126  HA  LEU B 115       2.723   5.734  27.747  1.00 88.64           H  
ATOM   4127  C   LEU B 115       1.258   4.253  27.277  1.00 88.64           C  
ATOM   4128  CB  LEU B 115       1.333   5.627  29.405  1.00 88.64           C  
ATOM   4129  HB2 LEU B 115       0.273   5.403  29.527  1.00 88.64           H  
ATOM   4130  HB3 LEU B 115       1.509   6.630  29.792  1.00 88.64           H  
ATOM   4131  O   LEU B 115       2.022   3.300  27.359  1.00 88.64           O  
ATOM   4132  CG  LEU B 115       2.153   4.633  30.254  1.00 88.64           C  
ATOM   4133  HG  LEU B 115       2.107   3.630  29.829  1.00 88.64           H  
ATOM   4134  CD1 LEU B 115       3.616   5.065  30.376  1.00 88.64           C  
ATOM   4135 HD11 LEU B 115       4.155   4.367  31.017  1.00 88.64           H  
ATOM   4136 HD12 LEU B 115       4.085   5.045  29.392  1.00 88.64           H  
ATOM   4137 HD13 LEU B 115       3.684   6.071  30.790  1.00 88.64           H  
ATOM   4138  CD2 LEU B 115       1.557   4.549  31.661  1.00 88.64           C  
ATOM   4139 HD21 LEU B 115       1.575   5.532  32.130  1.00 88.64           H  
ATOM   4140 HD22 LEU B 115       0.531   4.188  31.597  1.00 88.64           H  
ATOM   4141 HD23 LEU B 115       2.140   3.848  32.259  1.00 88.64           H  
ATOM   4142  N   ALA B 116       0.064   4.143  26.694  1.00 85.79           N  
ATOM   4143  H   ALA B 116      -0.502   4.974  26.597  1.00 85.79           H  
ATOM   4144  CA  ALA B 116      -0.412   2.933  26.022  1.00 85.79           C  
ATOM   4145  HA  ALA B 116       0.041   2.059  26.491  1.00 85.79           H  
ATOM   4146  C   ALA B 116      -0.033   2.891  24.529  1.00 85.79           C  
ATOM   4147  CB  ALA B 116      -1.928   2.855  26.221  1.00 85.79           C  
ATOM   4148  HB1 ALA B 116      -2.166   2.943  27.281  1.00 85.79           H  
ATOM   4149  HB2 ALA B 116      -2.298   1.902  25.841  1.00 85.79           H  
ATOM   4150  HB3 ALA B 116      -2.411   3.666  25.676  1.00 85.79           H  
ATOM   4151  O   ALA B 116      -0.072   1.824  23.919  1.00 85.79           O  
ATOM   4152  N   MET B 117       0.315   4.040  23.943  1.00 90.23           N  
ATOM   4153  H   MET B 117       0.272   4.882  24.500  1.00 90.23           H  
ATOM   4154  CA  MET B 117       0.752   4.172  22.557  1.00 90.23           C  
ATOM   4155  HA  MET B 117       0.124   3.545  21.923  1.00 90.23           H  
ATOM   4156  C   MET B 117       2.197   3.719  22.366  1.00 90.23           C  
ATOM   4157  CB  MET B 117       0.615   5.625  22.083  1.00 90.23           C  
ATOM   4158  HB2 MET B 117       1.044   6.293  22.829  1.00 90.23           H  
ATOM   4159  HB3 MET B 117       1.179   5.738  21.157  1.00 90.23           H  
ATOM   4160  O   MET B 117       3.120   4.252  22.999  1.00 90.23           O  
ATOM   4161  CG  MET B 117      -0.835   6.032  21.806  1.00 90.23           C  
ATOM   4162  HG2 MET B 117      -1.206   5.458  20.958  1.00 90.23           H  
ATOM   4163  HG3 MET B 117      -1.449   5.784  22.672  1.00 90.23           H  
ATOM   4164  SD  MET B 117      -1.047   7.798  21.450  1.00 90.23           S  
ATOM   4165  CE  MET B 117      -0.095   7.944  19.915  1.00 90.23           C  
ATOM   4166  HE1 MET B 117      -0.444   7.204  19.195  1.00 90.23           H  
ATOM   4167  HE2 MET B 117      -0.211   8.947  19.504  1.00 90.23           H  
ATOM   4168  HE3 MET B 117       0.962   7.762  20.111  1.00 90.23           H  
ATOM   4169  N   ASP B 118       2.382   2.835  21.386  1.00 91.75           N  
ATOM   4170  H   ASP B 118       1.580   2.441  20.915  1.00 91.75           H  
ATOM   4171  CA  ASP B 118       3.674   2.537  20.783  1.00 91.75           C  
ATOM   4172  HA  ASP B 118       4.243   1.933  21.489  1.00 91.75           H  
ATOM   4173  C   ASP B 118       4.407   3.865  20.472  1.00 91.75           C  
ATOM   4174  CB  ASP B 118       3.432   1.687  19.517  1.00 91.75           C  
ATOM   4175  HB2 ASP B 118       2.796   2.249  18.833  1.00 91.75           H  
ATOM   4176  HB3 ASP B 118       2.902   0.779  19.804  1.00 91.75           H  
ATOM   4177  O   ASP B 118       3.826   4.751  19.822  1.00 91.75           O  
ATOM   4178  CG  ASP B 118       4.697   1.283  18.753  1.00 91.75           C  
ATOM   4179  OD1 ASP B 118       5.780   1.813  19.076  1.00 91.75           O  
ATOM   4180  OD2 ASP B 118       4.580   0.526  17.767  1.00 91.75           O  
ATOM   4181  N   PRO B 119       5.657   4.059  20.946  1.00 94.55           N  
ATOM   4182  CA  PRO B 119       6.461   5.228  20.597  1.00 94.55           C  
ATOM   4183  HA  PRO B 119       6.019   6.117  21.048  1.00 94.55           H  
ATOM   4184  C   PRO B 119       6.551   5.470  19.082  1.00 94.55           C  
ATOM   4185  CB  PRO B 119       7.838   4.989  21.227  1.00 94.55           C  
ATOM   4186  HB2 PRO B 119       7.876   5.474  22.202  1.00 94.55           H  
ATOM   4187  HB3 PRO B 119       8.650   5.353  20.598  1.00 94.55           H  
ATOM   4188  O   PRO B 119       6.646   6.625  18.674  1.00 94.55           O  
ATOM   4189  CG  PRO B 119       7.902   3.475  21.416  1.00 94.55           C  
ATOM   4190  HG2 PRO B 119       8.577   3.189  22.222  1.00 94.55           H  
ATOM   4191  HG3 PRO B 119       8.188   2.995  20.480  1.00 94.55           H  
ATOM   4192  CD  PRO B 119       6.455   3.128  21.736  1.00 94.55           C  
ATOM   4193  HD2 PRO B 119       6.256   3.285  22.796  1.00 94.55           H  
ATOM   4194  HD3 PRO B 119       6.278   2.085  21.475  1.00 94.55           H  
ATOM   4195  N   GLN B 120       6.418   4.444  18.235  1.00 95.96           N  
ATOM   4196  H   GLN B 120       6.312   3.513  18.611  1.00 95.96           H  
ATOM   4197  CA  GLN B 120       6.342   4.606  16.780  1.00 95.96           C  
ATOM   4198  HA  GLN B 120       7.272   5.063  16.443  1.00 95.96           H  
ATOM   4199  C   GLN B 120       5.195   5.535  16.343  1.00 95.96           C  
ATOM   4200  CB  GLN B 120       6.207   3.228  16.112  1.00 95.96           C  
ATOM   4201  HB2 GLN B 120       5.315   2.724  16.485  1.00 95.96           H  
ATOM   4202  HB3 GLN B 120       6.076   3.369  15.039  1.00 95.96           H  
ATOM   4203  O   GLN B 120       5.416   6.429  15.525  1.00 95.96           O  
ATOM   4204  CG  GLN B 120       7.446   2.349  16.341  1.00 95.96           C  
ATOM   4205  HG2 GLN B 120       8.338   2.915  16.077  1.00 95.96           H  
ATOM   4206  HG3 GLN B 120       7.527   2.072  17.393  1.00 95.96           H  
ATOM   4207  CD  GLN B 120       7.437   1.073  15.514  1.00 95.96           C  
ATOM   4208  NE2 GLN B 120       6.566   0.132  15.801  1.00 95.96           N  
ATOM   4209 HE21 GLN B 120       6.699  -0.779  15.387  1.00 95.96           H  
ATOM   4210 HE22 GLN B 120       5.934   0.249  16.580  1.00 95.96           H  
ATOM   4211  OE1 GLN B 120       8.226   0.934  14.591  1.00 95.96           O  
ATOM   4212  N   GLN B 121       3.992   5.406  16.923  1.00 95.96           N  
ATOM   4213  H   GLN B 121       3.887   4.723  17.660  1.00 95.96           H  
ATOM   4214  CA  GLN B 121       2.864   6.306  16.622  1.00 95.96           C  
ATOM   4215  HA  GLN B 121       2.731   6.353  15.541  1.00 95.96           H  
ATOM   4216  C   GLN B 121       3.125   7.741  17.114  1.00 95.96           C  
ATOM   4217  CB  GLN B 121       1.553   5.795  17.252  1.00 95.96           C  
ATOM   4218  HB2 GLN B 121       1.657   5.771  18.337  1.00 95.96           H  
ATOM   4219  HB3 GLN B 121       0.778   6.521  17.006  1.00 95.96           H  
ATOM   4220  O   GLN B 121       2.701   8.708  16.481  1.00 95.96           O  
ATOM   4221  CG  GLN B 121       1.082   4.410  16.771  1.00 95.96           C  
ATOM   4222  HG2 GLN B 121       1.167   4.359  15.685  1.00 95.96           H  
ATOM   4223  HG3 GLN B 121       1.730   3.642  17.193  1.00 95.96           H  
ATOM   4224  CD  GLN B 121      -0.370   4.098  17.160  1.00 95.96           C  
ATOM   4225  NE2 GLN B 121      -0.902   2.955  16.790  1.00 95.96           N  
ATOM   4226 HE21 GLN B 121      -0.378   2.269  16.265  1.00 95.96           H  
ATOM   4227 HE22 GLN B 121      -1.840   2.769  17.113  1.00 95.96           H  
ATOM   4228  OE1 GLN B 121      -1.084   4.888  17.770  1.00 95.96           O  
ATOM   4229  N   ARG B 122       3.832   7.885  18.242  1.00 97.32           N  
ATOM   4230  H   ARG B 122       4.187   7.043  18.672  1.00 97.32           H  
ATOM   4231  CA  ARG B 122       4.154   9.180  18.866  1.00 97.32           C  
ATOM   4232  HA  ARG B 122       3.267   9.814  18.862  1.00 97.32           H  
ATOM   4233  C   ARG B 122       5.197   9.958  18.059  1.00 97.32           C  
ATOM   4234  CB  ARG B 122       4.582   8.946  20.327  1.00 97.32           C  
ATOM   4235  HB2 ARG B 122       5.390   8.217  20.375  1.00 97.32           H  
ATOM   4236  HB3 ARG B 122       4.951   9.885  20.740  1.00 97.32           H  
ATOM   4237  O   ARG B 122       4.964  11.113  17.712  1.00 97.32           O  
ATOM   4238  CG  ARG B 122       3.383   8.458  21.158  1.00 97.32           C  
ATOM   4239  HG2 ARG B 122       2.574   9.178  21.033  1.00 97.32           H  
ATOM   4240  HG3 ARG B 122       3.048   7.490  20.787  1.00 97.32           H  
ATOM   4241  CD  ARG B 122       3.662   8.339  22.657  1.00 97.32           C  
ATOM   4242  HD2 ARG B 122       4.257   9.195  22.975  1.00 97.32           H  
ATOM   4243  HD3 ARG B 122       2.706   8.389  23.180  1.00 97.32           H  
ATOM   4244  NE  ARG B 122       4.303   7.062  23.020  1.00 97.32           N  
ATOM   4245  HE  ARG B 122       3.846   6.212  22.722  1.00 97.32           H  
ATOM   4246  NH1 ARG B 122       5.891   7.899  24.442  1.00 97.32           N  
ATOM   4247 HH11 ARG B 122       5.728   8.826  24.077  1.00 97.32           H  
ATOM   4248 HH12 ARG B 122       6.671   7.802  25.077  1.00 97.32           H  
ATOM   4249  NH2 ARG B 122       5.558   5.681  24.281  1.00 97.32           N  
ATOM   4250 HH21 ARG B 122       4.953   4.935  23.969  1.00 97.32           H  
ATOM   4251 HH22 ARG B 122       6.248   5.519  25.001  1.00 97.32           H  
ATOM   4252  CZ  ARG B 122       5.255   6.891  23.914  1.00 97.32           C  
ATOM   4253  N   GLN B 123       6.285   9.294  17.668  1.00 97.76           N  
ATOM   4254  H   GLN B 123       6.397   8.342  17.986  1.00 97.76           H  
ATOM   4255  CA  GLN B 123       7.322   9.866  16.802  1.00 97.76           C  
ATOM   4256  HA  GLN B 123       7.682  10.793  17.249  1.00 97.76           H  
ATOM   4257  C   GLN B 123       6.769  10.224  15.410  1.00 97.76           C  
ATOM   4258  CB  GLN B 123       8.501   8.880  16.689  1.00 97.76           C  
ATOM   4259  HB2 GLN B 123       9.228   9.277  15.981  1.00 97.76           H  
ATOM   4260  HB3 GLN B 123       8.132   7.936  16.289  1.00 97.76           H  
ATOM   4261  O   GLN B 123       7.126  11.264  14.857  1.00 97.76           O  
ATOM   4262  CG  GLN B 123       9.229   8.596  18.020  1.00 97.76           C  
ATOM   4263  HG2 GLN B 123       9.968   7.813  17.850  1.00 97.76           H  
ATOM   4264  HG3 GLN B 123       8.520   8.217  18.755  1.00 97.76           H  
ATOM   4265  CD  GLN B 123       9.951   9.792  18.640  1.00 97.76           C  
ATOM   4266  NE2 GLN B 123      10.209   9.741  19.930  1.00 97.76           N  
ATOM   4267 HE21 GLN B 123      10.682  10.513  20.376  1.00 97.76           H  
ATOM   4268 HE22 GLN B 123       9.865   8.987  20.507  1.00 97.76           H  
ATOM   4269  OE1 GLN B 123      10.304  10.764  17.983  1.00 97.76           O  
ATOM   4270  N   LEU B 124       5.856   9.411  14.858  1.00 98.09           N  
ATOM   4271  H   LEU B 124       5.632   8.544  15.325  1.00 98.09           H  
ATOM   4272  CA  LEU B 124       5.167   9.713  13.597  1.00 98.09           C  
ATOM   4273  HA  LEU B 124       5.915   9.904  12.826  1.00 98.09           H  
ATOM   4274  C   LEU B 124       4.302  10.977  13.666  1.00 98.09           C  
ATOM   4275  CB  LEU B 124       4.292   8.521  13.178  1.00 98.09           C  
ATOM   4276  HB2 LEU B 124       3.807   8.115  14.065  1.00 98.09           H  
ATOM   4277  HB3 LEU B 124       3.501   8.888  12.525  1.00 98.09           H  
ATOM   4278  O   LEU B 124       4.319  11.751  12.710  1.00 98.09           O  
ATOM   4279  CG  LEU B 124       5.031   7.396  12.436  1.00 98.09           C  
ATOM   4280  HG  LEU B 124       5.916   7.103  13.001  1.00 98.09           H  
ATOM   4281  CD1 LEU B 124       4.087   6.199  12.314  1.00 98.09           C  
ATOM   4282 HD11 LEU B 124       4.570   5.394  11.760  1.00 98.09           H  
ATOM   4283 HD12 LEU B 124       3.840   5.829  13.309  1.00 98.09           H  
ATOM   4284 HD13 LEU B 124       3.169   6.491  11.806  1.00 98.09           H  
ATOM   4285  CD2 LEU B 124       5.457   7.807  11.021  1.00 98.09           C  
ATOM   4286 HD21 LEU B 124       6.138   8.657  11.059  1.00 98.09           H  
ATOM   4287 HD22 LEU B 124       4.581   8.078  10.433  1.00 98.09           H  
ATOM   4288 HD23 LEU B 124       5.971   6.974  10.540  1.00 98.09           H  
ATOM   4289  N   LEU B 125       3.559  11.203  14.756  1.00 97.97           N  
ATOM   4290  H   LEU B 125       3.571  10.520  15.501  1.00 97.97           H  
ATOM   4291  CA  LEU B 125       2.720  12.399  14.909  1.00 97.97           C  
ATOM   4292  HA  LEU B 125       2.062  12.475  14.043  1.00 97.97           H  
ATOM   4293  C   LEU B 125       3.550  13.687  14.917  1.00 97.97           C  
ATOM   4294  CB  LEU B 125       1.879  12.303  16.196  1.00 97.97           C  
ATOM   4295  HB2 LEU B 125       2.485  11.848  16.980  1.00 97.97           H  
ATOM   4296  HB3 LEU B 125       1.631  13.312  16.527  1.00 97.97           H  
ATOM   4297  O   LEU B 125       3.247  14.609  14.160  1.00 97.97           O  
ATOM   4298  CG  LEU B 125       0.565  11.521  16.052  1.00 97.97           C  
ATOM   4299  HG  LEU B 125       0.762  10.522  15.663  1.00 97.97           H  
ATOM   4300  CD1 LEU B 125      -0.084  11.402  17.431  1.00 97.97           C  
ATOM   4301 HD11 LEU B 125      -0.247  12.396  17.848  1.00 97.97           H  
ATOM   4302 HD12 LEU B 125       0.573  10.835  18.090  1.00 97.97           H  
ATOM   4303 HD13 LEU B 125      -1.042  10.888  17.348  1.00 97.97           H  
ATOM   4304  CD2 LEU B 125      -0.439  12.231  15.138  1.00 97.97           C  
ATOM   4305 HD21 LEU B 125      -0.618  13.245  15.496  1.00 97.97           H  
ATOM   4306 HD22 LEU B 125      -1.378  11.679  15.109  1.00 97.97           H  
ATOM   4307 HD23 LEU B 125      -0.050  12.281  14.121  1.00 97.97           H  
ATOM   4308  N   GLU B 126       4.614  13.737  15.720  1.00 98.44           N  
ATOM   4309  H   GLU B 126       4.812  12.951  16.322  1.00 98.44           H  
ATOM   4310  CA  GLU B 126       5.477  14.921  15.795  1.00 98.44           C  
ATOM   4311  HA  GLU B 126       4.858  15.804  15.950  1.00 98.44           H  
ATOM   4312  C   GLU B 126       6.219  15.168  14.478  1.00 98.44           C  
ATOM   4313  CB  GLU B 126       6.440  14.815  16.983  1.00 98.44           C  
ATOM   4314  HB2 GLU B 126       7.180  15.609  16.880  1.00 98.44           H  
ATOM   4315  HB3 GLU B 126       6.941  13.847  16.974  1.00 98.44           H  
ATOM   4316  O   GLU B 126       6.145  16.272  13.939  1.00 98.44           O  
ATOM   4317  CG  GLU B 126       5.689  15.023  18.306  1.00 98.44           C  
ATOM   4318  HG2 GLU B 126       4.912  14.265  18.394  1.00 98.44           H  
ATOM   4319  HG3 GLU B 126       5.216  16.004  18.261  1.00 98.44           H  
ATOM   4320  CD  GLU B 126       6.574  14.979  19.559  1.00 98.44           C  
ATOM   4321  OE1 GLU B 126       6.009  15.038  20.671  1.00 98.44           O  
ATOM   4322  OE2 GLU B 126       7.814  14.887  19.414  1.00 98.44           O  
ATOM   4323  N   ALA B 127       6.823  14.134  13.880  1.00 98.49           N  
ATOM   4324  H   ALA B 127       6.847  13.238  14.344  1.00 98.49           H  
ATOM   4325  CA  ALA B 127       7.467  14.268  12.574  1.00 98.49           C  
ATOM   4326  HA  ALA B 127       8.241  15.031  12.651  1.00 98.49           H  
ATOM   4327  C   ALA B 127       6.475  14.716  11.479  1.00 98.49           C  
ATOM   4328  CB  ALA B 127       8.137  12.935  12.222  1.00 98.49           C  
ATOM   4329  HB1 ALA B 127       8.858  12.675  12.997  1.00 98.49           H  
ATOM   4330  HB2 ALA B 127       8.659  13.028  11.269  1.00 98.49           H  
ATOM   4331  HB3 ALA B 127       7.387  12.147  12.149  1.00 98.49           H  
ATOM   4332  O   ALA B 127       6.836  15.508  10.606  1.00 98.49           O  
ATOM   4333  N   SER B 128       5.218  14.262  11.528  1.00 98.43           N  
ATOM   4334  H   SER B 128       4.970  13.617  12.264  1.00 98.43           H  
ATOM   4335  CA  SER B 128       4.176  14.670  10.573  1.00 98.43           C  
ATOM   4336  HA  SER B 128       4.584  14.607   9.564  1.00 98.43           H  
ATOM   4337  C   SER B 128       3.704  16.110  10.776  1.00 98.43           C  
ATOM   4338  CB  SER B 128       2.967  13.738  10.641  1.00 98.43           C  
ATOM   4339  HB2 SER B 128       2.215  14.071   9.925  1.00 98.43           H  
ATOM   4340  HB3 SER B 128       2.534  13.761  11.641  1.00 98.43           H  
ATOM   4341  O   SER B 128       3.353  16.760   9.798  1.00 98.43           O  
ATOM   4342  OG  SER B 128       3.358  12.420  10.321  1.00 98.43           O  
ATOM   4343  HG  SER B 128       3.768  12.063  11.113  1.00 98.43           H  
ATOM   4344  N   TRP B 129       3.727  16.644  12.000  1.00 98.46           N  
ATOM   4345  H   TRP B 129       3.996  16.066  12.783  1.00 98.46           H  
ATOM   4346  CA  TRP B 129       3.497  18.075  12.232  1.00 98.46           C  
ATOM   4347  HA  TRP B 129       2.598  18.387  11.703  1.00 98.46           H  
ATOM   4348  C   TRP B 129       4.662  18.912  11.683  1.00 98.46           C  
ATOM   4349  CB  TRP B 129       3.282  18.325  13.730  1.00 98.46           C  
ATOM   4350  HB2 TRP B 129       4.184  18.060  14.282  1.00 98.46           H  
ATOM   4351  HB3 TRP B 129       2.480  17.676  14.081  1.00 98.46           H  
ATOM   4352  O   TRP B 129       4.469  19.825  10.876  1.00 98.46           O  
ATOM   4353  CG  TRP B 129       2.920  19.740  14.054  1.00 98.46           C  
ATOM   4354  CD1 TRP B 129       3.790  20.765  14.200  1.00 98.46           C  
ATOM   4355  HD1 TRP B 129       4.864  20.689  14.117  1.00 98.46           H  
ATOM   4356  CD2 TRP B 129       1.590  20.322  14.210  1.00 98.46           C  
ATOM   4357  CE2 TRP B 129       1.736  21.724  14.432  1.00 98.46           C  
ATOM   4358  CE3 TRP B 129       0.273  19.807  14.172  1.00 98.46           C  
ATOM   4359  HE3 TRP B 129       0.126  18.752  13.993  1.00 98.46           H  
ATOM   4360  NE1 TRP B 129       3.098  21.941  14.406  1.00 98.46           N  
ATOM   4361  HE1 TRP B 129       3.550  22.844  14.422  1.00 98.46           H  
ATOM   4362  CH2 TRP B 129      -0.663  22.031  14.562  1.00 98.46           C  
ATOM   4363  HH2 TRP B 129      -1.518  22.683  14.660  1.00 98.46           H  
ATOM   4364  CZ2 TRP B 129       0.633  22.574  14.588  1.00 98.46           C  
ATOM   4365  HZ2 TRP B 129       0.784  23.637  14.703  1.00 98.46           H  
ATOM   4366  CZ3 TRP B 129      -0.841  20.650  14.358  1.00 98.46           C  
ATOM   4367  HZ3 TRP B 129      -1.839  20.239  14.314  1.00 98.46           H  
ATOM   4368  N   GLU B 130       5.891  18.537  12.052  1.00 98.33           N  
ATOM   4369  H   GLU B 130       5.973  17.777  12.712  1.00 98.33           H  
ATOM   4370  CA  GLU B 130       7.126  19.199  11.621  1.00 98.33           C  
ATOM   4371  HA  GLU B 130       7.139  20.222  11.996  1.00 98.33           H  
ATOM   4372  C   GLU B 130       7.258  19.257  10.087  1.00 98.33           C  
ATOM   4373  CB  GLU B 130       8.336  18.439  12.192  1.00 98.33           C  
ATOM   4374  HB2 GLU B 130       9.238  18.809  11.705  1.00 98.33           H  
ATOM   4375  HB3 GLU B 130       8.223  17.387  11.927  1.00 98.33           H  
ATOM   4376  O   GLU B 130       7.761  20.246   9.552  1.00 98.33           O  
ATOM   4377  CG  GLU B 130       8.538  18.560  13.716  1.00 98.33           C  
ATOM   4378  HG2 GLU B 130       7.589  18.396  14.226  1.00 98.33           H  
ATOM   4379  HG3 GLU B 130       8.862  19.577  13.938  1.00 98.33           H  
ATOM   4380  CD  GLU B 130       9.586  17.559  14.252  1.00 98.33           C  
ATOM   4381  OE1 GLU B 130       9.748  17.462  15.493  1.00 98.33           O  
ATOM   4382  OE2 GLU B 130      10.247  16.881  13.430  1.00 98.33           O  
ATOM   4383  N   VAL B 131       6.810  18.233   9.345  1.00 98.27           N  
ATOM   4384  H   VAL B 131       6.422  17.432   9.822  1.00 98.27           H  
ATOM   4385  CA  VAL B 131       6.983  18.192   7.880  1.00 98.27           C  
ATOM   4386  HA  VAL B 131       8.043  18.372   7.698  1.00 98.27           H  
ATOM   4387  C   VAL B 131       6.228  19.319   7.159  1.00 98.27           C  
ATOM   4388  CB  VAL B 131       6.653  16.798   7.296  1.00 98.27           C  
ATOM   4389  HB  VAL B 131       6.892  16.038   8.040  1.00 98.27           H  
ATOM   4390  O   VAL B 131       6.753  19.872   6.189  1.00 98.27           O  
ATOM   4391  CG1 VAL B 131       5.196  16.589   6.868  1.00 98.27           C  
ATOM   4392 HG11 VAL B 131       4.934  17.235   6.031  1.00 98.27           H  
ATOM   4393 HG12 VAL B 131       4.532  16.816   7.702  1.00 98.27           H  
ATOM   4394 HG13 VAL B 131       5.043  15.550   6.579  1.00 98.27           H  
ATOM   4395  CG2 VAL B 131       7.532  16.520   6.075  1.00 98.27           C  
ATOM   4396 HG21 VAL B 131       8.575  16.511   6.390  1.00 98.27           H  
ATOM   4397 HG22 VAL B 131       7.292  15.539   5.664  1.00 98.27           H  
ATOM   4398 HG23 VAL B 131       7.374  17.284   5.314  1.00 98.27           H  
ATOM   4399  N   PHE B 132       5.042  19.700   7.649  1.00 97.98           N  
ATOM   4400  H   PHE B 132       4.700  19.237   8.479  1.00 97.98           H  
ATOM   4401  CA  PHE B 132       4.250  20.814   7.113  1.00 97.98           C  
ATOM   4402  HA  PHE B 132       4.221  20.749   6.025  1.00 97.98           H  
ATOM   4403  C   PHE B 132       4.879  22.163   7.468  1.00 97.98           C  
ATOM   4404  CB  PHE B 132       2.814  20.737   7.645  1.00 97.98           C  
ATOM   4405  HB2 PHE B 132       2.321  21.695   7.475  1.00 97.98           H  
ATOM   4406  HB3 PHE B 132       2.854  20.570   8.721  1.00 97.98           H  
ATOM   4407  O   PHE B 132       5.135  22.981   6.580  1.00 97.98           O  
ATOM   4408  CG  PHE B 132       1.957  19.662   7.014  1.00 97.98           C  
ATOM   4409  CD1 PHE B 132       1.525  19.793   5.681  1.00 97.98           C  
ATOM   4410  HD1 PHE B 132       1.809  20.663   5.107  1.00 97.98           H  
ATOM   4411  CD2 PHE B 132       1.554  18.549   7.770  1.00 97.98           C  
ATOM   4412  HD2 PHE B 132       1.858  18.456   8.802  1.00 97.98           H  
ATOM   4413  CE1 PHE B 132       0.706  18.807   5.103  1.00 97.98           C  
ATOM   4414  HE1 PHE B 132       0.363  18.915   4.085  1.00 97.98           H  
ATOM   4415  CE2 PHE B 132       0.738  17.565   7.192  1.00 97.98           C  
ATOM   4416  HE2 PHE B 132       0.427  16.715   7.781  1.00 97.98           H  
ATOM   4417  CZ  PHE B 132       0.310  17.693   5.862  1.00 97.98           C  
ATOM   4418  HZ  PHE B 132      -0.342  16.945   5.436  1.00 97.98           H  
ATOM   4419  N   GLU B 133       5.247  22.361   8.737  1.00 97.03           N  
ATOM   4420  H   GLU B 133       5.013  21.659   9.424  1.00 97.03           H  
ATOM   4421  CA  GLU B 133       5.913  23.588   9.190  1.00 97.03           C  
ATOM   4422  HA  GLU B 133       5.245  24.435   9.036  1.00 97.03           H  
ATOM   4423  C   GLU B 133       7.222  23.864   8.430  1.00 97.03           C  
ATOM   4424  CB  GLU B 133       6.250  23.472  10.679  1.00 97.03           C  
ATOM   4425  HB2 GLU B 133       6.760  22.527  10.869  1.00 97.03           H  
ATOM   4426  HB3 GLU B 133       6.942  24.278  10.922  1.00 97.03           H  
ATOM   4427  O   GLU B 133       7.580  25.022   8.180  1.00 97.03           O  
ATOM   4428  CG  GLU B 133       5.028  23.593  11.597  1.00 97.03           C  
ATOM   4429  HG2 GLU B 133       4.442  22.676  11.537  1.00 97.03           H  
ATOM   4430  HG3 GLU B 133       4.412  24.421  11.247  1.00 97.03           H  
ATOM   4431  CD  GLU B 133       5.436  23.862  13.054  1.00 97.03           C  
ATOM   4432  OE1 GLU B 133       4.555  24.304  13.826  1.00 97.03           O  
ATOM   4433  OE2 GLU B 133       6.632  23.690  13.384  1.00 97.03           O  
ATOM   4434  N   ARG B 134       7.938  22.801   8.044  1.00 97.40           N  
ATOM   4435  H   ARG B 134       7.609  21.901   8.362  1.00 97.40           H  
ATOM   4436  CA  ARG B 134       9.196  22.853   7.281  1.00 97.40           C  
ATOM   4437  HA  ARG B 134       9.746  23.746   7.579  1.00 97.40           H  
ATOM   4438  C   ARG B 134       8.991  22.989   5.767  1.00 97.40           C  
ATOM   4439  CB  ARG B 134      10.034  21.620   7.645  1.00 97.40           C  
ATOM   4440  HB2 ARG B 134       9.453  20.719   7.451  1.00 97.40           H  
ATOM   4441  HB3 ARG B 134      10.923  21.597   7.014  1.00 97.40           H  
ATOM   4442  O   ARG B 134       9.913  23.434   5.080  1.00 97.40           O  
ATOM   4443  CG  ARG B 134      10.469  21.654   9.126  1.00 97.40           C  
ATOM   4444  HG2 ARG B 134      11.132  22.504   9.287  1.00 97.40           H  
ATOM   4445  HG3 ARG B 134       9.612  21.795   9.784  1.00 97.40           H  
ATOM   4446  CD  ARG B 134      11.183  20.361   9.533  1.00 97.40           C  
ATOM   4447  HD2 ARG B 134      10.572  19.505   9.248  1.00 97.40           H  
ATOM   4448  HD3 ARG B 134      11.303  20.339  10.616  1.00 97.40           H  
ATOM   4449  NE  ARG B 134      12.486  20.300   8.863  1.00 97.40           N  
ATOM   4450  HE  ARG B 134      12.488  19.842   7.963  1.00 97.40           H  
ATOM   4451  NH1 ARG B 134      13.807  21.284  10.475  1.00 97.40           N  
ATOM   4452 HH11 ARG B 134      13.191  20.957  11.206  1.00 97.40           H  
ATOM   4453 HH12 ARG B 134      14.694  21.715  10.694  1.00 97.40           H  
ATOM   4454  NH2 ARG B 134      14.417  21.315   8.339  1.00 97.40           N  
ATOM   4455 HH21 ARG B 134      14.317  21.049   7.370  1.00 97.40           H  
ATOM   4456 HH22 ARG B 134      15.366  21.525   8.617  1.00 97.40           H  
ATOM   4457  CZ  ARG B 134      13.561  20.961   9.237  1.00 97.40           C  
ATOM   4458  N   ALA B 135       7.799  22.665   5.260  1.00 97.42           N  
ATOM   4459  H   ALA B 135       7.112  22.263   5.883  1.00 97.42           H  
ATOM   4460  CA  ALA B 135       7.351  23.011   3.908  1.00 97.42           C  
ATOM   4461  HA  ALA B 135       8.185  22.884   3.219  1.00 97.42           H  
ATOM   4462  C   ALA B 135       6.884  24.477   3.788  1.00 97.42           C  
ATOM   4463  CB  ALA B 135       6.237  22.041   3.492  1.00 97.42           C  
ATOM   4464  HB1 ALA B 135       6.576  21.010   3.593  1.00 97.42           H  
ATOM   4465  HB2 ALA B 135       5.964  22.225   2.453  1.00 97.42           H  
ATOM   4466  HB3 ALA B 135       5.355  22.187   4.116  1.00 97.42           H  
ATOM   4467  O   ALA B 135       6.758  24.986   2.675  1.00 97.42           O  
ATOM   4468  N   GLY B 136       6.661  25.162   4.918  1.00 96.95           N  
ATOM   4469  H   GLY B 136       6.747  24.666   5.793  1.00 96.95           H  
ATOM   4470  CA  GLY B 136       6.091  26.511   4.957  1.00 96.95           C  
ATOM   4471  HA2 GLY B 136       6.447  27.094   4.108  1.00 96.95           H  
ATOM   4472  HA3 GLY B 136       6.416  27.001   5.875  1.00 96.95           H  
ATOM   4473  C   GLY B 136       4.559  26.522   4.936  1.00 96.95           C  
ATOM   4474  O   GLY B 136       3.973  27.488   4.461  1.00 96.95           O  
ATOM   4475  N   ILE B 137       3.923  25.461   5.437  1.00 97.03           N  
ATOM   4476  H   ILE B 137       4.469  24.719   5.851  1.00 97.03           H  
ATOM   4477  CA  ILE B 137       2.468  25.276   5.468  1.00 97.03           C  
ATOM   4478  HA  ILE B 137       1.975  26.104   4.959  1.00 97.03           H  
ATOM   4479  C   ILE B 137       2.010  25.262   6.931  1.00 97.03           C  
ATOM   4480  CB  ILE B 137       2.101  23.959   4.737  1.00 97.03           C  
ATOM   4481  HB  ILE B 137       2.612  23.141   5.246  1.00 97.03           H  
ATOM   4482  O   ILE B 137       2.575  24.520   7.732  1.00 97.03           O  
ATOM   4483  CG1 ILE B 137       2.577  23.977   3.262  1.00 97.03           C  
ATOM   4484 HG12 ILE B 137       2.011  24.724   2.705  1.00 97.03           H  
ATOM   4485 HG13 ILE B 137       3.630  24.258   3.218  1.00 97.03           H  
ATOM   4486  CG2 ILE B 137       0.587  23.686   4.812  1.00 97.03           C  
ATOM   4487 HG21 ILE B 137       0.334  22.756   4.302  1.00 97.03           H  
ATOM   4488 HG22 ILE B 137       0.030  24.507   4.360  1.00 97.03           H  
ATOM   4489 HG23 ILE B 137       0.272  23.574   5.850  1.00 97.03           H  
ATOM   4490  CD1 ILE B 137       2.463  22.621   2.556  1.00 97.03           C  
ATOM   4491 HD11 ILE B 137       2.920  21.848   3.174  1.00 97.03           H  
ATOM   4492 HD12 ILE B 137       2.992  22.665   1.604  1.00 97.03           H  
ATOM   4493 HD13 ILE B 137       1.419  22.373   2.365  1.00 97.03           H  
ATOM   4494  N   ASP B 138       0.976  26.036   7.274  1.00 96.67           N  
ATOM   4495  H   ASP B 138       0.561  26.643   6.581  1.00 96.67           H  
ATOM   4496  CA  ASP B 138       0.293  25.922   8.570  1.00 96.67           C  
ATOM   4497  HA  ASP B 138       1.028  26.027   9.367  1.00 96.67           H  
ATOM   4498  C   ASP B 138      -0.409  24.548   8.678  1.00 96.67           C  
ATOM   4499  CB  ASP B 138      -0.715  27.076   8.738  1.00 96.67           C  
ATOM   4500  HB2 ASP B 138      -1.325  27.146   7.837  1.00 96.67           H  
ATOM   4501  HB3 ASP B 138      -0.166  28.011   8.847  1.00 96.67           H  
ATOM   4502  O   ASP B 138      -1.325  24.283   7.890  1.00 96.67           O  
ATOM   4503  CG  ASP B 138      -1.648  26.899   9.947  1.00 96.67           C  
ATOM   4504  OD1 ASP B 138      -1.292  26.137  10.876  1.00 96.67           O  
ATOM   4505  OD2 ASP B 138      -2.757  27.464   9.937  1.00 96.67           O  
ATOM   4506  N   PRO B 139      -0.054  23.677   9.643  1.00 96.58           N  
ATOM   4507  CA  PRO B 139      -0.691  22.368   9.804  1.00 96.58           C  
ATOM   4508  HA  PRO B 139      -0.546  21.802   8.884  1.00 96.58           H  
ATOM   4509  C   PRO B 139      -2.198  22.428  10.110  1.00 96.58           C  
ATOM   4510  CB  PRO B 139       0.075  21.676  10.935  1.00 96.58           C  
ATOM   4511  HB2 PRO B 139       0.173  20.604  10.763  1.00 96.58           H  
ATOM   4512  HB3 PRO B 139      -0.427  21.867  11.883  1.00 96.58           H  
ATOM   4513  O   PRO B 139      -2.910  21.465   9.835  1.00 96.58           O  
ATOM   4514  CG  PRO B 139       1.431  22.377  10.936  1.00 96.58           C  
ATOM   4515  HG2 PRO B 139       2.074  21.960  10.161  1.00 96.58           H  
ATOM   4516  HG3 PRO B 139       1.929  22.328  11.904  1.00 96.58           H  
ATOM   4517  CD  PRO B 139       1.063  23.804  10.567  1.00 96.58           C  
ATOM   4518  HD2 PRO B 139       0.744  24.346  11.458  1.00 96.58           H  
ATOM   4519  HD3 PRO B 139       1.928  24.294  10.121  1.00 96.58           H  
ATOM   4520  N   ALA B 140      -2.725  23.544  10.627  1.00 93.57           N  
ATOM   4521  H   ALA B 140      -2.123  24.331  10.825  1.00 93.57           H  
ATOM   4522  CA  ALA B 140      -4.170  23.710  10.797  1.00 93.57           C  
ATOM   4523  HA  ALA B 140      -4.578  22.782  11.197  1.00 93.57           H  
ATOM   4524  C   ALA B 140      -4.901  23.978   9.466  1.00 93.57           C  
ATOM   4525  CB  ALA B 140      -4.422  24.811  11.829  1.00 93.57           C  
ATOM   4526  HB1 ALA B 140      -5.494  24.925  11.989  1.00 93.57           H  
ATOM   4527  HB2 ALA B 140      -3.944  24.537  12.769  1.00 93.57           H  
ATOM   4528  HB3 ALA B 140      -4.012  25.757  11.475  1.00 93.57           H  
ATOM   4529  O   ALA B 140      -6.077  23.635   9.333  1.00 93.57           O  
ATOM   4530  N   SER B 141      -4.208  24.532   8.462  1.00 94.73           N  
ATOM   4531  H   SER B 141      -3.245  24.780   8.638  1.00 94.73           H  
ATOM   4532  CA  SER B 141      -4.778  24.854   7.144  1.00 94.73           C  
ATOM   4533  HA  SER B 141      -5.744  25.332   7.308  1.00 94.73           H  
ATOM   4534  C   SER B 141      -5.038  23.631   6.253  1.00 94.73           C  
ATOM   4535  CB  SER B 141      -3.889  25.867   6.410  1.00 94.73           C  
ATOM   4536  HB2 SER B 141      -4.457  26.290   5.582  1.00 94.73           H  
ATOM   4537  HB3 SER B 141      -3.618  26.675   7.089  1.00 94.73           H  
ATOM   4538  O   SER B 141      -5.829  23.719   5.316  1.00 94.73           O  
ATOM   4539  OG  SER B 141      -2.719  25.264   5.887  1.00 94.73           O  
ATOM   4540  HG  SER B 141      -2.188  24.938   6.617  1.00 94.73           H  
ATOM   4541  N   VAL B 142      -4.415  22.481   6.548  1.00 96.16           N  
ATOM   4542  H   VAL B 142      -3.770  22.479   7.325  1.00 96.16           H  
ATOM   4543  CA  VAL B 142      -4.610  21.223   5.797  1.00 96.16           C  
ATOM   4544  HA  VAL B 142      -4.900  21.490   4.781  1.00 96.16           H  
ATOM   4545  C   VAL B 142      -5.774  20.370   6.320  1.00 96.16           C  
ATOM   4546  CB  VAL B 142      -3.307  20.408   5.665  1.00 96.16           C  
ATOM   4547  HB  VAL B 142      -3.522  19.496   5.108  1.00 96.16           H  
ATOM   4548  O   VAL B 142      -6.070  19.312   5.760  1.00 96.16           O  
ATOM   4549  CG1 VAL B 142      -2.263  21.201   4.867  1.00 96.16           C  
ATOM   4550 HG11 VAL B 142      -2.671  21.464   3.892  1.00 96.16           H  
ATOM   4551 HG12 VAL B 142      -1.371  20.591   4.726  1.00 96.16           H  
ATOM   4552 HG13 VAL B 142      -1.990  22.112   5.399  1.00 96.16           H  
ATOM   4553  CG2 VAL B 142      -2.689  20.012   7.006  1.00 96.16           C  
ATOM   4554 HG21 VAL B 142      -2.274  20.893   7.496  1.00 96.16           H  
ATOM   4555 HG22 VAL B 142      -1.883  19.296   6.843  1.00 96.16           H  
ATOM   4556 HG23 VAL B 142      -3.439  19.556   7.653  1.00 96.16           H  
ATOM   4557  N   ARG B 143      -6.486  20.830   7.353  1.00 94.45           N  
ATOM   4558  H   ARG B 143      -6.225  21.722   7.748  1.00 94.45           H  
ATOM   4559  CA  ARG B 143      -7.676  20.153   7.877  1.00 94.45           C  
ATOM   4560  HA  ARG B 143      -7.400  19.119   8.085  1.00 94.45           H  
ATOM   4561  C   ARG B 143      -8.810  20.156   6.844  1.00 94.45           C  
ATOM   4562  CB  ARG B 143      -8.084  20.836   9.187  1.00 94.45           C  
ATOM   4563  HB2 ARG B 143      -8.566  21.790   8.972  1.00 94.45           H  
ATOM   4564  HB3 ARG B 143      -7.188  21.025   9.777  1.00 94.45           H  
ATOM   4565  O   ARG B 143      -9.139  21.199   6.286  1.00 94.45           O  
ATOM   4566  CG  ARG B 143      -9.017  19.943  10.007  1.00 94.45           C  
ATOM   4567  HG2 ARG B 143      -8.482  19.021  10.236  1.00 94.45           H  
ATOM   4568  HG3 ARG B 143      -9.921  19.710   9.445  1.00 94.45           H  
ATOM   4569  CD  ARG B 143      -9.388  20.636  11.318  1.00 94.45           C  
ATOM   4570  HD2 ARG B 143     -10.090  21.443  11.108  1.00 94.45           H  
ATOM   4571  HD3 ARG B 143      -8.478  21.061  11.743  1.00 94.45           H  
ATOM   4572  NE  ARG B 143      -9.975  19.682  12.278  1.00 94.45           N  
ATOM   4573  HE  ARG B 143     -10.277  18.793  11.907  1.00 94.45           H  
ATOM   4574  NH1 ARG B 143      -9.674  20.956  14.160  1.00 94.45           N  
ATOM   4575 HH11 ARG B 143      -9.690  21.050  15.166  1.00 94.45           H  
ATOM   4576 HH12 ARG B 143      -9.311  21.694  13.574  1.00 94.45           H  
ATOM   4577  NH2 ARG B 143     -10.466  18.882  14.355  1.00 94.45           N  
ATOM   4578 HH21 ARG B 143     -10.476  18.986  15.359  1.00 94.45           H  
ATOM   4579 HH22 ARG B 143     -10.723  17.994  13.950  1.00 94.45           H  
ATOM   4580  CZ  ARG B 143     -10.038  19.843  13.587  1.00 94.45           C  
ATOM   4581  N   GLY B 144      -9.427  19.000   6.607  1.00 94.50           N  
ATOM   4582  H   GLY B 144      -9.095  18.176   7.088  1.00 94.50           H  
ATOM   4583  CA  GLY B 144     -10.463  18.812   5.584  1.00 94.50           C  
ATOM   4584  HA2 GLY B 144     -11.195  19.617   5.649  1.00 94.50           H  
ATOM   4585  HA3 GLY B 144     -10.977  17.870   5.774  1.00 94.50           H  
ATOM   4586  C   GLY B 144      -9.923  18.771   4.149  1.00 94.50           C  
ATOM   4587  O   GLY B 144     -10.673  19.010   3.204  1.00 94.50           O  
ATOM   4588  N   THR B 145      -8.620  18.523   3.963  1.00 95.92           N  
ATOM   4589  H   THR B 145      -8.045  18.341   4.774  1.00 95.92           H  
ATOM   4590  CA  THR B 145      -7.998  18.404   2.632  1.00 95.92           C  
ATOM   4591  HA  THR B 145      -8.734  18.696   1.883  1.00 95.92           H  
ATOM   4592  C   THR B 145      -7.622  16.960   2.303  1.00 95.92           C  
ATOM   4593  CB  THR B 145      -6.805  19.352   2.434  1.00 95.92           C  
ATOM   4594  HB  THR B 145      -6.523  19.316   1.382  1.00 95.92           H  
ATOM   4595  O   THR B 145      -7.415  16.130   3.189  1.00 95.92           O  
ATOM   4596  CG2 THR B 145      -7.112  20.809   2.782  1.00 95.92           C  
ATOM   4597 HG21 THR B 145      -7.957  21.156   2.187  1.00 95.92           H  
ATOM   4598 HG22 THR B 145      -6.243  21.429   2.564  1.00 95.92           H  
ATOM   4599 HG23 THR B 145      -7.363  20.910   3.838  1.00 95.92           H  
ATOM   4600  OG1 THR B 145      -5.689  18.960   3.184  1.00 95.92           O  
ATOM   4601  HG1 THR B 145      -5.910  19.031   4.115  1.00 95.92           H  
ATOM   4602  N   ASP B 146      -7.512  16.649   1.012  1.00 97.43           N  
ATOM   4603  H   ASP B 146      -7.566  17.386   0.324  1.00 97.43           H  
ATOM   4604  CA  ASP B 146      -7.262  15.309   0.472  1.00 97.43           C  
ATOM   4605  HA  ASP B 146      -7.825  14.603   1.082  1.00 97.43           H  
ATOM   4606  C   ASP B 146      -5.784  14.872   0.561  1.00 97.43           C  
ATOM   4607  CB  ASP B 146      -7.834  15.220  -0.957  1.00 97.43           C  
ATOM   4608  HB2 ASP B 146      -8.868  15.566  -0.950  1.00 97.43           H  
ATOM   4609  HB3 ASP B 146      -7.844  14.173  -1.259  1.00 97.43           H  
ATOM   4610  O   ASP B 146      -5.261  14.234  -0.355  1.00 97.43           O  
ATOM   4611  CG  ASP B 146      -7.044  16.030  -1.995  1.00 97.43           C  
ATOM   4612  OD1 ASP B 146      -6.538  17.129  -1.663  1.00 97.43           O  
ATOM   4613  OD2 ASP B 146      -6.925  15.575  -3.152  1.00 97.43           O  
ATOM   4614  N   VAL B 147      -5.085  15.213   1.652  1.00 98.46           N  
ATOM   4615  H   VAL B 147      -5.566  15.705   2.391  1.00 98.46           H  
ATOM   4616  CA  VAL B 147      -3.713  14.737   1.878  1.00 98.46           C  
ATOM   4617  HA  VAL B 147      -3.172  14.871   0.941  1.00 98.46           H  
ATOM   4618  C   VAL B 147      -3.737  13.249   2.221  1.00 98.46           C  
ATOM   4619  CB  VAL B 147      -2.947  15.519   2.961  1.00 98.46           C  
ATOM   4620  HB  VAL B 147      -3.445  15.387   3.921  1.00 98.46           H  
ATOM   4621  O   VAL B 147      -4.285  12.858   3.248  1.00 98.46           O  
ATOM   4622  CG1 VAL B 147      -1.500  15.014   3.073  1.00 98.46           C  
ATOM   4623 HG11 VAL B 147      -1.488  13.987   3.437  1.00 98.46           H  
ATOM   4624 HG12 VAL B 147      -0.941  15.626   3.782  1.00 98.46           H  
ATOM   4625 HG13 VAL B 147      -1.010  15.055   2.100  1.00 98.46           H  
ATOM   4626  CG2 VAL B 147      -2.880  17.014   2.650  1.00 98.46           C  
ATOM   4627 HG21 VAL B 147      -2.317  17.537   3.423  1.00 98.46           H  
ATOM   4628 HG22 VAL B 147      -3.892  17.417   2.629  1.00 98.46           H  
ATOM   4629 HG23 VAL B 147      -2.419  17.179   1.676  1.00 98.46           H  
ATOM   4630  N   GLY B 148      -3.129  12.419   1.373  1.00 98.70           N  
ATOM   4631  H   GLY B 148      -2.679  12.822   0.563  1.00 98.70           H  
ATOM   4632  CA  GLY B 148      -2.944  10.992   1.649  1.00 98.70           C  
ATOM   4633  HA2 GLY B 148      -3.855  10.584   2.088  1.00 98.70           H  
ATOM   4634  HA3 GLY B 148      -2.745  10.455   0.722  1.00 98.70           H  
ATOM   4635  C   GLY B 148      -1.786  10.748   2.619  1.00 98.70           C  
ATOM   4636  O   GLY B 148      -0.811  11.498   2.614  1.00 98.70           O  
ATOM   4637  N   VAL B 149      -1.863   9.690   3.424  1.00 98.85           N  
ATOM   4638  H   VAL B 149      -2.667   9.086   3.332  1.00 98.85           H  
ATOM   4639  CA  VAL B 149      -0.848   9.319   4.424  1.00 98.85           C  
ATOM   4640  HA  VAL B 149       0.008   9.989   4.343  1.00 98.85           H  
ATOM   4641  C   VAL B 149      -0.367   7.895   4.147  1.00 98.85           C  
ATOM   4642  CB  VAL B 149      -1.410   9.466   5.855  1.00 98.85           C  
ATOM   4643  HB  VAL B 149      -2.284   8.825   5.969  1.00 98.85           H  
ATOM   4644  O   VAL B 149      -1.123   6.945   4.312  1.00 98.85           O  
ATOM   4645  CG1 VAL B 149      -0.378   9.055   6.910  1.00 98.85           C  
ATOM   4646 HG11 VAL B 149      -0.805   9.191   7.903  1.00 98.85           H  
ATOM   4647 HG12 VAL B 149      -0.136   7.998   6.797  1.00 98.85           H  
ATOM   4648 HG13 VAL B 149       0.526   9.656   6.815  1.00 98.85           H  
ATOM   4649  CG2 VAL B 149      -1.839  10.906   6.164  1.00 98.85           C  
ATOM   4650 HG21 VAL B 149      -2.649  11.206   5.499  1.00 98.85           H  
ATOM   4651 HG22 VAL B 149      -2.204  10.970   7.189  1.00 98.85           H  
ATOM   4652 HG23 VAL B 149      -1.000  11.589   6.035  1.00 98.85           H  
ATOM   4653  N   TYR B 150       0.892   7.725   3.746  1.00 98.68           N  
ATOM   4654  H   TYR B 150       1.479   8.543   3.663  1.00 98.68           H  
ATOM   4655  CA  TYR B 150       1.466   6.424   3.379  1.00 98.68           C  
ATOM   4656  HA  TYR B 150       0.738   5.632   3.553  1.00 98.68           H  
ATOM   4657  C   TYR B 150       2.694   6.131   4.245  1.00 98.68           C  
ATOM   4658  CB  TYR B 150       1.810   6.405   1.882  1.00 98.68           C  
ATOM   4659  HB2 TYR B 150       2.293   5.455   1.652  1.00 98.68           H  
ATOM   4660  HB3 TYR B 150       2.534   7.193   1.676  1.00 98.68           H  
ATOM   4661  O   TYR B 150       3.729   6.789   4.110  1.00 98.68           O  
ATOM   4662  CG  TYR B 150       0.624   6.572   0.947  1.00 98.68           C  
ATOM   4663  CD1 TYR B 150      -0.004   5.437   0.396  1.00 98.68           C  
ATOM   4664  HD1 TYR B 150       0.338   4.448   0.661  1.00 98.68           H  
ATOM   4665  CD2 TYR B 150       0.164   7.862   0.613  1.00 98.68           C  
ATOM   4666  HD2 TYR B 150       0.637   8.730   1.048  1.00 98.68           H  
ATOM   4667  CE1 TYR B 150      -1.083   5.593  -0.496  1.00 98.68           C  
ATOM   4668  HE1 TYR B 150      -1.577   4.733  -0.923  1.00 98.68           H  
ATOM   4669  CE2 TYR B 150      -0.917   8.022  -0.277  1.00 98.68           C  
ATOM   4670  HE2 TYR B 150      -1.267   9.011  -0.533  1.00 98.68           H  
ATOM   4671  OH  TYR B 150      -2.572   7.028  -1.706  1.00 98.68           O  
ATOM   4672  HH  TYR B 150      -2.832   7.946  -1.814  1.00 98.68           H  
ATOM   4673  CZ  TYR B 150      -1.541   6.884  -0.833  1.00 98.68           C  
ATOM   4674  N   VAL B 151       2.593   5.151   5.147  1.00 97.90           N  
ATOM   4675  H   VAL B 151       1.736   4.618   5.191  1.00 97.90           H  
ATOM   4676  CA  VAL B 151       3.616   4.917   6.180  1.00 97.90           C  
ATOM   4677  HA  VAL B 151       4.480   5.550   5.974  1.00 97.90           H  
ATOM   4678  C   VAL B 151       4.107   3.475   6.171  1.00 97.90           C  
ATOM   4679  CB  VAL B 151       3.109   5.317   7.580  1.00 97.90           C  
ATOM   4680  HB  VAL B 151       2.270   4.679   7.858  1.00 97.90           H  
ATOM   4681  O   VAL B 151       3.322   2.537   6.281  1.00 97.90           O  
ATOM   4682  CG1 VAL B 151       4.213   5.172   8.634  1.00 97.90           C  
ATOM   4683 HG11 VAL B 151       5.084   5.766   8.356  1.00 97.90           H  
ATOM   4684 HG12 VAL B 151       4.499   4.127   8.748  1.00 97.90           H  
ATOM   4685 HG13 VAL B 151       3.833   5.519   9.594  1.00 97.90           H  
ATOM   4686  CG2 VAL B 151       2.647   6.779   7.620  1.00 97.90           C  
ATOM   4687 HG21 VAL B 151       3.465   7.443   7.338  1.00 97.90           H  
ATOM   4688 HG22 VAL B 151       1.816   6.924   6.930  1.00 97.90           H  
ATOM   4689 HG23 VAL B 151       2.305   7.033   8.623  1.00 97.90           H  
ATOM   4690  N   GLY B 152       5.428   3.303   6.105  1.00 97.24           N  
ATOM   4691  H   GLY B 152       6.005   4.121   5.970  1.00 97.24           H  
ATOM   4692  CA  GLY B 152       6.083   2.035   6.398  1.00 97.24           C  
ATOM   4693  HA2 GLY B 152       7.090   2.044   5.981  1.00 97.24           H  
ATOM   4694  HA3 GLY B 152       5.520   1.225   5.933  1.00 97.24           H  
ATOM   4695  C   GLY B 152       6.191   1.793   7.906  1.00 97.24           C  
ATOM   4696  O   GLY B 152       6.958   2.484   8.577  1.00 97.24           O  
ATOM   4697  N   CYS B 153       5.457   0.813   8.431  1.00 92.00           N  
ATOM   4698  H   CYS B 153       4.863   0.272   7.820  1.00 92.00           H  
ATOM   4699  CA  CYS B 153       5.519   0.379   9.831  1.00 92.00           C  
ATOM   4700  HA  CYS B 153       6.529   0.526  10.214  1.00 92.00           H  
ATOM   4701  C   CYS B 153       5.185  -1.119   9.890  1.00 92.00           C  
ATOM   4702  CB  CYS B 153       4.549   1.233  10.664  1.00 92.00           C  
ATOM   4703  HB2 CYS B 153       3.531   1.057  10.316  1.00 92.00           H  
ATOM   4704  HB3 CYS B 153       4.790   2.288  10.529  1.00 92.00           H  
ATOM   4705  O   CYS B 153       4.228  -1.550   9.252  1.00 92.00           O  
ATOM   4706  SG  CYS B 153       4.638   0.830  12.435  1.00 92.00           S  
ATOM   4707  HG  CYS B 153       5.935   1.071  12.646  1.00 92.00           H  
ATOM   4708  N   GLY B 154       6.004  -1.897  10.604  1.00 75.29           N  
ATOM   4709  H   GLY B 154       6.704  -1.452  11.179  1.00 75.29           H  
ATOM   4710  CA  GLY B 154       5.918  -3.361  10.658  1.00 75.29           C  
ATOM   4711  HA2 GLY B 154       6.794  -3.800  10.179  1.00 75.29           H  
ATOM   4712  HA3 GLY B 154       5.038  -3.714  10.121  1.00 75.29           H  
ATOM   4713  C   GLY B 154       5.812  -3.862  12.095  1.00 75.29           C  
ATOM   4714  O   GLY B 154       4.746  -3.781  12.696  1.00 75.29           O  
ATOM   4715  N   TYR B 155       6.921  -4.369  12.645  1.00 65.00           N  
ATOM   4716  H   TYR B 155       7.770  -4.375  12.098  1.00 65.00           H  
ATOM   4717  CA  TYR B 155       6.995  -4.885  14.018  1.00 65.00           C  
ATOM   4718  HA  TYR B 155       6.358  -5.767  14.082  1.00 65.00           H  
ATOM   4719  C   TYR B 155       6.486  -3.874  15.065  1.00 65.00           C  
ATOM   4720  CB  TYR B 155       8.440  -5.314  14.336  1.00 65.00           C  
ATOM   4721  HB2 TYR B 155       9.140  -4.776  13.696  1.00 65.00           H  
ATOM   4722  HB3 TYR B 155       8.676  -5.017  15.358  1.00 65.00           H  
ATOM   4723  O   TYR B 155       6.879  -2.705  15.061  1.00 65.00           O  
ATOM   4724  CG  TYR B 155       8.699  -6.806  14.213  1.00 65.00           C  
ATOM   4725  CD1 TYR B 155       8.873  -7.576  15.380  1.00 65.00           C  
ATOM   4726  HD1 TYR B 155       8.811  -7.111  16.353  1.00 65.00           H  
ATOM   4727  CD2 TYR B 155       8.781  -7.423  12.947  1.00 65.00           C  
ATOM   4728  HD2 TYR B 155       8.647  -6.835  12.051  1.00 65.00           H  
ATOM   4729  CE1 TYR B 155       9.150  -8.953  15.288  1.00 65.00           C  
ATOM   4730  HE1 TYR B 155       9.306  -9.538  16.183  1.00 65.00           H  
ATOM   4731  CE2 TYR B 155       9.045  -8.806  12.853  1.00 65.00           C  
ATOM   4732  HE2 TYR B 155       9.126  -9.294  11.893  1.00 65.00           H  
ATOM   4733  OH  TYR B 155       9.546 -10.889  13.935  1.00 65.00           O  
ATOM   4734  HH  TYR B 155       9.810 -11.232  14.792  1.00 65.00           H  
ATOM   4735  CZ  TYR B 155       9.238  -9.570  14.024  1.00 65.00           C  
ATOM   4736  N   GLN B 156       5.642  -4.357  15.981  1.00 62.22           N  
ATOM   4737  H   GLN B 156       5.341  -5.317  15.892  1.00 62.22           H  
ATOM   4738  CA  GLN B 156       5.112  -3.616  17.128  1.00 62.22           C  
ATOM   4739  HA  GLN B 156       5.687  -2.703  17.280  1.00 62.22           H  
ATOM   4740  C   GLN B 156       5.259  -4.478  18.386  1.00 62.22           C  
ATOM   4741  CB  GLN B 156       3.642  -3.223  16.884  1.00 62.22           C  
ATOM   4742  HB2 GLN B 156       3.050  -4.107  16.647  1.00 62.22           H  
ATOM   4743  HB3 GLN B 156       3.248  -2.775  17.796  1.00 62.22           H  
ATOM   4744  O   GLN B 156       4.447  -5.359  18.649  1.00 62.22           O  
ATOM   4745  CG  GLN B 156       3.517  -2.201  15.747  1.00 62.22           C  
ATOM   4746  HG2 GLN B 156       3.788  -2.665  14.800  1.00 62.22           H  
ATOM   4747  HG3 GLN B 156       4.216  -1.386  15.934  1.00 62.22           H  
ATOM   4748  CD  GLN B 156       2.122  -1.607  15.595  1.00 62.22           C  
ATOM   4749  NE2 GLN B 156       2.022  -0.413  15.055  1.00 62.22           N  
ATOM   4750 HE21 GLN B 156       1.091  -0.033  14.965  1.00 62.22           H  
ATOM   4751 HE22 GLN B 156       2.873   0.079  14.820  1.00 62.22           H  
ATOM   4752  OE1 GLN B 156       1.097  -2.174  15.929  1.00 62.22           O  
ATOM   4753  N   ASP B 157       6.325  -4.247  19.153  1.00 69.82           N  
ATOM   4754  H   ASP B 157       7.001  -3.552  18.868  1.00 69.82           H  
ATOM   4755  CA  ASP B 157       6.699  -5.052  20.323  1.00 69.82           C  
ATOM   4756  HA  ASP B 157       6.031  -5.911  20.379  1.00 69.82           H  
ATOM   4757  C   ASP B 157       6.523  -4.311  21.665  1.00 69.82           C  
ATOM   4758  CB  ASP B 157       8.115  -5.623  20.110  1.00 69.82           C  
ATOM   4759  HB2 ASP B 157       8.140  -6.152  19.158  1.00 69.82           H  
ATOM   4760  HB3 ASP B 157       8.310  -6.356  20.893  1.00 69.82           H  
ATOM   4761  O   ASP B 157       6.916  -4.822  22.711  1.00 69.82           O  
ATOM   4762  CG  ASP B 157       9.243  -4.581  20.118  1.00 69.82           C  
ATOM   4763  OD1 ASP B 157       9.000  -3.400  19.793  1.00 69.82           O  
ATOM   4764  OD2 ASP B 157      10.382  -4.964  20.470  1.00 69.82           O  
ATOM   4765  N   TYR B 158       5.910  -3.120  21.662  1.00 79.24           N  
ATOM   4766  H   TYR B 158       5.623  -2.754  20.765  1.00 79.24           H  
ATOM   4767  CA  TYR B 158       5.814  -2.245  22.838  1.00 79.24           C  
ATOM   4768  HA  TYR B 158       6.808  -2.178  23.280  1.00 79.24           H  
ATOM   4769  C   TYR B 158       4.904  -2.775  23.960  1.00 79.24           C  
ATOM   4770  CB  TYR B 158       5.405  -0.833  22.387  1.00 79.24           C  
ATOM   4771  HB2 TYR B 158       4.447  -0.886  21.869  1.00 79.24           H  
ATOM   4772  HB3 TYR B 158       6.138  -0.467  21.668  1.00 79.24           H  
ATOM   4773  O   TYR B 158       5.310  -2.786  25.124  1.00 79.24           O  
ATOM   4774  CG  TYR B 158       5.307   0.169  23.525  1.00 79.24           C  
ATOM   4775  CD1 TYR B 158       4.055   0.647  23.961  1.00 79.24           C  
ATOM   4776  HD1 TYR B 158       3.153   0.322  23.464  1.00 79.24           H  
ATOM   4777  CD2 TYR B 158       6.481   0.600  24.169  1.00 79.24           C  
ATOM   4778  HD2 TYR B 158       7.441   0.240  23.828  1.00 79.24           H  
ATOM   4779  CE1 TYR B 158       3.983   1.546  25.045  1.00 79.24           C  
ATOM   4780  HE1 TYR B 158       3.029   1.919  25.386  1.00 79.24           H  
ATOM   4781  CE2 TYR B 158       6.415   1.477  25.265  1.00 79.24           C  
ATOM   4782  HE2 TYR B 158       7.324   1.778  25.765  1.00 79.24           H  
ATOM   4783  OH  TYR B 158       5.115   2.795  26.769  1.00 79.24           O  
ATOM   4784  HH  TYR B 158       5.974   2.865  27.191  1.00 79.24           H  
ATOM   4785  CZ  TYR B 158       5.162   1.948  25.708  1.00 79.24           C  
ATOM   4786  N   ALA B 159       3.690  -3.236  23.638  1.00 62.83           N  
ATOM   4787  H   ALA B 159       3.391  -3.151  22.677  1.00 62.83           H  
ATOM   4788  CA  ALA B 159       2.742  -3.782  24.617  1.00 62.83           C  
ATOM   4789  HA  ALA B 159       3.279  -4.012  25.538  1.00 62.83           H  
ATOM   4790  C   ALA B 159       2.102  -5.111  24.147  1.00 62.83           C  
ATOM   4791  CB  ALA B 159       1.720  -2.689  24.963  1.00 62.83           C  
ATOM   4792  HB1 ALA B 159       1.128  -2.451  24.078  1.00 62.83           H  
ATOM   4793  HB2 ALA B 159       2.236  -1.792  25.303  1.00 62.83           H  
ATOM   4794  HB3 ALA B 159       1.054  -3.044  25.750  1.00 62.83           H  
ATOM   4795  O   ALA B 159       0.889  -5.171  23.951  1.00 62.83           O  
ATOM   4796  N   PRO B 160       2.891  -6.193  23.977  1.00 53.52           N  
ATOM   4797  CA  PRO B 160       2.466  -7.408  23.270  1.00 53.52           C  
ATOM   4798  HA  PRO B 160       1.978  -7.130  22.336  1.00 53.52           H  
ATOM   4799  C   PRO B 160       1.486  -8.306  24.048  1.00 53.52           C  
ATOM   4800  CB  PRO B 160       3.771  -8.145  22.940  1.00 53.52           C  
ATOM   4801  HB2 PRO B 160       3.640  -9.226  22.885  1.00 53.52           H  
ATOM   4802  HB3 PRO B 160       4.171  -7.769  21.998  1.00 53.52           H  
ATOM   4803  O   PRO B 160       0.923  -9.230  23.471  1.00 53.52           O  
ATOM   4804  CG  PRO B 160       4.701  -7.741  24.082  1.00 53.52           C  
ATOM   4805  HG2 PRO B 160       5.751  -7.827  23.800  1.00 53.52           H  
ATOM   4806  HG3 PRO B 160       4.485  -8.341  24.966  1.00 53.52           H  
ATOM   4807  CD  PRO B 160       4.301  -6.289  24.329  1.00 53.52           C  
ATOM   4808  HD2 PRO B 160       4.875  -5.643  23.665  1.00 53.52           H  
ATOM   4809  HD3 PRO B 160       4.479  -6.014  25.369  1.00 53.52           H  
ATOM   4810  N   ASP B 161       1.265  -8.068  25.347  1.00 57.57           N  
ATOM   4811  H   ASP B 161       1.726  -7.273  25.766  1.00 57.57           H  
ATOM   4812  CA  ASP B 161       0.254  -8.788  26.133  1.00 57.57           C  
ATOM   4813  HA  ASP B 161      -0.413  -9.313  25.449  1.00 57.57           H  
ATOM   4814  C   ASP B 161      -0.618  -7.820  26.944  1.00 57.57           C  
ATOM   4815  CB  ASP B 161       0.907  -9.865  27.015  1.00 57.57           C  
ATOM   4816  HB2 ASP B 161       1.558 -10.478  26.392  1.00 57.57           H  
ATOM   4817  HB3 ASP B 161       1.524  -9.391  27.778  1.00 57.57           H  
ATOM   4818  O   ASP B 161      -0.252  -7.357  28.032  1.00 57.57           O  
ATOM   4819  CG  ASP B 161      -0.123 -10.788  27.688  1.00 57.57           C  
ATOM   4820  OD1 ASP B 161      -1.336 -10.474  27.742  1.00 57.57           O  
ATOM   4821  OD2 ASP B 161       0.267 -11.869  28.179  1.00 57.57           O  
ATOM   4822  N   ILE B 162      -1.825  -7.556  26.437  1.00 50.57           N  
ATOM   4823  H   ILE B 162      -2.049  -7.928  25.525  1.00 50.57           H  
ATOM   4824  CA  ILE B 162      -2.792  -6.662  27.079  1.00 50.57           C  
ATOM   4825  HA  ILE B 162      -2.278  -5.710  27.214  1.00 50.57           H  
ATOM   4826  C   ILE B 162      -3.239  -7.137  28.474  1.00 50.57           C  
ATOM   4827  CB  ILE B 162      -3.998  -6.416  26.148  1.00 50.57           C  
ATOM   4828  HB  ILE B 162      -3.616  -6.187  25.154  1.00 50.57           H  
ATOM   4829  O   ILE B 162      -3.685  -6.333  29.296  1.00 50.57           O  
ATOM   4830  CG1 ILE B 162      -4.755  -5.168  26.656  1.00 50.57           C  
ATOM   4831 HG12 ILE B 162      -4.057  -4.335  26.735  1.00 50.57           H  
ATOM   4832 HG13 ILE B 162      -5.179  -5.357  27.642  1.00 50.57           H  
ATOM   4833  CG2 ILE B 162      -4.893  -7.668  26.039  1.00 50.57           C  
ATOM   4834 HG21 ILE B 162      -4.294  -8.539  25.772  1.00 50.57           H  
ATOM   4835 HG22 ILE B 162      -5.618  -7.521  25.238  1.00 50.57           H  
ATOM   4836 HG23 ILE B 162      -5.427  -7.855  26.971  1.00 50.57           H  
ATOM   4837  CD1 ILE B 162      -5.907  -4.728  25.770  1.00 50.57           C  
ATOM   4838 HD11 ILE B 162      -5.554  -4.538  24.757  1.00 50.57           H  
ATOM   4839 HD12 ILE B 162      -6.348  -3.818  26.177  1.00 50.57           H  
ATOM   4840 HD13 ILE B 162      -6.666  -5.510  25.782  1.00 50.57           H  
ATOM   4841  N   ARG B 163      -3.085  -8.422  28.822  1.00 53.80           N  
ATOM   4842  H   ARG B 163      -2.615  -9.042  28.178  1.00 53.80           H  
ATOM   4843  CA  ARG B 163      -3.428  -8.915  30.171  1.00 53.80           C  
ATOM   4844  HA  ARG B 163      -4.451  -8.620  30.405  1.00 53.80           H  
ATOM   4845  C   ARG B 163      -2.532  -8.275  31.235  1.00 53.80           C  
ATOM   4846  CB  ARG B 163      -3.330 -10.446  30.215  1.00 53.80           C  
ATOM   4847  HB2 ARG B 163      -2.294 -10.738  30.039  1.00 53.80           H  
ATOM   4848  HB3 ARG B 163      -3.603 -10.791  31.212  1.00 53.80           H  
ATOM   4849  O   ARG B 163      -2.978  -8.059  32.364  1.00 53.80           O  
ATOM   4850  CG  ARG B 163      -4.263 -11.115  29.187  1.00 53.80           C  
ATOM   4851  HG2 ARG B 163      -4.124 -10.681  28.197  1.00 53.80           H  
ATOM   4852  HG3 ARG B 163      -5.297 -10.948  29.489  1.00 53.80           H  
ATOM   4853  CD  ARG B 163      -4.011 -12.620  29.076  1.00 53.80           C  
ATOM   4854  HD2 ARG B 163      -4.786 -13.042  28.435  1.00 53.80           H  
ATOM   4855  HD3 ARG B 163      -4.083 -13.073  30.064  1.00 53.80           H  
ATOM   4856  NE  ARG B 163      -2.688 -12.899  28.490  1.00 53.80           N  
ATOM   4857  HE  ARG B 163      -2.068 -12.115  28.346  1.00 53.80           H  
ATOM   4858  NH1 ARG B 163      -2.988 -15.126  28.015  1.00 53.80           N  
ATOM   4859 HH11 ARG B 163      -3.945 -15.054  28.330  1.00 53.80           H  
ATOM   4860 HH12 ARG B 163      -2.638 -15.968  27.581  1.00 53.80           H  
ATOM   4861  NH2 ARG B 163      -1.046 -14.140  27.549  1.00 53.80           N  
ATOM   4862 HH21 ARG B 163      -0.690 -14.968  27.093  1.00 53.80           H  
ATOM   4863 HH22 ARG B 163      -0.458 -13.325  27.646  1.00 53.80           H  
ATOM   4864  CZ  ARG B 163      -2.249 -14.050  28.021  1.00 53.80           C  
ATOM   4865  N   VAL B 164      -1.310  -7.905  30.847  1.00 58.68           N  
ATOM   4866  H   VAL B 164      -1.058  -8.090  29.886  1.00 58.68           H  
ATOM   4867  CA  VAL B 164      -0.316  -7.209  31.675  1.00 58.68           C  
ATOM   4868  HA  VAL B 164      -0.528  -7.455  32.715  1.00 58.68           H  
ATOM   4869  C   VAL B 164      -0.432  -5.678  31.554  1.00 58.68           C  
ATOM   4870  CB  VAL B 164       1.121  -7.701  31.363  1.00 58.68           C  
ATOM   4871  HB  VAL B 164       1.536  -7.098  30.556  1.00 58.68           H  
ATOM   4872  O   VAL B 164       0.259  -4.948  32.263  1.00 58.68           O  
ATOM   4873  CG1 VAL B 164       2.017  -7.573  32.606  1.00 58.68           C  
ATOM   4874 HG11 VAL B 164       2.087  -6.531  32.916  1.00 58.68           H  
ATOM   4875 HG12 VAL B 164       1.614  -8.168  33.426  1.00 58.68           H  
ATOM   4876 HG13 VAL B 164       3.023  -7.921  32.370  1.00 58.68           H  
ATOM   4877  CG2 VAL B 164       1.210  -9.179  30.942  1.00 58.68           C  
ATOM   4878 HG21 VAL B 164       2.244  -9.431  30.705  1.00 58.68           H  
ATOM   4879 HG22 VAL B 164       0.855  -9.831  31.741  1.00 58.68           H  
ATOM   4880 HG23 VAL B 164       0.625  -9.361  30.041  1.00 58.68           H  
ATOM   4881  N   ALA B 165      -1.339  -5.162  30.714  1.00 64.84           N  
ATOM   4882  H   ALA B 165      -1.901  -5.786  30.154  1.00 64.84           H  
ATOM   4883  CA  ALA B 165      -1.521  -3.726  30.524  1.00 64.84           C  
ATOM   4884  HA  ALA B 165      -0.576  -3.346  30.137  1.00 64.84           H  
ATOM   4885  C   ALA B 165      -1.893  -3.000  31.837  1.00 64.84           C  
ATOM   4886  CB  ALA B 165      -2.582  -3.463  29.455  1.00 64.84           C  
ATOM   4887  HB1 ALA B 165      -2.668  -2.388  29.295  1.00 64.84           H  
ATOM   4888  HB2 ALA B 165      -2.287  -3.935  28.518  1.00 64.84           H  
ATOM   4889  HB3 ALA B 165      -3.551  -3.846  29.777  1.00 64.84           H  
ATOM   4890  O   ALA B 165      -2.755  -3.491  32.596  1.00 64.84           O  
ATOM   4891  N   PRO B 166      -1.313  -1.806  32.096  1.00 65.17           N  
ATOM   4892  CA  PRO B 166      -1.626  -0.995  33.267  1.00 65.17           C  
ATOM   4893  HA  PRO B 166      -1.256  -1.521  34.147  1.00 65.17           H  
ATOM   4894  C   PRO B 166      -3.124  -0.729  33.428  1.00 65.17           C  
ATOM   4895  CB  PRO B 166      -0.844   0.312  33.103  1.00 65.17           C  
ATOM   4896  HB2 PRO B 166      -0.519   0.710  34.065  1.00 65.17           H  
ATOM   4897  HB3 PRO B 166      -1.448   1.049  32.574  1.00 65.17           H  
ATOM   4898  O   PRO B 166      -3.885  -0.639  32.459  1.00 65.17           O  
ATOM   4899  CG  PRO B 166       0.341  -0.089  32.231  1.00 65.17           C  
ATOM   4900  HG2 PRO B 166       1.127  -0.516  32.854  1.00 65.17           H  
ATOM   4901  HG3 PRO B 166       0.724   0.752  31.653  1.00 65.17           H  
ATOM   4902  CD  PRO B 166      -0.242  -1.174  31.330  1.00 65.17           C  
ATOM   4903  HD2 PRO B 166      -0.651  -0.726  30.424  1.00 65.17           H  
ATOM   4904  HD3 PRO B 166       0.546  -1.883  31.075  1.00 65.17           H  
ATOM   4905  N   GLU B 167      -3.578  -0.581  34.668  1.00 66.07           N  
ATOM   4906  H   GLU B 167      -2.932  -0.589  35.444  1.00 66.07           H  
ATOM   4907  CA  GLU B 167      -5.003  -0.409  34.936  1.00 66.07           C  
ATOM   4908  HA  GLU B 167      -5.498  -1.246  34.443  1.00 66.07           H  
ATOM   4909  C   GLU B 167      -5.562   0.871  34.284  1.00 66.07           C  
ATOM   4910  CB  GLU B 167      -5.282  -0.521  36.442  1.00 66.07           C  
ATOM   4911  HB2 GLU B 167      -4.427  -0.983  36.936  1.00 66.07           H  
ATOM   4912  HB3 GLU B 167      -5.439   0.470  36.866  1.00 66.07           H  
ATOM   4913  O   GLU B 167      -4.958   1.943  34.314  1.00 66.07           O  
ATOM   4914  CG  GLU B 167      -6.509  -1.411  36.681  1.00 66.07           C  
ATOM   4915  HG2 GLU B 167      -7.390  -0.915  36.274  1.00 66.07           H  
ATOM   4916  HG3 GLU B 167      -6.370  -2.344  36.134  1.00 66.07           H  
ATOM   4917  CD  GLU B 167      -6.735  -1.739  38.163  1.00 66.07           C  
ATOM   4918  OE1 GLU B 167      -7.362  -2.794  38.401  1.00 66.07           O  
ATOM   4919  OE2 GLU B 167      -6.282  -0.953  39.022  1.00 66.07           O  
ATOM   4920  N   GLY B 168      -6.708   0.738  33.612  1.00 66.10           N  
ATOM   4921  H   GLY B 168      -7.174  -0.158  33.639  1.00 66.10           H  
ATOM   4922  CA  GLY B 168      -7.316   1.802  32.810  1.00 66.10           C  
ATOM   4923  HA2 GLY B 168      -8.376   1.580  32.686  1.00 66.10           H  
ATOM   4924  HA3 GLY B 168      -7.231   2.739  33.361  1.00 66.10           H  
ATOM   4925  C   GLY B 168      -6.718   2.028  31.410  1.00 66.10           C  
ATOM   4926  O   GLY B 168      -7.330   2.759  30.632  1.00 66.10           O  
ATOM   4927  N   THR B 169      -5.583   1.429  31.035  1.00 68.42           N  
ATOM   4928  H   THR B 169      -5.075   0.857  31.695  1.00 68.42           H  
ATOM   4929  CA  THR B 169      -5.039   1.595  29.664  1.00 68.42           C  
ATOM   4930  HA  THR B 169      -5.193   2.626  29.348  1.00 68.42           H  
ATOM   4931  C   THR B 169      -5.733   0.732  28.608  1.00 68.42           C  
ATOM   4932  CB  THR B 169      -3.527   1.351  29.573  1.00 68.42           C  
ATOM   4933  HB  THR B 169      -3.225   1.449  28.530  1.00 68.42           H  
ATOM   4934  O   THR B 169      -5.649   1.075  27.438  1.00 68.42           O  
ATOM   4935  CG2 THR B 169      -2.711   2.347  30.390  1.00 68.42           C  
ATOM   4936 HG21 THR B 169      -2.814   3.338  29.947  1.00 68.42           H  
ATOM   4937 HG22 THR B 169      -3.043   2.366  31.428  1.00 68.42           H
[truncated: 1,785,169 more chars]
