# Supplementary material for: Module-Based Polyketide Synthase Engineering for de Novo Polyketide Biosynthesis
Source: ACS Synth Biol. 2023 Oct 23;12(11):3148–55. doi: 10.1021/acssynbio.3c00282 (PMC10661043; doi:10.1021/acssynbio.3c00282)
Supplement: Supplementary file 2 — sb3c00282_si_002.zip [file sb3c00282_si_002.zip › Final_PKS_Structures/menzella_pdbs/eryM5_ACP_eryM3_KSAT_dimer.pdb]

ATOM      1  N   LEU A   1      21.565 -54.851  22.275  1.00 64.51           N  
ATOM      2  H   LEU A   1      20.726 -54.303  22.148  1.00 64.51           H  
ATOM      3  H2  LEU A   1      21.306 -55.826  22.230  1.00 64.51           H  
ATOM      4  H3  LEU A   1      21.953 -54.634  23.182  1.00 64.51           H  
ATOM      5  CA  LEU A   1      22.527 -54.526  21.194  1.00 64.51           C  
ATOM      6  HA  LEU A   1      22.042 -54.768  20.248  1.00 64.51           H  
ATOM      7  C   LEU A   1      23.770 -55.416  21.206  1.00 64.51           C  
ATOM      8  CB  LEU A   1      22.835 -53.023  21.135  1.00 64.51           C  
ATOM      9  HB2 LEU A   1      23.774 -52.853  20.609  1.00 64.51           H  
ATOM     10  HB3 LEU A   1      22.948 -52.643  22.151  1.00 64.51           H  
ATOM     11  O   LEU A   1      23.905 -56.174  20.267  1.00 64.51           O  
ATOM     12  CG  LEU A   1      21.697 -52.274  20.401  1.00 64.51           C  
ATOM     13  HG  LEU A   1      20.758 -52.803  20.566  1.00 64.51           H  
ATOM     14  CD1 LEU A   1      21.524 -50.872  20.964  1.00 64.51           C  
ATOM     15 HD11 LEU A   1      21.203 -50.910  22.005  1.00 64.51           H  
ATOM     16 HD12 LEU A   1      22.458 -50.313  20.902  1.00 64.51           H  
ATOM     17 HD13 LEU A   1      20.763 -50.335  20.398  1.00 64.51           H  
ATOM     18  CD2 LEU A   1      21.950 -52.201  18.897  1.00 64.51           C  
ATOM     19 HD21 LEU A   1      22.911 -51.734  18.682  1.00 64.51           H  
ATOM     20 HD22 LEU A   1      21.174 -51.596  18.428  1.00 64.51           H  
ATOM     21 HD23 LEU A   1      21.893 -53.192  18.447  1.00 64.51           H  
ATOM     22  N   ALA A   2      24.636 -55.421  22.232  1.00 65.63           N  
ATOM     23  H   ALA A   2      24.571 -54.717  22.953  1.00 65.63           H  
ATOM     24  CA  ALA A   2      25.878 -56.227  22.210  1.00 65.63           C  
ATOM     25  HA  ALA A   2      26.504 -55.867  21.394  1.00 65.63           H  
ATOM     26  C   ALA A   2      25.676 -57.745  21.983  1.00 65.63           C  
ATOM     27  CB  ALA A   2      26.638 -55.981  23.519  1.00 65.63           C  
ATOM     28  HB1 ALA A   2      27.583 -56.523  23.496  1.00 65.63           H  
ATOM     29  HB2 ALA A   2      26.053 -56.328  24.372  1.00 65.63           H  
ATOM     30  HB3 ALA A   2      26.855 -54.919  23.631  1.00 65.63           H  
ATOM     31  O   ALA A   2      26.514 -58.392  21.364  1.00 65.63           O  
ATOM     32  N   ALA A   3      24.549 -58.295  22.447  1.00 68.51           N  
ATOM     33  H   ALA A   3      23.928 -57.725  23.004  1.00 68.51           H  
ATOM     34  CA  ALA A   3      24.178 -59.697  22.240  1.00 68.51           C  
ATOM     35  HA  ALA A   3      25.052 -60.323  22.423  1.00 68.51           H  
ATOM     36  C   ALA A   3      23.694 -60.023  20.811  1.00 68.51           C  
ATOM     37  CB  ALA A   3      23.103 -60.053  23.275  1.00 68.51           C  
ATOM     38  HB1 ALA A   3      23.475 -59.865  24.282  1.00 68.51           H  
ATOM     39  HB2 ALA A   3      22.856 -61.111  23.188  1.00 68.51           H  
ATOM     40  HB3 ALA A   3      22.199 -59.470  23.098  1.00 68.51           H  
ATOM     41  O   ALA A   3      23.534 -61.193  20.485  1.00 68.51           O  
ATOM     42  N   LEU A   4      23.436 -59.009  19.982  1.00 72.65           N  
ATOM     43  H   LEU A   4      23.719 -58.078  20.254  1.00 72.65           H  
ATOM     44  CA  LEU A   4      22.983 -59.173  18.603  1.00 72.65           C  
ATOM     45  HA  LEU A   4      22.452 -60.119  18.497  1.00 72.65           H  
ATOM     46  C   LEU A   4      24.187 -59.222  17.661  1.00 72.65           C  
ATOM     47  CB  LEU A   4      22.025 -58.027  18.227  1.00 72.65           C  
ATOM     48  HB2 LEU A   4      21.768 -58.119  17.171  1.00 72.65           H  
ATOM     49  HB3 LEU A   4      22.557 -57.084  18.350  1.00 72.65           H  
ATOM     50  O   LEU A   4      25.206 -58.554  17.903  1.00 72.65           O  
ATOM     51  CG  LEU A   4      20.722 -57.946  19.035  1.00 72.65           C  
ATOM     52  HG  LEU A   4      20.956 -57.898  20.099  1.00 72.65           H  
ATOM     53  CD1 LEU A   4      19.971 -56.663  18.669  1.00 72.65           C  
ATOM     54 HD11 LEU A   4      19.691 -56.694  17.616  1.00 72.65           H  
ATOM     55 HD12 LEU A   4      20.597 -55.786  18.831  1.00 72.65           H  
ATOM     56 HD13 LEU A   4      19.058 -56.578  19.259  1.00 72.65           H  
ATOM     57  CD2 LEU A   4      19.815 -59.146  18.780  1.00 72.65           C  
ATOM     58 HD21 LEU A   4      18.868 -59.025  19.307  1.00 72.65           H  
ATOM     59 HD22 LEU A   4      20.292 -60.064  19.123  1.00 72.65           H  
ATOM     60 HD23 LEU A   4      19.612 -59.243  17.713  1.00 72.65           H  
ATOM     61  N   SER A   5      24.046 -59.965  16.563  1.00 70.22           N  
ATOM     62  H   SER A   5      23.169 -60.438  16.399  1.00 70.22           H  
ATOM     63  CA  SER A   5      24.985 -59.872  15.446  1.00 70.22           C  
ATOM     64  HA  SER A   5      25.985 -60.099  15.815  1.00 70.22           H  
ATOM     65  C   SER A   5      24.992 -58.451  14.874  1.00 70.22           C  
ATOM     66  CB  SER A   5      24.634 -60.889  14.357  1.00 70.22           C  
ATOM     67  HB2 SER A   5      25.437 -60.920  13.621  1.00 70.22           H  
ATOM     68  HB3 SER A   5      24.522 -61.881  14.797  1.00 70.22           H  
ATOM     69  O   SER A   5      24.058 -57.675  15.070  1.00 70.22           O  
ATOM     70  OG  SER A   5      23.438 -60.520  13.715  1.00 70.22           O  
ATOM     71  HG  SER A   5      22.722 -60.787  14.296  1.00 70.22           H  
ATOM     72  N   THR A   6      26.051 -58.076  14.160  1.00 67.86           N  
ATOM     73  H   THR A   6      26.844 -58.695  14.076  1.00 67.86           H  
ATOM     74  CA  THR A   6      26.184 -56.722  13.600  1.00 67.86           C  
ATOM     75  HA  THR A   6      26.208 -56.003  14.419  1.00 67.86           H  
ATOM     76  C   THR A   6      25.012 -56.339  12.689  1.00 67.86           C  
ATOM     77  CB  THR A   6      27.502 -56.614  12.828  1.00 67.86           C  
ATOM     78  HB  THR A   6      27.468 -57.265  11.954  1.00 67.86           H  
ATOM     79  O   THR A   6      24.505 -55.225  12.792  1.00 67.86           O  
ATOM     80  CG2 THR A   6      27.817 -55.193  12.377  1.00 67.86           C  
ATOM     81 HG21 THR A   6      28.799 -55.159  11.903  1.00 67.86           H  
ATOM     82 HG22 THR A   6      27.805 -54.516  13.231  1.00 67.86           H  
ATOM     83 HG23 THR A   6      27.080 -54.865  11.645  1.00 67.86           H  
ATOM     84  OG1 THR A   6      28.562 -57.031  13.661  1.00 67.86           O  
ATOM     85  HG1 THR A   6      29.377 -56.788  13.216  1.00 67.86           H  
ATOM     86  N   ALA A   7      24.543 -57.262  11.845  1.00 69.38           N  
ATOM     87  H   ALA A   7      24.949 -58.187  11.850  1.00 69.38           H  
ATOM     88  CA  ALA A   7      23.408 -57.023  10.953  1.00 69.38           C  
ATOM     89  HA  ALA A   7      23.591 -56.119  10.372  1.00 69.38           H  
ATOM     90  C   ALA A   7      22.106 -56.808  11.738  1.00 69.38           C  
ATOM     91  CB  ALA A   7      23.296 -58.208   9.987  1.00 69.38           C  
ATOM     92  HB1 ALA A   7      22.461 -58.039   9.307  1.00 69.38           H  
ATOM     93  HB2 ALA A   7      24.209 -58.298   9.400  1.00 69.38           H  
ATOM     94  HB3 ALA A   7      23.120 -59.132  10.536  1.00 69.38           H  
ATOM     95  O   ALA A   7      21.399 -55.832  11.514  1.00 69.38           O  
ATOM     96  N   GLU A   8      21.836 -57.657  12.731  1.00 78.53           N  
ATOM     97  H   GLU A   8      22.441 -58.451  12.886  1.00 78.53           H  
ATOM     98  CA  GLU A   8      20.670 -57.493  13.603  1.00 78.53           C  
ATOM     99  HA  GLU A   8      19.760 -57.463  13.004  1.00 78.53           H  
ATOM    100  C   GLU A   8      20.734 -56.190  14.410  1.00 78.53           C  
ATOM    101  CB  GLU A   8      20.594 -58.669  14.576  1.00 78.53           C  
ATOM    102  HB2 GLU A   8      19.853 -58.454  15.346  1.00 78.53           H  
ATOM    103  HB3 GLU A   8      21.570 -58.750  15.055  1.00 78.53           H  
ATOM    104  O   GLU A   8      19.704 -55.563  14.642  1.00 78.53           O  
ATOM    105  CG  GLU A   8      20.226 -60.003  13.913  1.00 78.53           C  
ATOM    106  HG2 GLU A   8      20.827 -60.149  13.016  1.00 78.53           H  
ATOM    107  HG3 GLU A   8      19.178 -59.973  13.618  1.00 78.53           H  
ATOM    108  CD  GLU A   8      20.485 -61.170  14.874  1.00 78.53           C  
ATOM    109  OE1 GLU A   8      19.624 -62.067  14.972  1.00 78.53           O  
ATOM    110  OE2 GLU A   8      21.585 -61.167  15.491  1.00 78.53           O  
ATOM    111  N   ARG A   9      21.928 -55.742  14.828  1.00 78.37           N  
ATOM    112  H   ARG A   9      22.741 -56.310  14.635  1.00 78.37           H  
ATOM    113  CA  ARG A   9      22.081 -54.431  15.481  1.00 78.37           C  
ATOM    114  HA  ARG A   9      21.378 -54.362  16.311  1.00 78.37           H  
ATOM    115  C   ARG A   9      21.727 -53.280  14.550  1.00 78.37           C  
ATOM    116  CB  ARG A   9      23.503 -54.191  15.979  1.00 78.37           C  
ATOM    117  HB2 ARG A   9      24.202 -54.419  15.174  1.00 78.37           H  
ATOM    118  HB3 ARG A   9      23.600 -53.139  16.247  1.00 78.37           H  
ATOM    119  O   ARG A   9      21.051 -52.365  15.006  1.00 78.37           O  
ATOM    120  CG  ARG A   9      23.886 -55.012  17.195  1.00 78.37           C  
ATOM    121  HG2 ARG A   9      23.171 -54.874  18.006  1.00 78.37           H  
ATOM    122  HG3 ARG A   9      23.891 -56.062  16.904  1.00 78.37           H  
ATOM    123  CD  ARG A   9      25.282 -54.602  17.651  1.00 78.37           C  
ATOM    124  HD2 ARG A   9      25.839 -54.200  16.805  1.00 78.37           H  
ATOM    125  HD3 ARG A   9      25.200 -53.830  18.415  1.00 78.37           H  
ATOM    126  NE  ARG A   9      26.001 -55.776  18.157  1.00 78.37           N  
ATOM    127  HE  ARG A   9      25.581 -56.682  18.004  1.00 78.37           H  
ATOM    128  NH1 ARG A   9      27.809 -54.662  18.956  1.00 78.37           N  
ATOM    129 HH11 ARG A   9      28.711 -54.596  19.405  1.00 78.37           H  
ATOM    130 HH12 ARG A   9      27.418 -53.789  18.633  1.00 78.37           H  
ATOM    131  NH2 ARG A   9      27.736 -56.908  19.047  1.00 78.37           N  
ATOM    132 HH21 ARG A   9      28.667 -56.943  19.438  1.00 78.37           H  
ATOM    133 HH22 ARG A   9      27.203 -57.758  18.928  1.00 78.37           H  
ATOM    134  CZ  ARG A   9      27.188 -55.779  18.714  1.00 78.37           C  
ATOM    135  N   ARG A  10      22.187 -53.311  13.295  1.00 78.50           N  
ATOM    136  H   ARG A  10      22.743 -54.107  13.015  1.00 78.50           H  
ATOM    137  CA  ARG A  10      21.890 -52.278  12.287  1.00 78.50           C  
ATOM    138  HA  ARG A  10      22.210 -51.298  12.641  1.00 78.50           H  
ATOM    139  C   ARG A  10      20.392 -52.190  12.048  1.00 78.50           C  
ATOM    140  CB  ARG A  10      22.632 -52.614  10.986  1.00 78.50           C  
ATOM    141  HB2 ARG A  10      22.257 -53.561  10.598  1.00 78.50           H  
ATOM    142  HB3 ARG A  10      23.692 -52.742  11.208  1.00 78.50           H  
ATOM    143  O   ARG A  10      19.821 -51.109  12.112  1.00 78.50           O  
ATOM    144  CG  ARG A  10      22.482 -51.542   9.892  1.00 78.50           C  
ATOM    145  HG2 ARG A  10      22.958 -50.615  10.212  1.00 78.50           H  
ATOM    146  HG3 ARG A  10      21.429 -51.355   9.682  1.00 78.50           H  
ATOM    147  CD  ARG A  10      23.159 -52.069   8.620  1.00 78.50           C  
ATOM    148  HD2 ARG A  10      22.661 -52.990   8.318  1.00 78.50           H  
ATOM    149  HD3 ARG A  10      24.197 -52.309   8.849  1.00 78.50           H  
ATOM    150  NE  ARG A  10      23.085 -51.119   7.498  1.00 78.50           N  
ATOM    151  HE  ARG A  10      22.169 -50.774   7.249  1.00 78.50           H  
ATOM    152  NH1 ARG A  10      25.341 -50.813   7.140  1.00 78.50           N  
ATOM    153 HH11 ARG A  10      25.441 -50.794   8.145  1.00 78.50           H  
ATOM    154 HH12 ARG A  10      25.974 -50.212   6.630  1.00 78.50           H  
ATOM    155  NH2 ARG A  10      23.890 -49.769   5.853  1.00 78.50           N  
ATOM    156 HH21 ARG A  10      22.936 -49.562   5.597  1.00 78.50           H  
ATOM    157 HH22 ARG A  10      24.471 -48.945   5.910  1.00 78.50           H  
ATOM    158  CZ  ARG A  10      24.098 -50.604   6.822  1.00 78.50           C  
ATOM    159  N   GLU A  11      19.759 -53.342  11.876  1.00 81.19           N  
ATOM    160  H   GLU A  11      20.306 -54.185  11.773  1.00 81.19           H  
ATOM    161  CA  GLU A  11      18.325 -53.424  11.634  1.00 81.19           C  
ATOM    162  HA  GLU A  11      18.094 -52.780  10.786  1.00 81.19           H  
ATOM    163  C   GLU A  11      17.518 -52.909  12.826  1.00 81.19           C  
ATOM    164  CB  GLU A  11      17.991 -54.890  11.307  1.00 81.19           C  
ATOM    165  HB2 GLU A  11      18.787 -55.318  10.698  1.00 81.19           H  
ATOM    166  HB3 GLU A  11      17.937 -55.471  12.228  1.00 81.19           H  
ATOM    167  O   GLU A  11      16.569 -52.140  12.673  1.00 81.19           O  
ATOM    168  CG  GLU A  11      16.679 -55.038  10.536  1.00 81.19           C  
ATOM    169  HG2 GLU A  11      15.861 -54.710  11.178  1.00 81.19           H  
ATOM    170  HG3 GLU A  11      16.526 -56.093  10.311  1.00 81.19           H  
ATOM    171  CD  GLU A  11      16.673 -54.230   9.232  1.00 81.19           C  
ATOM    172  OE1 GLU A  11      15.555 -53.847   8.824  1.00 81.19           O  
ATOM    173  OE2 GLU A  11      17.763 -53.903   8.714  1.00 81.19           O  
ATOM    174  N   HIS A  12      17.950 -53.263  14.036  1.00 83.03           N  
ATOM    175  H   HIS A  12      18.712 -53.923  14.103  1.00 83.03           H  
ATOM    176  CA  HIS A  12      17.342 -52.764  15.260  1.00 83.03           C  
ATOM    177  HA  HIS A  12      16.271 -52.964  15.210  1.00 83.03           H  
ATOM    178  C   HIS A  12      17.512 -51.245  15.422  1.00 83.03           C  
ATOM    179  CB  HIS A  12      17.933 -53.541  16.438  1.00 83.03           C  
ATOM    180  HB2 HIS A  12      18.963 -53.228  16.606  1.00 83.03           H  
ATOM    181  HB3 HIS A  12      17.932 -54.604  16.197  1.00 83.03           H  
ATOM    182  O   HIS A  12      16.577 -50.576  15.850  1.00 83.03           O  
ATOM    183  CG  HIS A  12      17.138 -53.381  17.700  1.00 83.03           C  
ATOM    184  CD2 HIS A  12      17.516 -52.717  18.833  1.00 83.03           C  
ATOM    185  HD2 HIS A  12      18.442 -52.178  18.971  1.00 83.03           H  
ATOM    186  ND1 HIS A  12      15.883 -53.894  17.924  1.00 83.03           N  
ATOM    187  HD1 HIS A  12      15.292 -54.336  17.234  1.00 83.03           H  
ATOM    188  CE1 HIS A  12      15.514 -53.551  19.168  1.00 83.03           C  
ATOM    189  HE1 HIS A  12      14.554 -53.770  19.612  1.00 83.03           H  
ATOM    190  NE2 HIS A  12      16.499 -52.870  19.780  1.00 83.03           N  
ATOM    191  N   LEU A  13      18.671 -50.688  15.052  1.00 88.09           N  
ATOM    192  H   LEU A  13      19.398 -51.288  14.692  1.00 88.09           H  
ATOM    193  CA  LEU A  13      18.920 -49.242  15.070  1.00 88.09           C  
ATOM    194  HA  LEU A  13      18.630 -48.844  16.042  1.00 88.09           H  
ATOM    195  C   LEU A  13      18.082 -48.492  14.036  1.00 88.09           C  
ATOM    196  CB  LEU A  13      20.414 -48.968  14.829  1.00 88.09           C  
ATOM    197  HB2 LEU A  13      20.537 -47.968  14.413  1.00 88.09           H  
ATOM    198  HB3 LEU A  13      20.788 -49.670  14.084  1.00 88.09           H  
ATOM    199  O   LEU A  13      17.467 -47.488  14.378  1.00 88.09           O  
ATOM    200  CG  LEU A  13      21.256 -49.064  16.106  1.00 88.09           C  
ATOM    201  HG  LEU A  13      20.974 -49.954  16.669  1.00 88.09           H  
ATOM    202  CD1 LEU A  13      22.729 -49.188  15.730  1.00 88.09           C  
ATOM    203 HD11 LEU A  13      23.344 -49.268  16.626  1.00 88.09           H  
ATOM    204 HD12 LEU A  13      23.030 -48.313  15.154  1.00 88.09           H  
ATOM    205 HD13 LEU A  13      22.871 -50.077  15.115  1.00 88.09           H  
ATOM    206  CD2 LEU A  13      21.065 -47.829  16.992  1.00 88.09           C  
ATOM    207 HD21 LEU A  13      21.760 -47.856  17.832  1.00 88.09           H  
ATOM    208 HD22 LEU A  13      21.236 -46.923  16.410  1.00 88.09           H  
ATOM    209 HD23 LEU A  13      20.047 -47.798  17.380  1.00 88.09           H  
ATOM    210  N   ALA A  14      18.013 -48.980  12.798  1.00 87.71           N  
ATOM    211  H   ALA A  14      18.563 -49.793  12.560  1.00 87.71           H  
ATOM    212  CA  ALA A  14      17.199 -48.364  11.754  1.00 87.71           C  
ATOM    213  HA  ALA A  14      17.494 -47.322  11.635  1.00 87.71           H  
ATOM    214  C   ALA A  14      15.713 -48.375  12.126  1.00 87.71           C  
ATOM    215  CB  ALA A  14      17.456 -49.105  10.439  1.00 87.71           C  
ATOM    216  HB1 ALA A  14      16.903 -48.618   9.636  1.00 87.71           H  
ATOM    217  HB2 ALA A  14      18.519 -49.073  10.197  1.00 87.71           H  
ATOM    218  HB3 ALA A  14      17.141 -50.145  10.520  1.00 87.71           H  
ATOM    219  O   ALA A  14      15.013 -47.393  11.904  1.00 87.71           O  
ATOM    220  N   HIS A  15      15.231 -49.459  12.738  1.00 85.98           N  
ATOM    221  H   HIS A  15      15.840 -50.255  12.864  1.00 85.98           H  
ATOM    222  CA  HIS A  15      13.866 -49.531  13.251  1.00 85.98           C  
ATOM    223  HA  HIS A  15      13.181 -49.224  12.461  1.00 85.98           H  
ATOM    224  C   HIS A  15      13.637 -48.559  14.419  1.00 85.98           C  
ATOM    225  CB  HIS A  15      13.567 -50.989  13.614  1.00 85.98           C  
ATOM    226  HB2 HIS A  15      14.016 -51.223  14.579  1.00 85.98           H  
ATOM    227  HB3 HIS A  15      14.022 -51.648  12.875  1.00 85.98           H  
ATOM    228  O   HIS A  15      12.645 -47.841  14.423  1.00 85.98           O  
ATOM    229  CG  HIS A  15      12.100 -51.320  13.645  1.00 85.98           C  
ATOM    230  CD2 HIS A  15      11.370 -51.613  14.763  1.00 85.98           C  
ATOM    231  HD2 HIS A  15      11.736 -51.612  15.779  1.00 85.98           H  
ATOM    232  ND1 HIS A  15      11.243 -51.433  12.568  1.00 85.98           N  
ATOM    233  HD1 HIS A  15      11.401 -51.170  11.606  1.00 85.98           H  
ATOM    234  CE1 HIS A  15      10.025 -51.747  13.040  1.00 85.98           C  
ATOM    235  HE1 HIS A  15       9.116 -51.786  12.457  1.00 85.98           H  
ATOM    236  NE2 HIS A  15      10.074 -51.934  14.366  1.00 85.98           N  
ATOM    237  N   LEU A  16      14.588 -48.456  15.355  1.00 86.92           N  
ATOM    238  H   LEU A  16      15.385 -49.075  15.311  1.00 86.92           H  
ATOM    239  CA  LEU A  16      14.528 -47.489  16.455  1.00 86.92           C  
ATOM    240  HA  LEU A  16      13.602 -47.653  17.006  1.00 86.92           H  
ATOM    241  C   LEU A  16      14.482 -46.041  15.947  1.00 86.92           C  
ATOM    242  CB  LEU A  16      15.711 -47.767  17.397  1.00 86.92           C  
ATOM    243  HB2 LEU A  16      16.647 -47.715  16.842  1.00 86.92           H  
ATOM    244  HB3 LEU A  16      15.598 -48.794  17.743  1.00 86.92           H  
ATOM    245  O   LEU A  16      13.648 -45.264  16.396  1.00 86.92           O  
ATOM    246  CG  LEU A  16      15.790 -46.829  18.619  1.00 86.92           C  
ATOM    247  HG  LEU A  16      14.809 -46.411  18.840  1.00 86.92           H  
ATOM    248  CD1 LEU A  16      16.253 -47.640  19.832  1.00 86.92           C  
ATOM    249 HD11 LEU A  16      16.367 -46.983  20.694  1.00 86.92           H  
ATOM    250 HD12 LEU A  16      17.207 -48.121  19.617  1.00 86.92           H  
ATOM    251 HD13 LEU A  16      15.503 -48.396  20.068  1.00 86.92           H  
ATOM    252  CD2 LEU A  16      16.798 -45.696  18.394  1.00 86.92           C  
ATOM    253 HD21 LEU A  16      16.798 -45.025  19.253  1.00 86.92           H  
ATOM    254 HD22 LEU A  16      16.504 -45.109  17.525  1.00 86.92           H  
ATOM    255 HD23 LEU A  16      17.800 -46.095  18.235  1.00 86.92           H  
ATOM    256  N   ILE A  17      15.328 -45.684  14.980  1.00 89.77           N  
ATOM    257  H   ILE A  17      16.007 -46.359  14.658  1.00 89.77           H  
ATOM    258  CA  ILE A  17      15.342 -44.331  14.414  1.00 89.77           C  
ATOM    259  HA  ILE A  17      15.359 -43.617  15.237  1.00 89.77           H  
ATOM    260  C   ILE A  17      14.057 -44.050  13.643  1.00 89.77           C  
ATOM    261  CB  ILE A  17      16.586 -44.125  13.532  1.00 89.77           C  
ATOM    262  HB  ILE A  17      16.607 -44.937  12.804  1.00 89.77           H  
ATOM    263  O   ILE A  17      13.474 -42.987  13.808  1.00 89.77           O  
ATOM    264  CG1 ILE A  17      17.880 -44.177  14.366  1.00 89.77           C  
ATOM    265 HG12 ILE A  17      18.069 -43.203  14.818  1.00 89.77           H  
ATOM    266 HG13 ILE A  17      17.800 -44.916  15.163  1.00 89.77           H  
ATOM    267  CG2 ILE A  17      16.538 -42.776  12.788  1.00 89.77           C  
ATOM    268 HG21 ILE A  17      16.518 -41.952  13.502  1.00 89.77           H  
ATOM    269 HG22 ILE A  17      17.402 -42.672  12.131  1.00 89.77           H  
ATOM    270 HG23 ILE A  17      15.645 -42.706  12.168  1.00 89.77           H  
ATOM    271  CD1 ILE A  17      19.089 -44.538  13.517  1.00 89.77           C  
ATOM    272 HD11 ILE A  17      19.243 -43.799  12.731  1.00 89.77           H  
ATOM    273 HD12 ILE A  17      18.927 -45.520  13.072  1.00 89.77           H  
ATOM    274 HD13 ILE A  17      19.969 -44.578  14.158  1.00 89.77           H  
ATOM    275  N   ARG A  18      13.590 -45.002  12.834  1.00 88.10           N  
ATOM    276  H   ARG A  18      14.122 -45.856  12.744  1.00 88.10           H  
ATOM    277  CA  ARG A  18      12.334 -44.883  12.087  1.00 88.10           C  
ATOM    278  HA  ARG A  18      12.389 -44.021  11.422  1.00 88.10           H  
ATOM    279  C   ARG A  18      11.137 -44.647  13.008  1.00 88.10           C  
ATOM    280  CB  ARG A  18      12.152 -46.164  11.275  1.00 88.10           C  
ATOM    281  HB2 ARG A  18      13.076 -46.387  10.742  1.00 88.10           H  
ATOM    282  HB3 ARG A  18      11.934 -46.986  11.957  1.00 88.10           H  
ATOM    283  O   ARG A  18      10.303 -43.803  12.700  1.00 88.10           O  
ATOM    284  CG  ARG A  18      11.051 -46.065  10.226  1.00 88.10           C  
ATOM    285  HG2 ARG A  18      10.139 -45.652  10.655  1.00 88.10           H  
ATOM    286  HG3 ARG A  18      11.395 -45.428   9.411  1.00 88.10           H  
ATOM    287  CD  ARG A  18      10.765 -47.479   9.719  1.00 88.10           C  
ATOM    288  HD2 ARG A  18      10.044 -47.940  10.394  1.00 88.10           H  
ATOM    289  HD3 ARG A  18      11.681 -48.070   9.726  1.00 88.10           H  
ATOM    290  NE  ARG A  18      10.244 -47.441   8.359  1.00 88.10           N  
ATOM    291  HE  ARG A  18      10.349 -46.561   7.875  1.00 88.10           H  
ATOM    292  NH1 ARG A  18       9.150 -49.431   8.272  1.00 88.10           N  
ATOM    293 HH11 ARG A  18       8.504 -50.023   7.769  1.00 88.10           H  
ATOM    294 HH12 ARG A  18       9.262 -49.512   9.272  1.00 88.10           H  
ATOM    295  NH2 ARG A  18       8.903 -47.968   6.610  1.00 88.10           N  
ATOM    296 HH21 ARG A  18       8.024 -48.368   6.313  1.00 88.10           H  
ATOM    297 HH22 ARG A  18       9.140 -47.056   6.245  1.00 88.10           H  
ATOM    298  CZ  ARG A  18       9.435 -48.279   7.752  1.00 88.10           C  
ATOM    299  N   ALA A  19      11.085 -45.345  14.141  1.00 86.60           N  
ATOM    300  H   ALA A  19      11.773 -46.067  14.302  1.00 86.60           H  
ATOM    301  CA  ALA A  19      10.052 -45.148  15.150  1.00 86.60           C  
ATOM    302  HA  ALA A  19       9.076 -45.230  14.673  1.00 86.60           H  
ATOM    303  C   ALA A  19      10.120 -43.750  15.786  1.00 86.60           C  
ATOM    304  CB  ALA A  19      10.173 -46.264  16.192  1.00 86.60           C  
ATOM    305  HB1 ALA A  19      11.141 -46.212  16.691  1.00 86.60           H  
ATOM    306  HB2 ALA A  19      10.066 -47.233  15.705  1.00 86.60           H  
ATOM    307  HB3 ALA A  19       9.382 -46.152  16.934  1.00 86.60           H  
ATOM    308  O   ALA A  19       9.088 -43.098  15.926  1.00 86.60           O  
ATOM    309  N   GLU A  20      11.317 -43.249  16.111  1.00 88.93           N  
ATOM    310  H   GLU A  20      12.138 -43.830  16.029  1.00 88.93           H  
ATOM    311  CA  GLU A  20      11.457 -41.877  16.620  1.00 88.93           C  
ATOM    312  HA  GLU A  20      10.747 -41.731  17.434  1.00 88.93           H  
ATOM    313  C   GLU A  20      11.099 -40.829  15.564  1.00 88.93           C  
ATOM    314  CB  GLU A  20      12.875 -41.616  17.152  1.00 88.93           C  
ATOM    315  HB2 GLU A  20      12.966 -40.556  17.391  1.00 88.93           H  
ATOM    316  HB3 GLU A  20      13.603 -41.844  16.374  1.00 88.93           H  
ATOM    317  O   GLU A  20      10.456 -39.836  15.877  1.00 88.93           O  
ATOM    318  CG  GLU A  20      13.227 -42.417  18.413  1.00 88.93           C  
ATOM    319  HG2 GLU A  20      13.293 -43.474  18.155  1.00 88.93           H  
ATOM    320  HG3 GLU A  20      14.216 -42.103  18.747  1.00 88.93           H  
ATOM    321  CD  GLU A  20      12.237 -42.242  19.579  1.00 88.93           C  
ATOM    322  OE1 GLU A  20      12.166 -43.183  20.401  1.00 88.93           O  
ATOM    323  OE2 GLU A  20      11.587 -41.170  19.686  1.00 88.93           O  
ATOM    324  N   VAL A  21      11.444 -41.061  14.300  1.00 87.52           N  
ATOM    325  H   VAL A  21      12.000 -41.882  14.106  1.00 87.52           H  
ATOM    326  CA  VAL A  21      11.064 -40.189  13.182  1.00 87.52           C  
ATOM    327  HA  VAL A  21      11.407 -39.174  13.382  1.00 87.52           H  
ATOM    328  C   VAL A  21       9.555 -40.126  13.014  1.00 87.52           C  
ATOM    329  CB  VAL A  21      11.711 -40.695  11.890  1.00 87.52           C  
ATOM    330  HB  VAL A  21      11.560 -41.771  11.796  1.00 87.52           H  
ATOM    331  O   VAL A  21       8.997 -39.036  12.916  1.00 87.52           O  
ATOM    332  CG1 VAL A  21      11.129 -40.021  10.647  1.00 87.52           C  
ATOM    333 HG11 VAL A  21      11.815 -40.088   9.803  1.00 87.52           H  
ATOM    334 HG12 VAL A  21      10.184 -40.492  10.378  1.00 87.52           H  
ATOM    335 HG13 VAL A  21      10.919 -38.979  10.885  1.00 87.52           H  
ATOM    336  CG2 VAL A  21      13.208 -40.431  11.955  1.00 87.52           C  
ATOM    337 HG21 VAL A  21      13.697 -41.113  11.260  1.00 87.52           H  
ATOM    338 HG22 VAL A  21      13.608 -40.640  12.947  1.00 87.52           H  
ATOM    339 HG23 VAL A  21      13.404 -39.389  11.702  1.00 87.52           H  
ATOM    340  N   ALA A  22       8.897 -41.286  13.021  1.00 81.27           N  
ATOM    341  H   ALA A  22       9.423 -42.145  13.092  1.00 81.27           H  
ATOM    342  CA  ALA A  22       7.447 -41.372  12.996  1.00 81.27           C  
ATOM    343  HA  ALA A  22       7.082 -40.936  12.066  1.00 81.27           H  
ATOM    344  C   ALA A  22       6.842 -40.577  14.158  1.00 81.27           C  
ATOM    345  CB  ALA A  22       7.049 -42.851  13.047  1.00 81.27           C  
ATOM    346  HB1 ALA A  22       5.964 -42.954  13.035  1.00 81.27           H  
ATOM    347  HB2 ALA A  22       7.470 -43.375  12.189  1.00 81.27           H  
ATOM    348  HB3 ALA A  22       7.424 -43.314  13.960  1.00 81.27           H  
ATOM    349  O   ALA A  22       5.948 -39.771  13.936  1.00 81.27           O  
ATOM    350  N   ALA A  23       7.380 -40.727  15.370  1.00 80.28           N  
ATOM    351  H   ALA A  23       8.116 -41.407  15.494  1.00 80.28           H  
ATOM    352  CA  ALA A  23       6.901 -40.002  16.540  1.00 80.28           C  
ATOM    353  HA  ALA A  23       5.831 -40.183  16.634  1.00 80.28           H  
ATOM    354  C   ALA A  23       7.093 -38.477  16.433  1.00 80.28           C  
ATOM    355  CB  ALA A  23       7.597 -40.577  17.778  1.00 80.28           C  
ATOM    356  HB1 ALA A  23       8.668 -40.383  17.730  1.00 80.28           H  
ATOM    357  HB2 ALA A  23       7.432 -41.653  17.828  1.00 80.28           H  
ATOM    358  HB3 ALA A  23       7.181 -40.109  18.670  1.00 80.28           H  
ATOM    359  O   ALA A  23       6.188 -37.737  16.804  1.00 80.28           O  
ATOM    360  N   VAL A  24       8.236 -38.011  15.918  1.00 79.59           N  
ATOM    361  H   VAL A  24       8.947 -38.682  15.665  1.00 79.59           H  
ATOM    362  CA  VAL A  24       8.543 -36.578  15.730  1.00 79.59           C  
ATOM    363  HA  VAL A  24       8.387 -36.041  16.665  1.00 79.59           H  
ATOM    364  C   VAL A  24       7.630 -35.936  14.686  1.00 79.59           C  
ATOM    365  CB  VAL A  24      10.013 -36.405  15.305  1.00 79.59           C  
ATOM    366  HB  VAL A  24      10.219 -37.073  14.468  1.00 79.59           H  
ATOM    367  O   VAL A  24       7.176 -34.811  14.867  1.00 79.59           O  
ATOM    368  CG1 VAL A  24      10.364 -34.979  14.875  1.00 79.59           C  
ATOM    369 HG11 VAL A  24      10.083 -34.274  15.657  1.00 79.59           H  
ATOM    370 HG12 VAL A  24       9.840 -34.727  13.953  1.00 79.59           H  
ATOM    371 HG13 VAL A  24      11.436 -34.910  14.687  1.00 79.59           H  
ATOM    372  CG2 VAL A  24      10.961 -36.761  16.447  1.00 79.59           C  
ATOM    373 HG21 VAL A  24      10.625 -37.663  16.958  1.00 79.59           H  
ATOM    374 HG22 VAL A  24      10.991 -35.944  17.168  1.00 79.59           H  
ATOM    375 HG23 VAL A  24      11.959 -36.932  16.045  1.00 79.59           H  
ATOM    376  N   LEU A  25       7.352 -36.650  13.595  1.00 72.15           N  
ATOM    377  H   LEU A  25       7.792 -37.553  13.491  1.00 72.15           H  
ATOM    378  CA  LEU A  25       6.491 -36.175  12.510  1.00 72.15           C  
ATOM    379  HA  LEU A  25       6.570 -35.090  12.436  1.00 72.15           H  
ATOM    380  C   LEU A  25       4.996 -36.468  12.744  1.00 72.15           C  
ATOM    381  CB  LEU A  25       6.994 -36.794  11.201  1.00 72.15           C  
ATOM    382  HB2 LEU A  25       7.024 -37.875  11.339  1.00 72.15           H  
ATOM    383  HB3 LEU A  25       6.277 -36.567  10.411  1.00 72.15           H  
ATOM    384  O   LEU A  25       4.154 -36.022  11.968  1.00 72.15           O  
ATOM    385  CG  LEU A  25       8.389 -36.346  10.737  1.00 72.15           C  
ATOM    386  HG  LEU A  25       9.132 -36.583  11.499  1.00 72.15           H  
ATOM    387  CD1 LEU A  25       8.714 -37.146   9.478  1.00 72.15           C  
ATOM    388 HD11 LEU A  25       7.873 -37.100   8.786  1.00 72.15           H  
ATOM    389 HD12 LEU A  25       8.902 -38.188   9.737  1.00 72.15           H  
ATOM    390 HD13 LEU A  25       9.581 -36.710   8.983  1.00 72.15           H  
ATOM    391  CD2 LEU A  25       8.473 -34.852  10.424  1.00 72.15           C  
ATOM    392 HD21 LEU A  25       8.289 -34.264  11.324  1.00 72.15           H  
ATOM    393 HD22 LEU A  25       9.468 -34.603  10.056  1.00 72.15           H  
ATOM    394 HD23 LEU A  25       7.740 -34.590   9.661  1.00 72.15           H  
ATOM    395  N   GLY A  26       4.650 -37.210  13.803  1.00 68.70           N  
ATOM    396  H   GLY A  26       5.393 -37.546  14.398  1.00 68.70           H  
ATOM    397  CA  GLY A  26       3.268 -37.515  14.192  1.00 68.70           C  
ATOM    398  HA2 GLY A  26       3.257 -37.720  15.262  1.00 68.70           H  
ATOM    399  HA3 GLY A  26       2.646 -36.639  14.011  1.00 68.70           H  
ATOM    400  C   GLY A  26       2.616 -38.714  13.482  1.00 68.70           C  
ATOM    401  O   GLY A  26       1.390 -38.822  13.463  1.00 68.70           O  
ATOM    402  N   HIS A  27       3.391 -39.636  12.909  1.00 68.28           N  
ATOM    403  H   HIS A  27       4.389 -39.533  13.022  1.00 68.28           H  
ATOM    404  CA  HIS A  27       2.876 -40.881  12.329  1.00 68.28           C  
ATOM    405  HA  HIS A  27       1.931 -40.657  11.835  1.00 68.28           H  
ATOM    406  C   HIS A  27       2.604 -41.944  13.412  1.00 68.28           C  
ATOM    407  CB  HIS A  27       3.837 -41.410  11.257  1.00 68.28           C  
ATOM    408  HB2 HIS A  27       4.817 -41.571  11.705  1.00 68.28           H  
ATOM    409  HB3 HIS A  27       3.474 -42.373  10.895  1.00 68.28           H  
ATOM    410  O   HIS A  27       3.441 -42.203  14.273  1.00 68.28           O  
ATOM    411  CG  HIS A  27       3.998 -40.489  10.077  1.00 68.28           C  
ATOM    412  CD2 HIS A  27       4.982 -39.557   9.912  1.00 68.28           C  
ATOM    413  HD2 HIS A  27       5.767 -39.348  10.623  1.00 68.28           H  
ATOM    414  ND1 HIS A  27       3.203 -40.432   8.955  1.00 68.28           N  
ATOM    415  HD1 HIS A  27       2.381 -40.989   8.771  1.00 68.28           H  
ATOM    416  CE1 HIS A  27       3.715 -39.502   8.129  1.00 68.28           C  
ATOM    417  HE1 HIS A  27       3.313 -39.233   7.164  1.00 68.28           H  
ATOM    418  NE2 HIS A  27       4.815 -38.960   8.662  1.00 68.28           N  
ATOM    419  N   GLY A  28       1.437 -42.601  13.356  1.00 68.45           N  
ATOM    420  H   GLY A  28       0.769 -42.314  12.655  1.00 68.45           H  
ATOM    421  CA  GLY A  28       1.032 -43.628  14.335  1.00 68.45           C  
ATOM    422  HA2 GLY A  28       1.324 -43.299  15.333  1.00 68.45           H  
ATOM    423  HA3 GLY A  28      -0.054 -43.721  14.313  1.00 68.45           H  
ATOM    424  C   GLY A  28       1.623 -45.028  14.116  1.00 68.45           C  
ATOM    425  O   GLY A  28       1.547 -45.866  15.013  1.00 68.45           O  
ATOM    426  N   ASP A  29       2.192 -45.284  12.940  1.00 70.66           N  
ATOM    427  H   ASP A  29       2.281 -44.527  12.277  1.00 70.66           H  
ATOM    428  CA  ASP A  29       2.878 -46.526  12.582  1.00 70.66           C  
ATOM    429  HA  ASP A  29       3.129 -47.084  13.484  1.00 70.66           H  
ATOM    430  C   ASP A  29       4.182 -46.158  11.865  1.00 70.66           C  
ATOM    431  CB  ASP A  29       1.954 -47.404  11.715  1.00 70.66           C  
ATOM    432  HB2 ASP A  29       1.011 -47.538  12.245  1.00 70.66           H  
ATOM    433  HB3 ASP A  29       1.741 -46.884  10.781  1.00 70.66           H  
ATOM    434  O   ASP A  29       4.177 -45.403  10.887  1.00 70.66           O  
ATOM    435  CG  ASP A  29       2.521 -48.792  11.392  1.00 70.66           C  
ATOM    436  OD1 ASP A  29       3.689 -49.060  11.742  1.00 70.66           O  
ATOM    437  OD2 ASP A  29       1.778 -49.589  10.776  1.00 70.66           O  
ATOM    438  N   ASP A  30       5.306 -46.675  12.356  1.00 69.84           N  
ATOM    439  H   ASP A  30       5.234 -47.448  13.002  1.00 69.84           H  
ATOM    440  CA  ASP A  30       6.622 -46.428  11.776  1.00 69.84           C  
ATOM    441  HA  ASP A  30       6.723 -45.354  11.615  1.00 69.84           H  
ATOM    442  C   ASP A  30       6.776 -47.101  10.407  1.00 69.84           C  
ATOM    443  CB  ASP A  30       7.707 -46.867  12.769  1.00 69.84           C  
ATOM    444  HB2 ASP A  30       8.658 -46.443  12.446  1.00 69.84           H  
ATOM    445  HB3 ASP A  30       7.475 -46.459  13.753  1.00 69.84           H  
ATOM    446  O   ASP A  30       7.639 -46.708   9.619  1.00 69.84           O  
ATOM    447  CG  ASP A  30       7.846 -48.387  12.879  1.00 69.84           C  
ATOM    448  OD1 ASP A  30       6.821 -49.065  13.084  1.00 69.84           O  
ATOM    449  OD2 ASP A  30       8.988 -48.873  12.705  1.00 69.84           O  
ATOM    450  N   ALA A  31       5.901 -48.058  10.074  1.00 71.11           N  
ATOM    451  H   ALA A  31       5.250 -48.367  10.782  1.00 71.11           H  
ATOM    452  CA  ALA A  31       5.827 -48.687   8.763  1.00 71.11           C  
ATOM    453  HA  ALA A  31       6.751 -49.242   8.606  1.00 71.11           H  
ATOM    454  C   ALA A  31       5.674 -47.686   7.604  1.00 71.11           C  
ATOM    455  CB  ALA A  31       4.690 -49.710   8.759  1.00 71.11           C  
ATOM    456  HB1 ALA A  31       3.732 -49.198   8.861  1.00 71.11           H  
ATOM    457  HB2 ALA A  31       4.693 -50.267   7.823  1.00 71.11           H  
ATOM    458  HB3 ALA A  31       4.807 -50.402   9.593  1.00 71.11           H  
ATOM    459  O   ALA A  31       6.123 -47.994   6.498  1.00 71.11           O  
ATOM    460  N   ALA A  32       5.104 -46.501   7.853  1.00 65.98           N  
ATOM    461  H   ALA A  32       4.788 -46.318   8.795  1.00 65.98           H  
ATOM    462  CA  ALA A  32       4.869 -45.465   6.845  1.00 65.98           C  
ATOM    463  HA  ALA A  32       4.503 -45.939   5.934  1.00 65.98           H  
ATOM    464  C   ALA A  32       6.121 -44.655   6.457  1.00 65.98           C  
ATOM    465  CB  ALA A  32       3.772 -44.539   7.382  1.00 65.98           C  
ATOM    466  HB1 ALA A  32       4.114 -44.042   8.290  1.00 65.98           H  
ATOM    467  HB2 ALA A  32       3.533 -43.784   6.633  1.00 65.98           H  
ATOM    468  HB3 ALA A  32       2.874 -45.116   7.604  1.00 65.98           H  
ATOM    469  O   ALA A  32       6.138 -44.008   5.414  1.00 65.98           O  
ATOM    470  N   ILE A  33       7.170 -44.669   7.280  1.00 78.01           N  
ATOM    471  H   ILE A  33       7.122 -45.236   8.114  1.00 78.01           H  
ATOM    472  CA  ILE A  33       8.350 -43.825   7.075  1.00 78.01           C  
ATOM    473  HA  ILE A  33       8.066 -42.894   6.585  1.00 78.01           H  
ATOM    474  C   ILE A  33       9.356 -44.546   6.185  1.00 78.01           C  
ATOM    475  CB  ILE A  33       8.969 -43.496   8.444  1.00 78.01           C  
ATOM    476  HB  ILE A  33       9.183 -44.438   8.949  1.00 78.01           H  
ATOM    477  O   ILE A  33       9.990 -45.488   6.635  1.00 78.01           O  
ATOM    478  CG1 ILE A  33       8.038 -42.704   9.377  1.00 78.01           C  
ATOM    479 HG12 ILE A  33       7.149 -43.294   9.600  1.00 78.01           H  
ATOM    480 HG13 ILE A  33       8.565 -42.543  10.317  1.00 78.01           H  
ATOM    481  CG2 ILE A  33      10.296 -42.748   8.282  1.00 78.01           C  
ATOM    482 HG21 ILE A  33      11.031 -43.393   7.801  1.00 78.01           H  
ATOM    483 HG22 ILE A  33      10.174 -41.859   7.664  1.00 78.01           H  
ATOM    484 HG23 ILE A  33      10.666 -42.469   9.268  1.00 78.01           H  
ATOM    485  CD1 ILE A  33       7.602 -41.340   8.839  1.00 78.01           C  
ATOM    486 HD11 ILE A  33       7.165 -40.785   9.669  1.00 78.01           H  
ATOM    487 HD12 ILE A  33       8.449 -40.759   8.473  1.00 78.01           H  
ATOM    488 HD13 ILE A  33       6.865 -41.460   8.044  1.00 78.01           H  
ATOM    489  N   ASP A  34       9.581 -44.155   4.943  1.00 72.18           N  
ATOM    490  H   ASP A  34       9.058 -43.390   4.540  1.00 72.18           H  
ATOM    491  CA  ASP A  34      10.680 -44.766   4.184  1.00 72.18           C  
ATOM    492  HA  ASP A  34      10.573 -45.849   4.235  1.00 72.18           H  
ATOM    493  C   ASP A  34      12.048 -44.409   4.813  1.00 72.18           C  
ATOM    494  CB  ASP A  34      10.546 -44.407   2.708  1.00 72.18           C  
ATOM    495  HB2 ASP A  34       9.549 -44.695   2.375  1.00 72.18           H  
ATOM    496  HB3 ASP A  34      10.632 -43.326   2.594  1.00 72.18           H  
ATOM    497  O   ASP A  34      12.317 -43.254   5.143  1.00 72.18           O  
ATOM    498  CG  ASP A  34      11.571 -45.122   1.824  1.00 72.18           C  
ATOM    499  OD1 ASP A  34      12.482 -45.783   2.379  1.00 72.18           O  
ATOM    500  OD2 ASP A  34      11.418 -44.990   0.598  1.00 72.18           O  
ATOM    501  N   ARG A  35      12.902 -45.417   5.035  1.00 79.59           N  
ATOM    502  H   ARG A  35      12.744 -46.239   4.470  1.00 79.59           H  
ATOM    503  CA  ARG A  35      14.188 -45.266   5.732  1.00 79.59           C  
ATOM    504  HA  ARG A  35      14.022 -44.611   6.587  1.00 79.59           H  
ATOM    505  C   ARG A  35      15.262 -44.598   4.881  1.00 79.59           C  
ATOM    506  CB  ARG A  35      14.712 -46.624   6.198  1.00 79.59           C  
ATOM    507  HB2 ARG A  35      15.722 -46.490   6.584  1.00 79.59           H  
ATOM    508  HB3 ARG A  35      14.766 -47.294   5.340  1.00 79.59           H  
ATOM    509  O   ARG A  35      16.205 -44.027   5.435  1.00 79.59           O  
ATOM    510  CG  ARG A  35      13.859 -47.256   7.300  1.00 79.59           C  
ATOM    511  HG2 ARG A  35      13.863 -46.613   8.180  1.00 79.59           H  
ATOM    512  HG3 ARG A  35      12.836 -47.402   6.952  1.00 79.59           H  
ATOM    513  CD  ARG A  35      14.492 -48.607   7.627  1.00 79.59           C  
ATOM    514  HD2 ARG A  35      14.401 -49.243   6.746  1.00 79.59           H  
ATOM    515  HD3 ARG A  35      15.552 -48.456   7.831  1.00 79.59           H  
ATOM    516  NE  ARG A  35      13.863 -49.265   8.783  1.00 79.59           N  
ATOM    517  HE  ARG A  35      13.199 -48.722   9.317  1.00 79.59           H  
ATOM    518  NH1 ARG A  35      14.990 -51.231   8.532  1.00 79.59           N  
ATOM    519 HH11 ARG A  35      15.458 -50.865   7.715  1.00 79.59           H  
ATOM    520 HH12 ARG A  35      15.134 -52.211   8.725  1.00 79.59           H  
ATOM    521  NH2 ARG A  35      13.523 -51.031  10.186  1.00 79.59           N  
ATOM    522 HH21 ARG A  35      13.031 -50.428  10.830  1.00 79.59           H  
ATOM    523 HH22 ARG A  35      13.803 -51.971  10.427  1.00 79.59           H  
ATOM    524  CZ  ARG A  35      14.117 -50.504   9.158  1.00 79.59           C  
ATOM    525  N   ASP A  36      15.132 -44.681   3.565  1.00 76.74           N  
ATOM    526  H   ASP A  36      14.346 -45.185   3.179  1.00 76.74           H  
ATOM    527  CA  ASP A  36      16.093 -44.105   2.628  1.00 76.74           C  
ATOM    528  HA  ASP A  36      17.022 -43.890   3.156  1.00 76.74           H  
ATOM    529  C   ASP A  36      15.632 -42.753   2.075  1.00 76.74           C  
ATOM    530  CB  ASP A  36      16.437 -45.144   1.555  1.00 76.74           C  
ATOM    531  HB2 ASP A  36      15.523 -45.487   1.069  1.00 76.74           H  
ATOM    532  HB3 ASP A  36      17.080 -44.686   0.803  1.00 76.74           H  
ATOM    533  O   ASP A  36      16.403 -42.060   1.411  1.00 76.74           O  
ATOM    534  CG  ASP A  36      17.188 -46.324   2.182  1.00 76.74           C  
ATOM    535  OD1 ASP A  36      18.151 -46.062   2.950  1.00 76.74           O  
ATOM    536  OD2 ASP A  36      16.802 -47.488   1.960  1.00 76.74           O  
ATOM    537  N   ARG A  37      14.417 -42.318   2.431  1.00 74.72           N  
ATOM    538  H   ARG A  37      13.842 -42.926   2.996  1.00 74.72           H  
ATOM    539  CA  ARG A  37      13.931 -40.975   2.119  1.00 74.72           C  
ATOM    540  HA  ARG A  37      14.197 -40.779   1.081  1.00 74.72           H  
ATOM    541  C   ARG A  37      14.640 -39.943   2.985  1.00 74.72           C  
ATOM    542  CB  ARG A  37      12.405 -40.942   2.247  1.00 74.72           C  
ATOM    543  HB2 ARG A  37      12.032 -41.901   1.887  1.00 74.72           H  
ATOM    544  HB3 ARG A  37      12.112 -40.812   3.289  1.00 74.72           H  
ATOM    545  O   ARG A  37      14.893 -40.171   4.173  1.00 74.72           O  
ATOM    546  CG  ARG A  37      11.775 -39.862   1.361  1.00 74.72           C  
ATOM    547  HG2 ARG A  37      12.146 -39.994   0.344  1.00 74.72           H  
ATOM    548  HG3 ARG A  37      12.063 -38.874   1.719  1.00 74.72           H  
ATOM    549  CD  ARG A  37      10.245 -39.982   1.353  1.00 74.72           C  
ATOM    550  HD2 ARG A  37       9.967 -41.033   1.425  1.00 74.72           H  
ATOM    551  HD3 ARG A  37       9.854 -39.451   2.220  1.00 74.72           H  
ATOM    552  NE  ARG A  37       9.666 -39.434   0.111  1.00 74.72           N  
ATOM    553  HE  ARG A  37      10.302 -39.270  -0.657  1.00 74.72           H  
ATOM    554  NH1 ARG A  37       7.475 -39.335   0.790  1.00 74.72           N  
ATOM    555 HH11 ARG A  37       6.516 -39.103   0.578  1.00 74.72           H  
ATOM    556 HH12 ARG A  37       7.770 -39.533   1.735  1.00 74.72           H  
ATOM    557  NH2 ARG A  37       7.994 -38.839  -1.323  1.00 74.72           N  
ATOM    558 HH21 ARG A  37       7.017 -38.693  -1.535  1.00 74.72           H  
ATOM    559 HH22 ARG A  37       8.648 -38.742  -2.085  1.00 74.72           H  
ATOM    560  CZ  ARG A  37       8.387 -39.204  -0.134  1.00 74.72           C  
ATOM    561  N   ALA A  38      14.990 -38.808   2.384  1.00 77.35           N  
ATOM    562  H   ALA A  38      14.727 -38.636   1.424  1.00 77.35           H  
ATOM    563  CA  ALA A  38      15.675 -37.770   3.126  1.00 77.35           C  
ATOM    564  HA  ALA A  38      16.500 -38.266   3.637  1.00 77.35           H  
ATOM    565  C   ALA A  38      14.738 -37.157   4.174  1.00 77.35           C  
ATOM    566  CB  ALA A  38      16.279 -36.726   2.183  1.00 77.35           C  
ATOM    567  HB1 ALA A  38      15.483 -36.160   1.700  1.00 77.35           H  
ATOM    568  HB2 ALA A  38      16.907 -36.040   2.750  1.00 77.35           H  
ATOM    569  HB3 ALA A  38      16.883 -37.218   1.420  1.00 77.35           H  
ATOM    570  O   ALA A  38      13.561 -36.933   3.906  1.00 77.35           O  
ATOM    571  N   PHE A  39      15.255 -36.818   5.351  1.00 80.29           N  
ATOM    572  H   PHE A  39      16.203 -37.105   5.547  1.00 80.29           H  
ATOM    573  CA  PHE A  39      14.488 -36.194   6.425  1.00 80.29           C  
ATOM    574  HA  PHE A  39      13.714 -36.886   6.758  1.00 80.29           H  
ATOM    575  C   PHE A  39      13.766 -34.931   5.957  1.00 80.29           C  
ATOM    576  CB  PHE A  39      15.439 -35.893   7.587  1.00 80.29           C  
ATOM    577  HB2 PHE A  39      14.921 -35.265   8.312  1.00 80.29           H  
ATOM    578  HB3 PHE A  39      16.297 -35.332   7.217  1.00 80.29           H  
ATOM    579  O   PHE A  39      12.595 -34.737   6.262  1.00 80.29           O  
ATOM    580  CG  PHE A  39      15.910 -37.131   8.319  1.00 80.29           C  
ATOM    581  CD1 PHE A  39      14.960 -37.987   8.894  1.00 80.29           C  
ATOM    582  HD1 PHE A  39      13.905 -37.780   8.793  1.00 80.29           H  
ATOM    583  CD2 PHE A  39      17.278 -37.427   8.462  1.00 80.29           C  
ATOM    584  HD2 PHE A  39      18.021 -36.779   8.020  1.00 80.29           H  
ATOM    585  CE1 PHE A  39      15.376 -39.135   9.575  1.00 80.29           C  
ATOM    586  HE1 PHE A  39      14.626 -39.825   9.933  1.00 80.29           H  
ATOM    587  CE2 PHE A  39      17.687 -38.544   9.211  1.00 80.29           C  
ATOM    588  HE2 PHE A  39      18.735 -38.754   9.366  1.00 80.29           H  
ATOM    589  CZ  PHE A  39      16.736 -39.410   9.759  1.00 80.29           C  
ATOM    590  HZ  PHE A  39      17.047 -40.289  10.304  1.00 80.29           H  
ATOM    591  N   ARG A  40      14.423 -34.108   5.135  1.00 64.36           N  
ATOM    592  H   ARG A  40      15.369 -34.351   4.881  1.00 64.36           H  
ATOM    593  CA  ARG A  40      13.799 -32.917   4.550  1.00 64.36           C  
ATOM    594  HA  ARG A  40      13.470 -32.261   5.357  1.00 64.36           H  
ATOM    595  C   ARG A  40      12.538 -33.253   3.739  1.00 64.36           C  
ATOM    596  CB  ARG A  40      14.843 -32.190   3.700  1.00 64.36           C  
ATOM    597  HB2 ARG A  40      15.751 -32.054   4.287  1.00 64.36           H  
ATOM    598  HB3 ARG A  40      15.076 -32.792   2.822  1.00 64.36           H  
ATOM    599  O   ARG A  40      11.551 -32.536   3.844  1.00 64.36           O  
ATOM    600  CG  ARG A  40      14.329 -30.815   3.264  1.00 64.36           C  
ATOM    601  HG2 ARG A  40      13.410 -30.930   2.690  1.00 64.36           H  
ATOM    602  HG3 ARG A  40      14.128 -30.202   4.143  1.00 64.36           H  
ATOM    603  CD  ARG A  40      15.372 -30.133   2.383  1.00 64.36           C  
ATOM    604  HD2 ARG A  40      15.587 -30.799   1.548  1.00 64.36           H  
ATOM    605  HD3 ARG A  40      16.283 -29.975   2.961  1.00 64.36           H  
ATOM    606  NE  ARG A  40      14.864 -28.842   1.891  1.00 64.36           N  
ATOM    607  HE  ARG A  40      14.139 -28.411   2.447  1.00 64.36           H  
ATOM    608  NH1 ARG A  40      16.054 -28.770  -0.070  1.00 64.36           N  
ATOM    609 HH11 ARG A  40      16.406 -29.692   0.145  1.00 64.36           H  
ATOM    610 HH12 ARG A  40      16.196 -28.369  -0.986  1.00 64.36           H  
ATOM    611  NH2 ARG A  40      14.591 -27.146   0.406  1.00 64.36           N  
ATOM    612 HH21 ARG A  40      14.754 -26.740  -0.505  1.00 64.36           H  
ATOM    613 HH22 ARG A  40      13.854 -26.777   0.990  1.00 64.36           H  
ATOM    614  CZ  ARG A  40      15.175 -28.259   0.749  1.00 64.36           C  
ATOM    615  N   ASP A  41      12.551 -34.360   3.002  1.00 62.09           N  
ATOM    616  H   ASP A  41      13.374 -34.945   3.011  1.00 62.09           H  
ATOM    617  CA  ASP A  41      11.420 -34.817   2.180  1.00 62.09           C  
ATOM    618  HA  ASP A  41      10.953 -33.954   1.705  1.00 62.09           H  
ATOM    619  C   ASP A  41      10.346 -35.532   3.015  1.00 62.09           C  
ATOM    620  CB  ASP A  41      11.924 -35.754   1.074  1.00 62.09           C  
ATOM    621  HB2 ASP A  41      11.088 -36.019   0.426  1.00 62.09           H  
ATOM    622  HB3 ASP A  41      12.289 -36.669   1.540  1.00 62.09           H  
ATOM    623  O   ASP A  41       9.208 -35.688   2.580  1.00 62.09           O  
ATOM    624  CG  ASP A  41      13.043 -35.165   0.213  1.00 62.09           C  
ATOM    625  OD1 ASP A  41      13.097 -33.924   0.045  1.00 62.09           O  
ATOM    626  OD2 ASP A  41      13.892 -35.974  -0.224  1.00 62.09           O  
ATOM    627  N   LEU A  42      10.698 -35.951   4.233  1.00 67.56           N  
ATOM    628  H   LEU A  42      11.666 -35.842   4.502  1.00 67.56           H  
ATOM    629  CA  LEU A  42       9.754 -36.422   5.244  1.00 67.56           C  
ATOM    630  HA  LEU A  42       8.941 -36.949   4.744  1.00 67.56           H  
ATOM    631  C   LEU A  42       9.081 -35.260   6.001  1.00 67.56           C  
ATOM    632  CB  LEU A  42      10.468 -37.407   6.192  1.00 67.56           C  
ATOM    633  HB2 LEU A  42      11.308 -36.896   6.662  1.00 67.56           H  
ATOM    634  HB3 LEU A  42       9.768 -37.690   6.978  1.00 67.56           H  
ATOM    635  O   LEU A  42       8.219 -35.508   6.835  1.00 67.56           O  
ATOM    636  CG  LEU A  42      10.975 -38.706   5.540  1.00 67.56           C  
ATOM    637  HG  LEU A  42      11.571 -38.483   4.655  1.00 67.56           H  
ATOM    638  CD1 LEU A  42      11.848 -39.477   6.533  1.00 67.56           C  
ATOM    639 HD11 LEU A  42      12.737 -38.894   6.771  1.00 67.56           H  
ATOM    640 HD12 LEU A  42      11.285 -39.681   7.444  1.00 67.56           H  
ATOM    641 HD13 LEU A  42      12.170 -40.417   6.084  1.00 67.56           H  
ATOM    642  CD2 LEU A  42       9.811 -39.615   5.136  1.00 67.56           C  
ATOM    643 HD21 LEU A  42      10.196 -40.546   4.720  1.00 67.56           H  
ATOM    644 HD22 LEU A  42       9.193 -39.116   4.389  1.00 67.56           H  
ATOM    645 HD23 LEU A  42       9.196 -39.841   6.008  1.00 67.56           H  
ATOM    646  N   GLY A  43       9.443 -34.005   5.716  1.00 60.52           N  
ATOM    647  H   GLY A  43      10.124 -33.855   4.985  1.00 60.52           H  
ATOM    648  CA  GLY A  43       8.877 -32.825   6.374  1.00 60.52           C  
ATOM    649  HA2 GLY A  43       8.840 -32.011   5.650  1.00 60.52           H  
ATOM    650  HA3 GLY A  43       7.858 -33.033   6.703  1.00 60.52           H  
ATOM    651  C   GLY A  43       9.676 -32.336   7.581  1.00 60.52           C  
ATOM    652  O   GLY A  43       9.150 -31.564   8.379  1.00 60.52           O  
ATOM    653  N   PHE A  44      10.939 -32.755   7.727  1.00 68.60           N  
ATOM    654  H   PHE A  44      11.330 -33.400   7.055  1.00 68.60           H  
ATOM    655  CA  PHE A  44      11.796 -32.204   8.771  1.00 68.60           C  
ATOM    656  HA  PHE A  44      11.220 -32.219   9.696  1.00 68.60           H  
ATOM    657  C   PHE A  44      12.184 -30.757   8.483  1.00 68.60           C  
ATOM    658  CB  PHE A  44      13.058 -33.031   9.015  1.00 68.60           C  
ATOM    659  HB2 PHE A  44      13.785 -32.393   9.519  1.00 68.60           H  
ATOM    660  HB3 PHE A  44      13.515 -33.312   8.066  1.00 68.60           H  
ATOM    661  O   PHE A  44      12.808 -30.430   7.469  1.00 68.60           O  
ATOM    662  CG  PHE A  44      12.830 -34.240   9.887  1.00 68.60           C  
ATOM    663  CD1 PHE A  44      13.231 -34.198  11.226  1.00 68.60           C  
ATOM    664  HD1 PHE A  44      13.694 -33.297  11.602  1.00 68.60           H  
ATOM    665  CD2 PHE A  44      12.189 -35.385   9.397  1.00 68.60           C  
ATOM    666  HD2 PHE A  44      11.818 -35.415   8.383  1.00 68.60           H  
ATOM    667  CE1 PHE A  44      12.979 -35.278  12.080  1.00 68.60           C  
ATOM    668  HE1 PHE A  44      13.242 -35.195  13.124  1.00 68.60           H  
ATOM    669  CE2 PHE A  44      11.984 -36.487  10.234  1.00 68.60           C  
ATOM    670  HE2 PHE A  44      11.505 -37.360   9.816  1.00 68.60           H  
ATOM    671  CZ  PHE A  44      12.351 -36.433  11.588  1.00 68.60           C  
ATOM    672  HZ  PHE A  44      12.133 -37.259  12.248  1.00 68.60           H  
ATOM    673  N   ASP A  45      11.903 -29.923   9.467  1.00 55.13           N  
ATOM    674  H   ASP A  45      11.403 -30.320  10.249  1.00 55.13           H  
ATOM    675  CA  ASP A  45      12.475 -28.605   9.670  1.00 55.13           C  
ATOM    676  HA  ASP A  45      12.974 -28.288   8.754  1.00 55.13           H  
ATOM    677  C   ASP A  45      13.538 -28.638  10.788  1.00 55.13           C  
ATOM    678  CB  ASP A  45      11.328 -27.614   9.936  1.00 55.13           C  
ATOM    679  HB2 ASP A  45      10.639 -27.647   9.092  1.00 55.13           H  
ATOM    680  HB3 ASP A  45      11.741 -26.606   9.976  1.00 55.13           H  
ATOM    681  O   ASP A  45      13.895 -29.687  11.331  1.00 55.13           O  
ATOM    682  CG  ASP A  45      10.541 -27.867  11.232  1.00 55.13           C  
ATOM    683  OD1 ASP A  45      11.056 -28.577  12.134  1.00 55.13           O  
ATOM    684  OD2 ASP A  45       9.455 -27.271  11.357  1.00 55.13           O  
ATOM    685  N   SER A  46      14.077 -27.477  11.157  1.00 48.77           N  
ATOM    686  H   SER A  46      13.799 -26.634  10.675  1.00 48.77           H  
ATOM    687  CA  SER A  46      15.102 -27.386  12.203  1.00 48.77           C  
ATOM    688  HA  SER A  46      15.938 -28.030  11.929  1.00 48.77           H  
ATOM    689  C   SER A  46      14.610 -27.831  13.587  1.00 48.77           C  
ATOM    690  CB  SER A  46      15.616 -25.950  12.302  1.00 48.77           C  
ATOM    691  HB2 SER A  46      16.388 -25.894  13.069  1.00 48.77           H  
ATOM    692  HB3 SER A  46      14.793 -25.291  12.580  1.00 48.77           H  
ATOM    693  O   SER A  46      15.410 -28.351  14.366  1.00 48.77           O  
ATOM    694  OG  SER A  46      16.156 -25.533  11.062  1.00 48.77           O  
ATOM    695  HG  SER A  46      16.308 -24.586  11.099  1.00 48.77           H  
ATOM    696  N   MET A  47      13.325 -27.637  13.917  1.00 48.08           N  
ATOM    697  H   MET A  47      12.663 -27.395  13.193  1.00 48.08           H  
ATOM    698  CA  MET A  47      12.796 -28.023  15.230  1.00 48.08           C  
ATOM    699  HA  MET A  47      13.490 -27.715  16.011  1.00 48.08           H  
ATOM    700  C   MET A  47      12.652 -29.534  15.333  1.00 48.08           C  
ATOM    701  CB  MET A  47      11.431 -27.390  15.515  1.00 48.08           C  
ATOM    702  HB2 MET A  47      11.006 -27.916  16.371  1.00 48.08           H  
ATOM    703  HB3 MET A  47      10.759 -27.529  14.667  1.00 48.08           H  
ATOM    704  O   MET A  47      13.183 -30.147  16.257  1.00 48.08           O  
ATOM    705  CG  MET A  47      11.503 -25.908  15.879  1.00 48.08           C  
ATOM    706  HG2 MET A  47      11.435 -25.317  14.966  1.00 48.08           H  
ATOM    707  HG3 MET A  47      12.462 -25.698  16.353  1.00 48.08           H  
ATOM    708  SD  MET A  47      10.200 -25.388  17.031  1.00 48.08           S  
ATOM    709  CE  MET A  47       8.719 -26.067  16.228  1.00 48.08           C  
ATOM    710  HE1 MET A  47       7.836 -25.728  16.770  1.00 48.08           H  
ATOM    711  HE2 MET A  47       8.668 -25.720  15.196  1.00 48.08           H  
ATOM    712  HE3 MET A  47       8.751 -27.156  16.247  1.00 48.08           H  
ATOM    713  N   THR A  48      11.989 -30.137  14.352  1.00 66.31           N  
ATOM    714  H   THR A  48      11.601 -29.565  13.616  1.00 66.31           H  
ATOM    715  CA  THR A  48      11.833 -31.592  14.264  1.00 66.31           C  
ATOM    716  HA  THR A  48      11.354 -31.957  15.173  1.00 66.31           H  
ATOM    717  C   THR A  48      13.191 -32.287  14.159  1.00 66.31           C  
ATOM    718  CB  THR A  48      10.940 -31.969  13.076  1.00 66.31           C  
ATOM    719  HB  THR A  48      11.000 -33.042  12.898  1.00 66.31           H  
ATOM    720  O   THR A  48      13.401 -33.323  14.789  1.00 66.31           O  
ATOM    721  CG2 THR A  48       9.482 -31.577  13.297  1.00 66.31           C  
ATOM    722 HG21 THR A  48       9.388 -30.500  13.440  1.00 66.31           H  
ATOM    723 HG22 THR A  48       9.088 -32.094  14.172  1.00 66.31           H  
ATOM    724 HG23 THR A  48       8.895 -31.870  12.426  1.00 66.31           H  
ATOM    725  OG1 THR A  48      11.374 -31.287  11.933  1.00 66.31           O  
ATOM    726  HG1 THR A  48      11.152 -30.360  12.052  1.00 66.31           H  
ATOM    727  N   ALA A  49      14.174 -31.693  13.470  1.00 68.57           N  
ATOM    728  H   ALA A  49      13.942 -30.899  12.890  1.00 68.57           H  
ATOM    729  CA  ALA A  49      15.531 -32.239  13.417  1.00 68.57           C  
ATOM    730  HA  ALA A  49      15.470 -33.265  13.054  1.00 68.57           H  
ATOM    731  C   ALA A  49      16.195 -32.278  14.803  1.00 68.57           C  
ATOM    732  CB  ALA A  49      16.359 -31.414  12.425  1.00 68.57           C  
ATOM    733  HB1 ALA A  49      15.932 -31.502  11.426  1.00 68.57           H  
ATOM    734  HB2 ALA A  49      16.361 -30.365  12.720  1.00 68.57           H  
ATOM    735  HB3 ALA A  49      17.387 -31.777  12.409  1.00 68.57           H  
ATOM    736  O   ALA A  49      16.827 -33.271  15.181  1.00 68.57           O  
ATOM    737  N   VAL A  50      16.025 -31.211  15.589  1.00 62.74           N  
ATOM    738  H   VAL A  50      15.477 -30.441  15.234  1.00 62.74           H  
ATOM    739  CA  VAL A  50      16.513 -31.153  16.969  1.00 62.74           C  
ATOM    740  HA  VAL A  50      17.558 -31.462  16.968  1.00 62.74           H  
ATOM    741  C   VAL A  50      15.772 -32.143  17.863  1.00 62.74           C  
ATOM    742  CB  VAL A  50      16.436 -29.713  17.511  1.00 62.74           C  
ATOM    743  HB  VAL A  50      15.482 -29.263  17.234  1.00 62.74           H  
ATOM    744  O   VAL A  50      16.438 -32.807  18.664  1.00 62.74           O  
ATOM    745  CG1 VAL A  50      16.564 -29.637  19.041  1.00 62.74           C  
ATOM    746 HG11 VAL A  50      15.614 -29.940  19.482  1.00 62.74           H  
ATOM    747 HG12 VAL A  50      16.754 -28.610  19.355  1.00 62.74           H  
ATOM    748 HG13 VAL A  50      17.337 -30.309  19.413  1.00 62.74           H  
ATOM    749  CG2 VAL A  50      17.563 -28.877  16.888  1.00 62.74           C  
ATOM    750 HG21 VAL A  50      17.476 -27.841  17.214  1.00 62.74           H  
ATOM    751 HG22 VAL A  50      17.474 -28.894  15.802  1.00 62.74           H  
ATOM    752 HG23 VAL A  50      18.541 -29.275  17.159  1.00 62.74           H  
ATOM    753  N   ASP A  51      14.453 -32.278  17.713  1.00 68.71           N  
ATOM    754  H   ASP A  51      13.966 -31.677  17.063  1.00 68.71           H  
ATOM    755  CA  ASP A  51      13.655 -33.219  18.502  1.00 68.71           C  
ATOM    756  HA  ASP A  51      13.857 -33.021  19.555  1.00 68.71           H  
ATOM    757  C   ASP A  51      14.070 -34.668  18.227  1.00 68.71           C  
ATOM    758  CB  ASP A  51      12.145 -33.016  18.274  1.00 68.71           C  
ATOM    759  HB2 ASP A  51      11.885 -33.307  17.257  1.00 68.71           H  
ATOM    760  HB3 ASP A  51      11.902 -31.961  18.407  1.00 68.71           H  
ATOM    761  O   ASP A  51      14.401 -35.408  19.156  1.00 68.71           O  
ATOM    762  CG  ASP A  51      11.326 -33.841  19.285  1.00 68.71           C  
ATOM    763  OD1 ASP A  51      11.828 -34.048  20.411  1.00 68.71           O  
ATOM    764  OD2 ASP A  51      10.244 -34.362  18.936  1.00 68.71           O  
ATOM    765  N   LEU A  52      14.208 -35.053  16.953  1.00 79.73           N  
ATOM    766  H   LEU A  52      13.920 -34.415  16.224  1.00 79.73           H  
ATOM    767  CA  LEU A  52      14.713 -36.377  16.588  1.00 79.73           C  
ATOM    768  HA  LEU A  52      14.022 -37.120  16.988  1.00 79.73           H  
ATOM    769  C   LEU A  52      16.079 -36.643  17.215  1.00 79.73           C  
ATOM    770  CB  LEU A  52      14.770 -36.513  15.060  1.00 79.73           C  
ATOM    771  HB2 LEU A  52      15.338 -35.681  14.644  1.00 79.73           H  
ATOM    772  HB3 LEU A  52      13.746 -36.461  14.690  1.00 79.73           H  
ATOM    773  O   LEU A  52      16.289 -37.674  17.850  1.00 79.73           O  
ATOM    774  CG  LEU A  52      15.388 -37.837  14.577  1.00 79.73           C  
ATOM    775  HG  LEU A  52      16.403 -37.934  14.962  1.00 79.73           H  
ATOM    776  CD1 LEU A  52      14.560 -39.036  15.044  1.00 79.73           C  
ATOM    777 HD11 LEU A  52      14.567 -39.102  16.132  1.00 79.73           H  
ATOM    778 HD12 LEU A  52      13.530 -38.933  14.703  1.00 79.73           H  
ATOM    779 HD13 LEU A  52      14.985 -39.958  14.648  1.00 79.73           H  
ATOM    780  CD2 LEU A  52      15.476 -37.857  13.056  1.00 79.73           C  
ATOM    781 HD21 LEU A  52      15.904 -38.799  12.713  1.00 79.73           H  
ATOM    782 HD22 LEU A  52      16.100 -37.036  12.705  1.00 79.73           H  
ATOM    783 HD23 LEU A  52      14.482 -37.728  12.627  1.00 79.73           H  
ATOM    784  N   ARG A  53      17.012 -35.701  17.096  1.00 73.01           N  
ATOM    785  H   ARG A  53      16.779 -34.874  16.566  1.00 73.01           H  
ATOM    786  CA  ARG A  53      18.340 -35.828  17.702  1.00 73.01           C  
ATOM    787  HA  ARG A  53      18.821 -36.720  17.302  1.00 73.01           H  
ATOM    788  C   ARG A  53      18.271 -36.015  19.221  1.00 73.01           C  
ATOM    789  CB  ARG A  53      19.136 -34.595  17.270  1.00 73.01           C  
ATOM    790  HB2 ARG A  53      18.571 -33.690  17.492  1.00 73.01           H  
ATOM    791  HB3 ARG A  53      19.230 -34.636  16.185  1.00 73.01           H  
ATOM    792  O   ARG A  53      19.029 -36.816  19.773  1.00 73.01           O  
ATOM    793  CG  ARG A  53      20.544 -34.510  17.866  1.00 73.01           C  
ATOM    794  HG2 ARG A  53      21.149 -33.934  17.166  1.00 73.01           H  
ATOM    795  HG3 ARG A  53      20.960 -35.515  17.932  1.00 73.01           H  
ATOM    796  CD  ARG A  53      20.642 -33.820  19.233  1.00 73.01           C  
ATOM    797  HD2 ARG A  53      20.132 -34.415  19.991  1.00 73.01           H  
ATOM    798  HD3 ARG A  53      21.698 -33.775  19.500  1.00 73.01           H  
ATOM    799  NE  ARG A  53      20.042 -32.474  19.194  1.00 73.01           N  
ATOM    800  HE  ARG A  53      19.075 -32.438  18.903  1.00 73.01           H  
ATOM    801  NH1 ARG A  53      21.733 -31.299  20.201  1.00 73.01           N  
ATOM    802 HH11 ARG A  53      22.105 -30.418  20.526  1.00 73.01           H  
ATOM    803 HH12 ARG A  53      22.248 -32.165  20.276  1.00 73.01           H  
ATOM    804  NH2 ARG A  53      19.941 -30.218  19.437  1.00 73.01           N  
ATOM    805 HH21 ARG A  53      20.312 -29.341  19.774  1.00 73.01           H  
ATOM    806 HH22 ARG A  53      19.034 -30.235  18.992  1.00 73.01           H  
ATOM    807  CZ  ARG A  53      20.567 -31.344  19.619  1.00 73.01           C  
ATOM    808  N   ASN A  54      17.390 -35.287  19.905  1.00 70.38           N  
ATOM    809  H   ASN A  54      16.775 -34.674  19.388  1.00 70.38           H  
ATOM    810  CA  ASN A  54      17.217 -35.382  21.355  1.00 70.38           C  
ATOM    811  HA  ASN A  54      18.189 -35.299  21.841  1.00 70.38           H  
ATOM    812  C   ASN A  54      16.628 -36.736  21.761  1.00 70.38           C  
ATOM    813  CB  ASN A  54      16.323 -34.230  21.836  1.00 70.38           C  
ATOM    814  HB2 ASN A  54      16.035 -34.405  22.873  1.00 70.38           H  
ATOM    815  HB3 ASN A  54      15.407 -34.203  21.246  1.00 70.38           H  
ATOM    816  O   ASN A  54      17.153 -37.389  22.668  1.00 70.38           O  
ATOM    817  CG  ASN A  54      16.985 -32.868  21.775  1.00 70.38           C  
ATOM    818  ND2 ASN A  54      16.195 -31.828  21.899  1.00 70.38           N  
ATOM    819 HD21 ASN A  54      16.589 -30.898  21.876  1.00 70.38           H  
ATOM    820 HD22 ASN A  54      15.195 -31.962  21.951  1.00 70.38           H  
ATOM    821  OD1 ASN A  54      18.199 -32.719  21.670  1.00 70.38           O  
ATOM    822  N   ARG A  55      15.595 -37.187  21.047  1.00 80.54           N  
ATOM    823  H   ARG A  55      15.200 -36.580  20.343  1.00 80.54           H  
ATOM    824  CA  ARG A  55      14.990 -38.509  21.225  1.00 80.54           C  
ATOM    825  HA  ARG A  55      14.602 -38.610  22.239  1.00 80.54           H  
ATOM    826  C   ARG A  55      16.014 -39.607  21.033  1.00 80.54           C  
ATOM    827  CB  ARG A  55      13.838 -38.669  20.234  1.00 80.54           C  
ATOM    828  HB2 ARG A  55      14.153 -38.335  19.245  1.00 80.54           H  
ATOM    829  HB3 ARG A  55      13.571 -39.724  20.168  1.00 80.54           H  
ATOM    830  O   ARG A  55      16.214 -40.414  21.936  1.00 80.54           O  
ATOM    831  CG  ARG A  55      12.609 -37.879  20.690  1.00 80.54           C  
ATOM    832  HG2 ARG A  55      12.887 -36.872  20.999  1.00 80.54           H  
ATOM    833  HG3 ARG A  55      12.135 -38.396  21.524  1.00 80.54           H  
ATOM    834  CD  ARG A  55      11.644 -37.778  19.520  1.00 80.54           C  
ATOM    835  HD2 ARG A  55      12.120 -37.152  18.765  1.00 80.54           H  
ATOM    836  HD3 ARG A  55      11.472 -38.760  19.081  1.00 80.54           H  
ATOM    837  NE  ARG A  55      10.380 -37.148  19.913  1.00 80.54           N  
ATOM    838  HE  ARG A  55      10.331 -36.146  19.798  1.00 80.54           H  
ATOM    839  NH1 ARG A  55       9.218 -39.088  20.340  1.00 80.54           N  
ATOM    840 HH11 ARG A  55       8.342 -39.555  20.526  1.00 80.54           H  
ATOM    841 HH12 ARG A  55      10.041 -39.630  20.121  1.00 80.54           H  
ATOM    842  NH2 ARG A  55       8.200 -37.075  20.452  1.00 80.54           N  
ATOM    843 HH21 ARG A  55       8.272 -36.085  20.267  1.00 80.54           H  
ATOM    844 HH22 ARG A  55       7.288 -37.500  20.535  1.00 80.54           H  
ATOM    845  CZ  ARG A  55       9.273 -37.780  20.239  1.00 80.54           C  
ATOM    846  N   LEU A  56      16.764 -39.579  19.935  1.00 84.46           N  
ATOM    847  H   LEU A  56      16.550 -38.887  19.231  1.00 84.46           H  
ATOM    848  CA  LEU A  56      17.795 -40.576  19.671  1.00 84.46           C  
ATOM    849  HA  LEU A  56      17.335 -41.565  19.683  1.00 84.46           H  
ATOM    850  C   LEU A  56      18.880 -40.592  20.743  1.00 84.46           C  
ATOM    851  CB  LEU A  56      18.407 -40.350  18.294  1.00 84.46           C  
ATOM    852  HB2 LEU A  56      19.207 -41.082  18.185  1.00 84.46           H  
ATOM    853  HB3 LEU A  56      18.818 -39.342  18.242  1.00 84.46           H  
ATOM    854  O   LEU A  56      19.296 -41.672  21.161  1.00 84.46           O  
ATOM    855  CG  LEU A  56      17.446 -40.579  17.128  1.00 84.46           C  
ATOM    856  HG  LEU A  56      16.539 -39.987  17.245  1.00 84.46           H  
ATOM    857  CD1 LEU A  56      18.133 -40.183  15.829  1.00 84.46           C  
ATOM    858 HD11 LEU A  56      18.477 -39.150  15.893  1.00 84.46           H  
ATOM    859 HD12 LEU A  56      18.976 -40.847  15.637  1.00 84.46           H  
ATOM    860 HD13 LEU A  56      17.421 -40.261  15.007  1.00 84.46           H  
ATOM    861  CD2 LEU A  56      17.036 -42.043  17.040  1.00 84.46           C  
ATOM    862 HD21 LEU A  56      17.913 -42.690  17.007  1.00 84.46           H  
ATOM    863 HD22 LEU A  56      16.407 -42.315  17.888  1.00 84.46           H  
ATOM    864 HD23 LEU A  56      16.436 -42.157  16.138  1.00 84.46           H  
ATOM    865  N   ALA A  57      19.300 -39.435  21.258  1.00 77.24           N  
ATOM    866  H   ALA A  57      18.947 -38.572  20.869  1.00 77.24           H  
ATOM    867  CA  ALA A  57      20.232 -39.385  22.380  1.00 77.24           C  
ATOM    868  HA  ALA A  57      21.121 -39.952  22.103  1.00 77.24           H  
ATOM    869  C   ALA A  57      19.662 -40.045  23.647  1.00 77.24           C  
ATOM    870  CB  ALA A  57      20.638 -37.929  22.628  1.00 77.24           C  
ATOM    871  HB1 ALA A  57      19.767 -37.341  22.919  1.00 77.24           H  
ATOM    872  HB2 ALA A  57      21.063 -37.510  21.716  1.00 77.24           H  
ATOM    873  HB3 ALA A  57      21.382 -37.890  23.424  1.00 77.24           H  
ATOM    874  O   ALA A  57      20.408 -40.703  24.376  1.00 77.24           O  
ATOM    875  N   ALA A  58      18.355 -39.921  23.892  1.00 81.60           N  
ATOM    876  H   ALA A  58      17.789 -39.375  23.258  1.00 81.60           H  
ATOM    877  CA  ALA A  58      17.687 -40.570  25.014  1.00 81.60           C  
ATOM    878  HA  ALA A  58      18.267 -40.375  25.915  1.00 81.60           H  
ATOM    879  C   ALA A  58      17.615 -42.097  24.846  1.00 81.60           C  
ATOM    880  CB  ALA A  58      16.301 -39.943  25.207  1.00 81.60           C  
ATOM    881  HB1 ALA A  58      16.389 -38.859  25.290  1.00 81.60           H  
ATOM    882  HB2 ALA A  58      15.647 -40.181  24.368  1.00 81.60           H  
ATOM    883  HB3 ALA A  58      15.848 -40.333  26.119  1.00 81.60           H  
ATOM    884  O   ALA A  58      17.916 -42.821  25.797  1.00 81.60           O  
ATOM    885  N   VAL A  59      17.276 -42.601  23.652  1.00 85.54           N  
ATOM    886  H   VAL A  59      16.971 -41.962  22.932  1.00 85.54           H  
ATOM    887  CA  VAL A  59      17.119 -44.055  23.438  1.00 85.54           C  
ATOM    888  HA  VAL A  59      16.672 -44.461  24.345  1.00 85.54           H  
ATOM    889  C   VAL A  59      18.452 -44.783  23.264  1.00 85.54           C  
ATOM    890  CB  VAL A  59      16.188 -44.422  22.259  1.00 85.54           C  
ATOM    891  HB  VAL A  59      16.795 -44.875  21.475  1.00 85.54           H  
ATOM    892  O   VAL A  59      18.591 -45.937  23.669  1.00 85.54           O  
ATOM    893  CG1 VAL A  59      15.168 -45.465  22.722  1.00 85.54           C  
ATOM    894 HG11 VAL A  59      14.516 -45.032  23.480  1.00 85.54           H  
ATOM    895 HG12 VAL A  59      15.683 -46.335  23.131  1.00 85.54           H  
ATOM    896 HG13 VAL A  59      14.554 -45.780  21.879  1.00 85.54           H  
ATOM    897  CG2 VAL A  59      15.417 -43.280  21.609  1.00 85.54           C  
ATOM    898 HG21 VAL A  59      16.113 -42.650  21.056  1.00 85.54           H  
ATOM    899 HG22 VAL A  59      14.862 -42.703  22.349  1.00 85.54           H  
ATOM    900 HG23 VAL A  59      14.705 -43.677  20.885  1.00 85.54           H  
ATOM    901  N   THR A  60      19.450 -44.127  22.673  1.00 78.79           N  
ATOM    902  H   THR A  60      19.262 -43.200  22.319  1.00 78.79           H  
ATOM    903  CA  THR A  60      20.763 -44.740  22.405  1.00 78.79           C  
ATOM    904  HA  THR A  60      20.647 -45.822  22.354  1.00 78.79           H  
ATOM    905  C   THR A  60      21.786 -44.461  23.506  1.00 78.79           C  
ATOM    906  CB  THR A  60      21.321 -44.288  21.050  1.00 78.79           C  
ATOM    907  HB  THR A  60      22.261 -44.809  20.871  1.00 78.79           H  
ATOM    908  O   THR A  60      22.786 -45.171  23.608  1.00 78.79           O  
ATOM    909  CG2 THR A  60      20.374 -44.583  19.883  1.00 78.79           C  
ATOM    910 HG21 THR A  60      20.164 -45.652  19.841  1.00 78.79           H  
ATOM    911 HG22 THR A  60      20.842 -44.283  18.946  1.00 78.79           H  
ATOM    912 HG23 THR A  60      19.434 -44.041  19.990  1.00 78.79           H  
ATOM    913  OG1 THR A  60      21.578 -42.909  21.106  1.00 78.79           O  
ATOM    914  HG1 THR A  60      20.740 -42.459  20.980  1.00 78.79           H  
ATOM    915  N   GLY A  61      21.567 -43.430  24.331  1.00 76.21           N  
ATOM    916  H   GLY A  61      20.722 -42.889  24.208  1.00 76.21           H  
ATOM    917  CA  GLY A  61      22.564 -42.905  25.271  1.00 76.21           C  
ATOM    918  HA2 GLY A  61      22.074 -42.195  25.936  1.00 76.21           H  
ATOM    919  HA3 GLY A  61      22.968 -43.726  25.864  1.00 76.21           H  
ATOM    920  C   GLY A  61      23.730 -42.186  24.582  1.00 76.21           C  
ATOM    921  O   GLY A  61      24.719 -41.833  25.230  1.00 76.21           O  
ATOM    922  N   VAL A  62      23.638 -41.978  23.268  1.00 78.99           N  
ATOM    923  H   VAL A  62      22.790 -42.262  22.798  1.00 78.99           H  
ATOM    924  CA  VAL A  62      24.702 -41.438  22.433  1.00 78.99           C  
ATOM    925  HA  VAL A  62      25.638 -41.434  22.992  1.00 78.99           H  
ATOM    926  C   VAL A  62      24.356 -39.995  22.064  1.00 78.99           C  
ATOM    927  CB  VAL A  62      24.907 -42.355  21.217  1.00 78.99           C  
ATOM    928  HB  VAL A  62      23.957 -42.489  20.700  1.00 78.99           H  
ATOM    929  O   VAL A  62      23.391 -39.719  21.359  1.00 78.99           O  
ATOM    930  CG1 VAL A  62      25.921 -41.779  20.254  1.00 78.99           C  
ATOM    931 HG11 VAL A  62      26.878 -41.708  20.773  1.00 78.99           H  
ATOM    932 HG12 VAL A  62      26.008 -42.436  19.389  1.00 78.99           H  
ATOM    933 HG13 VAL A  62      25.588 -40.808  19.890  1.00 78.99           H  
ATOM    934  CG2 VAL A  62      25.409 -43.752  21.594  1.00 78.99           C  
ATOM    935 HG21 VAL A  62      24.680 -44.248  22.234  1.00 78.99           H  
ATOM    936 HG22 VAL A  62      26.360 -43.687  22.123  1.00 78.99           H  
ATOM    937 HG23 VAL A  62      25.532 -44.356  20.695  1.00 78.99           H  
ATOM    938  N   ARG A  63      25.153 -39.042  22.562  1.00 69.29           N  
ATOM    939  H   ARG A  63      25.911 -39.332  23.163  1.00 69.29           H  
ATOM    940  CA  ARG A  63      24.989 -37.618  22.234  1.00 69.29           C  
ATOM    941  HA  ARG A  63      23.927 -37.373  22.261  1.00 69.29           H  
ATOM    942  C   ARG A  63      25.470 -37.323  20.822  1.00 69.29           C  
ATOM    943  CB  ARG A  63      25.743 -36.727  23.226  1.00 69.29           C  
ATOM    944  HB2 ARG A  63      25.972 -35.779  22.739  1.00 69.29           H  
ATOM    945  HB3 ARG A  63      26.683 -37.198  23.512  1.00 69.29           H  
ATOM    946  O   ARG A  63      26.660 -37.493  20.546  1.00 69.29           O  
ATOM    947  CG  ARG A  63      24.900 -36.421  24.463  1.00 69.29           C  
ATOM    948  HG2 ARG A  63      23.973 -35.937  24.155  1.00 69.29           H  
ATOM    949  HG3 ARG A  63      24.666 -37.344  24.993  1.00 69.29           H  
ATOM    950  CD  ARG A  63      25.687 -35.480  25.377  1.00 69.29           C  
ATOM    951  HD2 ARG A  63      26.565 -36.013  25.742  1.00 69.29           H  
ATOM    952  HD3 ARG A  63      26.013 -34.615  24.800  1.00 69.29           H  
ATOM    953  NE  ARG A  63      24.856 -35.016  26.501  1.00 69.29           N  
ATOM    954  HE  ARG A  63      23.860 -34.987  26.336  1.00 69.29           H  
ATOM    955  NH1 ARG A  63      26.549 -34.580  27.988  1.00 69.29           N  
ATOM    956 HH11 ARG A  63      26.855 -34.210  28.877  1.00 69.29           H  
ATOM    957 HH12 ARG A  63      27.216 -34.877  27.290  1.00 69.29           H  
ATOM    958  NH2 ARG A  63      24.430 -34.159  28.560  1.00 69.29           N  
ATOM    959 HH21 ARG A  63      24.742 -33.793  29.448  1.00 69.29           H  
ATOM    960 HH22 ARG A  63      23.446 -34.133  28.335  1.00 69.29           H  
ATOM    961  CZ  ARG A  63      25.282 -34.591  27.675  1.00 69.29           C  
ATOM    962  N   GLU A  64      24.571 -36.815  19.992  1.00 70.59           N  
ATOM    963  H   GLU A  64      23.608 -36.765  20.293  1.00 70.59           H  
ATOM    964  CA  GLU A  64      24.845 -36.383  18.622  1.00 70.59           C  
ATOM    965  HA  GLU A  64      25.810 -36.776  18.302  1.00 70.59           H  
ATOM    966  C   GLU A  64      24.946 -34.864  18.474  1.00 70.59           C  
ATOM    967  CB  GLU A  64      23.759 -36.919  17.682  1.00 70.59           C  
ATOM    968  HB2 GLU A  64      23.894 -36.474  16.696  1.00 70.59           H  
ATOM    969  HB3 GLU A  64      22.787 -36.607  18.065  1.00 70.59           H  
ATOM    970  O   GLU A  64      24.451 -34.096  19.310  1.00 70.59           O  
ATOM    971  CG  GLU A  64      23.742 -38.437  17.519  1.00 70.59           C  
ATOM    972  HG2 GLU A  64      23.490 -38.887  18.480  1.00 70.59           H  
ATOM    973  HG3 GLU A  64      22.967 -38.667  16.788  1.00 70.59           H  
ATOM    974  CD  GLU A  64      25.057 -39.017  17.013  1.00 70.59           C  
ATOM    975  OE1 GLU A  64      25.360 -40.188  17.321  1.00 70.59           O  
ATOM    976  OE2 GLU A  64      25.905 -38.256  16.498  1.00 70.59           O  
ATOM    977  N   ALA A  65      25.582 -34.441  17.381  1.00 64.80           N  
ATOM    978  H   ALA A  65      25.892 -35.133  16.713  1.00 64.80           H  
ATOM    979  CA  ALA A  65      25.549 -33.057  16.929  1.00 64.80           C  
ATOM    980  HA  ALA A  65      25.929 -32.417  17.724  1.00 64.80           H  
ATOM    981  C   ALA A  65      24.105 -32.637  16.609  1.00 64.80           C  
ATOM    982  CB  ALA A  65      26.461 -32.917  15.705  1.00 64.80           C  
ATOM    983  HB1 ALA A  65      26.094 -33.541  14.890  1.00 64.80           H  
ATOM    984  HB2 ALA A  65      27.478 -33.218  15.954  1.00 64.80           H  
ATOM    985  HB3 ALA A  65      26.473 -31.882  15.363  1.00 64.80           H  
ATOM    986  O   ALA A  65      23.300 -33.448  16.164  1.00 64.80           O  
ATOM    987  N   ALA A  66      23.756 -31.365  16.815  1.00 55.84           N  
ATOM    988  H   ALA A  66      24.454 -30.704  17.122  1.00 55.84           H  
ATOM    989  CA  ALA A  66      22.403 -30.877  16.517  1.00 55.84           C  
ATOM    990  HA  ALA A  66      21.682 -31.489  17.060  1.00 55.84           H  
ATOM    991  C   ALA A  66      22.037 -30.988  15.024  1.00 55.84           C  
ATOM    992  CB  ALA A  66      22.294 -29.431  17.009  1.00 55.84           C  
ATOM    993  HB1 ALA A  66      22.977 -28.794  16.447  1.00 55.84           H  
ATOM    994  HB2 ALA A  66      22.533 -29.371  18.071  1.00 55.84           H  
ATOM    995  HB3 ALA A  66      21.277 -29.072  16.849  1.00 55.84           H  
ATOM    996  O   ALA A  66      20.865 -31.098  14.688  1.00 55.84           O  
ATOM    997  N   THR A  67      23.042 -31.002  14.149  1.00 58.53           N  
ATOM    998  H   THR A  67      23.989 -30.909  14.487  1.00 58.53           H  
ATOM    999  CA  THR A  67      22.931 -31.150  12.695  1.00 58.53           C  
ATOM   1000  HA  THR A  67      22.020 -30.660  12.350  1.00 58.53           H  
ATOM   1001  C   THR A  67      22.857 -32.598  12.231  1.00 58.53           C  
ATOM   1002  CB  THR A  67      24.137 -30.481  12.015  1.00 58.53           C  
ATOM   1003  HB  THR A  67      24.157 -30.708  10.949  1.00 58.53           H  
ATOM   1004  O   THR A  67      22.823 -32.818  11.029  1.00 58.53           O  
ATOM   1005  CG2 THR A  67      24.074 -28.961  12.186  1.00 58.53           C  
ATOM   1006 HG21 THR A  67      24.129 -28.687  13.239  1.00 58.53           H  
ATOM   1007 HG22 THR A  67      24.917 -28.513  11.658  1.00 58.53           H  
ATOM   1008 HG23 THR A  67      23.149 -28.580  11.755  1.00 58.53           H  
ATOM   1009  OG1 THR A  67      25.324 -30.938  12.629  1.00 58.53           O  
ATOM   1010  HG1 THR A  67      25.611 -31.715  12.144  1.00 58.53           H  
ATOM   1011  N   VAL A  68      22.796 -33.587  13.135  1.00 74.03           N  
ATOM   1012  H   VAL A  68      22.832 -33.343  14.115  1.00 74.03           H  
ATOM   1013  CA  VAL A  68      22.912 -35.015  12.780  1.00 74.03           C  
ATOM   1014  HA  VAL A  68      23.919 -35.169  12.392  1.00 74.03           H  
ATOM   1015  C   VAL A  68      21.934 -35.454  11.683  1.00 74.03           C  
ATOM   1016  CB  VAL A  68      22.754 -35.887  14.038  1.00 74.03           C  
ATOM   1017  HB  VAL A  68      23.381 -35.450  14.816  1.00 74.03           H  
ATOM   1018  O   VAL A  68      22.261 -36.303  10.863  1.00 74.03           O  
ATOM   1019  CG1 VAL A  68      21.314 -35.955  14.568  1.00 74.03           C  
ATOM   1020 HG11 VAL A  68      20.922 -34.945  14.686  1.00 74.03           H  
ATOM   1021 HG12 VAL A  68      20.680 -36.518  13.883  1.00 74.03           H  
ATOM   1022 HG13 VAL A  68      21.308 -36.457  15.536  1.00 74.03           H  
ATOM   1023  CG2 VAL A  68      23.303 -37.292  13.814  1.00 74.03           C  
ATOM   1024 HG21 VAL A  68      23.099 -37.927  14.676  1.00 74.03           H  
ATOM   1025 HG22 VAL A  68      22.846 -37.730  12.927  1.00 74.03           H  
ATOM   1026 HG23 VAL A  68      24.381 -37.244  13.662  1.00 74.03           H  
ATOM   1027  N   VAL A  69      20.756 -34.834  11.633  1.00 76.08           N  
ATOM   1028  H   VAL A  69      20.572 -34.136  12.340  1.00 76.08           H  
ATOM   1029  CA  VAL A  69      19.712 -35.076  10.627  1.00 76.08           C  
ATOM   1030  HA  VAL A  69      19.543 -36.148  10.528  1.00 76.08           H  
ATOM   1031  C   VAL A  69      20.120 -34.554   9.244  1.00 76.08           C  
ATOM   1032  CB  VAL A  69      18.411 -34.412  11.117  1.00 76.08           C  
ATOM   1033  HB  VAL A  69      18.588 -33.342  11.217  1.00 76.08           H  
ATOM   1034  O   VAL A  69      19.782 -35.151   8.233  1.00 76.08           O  
ATOM   1035  CG1 VAL A  69      17.207 -34.604  10.199  1.00 76.08           C  
ATOM   1036 HG11 VAL A  69      16.391 -33.961  10.528  1.00 76.08           H  
ATOM   1037 HG12 VAL A  69      17.450 -34.341   9.169  1.00 76.08           H  
ATOM   1038 HG13 VAL A  69      16.867 -35.637  10.265  1.00 76.08           H  
ATOM   1039  CG2 VAL A  69      18.032 -34.984  12.493  1.00 76.08           C  
ATOM   1040 HG21 VAL A  69      17.001 -34.731  12.741  1.00 76.08           H  
ATOM   1041 HG22 VAL A  69      18.134 -36.069  12.484  1.00 76.08           H  
ATOM   1042 HG23 VAL A  69      18.674 -34.567  13.269  1.00 76.08           H  
ATOM   1043  N   PHE A  70      20.889 -33.470   9.175  1.00 63.06           N  
ATOM   1044  H   PHE A  70      21.226 -33.066  10.037  1.00 63.06           H  
ATOM   1045  CA  PHE A  70      21.453 -32.951   7.927  1.00 63.06           C  
ATOM   1046  HA  PHE A  70      20.759 -33.155   7.112  1.00 63.06           H  
ATOM   1047  C   PHE A  70      22.777 -33.642   7.559  1.00 63.06           C  
ATOM   1048  CB  PHE A  70      21.617 -31.429   8.046  1.00 63.06           C  
ATOM   1049  HB2 PHE A  70      22.396 -31.218   8.780  1.00 63.06           H  
ATOM   1050  HB3 PHE A  70      21.962 -31.043   7.087  1.00 63.06           H  
ATOM   1051  O   PHE A  70      23.051 -33.835   6.377  1.00 63.06           O  
ATOM   1052  CG  PHE A  70      20.348 -30.685   8.433  1.00 63.06           C  
ATOM   1053  CD1 PHE A  70      19.187 -30.803   7.642  1.00 63.06           C  
ATOM   1054  HD1 PHE A  70      19.196 -31.420   6.756  1.00 63.06           H  
ATOM   1055  CD2 PHE A  70      20.318 -29.885   9.592  1.00 63.06           C  
ATOM   1056  HD2 PHE A  70      21.203 -29.787  10.202  1.00 63.06           H  
ATOM   1057  CE1 PHE A  70      18.006 -30.134   8.012  1.00 63.06           C  
ATOM   1058  HE1 PHE A  70      17.111 -30.240   7.417  1.00 63.06           H  
ATOM   1059  CE2 PHE A  70      19.137 -29.214   9.960  1.00 63.06           C  
ATOM   1060  HE2 PHE A  70      19.112 -28.605  10.852  1.00 63.06           H  
ATOM   1061  CZ  PHE A  70      17.981 -29.339   9.171  1.00 63.06           C  
ATOM   1062  HZ  PHE A  70      17.070 -28.836   9.460  1.00 63.06           H  
ATOM   1063  N   ASP A  71      23.564 -34.060   8.557  1.00 70.48           N  
ATOM   1064  H   ASP A  71      23.314 -33.787   9.496  1.00 70.48           H  
ATOM   1065  CA  ASP A  71      24.822 -34.800   8.372  1.00 70.48           C  
ATOM   1066  HA  ASP A  71      25.432 -34.284   7.631  1.00 70.48           H  
ATOM   1067  C   ASP A  71      24.568 -36.232   7.864  1.00 70.48           C  
ATOM   1068  CB  ASP A  71      25.601 -34.838   9.702  1.00 70.48           C  
ATOM   1069  HB2 ASP A  71      26.514 -35.414   9.552  1.00 70.48           H  
ATOM   1070  HB3 ASP A  71      24.999 -35.359  10.446  1.00 70.48           H  
ATOM   1071  O   ASP A  71      25.307 -36.756   7.027  1.00 70.48           O  
ATOM   1072  CG  ASP A  71      25.992 -33.455  10.243  1.00 70.48           C  
ATOM   1073  OD1 ASP A  71      26.348 -32.575   9.432  1.00 70.48           O  
ATOM   1074  OD2 ASP A  71      25.942 -33.264  11.484  1.00 70.48           O  
ATOM   1075  N   HIS A  72      23.475 -36.850   8.324  1.00 80.94           N  
ATOM   1076  H   HIS A  72      22.943 -36.377   9.041  1.00 80.94           H  
ATOM   1077  CA  HIS A  72      23.010 -38.176   7.924  1.00 80.94           C  
ATOM   1078  HA  HIS A  72      23.646 -38.565   7.129  1.00 80.94           H  
ATOM   1079  C   HIS A  72      21.571 -38.071   7.402  1.00 80.94           C  
ATOM   1080  CB  HIS A  72      23.124 -39.142   9.111  1.00 80.94           C  
ATOM   1081  HB2 HIS A  72      22.450 -38.817   9.903  1.00 80.94           H  
ATOM   1082  HB3 HIS A  72      22.812 -40.135   8.786  1.00 80.94           H  
ATOM   1083  O   HIS A  72      20.645 -38.388   8.136  1.00 80.94           O  
ATOM   1084  CG  HIS A  72      24.512 -39.224   9.675  1.00 80.94           C  
ATOM   1085  CD2 HIS A  72      25.014 -38.450  10.683  1.00 80.94           C  
ATOM   1086  HD2 HIS A  72      24.474 -37.683  11.219  1.00 80.94           H  
ATOM   1087  ND1 HIS A  72      25.538 -40.022   9.224  1.00 80.94           N  
ATOM   1088  HD1 HIS A  72      25.462 -40.773   8.553  1.00 80.94           H  
ATOM   1089  CE1 HIS A  72      26.634 -39.722   9.940  1.00 80.94           C  
ATOM   1090  HE1 HIS A  72      27.591 -40.215   9.853  1.00 80.94           H  
ATOM   1091  NE2 HIS A  72      26.361 -38.773  10.845  1.00 80.94           N  
ATOM   1092  N   PRO A  73      21.356 -37.658   6.138  1.00 78.03           N  
ATOM   1093  CA  PRO A  73      20.055 -37.203   5.641  1.00 78.03           C  
ATOM   1094  HA  PRO A  73      19.732 -36.348   6.235  1.00 78.03           H  
ATOM   1095  C   PRO A  73      18.931 -38.230   5.649  1.00 78.03           C  
ATOM   1096  CB  PRO A  73      20.291 -36.725   4.207  1.00 78.03           C  
ATOM   1097  HB2 PRO A  73      20.116 -37.539   3.504  1.00 78.03           H  
ATOM   1098  HB3 PRO A  73      19.661 -35.870   3.961  1.00 78.03           H  
ATOM   1099  O   PRO A  73      17.802 -37.844   5.401  1.00 78.03           O  
ATOM   1100  CG  PRO A  73      21.767 -36.360   4.190  1.00 78.03           C  
ATOM   1101  HG2 PRO A  73      22.197 -36.448   3.193  1.00 78.03           H  
ATOM   1102  HG3 PRO A  73      21.891 -35.347   4.572  1.00 78.03           H  
ATOM   1103  CD  PRO A  73      22.387 -37.351   5.164  1.00 78.03           C  
ATOM   1104  HD2 PRO A  73      23.264 -36.889   5.616  1.00 78.03           H  
ATOM   1105  HD3 PRO A  73      22.669 -38.264   4.639  1.00 78.03           H  
ATOM   1106  N   THR A  74      19.217 -39.510   5.868  1.00 83.60           N  
ATOM   1107  H   THR A  74      20.123 -39.730   6.257  1.00 83.60           H  
ATOM   1108  CA  THR A  74      18.240 -40.600   5.828  1.00 83.60           C  
ATOM   1109  HA  THR A  74      17.232 -40.186   5.803  1.00 83.60           H  
ATOM   1110  C   THR A  74      18.364 -41.436   7.091  1.00 83.60           C  
ATOM   1111  CB  THR A  74      18.402 -41.496   4.586  1.00 83.60           C  
ATOM   1112  HB  THR A  74      17.510 -42.118   4.505  1.00 83.60           H  
ATOM   1113  O   THR A  74      19.409 -41.460   7.751  1.00 83.60           O  
ATOM   1114  CG2 THR A  74      18.554 -40.718   3.281  1.00 83.60           C  
ATOM   1115 HG21 THR A  74      18.649 -41.416   2.449  1.00 83.60           H  
ATOM   1116 HG22 THR A  74      17.666 -40.108   3.117  1.00 83.60           H  
ATOM   1117 HG23 THR A  74      19.439 -40.082   3.306  1.00 83.60           H  
ATOM   1118  OG1 THR A  74      19.527 -42.351   4.676  1.00 83.60           O  
ATOM   1119  HG1 THR A  74      19.342 -43.048   4.042  1.00 83.60           H  
ATOM   1120  N   ILE A  75      17.321 -42.191   7.409  1.00 88.11           N  
ATOM   1121  H   ILE A  75      16.530 -42.213   6.781  1.00 88.11           H  
ATOM   1122  CA  ILE A  75      17.303 -43.067   8.582  1.00 88.11           C  
ATOM   1123  HA  ILE A  75      17.525 -42.473   9.469  1.00 88.11           H  
ATOM   1124  C   ILE A  75      18.377 -44.145   8.481  1.00 88.11           C  
ATOM   1125  CB  ILE A  75      15.907 -43.684   8.740  1.00 88.11           C  
ATOM   1126  HB  ILE A  75      15.618 -44.134   7.790  1.00 88.11           H  
ATOM   1127  O   ILE A  75      19.049 -44.419   9.473  1.00 88.11           O  
ATOM   1128  CG1 ILE A  75      14.919 -42.560   9.080  1.00 88.11           C  
ATOM   1129 HG12 ILE A  75      15.079 -42.266  10.117  1.00 88.11           H  
ATOM   1130 HG13 ILE A  75      15.099 -41.686   8.453  1.00 88.11           H  
ATOM   1131  CG2 ILE A  75      15.897 -44.807   9.790  1.00 88.11           C  
ATOM   1132 HG21 ILE A  75      16.384 -45.697   9.389  1.00 88.11           H  
ATOM   1133 HG22 ILE A  75      16.442 -44.481  10.676  1.00 88.11           H  
ATOM   1134 HG23 ILE A  75      14.880 -45.077  10.072  1.00 88.11           H  
ATOM   1135  CD1 ILE A  75      13.461 -42.933   8.865  1.00 88.11           C  
ATOM   1136 HD11 ILE A  75      13.268 -43.009   7.795  1.00 88.11           H  
ATOM   1137 HD12 ILE A  75      12.847 -42.129   9.271  1.00 88.11           H  
ATOM   1138 HD13 ILE A  75      13.207 -43.872   9.356  1.00 88.11           H  
ATOM   1139  N   THR A  76      18.586 -44.732   7.301  1.00 85.49           N  
ATOM   1140  H   THR A  76      17.955 -44.530   6.539  1.00 85.49           H  
ATOM   1141  CA  THR A  76      19.621 -45.757   7.098  1.00 85.49           C  
ATOM   1142  HA  THR A  76      19.448 -46.575   7.797  1.00 85.49           H  
ATOM   1143  C   THR A  76      21.020 -45.203   7.362  1.00 85.49           C  
ATOM   1144  CB  THR A  76      19.546 -46.321   5.676  1.00 85.49           C  
ATOM   1145  HB  THR A  76      19.768 -45.528   4.961  1.00 85.49           H  
ATOM   1146  O   THR A  76      21.812 -45.835   8.064  1.00 85.49           O  
ATOM   1147  CG2 THR A  76      20.503 -47.493   5.454  1.00 85.49           C  
ATOM   1148 HG21 THR A  76      20.306 -48.274   6.189  1.00 85.49           H  
ATOM   1149 HG22 THR A  76      20.342 -47.890   4.452  1.00 85.49           H  
ATOM   1150 HG23 THR A  76      21.537 -47.158   5.537  1.00 85.49           H  
ATOM   1151  OG1 THR A  76      18.248 -46.799   5.448  1.00 85.49           O  
ATOM   1152  HG1 THR A  76      18.098 -46.670   4.509  1.00 85.49           H  
ATOM   1153  N   ARG A  77      21.319 -43.992   6.870  1.00 87.99           N  
ATOM   1154  H   ARG A  77      20.606 -43.490   6.359  1.00 87.99           H  
ATOM   1155  CA  ARG A  77      22.607 -43.333   7.140  1.00 87.99           C  
ATOM   1156  HA  ARG A  77      23.420 -44.021   6.904  1.00 87.99           H  
ATOM   1157  C   ARG A  77      22.775 -42.996   8.612  1.00 87.99           C  
ATOM   1158  CB  ARG A  77      22.747 -42.056   6.308  1.00 87.99           C  
ATOM   1159  HB2 ARG A  77      21.833 -41.466   6.366  1.00 87.99           H  
ATOM   1160  HB3 ARG A  77      23.566 -41.464   6.716  1.00 87.99           H  
ATOM   1161  O   ARG A  77      23.875 -43.134   9.146  1.00 87.99           O  
ATOM   1162  CG  ARG A  77      23.072 -42.385   4.851  1.00 87.99           C  
ATOM   1163  HG2 ARG A  77      23.950 -43.030   4.812  1.00 87.99           H  
ATOM   1164  HG3 ARG A  77      22.230 -42.896   4.386  1.00 87.99           H  
ATOM   1165  CD  ARG A  77      23.369 -41.086   4.104  1.00 87.99           C  
ATOM   1166  HD2 ARG A  77      24.179 -40.559   4.609  1.00 87.99           H  
ATOM   1167  HD3 ARG A  77      22.471 -40.469   4.125  1.00 87.99           H  
ATOM   1168  NE  ARG A  77      23.749 -41.354   2.709  1.00 87.99           N  
ATOM   1169  HE  ARG A  77      23.734 -42.319   2.413  1.00 87.99           H  
ATOM   1170  NH1 ARG A  77      23.966 -39.166   2.054  1.00 87.99           N  
ATOM   1171 HH11 ARG A  77      24.099 -38.477   1.327  1.00 87.99           H  
ATOM   1172 HH12 ARG A  77      23.805 -38.874   3.007  1.00 87.99           H  
ATOM   1173  NH2 ARG A  77      24.198 -40.802   0.551  1.00 87.99           N  
ATOM   1174 HH21 ARG A  77      24.279 -40.103  -0.174  1.00 87.99           H  
ATOM   1175 HH22 ARG A  77      24.134 -41.776   0.292  1.00 87.99           H  
ATOM   1176  CZ  ARG A  77      23.971 -40.442   1.782  1.00 87.99           C  
ATOM   1177  N   LEU A  78      21.697 -42.572   9.262  1.00 90.00           N  
ATOM   1178  H   LEU A  78      20.844 -42.413   8.745  1.00 90.00           H  
ATOM   1179  CA  LEU A  78      21.718 -42.281  10.685  1.00 90.00           C  
ATOM   1180  HA  LEU A  78      22.577 -41.636  10.870  1.00 90.00           H  
ATOM   1181  C   LEU A  78      21.930 -43.566  11.505  1.00 90.00           C  
ATOM   1182  CB  LEU A  78      20.433 -41.503  11.019  1.00 90.00           C  
ATOM   1183  HB2 LEU A  78      19.569 -42.151  10.874  1.00 90.00           H  
ATOM   1184  HB3 LEU A  78      20.350 -40.680  10.309  1.00 90.00           H  
ATOM   1185  O   LEU A  78      22.712 -43.569  12.450  1.00 90.00           O  
ATOM   1186  CG  LEU A  78      20.377 -40.912  12.437  1.00 90.00           C  
ATOM   1187  HG  LEU A  78      20.269 -41.713  13.168  1.00 90.00           H  
ATOM   1188  CD1 LEU A  78      21.620 -40.097  12.774  1.00 90.00           C  
ATOM   1189 HD11 LEU A  78      21.794 -39.373  11.978  1.00 90.00           H  
ATOM   1190 HD12 LEU A  78      21.475 -39.572  13.719  1.00 90.00           H  
ATOM   1191 HD13 LEU A  78      22.488 -40.747  12.879  1.00 90.00           H  
ATOM   1192  CD2 LEU A  78      19.179 -39.970  12.542  1.00 90.00           C  
ATOM   1193 HD21 LEU A  78      19.238 -39.203  11.770  1.00 90.00           H  
ATOM   1194 HD22 LEU A  78      19.176 -39.468  13.509  1.00 90.00           H  
ATOM   1195 HD23 LEU A  78      18.248 -40.524  12.420  1.00 90.00           H  
ATOM   1196  N   ALA A  79      21.328 -44.690  11.112  1.00 86.53           N  
ATOM   1197  H   ALA A  79      20.683 -44.636  10.337  1.00 86.53           H  
ATOM   1198  CA  ALA A  79      21.496 -45.984  11.778  1.00 86.53           C  
ATOM   1199  HA  ALA A  79      21.243 -45.877  12.833  1.00 86.53           H  
ATOM   1200  C   ALA A  79      22.936 -46.505  11.729  1.00 86.53           C  
ATOM   1201  CB  ALA A  79      20.531 -46.989  11.140  1.00 86.53           C  
ATOM   1202  HB1 ALA A  79      19.521 -46.580  11.128  1.00 86.53           H  
ATOM   1203  HB2 ALA A  79      20.833 -47.197  10.114  1.00 86.53           H  
ATOM   1204  HB3 ALA A  79      20.543 -47.921  11.706  1.00 86.53           H  
ATOM   1205  O   ALA A  79      23.447 -47.002  12.736  1.00 86.53           O  
ATOM   1206  N   ASP A  80      23.598 -46.365  10.582  1.00 82.17           N  
ATOM   1207  H   ASP A  80      23.096 -46.010   9.780  1.00 82.17           H  
ATOM   1208  CA  ASP A  80      24.997 -46.764  10.405  1.00 82.17           C  
ATOM   1209  HA  ASP A  80      25.114 -47.813  10.673  1.00 82.17           H  
ATOM   1210  C   ASP A  80      25.938 -45.995  11.310  1.00 82.17           C  
ATOM   1211  CB  ASP A  80      25.405 -46.546   8.943  1.00 82.17           C  
ATOM   1212  HB2 ASP A  80      25.054 -45.576   8.592  1.00 82.17           H  
ATOM   1213  HB3 ASP A  80      26.492 -46.567   8.870  1.00 82.17           H  
ATOM   1214  O   ASP A  80      26.803 -46.583  11.965  1.00 82.17           O  
ATOM   1215  CG  ASP A  80      24.860 -47.649   8.060  1.00 82.17           C  
ATOM   1216  OD1 ASP A  80      24.380 -48.660   8.623  1.00 82.17           O  
ATOM   1217  OD2 ASP A  80      25.024 -47.571   6.820  1.00 82.17           O  
ATOM   1218  N   HIS A  81      25.702 -44.692  11.409  1.00 85.14           N  
ATOM   1219  H   HIS A  81      24.973 -44.288  10.837  1.00 85.14           H  
ATOM   1220  CA  HIS A  81      26.439 -43.825  12.309  1.00 85.14           C  
ATOM   1221  HA  HIS A  81      27.497 -43.834  12.046  1.00 85.14           H  
ATOM   1222  C   HIS A  81      26.332 -44.291  13.767  1.00 85.14           C  
ATOM   1223  CB  HIS A  81      25.901 -42.415  12.104  1.00 85.14           C  
ATOM   1224  HB2 HIS A  81      26.088 -42.115  11.073  1.00 85.14           H  
ATOM   1225  HB3 HIS A  81      24.826 -42.382  12.277  1.00 85.14           H  
ATOM   1226  O   HIS A  81      27.340 -44.444  14.462  1.00 85.14           O  
ATOM   1227  CG  HIS A  81      26.554 -41.436  13.018  1.00 85.14           C  
ATOM   1228  CD2 HIS A  81      25.933 -40.776  14.031  1.00 85.14           C  
ATOM   1229  HD2 HIS A  81      24.893 -40.851  14.313  1.00 85.14           H  
ATOM   1230  ND1 HIS A  81      27.893 -41.058  12.959  1.00 85.14           N  
ATOM   1231  CE1 HIS A  81      28.034 -40.122  13.904  1.00 85.14           C  
ATOM   1232  HE1 HIS A  81      28.941 -39.561  14.076  1.00 85.14           H  
ATOM   1233  NE2 HIS A  81      26.881 -39.946  14.569  1.00 85.14           N  
ATOM   1234  HE2 HIS A  81      26.690 -39.239  15.265  1.00 85.14           H  
ATOM   1235  N   TYR A  82      25.130 -44.637  14.231  1.00 85.86           N  
ATOM   1236  H   TYR A  82      24.324 -44.493  13.639  1.00 85.86           H  
ATOM   1237  CA  TYR A  82      24.961 -45.178  15.583  1.00 85.86           C  
ATOM   1238  HA  TYR A  82      25.455 -44.504  16.282  1.00 85.86           H  
ATOM   1239  C   TYR A  82      25.605 -46.558  15.777  1.00 85.86           C  
ATOM   1240  CB  TYR A  82      23.478 -45.233  15.949  1.00 85.86           C  
ATOM   1241  HB2 TYR A  82      23.351 -45.945  16.765  1.00 85.86           H  
ATOM   1242  HB3 TYR A  82      22.899 -45.597  15.100  1.00 85.86           H  
ATOM   1243  O   TYR A  82      26.105 -46.851  16.868  1.00 85.86           O  
ATOM   1244  CG  TYR A  82      22.934 -43.907  16.425  1.00 85.86           C  
ATOM   1245  CD1 TYR A  82      23.233 -43.455  17.724  1.00 85.86           C  
ATOM   1246  HD1 TYR A  82      23.855 -44.047  18.379  1.00 85.86           H  
ATOM   1247  CD2 TYR A  82      22.140 -43.118  15.578  1.00 85.86           C  
ATOM   1248  HD2 TYR A  82      21.891 -43.469  14.587  1.00 85.86           H  
ATOM   1249  CE1 TYR A  82      22.723 -42.218  18.159  1.00 85.86           C  
ATOM   1250  HE1 TYR A  82      22.934 -41.824  19.142  1.00 85.86           H  
ATOM   1251  CE2 TYR A  82      21.651 -41.876  16.008  1.00 85.86           C  
ATOM   1252  HE2 TYR A  82      21.064 -41.254  15.349  1.00 85.86           H  
ATOM   1253  OH  TYR A  82      21.424 -40.271  17.776  1.00 85.86           O  
ATOM   1254  HH  TYR A  82      21.777 -40.066  18.645  1.00 85.86           H  
ATOM   1255  CZ  TYR A  82      21.931 -41.435  17.310  1.00 85.86           C  
ATOM   1256  N   LEU A  83      25.610 -47.417  14.754  1.00 77.75           N  
ATOM   1257  H   LEU A  83      25.194 -47.120  13.882  1.00 77.75           H  
ATOM   1258  CA  LEU A  83      26.209 -48.750  14.831  1.00 77.75           C  
ATOM   1259  HA  LEU A  83      25.752 -49.279  15.667  1.00 77.75           H  
ATOM   1260  C   LEU A  83      27.718 -48.669  15.089  1.00 77.75           C  
ATOM   1261  CB  LEU A  83      25.918 -49.502  13.523  1.00 77.75           C  
ATOM   1262  HB2 LEU A  83      24.867 -49.387  13.258  1.00 77.75           H  
ATOM   1263  HB3 LEU A  83      26.504 -49.044  12.726  1.00 77.75           H  
ATOM   1264  O   LEU A  83      28.235 -49.396  15.943  1.00 77.75           O  
ATOM   1265  CG  LEU A  83      26.263 -50.996  13.598  1.00 77.75           C  
ATOM   1266  HG  LEU A  83      27.210 -51.149  14.115  1.00 77.75           H  
ATOM   1267  CD1 LEU A  83      25.174 -51.776  14.326  1.00 77.75           C  
ATOM   1268 HD11 LEU A  83      25.432 -52.835  14.301  1.00 77.75           H  
ATOM   1269 HD12 LEU A  83      25.105 -51.433  15.359  1.00 77.75           H  
ATOM   1270 HD13 LEU A  83      24.221 -51.616  13.822  1.00 77.75           H  
ATOM   1271  CD2 LEU A  83      26.403 -51.575  12.194  1.00 77.75           C  
ATOM   1272 HD21 LEU A  83      25.511 -51.340  11.612  1.00 77.75           H  
ATOM   1273 HD22 LEU A  83      27.263 -51.120  11.703  1.00 77.75           H  
ATOM   1274 HD23 LEU A  83      26.539 -52.655  12.235  1.00 77.75           H  
ATOM   1275  N   GLU A  84      28.408 -47.763  14.392  1.00 77.93           N  
ATOM   1276  H   GLU A  84      27.924 -47.216  13.695  1.00 77.93           H  
ATOM   1277  CA  GLU A  84      29.832 -47.494  14.612  1.00 77.93           C  
ATOM   1278  HA  GLU A  84      30.395 -48.421  14.506  1.00 77.93           H  
ATOM   1279  C   GLU A  84      30.095 -46.971  16.026  1.00 77.93           C  
ATOM   1280  CB  GLU A  84      30.357 -46.487  13.579  1.00 77.93           C  
ATOM   1281  HB2 GLU A  84      29.693 -45.623  13.533  1.00 77.93           H  
ATOM   1282  HB3 GLU A  84      31.341 -46.152  13.907  1.00 77.93           H  
ATOM   1283  O   GLU A  84      31.023 -47.431  16.700  1.00 77.93           O  
ATOM   1284  CG  GLU A  84      30.505 -47.116  12.187  1.00 77.93           C  
ATOM   1285  HG2 GLU A  84      31.059 -48.049  12.291  1.00 77.93           H  
ATOM   1286  HG3 GLU A  84      29.517 -47.359  11.795  1.00 77.93           H  
ATOM   1287  CD  GLU A  84      31.244 -46.206  11.192  1.00 77.93           C  
ATOM   1288  OE1 GLU A  84      31.756 -46.766  10.195  1.00 77.93           O  
ATOM   1289  OE2 GLU A  84      31.358 -44.990  11.459  1.00 77.93           O  
ATOM   1290  N   ARG A  85      29.238 -46.072  16.530  1.00 77.88           N  
ATOM   1291  H   ARG A  85      28.514 -45.722  15.918  1.00 77.88           H  
ATOM   1292  CA  ARG A  85      29.393 -45.496  17.874  1.00 77.88           C  
ATOM   1293  HA  ARG A  85      30.427 -45.165  17.972  1.00 77.88           H  
ATOM   1294  C   ARG A  85      29.199 -46.498  19.018  1.00 77.88           C  
ATOM   1295  CB  ARG A  85      28.475 -44.272  18.030  1.00 77.88           C  
ATOM   1296  HB2 ARG A  85      27.455 -44.528  17.743  1.00 77.88           H  
ATOM   1297  HB3 ARG A  85      28.469 -43.975  19.079  1.00 77.88           H  
ATOM   1298  O   ARG A  85      29.696 -46.242  20.114  1.00 77.88           O  
ATOM   1299  CG  ARG A  85      28.974 -43.089  17.182  1.00 77.88           C  
ATOM   1300  HG2 ARG A  85      30.041 -42.940  17.346  1.00 77.88           H  
ATOM   1301  HG3 ARG A  85      28.830 -43.314  16.125  1.00 77.88           H  
ATOM   1302  CD  ARG A  85      28.240 -41.787  17.507  1.00 77.88           C  
ATOM   1303  HD2 ARG A  85      28.481 -41.061  16.731  1.00 77.88           H  
ATOM   1304  HD3 ARG A  85      27.165 -41.962  17.471  1.00 77.88           H  
ATOM   1305  NE  ARG A  85      28.648 -41.253  18.825  1.00 77.88           N  
ATOM   1306  HE  ARG A  85      29.214 -41.855  19.405  1.00 77.88           H  
ATOM   1307  NH1 ARG A  85      27.548 -39.257  18.636  1.00 77.88           N  
ATOM   1308 HH11 ARG A  85      27.032 -39.594  17.836  1.00 77.88           H  
ATOM   1309 HH12 ARG A  85      27.220 -38.392  19.042  1.00 77.88           H  
ATOM   1310  NH2 ARG A  85      28.628 -39.670  20.490  1.00 77.88           N  
ATOM   1311 HH21 ARG A  85      29.230 -40.232  21.074  1.00 77.88           H  
ATOM   1312 HH22 ARG A  85      28.242 -38.778  20.765  1.00 77.88           H  
ATOM   1313  CZ  ARG A  85      28.286 -40.075  19.300  1.00 77.88           C  
ATOM   1314  N   LEU A  86      28.515 -47.626  18.804  1.00 72.69           N  
ATOM   1315  H   LEU A  86      28.121 -47.750  17.883  1.00 72.69           H  
ATOM   1316  CA  LEU A  86      28.138 -48.568  19.873  1.00 72.69           C  
ATOM   1317  HA  LEU A  86      28.181 -48.026  20.818  1.00 72.69           H  
ATOM   1318  C   LEU A  86      29.095 -49.765  20.101  1.00 72.69           C  
ATOM   1319  CB  LEU A  86      26.671 -48.991  19.662  1.00 72.69           C  
ATOM   1320  HB2 LEU A  86      26.541 -49.260  18.614  1.00 72.69           H  
ATOM   1321  HB3 LEU A  86      26.459 -49.877  20.261  1.00 72.69           H  
ATOM   1322  O   LEU A  86      28.909 -50.490  21.079  1.00 72.69           O  
ATOM   1323  CG  LEU A  86      25.650 -47.894  20.038  1.00 72.69           C  
ATOM   1324  HG  LEU A  86      25.942 -46.939  19.601  1.00 72.69           H  
ATOM   1325  CD1 LEU A  86      24.278 -48.282  19.493  1.00 72.69           C  
ATOM   1326 HD11 LEU A  86      24.313 -48.225  18.405  1.00 72.69           H  
ATOM   1327 HD12 LEU A  86      24.025 -49.298  19.796  1.00 72.69           H  
ATOM   1328 HD13 LEU A  86      23.523 -47.578  19.841  1.00 72.69           H  
ATOM   1329  CD2 LEU A  86      25.520 -47.719  21.556  1.00 72.69           C  
ATOM   1330 HD21 LEU A  86      26.462 -47.366  21.975  1.00 72.69           H  
ATOM   1331 HD22 LEU A  86      25.238 -48.661  22.025  1.00 72.69           H  
ATOM   1332 HD23 LEU A  86      24.760 -46.968  21.772  1.00 72.69           H  
ATOM   1333  N   GLY A  87      30.136 -49.967  19.284  1.00 60.79           N  
ATOM   1334  H   GLY A  87      30.226 -49.337  18.500  1.00 60.79           H  
ATOM   1335  CA  GLY A  87      31.220 -50.948  19.518  1.00 60.79           C  
ATOM   1336  HA2 GLY A  87      31.590 -50.826  20.535  1.00 60.79           H  
ATOM   1337  HA3 GLY A  87      32.039 -50.702  18.842  1.00 60.79           H  
ATOM   1338  C   GLY A  87      30.865 -52.441  19.321  1.00 60.79           C  
ATOM   1339  O   GLY A  87      29.765 -52.901  19.616  1.00 60.79           O  
ATOM   1340  N   THR A  88      31.810 -53.252  18.825  1.00 44.45           N  
ATOM   1341  H   THR A  88      32.690 -52.838  18.553  1.00 44.45           H  
ATOM   1342  CA  THR A  88      31.576 -54.623  18.302  1.00 44.45           C  
ATOM   1343  HA  THR A  88      30.503 -54.761  18.166  1.00 44.45           H  
ATOM   1344  C   THR A  88      32.022 -55.813  19.174  1.00 44.45           C  
ATOM   1345  CB  THR A  88      32.213 -54.776  16.902  1.00 44.45           C  
ATOM   1346  HB  THR A  88      32.439 -55.823  16.701  1.00 44.45           H  
ATOM   1347  O   THR A  88      31.673 -56.936  18.821  1.00 44.45           O  
ATOM   1348  CG2 THR A  88      31.289 -54.280  15.791  1.00 44.45           C  
ATOM   1349 HG21 THR A  88      31.777 -54.396  14.823  1.00 44.45           H  
ATOM   1350 HG22 THR A  88      31.047 -53.229  15.948  1.00 44.45           H  
ATOM   1351 HG23 THR A  88      30.369 -54.863  15.791  1.00 44.45           H  
ATOM   1352  OG1 THR A  88      33.406 -54.028  16.827  1.00 44.45           O  
ATOM   1353  HG1 THR A  88      33.649 -53.951  15.901  1.00 44.45           H  
ATOM   1354  N   GLU A  89      32.762 -55.658  20.281  1.00 39.35           N  
ATOM   1355  H   GLU A  89      33.019 -54.725  20.570  1.00 39.35           H  
ATOM   1356  CA  GLU A  89      33.420 -56.809  20.949  1.00 39.35           C  
ATOM   1357  HA  GLU A  89      34.025 -57.315  20.197  1.00 39.35           H  
ATOM   1358  C   GLU A  89      32.454 -57.879  21.522  1.00 39.35           C  
ATOM   1359  CB  GLU A  89      34.389 -56.353  22.057  1.00 39.35           C  
ATOM   1360  HB2 GLU A  89      33.891 -55.627  22.699  1.00 39.35           H  
ATOM   1361  HB3 GLU A  89      34.633 -57.229  22.658  1.00 39.35           H  
ATOM   1362  O   GLU A  89      31.703 -57.636  22.467  1.00 39.35           O  
ATOM   1363  CG  GLU A  89      35.713 -55.769  21.535  1.00 39.35           C  
ATOM   1364  HG2 GLU A  89      36.107 -56.440  20.771  1.00 39.35           H  
ATOM   1365  HG3 GLU A  89      35.513 -54.805  21.068  1.00 39.35           H  
ATOM   1366  CD  GLU A  89      36.770 -55.601  22.647  1.00 39.35           C  
ATOM   1367  OE1 GLU A  89      37.965 -55.492  22.295  1.00 39.35           O  
ATOM   1368  OE2 GLU A  89      36.396 -55.622  23.846  1.00 39.35           O  
ATOM   1369  N   VAL A  90      32.528 -59.109  20.994  1.00 35.81           N  
ATOM   1370  H   VAL A  90      33.147 -59.233  20.206  1.00 35.81           H  
ATOM   1371  CA  VAL A  90      31.798 -60.306  21.460  1.00 35.81           C  
ATOM   1372  HA  VAL A  90      30.890 -59.994  21.977  1.00 35.81           H  
ATOM   1373  C   VAL A  90      32.683 -61.100  22.442  1.00 35.81           C  
ATOM   1374  CB  VAL A  90      31.384 -61.179  20.245  1.00 35.81           C  
ATOM   1375  HB  VAL A  90      32.283 -61.517  19.729  1.00 35.81           H  
ATOM   1376  O   VAL A  90      33.690 -61.675  22.033  1.00 35.81           O  
ATOM   1377  CG1 VAL A  90      30.580 -62.416  20.666  1.00 35.81           C  
ATOM   1378 HG11 VAL A  90      29.673 -62.115  21.190  1.00 35.81           H  
ATOM   1379 HG12 VAL A  90      31.178 -63.053  21.317  1.00 35.81           H  
ATOM   1380 HG13 VAL A  90      30.305 -62.996  19.785  1.00 35.81           H  
ATOM   1381  CG2 VAL A  90      30.529 -60.401  19.231  1.00 35.81           C  
ATOM   1382 HG21 VAL A  90      30.239 -61.055  18.408  1.00 35.81           H  
ATOM   1383 HG22 VAL A  90      29.632 -60.016  19.716  1.00 35.81           H  
ATOM   1384 HG23 VAL A  90      31.096 -59.569  18.815  1.00 35.81           H  
ATOM   1385  N   ARG A  91      32.345 -61.161  23.743  1.00 34.31           N  
ATOM   1386  H   ARG A  91      31.504 -60.676  24.021  1.00 34.31           H  
ATOM   1387  CA  ARG A  91      33.033 -62.019  24.747  1.00 34.31           C  
ATOM   1388  HA  ARG A  91      34.074 -62.136  24.447  1.00 34.31           H  
ATOM   1389  C   ARG A  91      32.418 -63.435  24.787  1.00 34.31           C  
ATOM   1390  CB  ARG A  91      32.992 -61.370  26.149  1.00 34.31           C  
ATOM   1391  HB2 ARG A  91      33.095 -62.162  26.891  1.00 34.31           H  
ATOM   1392  HB3 ARG A  91      32.020 -60.901  26.303  1.00 34.31           H  
ATOM   1393  O   ARG A  91      31.208 -63.551  24.930  1.00 34.31           O  
ATOM   1394  CG  ARG A  91      34.113 -60.348  26.407  1.00 34.31           C  
ATOM   1395  HG2 ARG A  91      34.033 -59.528  25.694  1.00 34.31           H  
ATOM   1396  HG3 ARG A  91      35.077 -60.840  26.275  1.00 34.31           H  
ATOM   1397  CD  ARG A  91      34.013 -59.798  27.840  1.00 34.31           C  
ATOM   1398  HD2 ARG A  91      33.095 -59.215  27.918  1.00 34.31           H  
ATOM   1399  HD3 ARG A  91      33.958 -60.637  28.533  1.00 34.31           H  
ATOM   1400  NE  ARG A  91      35.172 -58.954  28.196  1.00 34.31           N  
ATOM   1401  HE  ARG A  91      35.870 -58.828  27.477  1.00 34.31           H  
ATOM   1402  NH1 ARG A  91      34.438 -58.270  30.263  1.00 34.31           N  
ATOM   1403 HH11 ARG A  91      33.574 -58.766  30.096  1.00 34.31           H  
ATOM   1404 HH12 ARG A  91      34.565 -57.713  31.096  1.00 34.31           H  
ATOM   1405  NH2 ARG A  91      36.429 -57.589  29.517  1.00 34.31           N  
ATOM   1406 HH21 ARG A  91      36.535 -57.019  30.345  1.00 34.31           H  
ATOM   1407 HH22 ARG A  91      37.097 -57.501  28.765  1.00 34.31           H  
ATOM   1408  CZ  ARG A  91      35.342 -58.280  29.321  1.00 34.31           C  
ATOM   1409  N   GLY A  92      33.241 -64.491  24.687  1.00 30.67           N  
ATOM   1410  H   GLY A  92      34.226 -64.296  24.576  1.00 30.67           H  
ATOM   1411  CA  GLY A  92      32.824 -65.914  24.607  1.00 30.67           C  
ATOM   1412  HA2 GLY A  92      33.606 -66.477  24.099  1.00 30.67           H  
ATOM   1413  HA3 GLY A  92      31.932 -65.974  23.983  1.00 30.67           H  
ATOM   1414  C   GLY A  92      32.504 -66.650  25.934  1.00 30.67           C  
ATOM   1415  O   GLY A  92      32.637 -66.084  27.017  1.00 30.67           O  
ATOM   1416  N   GLU A  93      32.085 -67.926  25.826  1.00 33.13           N  
ATOM   1417  H   GLU A  93      32.073 -68.314  24.894  1.00 33.13           H  
ATOM   1418  CA  GLU A  93      31.422 -68.790  26.841  1.00 33.13           C  
ATOM   1419  HA  GLU A  93      30.668 -68.203  27.365  1.00 33.13           H  
ATOM   1420  C   GLU A  93      32.361 -69.438  27.897  1.00 33.13           C  
ATOM   1421  CB  GLU A  93      30.709 -69.950  26.100  1.00 33.13           C  
ATOM   1422  HB2 GLU A  93      30.289 -70.626  26.845  1.00 33.13           H  
ATOM   1423  HB3 GLU A  93      31.465 -70.498  25.538  1.00 33.13           H  
ATOM   1424  O   GLU A  93      33.277 -70.176  27.540  1.00 33.13           O  
ATOM   1425  CG  GLU A  93      29.574 -69.542  25.142  1.00 33.13           C  
ATOM   1426  HG2 GLU A  93      29.956 -68.808  24.432  1.00 33.13           H  
ATOM   1427  HG3 GLU A  93      28.789 -69.063  25.727  1.00 33.13           H  
ATOM   1428  CD  GLU A  93      28.993 -70.733  24.350  1.00 33.13           C  
ATOM   1429  OE1 GLU A  93      27.790 -70.670  24.017  1.00 33.13           O  
ATOM   1430  OE2 GLU A  93      29.754 -71.689  24.073  1.00 33.13           O  
ATOM   1431  N   ALA A  94      32.114 -69.270  29.207  1.00 39.43           N  
ATOM   1432  H   ALA A  94      31.324 -68.702  29.478  1.00 39.43           H  
ATOM   1433  CA  ALA A  94      32.840 -69.982  30.282  1.00 39.43           C  
ATOM   1434  HA  ALA A  94      33.706 -70.466  29.830  1.00 39.43           H  
ATOM   1435  C   ALA A  94      31.965 -71.076  30.973  1.00 39.43           C  
ATOM   1436  CB  ALA A  94      33.402 -68.956  31.277  1.00 39.43           C  
ATOM   1437  HB1 ALA A  94      34.035 -68.243  30.749  1.00 39.43           H  
ATOM   1438  HB2 ALA A  94      32.582 -68.424  31.759  1.00 39.43           H  
ATOM   1439  HB3 ALA A  94      33.994 -69.467  32.037  1.00 39.43           H  
ATOM   1440  O   ALA A  94      30.797 -70.808  31.256  1.00 39.43           O  
ATOM   1441  N   PRO A  95      32.488 -72.295  31.261  1.00 37.25           N  
ATOM   1442  CA  PRO A  95      31.709 -73.502  31.638  1.00 37.25           C  
ATOM   1443  HA  PRO A  95      30.840 -73.560  30.982  1.00 37.25           H  
ATOM   1444  C   PRO A  95      31.183 -73.560  33.100  1.00 37.25           C  
ATOM   1445  CB  PRO A  95      32.634 -74.682  31.307  1.00 37.25           C  
ATOM   1446  HB2 PRO A  95      32.477 -74.983  30.272  1.00 37.25           H  
ATOM   1447  HB3 PRO A  95      32.480 -75.531  31.973  1.00 37.25           H  
ATOM   1448  O   PRO A  95      31.772 -72.975  34.005  1.00 37.25           O  
ATOM   1449  CG  PRO A  95      34.039 -74.099  31.453  1.00 37.25           C  
ATOM   1450  HG2 PRO A  95      34.768 -74.637  30.847  1.00 37.25           H  
ATOM   1451  HG3 PRO A  95      34.330 -74.110  32.504  1.00 37.25           H  
ATOM   1452  CD  PRO A  95      33.870 -72.659  30.989  1.00 37.25           C  
ATOM   1453  HD2 PRO A  95      34.052 -72.610  29.915  1.00 37.25           H  
ATOM   1454  HD3 PRO A  95      34.563 -72.007  31.519  1.00 37.25           H  
ATOM   1455  N   SER A  96      30.073 -74.288  33.351  1.00 45.05           N  
ATOM   1456  H   SER A  96      29.697 -74.821  32.579  1.00 45.05           H  
ATOM   1457  CA  SER A  96      29.199 -74.126  34.546  1.00 45.05           C  
ATOM   1458  HA  SER A  96      29.326 -73.091  34.861  1.00 45.05           H  
ATOM   1459  C   SER A  96      29.526 -74.988  35.791  1.00 45.05           C  
ATOM   1460  CB  SER A  96      27.712 -74.264  34.153  1.00 45.05           C  
ATOM   1461  HB2 SER A  96      27.183 -73.380  34.510  1.00 45.05           H  
ATOM   1462  HB3 SER A  96      27.608 -74.295  33.069  1.00 45.05           H  
ATOM   1463  O   SER A  96      29.908 -76.150  35.683  1.00 45.05           O  
ATOM   1464  OG  SER A  96      27.085 -75.403  34.724  1.00 45.05           O  
ATOM   1465  HG  SER A  96      27.430 -76.188  34.294  1.00 45.05           H  
ATOM   1466  N   ALA A  97      29.270 -74.437  36.987  1.00 51.63           N  
ATOM   1467  H   ALA A  97      28.928 -73.487  36.987  1.00 51.63           H  
ATOM   1468  CA  ALA A  97      29.588 -75.018  38.302  1.00 51.63           C  
ATOM   1469  HA  ALA A  97      30.566 -75.493  38.234  1.00 51.63           H  
ATOM   1470  C   ALA A  97      28.609 -76.096  38.843  1.00 51.63           C  
ATOM   1471  CB  ALA A  97      29.693 -73.840  39.285  1.00 51.63           C  
ATOM   1472  HB1 ALA A  97      30.436 -73.124  38.932  1.00 51.63           H  
ATOM   1473  HB2 ALA A  97      30.002 -74.208  40.264  1.00 51.63           H  
ATOM   1474  HB3 ALA A  97      28.727 -73.345  39.383  1.00 51.63           H  
ATOM   1475  O   ALA A  97      28.905 -76.736  39.851  1.00 51.63           O  
ATOM   1476  N   LEU A  98      27.441 -76.301  38.220  1.00 52.93           N  
ATOM   1477  H   LEU A  98      27.277 -75.803  37.356  1.00 52.93           H  
ATOM   1478  CA  LEU A  98      26.301 -77.023  38.823  1.00 52.93           C  
ATOM   1479  HA  LEU A  98      26.211 -76.709  39.863  1.00 52.93           H  
ATOM   1480  C   LEU A  98      26.430 -78.557  38.877  1.00 52.93           C  
ATOM   1481  CB  LEU A  98      25.018 -76.616  38.075  1.00 52.93           C  
ATOM   1482  HB2 LEU A  98      24.233 -77.342  38.285  1.00 52.93           H  
ATOM   1483  HB3 LEU A  98      25.213 -76.654  37.003  1.00 52.93           H  
ATOM   1484  O   LEU A  98      25.864 -79.173  39.776  1.00 52.93           O  
ATOM   1485  CG  LEU A  98      24.500 -75.219  38.461  1.00 52.93           C  
ATOM   1486  HG  LEU A  98      25.333 -74.518  38.508  1.00 52.93           H  
ATOM   1487  CD1 LEU A  98      23.516 -74.714  37.407  1.00 52.93           C  
ATOM   1488 HD11 LEU A  98      24.015 -74.643  36.441  1.00 52.93           H  
ATOM   1489 HD12 LEU A  98      22.673 -75.400  37.325  1.00 52.93           H  
ATOM   1490 HD13 LEU A  98      23.150 -73.725  37.684  1.00 52.93           H  
ATOM   1491  CD2 LEU A  98      23.784 -75.237  39.815  1.00 52.93           C  
ATOM   1492 HD21 LEU A  98      24.470 -75.551  40.602  1.00 52.93           H  
ATOM   1493 HD22 LEU A  98      23.417 -74.239  40.051  1.00 52.93           H  
ATOM   1494 HD23 LEU A  98      22.943 -75.929  39.783  1.00 52.93           H  
ATOM   1495  N   ALA A  99      27.204 -79.174  37.978  1.00 54.38           N  
ATOM   1496  H   ALA A  99      27.671 -78.607  37.285  1.00 54.38           H  
ATOM   1497  CA  ALA A  99      27.295 -80.638  37.851  1.00 54.38           C  
ATOM   1498  HA  ALA A  99      26.293 -81.031  37.682  1.00 54.38           H  
ATOM   1499  C   ALA A  99      27.845 -81.362  39.104  1.00 54.38           C  
ATOM   1500  CB  ALA A  99      28.154 -80.943  36.615  1.00 54.38           C  
ATOM   1501  HB1 ALA A  99      28.195 -82.021  36.462  1.00 54.38           H  
ATOM   1502  HB2 ALA A  99      27.711 -80.482  35.732  1.00 54.38           H  
ATOM   1503  HB3 ALA A  99      29.166 -80.564  36.758  1.00 54.38           H  
ATOM   1504  O   ALA A  99      27.766 -82.584  39.204  1.00 54.38           O  
ATOM   1505  N   GLY A 100      28.429 -80.625  40.058  1.00 51.68           N  
ATOM   1506  H   GLY A 100      28.428 -79.622  39.940  1.00 51.68           H  
ATOM   1507  CA  GLY A 100      29.023 -81.186  41.274  1.00 51.68           C  
ATOM   1508  HA2 GLY A 100      29.694 -80.442  41.702  1.00 51.68           H  
ATOM   1509  HA3 GLY A 100      29.612 -82.064  41.009  1.00 51.68           H  
ATOM   1510  C   GLY A 100      28.032 -81.601  42.372  1.00 51.68           C  
ATOM   1511  O   GLY A 100      28.399 -82.419  43.212  1.00 51.68           O  
ATOM   1512  N   LEU A 101      26.808 -81.057  42.403  1.00 54.83           N  
ATOM   1513  H   LEU A 101      26.524 -80.455  41.643  1.00 54.83           H  
ATOM   1514  CA  LEU A 101      25.855 -81.290  43.505  1.00 54.83           C  
ATOM   1515  HA  LEU A 101      26.421 -81.370  44.433  1.00 54.83           H  
ATOM   1516  C   LEU A 101      25.093 -82.629  43.395  1.00 54.83           C  
ATOM   1517  CB  LEU A 101      24.913 -80.070  43.624  1.00 54.83           C  
ATOM   1518  HB2 LEU A 101      24.819 -79.597  42.646  1.00 54.83           H  
ATOM   1519  HB3 LEU A 101      23.915 -80.406  43.905  1.00 54.83           H  
ATOM   1520  O   LEU A 101      24.811 -83.241  44.425  1.00 54.83           O  
ATOM   1521  CG  LEU A 101      25.402 -79.039  44.663  1.00 54.83           C  
ATOM   1522  HG  LEU A 101      26.491 -78.999  44.649  1.00 54.83           H  
ATOM   1523  CD1 LEU A 101      24.882 -77.636  44.349  1.00 54.83           C  
ATOM   1524 HD11 LEU A 101      23.792 -77.638  44.345  1.00 54.83           H  
ATOM   1525 HD12 LEU A 101      25.244 -76.928  45.095  1.00 54.83           H  
ATOM   1526 HD13 LEU A 101      25.239 -77.329  43.366  1.00 54.83           H  
ATOM   1527  CD2 LEU A 101      24.933 -79.411  46.074  1.00 54.83           C  
ATOM   1528 HD21 LEU A 101      25.293 -80.408  46.327  1.00 54.83           H  
ATOM   1529 HD22 LEU A 101      23.844 -79.411  46.115  1.00 54.83           H  
ATOM   1530 HD23 LEU A 101      25.325 -78.695  46.796  1.00 54.83           H  
ATOM   1531  N   ASP A 102      24.828 -83.121  42.182  1.00 58.66           N  
ATOM   1532  H   ASP A 102      25.051 -82.538  41.387  1.00 58.66           H  
ATOM   1533  CA  ASP A 102      23.905 -84.244  41.921  1.00 58.66           C  
ATOM   1534  HA  ASP A 102      22.923 -83.996  42.323  1.00 58.66           H  
ATOM   1535  C   ASP A 102      24.338 -85.584  42.544  1.00 58.66           C  
ATOM   1536  CB  ASP A 102      23.770 -84.434  40.398  1.00 58.66           C  
ATOM   1537  HB2 ASP A 102      23.135 -85.300  40.210  1.00 58.66           H  
ATOM   1538  HB3 ASP A 102      24.754 -84.648  39.981  1.00 58.66           H  
ATOM   1539  O   ASP A 102      23.521 -86.356  43.051  1.00 58.66           O  
ATOM   1540  CG  ASP A 102      23.160 -83.234  39.665  1.00 58.66           C  
ATOM   1541  OD1 ASP A 102      22.372 -82.498  40.294  1.00 58.66           O  
ATOM   1542  OD2 ASP A 102      23.513 -83.056  38.478  1.00 58.66           O  
ATOM   1543  N   ALA A 103      25.640 -85.887  42.535  1.00 58.31           N  
ATOM   1544  H   ALA A 103      26.273 -85.215  42.126  1.00 58.31           H  
ATOM   1545  CA  ALA A 103      26.146 -87.190  42.973  1.00 58.31           C  
ATOM   1546  HA  ALA A 103      25.586 -87.966  42.451  1.00 58.31           H  
ATOM   1547  C   ALA A 103      25.962 -87.443  44.483  1.00 58.31           C  
ATOM   1548  CB  ALA A 103      27.620 -87.298  42.564  1.00 58.31           C  
ATOM   1549  HB1 ALA A 103      28.004 -88.280  42.843  1.00 58.31           H  
ATOM   1550  HB2 ALA A 103      27.713 -87.173  41.486  1.00 58.31           H  
ATOM   1551  HB3 ALA A 103      28.203 -86.528  43.068  1.00 58.31           H  
ATOM   1552  O   ALA A 103      25.887 -88.597  44.910  1.00 58.31           O  
ATOM   1553  N   LEU A 104      25.890 -86.379  45.293  1.00 59.54           N  
ATOM   1554  H   LEU A 104      25.852 -85.464  44.866  1.00 59.54           H  
ATOM   1555  CA  LEU A 104      25.757 -86.474  46.749  1.00 59.54           C  
ATOM   1556  HA  LEU A 104      26.549 -87.121  47.127  1.00 59.54           H  
ATOM   1557  C   LEU A 104      24.409 -87.092  47.159  1.00 59.54           C  
ATOM   1558  CB  LEU A 104      25.915 -85.056  47.335  1.00 59.54           C  
ATOM   1559  HB2 LEU A 104      26.762 -84.558  46.864  1.00 59.54           H  
ATOM   1560  HB3 LEU A 104      25.022 -84.486  47.079  1.00 59.54           H  
ATOM   1561  O   LEU A 104      24.334 -87.833  48.138  1.00 59.54           O  
ATOM   1562  CG  LEU A 104      26.111 -85.026  48.864  1.00 59.54           C  
ATOM   1563  HG  LEU A 104      25.428 -85.726  49.345  1.00 59.54           H  
ATOM   1564  CD1 LEU A 104      27.550 -85.386  49.250  1.00 59.54           C  
ATOM   1565 HD11 LEU A 104      28.246 -84.685  48.789  1.00 59.54           H  
ATOM   1566 HD12 LEU A 104      27.657 -85.350  50.334  1.00 59.54           H  
ATOM   1567 HD13 LEU A 104      27.778 -86.396  48.909  1.00 59.54           H  
ATOM   1568  CD2 LEU A 104      25.811 -83.632  49.413  1.00 59.54           C  
ATOM   1569 HD21 LEU A 104      25.942 -83.621  50.495  1.00 59.54           H  
ATOM   1570 HD22 LEU A 104      26.473 -82.899  48.952  1.00 59.54           H  
ATOM   1571 HD23 LEU A 104      24.778 -83.369  49.184  1.00 59.54           H  
ATOM   1572  N   GLU A 105      23.349 -86.796  46.407  1.00 59.55           N  
ATOM   1573  H   GLU A 105      23.488 -86.229  45.583  1.00 59.55           H  
ATOM   1574  CA  GLU A 105      21.968 -87.115  46.772  1.00 59.55           C  
ATOM   1575  HA  GLU A 105      21.824 -86.833  47.815  1.00 59.55           H  
ATOM   1576  C   GLU A 105      21.658 -88.617  46.646  1.00 59.55           C  
ATOM   1577  CB  GLU A 105      21.037 -86.255  45.896  1.00 59.55           C  
ATOM   1578  HB2 GLU A 105      21.575 -85.367  45.564  1.00 59.55           H  
ATOM   1579  HB3 GLU A 105      20.740 -86.824  45.015  1.00 59.55           H  
ATOM   1580  O   GLU A 105      20.966 -89.197  47.485  1.00 59.55           O  
ATOM   1581  CG  GLU A 105      19.799 -85.780  46.666  1.00 59.55           C  
ATOM   1582  HG2 GLU A 105      20.131 -85.269  47.569  1.00 59.55           H  
ATOM   1583  HG3 GLU A 105      19.217 -86.651  46.969  1.00 59.55           H  
ATOM   1584  CD  GLU A 105      18.909 -84.828  45.848  1.00 59.55           C  
ATOM   1585  OE1 GLU A 105      18.102 -84.120  46.493  1.00 59.55           O  
ATOM   1586  OE2 GLU A 105      19.006 -84.841  44.603  1.00 59.55           O  
ATOM   1587  N   ALA A 106      22.241 -89.275  45.638  1.00 56.16           N  
ATOM   1588  H   ALA A 106      22.813 -88.735  45.004  1.00 56.16           H  
ATOM   1589  CA  ALA A 106      21.943 -90.665  45.293  1.00 56.16           C  
ATOM   1590  HA  ALA A 106      20.869 -90.754  45.133  1.00 56.16           H  
ATOM   1591  C   ALA A 106      22.327 -91.682  46.384  1.00 56.16           C  
ATOM   1592  CB  ALA A 106      22.660 -90.988  43.977  1.00 56.16           C  
ATOM   1593  HB1 ALA A 106      22.327 -90.302  43.198  1.00 56.16           H  
ATOM   1594  HB2 ALA A 106      23.738 -90.888  44.103  1.00 56.16           H  
ATOM   1595  HB3 ALA A 106      22.426 -92.008  43.673  1.00 56.16           H  
ATOM   1596  O   ALA A 106      21.679 -92.721  46.503  1.00 56.16           O  
ATOM   1597  N   ALA A 107      23.372 -91.410  47.173  1.00 60.49           N  
ATOM   1598  H   ALA A 107      23.846 -90.528  47.036  1.00 60.49           H  
ATOM   1599  CA  ALA A 107      23.895 -92.340  48.180  1.00 60.49           C  
ATOM   1600  HA  ALA A 107      23.694 -93.360  47.851  1.00 60.49           H  
ATOM   1601  C   ALA A 107      23.238 -92.193  49.567  1.00 60.49           C  
ATOM   1602  CB  ALA A 107      25.415 -92.168  48.247  1.00 60.49           C  
ATOM   1603  HB1 ALA A 107      25.834 -92.888  48.949  1.00 60.49           H  
ATOM   1604  HB2 ALA A 107      25.850 -92.338  47.262  1.00 60.49           H  
ATOM   1605  HB3 ALA A 107      25.660 -91.159  48.579  1.00 60.49           H  
ATOM   1606  O   ALA A 107      23.386 -93.070  50.419  1.00 60.49           O  
ATOM   1607  N   LEU A 108      22.478 -91.116  49.798  1.00 60.59           N  
ATOM   1608  H   LEU A 108      22.353 -90.453  49.046  1.00 60.59           H  
ATOM   1609  CA  LEU A 108      21.758 -90.876  51.054  1.00 60.59           C  
ATOM   1610  HA  LEU A 108      22.498 -90.792  51.851  1.00 60.59           H  
ATOM   1611  C   LEU A 108      20.791 -92.003  51.501  1.00 60.59           C  
ATOM   1612  CB  LEU A 108      20.989 -89.544  50.945  1.00 60.59           C  
ATOM   1613  HB2 LEU A 108      20.278 -89.476  51.769  1.00 60.59           H  
ATOM   1614  HB3 LEU A 108      20.408 -89.554  50.023  1.00 60.59           H  
ATOM   1615  O   LEU A 108      20.665 -92.193  52.714  1.00 60.59           O  
ATOM   1616  CG  LEU A 108      21.873 -88.284  50.975  1.00 60.59           C  
ATOM   1617  HG  LEU A 108      22.703 -88.399  50.277  1.00 60.59           H  
ATOM   1618  CD1 LEU A 108      21.060 -87.056  50.569  1.00 60.59           C  
ATOM   1619 HD11 LEU A 108      20.583 -87.234  49.605  1.00 60.59           H  
ATOM   1620 HD12 LEU A 108      21.717 -86.191  50.475  1.00 60.59           H  
ATOM   1621 HD13 LEU A 108      20.284 -86.850  51.305  1.00 60.59           H  
ATOM   1622  CD2 LEU A 108      22.421 -88.022  52.382  1.00 60.59           C  
ATOM   1623 HD21 LEU A 108      21.603 -87.928  53.096  1.00 60.59           H  
ATOM   1624 HD22 LEU A 108      23.080 -88.838  52.680  1.00 60.59           H  
ATOM   1625 HD23 LEU A 108      23.003 -87.101  52.373  1.00 60.59           H  
ATOM   1626  N   PRO A 109      20.095 -92.760  50.618  1.00 57.96           N  
ATOM   1627  CA  PRO A 109      19.023 -93.669  51.038  1.00 57.96           C  
ATOM   1628  HA  PRO A 109      18.272 -93.091  51.577  1.00 57.96           H  
ATOM   1629  C   PRO A 109      19.474 -94.833  51.923  1.00 57.96           C  
ATOM   1630  CB  PRO A 109      18.401 -94.218  49.747  1.00 57.96           C  
ATOM   1631  HB2 PRO A 109      17.323 -94.346  49.844  1.00 57.96           H  
ATOM   1632  HB3 PRO A 109      18.868 -95.164  49.472  1.00 57.96           H  
ATOM   1633  O   PRO A 109      18.737 -95.237  52.826  1.00 57.96           O  
ATOM   1634  CG  PRO A 109      18.750 -93.176  48.695  1.00 57.96           C  
ATOM   1635  HG2 PRO A 109      18.809 -93.607  47.695  1.00 57.96           H  
ATOM   1636  HG3 PRO A 109      18.023 -92.364  48.723  1.00 57.96           H  
ATOM   1637  CD  PRO A 109      20.100 -92.665  49.166  1.00 57.96           C  
ATOM   1638  HD2 PRO A 109      20.884 -93.313  48.775  1.00 57.96           H  
ATOM   1639  HD3 PRO A 109      20.230 -91.642  48.813  1.00 57.96           H  
ATOM   1640  N   GLU A 110      20.664 -95.384  51.670  1.00 53.77           N  
ATOM   1641  H   GLU A 110      21.240 -94.997  50.936  1.00 53.77           H  
ATOM   1642  CA  GLU A 110      21.144 -96.575  52.379  1.00 53.77           C  
ATOM   1643  HA  GLU A 110      20.293 -97.233  52.555  1.00 53.77           H  
ATOM   1644  C   GLU A 110      21.701 -96.263  53.771  1.00 53.77           C  
ATOM   1645  CB  GLU A 110      22.152 -97.375  51.536  1.00 53.77           C  
ATOM   1646  HB2 GLU A 110      22.505 -98.199  52.157  1.00 53.77           H  
ATOM   1647  HB3 GLU A 110      23.004 -96.748  51.275  1.00 53.77           H  
ATOM   1648  O   GLU A 110      22.011 -97.195  54.510  1.00 53.77           O  
ATOM   1649  CG  GLU A 110      21.515 -97.955  50.260  1.00 53.77           C  
ATOM   1650  HG2 GLU A 110      21.538 -97.196  49.479  1.00 53.77           H  
ATOM   1651  HG3 GLU A 110      20.469 -98.180  50.468  1.00 53.77           H  
ATOM   1652  CD  GLU A 110      22.186 -99.248  49.758  1.00 53.77           C  
ATOM   1653  OE1 GLU A 110      21.550 -99.923  48.916  1.00 53.77           O  
ATOM   1654  OE2 GLU A 110      23.294 -99.590  50.232  1.00 53.77           O  
ATOM   1655  N   VAL A 111      21.780 -94.979  54.161  1.00 56.93           N  
ATOM   1656  H   VAL A 111      21.484 -94.267  53.509  1.00 56.93           H  
ATOM   1657  CA  VAL A 111      22.299 -94.553  55.469  1.00 56.93           C  
ATOM   1658  HA  VAL A 111      23.323 -94.920  55.547  1.00 56.93           H  
ATOM   1659  C   VAL A 111      21.431 -95.162  56.584  1.00 56.93           C  
ATOM   1660  CB  VAL A 111      22.409 -93.022  55.588  1.00 56.93           C  
ATOM   1661  HB  VAL A 111      21.425 -92.571  55.460  1.00 56.93           H  
ATOM   1662  O   VAL A 111      20.265 -94.753  56.759  1.00 56.93           O  
ATOM   1663  CG1 VAL A 111      22.971 -92.617  56.960  1.00 56.93           C  
ATOM   1664 HG11 VAL A 111      23.944 -93.080  57.123  1.00 56.93           H  
ATOM   1665 HG12 VAL A 111      22.296 -92.925  57.759  1.00 56.93           H  
ATOM   1666 HG13 VAL A 111      23.084 -91.534  57.009  1.00 56.93           H  
ATOM   1667  CG2 VAL A 111      23.367 -92.457  54.527  1.00 56.93           C  
ATOM   1668 HG21 VAL A 111      23.046 -92.739  53.524  1.00 56.93           H  
ATOM   1669 HG22 VAL A 111      24.375 -92.841  54.686  1.00 56.93           H  
ATOM   1670 HG23 VAL A 111      23.383 -91.369  54.586  1.00 56.93           H  
ATOM   1671  N   PRO A 112      21.958 -96.149  57.340  1.00 62.13           N  
ATOM   1672  CA  PRO A 112      21.188 -96.879  58.337  1.00 62.13           C  
ATOM   1673  HA  PRO A 112      20.319 -97.308  57.838  1.00 62.13           H  
ATOM   1674  C   PRO A 112      20.722 -95.966  59.476  1.00 62.13           C  
ATOM   1675  CB  PRO A 112      22.086 -98.020  58.832  1.00 62.13           C  
ATOM   1676  HB2 PRO A 112      22.601 -97.721  59.745  1.00 62.13           H  
ATOM   1677  HB3 PRO A 112      21.520 -98.937  58.997  1.00 62.13           H  
ATOM   1678  O   PRO A 112      21.347 -94.957  59.801  1.00 62.13           O  
ATOM   1679  CG  PRO A 112      23.112 -98.186  57.714  1.00 62.13           C  
ATOM   1680  HG2 PRO A 112      24.051 -98.602  58.080  1.00 62.13           H  
ATOM   1681  HG3 PRO A 112      22.697 -98.802  56.916  1.00 62.13           H  
ATOM   1682  CD  PRO A 112      23.281 -96.756  57.222  1.00 62.13           C  
ATOM   1683  HD2 PRO A 112      23.670 -96.779  56.205  1.00 62.13           H  
ATOM   1684  HD3 PRO A 112      23.978 -96.223  57.869  1.00 62.13           H  
ATOM   1685  N   ALA A 113      19.597 -96.331  60.096  1.00 56.54           N  
ATOM   1686  H   ALA A 113      19.165 -97.195  59.800  1.00 56.54           H  
ATOM   1687  CA  ALA A 113      18.808 -95.441  60.952  1.00 56.54           C  
ATOM   1688  HA  ALA A 113      18.428 -94.626  60.335  1.00 56.54           H  
ATOM   1689  C   ALA A 113      19.575 -94.791  62.120  1.00 56.54           C  
ATOM   1690  CB  ALA A 113      17.615 -96.248  61.482  1.00 56.54           C  
ATOM   1691  HB1 ALA A 113      17.967 -97.075  62.099  1.00 56.54           H  
ATOM   1692  HB2 ALA A 113      17.028 -96.637  60.650  1.00 56.54           H  
ATOM   1693  HB3 ALA A 113      16.981 -95.601  62.087  1.00 56.54           H  
ATOM   1694  O   ALA A 113      19.259 -93.661  62.481  1.00 56.54           O  
ATOM   1695  N   THR A 114      20.559 -95.485  62.700  1.00 59.91           N  
ATOM   1696  H   THR A 114      20.838 -96.369  62.301  1.00 59.91           H  
ATOM   1697  CA  THR A 114      21.278 -95.054  63.912  1.00 59.91           C  
ATOM   1698  HA  THR A 114      20.553 -94.706  64.648  1.00 59.91           H  
ATOM   1699  C   THR A 114      22.241 -93.890  63.695  1.00 59.91           C  
ATOM   1700  CB  THR A 114      22.061 -96.229  64.521  1.00 59.91           C  
ATOM   1701  HB  THR A 114      22.767 -95.862  65.266  1.00 59.91           H  
ATOM   1702  O   THR A 114      22.563 -93.208  64.658  1.00 59.91           O  
ATOM   1703  CG2 THR A 114      21.121 -97.231  65.196  1.00 59.91           C  
ATOM   1704 HG21 THR A 114      20.423 -97.644  64.468  1.00 59.91           H  
ATOM   1705 HG22 THR A 114      21.710 -98.040  65.627  1.00 59.91           H  
ATOM   1706 HG23 THR A 114      20.567 -96.732  65.991  1.00 59.91           H  
ATOM   1707  OG1 THR A 114      22.755 -96.943  63.518  1.00 59.91           O  
ATOM   1708  HG1 THR A 114      23.585 -96.492  63.347  1.00 59.91           H  
ATOM   1709  N   GLU A 115      22.700 -93.655  62.461  1.00 56.67           N  
ATOM   1710  H   GLU A 115      22.407 -94.264  61.711  1.00 56.67           H  
ATOM   1711  CA  GLU A 115      23.704 -92.620  62.145  1.00 56.67           C  
ATOM   1712  HA  GLU A 115      24.174 -92.261  63.060  1.00 56.67           H  
ATOM   1713  C   GLU A 115      23.106 -91.386  61.457  1.00 56.67           C  
ATOM   1714  CB  GLU A 115      24.808 -93.226  61.268  1.00 56.67           C  
ATOM   1715  HB2 GLU A 115      25.461 -92.424  60.925  1.00 56.67           H  
ATOM   1716  HB3 GLU A 115      24.352 -93.701  60.399  1.00 56.67           H  
ATOM   1717  O   GLU A 115      23.760 -90.347  61.352  1.00 56.67           O  
ATOM   1718  CG  GLU A 115      25.658 -94.250  62.035  1.00 56.67           C  
ATOM   1719  HG2 GLU A 115      25.009 -95.044  62.404  1.00 56.67           H  
ATOM   1720  HG3 GLU A 115      26.107 -93.757  62.898  1.00 56.67           H  
ATOM   1721  CD  GLU A 115      26.767 -94.879  61.177  1.00 56.67           C  
ATOM   1722  OE1 GLU A 115      27.365 -95.862  61.670  1.00 56.67           O  
ATOM   1723  OE2 GLU A 115      26.985 -94.416  60.034  1.00 56.67           O  
ATOM   1724  N   ARG A 116      21.842 -91.462  61.013  1.00 62.31           N  
ATOM   1725  H   ARG A 116      21.354 -92.335  61.152  1.00 62.31           H  
ATOM   1726  CA  ARG A 116      21.163 -90.354  60.313  1.00 62.31           C  
ATOM   1727  HA  ARG A 116      21.681 -90.144  59.377  1.00 62.31           H  
ATOM   1728  C   ARG A 116      21.192 -89.055  61.101  1.00 62.31           C  
ATOM   1729  CB  ARG A 116      19.697 -90.701  60.041  1.00 62.31           C  
ATOM   1730  HB2 ARG A 116      19.252 -91.158  60.925  1.00 62.31           H  
ATOM   1731  HB3 ARG A 116      19.152 -89.785  59.814  1.00 62.31           H  
ATOM   1732  O   ARG A 116      21.332 -87.987  60.516  1.00 62.31           O  
ATOM   1733  CG  ARG A 116      19.572 -91.630  58.842  1.00 62.31           C  
ATOM   1734  HG2 ARG A 116      20.076 -92.569  59.069  1.00 62.31           H  
ATOM   1735  HG3 ARG A 116      20.036 -91.178  57.966  1.00 62.31           H  
ATOM   1736  CD  ARG A 116      18.099 -91.901  58.557  1.00 62.31           C  
ATOM   1737  HD2 ARG A 116      17.605 -92.188  59.485  1.00 62.31           H  
ATOM   1738  HD3 ARG A 116      17.639 -90.995  58.163  1.00 62.31           H  
ATOM   1739  NE  ARG A 116      17.989 -92.996  57.587  1.00 62.31           N  
ATOM   1740  HE  ARG A 116      18.852 -93.405  57.260  1.00 62.31           H  
ATOM   1741  NH1 ARG A 116      15.702 -93.091  57.460  1.00 62.31           N  
ATOM   1742 HH11 ARG A 116      15.653 -92.321  58.112  1.00 62.31           H  
ATOM   1743 HH12 ARG A 116      14.874 -93.458  57.013  1.00 62.31           H  
ATOM   1744  NH2 ARG A 116      16.980 -94.454  56.207  1.00 62.31           N  
ATOM   1745 HH21 ARG A 116      17.901 -94.707  55.877  1.00 62.31           H  
ATOM   1746 HH22 ARG A 116      16.177 -94.798  55.701  1.00 62.31           H  
ATOM   1747  CZ  ARG A 116      16.885 -93.507  57.092  1.00 62.31           C  
ATOM   1748  N   GLU A 117      21.054 -89.161  62.415  1.00 67.85           N  
ATOM   1749  H   GLU A 117      20.975 -90.085  62.814  1.00 67.85           H  
ATOM   1750  CA  GLU A 117      21.008 -88.014  63.316  1.00 67.85           C  
ATOM   1751  HA  GLU A 117      20.224 -87.337  62.977  1.00 67.85           H  
ATOM   1752  C   GLU A 117      22.331 -87.231  63.294  1.00 67.85           C  
ATOM   1753  CB  GLU A 117      20.647 -88.546  64.714  1.00 67.85           C  
ATOM   1754  HB2 GLU A 117      21.555 -88.733  65.288  1.00 67.85           H  
ATOM   1755  HB3 GLU A 117      20.118 -89.493  64.602  1.00 67.85           H  
ATOM   1756  O   GLU A 117      22.333 -86.001  63.228  1.00 67.85           O  
ATOM   1757  CG  GLU A 117      19.719 -87.599  65.483  1.00 67.85           C  
ATOM   1758  HG2 GLU A 117      20.276 -86.703  65.757  1.00 67.85           H  
ATOM   1759  HG3 GLU A 117      18.904 -87.303  64.823  1.00 67.85           H  
ATOM   1760  CD  GLU A 117      19.121 -88.250  66.744  1.00 67.85           C  
ATOM   1761  OE1 GLU A 117      18.093 -87.722  67.226  1.00 67.85           O  
ATOM   1762  OE2 GLU A 117      19.676 -89.265  67.223  1.00 67.85           O  
ATOM   1763  N   GLU A 118      23.465 -87.937  63.243  1.00 63.85           N  
ATOM   1764  H   GLU A 118      23.416 -88.945  63.205  1.00 63.85           H  
ATOM   1765  CA  GLU A 118      24.788 -87.311  63.198  1.00 63.85           C  
ATOM   1766  HA  GLU A 118      24.782 -86.475  63.897  1.00 63.85           H  
ATOM   1767  C   GLU A 118      25.100 -86.734  61.805  1.00 63.85           C  
ATOM   1768  CB  GLU A 118      25.844 -88.323  63.680  1.00 63.85           C  
ATOM   1769  HB2 GLU A 118      25.422 -88.911  64.495  1.00 63.85           H  
ATOM   1770  HB3 GLU A 118      26.110 -88.994  62.863  1.00 63.85           H  
ATOM   1771  O   GLU A 118      25.716 -85.668  61.698  1.00 63.85           O  
ATOM   1772  CG  GLU A 118      27.092 -87.601  64.210  1.00 63.85           C  
ATOM   1773  HG2 GLU A 118      27.547 -87.042  63.392  1.00 63.85           H  
ATOM   1774  HG3 GLU A 118      26.781 -86.881  64.967  1.00 63.85           H  
ATOM   1775  CD  GLU A 118      28.153 -88.531  64.823  1.00 63.85           C  
ATOM   1776  OE1 GLU A 118      29.099 -87.971  65.427  1.00 63.85           O  
ATOM   1777  OE2 GLU A 118      28.051 -89.766  64.660  1.00 63.85           O  
ATOM   1778  N   LEU A 119      24.605 -87.376  60.735  1.00 59.11           N  
ATOM   1779  H   LEU A 119      24.134 -88.255  60.895  1.00 59.11           H  
ATOM   1780  CA  LEU A 119      24.695 -86.863  59.362  1.00 59.11           C  
ATOM   1781  HA  LEU A 119      25.748 -86.717  59.122  1.00 59.11           H  
ATOM   1782  C   LEU A 119      23.988 -85.504  59.221  1.00 59.11           C  
ATOM   1783  CB  LEU A 119      24.094 -87.892  58.383  1.00 59.11           C  
ATOM   1784  HB2 LEU A 119      24.491 -88.883  58.602  1.00 59.11           H  
ATOM   1785  HB3 LEU A 119      23.016 -87.928  58.543  1.00 59.11           H  
ATOM   1786  O   LEU A 119      24.570 -84.565  58.673  1.00 59.11           O  
ATOM   1787  CG  LEU A 119      24.367 -87.548  56.904  1.00 59.11           C  
ATOM   1788  HG  LEU A 119      24.301 -86.472  56.749  1.00 59.11           H  
ATOM   1789  CD1 LEU A 119      25.757 -88.023  56.474  1.00 59.11           C  
ATOM   1790 HD11 LEU A 119      25.918 -87.776  55.425  1.00 59.11           H  
ATOM   1791 HD12 LEU A 119      26.520 -87.526  57.073  1.00 59.11           H  
ATOM   1792 HD13 LEU A 119      25.841 -89.102  56.603  1.00 59.11           H  
ATOM   1793  CD2 LEU A 119      23.330 -88.205  55.998  1.00 59.11           C  
ATOM   1794 HD21 LEU A 119      23.537 -87.938  54.962  1.00 59.11           H  
ATOM   1795 HD22 LEU A 119      23.368 -89.289  56.106  1.00 59.11           H  
ATOM   1796 HD23 LEU A 119      22.334 -87.846  56.256  1.00 59.11           H  
ATOM   1797  N   VAL A 120      22.765 -85.383  59.755  1.00 65.37           N  
ATOM   1798  H   VAL A 120      22.360 -86.199  60.192  1.00 65.37           H  
ATOM   1799  CA  VAL A 120      21.975 -84.138  59.731  1.00 65.37           C  
ATOM   1800  HA  VAL A 120      21.826 -83.832  58.695  1.00 65.37           H  
ATOM   1801  C   VAL A 120      22.730 -83.009  60.423  1.00 65.37           C  
ATOM   1802  CB  VAL A 120      20.589 -84.343  60.376  1.00 65.37           C  
ATOM   1803  HB  VAL A 120      20.710 -84.829  61.344  1.00 65.37           H  
ATOM   1804  O   VAL A 120      22.955 -81.963  59.816  1.00 65.37           O  
ATOM   1805  CG1 VAL A 120      19.831 -83.024  60.585  1.00 65.37           C  
ATOM   1806 HG11 VAL A 120      20.327 -82.406  61.333  1.00 65.37           H  
ATOM   1807 HG12 VAL A 120      18.823 -83.227  60.947  1.00 65.37           H  
ATOM   1808 HG13 VAL A 120      19.768 -82.467  59.650  1.00 65.37           H  
ATOM   1809  CG2 VAL A 120      19.712 -85.230  59.483  1.00 65.37           C  
ATOM   1810 HG21 VAL A 120      18.780 -85.459  60.000  1.00 65.37           H  
ATOM   1811 HG22 VAL A 120      19.489 -84.713  58.550  1.00 65.37           H  
ATOM   1812 HG23 VAL A 120      20.220 -86.165  59.249  1.00 65.37           H  
ATOM   1813  N   GLN A 121      23.225 -83.243  61.641  1.00 65.41           N  
ATOM   1814  H   GLN A 121      23.013 -84.123  62.091  1.00 65.41           H  
ATOM   1815  CA  GLN A 121      23.993 -82.232  62.377  1.00 65.41           C  
ATOM   1816  HA  GLN A 121      23.374 -81.347  62.525  1.00 65.41           H  
ATOM   1817  C   GLN A 121      25.262 -81.799  61.634  1.00 65.41           C  
ATOM   1818  CB  GLN A 121      24.412 -82.796  63.736  1.00 65.41           C  
ATOM   1819  HB2 GLN A 121      25.164 -82.136  64.169  1.00 65.41           H  
ATOM   1820  HB3 GLN A 121      24.857 -83.783  63.604  1.00 65.41           H  
ATOM   1821  O   GLN A 121      25.779 -80.692  61.827  1.00 65.41           O  
ATOM   1822  CG  GLN A 121      23.243 -82.884  64.718  1.00 65.41           C  
ATOM   1823  HG2 GLN A 121      22.792 -81.899  64.835  1.00 65.41           H  
ATOM   1824  HG3 GLN A 121      22.483 -83.562  64.327  1.00 65.41           H  
ATOM   1825  CD  GLN A 121      23.687 -83.386  66.087  1.00 65.41           C  
ATOM   1826  NE2 GLN A 121      22.772 -83.530  67.016  1.00 65.41           N  
ATOM   1827 HE21 GLN A 121      23.074 -83.974  67.872  1.00 65.41           H  
ATOM   1828 HE22 GLN A 121      21.797 -83.413  66.777  1.00 65.41           H  
ATOM   1829  OE1 GLN A 121      24.854 -83.635  66.360  1.00 65.41           O  
ATOM   1830  N   ARG A 122      25.824 -82.679  60.800  1.00 62.39           N  
ATOM   1831  H   ARG A 122      25.384 -83.582  60.694  1.00 62.39           H  
ATOM   1832  CA  ARG A 122      27.002 -82.355  59.999  1.00 62.39           C  
ATOM   1833  HA  ARG A 122      27.661 -81.737  60.609  1.00 62.39           H  
ATOM   1834  C   ARG A 122      26.644 -81.485  58.795  1.00 62.39           C  
ATOM   1835  CB  ARG A 122      27.741 -83.649  59.644  1.00 62.39           C  
ATOM   1836  HB2 ARG A 122      27.606 -84.368  60.452  1.00 62.39           H  
ATOM   1837  HB3 ARG A 122      27.334 -84.080  58.729  1.00 62.39           H  
ATOM   1838  O   ARG A 122      27.330 -80.485  58.588  1.00 62.39           O  
ATOM   1839  CG  ARG A 122      29.241 -83.387  59.495  1.00 62.39           C  
ATOM   1840  HG2 ARG A 122      29.419 -82.778  58.608  1.00 62.39           H  
ATOM   1841  HG3 ARG A 122      29.611 -82.861  60.375  1.00 62.39           H  
ATOM   1842  CD  ARG A 122      29.979 -84.718  59.370  1.00 62.39           C  
ATOM   1843  HD2 ARG A 122      29.612 -85.241  58.487  1.00 62.39           H  
ATOM   1844  HD3 ARG A 122      29.763 -85.325  60.249  1.00 62.39           H  
ATOM   1845  NE  ARG A 122      31.434 -84.513  59.255  1.00 62.39           N  
ATOM   1846  HE  ARG A 122      31.756 -83.560  59.166  1.00 62.39           H  
ATOM   1847  NH1 ARG A 122      32.010 -86.734  59.224  1.00 62.39           N  
ATOM   1848 HH11 ARG A 122      32.703 -87.467  59.167  1.00 62.39           H  
ATOM   1849 HH12 ARG A 122      31.038 -86.983  59.338  1.00 62.39           H  
ATOM   1850  NH2 ARG A 122      33.601 -85.176  59.042  1.00 62.39           N  
ATOM   1851 HH21 ARG A 122      34.277 -85.921  58.952  1.00 62.39           H  
ATOM   1852 HH22 ARG A 122      33.891 -84.213  58.955  1.00 62.39           H  
ATOM   1853  CZ  ARG A 122      32.338 -85.472  59.177  1.00 62.39           C  
ATOM   1854  N   LEU A 123      25.558 -81.794  58.083  1.00 63.88           N  
ATOM   1855  H   LEU A 123      25.041 -82.622  58.343  1.00 63.88           H  
ATOM   1856  CA  LEU A 123      25.016 -80.947  57.009  1.00 63.88           C  
ATOM   1857  HA  LEU A 123      25.790 -80.780  56.260  1.00 63.88           H  
ATOM   1858  C   LEU A 123      24.608 -79.560  57.536  1.00 63.88           C  
ATOM   1859  CB  LEU A 123      23.819 -81.665  56.352  1.00 63.88           C  
ATOM   1860  HB2 LEU A 123      23.195 -82.092  57.137  1.00 63.88           H  
ATOM   1861  HB3 LEU A 123      23.212 -80.934  55.819  1.00 63.88           H  
ATOM   1862  O   LEU A 123      24.948 -78.542  56.936  1.00 63.88           O  
ATOM   1863  CG  LEU A 123      24.221 -82.773  55.360  1.00 63.88           C  
ATOM   1864  HG  LEU A 123      25.022 -83.376  55.789  1.00 63.88           H  
ATOM   1865  CD1 LEU A 123      23.030 -83.690  55.080  1.00 63.88           C  
ATOM   1866 HD11 LEU A 123      23.322 -84.471  54.378  1.00 63.88           H  
ATOM   1867 HD12 LEU A 123      22.703 -84.159  56.008  1.00 63.88           H  
ATOM   1868 HD13 LEU A 123      22.207 -83.116  54.654  1.00 63.88           H  
ATOM   1869  CD2 LEU A 123      24.695 -82.185  54.027  1.00 63.88           C  
ATOM   1870 HD21 LEU A 123      23.903 -81.587  53.576  1.00 63.88           H  
ATOM   1871 HD22 LEU A 123      24.959 -82.991  53.343  1.00 63.88           H  
ATOM   1872 HD23 LEU A 123      25.575 -81.559  54.178  1.00 63.88           H  
ATOM   1873  N   GLU A 124      23.976 -79.494  58.710  1.00 66.29           N  
ATOM   1874  H   GLU A 124      23.649 -80.355  59.126  1.00 66.29           H  
ATOM   1875  CA  GLU A 124      23.624 -78.232  59.376  1.00 66.29           C  
ATOM   1876  HA  GLU A 124      23.002 -77.628  58.715  1.00 66.29           H  
ATOM   1877  C   GLU A 124      24.853 -77.403  59.751  1.00 66.29           C  
ATOM   1878  CB  GLU A 124      22.845 -78.517  60.660  1.00 66.29           C  
ATOM   1879  HB2 GLU A 124      23.380 -79.277  61.230  1.00 66.29           H  
ATOM   1880  HB3 GLU A 124      22.806 -77.605  61.255  1.00 66.29           H  
ATOM   1881  O   GLU A 124      24.855 -76.181  59.593  1.00 66.29           O  
ATOM   1882  CG  GLU A 124      21.405 -78.968  60.396  1.00 66.29           C  
ATOM   1883  HG2 GLU A 124      20.895 -78.181  59.841  1.00 66.29           H  
ATOM   1884  HG3 GLU A 124      21.405 -79.867  59.780  1.00 66.29           H  
ATOM   1885  CD  GLU A 124      20.656 -79.247  61.707  1.00 66.29           C  
ATOM   1886  OE1 GLU A 124      19.414 -79.108  61.695  1.00 66.29           O  
ATOM   1887  OE2 GLU A 124      21.326 -79.581  62.715  1.00 66.29           O  
ATOM   1888  N   ARG A 125      25.933 -78.045  60.218  1.00 63.18           N  
ATOM   1889  H   ARG A 125      25.865 -79.040  60.377  1.00 63.18           H  
ATOM   1890  CA  ARG A 125      27.189 -77.332  60.485  1.00 63.18           C  
ATOM   1891  HA  ARG A 125      26.953 -76.437  61.060  1.00 63.18           H  
ATOM   1892  C   ARG A 125      27.835 -76.807  59.214  1.00 63.18           C  
ATOM   1893  CB  ARG A 125      28.171 -78.190  61.286  1.00 63.18           C  
ATOM   1894  HB2 ARG A 125      28.100 -79.230  60.968  1.00 63.18           H  
ATOM   1895  HB3 ARG A 125      29.186 -77.840  61.099  1.00 63.18           H  
ATOM   1896  O   ARG A 125      28.412 -75.728  59.284  1.00 63.18           O  
ATOM   1897  CG  ARG A 125      27.889 -78.051  62.787  1.00 63.18           C  
ATOM   1898  HG2 ARG A 125      27.958 -76.999  63.064  1.00 63.18           H  
ATOM   1899  HG3 ARG A 125      26.882 -78.401  63.010  1.00 63.18           H  
ATOM   1900  CD  ARG A 125      28.905 -78.834  63.619  1.00 63.18           C  
ATOM   1901  HD2 ARG A 125      28.743 -78.575  64.665  1.00 63.18           H  
ATOM   1902  HD3 ARG A 125      29.915 -78.538  63.335  1.00 63.18           H  
ATOM   1903  NE  ARG A 125      28.730 -80.285  63.427  1.00 63.18           N  
ATOM   1904  HE  ARG A 125      28.163 -80.556  62.636  1.00 63.18           H  
ATOM   1905  NH1 ARG A 125      29.548 -80.986  65.455  1.00 63.18           N  
ATOM   1906 HH11 ARG A 125      29.704 -80.024  65.720  1.00 63.18           H  
ATOM   1907 HH12 ARG A 125      29.694 -81.741  66.110  1.00 63.18           H  
ATOM   1908  NH2 ARG A 125      28.767 -82.486  64.003  1.00 63.18           N  
ATOM   1909 HH21 ARG A 125      28.236 -82.715  63.175  1.00 63.18           H  
ATOM   1910 HH22 ARG A 125      28.869 -83.209  64.701  1.00 63.18           H  
ATOM   1911  CZ  ARG A 125      29.021 -81.241  64.289  1.00 63.18           C  
ATOM   1912  N   MET A 126      27.717 -77.501  58.078  1.00 54.98           N  
ATOM   1913  H   MET A 126      27.223 -78.382  58.092  1.00 54.98           H  
ATOM   1914  CA  MET A 126      28.155 -76.945  56.790  1.00 54.98           C  
ATOM   1915  HA  MET A 126      29.208 -76.671  56.863  1.00 54.98           H  
ATOM   1916  C   MET A 126      27.384 -75.656  56.475  1.00 54.98           C  
ATOM   1917  CB  MET A 126      28.004 -77.960  55.645  1.00 54.98           C  
ATOM   1918  HB2 MET A 126      28.222 -77.449  54.708  1.00 54.98           H  
ATOM   1919  HB3 MET A 126      26.979 -78.328  55.591  1.00 54.98           H  
ATOM   1920  O   MET A 126      28.002 -74.633  56.191  1.00 54.98           O  
ATOM   1921  CG  MET A 126      28.959 -79.151  55.778  1.00 54.98           C  
ATOM   1922  HG2 MET A 126      28.814 -79.610  56.755  1.00 54.98           H  
ATOM   1923  HG3 MET A 126      29.984 -78.786  55.726  1.00 54.98           H  
ATOM   1924  SD  MET A 126      28.739 -80.445  54.524  1.00 54.98           S  
ATOM   1925  CE  MET A 126      29.194 -79.550  53.010  1.00 54.98           C  
ATOM   1926  HE1 MET A 126      28.479 -78.750  52.820  1.00 54.98           H  
ATOM   1927  HE2 MET A 126      29.177 -80.240  52.167  1.00 54.98           H  
ATOM   1928  HE3 MET A 126      30.195 -79.132  53.112  1.00 54.98           H  
ATOM   1929  N   LEU A 127      26.057 -75.681  56.632  1.00 59.75           N  
ATOM   1930  H   LEU A 127      25.630 -76.569  56.854  1.00 59.75           H  
ATOM   1931  CA  LEU A 127      25.167 -74.522  56.474  1.00 59.75           C  
ATOM   1932  HA  LEU A 127      25.247 -74.150  55.452  1.00 59.75           H  
ATOM   1933  C   LEU A 127      25.533 -73.356  57.403  1.00 59.75           C  
ATOM   1934  CB  LEU A 127      23.722 -74.992  56.749  1.00 59.75           C  
ATOM   1935  HB2 LEU A 127      23.211 -74.285  57.403  1.00 59.75           H  
ATOM   1936  HB3 LEU A 127      23.750 -75.942  57.281  1.00 59.75           H  
ATOM   1937  O   LEU A 127      25.629 -72.209  56.970  1.00 59.75           O  
ATOM   1938  CG  LEU A 127      22.887 -75.173  55.475  1.00 59.75           C  
ATOM   1939  HG  LEU A 127      23.511 -75.582  54.681  1.00 59.75           H  
ATOM   1940  CD1 LEU A 127      21.742 -76.149  55.739  1.00 59.75           C  
ATOM   1941 HD11 LEU A 127      21.110 -75.785  56.549  1.00 59.75           H  
ATOM   1942 HD12 LEU A 127      21.142 -76.263  54.836  1.00 59.75           H  
ATOM   1943 HD13 LEU A 127      22.146 -77.126  56.007  1.00 59.75           H  
ATOM   1944  CD2 LEU A 127      22.299 -73.833  55.026  1.00 59.75           C  
ATOM   1945 HD21 LEU A 127      21.741 -73.975  54.101  1.00 59.75           H  
ATOM   1946 HD22 LEU A 127      21.630 -73.437  55.790  1.00 59.75           H  
ATOM   1947 HD23 LEU A 127      23.103 -73.120  54.841  1.00 59.75           H  
ATOM   1948  N   ALA A 128      25.737 -73.637  58.689  1.00 59.09           N  
ATOM   1949  H   ALA A 128      25.576 -74.586  58.996  1.00 59.09           H  
ATOM   1950  CA  ALA A 128      26.021 -72.612  59.686  1.00 59.09           C  
ATOM   1951  HA  ALA A 128      25.319 -71.789  59.548  1.00 59.09           H  
ATOM   1952  C   ALA A 128      27.437 -72.036  59.542  1.00 59.09           C  
ATOM   1953  CB  ALA A 128      25.795 -73.212  61.077  1.00 59.09           C  
ATOM   1954  HB1 ALA A 128      25.962 -72.448  61.837  1.00 59.09           H  
ATOM   1955  HB2 ALA A 128      26.485 -74.040  61.242  1.00 59.09           H  
ATOM   1956  HB3 ALA A 128      24.773 -73.580  61.158  1.00 59.09           H  
ATOM   1957  O   ALA A 128      27.625 -70.827  59.682  1.00 59.09           O  
ATOM   1958  N   ALA A 129      28.431 -72.884  59.259  1.00 52.53           N  
ATOM   1959  H   ALA A 129      28.222 -73.864  59.138  1.00 52.53           H  
ATOM   1960  CA  ALA A 129      29.819 -72.458  59.094  1.00 52.53           C  
ATOM   1961  HA  ALA A 129      30.104 -71.854  59.955  1.00 52.53           H  
ATOM   1962  C   ALA A 129      30.014 -71.587  57.846  1.00 52.53           C  
ATOM   1963  CB  ALA A 129      30.726 -73.692  59.054  1.00 52.53           C  
ATOM   1964  HB1 ALA A 129      31.765 -73.377  58.964  1.00 52.53           H  
ATOM   1965  HB2 ALA A 129      30.608 -74.271  59.970  1.00 52.53           H  
ATOM   1966  HB3 ALA A 129      30.470 -74.313  58.195  1.00 52.53           H  
ATOM   1967  O   ALA A 129      30.856 -70.691  57.865  1.00 52.53           O  
ATOM   1968  N   LEU A 130      29.194 -71.787  56.808  1.00 47.84           N  
ATOM   1969  H   LEU A 130      28.564 -72.576  56.835  1.00 47.84           H  
ATOM   1970  CA  LEU A 130      29.179 -70.952  55.604  1.00 47.84           C  
ATOM   1971  HA  LEU A 130      30.188 -70.932  55.193  1.00 47.84           H  
ATOM   1972  C   LEU A 130      28.817 -69.476  55.868  1.00 47.84           C  
ATOM   1973  CB  LEU A 130      28.232 -71.596  54.565  1.00 47.84           C  
ATOM   1974  HB2 LEU A 130      27.699 -70.820  54.016  1.00 47.84           H  
ATOM   1975  HB3 LEU A 130      27.475 -72.186  55.083  1.00 47.84           H  
ATOM   1976  O   LEU A 130      29.013 -68.658  54.976  1.00 47.84           O  
ATOM   1977  CG  LEU A 130      28.971 -72.488  53.550  1.00 47.84           C  
ATOM   1978  HG  LEU A 130      29.756 -73.047  54.060  1.00 47.84           H  
ATOM   1979  CD1 LEU A 130      28.017 -73.489  52.899  1.00 47.84           C  
ATOM   1980 HD11 LEU A 130      27.576 -74.131  53.662  1.00 47.84           H  
ATOM   1981 HD12 LEU A 130      27.221 -72.959  52.375  1.00 47.84           H  
ATOM   1982 HD13 LEU A 130      28.563 -74.111  52.190  1.00 47.84           H  
ATOM   1983  CD2 LEU A 130      29.592 -71.642  52.435  1.00 47.84           C  
ATOM   1984 HD21 LEU A 130      30.140 -72.284  51.745  1.00 47.84           H  
ATOM   1985 HD22 LEU A 130      28.815 -71.111  51.886  1.00 47.84           H  
ATOM   1986 HD23 LEU A 130      30.283 -70.913  52.858  1.00 47.84           H  
ATOM   1987  N   ARG A 131      28.324 -69.095  57.062  1.00 51.58           N  
ATOM   1988  H   ARG A 131      28.186 -69.809  57.763  1.00 51.58           H  
ATOM   1989  CA  ARG A 131      27.953 -67.696  57.361  1.00 51.58           C  
ATOM   1990  HA  ARG A 131      27.449 -67.308  56.476  1.00 51.58           H  
ATOM   1991  C   ARG A 131      29.141 -66.740  57.538  1.00 51.58           C  
ATOM   1992  CB  ARG A 131      26.983 -67.582  58.547  1.00 51.58           C  
ATOM   1993  HB2 ARG A 131      27.076 -68.455  59.194  1.00 51.58           H  
ATOM   1994  HB3 ARG A 131      27.240 -66.696  59.129  1.00 51.58           H  
ATOM   1995  O   ARG A 131      29.316 -65.872  56.691  1.00 51.58           O  
ATOM   1996  CG  ARG A 131      25.517 -67.445  58.172  1.00 51.58           C  
ATOM   1997  HG2 ARG A 131      25.178 -68.366  57.697  1.00 51.58           H  
ATOM   1998  HG3 ARG A 131      25.371 -66.600  57.499  1.00 51.58           H  
ATOM   1999  CD  ARG A 131      24.771 -67.209  59.488  1.00 51.58           C  
ATOM   2000  HD2 ARG A 131      25.029 -66.222  59.872  1.00 51.58           H  
ATOM   2001  HD3 ARG A 131      25.088 -67.964  60.207  1.00 51.58           H  
ATOM   2002  NE  ARG A 131      23.319 -67.306  59.308  1.00 51.58           N  
ATOM   2003  HE  ARG A 131      22.985 -67.368  58.357  1.00 51.58           H  
ATOM   2004  NH1 ARG A 131      22.761 -67.310  61.536  1.00 51.58           N  
ATOM   2005 HH11 ARG A 131      23.737 -67.181  61.765  1.00 51.58           H  
ATOM   2006 HH12 ARG A 131      22.061 -67.378  62.260  1.00 51.58           H  
ATOM   2007  NH2 ARG A 131      21.168 -67.550  59.987  1.00 51.58           N  
ATOM   2008 HH21 ARG A 131      20.880 -67.623  59.022  1.00 51.58           H  
ATOM   2009 HH22 ARG A 131      20.476 -67.629  60.719  1.00 51.58           H  
ATOM   2010  CZ  ARG A 131      22.427 -67.386  60.276  1.00 51.58           C  
ATOM   2011  N   PRO A 132      29.879 -66.751  58.670  1.00 42.73           N  
ATOM   2012  CA  PRO A 132      30.628 -65.556  59.067  1.00 42.73           C  
ATOM   2013  HA  PRO A 132      30.109 -64.657  58.732  1.00 42.73           H  
ATOM   2014  C   PRO A 132      32.043 -65.538  58.496  1.00 42.73           C  
ATOM   2015  CB  PRO A 132      30.662 -65.568  60.605  1.00 42.73           C  
ATOM   2016  HB2 PRO A 132      31.676 -65.745  60.963  1.00 42.73           H  
ATOM   2017  HB3 PRO A 132      30.287 -64.629  61.013  1.00 42.73           H  
ATOM   2018  O   PRO A 132      32.583 -64.480  58.194  1.00 42.73           O  
ATOM   2019  CG  PRO A 132      29.768 -66.740  61.019  1.00 42.73           C  
ATOM   2020  HG2 PRO A 132      30.134 -67.231  61.921  1.00 42.73           H  
ATOM   2021  HG3 PRO A 132      28.744 -66.394  61.156  1.00 42.73           H  
ATOM   2022  CD  PRO A 132      29.842 -67.659  59.807  1.00 42.73           C  
ATOM   2023  HD2 PRO A 132      29.022 -68.378  59.799  1.00 42.73           H  
ATOM   2024  HD3 PRO A 132      30.774 -68.222  59.838  1.00 42.73           H  
ATOM   2025  N   VAL A 133      32.668 -66.715  58.380  1.00 37.86           N  
ATOM   2026  H   VAL A 133      32.137 -67.554  58.562  1.00 37.86           H  
ATOM   2027  CA  VAL A 133      34.116 -66.855  58.144  1.00 37.86           C  
ATOM   2028  HA  VAL A 133      34.629 -66.213  58.859  1.00 37.86           H  
ATOM   2029  C   VAL A 133      34.535 -66.345  56.756  1.00 37.86           C  
ATOM   2030  CB  VAL A 133      34.574 -68.305  58.420  1.00 37.86           C  
ATOM   2031  HB  VAL A 133      34.119 -68.971  57.686  1.00 37.86           H  
ATOM   2032  O   VAL A 133      35.712 -66.091  56.536  1.00 37.86           O  
ATOM   2033  CG1 VAL A 133      36.098 -68.474  58.361  1.00 37.86           C  
ATOM   2034 HG11 VAL A 133      36.586 -67.747  59.011  1.00 37.86           H  
ATOM   2035 HG12 VAL A 133      36.453 -68.335  57.340  1.00 37.86           H  
ATOM   2036 HG13 VAL A 133      36.380 -69.481  58.667  1.00 37.86           H  
ATOM   2037  CG2 VAL A 133      34.140 -68.763  59.826  1.00 37.86           C  
ATOM   2038 HG21 VAL A 133      34.527 -69.762  60.024  1.00 37.86           H  
ATOM   2039 HG22 VAL A 133      33.053 -68.815  59.894  1.00 37.86           H  
ATOM   2040 HG23 VAL A 133      34.524 -68.074  60.579  1.00 37.86           H  
ATOM   2041  N   ALA A 134      33.572 -66.061  55.874  1.00 36.02           N  
ATOM   2042  H   ALA A 134      32.619 -66.267  56.137  1.00 36.02           H  
ATOM   2043  CA  ALA A 134      33.751 -65.319  54.626  1.00 36.02           C  
ATOM   2044  HA  ALA A 134      34.475 -65.851  54.009  1.00 36.02           H  
ATOM   2045  C   ALA A 134      34.293 -63.875  54.803  1.00 36.02           C  
ATOM   2046  CB  ALA A 134      32.395 -65.332  53.903  1.00 36.02           C  
ATOM   2047  HB1 ALA A 134      32.494 -64.839  52.937  1.00 36.02           H  
ATOM   2048  HB2 ALA A 134      32.066 -66.358  53.738  1.00 36.02           H  
ATOM   2049  HB3 ALA A 134      31.648 -64.803  54.495  1.00 36.02           H  
ATOM   2050  O   ALA A 134      34.571 -63.218  53.806  1.00 36.02           O  
ATOM   2051  N   GLN A 135      34.450 -63.377  56.041  1.00 34.12           N  
ATOM   2052  H   GLN A 135      34.097 -63.926  56.812  1.00 34.12           H  
ATOM   2053  CA  GLN A 135      35.061 -62.075  56.348  1.00 34.12           C  
ATOM   2054  HA  GLN A 135      34.913 -61.411  55.496  1.00 34.12           H  
ATOM   2055  C   GLN A 135      36.585 -62.068  56.619  1.00 34.12           C  
ATOM   2056  CB  GLN A 135      34.356 -61.446  57.565  1.00 34.12           C  
ATOM   2057  HB2 GLN A 135      34.980 -60.639  57.950  1.00 34.12           H  
ATOM   2058  HB3 GLN A 135      34.255 -62.193  58.352  1.00 34.12           H  
ATOM   2059  O   GLN A 135      37.233 -61.108  56.225  1.00 34.12           O  
ATOM   2060  CG  GLN A 135      32.984 -60.841  57.240  1.00 34.12           C  
ATOM   2061  HG2 GLN A 135      33.104 -60.106  56.444  1.00 34.12           H  
ATOM   2062  HG3 GLN A 135      32.314 -61.625  56.886  1.00 34.12           H  
ATOM   2063  CD  GLN A 135      32.338 -60.160  58.448  1.00 34.12           C  
ATOM   2064  NE2 GLN A 135      31.414 -59.249  58.231  1.00 34.12           N  
ATOM   2065 HE21 GLN A 135      31.168 -58.989  57.286  1.00 34.12           H  
ATOM   2066 HE22 GLN A 135      31.035 -58.798  59.051  1.00 34.12           H  
ATOM   2067  OE1 GLN A 135      32.627 -60.424  59.604  1.00 34.12           O  
ATOM   2068  N   ALA A 136      37.168 -63.011  57.378  1.00 27.38           N  
ATOM   2069  H   ALA A 136      36.659 -63.858  57.583  1.00 27.38           H  
ATOM   2070  CA  ALA A 136      38.403 -62.705  58.138  1.00 27.38           C  
ATOM   2071  HA  ALA A 136      38.322 -61.665  58.454  1.00 27.38           H  
ATOM   2072  C   ALA A 136      39.757 -62.764  57.371  1.00 27.38           C  
ATOM   2073  CB  ALA A 136      38.422 -63.530  59.433  1.00 27.38           C  
ATOM   2074  HB1 ALA A 136      38.467 -64.593  59.199  1.00 27.38           H  
ATOM   2075  HB2 ALA A 136      39.294 -63.254  60.025  1.00 27.38           H  
ATOM   2076  HB3 ALA A 136      37.521 -63.325  60.011  1.00 27.38           H  
ATOM   2077  O   ALA A 136      40.575 -61.871  57.548  1.00 27.38           O  
ATOM   2078  N   ALA A 137      40.093 -63.802  56.596  1.00 26.84           N  
ATOM   2079  H   ALA A 137      40.301 -63.546  55.641  1.00 26.84           H  
ATOM   2080  CA  ALA A 137      40.969 -64.874  57.113  1.00 26.84           C  
ATOM   2081  HA  ALA A 137      41.179 -64.651  58.159  1.00 26.84           H  
ATOM   2082  C   ALA A 137      42.376 -65.024  56.441  1.00 26.84           C  
ATOM   2083  CB  ALA A 137      40.171 -66.190  57.076  1.00 26.84           C  
ATOM   2084  HB1 ALA A 137      40.017 -66.491  56.039  1.00 26.84           H  
ATOM   2085  HB2 ALA A 137      40.723 -66.974  57.595  1.00 26.84           H  
ATOM   2086  HB3 ALA A 137      39.200 -66.061  57.553  1.00 26.84           H  
ATOM   2087  O   ALA A 137      42.954 -66.111  56.503  1.00 26.84           O  
ATOM   2088  N   ASP A 138      42.939 -63.999  55.786  1.00 25.53           N  
ATOM   2089  H   ASP A 138      42.476 -63.101  55.795  1.00 25.53           H  
ATOM   2090  CA  ASP A 138      44.090 -64.145  54.856  1.00 25.53           C  
ATOM   2091  HA  ASP A 138      43.893 -64.993  54.200  1.00 25.53           H  
ATOM   2092  C   ASP A 138      45.448 -64.433  55.545  1.00 25.53           C  
ATOM   2093  CB  ASP A 138      44.204 -62.882  53.974  1.00 25.53           C  
ATOM   2094  HB2 ASP A 138      44.072 -61.994  54.592  1.00 25.53           H  
ATOM   2095  HB3 ASP A 138      45.209 -62.845  53.554  1.00 25.53           H  
ATOM   2096  O   ASP A 138      46.017 -63.556  56.188  1.00 25.53           O  
ATOM   2097  CG  ASP A 138      43.230 -62.846  52.792  1.00 25.53           C  
ATOM   2098  OD1 ASP A 138      42.752 -63.933  52.398  1.00 25.53           O  
ATOM   2099  OD2 ASP A 138      42.998 -61.729  52.282  1.00 25.53           O  
ATOM   2100  N   ALA A 139      45.997 -65.658  55.440  1.00 24.35           N  
ATOM   2101  H   ALA A 139      45.468 -66.331  54.905  1.00 24.35           H  
ATOM   2102  CA  ALA A 139      46.950 -66.174  56.448  1.00 24.35           C  
ATOM   2103  HA  ALA A 139      47.018 -65.434  57.245  1.00 24.35           H  
ATOM   2104  C   ALA A 139      48.436 -66.464  56.066  1.00 24.35           C  
ATOM   2105  CB  ALA A 139      46.299 -67.408  57.091  1.00 24.35           C  
ATOM   2106  HB1 ALA A 139      45.322 -67.135  57.491  1.00 24.35           H  
ATOM   2107  HB2 ALA A 139      46.921 -67.773  57.908  1.00 24.35           H  
ATOM   2108  HB3 ALA A 139      46.163 -68.194  56.348  1.00 24.35           H  
ATOM   2109  O   ALA A 139      49.338 -65.945  56.717  1.00 24.35           O  
ATOM   2110  N   SER A 140      48.723 -67.466  55.216  1.00 21.56           N  
ATOM   2111  H   SER A 140      47.978 -67.715  54.581  1.00 21.56           H  
ATOM   2112  CA  SER A 140      49.649 -68.571  55.609  1.00 21.56           C  
ATOM   2113  HA  SER A 140      49.824 -68.475  56.680  1.00 21.56           H  
ATOM   2114  C   SER A 140      51.059 -68.652  54.962  1.00 21.56           C  
ATOM   2115  CB  SER A 140      48.906 -69.897  55.414  1.00 21.56           C  
ATOM   2116  HB2 SER A 140      47.990 -69.880  56.005  1.00 21.56           H  
ATOM   2117  HB3 SER A 140      49.524 -70.720  55.773  1.00 21.56           H  
ATOM   2118  O   SER A 140      51.218 -68.300  53.800  1.00 21.56           O  
ATOM   2119  OG  SER A 140      48.562 -70.125  54.061  1.00 21.56           O  
ATOM   2120  HG  SER A 140      48.585 -69.303  53.564  1.00 21.56           H  
ATOM   2121  N   GLY A 141      52.072 -69.194  55.683  1.00 22.63           N  
ATOM   2122  H   GLY A 141      51.874 -69.465  56.635  1.00 22.63           H  
ATOM   2123  CA  GLY A 141      53.502 -69.175  55.279  1.00 22.63           C  
ATOM   2124  HA2 GLY A 141      53.986 -68.354  55.807  1.00 22.63           H  
ATOM   2125  HA3 GLY A 141      53.568 -68.940  54.216  1.00 22.63           H  
ATOM   2126  C   GLY A 141      54.359 -70.440  55.514  1.00 22.63           C  
ATOM   2127  O   GLY A 141      55.403 -70.329  56.140  1.00 22.63           O  
ATOM   2128  N   THR A 142      53.951 -71.647  55.102  1.00 22.02           N  
ATOM   2129  H   THR A 142      53.143 -71.711  54.500  1.00 22.02           H  
ATOM   2130  CA  THR A 142      54.572 -72.905  55.607  1.00 22.02           C  
ATOM   2131  HA  THR A 142      54.773 -72.725  56.663  1.00 22.02           H  
ATOM   2132  C   THR A 142      55.959 -73.344  55.072  1.00 22.02           C  
ATOM   2133  CB  THR A 142      53.608 -74.101  55.585  1.00 22.02           C  
ATOM   2134  HB  THR A 142      54.168 -75.016  55.776  1.00 22.02           H  
ATOM   2135  O   THR A 142      56.964 -73.090  55.726  1.00 22.02           O  
ATOM   2136  CG2 THR A 142      52.518 -74.016  56.646  1.00 22.02           C  
ATOM   2137 HG21 THR A 142      51.887 -74.903  56.594  1.00 22.02           H  
ATOM   2138 HG22 THR A 142      51.909 -73.125  56.491  1.00 22.02           H  
ATOM   2139 HG23 THR A 142      52.975 -73.968  57.635  1.00 22.02           H  
ATOM   2140  OG1 THR A 142      52.986 -74.200  54.325  1.00 22.02           O  
ATOM   2141  HG1 THR A 142      52.057 -73.979  54.426  1.00 22.02           H  
ATOM   2142  N   GLY A 143      55.998 -74.237  54.069  1.00 21.57           N  
ATOM   2143  H   GLY A 143      55.146 -74.345  53.536  1.00 21.57           H  
ATOM   2144  CA  GLY A 143      56.997 -75.339  53.976  1.00 21.57           C  
ATOM   2145  HA2 GLY A 143      57.421 -75.531  54.961  1.00 21.57           H  
ATOM   2146  HA3 GLY A 143      56.474 -76.241  53.658  1.00 21.57           H  
ATOM   2147  C   GLY A 143      58.168 -75.098  53.005  1.00 21.57           C  
ATOM   2148  O   GLY A 143      58.375 -73.964  52.602  1.00 21.57           O  
ATOM   2149  N   ALA A 144      58.962 -76.057  52.493  1.00 22.93           N  
ATOM   2150  H   ALA A 144      59.595 -75.623  51.835  1.00 22.93           H  
ATOM   2151  CA  ALA A 144      59.407 -77.443  52.798  1.00 22.93           C  
ATOM   2152  HA  ALA A 144      59.663 -77.515  53.855  1.00 22.93           H  
ATOM   2153  C   ALA A 144      60.726 -77.629  51.950  1.00 22.93           C  
ATOM   2154  CB  ALA A 144      58.288 -78.445  52.473  1.00 22.93           C  
ATOM   2155  HB1 ALA A 144      57.329 -78.070  52.832  1.00 22.93           H  
ATOM   2156  HB2 ALA A 144      58.473 -79.388  52.987  1.00 22.93           H  
ATOM   2157  HB3 ALA A 144      58.218 -78.601  51.396  1.00 22.93           H  
ATOM   2158  O   ALA A 144      61.443 -76.651  51.813  1.00 22.93           O  
ATOM   2159  N   ASN A 145      61.024 -78.668  51.142  1.00 22.72           N  
ATOM   2160  H   ASN A 145      61.453 -78.273  50.318  1.00 22.72           H  
ATOM   2161  CA  ASN A 145      61.749 -79.931  51.432  1.00 22.72           C  
ATOM   2162  HA  ASN A 145      62.195 -79.844  52.423  1.00 22.72           H  
ATOM   2163  C   ASN A 145      62.976 -80.101  50.433  1.00 22.72           C  
ATOM   2164  CB  ASN A 145      60.678 -81.038  51.499  1.00 22.72           C  
ATOM   2165  HB2 ASN A 145      59.876 -80.695  52.152  1.00 22.72           H  
ATOM   2166  HB3 ASN A 145      60.215 -81.194  50.525  1.00 22.72           H  
ATOM   2167  O   ASN A 145      63.567 -79.072  50.128  1.00 22.72           O  
ATOM   2168  CG  ASN A 145      61.127 -82.337  52.136  1.00 22.72           C  
ATOM   2169  ND2 ASN A 145      60.397 -83.406  51.922  1.00 22.72           N  
ATOM   2170 HD21 ASN A 145      60.708 -84.252  52.377  1.00 22.72           H  
ATOM   2171 HD22 ASN A 145      59.579 -83.366  51.330  1.00 22.72           H  
ATOM   2172  OD1 ASN A 145      62.092 -82.404  52.871  1.00 22.72           O  
ATOM   2173  N   PRO A 146      63.423 -81.269  49.886  1.00 23.37           N  
ATOM   2174  CA  PRO A 146      64.766 -81.843  50.144  1.00 23.37           C  
ATOM   2175  HA  PRO A 146      65.261 -81.279  50.934  1.00 23.37           H  
ATOM   2176  C   PRO A 146      65.814 -82.067  49.004  1.00 23.37           C  
ATOM   2177  CB  PRO A 146      64.411 -83.241  50.668  1.00 23.37           C  
ATOM   2178  HB2 PRO A 146      64.151 -83.177  51.725  1.00 23.37           H  
ATOM   2179  HB3 PRO A 146      65.224 -83.957  50.549  1.00 23.37           H  
ATOM   2180  O   PRO A 146      66.961 -82.318  49.349  1.00 23.37           O  
ATOM   2181  CG  PRO A 146      63.186 -83.648  49.846  1.00 23.37           C  
ATOM   2182  HG2 PRO A 146      62.468 -84.190  50.461  1.00 23.37           H  
ATOM   2183  HG3 PRO A 146      63.493 -84.274  49.008  1.00 23.37           H  
ATOM   2184  CD  PRO A 146      62.618 -82.333  49.314  1.00 23.37           C  
ATOM   2185  HD2 PRO A 146      62.741 -82.310  48.232  1.00 23.37           H  
ATOM   2186  HD3 PRO A 146      61.548 -82.267  49.513  1.00 23.37           H  
ATOM   2187  N   SER A 147      65.464 -82.166  47.711  1.00 19.27           N  
ATOM   2188  H   SER A 147      64.605 -81.722  47.420  1.00 19.27           H  
ATOM   2189  CA  SER A 147      65.861 -83.347  46.886  1.00 19.27           C  
ATOM   2190  HA  SER A 147      65.971 -84.162  47.602  1.00 19.27           H  
ATOM   2191  C   SER A 147      67.202 -83.432  46.089  1.00 19.27           C  
ATOM   2192  CB  SER A 147      64.687 -83.780  46.001  1.00 19.27           C  
ATOM   2193  HB2 SER A 147      64.991 -84.616  45.371  1.00 19.27           H  
ATOM   2194  HB3 SER A 147      63.860 -84.105  46.633  1.00 19.27           H  
ATOM   2195  O   SER A 147      68.113 -84.090  46.569  1.00 19.27           O  
ATOM   2196  OG  SER A 147      64.255 -82.696  45.200  1.00 19.27           O  
ATOM   2197  HG  SER A 147      63.748 -83.036  44.459  1.00 19.27           H  
ATOM   2198  N   GLY A 148      67.234 -83.048  44.796  1.00 21.52           N  
ATOM   2199  H   GLY A 148      66.527 -82.379  44.527  1.00 21.52           H  
ATOM   2200  CA  GLY A 148      67.720 -83.937  43.687  1.00 21.52           C  
ATOM   2201  HA2 GLY A 148      67.116 -83.728  42.804  1.00 21.52           H  
ATOM   2202  HA3 GLY A 148      67.499 -84.964  43.976  1.00 21.52           H  
ATOM   2203  C   GLY A 148      69.207 -83.948  43.205  1.00 21.52           C  
ATOM   2204  O   GLY A 148      69.963 -83.048  43.551  1.00 21.52           O  
ATOM   2205  N   ASP A 149      69.564 -84.955  42.354  1.00 24.16           N  
ATOM   2206  H   ASP A 149      68.790 -85.522  42.039  1.00 24.16           H  
ATOM   2207  CA  ASP A 149      70.865 -85.714  42.272  1.00 24.16           C  
ATOM   2208  HA  ASP A 149      71.334 -85.610  43.251  1.00 24.16           H  
ATOM   2209  C   ASP A 149      72.026 -85.396  41.238  1.00 24.16           C  
ATOM   2210  CB  ASP A 149      70.581 -87.225  42.096  1.00 24.16           C  
ATOM   2211  HB2 ASP A 149      70.074 -87.381  41.144  1.00 24.16           H  
ATOM   2212  HB3 ASP A 149      71.552 -87.719  42.064  1.00 24.16           H  
ATOM   2213  O   ASP A 149      73.061 -84.901  41.677  1.00 24.16           O  
ATOM   2214  CG  ASP A 149      69.828 -87.968  43.191  1.00 24.16           C  
ATOM   2215  OD1 ASP A 149      70.185 -87.795  44.375  1.00 24.16           O  
ATOM   2216  OD2 ASP A 149      68.918 -88.746  42.828  1.00 24.16           O  
ATOM   2217  N   ASP A 150      71.983 -85.866  39.950  1.00 20.89           N  
ATOM   2218  H   ASP A 150      71.055 -86.118  39.641  1.00 20.89           H  
ATOM   2219  CA  ASP A 150      73.069 -86.712  39.307  1.00 20.89           C  
ATOM   2220  HA  ASP A 150      73.911 -86.740  39.998  1.00 20.89           H  
ATOM   2221  C   ASP A 150      73.695 -86.351  37.900  1.00 20.89           C  
ATOM   2222  CB  ASP A 150      72.506 -88.158  39.223  1.00 20.89           C  
ATOM   2223  HB2 ASP A 150      72.061 -88.429  40.180  1.00 20.89           H  
ATOM   2224  HB3 ASP A 150      71.696 -88.181  38.494  1.00 20.89           H  
ATOM   2225  O   ASP A 150      74.865 -85.983  37.812  1.00 20.89           O  
ATOM   2226  CG  ASP A 150      73.499 -89.288  38.908  1.00 20.89           C  
ATOM   2227  OD1 ASP A 150      74.714 -89.119  39.143  1.00 20.89           O  
ATOM   2228  OD2 ASP A 150      73.010 -90.357  38.475  1.00 20.89           O  
ATOM   2229  N   LEU A 151      72.974 -86.599  36.783  1.00 21.22           N  
ATOM   2230  H   LEU A 151      72.011 -86.850  36.959  1.00 21.22           H  
ATOM   2231  CA  LEU A 151      73.460 -86.868  35.389  1.00 21.22           C  
ATOM   2232  HA  LEU A 151      74.330 -87.523  35.451  1.00 21.22           H  
ATOM   2233  C   LEU A 151      73.921 -85.594  34.602  1.00 21.22           C  
ATOM   2234  CB  LEU A 151      72.306 -87.630  34.694  1.00 21.22           C  
ATOM   2235  HB2 LEU A 151      71.389 -87.063  34.853  1.00 21.22           H  
ATOM   2236  HB3 LEU A 151      72.462 -87.677  33.616  1.00 21.22           H  
ATOM   2237  O   LEU A 151      73.988 -84.518  35.172  1.00 21.22           O  
ATOM   2238  CG  LEU A 151      72.098 -89.082  35.167  1.00 21.22           C  
ATOM   2239  HG  LEU A 151      72.240 -89.146  36.246  1.00 21.22           H  
ATOM   2240  CD1 LEU A 151      70.673 -89.534  34.846  1.00 21.22           C  
ATOM   2241 HD11 LEU A 151      69.961 -88.904  35.380  1.00 21.22           H  
ATOM   2242 HD12 LEU A 151      70.538 -90.562  35.181  1.00 21.22           H  
ATOM   2243 HD13 LEU A 151      70.487 -89.468  33.774  1.00 21.22           H  
ATOM   2244  CD2 LEU A 151      73.063 -90.042  34.463  1.00 21.22           C  
ATOM   2245 HD21 LEU A 151      74.089 -89.750  34.688  1.00 21.22           H  
ATOM   2246 HD22 LEU A 151      72.900 -90.028  33.385  1.00 21.22           H  
ATOM   2247 HD23 LEU A 151      72.907 -91.049  34.849  1.00 21.22           H  
ATOM   2248  N   GLY A 152      74.244 -85.511  33.298  1.00 21.60           N  
ATOM   2249  H   GLY A 152      74.602 -84.587  33.100  1.00 21.60           H  
ATOM   2250  CA  GLY A 152      74.114 -86.363  32.110  1.00 21.60           C  
ATOM   2251  HA2 GLY A 152      74.728 -87.256  32.230  1.00 21.60           H  
ATOM   2252  HA3 GLY A 152      73.073 -86.657  31.973  1.00 21.60           H  
ATOM   2253  C   GLY A 152      74.544 -85.634  30.816  1.00 21.60           C  
ATOM   2254  O   GLY A 152      75.716 -85.640  30.461  1.00 21.60           O  
ATOM   2255  N   GLU A 153      73.603 -85.079  30.046  1.00 24.01           N  
ATOM   2256  H   GLU A 153      72.656 -85.043  30.398  1.00 24.01           H  
ATOM   2257  CA  GLU A 153      73.744 -85.074  28.572  1.00 24.01           C  
ATOM   2258  HA  GLU A 153      74.172 -86.025  28.256  1.00 24.01           H  
ATOM   2259  C   GLU A 153      74.625 -83.987  27.925  1.00 24.01           C  
ATOM   2260  CB  GLU A 153      72.350 -84.959  27.933  1.00 24.01           C  
ATOM   2261  HB2 GLU A 153      71.874 -84.042  28.281  1.00 24.01           H  
ATOM   2262  HB3 GLU A 153      72.479 -84.892  26.852  1.00 24.01           H  
ATOM   2263  O   GLU A 153      75.237 -84.217  26.886  1.00 24.01           O  
ATOM   2264  CG  GLU A 153      71.434 -86.153  28.229  1.00 24.01           C  
ATOM   2265  HG2 GLU A 153      71.185 -86.154  29.290  1.00 24.01           H  
ATOM   2266  HG3 GLU A 153      71.980 -87.070  28.009  1.00 24.01           H  
ATOM   2267  CD  GLU A 153      70.138 -86.123  27.401  1.00 24.01           C  
ATOM   2268  OE1 GLU A 153      69.481 -87.187  27.348  1.00 24.01           O  
ATOM   2269  OE2 GLU A 153      69.807 -85.052  26.846  1.00 24.01           O  
ATOM   2270  N   ALA A 154      74.595 -82.762  28.440  1.00 22.79           N  
ATOM   2271  H   ALA A 154      74.256 -82.716  29.390  1.00 22.79           H  
ATOM   2272  CA  ALA A 154      74.124 -81.650  27.601  1.00 22.79           C  
ATOM   2273  HA  ALA A 154      73.592 -82.069  26.747  1.00 22.79           H  
ATOM   2274  C   ALA A 154      75.192 -80.710  27.009  1.00 22.79           C  
ATOM   2275  CB  ALA A 154      73.100 -80.885  28.448  1.00 22.79           C  
ATOM   2276  HB1 ALA A 154      72.622 -80.119  27.837  1.00 22.79           H  
ATOM   2277  HB2 ALA A 154      73.595 -80.406  29.292  1.00 22.79           H  
ATOM   2278  HB3 ALA A 154      72.327 -81.563  28.809  1.00 22.79           H  
ATOM   2279  O   ALA A 154      74.881 -79.569  26.681  1.00 22.79           O  
ATOM   2280  N   GLY A 155      76.456 -81.135  26.941  1.00 31.59           N  
ATOM   2281  H   GLY A 155      76.634 -82.104  27.162  1.00 31.59           H  
ATOM   2282  CA  GLY A 155      77.572 -80.177  26.936  1.00 31.59           C  
ATOM   2283  HA2 GLY A 155      78.508 -80.734  26.958  1.00 31.59           H  
ATOM   2284  HA3 GLY A 155      77.515 -79.562  27.834  1.00 31.59           H  
ATOM   2285  C   GLY A 155      77.632 -79.233  25.737  1.00 31.59           C  
ATOM   2286  O   GLY A 155      78.186 -78.151  25.877  1.00 31.59           O  
ATOM   2287  N   VAL A 156      77.098 -79.712  24.611  1.00 22.41           N  
ATOM   2288  H   VAL A 156      76.619 -80.596  24.707  1.00 22.41           H  
ATOM   2289  CA  VAL A 156      77.078 -79.125  23.269  1.00 22.41           C  
ATOM   2290  HA  VAL A 156      76.247 -79.645  22.792  1.00 22.41           H  
ATOM   2291  C   VAL A 156      76.627 -77.659  23.251  1.00 22.41           C  
ATOM   2292  CB  VAL A 156      78.274 -79.523  22.361  1.00 22.41           C  
ATOM   2293  HB  VAL A 156      77.848 -79.797  21.396  1.00 22.41           H  
ATOM   2294  O   VAL A 156      77.282 -76.725  23.694  1.00 22.41           O  
ATOM   2295  CG1 VAL A 156      79.309 -78.434  22.081  1.00 22.41           C  
ATOM   2296 HG11 VAL A 156      78.839 -77.598  21.563  1.00 22.41           H  
ATOM   2297 HG12 VAL A 156      80.098 -78.818  21.435  1.00 22.41           H  
ATOM   2298 HG13 VAL A 156      79.731 -78.073  23.019  1.00 22.41           H  
ATOM   2299  CG2 VAL A 156      79.031 -80.771  22.855  1.00 22.41           C  
ATOM   2300 HG21 VAL A 156      79.557 -80.549  23.784  1.00 22.41           H  
ATOM   2301 HG22 VAL A 156      78.326 -81.588  23.010  1.00 22.41           H  
ATOM   2302 HG23 VAL A 156      79.752 -81.079  22.098  1.00 22.41           H  
ATOM   2303  N   ASP A 157      75.482 -77.402  22.640  1.00 22.45           N  
ATOM   2304  H   ASP A 157      74.983 -76.658  23.107  1.00 22.45           H  
ATOM   2305  CA  ASP A 157      75.693 -77.078  21.241  1.00 22.45           C  
ATOM   2306  HA  ASP A 157      76.751 -77.254  21.046  1.00 22.45           H  
ATOM   2307  C   ASP A 157      75.557 -75.587  21.056  1.00 22.45           C  
ATOM   2308  CB  ASP A 157      74.958 -77.977  20.242  1.00 22.45           C  
ATOM   2309  HB2 ASP A 157      74.353 -78.692  20.800  1.00 22.45           H  
ATOM   2310  HB3 ASP A 157      74.262 -77.390  19.643  1.00 22.45           H  
ATOM   2311  O   ASP A 157      76.644 -75.123  20.777  1.00 22.45           O  
ATOM   2312  CG  ASP A 157      75.904 -78.777  19.315  1.00 22.45           C  
ATOM   2313  OD1 ASP A 157      77.125 -78.503  19.243  1.00 22.45           O  
ATOM   2314  OD2 ASP A 157      75.384 -79.736  18.706  1.00 22.45           O  
ATOM   2315  N   GLU A 158      74.346 -74.971  21.259  1.00 40.26           N  
ATOM   2316  H   GLU A 158      73.627 -75.666  21.399  1.00 40.26           H  
ATOM   2317  CA  GLU A 158      73.757 -73.563  21.336  1.00 40.26           C  
ATOM   2318  HA  GLU A 158      72.948 -73.813  22.022  1.00 40.26           H  
ATOM   2319  C   GLU A 158      74.374 -72.448  22.205  1.00 40.26           C  
ATOM   2320  CB  GLU A 158      72.854 -73.003  20.163  1.00 40.26           C  
ATOM   2321  HB2 GLU A 158      72.357 -73.845  19.681  1.00 40.26           H  
ATOM   2322  HB3 GLU A 158      72.047 -72.470  20.665  1.00 40.26           H  
ATOM   2323  O   GLU A 158      73.920 -72.122  23.290  1.00 40.26           O  
ATOM   2324  CG  GLU A 158      73.348 -72.012  19.070  1.00 40.26           C  
ATOM   2325  HG2 GLU A 158      73.721 -71.103  19.540  1.00 40.26           H  
ATOM   2326  HG3 GLU A 158      74.121 -72.509  18.485  1.00 40.26           H  
ATOM   2327  CD  GLU A 158      72.403 -71.636  17.930  1.00 40.26           C  
ATOM   2328  OE1 GLU A 158      72.890 -71.506  16.778  1.00 40.26           O  
ATOM   2329  OE2 GLU A 158      71.200 -71.465  18.217  1.00 40.26           O  
ATOM   2330  N   LEU A 159      75.394 -71.770  21.768  1.00 26.00           N  
ATOM   2331  H   LEU A 159      75.673 -70.965  22.311  1.00 26.00           H  
ATOM   2332  CA  LEU A 159      76.460 -72.514  21.190  1.00 26.00           C  
ATOM   2333  HA  LEU A 159      76.455 -73.400  21.825  1.00 26.00           H  
ATOM   2334  C   LEU A 159      77.767 -71.942  21.643  1.00 26.00           C  
ATOM   2335  CB  LEU A 159      76.345 -72.628  19.596  1.00 26.00           C  
ATOM   2336  HB2 LEU A 159      77.275 -72.204  19.218  1.00 26.00           H  
ATOM   2337  HB3 LEU A 159      75.785 -71.738  19.311  1.00 26.00           H  
ATOM   2338  O   LEU A 159      77.856 -70.994  22.427  1.00 26.00           O  
ATOM   2339  CG  LEU A 159      76.100 -73.772  18.482  1.00 26.00           C  
ATOM   2340  HG  LEU A 159      75.885 -73.130  17.628  1.00 26.00           H  
ATOM   2341  CD1 LEU A 159      75.019 -74.872  18.295  1.00 26.00           C  
ATOM   2342 HD11 LEU A 159      74.078 -74.680  18.811  1.00 26.00           H  
ATOM   2343 HD12 LEU A 159      74.758 -74.912  17.237  1.00 26.00           H  
ATOM   2344 HD13 LEU A 159      75.407 -75.858  18.550  1.00 26.00           H  
ATOM   2345  CD2 LEU A 159      77.307 -74.493  17.927  1.00 26.00           C  
ATOM   2346 HD21 LEU A 159      77.953 -73.715  17.520  1.00 26.00           H  
ATOM   2347 HD22 LEU A 159      77.048 -75.121  17.075  1.00 26.00           H  
ATOM   2348 HD23 LEU A 159      77.777 -75.129  18.677  1.00 26.00           H  
ATOM   2349  N   LEU A 160      78.784 -72.547  21.066  1.00 24.09           N  
ATOM   2350  H   LEU A 160      78.539 -73.441  20.664  1.00 24.09           H  
ATOM   2351  CA  LEU A 160      79.748 -71.788  20.289  1.00 24.09           C  
ATOM   2352  HA  LEU A 160      80.693 -71.892  20.823  1.00 24.09           H  
ATOM   2353  C   LEU A 160      79.434 -70.283  20.186  1.00 24.09           C  
ATOM   2354  CB  LEU A 160      79.951 -72.387  18.880  1.00 24.09           C  
ATOM   2355  HB2 LEU A 160      80.761 -71.855  18.380  1.00 24.09           H  
ATOM   2356  HB3 LEU A 160      79.085 -72.177  18.253  1.00 24.09           H  
ATOM   2357  O   LEU A 160      78.573 -69.788  19.468  1.00 24.09           O  
ATOM   2358  CG  LEU A 160      80.311 -73.885  18.872  1.00 24.09           C  
ATOM   2359  HG  LEU A 160      79.585 -74.445  19.461  1.00 24.09           H  
ATOM   2360  CD1 LEU A 160      80.393 -74.479  17.457  1.00 24.09           C  
ATOM   2361 HD11 LEU A 160      81.426 -74.497  17.109  1.00 24.09           H  
ATOM   2362 HD12 LEU A 160      79.845 -73.880  16.730  1.00 24.09           H  
ATOM   2363 HD13 LEU A 160      80.009 -75.499  17.470  1.00 24.09           H  
ATOM   2364  CD2 LEU A 160      81.672 -74.115  19.514  1.00 24.09           C  
ATOM   2365 HD21 LEU A 160      81.944 -75.167  19.427  1.00 24.09           H  
ATOM   2366 HD22 LEU A 160      82.433 -73.501  19.033  1.00 24.09           H  
ATOM   2367 HD23 LEU A 160      81.635 -73.866  20.574  1.00 24.09           H  
ATOM   2368  N   GLU A 161      80.205 -69.585  20.986  1.00 29.27           N  
ATOM   2369  H   GLU A 161      80.368 -70.076  21.853  1.00 29.27           H  
ATOM   2370  CA  GLU A 161      81.383 -68.883  20.507  1.00 29.27           C  
ATOM   2371  HA  GLU A 161      81.796 -68.504  21.442  1.00 29.27           H  
ATOM   2372  C   GLU A 161      81.223 -67.633  19.639  1.00 29.27           C  
ATOM   2373  CB  GLU A 161      82.479 -69.826  19.978  1.00 29.27           C  
ATOM   2374  HB2 GLU A 161      82.941 -69.389  19.093  1.00 29.27           H  
ATOM   2375  HB3 GLU A 161      82.078 -70.792  19.670  1.00 29.27           H  
ATOM   2376  O   GLU A 161      81.130 -67.654  18.415  1.00 29.27           O  
ATOM   2377  CG  GLU A 161      83.537 -70.046  21.065  1.00 29.27           C  
ATOM   2378  HG2 GLU A 161      83.945 -69.077  21.353  1.00 29.27           H  
ATOM   2379  HG3 GLU A 161      83.054 -70.478  21.942  1.00 29.27           H  
ATOM   2380  CD  GLU A 161      84.682 -70.963  20.629  1.00 29.27           C  
ATOM   2381  OE1 GLU A 161      85.776 -70.815  21.220  1.00 29.27           O  
ATOM   2382  OE2 GLU A 161      84.478 -71.772  19.699  1.00 29.27           O  
ATOM   2383  N   ALA A 162      81.529 -66.549  20.362  1.00 24.57           N  
ATOM   2384  H   ALA A 162      81.362 -66.660  21.352  1.00 24.57           H  
ATOM   2385  CA  ALA A 162      82.453 -65.464  20.050  1.00 24.57           C  
ATOM   2386  HA  ALA A 162      82.123 -64.989  19.126  1.00 24.57           H  
ATOM   2387  C   ALA A 162      83.932 -65.900  19.840  1.00 24.57           C  
ATOM   2388  CB  ALA A 162      82.327 -64.464  21.214  1.00 24.57           C  
ATOM   2389  HB1 ALA A 162      82.913 -63.572  20.992  1.00 24.57           H  
ATOM   2390  HB2 ALA A 162      82.694 -64.912  22.137  1.00 24.57           H  
ATOM   2391  HB3 ALA A 162      81.284 -64.170  21.337  1.00 24.57           H  
ATOM   2392  O   ALA A 162      84.851 -65.162  20.218  1.00 24.57           O  
ATOM   2393  N   LEU A 163      84.188 -67.064  19.216  1.00 22.15           N  
ATOM   2394  H   LEU A 163      83.395 -67.588  18.874  1.00 22.15           H  
ATOM   2395  CA  LEU A 163      85.464 -67.251  18.508  1.00 22.15           C  
ATOM   2396  HA  LEU A 163      86.263 -66.909  19.165  1.00 22.15           H  
ATOM   2397  C   LEU A 163      85.456 -66.332  17.274  1.00 22.15           C  
ATOM   2398  CB  LEU A 163      85.736 -68.742  18.164  1.00 22.15           C  
ATOM   2399  HB2 LEU A 163      85.541 -68.953  17.112  1.00 22.15           H  
ATOM   2400  HB3 LEU A 163      85.017 -69.358  18.705  1.00 22.15           H  
ATOM   2401  O   LEU A 163      84.774 -65.311  17.264  1.00 22.15           O  
ATOM   2402  CG  LEU A 163      87.134 -69.265  18.563  1.00 22.15           C  
ATOM   2403  HG  LEU A 163      87.243 -69.190  19.645  1.00 22.15           H  
ATOM   2404  CD1 LEU A 163      87.312 -70.721  18.138  1.00 22.15           C  
ATOM   2405 HD11 LEU A 163      86.558 -71.344  18.618  1.00 22.15           H  
ATOM   2406 HD12 LEU A 163      88.287 -71.090  18.455  1.00 22.15           H  
ATOM   2407 HD13 LEU A 163      87.204 -70.823  17.058  1.00 22.15           H  
ATOM   2408  CD2 LEU A 163      88.306 -68.509  17.924  1.00 22.15           C  
ATOM   2409 HD21 LEU A 163      88.276 -68.619  16.840  1.00 22.15           H  
ATOM   2410 HD22 LEU A 163      88.267 -67.455  18.199  1.00 22.15           H  
ATOM   2411 HD23 LEU A 163      89.242 -68.926  18.295  1.00 22.15           H  
ATOM   2412  N   GLY A 164      86.249 -66.696  16.261  1.00 25.41           N  
ATOM   2413  H   GLY A 164      86.712 -67.586  16.374  1.00 25.41           H  
ATOM   2414  CA  GLY A 164      86.429 -66.029  14.968  1.00 25.41           C  
ATOM   2415  HA2 GLY A 164      86.291 -66.767  14.178  1.00 25.41           H  
ATOM   2416  HA3 GLY A 164      87.450 -65.654  14.905  1.00 25.41           H  
ATOM   2417  C   GLY A 164      85.431 -64.900  14.707  1.00 25.41           C  
ATOM   2418  O   GLY A 164      84.263 -65.141  14.451  1.00 25.41           O  
ATOM   2419  N   ARG A 165      85.812 -63.636  14.852  1.00 23.31           N  
ATOM   2420  H   ARG A 165      84.999 -63.073  15.059  1.00 23.31           H  
ATOM   2421  CA  ARG A 165      86.832 -62.934  14.071  1.00 23.31           C  
ATOM   2422  HA  ARG A 165      86.649 -61.880  14.281  1.00 23.31           H  
ATOM   2423  C   ARG A 165      86.596 -63.035  12.574  1.00 23.31           C  
ATOM   2424  CB  ARG A 165      88.295 -63.211  14.483  1.00 23.31           C  
ATOM   2425  HB2 ARG A 165      88.675 -64.096  13.972  1.00 23.31           H  
ATOM   2426  HB3 ARG A 165      88.341 -63.389  15.558  1.00 23.31           H  
ATOM   2427  O   ARG A 165      86.281 -62.011  11.981  1.00 23.31           O  
ATOM   2428  CG  ARG A 165      89.179 -61.999  14.147  1.00 23.31           C  
ATOM   2429  HG2 ARG A 165      88.916 -61.637  13.153  1.00 23.31           H  
ATOM   2430  HG3 ARG A 165      88.987 -61.196  14.859  1.00 23.31           H  
ATOM   2431  CD  ARG A 165      90.674 -62.325  14.118  1.00 23.31           C  
ATOM   2432  HD2 ARG A 165      90.825 -63.155  13.427  1.00 23.31           H  
ATOM   2433  HD3 ARG A 165      91.203 -61.460  13.718  1.00 23.31           H  
ATOM   2434  NE  ARG A 165      91.230 -62.665  15.442  1.00 23.31           N  
ATOM   2435  HE  ARG A 165      90.625 -62.541  16.241  1.00 23.31           H  
ATOM   2436  NH1 ARG A 165      93.241 -63.420  14.635  1.00 23.31           N  
ATOM   2437 HH11 ARG A 165      94.091 -63.953  14.754  1.00 23.31           H  
ATOM   2438 HH12 ARG A 165      92.881 -63.332  13.696  1.00 23.31           H  
ATOM   2439  NH2 ARG A 165      92.852 -63.454  16.838  1.00 23.31           N  
ATOM   2440 HH21 ARG A 165      92.213 -63.368  17.616  1.00 23.31           H  
ATOM   2441 HH22 ARG A 165      93.764 -63.870  16.958  1.00 23.31           H  
ATOM   2442  CZ  ARG A 165      92.435 -63.172  15.633  1.00 23.31           C  
ATOM   2443  N   GLU A 166      87.017 -64.135  11.966  1.00 20.36           N  
ATOM   2444  H   GLU A 166      87.148 -65.006  12.461  1.00 20.36           H  
ATOM   2445  CA  GLU A 166      87.836 -63.887  10.797  1.00 20.36           C  
ATOM   2446  HA  GLU A 166      88.428 -63.007  11.046  1.00 20.36           H  
ATOM   2447  C   GLU A 166      86.996 -63.439   9.599  1.00 20.36           C  
ATOM   2448  CB  GLU A 166      88.892 -64.992  10.581  1.00 20.36           C  
ATOM   2449  HB2 GLU A 166      89.002 -65.549  11.511  1.00 20.36           H  
ATOM   2450  HB3 GLU A 166      88.573 -65.698   9.814  1.00 20.36           H  
ATOM   2451  O   GLU A 166      85.975 -64.027   9.247  1.00 20.36           O  
ATOM   2452  CG  GLU A 166      90.269 -64.375  10.259  1.00 20.36           C  
ATOM   2453  HG2 GLU A 166      90.497 -63.667  11.055  1.00 20.36           H  
ATOM   2454  HG3 GLU A 166      90.221 -63.789   9.341  1.00 20.36           H  
ATOM   2455  CD  GLU A 166      91.432 -65.376  10.186  1.00 20.36           C  
ATOM   2456  OE1 GLU A 166      92.564 -64.911  10.484  1.00 20.36           O  
ATOM   2457  OE2 GLU A 166      91.184 -66.593  10.096  1.00 20.36           O  
ATOM   2458  N   LEU A 167      87.506 -62.387   8.970  1.00 18.29           N  
ATOM   2459  H   LEU A 167      88.103 -61.802   9.538  1.00 18.29           H  
ATOM   2460  CA  LEU A 167      87.987 -62.465   7.594  1.00 18.29           C  
ATOM   2461  HA  LEU A 167      87.171 -62.309   6.889  1.00 18.29           H  
ATOM   2462  C   LEU A 167      88.615 -63.842   7.258  1.00 18.29           C  
ATOM   2463  CB  LEU A 167      89.048 -61.345   7.447  1.00 18.29           C  
ATOM   2464  HB2 LEU A 167      89.615 -61.495   6.528  1.00 18.29           H  
ATOM   2465  HB3 LEU A 167      89.760 -61.438   8.267  1.00 18.29           H  
ATOM   2466  O   LEU A 167      89.778 -63.894   6.882  1.00 18.29           O  
ATOM   2467  CG  LEU A 167      88.497 -59.916   7.400  1.00 18.29           C  
ATOM   2468  HG  LEU A 167      87.721 -59.789   8.155  1.00 18.29           H  
ATOM   2469  CD1 LEU A 167      89.621 -58.919   7.706  1.00 18.29           C  
ATOM   2470 HD11 LEU A 167      89.227 -57.903   7.664  1.00 18.29           H  
ATOM   2471 HD12 LEU A 167      90.022 -59.115   8.700  1.00 18.29           H  
ATOM   2472 HD13 LEU A 167      90.411 -59.037   6.965  1.00 18.29           H  
ATOM   2473  CD2 LEU A 167      87.925 -59.582   6.023  1.00 18.29           C  
ATOM   2474 HD21 LEU A 167      87.536 -58.564   6.002  1.00 18.29           H  
ATOM   2475 HD22 LEU A 167      88.692 -59.710   5.259  1.00 18.29           H  
ATOM   2476 HD23 LEU A 167      87.121 -60.279   5.788  1.00 18.29           H  
ATOM   2477  N   ASP A 168      87.922 -64.964   7.492  1.00 20.24           N  
ATOM   2478  H   ASP A 168      86.962 -64.868   7.792  1.00 20.24           H  
ATOM   2479  CA  ASP A 168      88.236 -66.141   6.712  1.00 20.24           C  
ATOM   2480  HA  ASP A 168      89.244 -66.011   6.319  1.00 20.24           H  
ATOM   2481  C   ASP A 168      87.334 -66.106   5.491  1.00 20.24           C  
ATOM   2482  CB  ASP A 168      88.236 -67.479   7.479  1.00 20.24           C  
ATOM   2483  HB2 ASP A 168      87.429 -68.101   7.092  1.00 20.24           H  
ATOM   2484  HB3 ASP A 168      88.015 -67.311   8.533  1.00 20.24           H  
ATOM   2485  O   ASP A 168      86.174 -65.682   5.533  1.00 20.24           O  
ATOM   2486  CG  ASP A 168      89.557 -68.278   7.373  1.00 20.24           C  
ATOM   2487  OD1 ASP A 168      90.557 -67.775   6.812  1.00 20.24           O  
ATOM   2488  OD2 ASP A 168      89.532 -69.468   7.769  1.00 20.24           O  
ATOM   2489  N   GLY A 169      87.967 -66.572   4.423  1.00 18.19           N  
ATOM   2490  H   GLY A 169      88.852 -66.994   4.664  1.00 18.19           H  
ATOM   2491  CA  GLY A 169      87.943 -66.055   3.062  1.00 18.19           C  
ATOM   2492  HA2 GLY A 169      88.907 -65.572   2.906  1.00 18.19           H  
ATOM   2493  HA3 GLY A 169      87.918 -66.904   2.379  1.00 18.19           H  
ATOM   2494  C   GLY A 169      86.783 -65.139   2.657  1.00 18.19           C  
ATOM   2495  O   GLY A 169      85.676 -65.616   2.419  1.00 18.19           O  
ATOM   2496  N   ASP A 170      87.014 -63.854   2.422  1.00 17.41           N  
ATOM   2497  H   ASP A 170      86.211 -63.263   2.262  1.00 17.41           H  
ATOM   2498  CA  ASP A 170      88.356 -63.282   2.217  1.00 17.41           C  
ATOM   2499  HA  ASP A 170      88.964 -63.995   1.660  1.00 17.41           H  
ATOM   2500  C   ASP A 170      89.145 -63.036   3.503  1.00 17.41           C  
ATOM   2501  CB  ASP A 170      88.273 -62.039   1.318  1.00 17.41           C  
ATOM   2502  HB2 ASP A 170      87.405 -61.443   1.601  1.00 17.41           H  
ATOM   2503  HB3 ASP A 170      89.158 -61.428   1.496  1.00 17.41           H  
ATOM   2504  O   ASP A 170      90.351 -63.379   3.477  1.00 17.41           O  
ATOM   2505  CG  ASP A 170      88.227 -62.340  -0.194  1.00 17.41           C  
ATOM   2506  OD1 ASP A 170      88.424 -63.502  -0.629  1.00 17.41           O  
ATOM   2507  OD2 ASP A 170      88.032 -61.360  -0.954  1.00 17.41           O  
ATOM   2508  OXT ASP A 170      88.540 -62.477   4.443  1.00 17.41           O  
TER    2509      ASP A 170                                                       
ATOM   2509  N   MET B   1      12.306  36.203 -44.406  1.00 73.10           N  
ATOM   2510  H   MET B   1      11.477  35.865 -44.876  1.00 73.10           H  
ATOM   2511  H2  MET B   1      12.867  36.730 -45.060  1.00 73.10           H  
ATOM   2512  H3  MET B   1      12.052  36.797 -43.630  1.00 73.10           H  
ATOM   2513  CA  MET B   1      13.080  35.054 -43.914  1.00 73.10           C  
ATOM   2514  HA  MET B   1      14.017  35.426 -43.502  1.00 73.10           H  
ATOM   2515  C   MET B   1      13.394  34.125 -45.058  1.00 73.10           C  
ATOM   2516  CB  MET B   1      12.345  34.256 -42.839  1.00 73.10           C  
ATOM   2517  HB2 MET B   1      11.307  34.108 -43.137  1.00 73.10           H  
ATOM   2518  HB3 MET B   1      12.812  33.277 -42.740  1.00 73.10           H  
ATOM   2519  O   MET B   1      12.484  33.822 -45.829  1.00 73.10           O  
ATOM   2520  CG  MET B   1      12.398  34.919 -41.471  1.00 73.10           C  
ATOM   2521  HG2 MET B   1      11.951  35.911 -41.535  1.00 73.10           H  
ATOM   2522  HG3 MET B   1      13.432  35.012 -41.137  1.00 73.10           H  
ATOM   2523  SD  MET B   1      11.471  33.938 -40.279  1.00 73.10           S  
ATOM   2524  CE  MET B   1      11.043  35.220 -39.074  1.00 73.10           C  
ATOM   2525  HE1 MET B   1      11.952  35.684 -38.690  1.00 73.10           H  
ATOM   2526  HE2 MET B   1      10.407  35.974 -39.537  1.00 73.10           H  
ATOM   2527  HE3 MET B   1      10.510  34.759 -38.243  1.00 73.10           H  
ATOM   2528  N   THR B   2      14.643  33.685 -45.167  1.00 87.64           N  
ATOM   2529  H   THR B   2      15.303  33.938 -44.446  1.00 87.64           H  
ATOM   2530  CA  THR B   2      14.984  32.518 -45.997  1.00 87.64           C  
ATOM   2531  HA  THR B   2      14.619  32.674 -47.013  1.00 87.64           H  
ATOM   2532  C   THR B   2      14.292  31.267 -45.448  1.00 87.64           C  
ATOM   2533  CB  THR B   2      16.506  32.302 -46.048  1.00 87.64           C  
ATOM   2534  HB  THR B   2      16.716  31.299 -46.419  1.00 87.64           H  
ATOM   2535  O   THR B   2      13.922  31.229 -44.273  1.00 87.64           O  
ATOM   2536  CG2 THR B   2      17.194  33.304 -46.973  1.00 87.64           C  
ATOM   2537 HG21 THR B   2      16.795  33.205 -47.982  1.00 87.64           H  
ATOM   2538 HG22 THR B   2      17.027  34.321 -46.619  1.00 87.64           H  
ATOM   2539 HG23 THR B   2      18.264  33.101 -47.000  1.00 87.64           H  
ATOM   2540  OG1 THR B   2      17.065  32.442 -44.764  1.00 87.64           O  
ATOM   2541  HG1 THR B   2      17.748  33.116 -44.789  1.00 87.64           H  
ATOM   2542  N   ASP B   3      14.107  30.229 -46.267  1.00 84.72           N  
ATOM   2543  H   ASP B   3      14.329  30.290 -47.251  1.00 84.72           H  
ATOM   2544  CA  ASP B   3      13.547  28.964 -45.763  1.00 84.72           C  
ATOM   2545  HA  ASP B   3      12.571  29.162 -45.319  1.00 84.72           H  
ATOM   2546  C   ASP B   3      14.402  28.386 -44.630  1.00 84.72           C  
ATOM   2547  CB  ASP B   3      13.377  27.940 -46.896  1.00 84.72           C  
ATOM   2548  HB2 ASP B   3      13.367  26.939 -46.464  1.00 84.72           H  
ATOM   2549  HB3 ASP B   3      14.229  28.001 -47.574  1.00 84.72           H  
ATOM   2550  O   ASP B   3      13.857  27.907 -43.639  1.00 84.72           O  
ATOM   2551  CG  ASP B   3      12.065  28.115 -47.669  1.00 84.72           C  
ATOM   2552  OD1 ASP B   3      11.087  28.637 -47.076  1.00 84.72           O  
ATOM   2553  OD2 ASP B   3      12.064  27.755 -48.863  1.00 84.72           O  
ATOM   2554  N   SER B   4      15.730  28.538 -44.697  1.00 86.07           N  
ATOM   2555  H   SER B   4      16.138  28.888 -45.552  1.00 86.07           H  
ATOM   2556  CA  SER B   4      16.619  28.175 -43.589  1.00 86.07           C  
ATOM   2557  HA  SER B   4      16.485  27.114 -43.377  1.00 86.07           H  
ATOM   2558  C   SER B   4      16.303  28.931 -42.293  1.00 86.07           C  
ATOM   2559  CB  SER B   4      18.084  28.394 -43.966  1.00 86.07           C  
ATOM   2560  HB2 SER B   4      18.711  28.158 -43.106  1.00 86.07           H  
ATOM   2561  HB3 SER B   4      18.243  29.436 -44.245  1.00 86.07           H  
ATOM   2562  O   SER B   4      16.308  28.304 -41.239  1.00 86.07           O  
ATOM   2563  OG  SER B   4      18.441  27.546 -45.042  1.00 86.07           O  
ATOM   2564  HG  SER B   4      19.393  27.596 -45.151  1.00 86.07           H  
ATOM   2565  N   GLU B   5      15.983  30.232 -42.332  1.00 88.23           N  
ATOM   2566  H   GLU B   5      15.939  30.707 -43.222  1.00 88.23           H  
ATOM   2567  CA  GLU B   5      15.585  30.983 -41.127  1.00 88.23           C  
ATOM   2568  HA  GLU B   5      16.344  30.855 -40.354  1.00 88.23           H  
ATOM   2569  C   GLU B   5      14.270  30.469 -40.533  1.00 88.23           C  
ATOM   2570  CB  GLU B   5      15.442  32.482 -41.425  1.00 88.23           C  
ATOM   2571  HB2 GLU B   5      15.015  32.605 -42.420  1.00 88.23           H  
ATOM   2572  HB3 GLU B   5      14.753  32.923 -40.705  1.00 88.23           H  
ATOM   2573  O   GLU B   5      14.196  30.259 -39.322  1.00 88.23           O  
ATOM   2574  CG  GLU B   5      16.762  33.253 -41.325  1.00 88.23           C  
ATOM   2575  HG2 GLU B   5      17.145  33.161 -40.308  1.00 88.23           H  
ATOM   2576  HG3 GLU B   5      17.490  32.808 -42.004  1.00 88.23           H  
ATOM   2577  CD  GLU B   5      16.569  34.733 -41.687  1.00 88.23           C  
ATOM   2578  OE1 GLU B   5      17.218  35.586 -41.050  1.00 88.23           O  
ATOM   2579  OE2 GLU B   5      15.780  35.011 -42.628  1.00 88.23           O  
ATOM   2580  N   LYS B   6      13.258  30.206 -41.373  1.00 88.93           N  
ATOM   2581  H   LYS B   6      13.411  30.357 -42.360  1.00 88.93           H  
ATOM   2582  CA  LYS B   6      11.968  29.669 -40.910  1.00 88.93           C  
ATOM   2583  HA  LYS B   6      11.563  30.321 -40.135  1.00 88.93           H  
ATOM   2584  C   LYS B   6      12.136  28.294 -40.268  1.00 88.93           C  
ATOM   2585  CB  LYS B   6      10.968  29.563 -42.066  1.00 88.93           C  
ATOM   2586  HB2 LYS B   6      10.095  29.016 -41.709  1.00 88.93           H  
ATOM   2587  HB3 LYS B   6      11.417  28.989 -42.877  1.00 88.93           H  
ATOM   2588  O   LYS B   6      11.668  28.061 -39.156  1.00 88.93           O  
ATOM   2589  CG  LYS B   6      10.495  30.917 -42.604  1.00 88.93           C  
ATOM   2590  HG2 LYS B   6      11.345  31.465 -43.011  1.00 88.93           H  
ATOM   2591  HG3 LYS B   6      10.032  31.494 -41.803  1.00 88.93           H  
ATOM   2592  CD  LYS B   6       9.479  30.654 -43.717  1.00 88.93           C  
ATOM   2593  HD2 LYS B   6       9.954  30.038 -44.479  1.00 88.93           H  
ATOM   2594  HD3 LYS B   6       8.631  30.107 -43.305  1.00 88.93           H  
ATOM   2595  CE  LYS B   6       8.986  31.950 -44.356  1.00 88.93           C  
ATOM   2596  HE2 LYS B   6       8.429  32.523 -43.615  1.00 88.93           H  
ATOM   2597  HE3 LYS B   6       9.856  32.526 -44.671  1.00 88.93           H  
ATOM   2598  NZ  LYS B   6       8.140  31.625 -45.530  1.00 88.93           N  
ATOM   2599  HZ1 LYS B   6       8.668  31.052 -46.172  1.00 88.93           H  
ATOM   2600  HZ2 LYS B   6       7.829  32.456 -46.012  1.00 88.93           H  
ATOM   2601  HZ3 LYS B   6       7.337  31.082 -45.243  1.00 88.93           H  
ATOM   2602  N   VAL B   7      12.825  27.376 -40.950  1.00 89.19           N  
ATOM   2603  H   VAL B   7      13.193  27.626 -41.857  1.00 89.19           H  
ATOM   2604  CA  VAL B   7      13.048  26.015 -40.438  1.00 89.19           C  
ATOM   2605  HA  VAL B   7      12.087  25.602 -40.131  1.00 89.19           H  
ATOM   2606  C   VAL B   7      13.931  26.051 -39.182  1.00 89.19           C  
ATOM   2607  CB  VAL B   7      13.618  25.091 -41.535  1.00 89.19           C  
ATOM   2608  HB  VAL B   7      14.583  25.479 -41.861  1.00 89.19           H  
ATOM   2609  O   VAL B   7      13.689  25.283 -38.253  1.00 89.19           O  
ATOM   2610  CG1 VAL B   7      13.794  23.645 -41.054  1.00 89.19           C  
ATOM   2611 HG11 VAL B   7      12.827  23.145 -40.997  1.00 89.19           H  
ATOM   2612 HG12 VAL B   7      14.232  23.611 -40.057  1.00 89.19           H  
ATOM   2613 HG13 VAL B   7      14.431  23.101 -41.752  1.00 89.19           H  
ATOM   2614  CG2 VAL B   7      12.672  24.978 -42.742  1.00 89.19           C  
ATOM   2615 HG21 VAL B   7      12.478  25.955 -43.184  1.00 89.19           H  
ATOM   2616 HG22 VAL B   7      13.123  24.344 -43.506  1.00 89.19           H  
ATOM   2617 HG23 VAL B   7      11.716  24.552 -42.439  1.00 89.19           H  
ATOM   2618  N   ALA B   8      14.898  26.972 -39.086  1.00 89.25           N  
ATOM   2619  H   ALA B   8      15.086  27.575 -39.875  1.00 89.25           H  
ATOM   2620  CA  ALA B   8      15.726  27.137 -37.890  1.00 89.25           C  
ATOM   2621  HA  ALA B   8      16.151  26.167 -37.634  1.00 89.25           H  
ATOM   2622  C   ALA B   8      14.935  27.624 -36.661  1.00 89.25           C  
ATOM   2623  CB  ALA B   8      16.882  28.094 -38.201  1.00 89.25           C  
ATOM   2624  HB1 ALA B   8      16.495  29.067 -38.501  1.00 89.25           H  
ATOM   2625  HB2 ALA B   8      17.509  28.212 -37.317  1.00 89.25           H  
ATOM   2626  HB3 ALA B   8      17.493  27.683 -39.005  1.00 89.25           H  
ATOM   2627  O   ALA B   8      15.280  27.256 -35.537  1.00 89.25           O  
ATOM   2628  N   GLU B   9      13.890  28.437 -36.840  1.00 91.14           N  
ATOM   2629  H   GLU B   9      13.677  28.766 -37.771  1.00 91.14           H  
ATOM   2630  CA  GLU B   9      12.995  28.843 -35.749  1.00 91.14           C  
ATOM   2631  HA  GLU B   9      13.598  29.189 -34.910  1.00 91.14           H  
ATOM   2632  C   GLU B   9      12.158  27.660 -35.241  1.00 91.14           C  
ATOM   2633  CB  GLU B   9      12.125  30.017 -36.213  1.00 91.14           C  
ATOM   2634  HB2 GLU B   9      11.428  29.678 -36.980  1.00 91.14           H  
ATOM   2635  HB3 GLU B   9      12.779  30.777 -36.641  1.00 91.14           H  
ATOM   2636  O   GLU B   9      12.147  27.386 -34.037  1.00 91.14           O  
ATOM   2637  CG  GLU B   9      11.347  30.639 -35.045  1.00 91.14           C  
ATOM   2638  HG2 GLU B   9      10.664  29.893 -34.637  1.00 91.14           H  
ATOM   2639  HG3 GLU B   9      12.058  30.908 -34.264  1.00 91.14           H  
ATOM   2640  CD  GLU B   9      10.546  31.889 -35.444  1.00 91.14           C  
ATOM   2641  OE1 GLU B   9       9.909  32.454 -34.530  1.00 91.14           O  
ATOM   2642  OE2 GLU B   9      10.608  32.295 -36.627  1.00 91.14           O  
ATOM   2643  N   TYR B  10      11.562  26.882 -36.155  1.00 91.62           N  
ATOM   2644  H   TYR B  10      11.578  27.175 -37.121  1.00 91.62           H  
ATOM   2645  CA  TYR B  10      10.865  25.640 -35.801  1.00 91.62           C  
ATOM   2646  HA  TYR B  10      10.078  25.879 -35.085  1.00 91.62           H  
ATOM   2647  C   TYR B  10      11.791  24.628 -35.115  1.00 91.62           C  
ATOM   2648  CB  TYR B  10      10.218  25.011 -37.042  1.00 91.62           C  
ATOM   2649  HB2 TYR B  10       9.967  23.975 -36.815  1.00 91.62           H  
ATOM   2650  HB3 TYR B  10      10.938  24.995 -37.861  1.00 91.62           H  
ATOM   2651  O   TYR B  10      11.396  24.019 -34.121  1.00 91.62           O  
ATOM   2652  CG  TYR B  10       8.938  25.692 -37.486  1.00 91.62           C  
ATOM   2653  CD1 TYR B  10       7.788  25.614 -36.675  1.00 91.62           C  
ATOM   2654  HD1 TYR B  10       7.823  25.075 -35.739  1.00 91.62           H  
ATOM   2655  CD2 TYR B  10       8.886  26.385 -38.710  1.00 91.62           C  
ATOM   2656  HD2 TYR B  10       9.763  26.445 -39.336  1.00 91.62           H  
ATOM   2657  CE1 TYR B  10       6.592  26.239 -37.077  1.00 91.62           C  
ATOM   2658  HE1 TYR B  10       5.715  26.182 -36.450  1.00 91.62           H  
ATOM   2659  CE2 TYR B  10       7.692  27.010 -39.117  1.00 91.62           C  
ATOM   2660  HE2 TYR B  10       7.644  27.554 -40.048  1.00 91.62           H  
ATOM   2661  OH  TYR B  10       5.397  27.546 -38.703  1.00 91.62           O  
ATOM   2662  HH  TYR B  10       4.700  27.461 -38.047  1.00 91.62           H  
ATOM   2663  CZ  TYR B  10       6.545  26.941 -38.301  1.00 91.62           C  
ATOM   2664  N   LEU B  11      13.038  24.479 -35.581  1.00 88.89           N  
ATOM   2665  H   LEU B  11      13.290  24.959 -36.433  1.00 88.89           H  
ATOM   2666  CA  LEU B  11      14.023  23.597 -34.949  1.00 88.89           C  
ATOM   2667  HA  LEU B  11      13.574  22.609 -34.853  1.00 88.89           H  
ATOM   2668  C   LEU B  11      14.377  24.065 -33.534  1.00 88.89           C  
ATOM   2669  CB  LEU B  11      15.272  23.493 -35.844  1.00 88.89           C  
ATOM   2670  HB2 LEU B  11      14.968  23.149 -36.833  1.00 88.89           H  
ATOM   2671  HB3 LEU B  11      15.706  24.487 -35.952  1.00 88.89           H  
ATOM   2672  O   LEU B  11      14.482  23.238 -32.627  1.00 88.89           O  
ATOM   2673  CG  LEU B  11      16.357  22.541 -35.299  1.00 88.89           C  
ATOM   2674  HG  LEU B  11      16.680  22.878 -34.314  1.00 88.89           H  
ATOM   2675  CD1 LEU B  11      15.863  21.097 -35.198  1.00 88.89           C  
ATOM   2676 HD11 LEU B  11      15.061  21.017 -34.465  1.00 88.89           H  
ATOM   2677 HD12 LEU B  11      15.509  20.761 -36.173  1.00 88.89           H  
ATOM   2678 HD13 LEU B  11      16.678  20.452 -34.872  1.00 88.89           H  
ATOM   2679  CD2 LEU B  11      17.572  22.554 -36.224  1.00 88.89           C  
ATOM   2680 HD21 LEU B  11      17.300  22.149 -37.199  1.00 88.89           H  
ATOM   2681 HD22 LEU B  11      17.941  23.573 -36.340  1.00 88.89           H  
ATOM   2682 HD23 LEU B  11      18.364  21.940 -35.795  1.00 88.89           H  
ATOM   2683  N   ARG B  12      14.512  25.381 -33.318  1.00 91.13           N  
ATOM   2684  H   ARG B  12      14.416  26.004 -34.107  1.00 91.13           H  
ATOM   2685  CA  ARG B  12      14.716  25.951 -31.978  1.00 91.13           C  
ATOM   2686  HA  ARG B  12      15.594  25.484 -31.534  1.00 91.13           H  
ATOM   2687  C   ARG B  12      13.557  25.605 -31.050  1.00 91.13           C  
ATOM   2688  CB  ARG B  12      14.921  27.475 -32.058  1.00 91.13           C  
ATOM   2689  HB2 ARG B  12      14.230  27.978 -31.381  1.00 91.13           H  
ATOM   2690  HB3 ARG B  12      14.706  27.833 -33.065  1.00 91.13           H  
ATOM   2691  O   ARG B  12      13.810  25.142 -29.939  1.00 91.13           O  
ATOM   2692  CG  ARG B  12      16.352  27.863 -31.660  1.00 91.13           C  
ATOM   2693  HG2 ARG B  12      16.522  27.564 -30.626  1.00 91.13           H  
ATOM   2694  HG3 ARG B  12      17.066  27.340 -32.296  1.00 91.13           H  
ATOM   2695  CD  ARG B  12      16.575  29.375 -31.777  1.00 91.13           C  
ATOM   2696  HD2 ARG B  12      15.787  29.885 -31.223  1.00 91.13           H  
ATOM   2697  HD3 ARG B  12      17.533  29.622 -31.319  1.00 91.13           H  
ATOM   2698  NE  ARG B  12      16.596  29.807 -33.189  1.00 91.13           N  
ATOM   2699  HE  ARG B  12      16.893  29.117 -33.864  1.00 91.13           H  
ATOM   2700  NH1 ARG B  12      15.694  31.910 -32.928  1.00 91.13           N  
ATOM   2701 HH11 ARG B  12      15.596  31.753 -31.935  1.00 91.13           H  
ATOM   2702 HH12 ARG B  12      15.324  32.754 -33.342  1.00 91.13           H  
ATOM   2703  NH2 ARG B  12      16.269  31.195 -34.958  1.00 91.13           N  
ATOM   2704 HH21 ARG B  12      16.578  30.469 -35.589  1.00 91.13           H  
ATOM   2705 HH22 ARG B  12      15.897  32.052 -35.342  1.00 91.13           H  
ATOM   2706  CZ  ARG B  12      16.192  30.967 -33.678  1.00 91.13           C  
ATOM   2707  N   ARG B  13      12.308  25.771 -31.505  1.00 89.63           N  
ATOM   2708  H   ARG B  13      12.186  26.168 -32.426  1.00 89.63           H  
ATOM   2709  CA  ARG B  13      11.124  25.439 -30.700  1.00 89.63           C  
ATOM   2710  HA  ARG B  13      11.246  25.930 -29.735  1.00 89.63           H  
ATOM   2711  C   ARG B  13      11.039  23.946 -30.394  1.00 89.63           C  
ATOM   2712  CB  ARG B  13       9.841  25.954 -31.378  1.00 89.63           C  
ATOM   2713  HB2 ARG B  13       9.946  27.019 -31.586  1.00 89.63           H  
ATOM   2714  HB3 ARG B  13       9.703  25.438 -32.328  1.00 89.63           H  
ATOM   2715  O   ARG B  13      10.898  23.587 -29.232  1.00 89.63           O  
ATOM   2716  CG  ARG B  13       8.584  25.737 -30.513  1.00 89.63           C  
ATOM   2717  HG2 ARG B  13       7.707  26.050 -31.080  1.00 89.63           H  
ATOM   2718  HG3 ARG B  13       8.470  24.678 -30.281  1.00 89.63           H  
ATOM   2719  CD  ARG B  13       8.640  26.545 -29.208  1.00 89.63           C  
ATOM   2720  HD2 ARG B  13       8.597  27.605 -29.457  1.00 89.63           H  
ATOM   2721  HD3 ARG B  13       9.575  26.347 -28.685  1.00 89.63           H  
ATOM   2722  NE  ARG B  13       7.562  26.168 -28.286  1.00 89.63           N  
ATOM   2723  HE  ARG B  13       7.481  25.181 -28.087  1.00 89.63           H  
ATOM   2724  NH1 ARG B  13       7.075  28.263 -27.449  1.00 89.63           N  
ATOM   2725 HH11 ARG B  13       7.762  28.675 -28.064  1.00 89.63           H  
ATOM   2726 HH12 ARG B  13       6.541  28.830 -26.807  1.00 89.63           H  
ATOM   2727  NH2 ARG B  13       6.017  26.462 -26.667  1.00 89.63           N  
ATOM   2728 HH21 ARG B  13       5.519  27.032 -25.998  1.00 89.63           H  
ATOM   2729 HH22 ARG B  13       5.996  25.456 -26.586  1.00 89.63           H  
ATOM   2730  CZ  ARG B  13       6.891  26.969 -27.481  1.00 89.63           C  
ATOM   2731  N   ALA B  14      11.212  23.088 -31.399  1.00 91.58           N  
ATOM   2732  H   ALA B  14      11.305  23.453 -32.336  1.00 91.58           H  
ATOM   2733  CA  ALA B  14      11.209  21.637 -31.214  1.00 91.58           C  
ATOM   2734  HA  ALA B  14      10.252  21.340 -30.786  1.00 91.58           H  
ATOM   2735  C   ALA B  14      12.310  21.177 -30.244  1.00 91.58           C  
ATOM   2736  CB  ALA B  14      11.363  20.969 -32.586  1.00 91.58           C  
ATOM   2737  HB1 ALA B  14      12.313  21.253 -33.040  1.00 91.58           H  
ATOM   2738  HB2 ALA B  14      11.333  19.885 -32.469  1.00 91.58           H  
ATOM   2739  HB3 ALA B  14      10.548  21.276 -33.241  1.00 91.58           H  
ATOM   2740  O   ALA B  14      12.070  20.314 -29.407  1.00 91.58           O  
ATOM   2741  N   THR B  15      13.501  21.784 -30.310  1.00 90.58           N  
ATOM   2742  H   THR B  15      13.647  22.468 -31.039  1.00 90.58           H  
ATOM   2743  CA  THR B  15      14.613  21.479 -29.393  1.00 90.58           C  
ATOM   2744  HA  THR B  15      14.772  20.401 -29.385  1.00 90.58           H  
ATOM   2745  C   THR B  15      14.301  21.909 -27.957  1.00 90.58           C  
ATOM   2746  CB  THR B  15      15.915  22.151 -29.857  1.00 90.58           C  
ATOM   2747  HB  THR B  15      15.794  23.234 -29.831  1.00 90.58           H  
ATOM   2748  O   THR B  15      14.621  21.175 -27.022  1.00 90.58           O  
ATOM   2749  CG2 THR B  15      17.120  21.766 -28.997  1.00 90.58           C  
ATOM   2750 HG21 THR B  15      17.004  22.158 -27.987  1.00 90.58           H  
ATOM   2751 HG22 THR B  15      18.026  22.186 -29.436  1.00 90.58           H  
ATOM   2752 HG23 THR B  15      17.212  20.681 -28.958  1.00 90.58           H  
ATOM   2753  OG1 THR B  15      16.232  21.765 -31.173  1.00 90.58           O  
ATOM   2754  HG1 THR B  15      15.603  22.191 -31.760  1.00 90.58           H  
ATOM   2755  N   LEU B  16      13.676  23.078 -27.766  1.00 92.91           N  
ATOM   2756  H   LEU B  16      13.430  23.636 -28.572  1.00 92.91           H  
ATOM   2757  CA  LEU B  16      13.231  23.543 -26.448  1.00 92.91           C  
ATOM   2758  HA  LEU B  16      14.071  23.495 -25.754  1.00 92.91           H  
ATOM   2759  C   LEU B  16      12.152  22.623 -25.866  1.00 92.91           C  
ATOM   2760  CB  LEU B  16      12.726  24.996 -26.543  1.00 92.91           C  
ATOM   2761  HB2 LEU B  16      12.084  25.205 -25.688  1.00 92.91           H  
ATOM   2762  HB3 LEU B  16      12.110  25.095 -27.437  1.00 92.91           H  
ATOM   2763  O   LEU B  16      12.310  22.150 -24.743  1.00 92.91           O  
ATOM   2764  CG  LEU B  16      13.847  26.048 -26.573  1.00 92.91           C  
ATOM   2765  HG  LEU B  16      14.616  25.746 -27.284  1.00 92.91           H  
ATOM   2766  CD1 LEU B  16      13.286  27.401 -27.014  1.00 92.91           C  
ATOM   2767 HD11 LEU B  16      12.867  27.311 -28.016  1.00 92.91           H  
ATOM   2768 HD12 LEU B  16      14.081  28.147 -27.028  1.00 92.91           H  
ATOM   2769 HD13 LEU B  16      12.505  27.721 -26.324  1.00 92.91           H  
ATOM   2770  CD2 LEU B  16      14.491  26.228 -25.194  1.00 92.91           C  
ATOM   2771 HD21 LEU B  16      14.932  25.291 -24.856  1.00 92.91           H  
ATOM   2772 HD22 LEU B  16      13.735  26.539 -24.472  1.00 92.91           H  
ATOM   2773 HD23 LEU B  16      15.265  26.994 -25.244  1.00 92.91           H  
ATOM   2774  N   ASP B  17      11.117  22.307 -26.646  1.00 93.63           N  
ATOM   2775  H   ASP B  17      11.024  22.773 -27.537  1.00 93.63           H  
ATOM   2776  CA  ASP B  17      10.025  21.427 -26.219  1.00 93.63           C  
ATOM   2777  HA  ASP B  17       9.596  21.816 -25.296  1.00 93.63           H  
ATOM   2778  C   ASP B  17      10.528  19.996 -25.935  1.00 93.63           C  
ATOM   2779  CB  ASP B  17       8.920  21.398 -27.293  1.00 93.63           C  
ATOM   2780  HB2 ASP B  17       9.364  21.091 -28.240  1.00 93.63           H  
ATOM   2781  HB3 ASP B  17       8.198  20.631 -27.011  1.00 93.63           H  
ATOM   2782  O   ASP B  17      10.072  19.357 -24.990  1.00 93.63           O  
ATOM   2783  CG  ASP B  17       8.136  22.707 -27.515  1.00 93.63           C  
ATOM   2784  OD1 ASP B  17       8.272  23.693 -26.758  1.00 93.63           O  
ATOM   2785  OD2 ASP B  17       7.329  22.726 -28.471  1.00 93.63           O  
ATOM   2786  N   LEU B  18      11.500  19.490 -26.708  1.00 92.58           N  
ATOM   2787  H   LEU B  18      11.791  20.023 -27.515  1.00 92.58           H  
ATOM   2788  CA  LEU B  18      12.129  18.184 -26.471  1.00 92.58           C  
ATOM   2789  HA  LEU B  18      11.347  17.432 -26.374  1.00 92.58           H  
ATOM   2790  C   LEU B  18      12.926  18.169 -25.166  1.00 92.58           C  
ATOM   2791  CB  LEU B  18      13.026  17.824 -27.672  1.00 92.58           C  
ATOM   2792  HB2 LEU B  18      13.726  18.642 -27.840  1.00 92.58           H  
ATOM   2793  HB3 LEU B  18      12.396  17.735 -28.557  1.00 92.58           H  
ATOM   2794  O   LEU B  18      12.859  17.196 -24.415  1.00 92.58           O  
ATOM   2795  CG  LEU B  18      13.839  16.523 -27.510  1.00 92.58           C  
ATOM   2796  HG  LEU B  18      14.504  16.603 -26.650  1.00 92.58           H  
ATOM   2797  CD1 LEU B  18      12.943  15.297 -27.334  1.00 92.58           C  
ATOM   2798 HD11 LEU B  18      12.261  15.223 -28.180  1.00 92.58           H  
ATOM   2799 HD12 LEU B  18      12.368  15.372 -26.411  1.00 92.58           H  
ATOM   2800 HD13 LEU B  18      13.547  14.390 -27.294  1.00 92.58           H  
ATOM   2801  CD2 LEU B  18      14.704  16.305 -28.751  1.00 92.58           C  
ATOM   2802 HD21 LEU B  18      15.371  17.155 -28.891  1.00 92.58           H  
ATOM   2803 HD22 LEU B  18      15.302  15.401 -28.638  1.00 92.58           H  
ATOM   2804 HD23 LEU B  18      14.069  16.199 -29.631  1.00 92.58           H  
ATOM   2805  N   ARG B  19      13.678  19.239 -24.885  1.00 93.03           N  
ATOM   2806  H   ARG B  19      13.676  20.011 -25.537  1.00 93.03           H  
ATOM   2807  CA  ARG B  19      14.420  19.361 -23.626  1.00 93.03           C  
ATOM   2808  HA  ARG B  19      15.027  18.465 -23.496  1.00 93.03           H  
ATOM   2809  C   ARG B  19      13.463  19.399 -22.436  1.00 93.03           C  
ATOM   2810  CB  ARG B  19      15.336  20.588 -23.676  1.00 93.03           C  
ATOM   2811  HB2 ARG B  19      14.736  21.496 -23.621  1.00 93.03           H  
ATOM   2812  HB3 ARG B  19      15.873  20.584 -24.624  1.00 93.03           H  
ATOM   2813  O   ARG B  19      13.708  18.686 -21.470  1.00 93.03           O  
ATOM   2814  CG  ARG B  19      16.355  20.567 -22.524  1.00 93.03           C  
ATOM   2815  HG2 ARG B  19      15.829  20.515 -21.571  1.00 93.03           H  
ATOM   2816  HG3 ARG B  19      16.990  19.686 -22.615  1.00 93.03           H  
ATOM   2817  CD  ARG B  19      17.229  21.825 -22.512  1.00 93.03           C  
ATOM   2818  HD2 ARG B  19      17.915  21.760 -21.668  1.00 93.03           H  
ATOM   2819  HD3 ARG B  19      16.577  22.682 -22.344  1.00 93.03           H  
ATOM   2820  NE  ARG B  19      18.008  21.971 -23.762  1.00 93.03           N  
ATOM   2821  HE  ARG B  19      18.499  21.146 -24.075  1.00 93.03           H  
ATOM   2822  NH1 ARG B  19      17.557  24.187 -24.173  1.00 93.03           N  
ATOM   2823 HH11 ARG B  19      17.675  25.023 -24.727  1.00 93.03           H  
ATOM   2824 HH12 ARG B  19      17.042  24.225 -23.305  1.00 93.03           H  
ATOM   2825  NH2 ARG B  19      18.831  23.035 -25.598  1.00 93.03           N  
ATOM   2826 HH21 ARG B  19      18.946  23.878 -26.142  1.00 93.03           H  
ATOM   2827 HH22 ARG B  19      19.299  22.183 -25.873  1.00 93.03           H  
ATOM   2828  CZ  ARG B  19      18.124  23.059 -24.502  1.00 93.03           C  
ATOM   2829  N   ALA B  20      12.371  20.158 -22.543  1.00 95.48           N  
ATOM   2830  H   ALA B  20      12.254  20.726 -23.369  1.00 95.48           H  
ATOM   2831  CA  ALA B  20      11.332  20.218 -21.519  1.00 95.48           C  
ATOM   2832  HA  ALA B  20      11.786  20.510 -20.572  1.00 95.48           H  
ATOM   2833  C   ALA B  20      10.664  18.850 -21.301  1.00 95.48           C  
ATOM   2834  CB  ALA B  20      10.316  21.295 -21.918  1.00 95.48           C  
ATOM   2835  HB1 ALA B  20      10.817  22.257 -22.027  1.00 95.48           H  
ATOM   2836  HB2 ALA B  20       9.833  21.032 -22.859  1.00 95.48           H  
ATOM   2837  HB3 ALA B  20       9.556  21.381 -21.142  1.00 95.48           H  
ATOM   2838  O   ALA B  20      10.556  18.405 -20.165  1.00 95.48           O  
ATOM   2839  N   ALA B  21      10.304  18.135 -22.373  1.00 95.53           N  
ATOM   2840  H   ALA B  21      10.364  18.561 -23.286  1.00 95.53           H  
ATOM   2841  CA  ALA B  21       9.715  16.799 -22.265  1.00 95.53           C  
ATOM   2842  HA  ALA B  21       8.831  16.862 -21.631  1.00 95.53           H  
ATOM   2843  C   ALA B  21      10.673  15.791 -21.602  1.00 95.53           C  
ATOM   2844  CB  ALA B  21       9.275  16.335 -23.660  1.00 95.53           C  
ATOM   2845  HB1 ALA B  21       8.563  17.048 -24.076  1.00 95.53           H  
ATOM   2846  HB2 ALA B  21      10.138  16.258 -24.321  1.00 95.53           H  
ATOM   2847  HB3 ALA B  21       8.793  15.361 -23.581  1.00 95.53           H  
ATOM   2848  O   ALA B  21      10.273  15.069 -20.698  1.00 95.53           O  
ATOM   2849  N   ARG B  22      11.958  15.765 -21.986  1.00 93.74           N  
ATOM   2850  H   ARG B  22      12.245  16.384 -22.731  1.00 93.74           H  
ATOM   2851  CA  ARG B  22      12.954  14.880 -21.347  1.00 93.74           C  
ATOM   2852  HA  ARG B  22      12.565  13.862 -21.314  1.00 93.74           H  
ATOM   2853  C   ARG B  22      13.229  15.242 -19.890  1.00 93.74           C  
ATOM   2854  CB  ARG B  22      14.274  14.898 -22.120  1.00 93.74           C  
ATOM   2855  HB2 ARG B  22      14.581  15.929 -22.296  1.00 93.74           H  
ATOM   2856  HB3 ARG B  22      15.036  14.412 -21.511  1.00 93.74           H  
ATOM   2857  O   ARG B  22      13.532  14.363 -19.091  1.00 93.74           O  
ATOM   2858  CG  ARG B  22      14.180  14.145 -23.450  1.00 93.74           C  
ATOM   2859  HG2 ARG B  22      13.837  13.126 -23.271  1.00 93.74           H  
ATOM   2860  HG3 ARG B  22      13.475  14.648 -24.112  1.00 93.74           H  
ATOM   2861  CD  ARG B  22      15.567  14.111 -24.095  1.00 93.74           C  
ATOM   2862  HD2 ARG B  22      16.236  13.537 -23.453  1.00 93.74           H  
ATOM   2863  HD3 ARG B  22      15.936  15.133 -24.174  1.00 93.74           H  
ATOM   2864  NE  ARG B  22      15.526  13.504 -25.436  1.00 93.74           N  
ATOM   2865  HE  ARG B  22      14.653  13.074 -25.707  1.00 93.74           H  
ATOM   2866  NH1 ARG B  22      17.712  13.895 -26.006  1.00 93.74           N  
ATOM   2867 HH11 ARG B  22      17.889  14.167 -25.050  1.00 93.74           H  
ATOM   2868 HH12 ARG B  22      18.477  13.749 -26.649  1.00 93.74           H  
ATOM   2869  NH2 ARG B  22      16.331  12.953 -27.492  1.00 93.74           N  
ATOM   2870 HH21 ARG B  22      15.436  12.558 -27.743  1.00 93.74           H  
ATOM   2871 HH22 ARG B  22      17.077  12.902 -28.171  1.00 93.74           H  
ATOM   2872  CZ  ARG B  22      16.520  13.453 -26.303  1.00 93.74           C  
ATOM   2873  N   GLN B  23      13.168  16.526 -19.550  1.00 93.96           N  
ATOM   2874  H   GLN B  23      12.949  17.216 -20.255  1.00 93.96           H  
ATOM   2875  CA  GLN B  23      13.279  16.959 -18.165  1.00 93.96           C  
ATOM   2876  HA  GLN B  23      14.149  16.477 -17.718  1.00 93.96           H  
ATOM   2877  C   GLN B  23      12.068  16.498 -17.350  1.00 93.96           C  
ATOM   2878  CB  GLN B  23      13.503  18.471 -18.119  1.00 93.96           C  
ATOM   2879  HB2 GLN B  23      14.424  18.702 -18.656  1.00 93.96           H  
ATOM   2880  HB3 GLN B  23      12.673  18.991 -18.597  1.00 93.96           H  
ATOM   2881  O   GLN B  23      12.274  15.898 -16.303  1.00 93.96           O  
ATOM   2882  CG  GLN B  23      13.627  18.943 -16.669  1.00 93.96           C  
ATOM   2883  HG2 GLN B  23      14.349  18.327 -16.133  1.00 93.96           H  
ATOM   2884  HG3 GLN B  23      12.659  18.828 -16.182  1.00 93.96           H  
ATOM   2885  CD  GLN B  23      14.048  20.395 -16.532  1.00 93.96           C  
ATOM   2886  NE2 GLN B  23      13.936  20.920 -15.337  1.00 93.96           N  
ATOM   2887 HE21 GLN B  23      14.119  21.905 -15.209  1.00 93.96           H  
ATOM   2888 HE22 GLN B  23      13.414  20.402 -14.645  1.00 93.96           H  
ATOM   2889  OE1 GLN B  23      14.505  21.042 -17.471  1.00 93.96           O  
ATOM   2890  N   ARG B  24      10.848  16.675 -17.876  1.00 94.86           N  
ATOM   2891  H   ARG B  24      10.760  17.215 -18.725  1.00 94.86           H  
ATOM   2892  CA  ARG B  24       9.618  16.191 -17.239  1.00 94.86           C  
ATOM   2893  HA  ARG B  24       9.551  16.646 -16.251  1.00 94.86           H  
ATOM   2894  C   ARG B  24       9.645  14.683 -17.003  1.00 94.86           C  
ATOM   2895  CB  ARG B  24       8.393  16.608 -18.074  1.00 94.86           C  
ATOM   2896  HB2 ARG B  24       8.501  16.226 -19.089  1.00 94.86           H  
ATOM   2897  HB3 ARG B  24       8.362  17.697 -18.126  1.00 94.86           H  
ATOM   2898  O   ARG B  24       9.262  14.262 -15.926  1.00 94.86           O  
ATOM   2899  CG  ARG B  24       7.049  16.104 -17.516  1.00 94.86           C  
ATOM   2900  HG2 ARG B  24       6.248  16.488 -18.148  1.00 94.86           H  
ATOM   2901  HG3 ARG B  24       7.015  15.016 -17.562  1.00 94.86           H  
ATOM   2902  CD  ARG B  24       6.797  16.557 -16.072  1.00 94.86           C  
ATOM   2903  HD2 ARG B  24       7.566  16.138 -15.424  1.00 94.86           H  
ATOM   2904  HD3 ARG B  24       6.852  17.645 -16.019  1.00 94.86           H  
ATOM   2905  NE  ARG B  24       5.481  16.108 -15.586  1.00 94.86           N  
ATOM   2906  HE  ARG B  24       4.897  15.566 -16.206  1.00 94.86           H  
ATOM   2907  NH1 ARG B  24       5.755  16.740 -13.389  1.00 94.86           N  
ATOM   2908 HH11 ARG B  24       6.715  16.995 -13.572  1.00 94.86           H  
ATOM   2909 HH12 ARG B  24       5.435  16.653 -12.435  1.00 94.86           H  
ATOM   2910  NH2 ARG B  24       3.866  15.734 -14.044  1.00 94.86           N  
ATOM   2911 HH21 ARG B  24       3.358  15.188 -14.725  1.00 94.86           H  
ATOM   2912 HH22 ARG B  24       3.556  15.688 -13.084  1.00 94.86           H  
ATOM   2913  CZ  ARG B  24       5.043  16.202 -14.343  1.00 94.86           C  
ATOM   2914  N   ILE B  25      10.140  13.898 -17.965  1.00 95.63           N  
ATOM   2915  H   ILE B  25      10.358  14.318 -18.858  1.00 95.63           H  
ATOM   2916  CA  ILE B  25      10.341  12.452 -17.784  1.00 95.63           C  
ATOM   2917  HA  ILE B  25       9.378  11.991 -17.565  1.00 95.63           H  
ATOM   2918  C   ILE B  25      11.213  12.206 -16.548  1.00 95.63           C  
ATOM   2919  CB  ILE B  25      10.898  11.797 -19.069  1.00 95.63           C  
ATOM   2920  HB  ILE B  25      11.753  12.376 -19.416  1.00 95.63           H  
ATOM   2921  O   ILE B  25      10.729  11.620 -15.597  1.00 95.63           O  
ATOM   2922  CG1 ILE B  25       9.813  11.785 -20.166  1.00 95.63           C  
ATOM   2923 HG12 ILE B  25       9.377  12.781 -20.245  1.00 95.63           H  
ATOM   2924 HG13 ILE B  25       9.016  11.099 -19.881  1.00 95.63           H  
ATOM   2925  CG2 ILE B  25      11.361  10.359 -18.818  1.00 95.63           C  
ATOM   2926 HG21 ILE B  25      10.530   9.767 -18.433  1.00 95.63           H  
ATOM   2927 HG22 ILE B  25      12.171  10.334 -18.089  1.00 95.63           H  
ATOM   2928 HG23 ILE B  25      11.741   9.886 -19.723  1.00 95.63           H  
ATOM   2929  CD1 ILE B  25      10.330  11.398 -21.557  1.00 95.63           C  
ATOM   2930 HD11 ILE B  25      10.610  10.345 -21.584  1.00 95.63           H  
ATOM   2931 HD12 ILE B  25      11.188  12.015 -21.824  1.00 95.63           H  
ATOM   2932 HD13 ILE B  25       9.538  11.560 -22.288  1.00 95.63           H  
ATOM   2933  N   ARG B  26      12.434  12.754 -16.476  1.00 94.86           N  
ATOM   2934  H   ARG B  26      12.765  13.293 -17.263  1.00 94.86           H  
ATOM   2935  CA  ARG B  26      13.314  12.542 -15.306  1.00 94.86           C  
ATOM   2936  HA  ARG B  26      13.483  11.472 -15.185  1.00 94.86           H  
ATOM   2937  C   ARG B  26      12.710  12.993 -13.973  1.00 94.86           C  
ATOM   2938  CB  ARG B  26      14.652  13.249 -15.499  1.00 94.86           C  
ATOM   2939  HB2 ARG B  26      15.193  13.237 -14.553  1.00 94.86           H  
ATOM   2940  HB3 ARG B  26      14.464  14.287 -15.775  1.00 94.86           H  
ATOM   2941  O   ARG B  26      12.984  12.365 -12.960  1.00 94.86           O  
ATOM   2942  CG  ARG B  26      15.515  12.544 -16.551  1.00 94.86           C  
ATOM   2943  HG2 ARG B  26      15.007  12.548 -17.515  1.00 94.86           H  
ATOM   2944  HG3 ARG B  26      15.674  11.509 -16.247  1.00 94.86           H  
ATOM   2945  CD  ARG B  26      16.872  13.234 -16.686  1.00 94.86           C  
ATOM   2946  HD2 ARG B  26      17.385  13.190 -15.725  1.00 94.86           H  
ATOM   2947  HD3 ARG B  26      17.455  12.676 -17.419  1.00 94.86           H  
ATOM   2948  NE  ARG B  26      16.708  14.640 -17.105  1.00 94.86           N  
ATOM   2949  HE  ARG B  26      15.811  15.046 -16.881  1.00 94.86           H  
ATOM   2950  NH1 ARG B  26      18.787  14.938 -18.002  1.00 94.86           N  
ATOM   2951 HH11 ARG B  26      19.530  15.544 -18.322  1.00 94.86           H  
ATOM   2952 HH12 ARG B  26      18.989  13.986 -17.732  1.00 94.86           H  
ATOM   2953  NH2 ARG B  26      17.351  16.659 -17.919  1.00 94.86           N  
ATOM   2954 HH21 ARG B  26      16.484  17.041 -17.568  1.00 94.86           H  
ATOM   2955 HH22 ARG B  26      18.088  17.278 -18.224  1.00 94.86           H  
ATOM   2956  CZ  ARG B  26      17.612  15.404 -17.677  1.00 94.86           C  
ATOM   2957  N   GLU B  27      11.928  14.070 -13.966  1.00 94.57           N  
ATOM   2958  H   GLU B  27      11.763  14.554 -14.837  1.00 94.57           H  
ATOM   2959  CA  GLU B  27      11.214  14.540 -12.768  1.00 94.57           C  
ATOM   2960  HA  GLU B  27      11.897  14.564 -11.919  1.00 94.57           H  
ATOM   2961  C   GLU B  27      10.058  13.608 -12.360  1.00 94.57           C  
ATOM   2962  CB  GLU B  27      10.688  15.968 -13.008  1.00 94.57           C  
ATOM   2963  HB2 GLU B  27       9.990  16.228 -12.212  1.00 94.57           H  
ATOM   2964  HB3 GLU B  27      10.147  15.985 -13.954  1.00 94.57           H  
ATOM   2965  O   GLU B  27       9.688  13.584 -11.196  1.00 94.57           O  
ATOM   2966  CG  GLU B  27      11.803  17.033 -13.032  1.00 94.57           C  
ATOM   2967  HG2 GLU B  27      12.235  17.108 -12.034  1.00 94.57           H  
ATOM   2968  HG3 GLU B  27      12.593  16.709 -13.708  1.00 94.57           H  
ATOM   2969  CD  GLU B  27      11.323  18.428 -13.482  1.00 94.57           C  
ATOM   2970  OE1 GLU B  27      12.206  19.300 -13.708  1.00 94.57           O  
ATOM   2971  OE2 GLU B  27      10.101  18.623 -13.678  1.00 94.57           O  
ATOM   2972  N   LEU B  28       9.493  12.822 -13.279  1.00 95.33           N  
ATOM   2973  H   LEU B  28       9.821  12.867 -14.233  1.00 95.33           H  
ATOM   2974  CA  LEU B  28       8.473  11.818 -12.957  1.00 95.33           C  
ATOM   2975  HA  LEU B  28       7.820  12.198 -12.172  1.00 95.33           H  
ATOM   2976  C   LEU B  28       9.086  10.520 -12.410  1.00 95.33           C  
ATOM   2977  CB  LEU B  28       7.635  11.534 -14.215  1.00 95.33           C  
ATOM   2978  HB2 LEU B  28       8.306  11.353 -15.055  1.00 95.33           H  
ATOM   2979  HB3 LEU B  28       7.071  10.614 -14.060  1.00 95.33           H  
ATOM   2980  O   LEU B  28       8.532   9.920 -11.498  1.00 95.33           O  
ATOM   2981  CG  LEU B  28       6.649  12.655 -14.577  1.00 95.33           C  
ATOM   2982  HG  LEU B  28       7.138  13.627 -14.526  1.00 95.33           H  
ATOM   2983  CD1 LEU B  28       6.151  12.448 -16.009  1.00 95.33           C  
ATOM   2984 HD11 LEU B  28       6.997  12.436 -16.696  1.00 95.33           H  
ATOM   2985 HD12 LEU B  28       5.472  13.255 -16.284  1.00 95.33           H  
ATOM   2986 HD13 LEU B  28       5.612  11.503 -16.077  1.00 95.33           H  
ATOM   2987  CD2 LEU B  28       5.452  12.656 -13.626  1.00 95.33           C  
ATOM   2988 HD21 LEU B  28       5.064  11.643 -13.516  1.00 95.33           H  
ATOM   2989 HD22 LEU B  28       5.748  13.020 -12.643  1.00 95.33           H  
ATOM   2990 HD23 LEU B  28       4.645  13.271 -14.025  1.00 95.33           H  
ATOM   2991  N   GLU B  29      10.223  10.075 -12.953  1.00 95.35           N  
ATOM   2992  H   GLU B  29      10.585  10.582 -13.749  1.00 95.35           H  
ATOM   2993  CA  GLU B  29      10.803   8.750 -12.642  1.00 95.35           C  
ATOM   2994  HA  GLU B  29      10.028   8.138 -12.182  1.00 95.35           H  
ATOM   2995  C   GLU B  29      11.927   8.799 -11.590  1.00 95.35           C  
ATOM   2996  CB  GLU B  29      11.236   7.981 -13.926  1.00 95.35           C  
ATOM   2997  HB2 GLU B  29      12.192   7.487 -13.748  1.00 95.35           H  
ATOM   2998  HB3 GLU B  29      10.498   7.201 -14.118  1.00 95.35           H  
ATOM   2999  O   GLU B  29      12.099   7.848 -10.829  1.00 95.35           O  
ATOM   3000  CG  GLU B  29      11.350   8.835 -15.197  1.00 95.35           C  
ATOM   3001  HG2 GLU B  29      10.359   9.234 -15.412  1.00 95.35           H  
ATOM   3002  HG3 GLU B  29      12.044   9.647 -14.979  1.00 95.35           H  
ATOM   3003  CD  GLU B  29      11.831   8.119 -16.470  1.00 95.35           C  
ATOM   3004  OE1 GLU B  29      10.985   7.591 -17.238  1.00 95.35           O  
ATOM   3005  OE2 GLU B  29      13.039   8.232 -16.780  1.00 95.35           O  
ATOM   3006  N   SER B  30      12.695   9.892 -11.511  1.00 94.94           N  
ATOM   3007  H   SER B  30      12.499  10.658 -12.141  1.00 94.94           H  
ATOM   3008  CA  SER B  30      13.958   9.934 -10.753  1.00 94.94           C  
ATOM   3009  HA  SER B  30      13.932   9.157  -9.990  1.00 94.94           H  
ATOM   3010  C   SER B  30      14.195  11.251  -9.996  1.00 94.94           C  
ATOM   3011  CB  SER B  30      15.153   9.630 -11.671  1.00 94.94           C  
ATOM   3012  HB2 SER B  30      16.043   9.480 -11.060  1.00 94.94           H  
ATOM   3013  HB3 SER B  30      15.320  10.488 -12.322  1.00 94.94           H  
ATOM   3014  O   SER B  30      15.350  11.625  -9.754  1.00 94.94           O  
ATOM   3015  OG  SER B  30      14.962   8.489 -12.483  1.00 94.94           O  
ATOM   3016  HG  SER B  30      14.736   7.733 -11.936  1.00 94.94           H  
ATOM   3017  N   ASP B  31      13.131  11.971  -9.617  1.00 96.28           N  
ATOM   3018  H   ASP B  31      12.209  11.649  -9.871  1.00 96.28           H  
ATOM   3019  CA  ASP B  31      13.247  13.179  -8.781  1.00 96.28           C  
ATOM   3020  HA  ASP B  31      13.933  13.852  -9.295  1.00 96.28           H  
ATOM   3021  C   ASP B  31      13.808  12.799  -7.394  1.00 96.28           C  
ATOM   3022  CB  ASP B  31      11.891  13.912  -8.663  1.00 96.28           C  
ATOM   3023  HB2 ASP B  31      11.273  13.431  -7.906  1.00 96.28           H  
ATOM   3024  HB3 ASP B  31      11.395  13.805  -9.628  1.00 96.28           H  
ATOM   3025  O   ASP B  31      13.269  11.882  -6.753  1.00 96.28           O  
ATOM   3026  CG  ASP B  31      11.968  15.428  -8.380  1.00 96.28           C  
ATOM   3027  OD1 ASP B  31      13.091  15.958  -8.239  1.00 96.28           O  
ATOM   3028  OD2 ASP B  31      10.907  16.106  -8.373  1.00 96.28           O  
ATOM   3029  N   PRO B  32      14.911  13.420  -6.927  1.00 98.06           N  
ATOM   3030  CA  PRO B  32      15.412  13.211  -5.573  1.00 98.06           C  
ATOM   3031  HA  PRO B  32      15.501  12.143  -5.376  1.00 98.06           H  
ATOM   3032  C   PRO B  32      14.478  13.832  -4.526  1.00 98.06           C  
ATOM   3033  CB  PRO B  32      16.804  13.846  -5.542  1.00 98.06           C  
ATOM   3034  HB2 PRO B  32      17.546  13.098  -5.822  1.00 98.06           H  
ATOM   3035  HB3 PRO B  32      17.044  14.269  -4.567  1.00 98.06           H  
ATOM   3036  O   PRO B  32      14.066  14.990  -4.637  1.00 98.06           O  
ATOM   3037  CG  PRO B  32      16.731  14.921  -6.624  1.00 98.06           C  
ATOM   3038  HG2 PRO B  32      16.266  15.818  -6.216  1.00 98.06           H  
ATOM   3039  HG3 PRO B  32      17.713  15.151  -7.039  1.00 98.06           H  
ATOM   3040  CD  PRO B  32      15.804  14.303  -7.666  1.00 98.06           C  
ATOM   3041  HD2 PRO B  32      15.274  15.096  -8.193  1.00 98.06           H  
ATOM   3042  HD3 PRO B  32      16.384  13.712  -8.375  1.00 98.06           H  
ATOM   3043  N   ILE B  33      14.202  13.076  -3.465  1.00 98.87           N  
ATOM   3044  H   ILE B  33      14.618  12.158  -3.404  1.00 98.87           H  
ATOM   3045  CA  ILE B  33      13.316  13.494  -2.371  1.00 98.87           C  
ATOM   3046  HA  ILE B  33      12.733  14.361  -2.681  1.00 98.87           H  
ATOM   3047  C   ILE B  33      14.161  13.923  -1.171  1.00 98.87           C  
ATOM   3048  CB  ILE B  33      12.318  12.365  -2.041  1.00 98.87           C  
ATOM   3049  HB  ILE B  33      12.882  11.497  -1.698  1.00 98.87           H  
ATOM   3050  O   ILE B  33      15.008  13.166  -0.709  1.00 98.87           O  
ATOM   3051  CG1 ILE B  33      11.488  11.917  -3.269  1.00 98.87           C  
ATOM   3052 HG12 ILE B  33      12.144  11.418  -3.982  1.00 98.87           H  
ATOM   3053 HG13 ILE B  33      10.753  11.181  -2.943  1.00 98.87           H  
ATOM   3054  CG2 ILE B  33      11.385  12.783  -0.897  1.00 98.87           C  
ATOM   3055 HG21 ILE B  33      11.954  12.944   0.019  1.00 98.87           H  
ATOM   3056 HG22 ILE B  33      10.660  11.992  -0.707  1.00 98.87           H  
ATOM   3057 HG23 ILE B  33      10.854  13.702  -1.144  1.00 98.87           H  
ATOM   3058  CD1 ILE B  33      10.731  13.029  -4.010  1.00 98.87           C  
ATOM   3059 HD11 ILE B  33      11.429  13.733  -4.463  1.00 98.87           H  
ATOM   3060 HD12 ILE B  33      10.128  12.585  -4.802  1.00 98.87           H  
ATOM   3061 HD13 ILE B  33      10.067  13.559  -3.327  1.00 98.87           H  
ATOM   3062  N   ALA B  34      13.969  15.146  -0.686  1.00 98.90           N  
ATOM   3063  H   ALA B  34      13.144  15.647  -0.983  1.00 98.90           H  
ATOM   3064  CA  ALA B  34      14.664  15.691   0.473  1.00 98.90           C  
ATOM   3065  HA  ALA B  34      15.706  15.372   0.453  1.00 98.90           H  
ATOM   3066  C   ALA B  34      14.049  15.181   1.783  1.00 98.90           C  
ATOM   3067  CB  ALA B  34      14.627  17.222   0.393  1.00 98.90           C  
ATOM   3068  HB1 ALA B  34      13.596  17.565   0.305  1.00 98.90           H  
ATOM   3069  HB2 ALA B  34      15.203  17.563  -0.467  1.00 98.90           H  
ATOM   3070  HB3 ALA B  34      15.044  17.647   1.307  1.00 98.90           H  
ATOM   3071  O   ALA B  34      12.830  15.119   1.920  1.00 98.90           O  
ATOM   3072  N   ILE B  35      14.909  14.871   2.754  1.00 98.89           N  
ATOM   3073  H   ILE B  35      15.897  14.933   2.549  1.00 98.89           H  
ATOM   3074  CA  ILE B  35      14.530  14.658   4.154  1.00 98.89           C  
ATOM   3075  HA  ILE B  35      13.489  14.336   4.205  1.00 98.89           H  
ATOM   3076  C   ILE B  35      14.659  16.005   4.870  1.00 98.89           C  
ATOM   3077  CB  ILE B  35      15.406  13.567   4.815  1.00 98.89           C  
ATOM   3078  HB  ILE B  35      16.438  13.917   4.835  1.00 98.89           H  
ATOM   3079  O   ILE B  35      15.764  16.555   4.933  1.00 98.89           O  
ATOM   3080  CG1 ILE B  35      15.366  12.244   4.012  1.00 98.89           C  
ATOM   3081 HG12 ILE B  35      15.662  12.433   2.980  1.00 98.89           H  
ATOM   3082 HG13 ILE B  35      14.347  11.859   4.007  1.00 98.89           H  
ATOM   3083  CG2 ILE B  35      14.939  13.347   6.267  1.00 98.89           C  
ATOM   3084 HG21 ILE B  35      15.582  12.630   6.777  1.00 98.89           H  
ATOM   3085 HG22 ILE B  35      14.978  14.277   6.834  1.00 98.89           H  
ATOM   3086 HG23 ILE B  35      13.913  12.978   6.279  1.00 98.89           H  
ATOM   3087  CD1 ILE B  35      16.288  11.142   4.545  1.00 98.89           C  
ATOM   3088 HD11 ILE B  35      17.307  11.520   4.634  1.00 98.89           H  
ATOM   3089 HD12 ILE B  35      15.944  10.793   5.518  1.00 98.89           H  
ATOM   3090 HD13 ILE B  35      16.282  10.300   3.852  1.00 98.89           H  
ATOM   3091  N   VAL B  36      13.546  16.532   5.384  1.00 98.78           N  
ATOM   3092  H   VAL B  36      12.690  16.005   5.296  1.00 98.78           H  
ATOM   3093  CA  VAL B  36      13.467  17.871   5.998  1.00 98.78           C  
ATOM   3094  HA  VAL B  36      14.250  18.503   5.579  1.00 98.78           H  
ATOM   3095  C   VAL B  36      13.710  17.810   7.505  1.00 98.78           C  
ATOM   3096  CB  VAL B  36      12.111  18.538   5.682  1.00 98.78           C  
ATOM   3097  HB  VAL B  36      11.306  17.918   6.077  1.00 98.78           H  
ATOM   3098  O   VAL B  36      14.523  18.558   8.042  1.00 98.78           O  
ATOM   3099  CG1 VAL B  36      12.012  19.928   6.319  1.00 98.78           C  
ATOM   3100 HG11 VAL B  36      12.870  20.531   6.025  1.00 98.78           H  
ATOM   3101 HG12 VAL B  36      11.092  20.421   6.005  1.00 98.78           H  
ATOM   3102 HG13 VAL B  36      12.000  19.844   7.406  1.00 98.78           H  
ATOM   3103  CG2 VAL B  36      11.903  18.689   4.167  1.00 98.78           C  
ATOM   3104 HG21 VAL B  36      12.710  19.283   3.739  1.00 98.78           H  
ATOM   3105 HG22 VAL B  36      11.874  17.711   3.687  1.00 98.78           H  
ATOM   3106 HG23 VAL B  36      10.954  19.188   3.973  1.00 98.78           H  
ATOM   3107  N   SER B  37      13.043  16.881   8.188  1.00 98.73           N  
ATOM   3108  H   SER B  37      12.393  16.286   7.694  1.00 98.73           H  
ATOM   3109  CA  SER B  37      13.172  16.666   9.630  1.00 98.73           C  
ATOM   3110  HA  SER B  37      14.173  16.966   9.941  1.00 98.73           H  
ATOM   3111  C   SER B  37      13.004  15.188   9.987  1.00 98.73           C  
ATOM   3112  CB  SER B  37      12.172  17.541  10.400  1.00 98.73           C  
ATOM   3113  HB2 SER B  37      12.289  18.580  10.093  1.00 98.73           H  
ATOM   3114  HB3 SER B  37      12.375  17.472  11.469  1.00 98.73           H  
ATOM   3115  O   SER B  37      12.635  14.355   9.153  1.00 98.73           O  
ATOM   3116  OG  SER B  37      10.851  17.115  10.154  1.00 98.73           O  
ATOM   3117  HG  SER B  37      10.262  17.502  10.807  1.00 98.73           H  
ATOM   3118  N   MET B  38      13.322  14.856  11.237  1.00 98.80           N  
ATOM   3119  H   MET B  38      13.567  15.591  11.885  1.00 98.80           H  
ATOM   3120  CA  MET B  38      13.232  13.509  11.796  1.00 98.80           C  
ATOM   3121  HA  MET B  38      12.409  12.980  11.317  1.00 98.80           H  
ATOM   3122  C   MET B  38      12.917  13.584  13.293  1.00 98.80           C  
ATOM   3123  CB  MET B  38      14.528  12.729  11.505  1.00 98.80           C  
ATOM   3124  HB2 MET B  38      14.579  12.545  10.432  1.00 98.80           H  
ATOM   3125  HB3 MET B  38      14.483  11.765  12.013  1.00 98.80           H  
ATOM   3126  O   MET B  38      13.388  14.495  13.975  1.00 98.80           O  
ATOM   3127  CG  MET B  38      15.818  13.452  11.914  1.00 98.80           C  
ATOM   3128  HG2 MET B  38      15.844  14.436  11.446  1.00 98.80           H  
ATOM   3129  HG3 MET B  38      15.815  13.586  12.995  1.00 98.80           H  
ATOM   3130  SD  MET B  38      17.333  12.575  11.438  1.00 98.80           S  
ATOM   3131  CE  MET B  38      18.565  13.716  12.111  1.00 98.80           C  
ATOM   3132  HE1 MET B  38      18.433  14.702  11.666  1.00 98.80           H  
ATOM   3133  HE2 MET B  38      18.445  13.791  13.192  1.00 98.80           H  
ATOM   3134  HE3 MET B  38      19.562  13.343  11.879  1.00 98.80           H  
ATOM   3135  N   ALA B  39      12.141  12.628  13.800  1.00 98.86           N  
ATOM   3136  H   ALA B  39      11.776  11.921  13.179  1.00 98.86           H  
ATOM   3137  CA  ALA B  39      11.791  12.495  15.213  1.00 98.86           C  
ATOM   3138  HA  ALA B  39      12.565  12.962  15.822  1.00 98.86           H  
ATOM   3139  C   ALA B  39      11.716  11.011  15.598  1.00 98.86           C  
ATOM   3140  CB  ALA B  39      10.466  13.218  15.482  1.00 98.86           C  
ATOM   3141  HB1 ALA B  39      10.551  14.269  15.206  1.00 98.86           H  
ATOM   3142  HB2 ALA B  39       9.666  12.757  14.903  1.00 98.86           H  
ATOM   3143  HB3 ALA B  39      10.213  13.157  16.541  1.00 98.86           H  
ATOM   3144  O   ALA B  39      11.395  10.158  14.766  1.00 98.86           O  
ATOM   3145  N   CYS B  40      12.038  10.689  16.851  1.00 98.69           N  
ATOM   3146  H   CYS B  40      12.233  11.414  17.526  1.00 98.69           H  
ATOM   3147  CA  CYS B  40      12.020   9.311  17.326  1.00 98.69           C  
ATOM   3148  HA  CYS B  40      11.185   8.805  16.841  1.00 98.69           H  
ATOM   3149  C   CYS B  40      11.784   9.200  18.838  1.00 98.69           C  
ATOM   3150  CB  CYS B  40      13.321   8.597  16.910  1.00 98.69           C  
ATOM   3151  HB2 CYS B  40      13.260   7.549  17.203  1.00 98.69           H  
ATOM   3152  HB3 CYS B  40      13.416   8.630  15.825  1.00 98.69           H  
ATOM   3153  O   CYS B  40      12.185  10.064  19.619  1.00 98.69           O  
ATOM   3154  SG  CYS B  40      14.785   9.368  17.675  1.00 98.69           S  
ATOM   3155  HG  CYS B  40      14.331   9.317  18.931  1.00 98.69           H  
ATOM   3156  N   ARG B  41      11.207   8.071  19.240  1.00 98.74           N  
ATOM   3157  H   ARG B  41      10.869   7.457  18.512  1.00 98.74           H  
ATOM   3158  CA  ARG B  41      11.140   7.541  20.601  1.00 98.74           C  
ATOM   3159  HA  ARG B  41      11.713   8.161  21.291  1.00 98.74           H  
ATOM   3160  C   ARG B  41      11.772   6.156  20.576  1.00 98.74           C  
ATOM   3161  CB  ARG B  41       9.670   7.460  21.052  1.00 98.74           C  
ATOM   3162  HB2 ARG B  41       9.096   6.930  20.292  1.00 98.74           H  
ATOM   3163  HB3 ARG B  41       9.609   6.873  21.968  1.00 98.74           H  
ATOM   3164  O   ARG B  41      11.205   5.236  19.996  1.00 98.74           O  
ATOM   3165  CG  ARG B  41       9.004   8.820  21.295  1.00 98.74           C  
ATOM   3166  HG2 ARG B  41       9.136   9.470  20.430  1.00 98.74           H  
ATOM   3167  HG3 ARG B  41       7.936   8.656  21.437  1.00 98.74           H  
ATOM   3168  CD  ARG B  41       9.571   9.489  22.550  1.00 98.74           C  
ATOM   3169  HD2 ARG B  41      10.614   9.756  22.381  1.00 98.74           H  
ATOM   3170  HD3 ARG B  41       9.525   8.782  23.378  1.00 98.74           H  
ATOM   3171  NE  ARG B  41       8.791  10.680  22.915  1.00 98.74           N  
ATOM   3172  HE  ARG B  41       7.977  10.534  23.495  1.00 98.74           H  
ATOM   3173  NH1 ARG B  41       9.921  12.269  21.681  1.00 98.74           N  
ATOM   3174 HH11 ARG B  41       9.798  13.157  21.215  1.00 98.74           H  
ATOM   3175 HH12 ARG B  41      10.524  11.589  21.240  1.00 98.74           H  
ATOM   3176  NH2 ARG B  41       8.133  12.823  22.888  1.00 98.74           N  
ATOM   3177 HH21 ARG B  41       8.220  13.756  22.511  1.00 98.74           H  
ATOM   3178 HH22 ARG B  41       7.276  12.590  23.370  1.00 98.74           H  
ATOM   3179  CZ  ARG B  41       8.961  11.914  22.487  1.00 98.74           C  
ATOM   3180  N   LEU B  42      12.959   6.028  21.155  1.00 98.63           N  
ATOM   3181  H   LEU B  42      13.353   6.829  21.627  1.00 98.63           H  
ATOM   3182  CA  LEU B  42      13.745   4.799  21.220  1.00 98.63           C  
ATOM   3183  HA  LEU B  42      13.149   3.985  20.806  1.00 98.63           H  
ATOM   3184  C   LEU B  42      14.061   4.444  22.689  1.00 98.63           C  
ATOM   3185  CB  LEU B  42      15.026   4.968  20.377  1.00 98.63           C  
ATOM   3186  HB2 LEU B  42      15.677   4.109  20.535  1.00 98.63           H  
ATOM   3187  HB3 LEU B  42      15.554   5.850  20.740  1.00 98.63           H  
ATOM   3188  O   LEU B  42      13.979   5.321  23.556  1.00 98.63           O  
ATOM   3189  CG  LEU B  42      14.809   5.142  18.864  1.00 98.63           C  
ATOM   3190  HG  LEU B  42      14.178   6.012  18.683  1.00 98.63           H  
ATOM   3191  CD1 LEU B  42      16.159   5.383  18.189  1.00 98.63           C  
ATOM   3192 HD11 LEU B  42      16.010   5.526  17.118  1.00 98.63           H  
ATOM   3193 HD12 LEU B  42      16.612   6.282  18.606  1.00 98.63           H  
ATOM   3194 HD13 LEU B  42      16.817   4.530  18.354  1.00 98.63           H  
ATOM   3195  CD2 LEU B  42      14.162   3.919  18.214  1.00 98.63           C  
ATOM   3196 HD21 LEU B  42      13.143   3.806  18.583  1.00 98.63           H  
ATOM   3197 HD22 LEU B  42      14.114   4.053  17.133  1.00 98.63           H  
ATOM   3198 HD23 LEU B  42      14.731   3.019  18.450  1.00 98.63           H  
ATOM   3199  N   PRO B  43      14.411   3.178  22.982  1.00 97.86           N  
ATOM   3200  CA  PRO B  43      14.690   2.702  24.337  1.00 97.86           C  
ATOM   3201  HA  PRO B  43      13.785   2.792  24.936  1.00 97.86           H  
ATOM   3202  C   PRO B  43      15.830   3.458  25.032  1.00 97.86           C  
ATOM   3203  CB  PRO B  43      15.043   1.218  24.175  1.00 97.86           C  
ATOM   3204  HB2 PRO B  43      14.733   0.618  25.031  1.00 97.86           H  
ATOM   3205  HB3 PRO B  43      16.115   1.107  24.015  1.00 97.86           H  
ATOM   3206  O   PRO B  43      16.657   4.099  24.380  1.00 97.86           O  
ATOM   3207  CG  PRO B  43      14.333   0.808  22.892  1.00 97.86           C  
ATOM   3208  HG2 PRO B  43      14.808  -0.055  22.426  1.00 97.86           H  
ATOM   3209  HG3 PRO B  43      13.279   0.616  23.093  1.00 97.86           H  
ATOM   3210  CD  PRO B  43      14.485   2.065  22.046  1.00 97.86           C  
ATOM   3211  HD2 PRO B  43      13.694   2.097  21.297  1.00 97.86           H  
ATOM   3212  HD3 PRO B  43      15.462   2.059  21.563  1.00 97.86           H  
ATOM   3213  N   GLY B  44      15.896   3.359  26.362  1.00 97.65           N  
ATOM   3214  H   GLY B  44      15.151   2.888  26.854  1.00 97.65           H  
ATOM   3215  CA  GLY B  44      16.966   3.954  27.172  1.00 97.65           C  
ATOM   3216  HA2 GLY B  44      16.842   3.612  28.200  1.00 97.65           H  
ATOM   3217  HA3 GLY B  44      17.939   3.622  26.811  1.00 97.65           H  
ATOM   3218  C   GLY B  44      16.944   5.483  27.192  1.00 97.65           C  
ATOM   3219  O   GLY B  44      17.990   6.132  27.130  1.00 97.65           O  
ATOM   3220  N   GLY B  45      15.746   6.071  27.232  1.00 97.33           N  
ATOM   3221  H   GLY B  45      14.962   5.467  27.435  1.00 97.33           H  
ATOM   3222  CA  GLY B  45      15.553   7.523  27.292  1.00 97.33           C  
ATOM   3223  HA2 GLY B  45      14.495   7.715  27.469  1.00 97.33           H  
ATOM   3224  HA3 GLY B  45      16.117   7.913  28.140  1.00 97.33           H  
ATOM   3225  C   GLY B  45      15.972   8.301  26.033  1.00 97.33           C  
ATOM   3226  O   GLY B  45      16.217   9.514  26.112  1.00 97.33           O  
ATOM   3227  N   VAL B  46      16.070   7.642  24.872  1.00 98.27           N  
ATOM   3228  H   VAL B  46      15.865   6.653  24.869  1.00 98.27           H  
ATOM   3229  CA  VAL B  46      16.433   8.272  23.593  1.00 98.27           C  
ATOM   3230  HA  VAL B  46      17.067   9.134  23.802  1.00 98.27           H  
ATOM   3231  C   VAL B  46      15.180   8.790  22.881  1.00 98.27           C  
ATOM   3232  CB  VAL B  46      17.269   7.323  22.714  1.00 98.27           C  
ATOM   3233  HB  VAL B  46      16.703   6.412  22.518  1.00 98.27           H  
ATOM   3234  O   VAL B  46      14.584   8.133  22.035  1.00 98.27           O  
ATOM   3235  CG1 VAL B  46      17.658   7.986  21.382  1.00 98.27           C  
ATOM   3236 HG11 VAL B  46      16.776   8.167  20.766  1.00 98.27           H  
ATOM   3237 HG12 VAL B  46      18.314   7.316  20.828  1.00 98.27           H  
ATOM   3238 HG13 VAL B  46      18.172   8.929  21.568  1.00 98.27           H  
ATOM   3239  CG2 VAL B  46      18.577   6.933  23.410  1.00 98.27           C  
ATOM   3240 HG21 VAL B  46      19.167   7.817  23.652  1.00 98.27           H  
ATOM   3241 HG22 VAL B  46      18.363   6.382  24.325  1.00 98.27           H  
ATOM   3242 HG23 VAL B  46      19.156   6.277  22.759  1.00 98.27           H  
ATOM   3243  N   ASN B  47      14.785  10.019  23.200  1.00 97.82           N  
ATOM   3244  H   ASN B  47      15.248  10.483  23.968  1.00 97.82           H  
ATOM   3245  CA  ASN B  47      13.610  10.691  22.631  1.00 97.82           C  
ATOM   3246  HA  ASN B  47      13.032   9.968  22.056  1.00 97.82           H  
ATOM   3247  C   ASN B  47      13.955  11.817  21.634  1.00 97.82           C  
ATOM   3248  CB  ASN B  47      12.721  11.160  23.791  1.00 97.82           C  
ATOM   3249  HB2 ASN B  47      12.456  10.309  24.418  1.00 97.82           H  
ATOM   3250  HB3 ASN B  47      11.799  11.573  23.382  1.00 97.82           H  
ATOM   3251  O   ASN B  47      13.107  12.633  21.290  1.00 97.82           O  
ATOM   3252  CG  ASN B  47      13.356  12.225  24.667  1.00 97.82           C  
ATOM   3253  ND2 ASN B  47      12.547  12.919  25.430  1.00 97.82           N  
ATOM   3254 HD21 ASN B  47      12.942  13.670  25.978  1.00 97.82           H  
ATOM   3255 HD22 ASN B  47      11.549  12.773  25.367  1.00 97.82           H  
ATOM   3256  OD1 ASN B  47      14.564  12.433  24.705  1.00 97.82           O  
ATOM   3257  N   THR B  48      15.212  11.897  21.189  1.00 97.63           N  
ATOM   3258  H   THR B  48      15.860  11.179  21.479  1.00 97.63           H  
ATOM   3259  CA  THR B  48      15.681  12.893  20.216  1.00 97.63           C  
ATOM   3260  HA  THR B  48      14.835  13.140  19.575  1.00 97.63           H  
ATOM   3261  C   THR B  48      16.814  12.322  19.356  1.00 97.63           C  
ATOM   3262  CB  THR B  48      16.119  14.201  20.907  1.00 97.63           C  
ATOM   3263  HB  THR B  48      15.233  14.701  21.296  1.00 97.63           H  
ATOM   3264  O   THR B  48      17.656  11.581  19.881  1.00 97.63           O  
ATOM   3265  CG2 THR B  48      17.102  14.010  22.062  1.00 97.63           C  
ATOM   3266 HG21 THR B  48      17.379  14.984  22.466  1.00 97.63           H  
ATOM   3267 HG22 THR B  48      16.633  13.429  22.856  1.00 97.63           H  
ATOM   3268 HG23 THR B  48      17.996  13.498  21.707  1.00 97.63           H  
ATOM   3269  OG1 THR B  48      16.763  15.065  19.993  1.00 97.63           O  
ATOM   3270  HG1 THR B  48      16.166  15.804  19.853  1.00 97.63           H  
ATOM   3271  N   PRO B  49      16.915  12.697  18.063  1.00 98.37           N  
ATOM   3272  CA  PRO B  49      18.010  12.261  17.194  1.00 98.37           C  
ATOM   3273  HA  PRO B  49      17.936  11.182  17.064  1.00 98.37           H  
ATOM   3274  C   PRO B  49      19.413  12.603  17.724  1.00 98.37           C  
ATOM   3275  CB  PRO B  49      17.754  12.948  15.848  1.00 98.37           C  
ATOM   3276  HB2 PRO B  49      18.273  13.905  15.808  1.00 98.37           H  
ATOM   3277  HB3 PRO B  49      18.058  12.312  15.016  1.00 98.37           H  
ATOM   3278  O   PRO B  49      20.363  11.873  17.450  1.00 98.37           O  
ATOM   3279  CG  PRO B  49      16.247  13.195  15.836  1.00 98.37           C  
ATOM   3280  HG2 PRO B  49      15.980  14.047  15.211  1.00 98.37           H  
ATOM   3281  HG3 PRO B  49      15.728  12.295  15.507  1.00 98.37           H  
ATOM   3282  CD  PRO B  49      15.932  13.462  17.301  1.00 98.37           C  
ATOM   3283  HD2 PRO B  49      16.044  14.525  17.512  1.00 98.37           H  
ATOM   3284  HD3 PRO B  49      14.912  13.138  17.508  1.00 98.37           H  
ATOM   3285  N   GLN B  50      19.560  13.680  18.508  1.00 97.47           N  
ATOM   3286  H   GLN B  50      18.746  14.236  18.727  1.00 97.47           H  
ATOM   3287  CA  GLN B  50      20.852  14.054  19.097  1.00 97.47           C  
ATOM   3288  HA  GLN B  50      21.593  14.094  18.299  1.00 97.47           H  
ATOM   3289  C   GLN B  50      21.338  13.011  20.115  1.00 97.47           C  
ATOM   3290  CB  GLN B  50      20.740  15.453  19.726  1.00 97.47           C  
ATOM   3291  HB2 GLN B  50      20.453  16.168  18.955  1.00 97.47           H  
ATOM   3292  HB3 GLN B  50      19.955  15.441  20.483  1.00 97.47           H  
ATOM   3293  O   GLN B  50      22.490  12.586  20.049  1.00 97.47           O  
ATOM   3294  CG  GLN B  50      22.043  15.930  20.391  1.00 97.47           C  
ATOM   3295  HG2 GLN B  50      22.298  15.260  21.212  1.00 97.47           H  
ATOM   3296  HG3 GLN B  50      21.876  16.916  20.825  1.00 97.47           H  
ATOM   3297  CD  GLN B  50      23.232  16.033  19.439  1.00 97.47           C  
ATOM   3298  NE2 GLN B  50      24.434  15.866  19.941  1.00 97.47           N  
ATOM   3299 HE21 GLN B  50      25.217  15.898  19.304  1.00 97.47           H  
ATOM   3300 HE22 GLN B  50      24.529  15.589  20.907  1.00 97.47           H  
ATOM   3301  OE1 GLN B  50      23.107  16.285  18.249  1.00 97.47           O  
ATOM   3302  N   ARG B  51      20.453  12.544  21.008  1.00 98.34           N  
ATOM   3303  H   ARG B  51      19.498  12.869  20.945  1.00 98.34           H  
ATOM   3304  CA  ARG B  51      20.779  11.480  21.974  1.00 98.34           C  
ATOM   3305  HA  ARG B  51      21.697  11.739  22.502  1.00 98.34           H  
ATOM   3306  C   ARG B  51      21.066  10.155  21.273  1.00 98.34           C  
ATOM   3307  CB  ARG B  51      19.654  11.284  22.999  1.00 98.34           C  
ATOM   3308  HB2 ARG B  51      19.813  10.329  23.499  1.00 98.34           H  
ATOM   3309  HB3 ARG B  51      18.691  11.238  22.489  1.00 98.34           H  
ATOM   3310  O   ARG B  51      21.949   9.425  21.706  1.00 98.34           O  
ATOM   3311  CG  ARG B  51      19.626  12.372  24.078  1.00 98.34           C  
ATOM   3312  HG2 ARG B  51      20.599  12.431  24.565  1.00 98.34           H  
ATOM   3313  HG3 ARG B  51      19.396  13.338  23.627  1.00 98.34           H  
ATOM   3314  CD  ARG B  51      18.560  12.005  25.117  1.00 98.34           C  
ATOM   3315  HD2 ARG B  51      17.618  11.803  24.607  1.00 98.34           H  
ATOM   3316  HD3 ARG B  51      18.871  11.098  25.634  1.00 98.34           H  
ATOM   3317  NE  ARG B  51      18.347  13.088  26.089  1.00 98.34           N  
ATOM   3318  HE  ARG B  51      18.832  13.957  25.918  1.00 98.34           H  
ATOM   3319  NH1 ARG B  51      16.944  11.919  27.495  1.00 98.34           N  
ATOM   3320 HH11 ARG B  51      16.317  11.881  28.286  1.00 98.34           H  
ATOM   3321 HH12 ARG B  51      16.940  11.125  26.870  1.00 98.34           H  
ATOM   3322  NH2 ARG B  51      17.411  14.056  27.921  1.00 98.34           N  
ATOM   3323 HH21 ARG B  51      16.791  13.990  28.715  1.00 98.34           H  
ATOM   3324 HH22 ARG B  51      17.850  14.932  27.674  1.00 98.34           H  
ATOM   3325  CZ  ARG B  51      17.572  13.011  27.157  1.00 98.34           C  
ATOM   3326  N   LEU B  52      20.370   9.865  20.168  1.00 98.49           N  
ATOM   3327  H   LEU B  52      19.624  10.486  19.889  1.00 98.49           H  
ATOM   3328  CA  LEU B  52      20.674   8.694  19.343  1.00 98.49           C  
ATOM   3329  HA  LEU B  52      20.633   7.810  19.980  1.00 98.49           H  
ATOM   3330  C   LEU B  52      22.097   8.777  18.775  1.00 98.49           C  
ATOM   3331  CB  LEU B  52      19.619   8.551  18.228  1.00 98.49           C  
ATOM   3332  HB2 LEU B  52      19.592   9.473  17.647  1.00 98.49           H  
ATOM   3333  HB3 LEU B  52      18.637   8.416  18.682  1.00 98.49           H  
ATOM   3334  O   LEU B  52      22.842   7.807  18.850  1.00 98.49           O  
ATOM   3335  CG  LEU B  52      19.885   7.387  17.254  1.00 98.49           C  
ATOM   3336  HG  LEU B  52      20.840   7.547  16.753  1.00 98.49           H  
ATOM   3337  CD1 LEU B  52      19.922   6.028  17.956  1.00 98.49           C  
ATOM   3338 HD11 LEU B  52      20.010   5.230  17.219  1.00 98.49           H  
ATOM   3339 HD12 LEU B  52      19.014   5.879  18.540  1.00 98.49           H  
ATOM   3340 HD13 LEU B  52      20.785   5.970  18.619  1.00 98.49           H  
ATOM   3341  CD2 LEU B  52      18.803   7.363  16.174  1.00 98.49           C  
ATOM   3342 HD21 LEU B  52      18.997   6.553  15.472  1.00 98.49           H  
ATOM   3343 HD22 LEU B  52      17.824   7.216  16.629  1.00 98.49           H  
ATOM   3344 HD23 LEU B  52      18.803   8.309  15.632  1.00 98.49           H  
ATOM   3345  N   TRP B  53      22.502   9.931  18.235  1.00 98.66           N  
ATOM   3346  H   TRP B  53      21.852  10.703  18.187  1.00 98.66           H  
ATOM   3347  CA  TRP B  53      23.863  10.113  17.725  1.00 98.66           C  
ATOM   3348  HA  TRP B  53      24.060   9.349  16.972  1.00 98.66           H  
ATOM   3349  C   TRP B  53      24.931   9.938  18.811  1.00 98.66           C  
ATOM   3350  CB  TRP B  53      24.001  11.490  17.075  1.00 98.66           C  
ATOM   3351  HB2 TRP B  53      23.708  12.262  17.786  1.00 98.66           H  
ATOM   3352  HB3 TRP B  53      23.324  11.545  16.222  1.00 98.66           H  
ATOM   3353  O   TRP B  53      25.944   9.281  18.572  1.00 98.66           O  
ATOM   3354  CG  TRP B  53      25.387  11.776  16.598  1.00 98.66           C  
ATOM   3355  CD1 TRP B  53      26.221  12.706  17.114  1.00 98.66           C  
ATOM   3356  HD1 TRP B  53      25.959  13.375  17.920  1.00 98.66           H  
ATOM   3357  CD2 TRP B  53      26.152  11.066  15.580  1.00 98.66           C  
ATOM   3358  CE2 TRP B  53      27.466  11.620  15.541  1.00 98.66           C  
ATOM   3359  CE3 TRP B  53      25.867  10.003  14.696  1.00 98.66           C  
ATOM   3360  HE3 TRP B  53      24.892   9.540  14.720  1.00 98.66           H  
ATOM   3361  NE1 TRP B  53      27.445  12.631  16.478  1.00 98.66           N  
ATOM   3362  HE1 TRP B  53      28.217  13.248  16.689  1.00 98.66           H  
ATOM   3363  CH2 TRP B  53      28.138  10.076  13.810  1.00 98.66           C  
ATOM   3364  HH2 TRP B  53      28.897   9.666  13.161  1.00 98.66           H  
ATOM   3365  CZ2 TRP B  53      28.457  11.134  14.677  1.00 98.66           C  
ATOM   3366  HZ2 TRP B  53      29.455  11.546  14.689  1.00 98.66           H  
ATOM   3367  CZ3 TRP B  53      26.847   9.521  13.810  1.00 98.66           C  
ATOM   3368  HZ3 TRP B  53      26.617   8.700  13.147  1.00 98.66           H  
ATOM   3369  N   GLU B  54      24.701  10.503  19.997  1.00 98.41           N  
ATOM   3370  H   GLU B  54      23.858  11.045  20.119  1.00 98.41           H  
ATOM   3371  CA  GLU B  54      25.598  10.359  21.149  1.00 98.41           C  
ATOM   3372  HA  GLU B  54      26.593  10.708  20.874  1.00 98.41           H  
ATOM   3373  C   GLU B  54      25.758   8.884  21.543  1.00 98.41           C  
ATOM   3374  CB  GLU B  54      25.086  11.231  22.309  1.00 98.41           C  
ATOM   3375  HB2 GLU B  54      24.022  11.043  22.451  1.00 98.41           H  
ATOM   3376  HB3 GLU B  54      25.616  10.967  23.224  1.00 98.41           H  
ATOM   3377  O   GLU B  54      26.888   8.393  21.572  1.00 98.41           O  
ATOM   3378  CG  GLU B  54      25.328  12.722  22.009  1.00 98.41           C  
ATOM   3379  HG2 GLU B  54      26.397  12.920  22.094  1.00 98.41           H  
ATOM   3380  HG3 GLU B  54      25.051  12.933  20.976  1.00 98.41           H  
ATOM   3381  CD  GLU B  54      24.559  13.703  22.909  1.00 98.41           C  
ATOM   3382  OE1 GLU B  54      24.662  14.918  22.600  1.00 98.41           O  
ATOM   3383  OE2 GLU B  54      23.851  13.277  23.848  1.00 98.41           O  
ATOM   3384  N   LEU B  55      24.645   8.155  21.697  1.00 98.30           N  
ATOM   3385  H   LEU B  55      23.755   8.629  21.652  1.00 98.30           H  
ATOM   3386  CA  LEU B  55      24.638   6.715  21.979  1.00 98.30           C  
ATOM   3387  HA  LEU B  55      25.101   6.552  22.951  1.00 98.30           H  
ATOM   3388  C   LEU B  55      25.439   5.914  20.937  1.00 98.30           C  
ATOM   3389  CB  LEU B  55      23.169   6.241  22.022  1.00 98.30           C  
ATOM   3390  HB2 LEU B  55      22.709   6.467  21.060  1.00 98.30           H  
ATOM   3391  HB3 LEU B  55      22.631   6.804  22.784  1.00 98.30           H  
ATOM   3392  O   LEU B  55      26.263   5.070  21.292  1.00 98.30           O  
ATOM   3393  CG  LEU B  55      23.002   4.733  22.296  1.00 98.30           C  
ATOM   3394  HG  LEU B  55      23.680   4.158  21.666  1.00 98.30           H  
ATOM   3395  CD1 LEU B  55      23.281   4.399  23.761  1.00 98.30           C  
ATOM   3396 HD11 LEU B  55      22.571   4.916  24.406  1.00 98.30           H  
ATOM   3397 HD12 LEU B  55      24.291   4.708  24.028  1.00 98.30           H  
ATOM   3398 HD13 LEU B  55      23.187   3.325  23.917  1.00 98.30           H  
ATOM   3399  CD2 LEU B  55      21.583   4.285  21.952  1.00 98.30           C  
ATOM   3400 HD21 LEU B  55      20.867   4.774  22.613  1.00 98.30           H  
ATOM   3401 HD22 LEU B  55      21.353   4.531  20.915  1.00 98.30           H  
ATOM   3402 HD23 LEU B  55      21.508   3.205  22.078  1.00 98.30           H  
ATOM   3403  N   LEU B  56      25.213   6.183  19.646  1.00 98.28           N  
ATOM   3404  H   LEU B  56      24.515   6.879  19.429  1.00 98.28           H  
ATOM   3405  CA  LEU B  56      25.881   5.477  18.548  1.00 98.28           C  
ATOM   3406  HA  LEU B  56      25.737   4.403  18.674  1.00 98.28           H  
ATOM   3407  C   LEU B  56      27.391   5.721  18.545  1.00 98.28           C  
ATOM   3408  CB  LEU B  56      25.284   5.933  17.206  1.00 98.28           C  
ATOM   3409  HB2 LEU B  56      25.302   7.023  17.174  1.00 98.28           H  
ATOM   3410  HB3 LEU B  56      25.921   5.569  16.400  1.00 98.28           H  
ATOM   3411  O   LEU B  56      28.172   4.788  18.368  1.00 98.28           O  
ATOM   3412  CG  LEU B  56      23.850   5.449  16.940  1.00 98.28           C  
ATOM   3413  HG  LEU B  56      23.209   5.656  17.797  1.00 98.28           H  
ATOM   3414  CD1 LEU B  56      23.304   6.186  15.715  1.00 98.28           C  
ATOM   3415 HD11 LEU B  56      23.206   7.245  15.952  1.00 98.28           H  
ATOM   3416 HD12 LEU B  56      22.320   5.794  15.456  1.00 98.28           H  
ATOM   3417 HD13 LEU B  56      23.991   6.065  14.877  1.00 98.28           H  
ATOM   3418  CD2 LEU B  56      23.784   3.948  16.679  1.00 98.28           C  
ATOM   3419 HD21 LEU B  56      24.162   3.400  17.542  1.00 98.28           H  
ATOM   3420 HD22 LEU B  56      22.743   3.658  16.535  1.00 98.28           H  
ATOM   3421 HD23 LEU B  56      24.375   3.680  15.803  1.00 98.28           H  
ATOM   3422  N   ARG B  57      27.817   6.971  18.744  1.00 97.75           N  
ATOM   3423  H   ARG B  57      27.121   7.684  18.911  1.00 97.75           H  
ATOM   3424  CA  ARG B  57      29.235   7.350  18.696  1.00 97.75           C  
ATOM   3425  HA  ARG B  57      29.676   6.895  17.809  1.00 97.75           H  
ATOM   3426  C   ARG B  57      30.022   6.820  19.895  1.00 97.75           C  
ATOM   3427  CB  ARG B  57      29.315   8.873  18.588  1.00 97.75           C  
ATOM   3428  HB2 ARG B  57      28.533   9.224  17.914  1.00 97.75           H  
ATOM   3429  HB3 ARG B  57      29.140   9.310  19.571  1.00 97.75           H  
ATOM   3430  O   ARG B  57      31.219   6.558  19.765  1.00 97.75           O  
ATOM   3431  CG  ARG B  57      30.659   9.335  18.013  1.00 97.75           C  
ATOM   3432  HG2 ARG B  57      31.490   8.934  18.594  1.00 97.75           H  
ATOM   3433  HG3 ARG B  57      30.746   8.980  16.986  1.00 97.75           H  
ATOM   3434  CD  ARG B  57      30.720  10.863  18.017  1.00 97.75           C  
ATOM   3435  HD2 ARG B  57      31.518  11.177  17.344  1.00 97.75           H  
ATOM   3436  HD3 ARG B  57      29.786  11.253  17.612  1.00 97.75           H  
ATOM   3437  NE  ARG B  57      30.927  11.379  19.386  1.00 97.75           N  
ATOM   3438  HE  ARG B  57      30.155  11.250  20.024  1.00 97.75           H  
ATOM   3439  NH1 ARG B  57      33.107  12.029  19.125  1.00 97.75           N  
ATOM   3440 HH11 ARG B  57      33.044  11.703  18.171  1.00 97.75           H  
ATOM   3441 HH12 ARG B  57      33.992  12.319  19.516  1.00 97.75           H  
ATOM   3442  NH2 ARG B  57      32.122  12.189  21.137  1.00 97.75           N  
ATOM   3443 HH21 ARG B  57      31.327  11.995  21.730  1.00 97.75           H  
ATOM   3444 HH22 ARG B  57      32.987  12.513  21.544  1.00 97.75           H  
ATOM   3445  CZ  ARG B  57      32.049  11.867  19.875  1.00 97.75           C  
ATOM   3446  N   GLU B  58      29.359   6.680  21.041  1.00 97.22           N  
ATOM   3447  H   GLU B  58      28.399   6.991  21.079  1.00 97.22           H  
ATOM   3448  CA  GLU B  58      29.900   6.046  22.248  1.00 97.22           C  
ATOM   3449  HA  GLU B  58      30.913   6.407  22.429  1.00 97.22           H  
ATOM   3450  C   GLU B  58      30.003   4.520  22.124  1.00 97.22           C  
ATOM   3451  CB  GLU B  58      29.026   6.427  23.456  1.00 97.22           C  
ATOM   3452  HB2 GLU B  58      27.978   6.244  23.220  1.00 97.22           H  
ATOM   3453  HB3 GLU B  58      29.306   5.807  24.308  1.00 97.22           H  
ATOM   3454  O   GLU B  58      30.757   3.903  22.876  1.00 97.22           O  
ATOM   3455  CG  GLU B  58      29.232   7.901  23.840  1.00 97.22           C  
ATOM   3456  HG2 GLU B  58      29.077   8.536  22.968  1.00 97.22           H  
ATOM   3457  HG3 GLU B  58      30.272   8.031  24.141  1.00 97.22           H  
ATOM   3458  CD  GLU B  58      28.326   8.387  24.982  1.00 97.22           C  
ATOM   3459  OE1 GLU B  58      28.354   9.619  25.212  1.00 97.22           O  
ATOM   3460  OE2 GLU B  58      27.701   7.546  25.666  1.00 97.22           O  
ATOM   3461  N   GLY B  59      29.284   3.913  21.172  1.00 97.52           N  
ATOM   3462  H   GLY B  59      28.706   4.477  20.565  1.00 97.52           H  
ATOM   3463  CA  GLY B  59      29.144   2.462  21.090  1.00 97.52           C  
ATOM   3464  HA2 GLY B  59      30.128   1.994  21.109  1.00 97.52           H  
ATOM   3465  HA3 GLY B  59      28.645   2.206  20.156  1.00 97.52           H  
ATOM   3466  C   GLY B  59      28.315   1.904  22.249  1.00 97.52           C  
ATOM   3467  O   GLY B  59      28.635   0.844  22.778  1.00 97.52           O  
ATOM   3468  N   GLY B  60      27.290   2.641  22.688  1.00 96.98           N  
ATOM   3469  H   GLY B  60      27.070   3.501  22.208  1.00 96.98           H  
ATOM   3470  CA  GLY B  60      26.419   2.226  23.785  1.00 96.98           C  
ATOM   3471  HA2 GLY B  60      25.901   3.098  24.185  1.00 96.98           H  
ATOM   3472  HA3 GLY B  60      27.031   1.806  24.584  1.00 96.98           H  
ATOM   3473  C   GLY B  60      25.374   1.184  23.374  1.00 96.98           C  
ATOM   3474  O   GLY B  60      25.035   1.045  22.194  1.00 96.98           O  
ATOM   3475  N   GLU B  61      24.837   0.491  24.380  1.00 94.57           N  
ATOM   3476  H   GLU B  61      25.153   0.691  25.318  1.00 94.57           H  
ATOM   3477  CA  GLU B  61      23.675  -0.399  24.276  1.00 94.57           C  
ATOM   3478  HA  GLU B  61      23.381  -0.487  23.230  1.00 94.57           H  
ATOM   3479  C   GLU B  61      22.484   0.169  25.055  1.00 94.57           C  
ATOM   3480  CB  GLU B  61      23.982  -1.811  24.806  1.00 94.57           C  
ATOM   3481  HB2 GLU B  61      24.579  -1.737  25.715  1.00 94.57           H  
ATOM   3482  HB3 GLU B  61      23.039  -2.294  25.063  1.00 94.57           H  
ATOM   3483  O   GLU B  61      22.653   0.823  26.084  1.00 94.57           O  
ATOM   3484  CG  GLU B  61      24.685  -2.711  23.785  1.00 94.57           C  
ATOM   3485  HG2 GLU B  61      24.136  -2.669  22.845  1.00 94.57           H  
ATOM   3486  HG3 GLU B  61      25.692  -2.331  23.612  1.00 94.57           H  
ATOM   3487  CD  GLU B  61      24.759  -4.168  24.276  1.00 94.57           C  
ATOM   3488  OE1 GLU B  61      24.471  -5.074  23.466  1.00 94.57           O  
ATOM   3489  OE2 GLU B  61      25.077  -4.401  25.468  1.00 94.57           O  
ATOM   3490  N   THR B  62      21.272  -0.136  24.591  1.00 96.76           N  
ATOM   3491  H   THR B  62      21.215  -0.659  23.729  1.00 96.76           H  
ATOM   3492  CA  THR B  62      20.003   0.238  25.255  1.00 96.76           C  
ATOM   3493  HA  THR B  62      20.237   0.798  26.160  1.00 96.76           H  
ATOM   3494  C   THR B  62      19.203  -0.966  25.765  1.00 96.76           C  
ATOM   3495  CB  THR B  62      19.154   1.166  24.370  1.00 96.76           C  
ATOM   3496  HB  THR B  62      18.103   1.111  24.654  1.00 96.76           H  
ATOM   3497  O   THR B  62      18.027  -0.846  26.099  1.00 96.76           O  
ATOM   3498  CG2 THR B  62      19.600   2.613  24.514  1.00 96.76           C  
ATOM   3499 HG21 THR B  62      19.016   3.249  23.848  1.00 96.76           H  
ATOM   3500 HG22 THR B  62      19.460   2.943  25.544  1.00 96.76           H  
ATOM   3501 HG23 THR B  62      20.658   2.704  24.269  1.00 96.76           H  
ATOM   3502  OG1 THR B  62      19.307   0.849  23.009  1.00 96.76           O  
ATOM   3503  HG1 THR B  62      20.244   0.917  22.809  1.00 96.76           H  
ATOM   3504  N   LEU B  63      19.842  -2.136  25.857  1.00 94.23           N  
ATOM   3505  H   LEU B  63      20.824  -2.163  25.622  1.00 94.23           H  
ATOM   3506  CA  LEU B  63      19.222  -3.359  26.361  1.00 94.23           C  
ATOM   3507  HA  LEU B  63      18.252  -3.463  25.876  1.00 94.23           H  
ATOM   3508  C   LEU B  63      18.991  -3.278  27.884  1.00 94.23           C  
ATOM   3509  CB  LEU B  63      20.114  -4.556  25.974  1.00 94.23           C  
ATOM   3510  HB2 LEU B  63      20.892  -4.667  26.729  1.00 94.23           H  
ATOM   3511  HB3 LEU B  63      20.612  -4.356  25.025  1.00 94.23           H  
ATOM   3512  O   LEU B  63      19.916  -3.003  28.651  1.00 94.23           O  
ATOM   3513  CG  LEU B  63      19.333  -5.873  25.834  1.00 94.23           C  
ATOM   3514  HG  LEU B  63      18.609  -5.959  26.645  1.00 94.23           H  
ATOM   3515  CD1 LEU B  63      18.607  -5.942  24.489  1.00 94.23           C  
ATOM   3516 HD11 LEU B  63      17.915  -5.106  24.384  1.00 94.23           H  
ATOM   3517 HD12 LEU B  63      18.048  -6.875  24.420  1.00 94.23           H  
ATOM   3518 HD13 LEU B  63      19.327  -5.910  23.671  1.00 94.23           H  
ATOM   3519  CD2 LEU B  63      20.299  -7.053  25.905  1.00 94.23           C  
ATOM   3520 HD21 LEU B  63      20.784  -7.084  26.881  1.00 94.23           H  
ATOM   3521 HD22 LEU B  63      21.057  -6.943  25.130  1.00 94.23           H  
ATOM   3522 HD23 LEU B  63      19.765  -7.989  25.739  1.00 94.23           H  
ATOM   3523  N   SER B  64      17.774  -3.576  28.333  1.00 96.86           N  
ATOM   3524  H   SER B  64      17.054  -3.791  27.658  1.00 96.86           H  
ATOM   3525  CA  SER B  64      17.365  -3.596  29.742  1.00 96.86           C  
ATOM   3526  HA  SER B  64      18.247  -3.490  30.373  1.00 96.86           H  
ATOM   3527  C   SER B  64      16.694  -4.924  30.111  1.00 96.86           C  
ATOM   3528  CB  SER B  64      16.447  -2.397  30.032  1.00 96.86           C  
ATOM   3529  HB2 SER B  64      16.926  -1.489  29.667  1.00 96.86           H  
ATOM   3530  HB3 SER B  64      16.304  -2.296  31.108  1.00 96.86           H  
ATOM   3531  O   SER B  64      16.572  -5.830  29.286  1.00 96.86           O  
ATOM   3532  OG  SER B  64      15.183  -2.531  29.412  1.00 96.86           O  
ATOM   3533  HG  SER B  64      14.645  -3.193  29.853  1.00 96.86           H  
ATOM   3534  N   GLY B  65      16.279  -5.062  31.373  1.00 96.91           N  
ATOM   3535  H   GLY B  65      16.368  -4.268  31.991  1.00 96.91           H  
ATOM   3536  CA  GLY B  65      15.306  -6.093  31.752  1.00 96.91           C  
ATOM   3537  HA2 GLY B  65      15.278  -6.202  32.836  1.00 96.91           H  
ATOM   3538  HA3 GLY B  65      15.590  -7.055  31.325  1.00 96.91           H  
ATOM   3539  C   GLY B  65      13.898  -5.740  31.262  1.00 96.91           C  
ATOM   3540  O   GLY B  65      13.662  -4.618  30.800  1.00 96.91           O  
ATOM   3541  N   PHE B  66      12.969  -6.686  31.390  1.00 97.57           N  
ATOM   3542  H   PHE B  66      13.258  -7.608  31.683  1.00 97.57           H  
ATOM   3543  CA  PHE B  66      11.556  -6.475  31.063  1.00 97.57           C  
ATOM   3544  HA  PHE B  66      11.509  -6.109  30.038  1.00 97.57           H  
ATOM   3545  C   PHE B  66      10.886  -5.396  31.942  1.00 97.57           C  
ATOM   3546  CB  PHE B  66      10.806  -7.818  31.148  1.00 97.57           C  
ATOM   3547  HB2 PHE B  66      10.972  -8.234  32.141  1.00 97.57           H  
ATOM   3548  HB3 PHE B  66       9.739  -7.618  31.048  1.00 97.57           H  
ATOM   3549  O   PHE B  66      11.233  -5.253  33.121  1.00 97.57           O  
ATOM   3550  CG  PHE B  66      11.159  -8.881  30.111  1.00 97.57           C  
ATOM   3551  CD1 PHE B  66      11.889  -8.560  28.950  1.00 97.57           C  
ATOM   3552  HD1 PHE B  66      12.280  -7.563  28.807  1.00 97.57           H  
ATOM   3553  CD2 PHE B  66      10.736 -10.213  30.288  1.00 97.57           C  
ATOM   3554  HD2 PHE B  66      10.192 -10.506  31.174  1.00 97.57           H  
ATOM   3555  CE1 PHE B  66      12.151  -9.521  27.963  1.00 97.57           C  
ATOM   3556  HE1 PHE B  66      12.700  -9.257  27.072  1.00 97.57           H  
ATOM   3557  CE2 PHE B  66      11.025 -11.188  29.316  1.00 97.57           C  
ATOM   3558  HE2 PHE B  66      10.731 -12.217  29.461  1.00 97.57           H  
ATOM   3559  CZ  PHE B  66      11.710 -10.837  28.145  1.00 97.57           C  
ATOM   3560  HZ  PHE B  66      11.911 -11.584  27.392  1.00 97.57           H  
ATOM   3561  N   PRO B  67       9.914  -4.640  31.393  1.00 97.52           N  
ATOM   3562  CA  PRO B  67       9.181  -3.616  32.132  1.00 97.52           C  
ATOM   3563  HA  PRO B  67       9.887  -2.913  32.574  1.00 97.52           H  
ATOM   3564  C   PRO B  67       8.336  -4.240  33.251  1.00 97.52           C  
ATOM   3565  CB  PRO B  67       8.333  -2.878  31.091  1.00 97.52           C  
ATOM   3566  HB2 PRO B  67       7.387  -2.528  31.503  1.00 97.52           H  
ATOM   3567  HB3 PRO B  67       8.902  -2.038  30.692  1.00 97.52           H  
ATOM   3568  O   PRO B  67       7.774  -5.324  33.103  1.00 97.52           O  
ATOM   3569  CG  PRO B  67       8.129  -3.917  29.990  1.00 97.52           C  
ATOM   3570  HG2 PRO B  67       7.971  -3.455  29.015  1.00 97.52           H  
ATOM   3571  HG3 PRO B  67       7.293  -4.568  30.248  1.00 97.52           H  
ATOM   3572  CD  PRO B  67       9.425  -4.717  30.024  1.00 97.52           C  
ATOM   3573  HD2 PRO B  67      10.157  -4.254  29.363  1.00 97.52           H  
ATOM   3574  HD3 PRO B  67       9.235  -5.745  29.716  1.00 97.52           H  
ATOM   3575  N   THR B  68       8.239  -3.547  34.387  1.00 96.50           N  
ATOM   3576  H   THR B  68       8.637  -2.619  34.411  1.00 96.50           H  
ATOM   3577  CA  THR B  68       7.573  -4.064  35.603  1.00 96.50           C  
ATOM   3578  HA  THR B  68       7.393  -5.132  35.478  1.00 96.50           H  
ATOM   3579  C   THR B  68       6.193  -3.451  35.860  1.00 96.50           C  
ATOM   3580  CB  THR B  68       8.464  -3.911  36.846  1.00 96.50           C  
ATOM   3581  HB  THR B  68       7.913  -4.260  37.720  1.00 96.50           H  
ATOM   3582  O   THR B  68       5.456  -3.926  36.720  1.00 96.50           O  
ATOM   3583  CG2 THR B  68       9.766  -4.707  36.752  1.00 96.50           C  
ATOM   3584 HG21 THR B  68      10.352  -4.390  35.890  1.00 96.50           H  
ATOM   3585 HG22 THR B  68      10.350  -4.562  37.661  1.00 96.50           H  
ATOM   3586 HG23 THR B  68       9.537  -5.768  36.651  1.00 96.50           H  
ATOM   3587  OG1 THR B  68       8.851  -2.573  37.055  1.00 96.50           O  
ATOM   3588  HG1 THR B  68       9.519  -2.364  36.398  1.00 96.50           H  
ATOM   3589  N   ASP B  69       5.820  -2.422  35.106  1.00 94.59           N  
ATOM   3590  H   ASP B  69       6.452  -2.076  34.397  1.00 94.59           H  
ATOM   3591  CA  ASP B  69       4.617  -1.601  35.269  1.00 94.59           C  
ATOM   3592  HA  ASP B  69       4.160  -1.830  36.232  1.00 94.59           H  
ATOM   3593  C   ASP B  69       3.533  -1.860  34.205  1.00 94.59           C  
ATOM   3594  CB  ASP B  69       5.044  -0.125  35.309  1.00 94.59           C  
ATOM   3595  HB2 ASP B  69       5.706   0.019  36.162  1.00 94.59           H  
ATOM   3596  HB3 ASP B  69       4.162   0.494  35.476  1.00 94.59           H  
ATOM   3597  O   ASP B  69       2.455  -1.277  34.271  1.00 94.59           O  
ATOM   3598  CG  ASP B  69       5.769   0.359  34.044  1.00 94.59           C  
ATOM   3599  OD1 ASP B  69       6.188  -0.497  33.222  1.00 94.59           O  
ATOM   3600  OD2 ASP B  69       5.953   1.587  33.955  1.00 94.59           O  
ATOM   3601  N   ARG B  70       3.769  -2.789  33.267  1.00 94.87           N  
ATOM   3602  H   ARG B  70       4.707  -3.162  33.237  1.00 94.87           H  
ATOM   3603  CA  ARG B  70       2.818  -3.177  32.201  1.00 94.87           C  
ATOM   3604  HA  ARG B  70       2.147  -2.338  32.021  1.00 94.87           H  
ATOM   3605  C   ARG B  70       1.894  -4.344  32.560  1.00 94.87           C  
ATOM   3606  CB  ARG B  70       3.575  -3.454  30.896  1.00 94.87           C  
ATOM   3607  HB2 ARG B  70       4.276  -4.276  31.043  1.00 94.87           H  
ATOM   3608  HB3 ARG B  70       2.863  -3.740  30.123  1.00 94.87           H  
ATOM   3609  O   ARG B  70       1.197  -4.870  31.702  1.00 94.87           O  
ATOM   3610  CG  ARG B  70       4.329  -2.210  30.422  1.00 94.87           C  
ATOM   3611  HG2 ARG B  70       3.652  -1.358  30.376  1.00 94.87           H  
ATOM   3612  HG3 ARG B  70       5.142  -1.984  31.112  1.00 94.87           H  
ATOM   3613  CD  ARG B  70       4.897  -2.476  29.036  1.00 94.87           C  
ATOM   3614  HD2 ARG B  70       4.072  -2.579  28.330  1.00 94.87           H  
ATOM   3615  HD3 ARG B  70       5.457  -3.410  29.050  1.00 94.87           H  
ATOM   3616  NE  ARG B  70       5.781  -1.379  28.618  1.00 94.87           N  
ATOM   3617  HE  ARG B  70       5.967  -0.639  29.279  1.00 94.87           H  
ATOM   3618  NH1 ARG B  70       6.215  -2.263  26.577  1.00 94.87           N  
ATOM   3619 HH11 ARG B  70       6.617  -2.143  25.658  1.00 94.87           H  
ATOM   3620 HH12 ARG B  70       5.504  -2.976  26.660  1.00 94.87           H  
ATOM   3621  NH2 ARG B  70       7.218  -0.373  27.162  1.00 94.87           N  
ATOM   3622 HH21 ARG B  70       7.683  -0.405  26.266  1.00 94.87           H  
ATOM   3623 HH22 ARG B  70       7.490   0.338  27.825  1.00 94.87           H  
ATOM   3624  CZ  ARG B  70       6.396  -1.335  27.458  1.00 94.87           C  
ATOM   3625  N   GLY B  71       1.917  -4.794  33.815  1.00 94.25           N  
ATOM   3626  H   GLY B  71       2.491  -4.290  34.475  1.00 94.25           H  
ATOM   3627  CA  GLY B  71       1.101  -5.923  34.281  1.00 94.25           C  
ATOM   3628  HA2 GLY B  71       0.086  -5.811  33.899  1.00 94.25           H  
ATOM   3629  HA3 GLY B  71       1.060  -5.899  35.370  1.00 94.25           H  
ATOM   3630  C   GLY B  71       1.606  -7.310  33.861  1.00 94.25           C  
ATOM   3631  O   GLY B  71       0.896  -8.293  34.052  1.00 94.25           O  
ATOM   3632  N   TRP B  72       2.824  -7.419  33.321  1.00 94.11           N  
ATOM   3633  H   TRP B  72       3.364  -6.580  33.165  1.00 94.11           H  
ATOM   3634  CA  TRP B  72       3.415  -8.699  32.922  1.00 94.11           C  
ATOM   3635  HA  TRP B  72       2.683  -9.255  32.336  1.00 94.11           H  
ATOM   3636  C   TRP B  72       3.794  -9.545  34.145  1.00 94.11           C  
ATOM   3637  CB  TRP B  72       4.649  -8.454  32.043  1.00 94.11           C  
ATOM   3638  HB2 TRP B  72       5.100  -9.420  31.818  1.00 94.11           H  
ATOM   3639  HB3 TRP B  72       5.379  -7.883  32.616  1.00 94.11           H  
ATOM   3640  O   TRP B  72       4.460  -9.064  35.064  1.00 94.11           O  
ATOM   3641  CG  TRP B  72       4.437  -7.748  30.736  1.00 94.11           C  
ATOM   3642  CD1 TRP B  72       3.275  -7.236  30.259  1.00 94.11           C  
ATOM   3643  HD1 TRP B  72       2.317  -7.252  30.758  1.00 94.11           H  
ATOM   3644  CD2 TRP B  72       5.432  -7.493  29.696  1.00 94.11           C  
ATOM   3645  CE2 TRP B  72       4.786  -6.839  28.606  1.00 94.11           C  
ATOM   3646  CE3 TRP B  72       6.810  -7.778  29.552  1.00 94.11           C  
ATOM   3647  HE3 TRP B  72       7.335  -8.271  30.356  1.00 94.11           H  
ATOM   3648  NE1 TRP B  72       3.483  -6.680  29.017  1.00 94.11           N  
ATOM   3649  HE1 TRP B  72       2.748  -6.252  28.473  1.00 94.11           H  
ATOM   3650  CH2 TRP B  72       6.811  -6.847  27.295  1.00 94.11           C  
ATOM   3651  HH2 TRP B  72       7.316  -6.652  26.360  1.00 94.11           H  
ATOM   3652  CZ2 TRP B  72       5.454  -6.520  27.422  1.00 94.11           C  
ATOM   3653  HZ2 TRP B  72       4.919  -6.069  26.599  1.00 94.11           H  
ATOM   3654  CZ3 TRP B  72       7.493  -7.460  28.361  1.00 94.11           C  
ATOM   3655  HZ3 TRP B  72       8.537  -7.714  28.253  1.00 94.11           H  
ATOM   3656  N   ASP B  73       3.441 -10.834  34.149  1.00 94.51           N  
ATOM   3657  H   ASP B  73       2.877 -11.190  33.391  1.00 94.51           H  
ATOM   3658  CA  ASP B  73       3.860 -11.760  35.210  1.00 94.51           C  
ATOM   3659  HA  ASP B  73       3.900 -11.201  36.145  1.00 94.51           H  
ATOM   3660  C   ASP B  73       5.275 -12.295  34.953  1.00 94.51           C  
ATOM   3661  CB  ASP B  73       2.832 -12.875  35.429  1.00 94.51           C  
ATOM   3662  HB2 ASP B  73       1.839 -12.429  35.471  1.00 94.51           H  
ATOM   3663  HB3 ASP B  73       2.852 -13.577  34.595  1.00 94.51           H  
ATOM   3664  O   ASP B  73       5.477 -13.445  34.563  1.00 94.51           O  
ATOM   3665  CG  ASP B  73       3.087 -13.622  36.747  1.00 94.51           C  
ATOM   3666  OD1 ASP B  73       4.240 -13.733  37.222  1.00 94.51           O  
ATOM   3667  OD2 ASP B  73       2.096 -14.099  37.343  1.00 94.51           O  
ATOM   3668  N   LEU B  74       6.274 -11.444  35.187  1.00 96.32           N  
ATOM   3669  H   LEU B  74       6.017 -10.494  35.414  1.00 96.32           H  
ATOM   3670  CA  LEU B  74       7.687 -11.759  34.944  1.00 96.32           C  
ATOM   3671  HA  LEU B  74       7.823 -11.955  33.881  1.00 96.32           H  
ATOM   3672  C   LEU B  74       8.167 -13.016  35.696  1.00 96.32           C  
ATOM   3673  CB  LEU B  74       8.549 -10.548  35.347  1.00 96.32           C  
ATOM   3674  HB2 LEU B  74       9.588 -10.783  35.118  1.00 96.32           H  
ATOM   3675  HB3 LEU B  74       8.470 -10.412  36.426  1.00 96.32           H  
ATOM   3676  O   LEU B  74       9.074 -13.703  35.230  1.00 96.32           O  
ATOM   3677  CG  LEU B  74       8.190  -9.213  34.666  1.00 96.32           C  
ATOM   3678  HG  LEU B  74       7.180  -8.916  34.949  1.00 96.32           H  
ATOM   3679  CD1 LEU B  74       9.156  -8.132  35.146  1.00 96.32           C  
ATOM   3680 HD11 LEU B  74      10.176  -8.379  34.855  1.00 96.32           H  
ATOM   3681 HD12 LEU B  74       8.885  -7.179  34.691  1.00 96.32           H  
ATOM   3682 HD13 LEU B  74       9.093  -8.040  36.230  1.00 96.32           H  
ATOM   3683  CD2 LEU B  74       8.277  -9.297  33.148  1.00 96.32           C  
ATOM   3684 HD21 LEU B  74       7.527  -9.987  32.760  1.00 96.32           H  
ATOM   3685 HD22 LEU B  74       8.092  -8.312  32.721  1.00 96.32           H  
ATOM   3686 HD23 LEU B  74       9.275  -9.639  32.872  1.00 96.32           H  
ATOM   3687  N   ALA B  75       7.556 -13.334  36.844  1.00 95.23           N  
ATOM   3688  H   ALA B  75       6.724 -12.819  37.092  1.00 95.23           H  
ATOM   3689  CA  ALA B  75       7.928 -14.486  37.664  1.00 95.23           C  
ATOM   3690  HA  ALA B  75       9.015 -14.532  37.727  1.00 95.23           H  
ATOM   3691  C   ALA B  75       7.455 -15.821  37.068  1.00 95.23           C  
ATOM   3692  CB  ALA B  75       7.365 -14.281  39.075  1.00 95.23           C  
ATOM   3693  HB1 ALA B  75       6.277 -14.231  39.035  1.00 95.23           H  
ATOM   3694  HB2 ALA B  75       7.753 -13.354  39.496  1.00 95.23           H  
ATOM   3695  HB3 ALA B  75       7.662 -15.116  39.709  1.00 95.23           H  
ATOM   3696  O   ALA B  75       8.119 -16.837  37.269  1.00 95.23           O  
ATOM   3697  N   ARG B  76       6.318 -15.828  36.359  1.00 95.07           N  
ATOM   3698  H   ARG B  76       5.798 -14.965  36.291  1.00 95.07           H  
ATOM   3699  CA  ARG B  76       5.822 -17.001  35.618  1.00 95.07           C  
ATOM   3700  HA  ARG B  76       6.253 -17.907  36.044  1.00 95.07           H  
ATOM   3701  C   ARG B  76       6.279 -17.035  34.159  1.00 95.07           C  
ATOM   3702  CB  ARG B  76       4.290 -17.081  35.733  1.00 95.07           C  
ATOM   3703  HB2 ARG B  76       3.852 -16.088  35.632  1.00 95.07           H  
ATOM   3704  HB3 ARG B  76       3.905 -17.706  34.927  1.00 95.07           H  
ATOM   3705  O   ARG B  76       6.297 -18.115  33.582  1.00 95.07           O  
ATOM   3706  CG  ARG B  76       3.886 -17.721  37.069  1.00 95.07           C  
ATOM   3707  HG2 ARG B  76       4.312 -18.724  37.101  1.00 95.07           H  
ATOM   3708  HG3 ARG B  76       4.303 -17.150  37.898  1.00 95.07           H  
ATOM   3709  CD  ARG B  76       2.366 -17.849  37.235  1.00 95.07           C  
ATOM   3710  HD2 ARG B  76       2.165 -18.743  37.825  1.00 95.07           H  
ATOM   3711  HD3 ARG B  76       1.901 -17.966  36.256  1.00 95.07           H  
ATOM   3712  NE  ARG B  76       1.807 -16.686  37.932  1.00 95.07           N  
ATOM   3713  HE  ARG B  76       2.351 -15.836  37.887  1.00 95.07           H  
ATOM   3714  NH1 ARG B  76      -0.378 -17.354  38.131  1.00 95.07           N  
ATOM   3715 HH11 ARG B  76      -1.340 -17.098  38.302  1.00 95.07           H  
ATOM   3716 HH12 ARG B  76      -0.147 -18.156  37.563  1.00 95.07           H  
ATOM   3717  NH2 ARG B  76       0.269 -15.348  38.882  1.00 95.07           N  
ATOM   3718 HH21 ARG B  76      -0.696 -15.071  38.996  1.00 95.07           H  
ATOM   3719 HH22 ARG B  76       0.939 -14.633  38.635  1.00 95.07           H  
ATOM   3720  CZ  ARG B  76       0.569 -16.480  38.325  1.00 95.07           C  
ATOM   3721  N   LEU B  77       6.658 -15.892  33.588  1.00 94.54           N  
ATOM   3722  H   LEU B  77       6.509 -15.039  34.107  1.00 94.54           H  
ATOM   3723  CA  LEU B  77       7.048 -15.774  32.183  1.00 94.54           C  
ATOM   3724  HA  LEU B  77       6.317 -16.301  31.570  1.00 94.54           H  
ATOM   3725  C   LEU B  77       8.427 -16.380  31.887  1.00 94.54           C  
ATOM   3726  CB  LEU B  77       7.035 -14.284  31.804  1.00 94.54           C  
ATOM   3727  HB2 LEU B  77       6.111 -13.823  32.153  1.00 94.54           H  
ATOM   3728  HB3 LEU B  77       7.861 -13.797  32.323  1.00 94.54           H  
ATOM   3729  O   LEU B  77       8.596 -17.019  30.855  1.00 94.54           O  
ATOM   3730  CG  LEU B  77       7.156 -14.043  30.286  1.00 94.54           C  
ATOM   3731  HG  LEU B  77       7.714 -14.847  29.807  1.00 94.54           H  
ATOM   3732  CD1 LEU B  77       5.772 -13.956  29.649  1.00 94.54           C  
ATOM   3733 HD11 LEU B  77       5.874 -13.804  28.574  1.00 94.54           H  
ATOM   3734 HD12 LEU B  77       5.200 -13.138  30.087  1.00 94.54           H  
ATOM   3735 HD13 LEU B  77       5.238 -14.893  29.806  1.00 94.54           H  
ATOM   3736  CD2 LEU B  77       7.911 -12.744  30.026  1.00 94.54           C  
ATOM   3737 HD21 LEU B  77       7.353 -11.895  30.420  1.00 94.54           H  
ATOM   3738 HD22 LEU B  77       8.057 -12.614  28.954  1.00 94.54           H  
ATOM   3739 HD23 LEU B  77       8.885 -12.795  30.512  1.00 94.54           H  
ATOM   3740  N   HIS B  78       9.429 -16.162  32.743  1.00 96.32           N  
ATOM   3741  H   HIS B  78       9.254 -15.636  33.587  1.00 96.32           H  
ATOM   3742  CA  HIS B  78      10.795 -16.596  32.444  1.00 96.32           C  
ATOM   3743  HA  HIS B  78      10.952 -16.493  31.370  1.00 96.32           H  
ATOM   3744  C   HIS B  78      11.028 -18.069  32.812  1.00 96.32           C  
ATOM   3745  CB  HIS B  78      11.810 -15.663  33.112  1.00 96.32           C  
ATOM   3746  HB2 HIS B  78      11.680 -14.655  32.718  1.00 96.32           H  
ATOM   3747  HB3 HIS B  78      11.619 -15.634  34.185  1.00 96.32           H  
ATOM   3748  O   HIS B  78      10.899 -18.458  33.975  1.00 96.32           O  
ATOM   3749  CG  HIS B  78      13.237 -16.097  32.883  1.00 96.32           C  
ATOM   3750  CD2 HIS B  78      14.052 -15.761  31.834  1.00 96.32           C  
ATOM   3751  HD2 HIS B  78      13.794 -15.116  31.007  1.00 96.32           H  
ATOM   3752  ND1 HIS B  78      13.941 -16.963  33.686  1.00 96.32           N  
ATOM   3753  HD1 HIS B  78      13.563 -17.434  34.495  1.00 96.32           H  
ATOM   3754  CE1 HIS B  78      15.159 -17.132  33.146  1.00 96.32           C  
ATOM   3755  HE1 HIS B  78      15.936 -17.771  33.540  1.00 96.32           H  
ATOM   3756  NE2 HIS B  78      15.276 -16.416  32.024  1.00 96.32           N  
ATOM   3757  N   HIS B  79      11.473 -18.874  31.848  1.00 94.77           N  
ATOM   3758  H   HIS B  79      11.574 -18.497  30.917  1.00 94.77           H  
ATOM   3759  CA  HIS B  79      11.927 -20.242  32.073  1.00 94.77           C  
ATOM   3760  HA  HIS B  79      12.230 -20.331  33.116  1.00 94.77           H  
ATOM   3761  C   HIS B  79      13.116 -20.558  31.150  1.00 94.77           C  
ATOM   3762  CB  HIS B  79      10.769 -21.215  31.834  1.00 94.77           C  
ATOM   3763  HB2 HIS B  79      10.585 -21.275  30.762  1.00 94.77           H  
ATOM   3764  HB3 HIS B  79       9.871 -20.834  32.321  1.00 94.77           H  
ATOM   3765  O   HIS B  79      13.005 -20.390  29.942  1.00 94.77           O  
ATOM   3766  CG  HIS B  79      11.039 -22.601  32.346  1.00 94.77           C  
ATOM   3767  CD2 HIS B  79      10.666 -23.118  33.555  1.00 94.77           C  
ATOM   3768  HD2 HIS B  79      10.126 -22.588  34.326  1.00 94.77           H  
ATOM   3769  ND1 HIS B  79      11.670 -23.600  31.654  1.00 94.77           N  
ATOM   3770  HD1 HIS B  79      11.844 -23.590  30.659  1.00 94.77           H  
ATOM   3771  CE1 HIS B  79      11.701 -24.695  32.433  1.00 94.77           C  
ATOM   3772  HE1 HIS B  79      12.062 -25.665  32.124  1.00 94.77           H  
ATOM   3773  NE2 HIS B  79      11.093 -24.450  33.604  1.00 94.77           N  
ATOM   3774  N   PRO B  80      14.252 -21.055  31.671  1.00 93.01           N  
ATOM   3775  CA  PRO B  80      15.466 -21.250  30.871  1.00 93.01           C  
ATOM   3776  HA  PRO B  80      15.703 -20.331  30.334  1.00 93.01           H  
ATOM   3777  C   PRO B  80      15.364 -22.380  29.834  1.00 93.01           C  
ATOM   3778  CB  PRO B  80      16.565 -21.535  31.899  1.00 93.01           C  
ATOM   3779  HB2 PRO B  80      17.007 -20.592  32.221  1.00 93.01           H  
ATOM   3780  HB3 PRO B  80      17.338 -22.198  31.510  1.00 93.01           H  
ATOM   3781  O   PRO B  80      16.234 -22.491  28.976  1.00 93.01           O  
ATOM   3782  CG  PRO B  80      15.807 -22.167  33.067  1.00 93.01           C  
ATOM   3783  HG2 PRO B  80      16.337 -22.040  34.011  1.00 93.01           H  
ATOM   3784  HG3 PRO B  80      15.632 -23.223  32.861  1.00 93.01           H  
ATOM   3785  CD  PRO B  80      14.479 -21.418  33.058  1.00 93.01           C  
ATOM   3786  HD2 PRO B  80      14.560 -20.513  33.659  1.00 93.01           H  
ATOM   3787  HD3 PRO B  80      13.685 -22.060  33.438  1.00 93.01           H  
ATOM   3788  N   ASP B  81      14.348 -23.241  29.938  1.00 90.61           N  
ATOM   3789  H   ASP B  81      13.641 -23.039  30.630  1.00 90.61           H  
ATOM   3790  CA  ASP B  81      14.060 -24.278  28.942  1.00 90.61           C  
ATOM   3791  HA  ASP B  81      15.006 -24.658  28.555  1.00 90.61           H  
ATOM   3792  C   ASP B  81      13.198 -23.709  27.798  1.00 90.61           C  
ATOM   3793  CB  ASP B  81      13.364 -25.477  29.596  1.00 90.61           C  
ATOM   3794  HB2 ASP B  81      12.353 -25.190  29.886  1.00 90.61           H  
ATOM   3795  HB3 ASP B  81      13.923 -25.781  30.481  1.00 90.61           H  
ATOM   3796  O   ASP B  81      12.036 -23.365  28.055  1.00 90.61           O  
ATOM   3797  CG  ASP B  81      13.209 -26.674  28.667  1.00 90.61           C  
ATOM   3798  OD1 ASP B  81      13.733 -26.609  27.535  1.00 90.61           O  
ATOM   3799  OD2 ASP B  81      12.580 -27.640  29.143  1.00 90.61           O  
ATOM   3800  N   PRO B  82      13.716 -23.643  26.554  1.00 86.27           N  
ATOM   3801  CA  PRO B  82      12.995 -23.143  25.391  1.00 86.27           C  
ATOM   3802  HA  PRO B  82      12.625 -22.143  25.616  1.00 86.27           H  
ATOM   3803  C   PRO B  82      11.823 -24.008  24.959  1.00 86.27           C  
ATOM   3804  CB  PRO B  82      13.994 -23.071  24.232  1.00 86.27           C  
ATOM   3805  HB2 PRO B  82      13.897 -22.140  23.674  1.00 86.27           H  
ATOM   3806  HB3 PRO B  82      13.860 -23.920  23.562  1.00 86.27           H  
ATOM   3807  O   PRO B  82      11.145 -23.592  24.032  1.00 86.27           O  
ATOM   3808  CG  PRO B  82      15.353 -23.189  24.903  1.00 86.27           C  
ATOM   3809  HG2 PRO B  82      16.084 -23.673  24.255  1.00 86.27           H  
ATOM   3810  HG3 PRO B  82      15.699 -22.200  25.203  1.00 86.27           H  
ATOM   3811  CD  PRO B  82      15.057 -24.019  26.143  1.00 86.27           C  
ATOM   3812  HD2 PRO B  82      15.809 -23.794  26.900  1.00 86.27           H  
ATOM   3813  HD3 PRO B  82      15.074 -25.080  25.895  1.00 86.27           H  
ATOM   3814  N   ASP B  83      11.519 -25.133  25.612  1.00 77.77           N  
ATOM   3815  H   ASP B  83      12.176 -25.495  26.288  1.00 77.77           H  
ATOM   3816  CA  ASP B  83      10.378 -25.996  25.261  1.00 77.77           C  
ATOM   3817  HA  ASP B  83       9.991 -25.707  24.284  1.00 77.77           H  
ATOM   3818  C   ASP B  83       9.176 -25.885  26.228  1.00 77.77           C  
ATOM   3819  CB  ASP B  83      10.869 -27.446  25.106  1.00 77.77           C  
ATOM   3820  HB2 ASP B  83      10.017 -28.088  24.883  1.00 77.77           H  
ATOM   3821  HB3 ASP B  83      11.301 -27.776  26.051  1.00 77.77           H  
ATOM   3822  O   ASP B  83       8.098 -26.352  25.894  1.00 77.77           O  
ATOM   3823  CG  ASP B  83      11.901 -27.620  23.980  1.00 77.77           C  
ATOM   3824  OD1 ASP B  83      11.819 -26.953  22.920  1.00 77.77           O  
ATOM   3825  OD2 ASP B  83      12.874 -28.390  24.144  1.00 77.77           O  
ATOM   3826  N   ASN B  84       9.296 -25.232  27.396  1.00 84.27           N  
ATOM   3827  H   ASN B  84      10.195 -24.838  27.634  1.00 84.27           H  
ATOM   3828  CA  ASN B  84       8.168 -25.085  28.337  1.00 84.27           C  
ATOM   3829  HA  ASN B  84       7.694 -26.063  28.412  1.00 84.27           H  
ATOM   3830  C   ASN B  84       7.107 -24.055  27.847  1.00 84.27           C  
ATOM   3831  CB  ASN B  84       8.737 -24.748  29.729  1.00 84.27           C  
ATOM   3832  HB2 ASN B  84       9.578 -25.411  29.930  1.00 84.27           H  
ATOM   3833  HB3 ASN B  84       9.099 -23.720  29.745  1.00 84.27           H  
ATOM   3834  O   ASN B  84       7.401 -22.849  27.873  1.00 84.27           O  
ATOM   3835  CG  ASN B  84       7.731 -24.931  30.855  1.00 84.27           C  
ATOM   3836  ND2 ASN B  84       8.181 -24.894  32.088  1.00 84.27           N  
ATOM   3837 HD21 ASN B  84       9.155 -24.711  32.280  1.00 84.27           H  
ATOM   3838 HD22 ASN B  84       7.473 -25.000  32.800  1.00 84.27           H  
ATOM   3839  OD1 ASN B  84       6.545 -25.133  30.681  1.00 84.27           O  
ATOM   3840  N   PRO B  85       5.902 -24.465  27.400  1.00 80.90           N  
ATOM   3841  CA  PRO B  85       4.917 -23.614  26.712  1.00 80.90           C  
ATOM   3842  HA  PRO B  85       5.307 -23.305  25.742  1.00 80.90           H  
ATOM   3843  C   PRO B  85       4.517 -22.367  27.515  1.00 80.90           C  
ATOM   3844  CB  PRO B  85       3.724 -24.511  26.377  1.00 80.90           C  
ATOM   3845  HB2 PRO B  85       3.835 -24.898  25.364  1.00 80.90           H  
ATOM   3846  HB3 PRO B  85       2.769 -23.996  26.478  1.00 80.90           H  
ATOM   3847  O   PRO B  85       4.501 -22.371  28.746  1.00 80.90           O  
ATOM   3848  CG  PRO B  85       3.856 -25.664  27.360  1.00 80.90           C  
ATOM   3849  HG2 PRO B  85       3.413 -25.383  28.316  1.00 80.90           H  
ATOM   3850  HG3 PRO B  85       3.399 -26.578  26.980  1.00 80.90           H  
ATOM   3851  CD  PRO B  85       5.363 -25.810  27.517  1.00 80.90           C  
ATOM   3852  HD2 PRO B  85       5.584 -26.259  28.486  1.00 80.90           H  
ATOM   3853  HD3 PRO B  85       5.747 -26.436  26.712  1.00 80.90           H  
ATOM   3854  N   GLY B  86       4.224 -21.262  26.824  1.00 85.86           N  
ATOM   3855  H   GLY B  86       4.161 -21.337  25.818  1.00 85.86           H  
ATOM   3856  CA  GLY B  86       3.817 -19.995  27.460  1.00 85.86           C  
ATOM   3857  HA2 GLY B  86       3.035 -20.211  28.188  1.00 85.86           H  
ATOM   3858  HA3 GLY B  86       3.389 -19.345  26.697  1.00 85.86           H  
ATOM   3859  C   GLY B  86       4.922 -19.213  28.192  1.00 85.86           C  
ATOM   3860  O   GLY B  86       4.648 -18.156  28.759  1.00 85.86           O  
ATOM   3861  N   THR B  87       6.162 -19.709  28.191  1.00 91.18           N  
ATOM   3862  H   THR B  87       6.294 -20.621  27.777  1.00 91.18           H  
ATOM   3863  CA  THR B  87       7.330 -19.065  28.816  1.00 91.18           C  
ATOM   3864  HA  THR B  87       6.995 -18.169  29.340  1.00 91.18           H  
ATOM   3865  C   THR B  87       8.378 -18.614  27.791  1.00 91.18           C  
ATOM   3866  CB  THR B  87       7.982 -19.983  29.863  1.00 91.18           C  
ATOM   3867  HB  THR B  87       8.711 -19.405  30.431  1.00 91.18           H  
ATOM   3868  O   THR B  87       8.356 -19.033  26.635  1.00 91.18           O  
ATOM   3869  CG2 THR B  87       7.004 -20.613  30.852  1.00 91.18           C  
ATOM   3870 HG21 THR B  87       6.392 -19.835  31.310  1.00 91.18           H  
ATOM   3871 HG22 THR B  87       6.360 -21.330  30.343  1.00 91.18           H  
ATOM   3872 HG23 THR B  87       7.562 -21.133  31.631  1.00 91.18           H  
ATOM   3873  OG1 THR B  87       8.666 -21.034  29.233  1.00 91.18           O  
ATOM   3874  HG1 THR B  87       8.018 -21.621  28.835  1.00 91.18           H  
ATOM   3875  N   SER B  88       9.321 -17.774  28.222  1.00 94.84           N  
ATOM   3876  H   SER B  88       9.266 -17.480  29.187  1.00 94.84           H  
ATOM   3877  CA  SER B  88      10.469 -17.291  27.444  1.00 94.84           C  
ATOM   3878  HA  SER B  88      10.493 -17.790  26.475  1.00 94.84           H  
ATOM   3879  C   SER B  88      11.784 -17.591  28.171  1.00 94.84           C  
ATOM   3880  CB  SER B  88      10.303 -15.787  27.202  1.00 94.84           C  
ATOM   3881  HB2 SER B  88       9.530 -15.630  26.449  1.00 94.84           H  
ATOM   3882  HB3 SER B  88       9.991 -15.304  28.128  1.00 94.84           H  
ATOM   3883  O   SER B  88      11.865 -17.420  29.389  1.00 94.84           O  
ATOM   3884  OG  SER B  88      11.508 -15.187  26.772  1.00 94.84           O  
ATOM   3885  HG  SER B  88      11.855 -14.644  27.483  1.00 94.84           H  
ATOM   3886  N   TYR B  89      12.833 -17.977  27.435  1.00 94.65           N  
ATOM   3887  H   TYR B  89      12.719 -18.042  26.434  1.00 94.65           H  
ATOM   3888  CA  TYR B  89      14.176 -18.180  28.007  1.00 94.65           C  
ATOM   3889  HA  TYR B  89      14.068 -18.482  29.049  1.00 94.65           H  
ATOM   3890  C   TYR B  89      15.025 -16.908  28.060  1.00 94.65           C  
ATOM   3891  CB  TYR B  89      14.919 -19.309  27.282  1.00 94.65           C  
ATOM   3892  HB2 TYR B  89      14.310 -20.212  27.324  1.00 94.65           H  
ATOM   3893  HB3 TYR B  89      15.841 -19.525  27.822  1.00 94.65           H  
ATOM   3894  O   TYR B  89      16.109 -16.923  28.642  1.00 94.65           O  
ATOM   3895  CG  TYR B  89      15.268 -19.002  25.838  1.00 94.65           C  
ATOM   3896  CD1 TYR B  89      14.424 -19.476  24.822  1.00 94.65           C  
ATOM   3897  HD1 TYR B  89      13.545 -20.053  25.070  1.00 94.65           H  
ATOM   3898  CD2 TYR B  89      16.421 -18.257  25.502  1.00 94.65           C  
ATOM   3899  HD2 TYR B  89      17.066 -17.883  26.282  1.00 94.65           H  
ATOM   3900  CE1 TYR B  89      14.739 -19.225  23.478  1.00 94.65           C  
ATOM   3901  HE1 TYR B  89      14.126 -19.629  22.686  1.00 94.65           H  
ATOM   3902  CE2 TYR B  89      16.713 -17.976  24.148  1.00 94.65           C  
ATOM   3903  HE2 TYR B  89      17.575 -17.386  23.872  1.00 94.65           H  
ATOM   3904  OH  TYR B  89      16.109 -18.245  21.816  1.00 94.65           O  
ATOM   3905  HH  TYR B  89      16.870 -17.684  21.652  1.00 94.65           H  
ATOM   3906  CZ  TYR B  89      15.865 -18.463  23.134  1.00 94.65           C  
ATOM   3907  N   VAL B  90      14.554 -15.813  27.457  1.00 96.87           N  
ATOM   3908  H   VAL B  90      13.663 -15.873  26.984  1.00 96.87           H  
ATOM   3909  CA  VAL B  90      15.209 -14.504  27.540  1.00 96.87           C  
ATOM   3910  HA  VAL B  90      16.247 -14.660  27.831  1.00 96.87           H  
ATOM   3911  C   VAL B  90      14.571 -13.641  28.630  1.00 96.87           C  
ATOM   3912  CB  VAL B  90      15.254 -13.783  26.179  1.00 96.87           C  
ATOM   3913  HB  VAL B  90      15.761 -12.830  26.330  1.00 96.87           H  
ATOM   3914  O   VAL B  90      13.352 -13.662  28.808  1.00 96.87           O  
ATOM   3915  CG1 VAL B  90      16.060 -14.583  25.152  1.00 96.87           C  
ATOM   3916 HG11 VAL B  90      17.043 -14.824  25.558  1.00 96.87           H  
ATOM   3917 HG12 VAL B  90      15.540 -15.506  24.895  1.00 96.87           H  
ATOM   3918 HG13 VAL B  90      16.196 -13.989  24.248  1.00 96.87           H  
ATOM   3919  CG2 VAL B  90      13.890 -13.496  25.554  1.00 96.87           C  
ATOM   3920 HG21 VAL B  90      14.044 -12.856  24.686  1.00 96.87           H  
ATOM   3921 HG22 VAL B  90      13.246 -12.973  26.261  1.00 96.87           H  
ATOM   3922 HG23 VAL B  90      13.414 -14.422  25.230  1.00 96.87           H  
ATOM   3923  N   ASP B  91      15.397 -12.865  29.340  1.00 95.64           N  
ATOM   3924  H   ASP B  91      16.389 -13.021  29.230  1.00 95.64           H  
ATOM   3925  CA  ASP B  91      14.975 -11.828  30.311  1.00 95.64           C  
ATOM   3926  HA  ASP B  91      13.887 -11.859  30.373  1.00 95.64           H  
ATOM   3927  C   ASP B  91      15.285 -10.396  29.823  1.00 95.64           C  
ATOM   3928  CB  ASP B  91      15.492 -12.174  31.738  1.00 95.64           C  
ATOM   3929  HB2 ASP B  91      15.956 -13.160  31.721  1.00 95.64           H  
ATOM   3930  HB3 ASP B  91      14.619 -12.267  32.384  1.00 95.64           H  
ATOM   3931  O   ASP B  91      14.913  -9.406  30.448  1.00 95.64           O  
ATOM   3932  CG  ASP B  91      16.466 -11.187  32.425  1.00 95.64           C  
ATOM   3933  OD1 ASP B  91      16.077 -10.060  32.797  1.00 95.64           O  
ATOM   3934  OD2 ASP B  91      17.634 -11.568  32.662  1.00 95.64           O  
ATOM   3935  N   LYS B  92      15.939 -10.264  28.662  1.00 97.05           N  
ATOM   3936  H   LYS B  92      16.081 -11.095  28.106  1.00 97.05           H  
ATOM   3937  CA  LYS B  92      16.433  -8.985  28.137  1.00 97.05           C  
ATOM   3938  HA  LYS B  92      16.198  -8.202  28.859  1.00 97.05           H  
ATOM   3939  C   LYS B  92      15.739  -8.553  26.848  1.00 97.05           C  
ATOM   3940  CB  LYS B  92      17.958  -9.042  27.963  1.00 97.05           C  
ATOM   3941  HB2 LYS B  92      18.292  -8.072  27.597  1.00 97.05           H  
ATOM   3942  HB3 LYS B  92      18.203  -9.790  27.209  1.00 97.05           H  
ATOM   3943  O   LYS B  92      15.355  -9.385  26.030  1.00 97.05           O  
ATOM   3944  CG  LYS B  92      18.743  -9.363  29.243  1.00 97.05           C  
ATOM   3945  HG2 LYS B  92      18.504 -10.372  29.579  1.00 97.05           H  
ATOM   3946  HG3 LYS B  92      19.804  -9.330  28.999  1.00 97.05           H  
ATOM   3947  CD  LYS B  92      18.441  -8.367  30.373  1.00 97.05           C  
ATOM   3948  HD2 LYS B  92      18.584  -7.345  30.021  1.00 97.05           H  
ATOM   3949  HD3 LYS B  92      17.402  -8.484  30.683  1.00 97.05           H  
ATOM   3950  CE  LYS B  92      19.306  -8.630  31.600  1.00 97.05           C  
ATOM   3951  HE2 LYS B  92      18.887  -8.070  32.436  1.00 97.05           H  
ATOM   3952  HE3 LYS B  92      19.227  -9.687  31.851  1.00 97.05           H  
ATOM   3953  NZ  LYS B  92      20.706  -8.224  31.335  1.00 97.05           N  
ATOM   3954  HZ1 LYS B  92      21.044  -8.752  30.543  1.00 97.05           H  
ATOM   3955  HZ2 LYS B  92      21.282  -8.416  32.142  1.00 97.05           H  
ATOM   3956  HZ3 LYS B  92      20.736  -7.244  31.095  1.00 97.05           H  
ATOM   3957  N   GLY B  93      15.644  -7.239  26.657  1.00 97.80           N  
ATOM   3958  H   GLY B  93      15.966  -6.632  27.398  1.00 97.80           H  
ATOM   3959  CA  GLY B  93      15.122  -6.580  25.455  1.00 97.80           C  
ATOM   3960  HA2 GLY B  93      14.063  -6.807  25.337  1.00 97.80           H  
ATOM   3961  HA3 GLY B  93      15.647  -6.943  24.572  1.00 97.80           H  
ATOM   3962  C   GLY B  93      15.293  -5.059  25.541  1.00 97.80           C  
ATOM   3963  O   GLY B  93      15.760  -4.553  26.561  1.00 97.80           O  
ATOM   3964  N   GLY B  94      14.950  -4.322  24.485  1.00 98.48           N  
ATOM   3965  H   GLY B  94      14.615  -4.783  23.652  1.00 98.48           H  
ATOM   3966  CA  GLY B  94      14.928  -2.853  24.515  1.00 98.48           C  
ATOM   3967  HA2 GLY B  94      15.326  -2.464  23.577  1.00 98.48           H  
ATOM   3968  HA3 GLY B  94      15.561  -2.471  25.316  1.00 98.48           H  
ATOM   3969  C   GLY B  94      13.511  -2.308  24.690  1.00 98.48           C  
ATOM   3970  O   GLY B  94      12.673  -2.489  23.811  1.00 98.48           O  
ATOM   3971  N   PHE B  95      13.236  -1.603  25.787  1.00 98.45           N  
ATOM   3972  H   PHE B  95      13.964  -1.446  26.469  1.00 98.45           H  
ATOM   3973  CA  PHE B  95      11.901  -1.068  26.089  1.00 98.45           C  
ATOM   3974  HA  PHE B  95      11.222  -1.281  25.263  1.00 98.45           H  
ATOM   3975  C   PHE B  95      11.917   0.447  26.261  1.00 98.45           C  
ATOM   3976  CB  PHE B  95      11.328  -1.761  27.329  1.00 98.45           C  
ATOM   3977  HB2 PHE B  95      10.353  -1.331  27.557  1.00 98.45           H  
ATOM   3978  HB3 PHE B  95      11.980  -1.573  28.182  1.00 98.45           H  
ATOM   3979  O   PHE B  95      12.903   1.016  26.731  1.00 98.45           O  
ATOM   3980  CG  PHE B  95      11.167  -3.252  27.135  1.00 98.45           C  
ATOM   3981  CD1 PHE B  95      10.009  -3.761  26.521  1.00 98.45           C  
ATOM   3982  HD1 PHE B  95       9.220  -3.092  26.211  1.00 98.45           H  
ATOM   3983  CD2 PHE B  95      12.210  -4.121  27.497  1.00 98.45           C  
ATOM   3984  HD2 PHE B  95      13.117  -3.728  27.934  1.00 98.45           H  
ATOM   3985  CE1 PHE B  95       9.891  -5.141  26.286  1.00 98.45           C  
ATOM   3986  HE1 PHE B  95       9.015  -5.521  25.780  1.00 98.45           H  
ATOM   3987  CE2 PHE B  95      12.097  -5.494  27.245  1.00 98.45           C  
ATOM   3988  HE2 PHE B  95      12.935  -6.137  27.470  1.00 98.45           H  
ATOM   3989  CZ  PHE B  95      10.926  -6.013  26.666  1.00 98.45           C  
ATOM   3990  HZ  PHE B  95      10.837  -7.074  26.483  1.00 98.45           H  
ATOM   3991  N   LEU B  96      10.818   1.103  25.888  1.00 98.45           N  
ATOM   3992  H   LEU B  96      10.037   0.575  25.526  1.00 98.45           H  
ATOM   3993  CA  LEU B  96      10.631   2.527  26.154  1.00 98.45           C  
ATOM   3994  HA  LEU B  96      11.536   3.064  25.870  1.00 98.45           H  
ATOM   3995  C   LEU B  96      10.404   2.764  27.652  1.00 98.45           C  
ATOM   3996  CB  LEU B  96       9.444   3.070  25.337  1.00 98.45           C  
ATOM   3997  HB2 LEU B  96       9.275   4.109  25.618  1.00 98.45           H  
ATOM   3998  HB3 LEU B  96       8.557   2.502  25.619  1.00 98.45           H  
ATOM   3999  O   LEU B  96       9.541   2.124  28.256  1.00 98.45           O  
ATOM   4000  CG  LEU B  96       9.596   2.990  23.810  1.00 98.45           C  
ATOM   4001  HG  LEU B  96       9.736   1.951  23.512  1.00 98.45           H  
ATOM   4002  CD1 LEU B  96       8.331   3.513  23.132  1.00 98.45           C  
ATOM   4003 HD11 LEU B  96       8.429   3.434  22.050  1.00 98.45           H  
ATOM   4004 HD12 LEU B  96       7.478   2.913  23.448  1.00 98.45           H  
ATOM   4005 HD13 LEU B  96       8.157   4.553  23.410  1.00 98.45           H  
ATOM   4006  CD2 LEU B  96      10.784   3.805  23.301  1.00 98.45           C  
ATOM   4007 HD21 LEU B  96      10.693   4.844  23.616  1.00 98.45           H  
ATOM   4008 HD22 LEU B  96      10.822   3.749  22.213  1.00 98.45           H  
ATOM   4009 HD23 LEU B  96      11.705   3.379  23.698  1.00 98.45           H  
ATOM   4010  N   ASP B  97      11.138   3.727  28.213  1.00 96.21           N  
ATOM   4011  H   ASP B  97      11.966   4.037  27.726  1.00 96.21           H  
ATOM   4012  CA  ASP B  97      11.025   4.154  29.614  1.00 96.21           C  
ATOM   4013  HA  ASP B  97      11.202   3.297  30.264  1.00 96.21           H  
ATOM   4014  C   ASP B  97       9.634   4.723  29.956  1.00 96.21           C  
ATOM   4015  CB  ASP B  97      12.087   5.234  29.910  1.00 96.21           C  
ATOM   4016  HB2 ASP B  97      11.930   5.591  30.928  1.00 96.21           H  
ATOM   4017  HB3 ASP B  97      11.923   6.079  29.242  1.00 96.21           H  
ATOM   4018  O   ASP B  97       9.189   4.600  31.093  1.00 96.21           O  
ATOM   4019  CG  ASP B  97      13.552   4.791  29.774  1.00 96.21           C  
ATOM   4020  OD1 ASP B  97      13.904   4.201  28.724  1.00 96.21           O  
ATOM   4021  OD2 ASP B  97      14.357   5.164  30.656  1.00 96.21           O  
ATOM   4022  N   ASP B  98       8.949   5.335  28.983  1.00 95.64           N  
ATOM   4023  H   ASP B  98       9.379   5.393  28.071  1.00 95.64           H  
ATOM   4024  CA  ASP B  98       7.598   5.889  29.136  1.00 95.64           C  
ATOM   4025  HA  ASP B  98       7.127   5.428  30.004  1.00 95.64           H  
ATOM   4026  C   ASP B  98       6.726   5.556  27.914  1.00 95.64           C  
ATOM   4027  CB  ASP B  98       7.663   7.402  29.408  1.00 95.64           C  
ATOM   4028  HB2 ASP B  98       8.303   7.577  30.272  1.00 95.64           H  
ATOM   4029  HB3 ASP B  98       8.106   7.909  28.551  1.00 95.64           H  
ATOM   4030  O   ASP B  98       6.590   6.341  26.978  1.00 95.64           O  
ATOM   4031  CG  ASP B  98       6.277   7.995  29.703  1.00 95.64           C  
ATOM   4032  OD1 ASP B  98       5.348   7.210  30.024  1.00 95.64           O  
ATOM   4033  OD2 ASP B  98       6.165   9.239  29.649  1.00 95.64           O  
ATOM   4034  N   ALA B  99       6.170   4.342  27.895  1.00 97.54           N  
ATOM   4035  H   ALA B  99       6.392   3.714  28.653  1.00 97.54           H  
ATOM   4036  CA  ALA B  99       5.218   3.914  26.862  1.00 97.54           C  
ATOM   4037  HA  ALA B  99       5.431   4.450  25.937  1.00 97.54           H  
ATOM   4038  C   ALA B  99       3.750   4.213  27.226  1.00 97.54           C  
ATOM   4039  CB  ALA B  99       5.425   2.417  26.605  1.00 97.54           C  
ATOM   4040  HB1 ALA B  99       6.454   2.234  26.295  1.00 97.54           H  
ATOM   4041  HB2 ALA B  99       4.758   2.089  25.808  1.00 97.54           H  
ATOM   4042  HB3 ALA B  99       5.207   1.849  27.509  1.00 97.54           H  
ATOM   4043  O   ALA B  99       2.861   4.132  26.375  1.00 97.54           O  
ATOM   4044  N   ALA B 100       3.475   4.498  28.502  1.00 96.26           N  
ATOM   4045  H   ALA B 100       4.248   4.660  29.132  1.00 96.26           H  
ATOM   4046  CA  ALA B 100       2.121   4.672  29.017  1.00 96.26           C  
ATOM   4047  HA  ALA B 100       1.425   4.152  28.359  1.00 96.26           H  
ATOM   4048  C   ALA B 100       1.674   6.144  29.060  1.00 96.26           C  
ATOM   4049  CB  ALA B 100       2.030   3.993  30.388  1.00 96.26           C  
ATOM   4050  HB1 ALA B 100       2.710   4.480  31.087  1.00 96.26           H  
ATOM   4051  HB2 ALA B 100       2.297   2.940  30.301  1.00 96.26           H  
ATOM   4052  HB3 ALA B 100       1.012   4.073  30.769  1.00 96.26           H  
ATOM   4053  O   ALA B 100       0.467   6.391  29.063  1.00 96.26           O  
ATOM   4054  N   GLY B 101       2.614   7.096  29.082  1.00 96.48           N  
ATOM   4055  H   GLY B 101       3.588   6.843  29.160  1.00 96.48           H  
ATOM   4056  CA  GLY B 101       2.343   8.530  29.056  1.00 96.48           C  
ATOM   4057  HA2 GLY B 101       3.286   9.067  29.155  1.00 96.48           H  
ATOM   4058  HA3 GLY B 101       1.716   8.786  29.910  1.00 96.48           H  
ATOM   4059  C   GLY B 101       1.659   9.006  27.771  1.00 96.48           C  
ATOM   4060  O   GLY B 101       1.852   8.435  26.696  1.00 96.48           O  
ATOM   4061  N   PHE B 102       0.816  10.036  27.910  1.00 96.47           N  
ATOM   4062  H   PHE B 102       0.684  10.426  28.832  1.00 96.47           H  
ATOM   4063  CA  PHE B 102       0.196  10.765  26.801  1.00 96.47           C  
ATOM   4064  HA  PHE B 102       0.966  10.998  26.066  1.00 96.47           H  
ATOM   4065  C   PHE B 102      -0.453  12.072  27.281  1.00 96.47           C  
ATOM   4066  CB  PHE B 102      -0.884   9.890  26.151  1.00 96.47           C  
ATOM   4067  HB2 PHE B 102      -1.631   9.640  26.904  1.00 96.47           H  
ATOM   4068  HB3 PHE B 102      -0.430   8.956  25.820  1.00 96.47           H  
ATOM   4069  O   PHE B 102      -1.187  12.064  28.274  1.00 96.47           O  
ATOM   4070  CG  PHE B 102      -1.566  10.507  24.945  1.00 96.47           C  
ATOM   4071  CD1 PHE B 102      -2.969  10.601  24.899  1.00 96.47           C  
ATOM   4072  HD1 PHE B 102      -3.556  10.289  25.750  1.00 96.47           H  
ATOM   4073  CD2 PHE B 102      -0.803  10.944  23.846  1.00 96.47           C  
ATOM   4074  HD2 PHE B 102       0.276  10.891  23.876  1.00 96.47           H  
ATOM   4075  CE1 PHE B 102      -3.607  11.103  23.752  1.00 96.47           C  
ATOM   4076  HE1 PHE B 102      -4.684  11.173  23.719  1.00 96.47           H  
ATOM   4077  CE2 PHE B 102      -1.439  11.451  22.702  1.00 96.47           C  
ATOM   4078  HE2 PHE B 102      -0.843  11.795  21.870  1.00 96.47           H  
ATOM   4079  CZ  PHE B 102      -2.842  11.531  22.654  1.00 96.47           C  
ATOM   4080  HZ  PHE B 102      -3.328  11.940  21.781  1.00 96.47           H  
ATOM   4081  N   ASP B 103      -0.260  13.173  26.552  1.00 94.81           N  
ATOM   4082  H   ASP B 103       0.402  13.131  25.790  1.00 94.81           H  
ATOM   4083  CA  ASP B 103      -0.977  14.437  26.794  1.00 94.81           C  
ATOM   4084  HA  ASP B 103      -1.177  14.516  27.862  1.00 94.81           H  
ATOM   4085  C   ASP B 103      -2.348  14.456  26.084  1.00 94.81           C  
ATOM   4086  CB  ASP B 103      -0.089  15.642  26.448  1.00 94.81           C  
ATOM   4087  HB2 ASP B 103       0.044  15.706  25.368  1.00 94.81           H  
ATOM   4088  HB3 ASP B 103       0.891  15.492  26.900  1.00 94.81           H  
ATOM   4089  O   ASP B 103      -2.526  15.002  24.991  1.00 94.81           O  
ATOM   4090  CG  ASP B 103      -0.666  16.965  26.976  1.00 94.81           C  
ATOM   4091  OD1 ASP B 103      -1.885  17.014  27.264  1.00 94.81           O  
ATOM   4092  OD2 ASP B 103       0.115  17.939  27.078  1.00 94.81           O  
ATOM   4093  N   ALA B 104      -3.340  13.813  26.705  1.00 92.39           N  
ATOM   4094  H   ALA B 104      -3.113  13.338  27.567  1.00 92.39           H  
ATOM   4095  CA  ALA B 104      -4.675  13.657  26.125  1.00 92.39           C  
ATOM   4096  HA  ALA B 104      -4.569  13.151  25.165  1.00 92.39           H  
ATOM   4097  C   ALA B 104      -5.373  15.005  25.843  1.00 92.39           C  
ATOM   4098  CB  ALA B 104      -5.497  12.764  27.065  1.00 92.39           C  
ATOM   4099  HB1 ALA B 104      -6.440  12.500  26.588  1.00 92.39           H  
ATOM   4100  HB2 ALA B 104      -4.946  11.849  27.279  1.00 92.39           H  
ATOM   4101  HB3 ALA B 104      -5.698  13.291  27.998  1.00 92.39           H  
ATOM   4102  O   ALA B 104      -5.974  15.191  24.782  1.00 92.39           O  
ATOM   4103  N   GLU B 105      -5.262  15.962  26.768  1.00 88.17           N  
ATOM   4104  H   GLU B 105      -4.606  15.816  27.522  1.00 88.17           H  
ATOM   4105  CA  GLU B 105      -5.911  17.275  26.681  1.00 88.17           C  
ATOM   4106  HA  GLU B 105      -6.957  17.116  26.418  1.00 88.17           H  
ATOM   4107  C   GLU B 105      -5.326  18.144  25.556  1.00 88.17           C  
ATOM   4108  CB  GLU B 105      -5.897  17.971  28.059  1.00 88.17           C  
ATOM   4109  HB2 GLU B 105      -6.281  18.984  27.936  1.00 88.17           H  
ATOM   4110  HB3 GLU B 105      -6.579  17.433  28.717  1.00 88.17           H  
ATOM   4111  O   GLU B 105      -6.084  18.820  24.850  1.00 88.17           O  
ATOM   4112  CG  GLU B 105      -4.517  18.019  28.741  1.00 88.17           C  
ATOM   4113  HG2 GLU B 105      -4.154  17.001  28.886  1.00 88.17           H  
ATOM   4114  HG3 GLU B 105      -3.833  18.547  28.077  1.00 88.17           H  
ATOM   4115  CD  GLU B 105      -4.516  18.747  30.095  1.00 88.17           C  
ATOM   4116  OE1 GLU B 105      -3.892  18.235  31.054  1.00 88.17           O  
ATOM   4117  OE2 GLU B 105      -5.141  19.829  30.184  1.00 88.17           O  
ATOM   4118  N   PHE B 106      -4.018  18.056  25.291  1.00 93.66           N  
ATOM   4119  H   PHE B 106      -3.426  17.528  25.916  1.00 93.66           H  
ATOM   4120  CA  PHE B 106      -3.382  18.745  24.166  1.00 93.66           C  
ATOM   4121  HA  PHE B 106      -3.537  19.817  24.287  1.00 93.66           H  
ATOM   4122  C   PHE B 106      -3.979  18.338  22.808  1.00 93.66           C  
ATOM   4123  CB  PHE B 106      -1.877  18.472  24.211  1.00 93.66           C  
ATOM   4124  HB2 PHE B 106      -1.501  18.808  25.177  1.00 93.66           H  
ATOM   4125  HB3 PHE B 106      -1.695  17.400  24.134  1.00 93.66           H  
ATOM   4126  O   PHE B 106      -4.305  19.200  21.983  1.00 93.66           O  
ATOM   4127  CG  PHE B 106      -1.095  19.186  23.133  1.00 93.66           C  
ATOM   4128  CD1 PHE B 106      -0.824  18.550  21.908  1.00 93.66           C  
ATOM   4129  HD1 PHE B 106      -1.158  17.537  21.737  1.00 93.66           H  
ATOM   4130  CD2 PHE B 106      -0.639  20.496  23.363  1.00 93.66           C  
ATOM   4131  HD2 PHE B 106      -0.820  20.963  24.319  1.00 93.66           H  
ATOM   4132  CE1 PHE B 106      -0.100  19.227  20.911  1.00 93.66           C  
ATOM   4133  HE1 PHE B 106       0.127  18.734  19.978  1.00 93.66           H  
ATOM   4134  CE2 PHE B 106       0.079  21.176  22.365  1.00 93.66           C  
ATOM   4135  HE2 PHE B 106       0.452  22.175  22.541  1.00 93.66           H  
ATOM   4136  CZ  PHE B 106       0.350  20.538  21.144  1.00 93.66           C  
ATOM   4137  HZ  PHE B 106       0.929  21.054  20.393  1.00 93.66           H  
ATOM   4138  N   PHE B 107      -4.211  17.042  22.585  1.00 92.46           N  
ATOM   4139  H   PHE B 107      -3.924  16.383  23.295  1.00 92.46           H  
ATOM   4140  CA  PHE B 107      -4.796  16.532  21.336  1.00 92.46           C  
ATOM   4141  HA  PHE B 107      -4.484  17.188  20.523  1.00 92.46           H  
ATOM   4142  C   PHE B 107      -6.332  16.549  21.309  1.00 92.46           C  
ATOM   4143  CB  PHE B 107      -4.228  15.142  21.026  1.00 92.46           C  
ATOM   4144  HB2 PHE B 107      -4.738  14.730  20.155  1.00 92.46           H  
ATOM   4145  HB3 PHE B 107      -4.428  14.479  21.868  1.00 92.46           H  
ATOM   4146  O   PHE B 107      -6.925  16.153  20.306  1.00 92.46           O  
ATOM   4147  CG  PHE B 107      -2.743  15.160  20.728  1.00 92.46           C  
ATOM   4148  CD1 PHE B 107      -2.274  15.633  19.487  1.00 92.46           C  
ATOM   4149  HD1 PHE B 107      -2.974  15.970  18.737  1.00 92.46           H  
ATOM   4150  CD2 PHE B 107      -1.825  14.736  21.704  1.00 92.46           C  
ATOM   4151  HD2 PHE B 107      -2.171  14.376  22.661  1.00 92.46           H  
ATOM   4152  CE1 PHE B 107      -0.892  15.684  19.229  1.00 92.46           C  
ATOM   4153  HE1 PHE B 107      -0.527  16.055  18.282  1.00 92.46           H  
ATOM   4154  CE2 PHE B 107      -0.446  14.789  21.448  1.00 92.46           C  
ATOM   4155  HE2 PHE B 107       0.250  14.479  22.214  1.00 92.46           H  
ATOM   4156  CZ  PHE B 107       0.022  15.265  20.211  1.00 92.46           C  
ATOM   4157  HZ  PHE B 107       1.083  15.321  20.021  1.00 92.46           H  
ATOM   4158  N   GLY B 108      -6.988  17.007  22.382  1.00 87.80           N  
ATOM   4159  H   GLY B 108      -6.451  17.287  23.190  1.00 87.80           H  
ATOM   4160  CA  GLY B 108      -8.450  16.999  22.488  1.00 87.80           C  
ATOM   4161  HA2 GLY B 108      -8.739  17.579  23.364  1.00 87.80           H  
ATOM   4162  HA3 GLY B 108      -8.882  17.465  21.602  1.00 87.80           H  
ATOM   4163  C   GLY B 108      -9.048  15.593  22.632  1.00 87.80           C  
ATOM   4164  O   GLY B 108     -10.197  15.377  22.255  1.00 87.80           O  
ATOM   4165  N   VAL B 109      -8.277  14.637  23.159  1.00 88.86           N  
ATOM   4166  H   VAL B 109      -7.375  14.913  23.521  1.00 88.86           H  
ATOM   4167  CA  VAL B 109      -8.693  13.250  23.407  1.00 88.86           C  
ATOM   4168  HA  VAL B 109      -9.512  12.996  22.735  1.00 88.86           H  
ATOM   4169  C   VAL B 109      -9.194  13.130  24.847  1.00 88.86           C  
ATOM   4170  CB  VAL B 109      -7.531  12.276  23.122  1.00 88.86           C  
ATOM   4171  HB  VAL B 109      -6.687  12.528  23.764  1.00 88.86           H  
ATOM   4172  O   VAL B 109      -8.555  13.603  25.786  1.00 88.86           O  
ATOM   4173  CG1 VAL B 109      -7.918  10.818  23.380  1.00 88.86           C  
ATOM   4174 HG11 VAL B 109      -8.774  10.548  22.762  1.00 88.86           H  
ATOM   4175 HG12 VAL B 109      -7.081  10.162  23.138  1.00 88.86           H  
ATOM   4176 HG13 VAL B 109      -8.162  10.674  24.433  1.00 88.86           H  
ATOM   4177  CG2 VAL B 109      -7.075  12.362  21.658  1.00 88.86           C  
ATOM   4178 HG21 VAL B 109      -6.720  13.368  21.433  1.00 88.86           H  
ATOM   4179 HG22 VAL B 109      -7.909  12.126  20.996  1.00 88.86           H  
ATOM   4180 HG23 VAL B 109      -6.259  11.662  21.481  1.00 88.86           H  
ATOM   4181  N   SER B 110     -10.345  12.488  25.060  1.00 84.47           N  
ATOM   4182  H   SER B 110     -10.822  12.083  24.267  1.00 84.47           H  
ATOM   4183  CA  SER B 110     -10.844  12.279  26.428  1.00 84.47           C  
ATOM   4184  HA  SER B 110     -10.811  13.249  26.924  1.00 84.47           H  
ATOM   4185  C   SER B 110      -9.944  11.299  27.205  1.00 84.47           C  
ATOM   4186  CB  SER B 110     -12.306  11.820  26.429  1.00 84.47           C  
ATOM   4187  HB2 SER B 110     -12.894  12.473  25.783  1.00 84.47           H  
ATOM   4188  HB3 SER B 110     -12.695  11.902  27.444  1.00 84.47           H  
ATOM   4189  O   SER B 110      -9.412  10.371  26.600  1.00 84.47           O  
ATOM   4190  OG  SER B 110     -12.443  10.477  26.004  1.00 84.47           O  
ATOM   4191  HG  SER B 110     -12.254  10.437  25.064  1.00 84.47           H  
ATOM   4192  N   PRO B 111      -9.815  11.397  28.544  1.00 85.97           N  
ATOM   4193  CA  PRO B 111      -8.998  10.454  29.325  1.00 85.97           C  
ATOM   4194  HA  PRO B 111      -7.952  10.570  29.040  1.00 85.97           H  
ATOM   4195  C   PRO B 111      -9.417   8.988  29.133  1.00 85.97           C  
ATOM   4196  CB  PRO B 111      -9.182  10.877  30.787  1.00 85.97           C  
ATOM   4197  HB2 PRO B 111     -10.005  10.326  31.242  1.00 85.97           H  
ATOM   4198  HB3 PRO B 111      -8.266  10.733  31.361  1.00 85.97           H  
ATOM   4199  O   PRO B 111      -8.592   8.080  29.120  1.00 85.97           O  
ATOM   4200  CG  PRO B 111      -9.564  12.353  30.699  1.00 85.97           C  
ATOM   4201  HG2 PRO B 111     -10.161  12.667  31.555  1.00 85.97           H  
ATOM   4202  HG3 PRO B 111      -8.660  12.957  30.621  1.00 85.97           H  
ATOM   4203  CD  PRO B 111     -10.349  12.448  29.394  1.00 85.97           C  
ATOM   4204  HD2 PRO B 111     -10.202  13.435  28.954  1.00 85.97           H  
ATOM   4205  HD3 PRO B 111     -11.407  12.266  29.583  1.00 85.97           H  
ATOM   4206  N   ARG B 112     -10.724   8.778  28.949  1.00 82.66           N  
ATOM   4207  H   ARG B 112     -11.310   9.601  28.935  1.00 82.66           H  
ATOM   4208  CA  ARG B 112     -11.364   7.491  28.671  1.00 82.66           C  
ATOM   4209  HA  ARG B 112     -11.064   6.756  29.419  1.00 82.66           H  
ATOM   4210  C   ARG B 112     -10.942   6.923  27.315  1.00 82.66           C  
ATOM   4211  CB  ARG B 112     -12.874   7.746  28.767  1.00 82.66           C  
ATOM   4212  HB2 ARG B 112     -13.114   8.009  29.797  1.00 82.66           H  
ATOM   4213  HB3 ARG B 112     -13.112   8.602  28.135  1.00 82.66           H  
ATOM   4214  O   ARG B 112     -10.577   5.757  27.233  1.00 82.66           O  
ATOM   4215  CG  ARG B 112     -13.773   6.587  28.339  1.00 82.66           C  
ATOM   4216  HG2 ARG B 112     -13.552   6.316  27.306  1.00 82.66           H  
ATOM   4217  HG3 ARG B 112     -13.587   5.731  28.987  1.00 82.66           H  
ATOM   4218  CD  ARG B 112     -15.246   7.042  28.454  1.00 82.66           C  
ATOM   4219  HD2 ARG B 112     -15.296   8.130  28.414  1.00 82.66           H  
ATOM   4220  HD3 ARG B 112     -15.616   6.732  29.431  1.00 82.66           H  
ATOM   4221  NE  ARG B 112     -16.107   6.525  27.363  1.00 82.66           N  
ATOM   4222  HE  ARG B 112     -15.620   6.209  26.537  1.00 82.66           H  
ATOM   4223  NH1 ARG B 112     -18.019   6.165  28.597  1.00 82.66           N  
ATOM   4224 HH11 ARG B 112     -17.588   6.637  29.379  1.00 82.66           H  
ATOM   4225 HH12 ARG B 112     -18.766   5.535  28.853  1.00 82.66           H  
ATOM   4226  NH2 ARG B 112     -17.828   5.254  26.569  1.00 82.66           N  
ATOM   4227 HH21 ARG B 112     -17.263   4.978  25.779  1.00 82.66           H  
ATOM   4228 HH22 ARG B 112     -18.692   4.766  26.756  1.00 82.66           H  
ATOM   4229  CZ  ARG B 112     -17.317   5.998  27.510  1.00 82.66           C  
ATOM   4230  N   GLU B 113     -10.961   7.746  26.268  1.00 85.18           N  
ATOM   4231  H   GLU B 113     -11.231   8.709  26.408  1.00 85.18           H  
ATOM   4232  CA  GLU B 113     -10.464   7.357  24.944  1.00 85.18           C  
ATOM   4233  HA  GLU B 113     -10.927   6.417  24.645  1.00 85.18           H  
ATOM   4234  C   GLU B 113      -8.948   7.127  24.970  1.00 85.18           C  
ATOM   4235  CB  GLU B 113     -10.858   8.430  23.922  1.00 85.18           C  
ATOM   4236  HB2 GLU B 113     -10.407   9.378  24.214  1.00 85.18           H  
ATOM   4237  HB3 GLU B 113     -11.941   8.545  23.942  1.00 85.18           H  
ATOM   4238  O   GLU B 113      -8.483   6.109  24.473  1.00 85.18           O  
ATOM   4239  CG  GLU B 113     -10.423   8.075  22.490  1.00 85.18           C  
ATOM   4240  HG2 GLU B 113      -9.340   7.963  22.463  1.00 85.18           H  
ATOM   4241  HG3 GLU B 113     -10.867   7.119  22.212  1.00 85.18           H  
ATOM   4242  CD  GLU B 113     -10.823   9.141  21.460  1.00 85.18           C  
ATOM   4243  OE1 GLU B 113     -10.544   8.902  20.257  1.00 85.18           O  
ATOM   4244  OE2 GLU B 113     -11.353  10.198  21.878  1.00 85.18           O  
ATOM   4245  N   ALA B 114      -8.180   8.000  25.629  1.00 91.81           N  
ATOM   4246  H   ALA B 114      -8.611   8.829  26.011  1.00 91.81           H  
ATOM   4247  CA  ALA B 114      -6.732   7.856  25.759  1.00 91.81           C  
ATOM   4248  HA  ALA B 114      -6.292   7.861  24.761  1.00 91.81           H  
ATOM   4249  C   ALA B 114      -6.331   6.535  26.434  1.00 91.81           C  
ATOM   4250  CB  ALA B 114      -6.188   9.054  26.542  1.00 91.81           C  
ATOM   4251  HB1 ALA B 114      -5.113   8.936  26.682  1.00 91.81           H  
ATOM   4252  HB2 ALA B 114      -6.380   9.975  25.992  1.00 91.81           H  
ATOM   4253  HB3 ALA B 114      -6.662   9.111  27.522  1.00 91.81           H  
ATOM   4254  O   ALA B 114      -5.344   5.925  26.027  1.00 91.81           O  
ATOM   4255  N   ALA B 115      -7.092   6.067  27.429  1.00 89.16           N  
ATOM   4256  H   ALA B 115      -7.851   6.641  27.767  1.00 89.16           H  
ATOM   4257  CA  ALA B 115      -6.872   4.766  28.063  1.00 89.16           C  
ATOM   4258  HA  ALA B 115      -5.825   4.694  28.358  1.00 89.16           H  
ATOM   4259  C   ALA B 115      -7.162   3.580  27.119  1.00 89.16           C  
ATOM   4260  CB  ALA B 115      -7.732   4.701  29.331  1.00 89.16           C  
ATOM   4261  HB1 ALA B 115      -8.788   4.766  29.070  1.00 89.16           H  
ATOM   4262  HB2 ALA B 115      -7.549   3.757  29.845  1.00 89.16           H  
ATOM   4263  HB3 ALA B 115      -7.473   5.525  29.996  1.00 89.16           H  
ATOM   4264  O   ALA B 115      -6.482   2.557  27.208  1.00 89.16           O  
ATOM   4265  N   ALA B 116      -8.132   3.738  26.211  1.00 89.12           N  
ATOM   4266  H   ALA B 116      -8.621   4.621  26.196  1.00 89.12           H  
ATOM   4267  CA  ALA B 116      -8.524   2.759  25.189  1.00 89.12           C  
ATOM   4268  HA  ALA B 116      -8.647   1.779  25.650  1.00 89.12           H  
ATOM   4269  C   ALA B 116      -7.531   2.642  24.028  1.00 89.12           C  
ATOM   4270  CB  ALA B 116      -9.854   3.220  24.583  1.00 89.12           C  
ATOM   4271  HB1 ALA B 116     -10.408   2.358  24.211  1.00 89.12           H  
ATOM   4272  HB2 ALA B 116      -9.672   3.887  23.740  1.00 89.12           H  
ATOM   4273  HB3 ALA B 116     -10.431   3.787  25.313  1.00 89.12           H  
ATOM   4274  O   ALA B 116      -7.516   1.641  23.316  1.00 89.12           O  
ATOM   4275  N   MET B 117      -6.769   3.707  23.779  1.00 93.31           N  
ATOM   4276  H   MET B 117      -6.881   4.521  24.367  1.00 93.31           H  
ATOM   4277  CA  MET B 117      -5.855   3.781  22.651  1.00 93.31           C  
ATOM   4278  HA  MET B 117      -6.369   3.425  21.758  1.00 93.31           H  
ATOM   4279  C   MET B 117      -4.644   2.883  22.869  1.00 93.31           C  
ATOM   4280  CB  MET B 117      -5.414   5.229  22.410  1.00 93.31           C  
ATOM   4281  HB2 MET B 117      -5.107   5.681  23.353  1.00 93.31           H  
ATOM   4282  HB3 MET B 117      -4.561   5.227  21.732  1.00 93.31           H  
ATOM   4283  O   MET B 117      -3.989   2.954  23.911  1.00 93.31           O  
ATOM   4284  CG  MET B 117      -6.535   6.062  21.781  1.00 93.31           C  
ATOM   4285  HG2 MET B 117      -7.437   5.970  22.386  1.00 93.31           H  
ATOM   4286  HG3 MET B 117      -6.766   5.650  20.798  1.00 93.31           H  
ATOM   4287  SD  MET B 117      -6.158   7.824  21.592  1.00 93.31           S  
ATOM   4288  CE  MET B 117      -4.924   7.701  20.282  1.00 93.31           C  
ATOM   4289  HE1 MET B 117      -4.683   8.699  19.915  1.00 93.31           H  
ATOM   4290  HE2 MET B 117      -5.297   7.069  19.477  1.00 93.31           H  
ATOM   4291  HE3 MET B 117      -4.015   7.252  20.683  1.00 93.31           H  
ATOM   4292  N   ASP B 118      -4.298   2.126  21.830  1.00 95.80           N  
ATOM   4293  H   ASP B 118      -4.890   2.114  21.011  1.00 95.80           H  
ATOM   4294  CA  ASP B 118      -2.997   1.488  21.713  1.00 95.80           C  
ATOM   4295  HA  ASP B 118      -2.934   0.729  22.492  1.00 95.80           H  
ATOM   4296  C   ASP B 118      -1.908   2.569  21.900  1.00 95.80           C  
ATOM   4297  CB  ASP B 118      -2.900   0.782  20.346  1.00 95.80           C  
ATOM   4298  HB2 ASP B 118      -3.688   0.031  20.293  1.00 95.80           H  
ATOM   4299  HB3 ASP B 118      -3.076   1.514  19.558  1.00 95.80           H  
ATOM   4300  O   ASP B 118      -1.933   3.594  21.198  1.00 95.80           O  
ATOM   4301  CG  ASP B 118      -1.559   0.092  20.065  1.00 95.80           C  
ATOM   4302  OD1 ASP B 118      -0.592   0.296  20.828  1.00 95.80           O  
ATOM   4303  OD2 ASP B 118      -1.457  -0.581  19.017  1.00 95.80           O  
ATOM   4304  N   PRO B 119      -0.953   2.384  22.834  1.00 97.53           N  
ATOM   4305  CA  PRO B 119       0.146   3.318  23.052  1.00 97.53           C  
ATOM   4306  HA  PRO B 119      -0.253   4.247  23.459  1.00 97.53           H  
ATOM   4307  C   PRO B 119       0.921   3.658  21.774  1.00 97.53           C  
ATOM   4308  CB  PRO B 119       1.050   2.656  24.099  1.00 97.53           C  
ATOM   4309  HB2 PRO B 119       0.814   3.057  25.085  1.00 97.53           H  
ATOM   4310  HB3 PRO B 119       2.109   2.798  23.884  1.00 97.53           H  
ATOM   4311  O   PRO B 119       1.439   4.772  21.676  1.00 97.53           O  
ATOM   4312  CG  PRO B 119       0.665   1.180  24.066  1.00 97.53           C  
ATOM   4313  HG2 PRO B 119       1.210   0.674  23.269  1.00 97.53           H  
ATOM   4314  HG3 PRO B 119       0.838   0.690  25.025  1.00 97.53           H  
ATOM   4315  CD  PRO B 119      -0.814   1.235  23.718  1.00 97.53           C  
ATOM   4316  HD2 PRO B 119      -1.101   0.294  23.250  1.00 97.53           H  
ATOM   4317  HD3 PRO B 119      -1.406   1.405  24.617  1.00 97.53           H  
ATOM   4318  N   GLN B 120       0.942   2.775  20.766  1.00 98.01           N  
ATOM   4319  H   GLN B 120       0.475   1.888  20.890  1.00 98.01           H  
ATOM   4320  CA  GLN B 120       1.509   3.084  19.451  1.00 98.01           C  
ATOM   4321  HA  GLN B 120       2.574   3.284  19.570  1.00 98.01           H  
ATOM   4322  C   GLN B 120       0.875   4.341  18.835  1.00 98.01           C  
ATOM   4323  CB  GLN B 120       1.338   1.893  18.492  1.00 98.01           C  
ATOM   4324  HB2 GLN B 120       0.280   1.654  18.393  1.00 98.01           H  
ATOM   4325  HB3 GLN B 120       1.715   2.180  17.510  1.00 98.01           H  
ATOM   4326  O   GLN B 120       1.603   5.215  18.371  1.00 98.01           O  
ATOM   4327  CG  GLN B 120       2.106   0.649  18.961  1.00 98.01           C  
ATOM   4328  HG2 GLN B 120       1.711   0.293  19.912  1.00 98.01           H  
ATOM   4329  HG3 GLN B 120       3.151   0.928  19.096  1.00 98.01           H  
ATOM   4330  CD  GLN B 120       2.059  -0.501  17.966  1.00 98.01           C  
ATOM   4331  NE2 GLN B 120       0.902  -0.997  17.589  1.00 98.01           N  
ATOM   4332 HE21 GLN B 120       0.911  -1.767  16.935  1.00 98.01           H  
ATOM   4333 HE22 GLN B 120       0.059  -0.757  18.091  1.00 98.01           H  
ATOM   4334  OE1 GLN B 120       3.094  -0.966  17.513  1.00 98.01           O  
ATOM   4335  N   GLN B 121      -0.458   4.486  18.871  1.00 98.17           N  
ATOM   4336  H   GLN B 121      -1.000   3.804  19.383  1.00 98.17           H  
ATOM   4337  CA  GLN B 121      -1.146   5.660  18.314  1.00 98.17           C  
ATOM   4338  HA  GLN B 121      -0.812   5.805  17.286  1.00 98.17           H  
ATOM   4339  C   GLN B 121      -0.808   6.944  19.089  1.00 98.17           C  
ATOM   4340  CB  GLN B 121      -2.674   5.467  18.301  1.00 98.17           C  
ATOM   4341  HB2 GLN B 121      -3.107   6.383  17.901  1.00 98.17           H  
ATOM   4342  HB3 GLN B 121      -3.035   5.342  19.322  1.00 98.17           H  
ATOM   4343  O   GLN B 121      -0.607   7.995  18.482  1.00 98.17           O  
ATOM   4344  CG  GLN B 121      -3.178   4.283  17.453  1.00 98.17           C  
ATOM   4345  HG2 GLN B 121      -2.927   3.351  17.959  1.00 98.17           H  
ATOM   4346  HG3 GLN B 121      -2.673   4.289  16.488  1.00 98.17           H  
ATOM   4347  CD  GLN B 121      -4.693   4.316  17.207  1.00 98.17           C  
ATOM   4348  NE2 GLN B 121      -5.257   3.306  16.584  1.00 98.17           N  
ATOM   4349 HE21 GLN B 121      -6.265   3.309  16.519  1.00 98.17           H  
ATOM   4350 HE22 GLN B 121      -4.730   2.482  16.333  1.00 98.17           H  
ATOM   4351  OE1 GLN B 121      -5.400   5.271  17.515  1.00 98.17           O  
ATOM   4352  N   ARG B 122      -0.724   6.863  20.423  1.00 98.49           N  
ATOM   4353  H   ARG B 122      -0.860   5.953  20.840  1.00 98.49           H  
ATOM   4354  CA  ARG B 122      -0.397   8.002  21.302  1.00 98.49           C  
ATOM   4355  HA  ARG B 122      -1.056   8.842  21.081  1.00 98.49           H  
ATOM   4356  C   ARG B 122       1.024   8.511  21.053  1.00 98.49           C  
ATOM   4357  CB  ARG B 122      -0.591   7.594  22.773  1.00 98.49           C  
ATOM   4358  HB2 ARG B 122      -0.291   8.422  23.416  1.00 98.49           H  
ATOM   4359  HB3 ARG B 122       0.059   6.748  23.000  1.00 98.49           H  
ATOM   4360  O   ARG B 122       1.222   9.693  20.783  1.00 98.49           O  
ATOM   4361  CG  ARG B 122      -2.050   7.213  23.079  1.00 98.49           C  
ATOM   4362  HG2 ARG B 122      -2.294   6.292  22.548  1.00 98.49           H  
ATOM   4363  HG3 ARG B 122      -2.707   8.002  22.714  1.00 98.49           H  
ATOM   4364  CD  ARG B 122      -2.352   6.992  24.566  1.00 98.49           C  
ATOM   4365  HD2 ARG B 122      -3.356   6.573  24.633  1.00 98.49           H  
ATOM   4366  HD3 ARG B 122      -2.358   7.952  25.082  1.00 98.49           H  
ATOM   4367  NE  ARG B 122      -1.387   6.094  25.224  1.00 98.49           N  
ATOM   4368  HE  ARG B 122      -0.421   6.174  24.941  1.00 98.49           H  
ATOM   4369  NH1 ARG B 122      -2.795   5.154  26.793  1.00 98.49           N  
ATOM   4370 HH11 ARG B 122      -2.953   4.393  27.437  1.00 98.49           H  
ATOM   4371 HH12 ARG B 122      -3.596   5.578  26.347  1.00 98.49           H  
ATOM   4372  NH2 ARG B 122      -0.678   4.535  26.714  1.00 98.49           N  
ATOM   4373 HH21 ARG B 122       0.270   4.663  26.388  1.00 98.49           H  
ATOM   4374 HH22 ARG B 122      -0.857   3.974  27.535  1.00 98.49           H  
ATOM   4375  CZ  ARG B 122      -1.629   5.276  26.232  1.00 98.49           C  
ATOM   4376  N   LEU B 123       1.993   7.595  21.033  1.00 98.71           N  
ATOM   4377  H   LEU B 123       1.751   6.640  21.254  1.00 98.71           H  
ATOM   4378  CA  LEU B 123       3.394   7.912  20.752  1.00 98.71           C  
ATOM   4379  HA  LEU B 123       3.711   8.719  21.411  1.00 98.71           H  
ATOM   4380  C   LEU B 123       3.593   8.409  19.315  1.00 98.71           C  
ATOM   4381  CB  LEU B 123       4.247   6.663  21.023  1.00 98.71           C  
ATOM   4382  HB2 LEU B 123       3.812   5.825  20.478  1.00 98.71           H  
ATOM   4383  HB3 LEU B 123       5.252   6.832  20.636  1.00 98.71           H  
ATOM   4384  O   LEU B 123       4.409   9.301  19.084  1.00 98.71           O  
ATOM   4385  CG  LEU B 123       4.358   6.294  22.514  1.00 98.71           C  
ATOM   4386  HG  LEU B 123       3.371   6.299  22.979  1.00 98.71           H  
ATOM   4387  CD1 LEU B 123       4.934   4.887  22.633  1.00 98.71           C  
ATOM   4388 HD11 LEU B 123       5.861   4.801  22.065  1.00 98.71           H  
ATOM   4389 HD12 LEU B 123       5.119   4.652  23.681  1.00 98.71           H  
ATOM   4390 HD13 LEU B 123       4.185   4.191  22.257  1.00 98.71           H  
ATOM   4391  CD2 LEU B 123       5.267   7.258  23.275  1.00 98.71           C  
ATOM   4392 HD21 LEU B 123       5.338   6.950  24.318  1.00 98.71           H  
ATOM   4393 HD22 LEU B 123       4.846   8.264  23.263  1.00 98.71           H  
ATOM   4394 HD23 LEU B 123       6.264   7.271  22.835  1.00 98.71           H  
ATOM   4395  N   LEU B 124       2.836   7.880  18.347  1.00 98.77           N  
ATOM   4396  H   LEU B 124       2.230   7.106  18.578  1.00 98.77           H  
ATOM   4397  CA  LEU B 124       2.832   8.376  16.969  1.00 98.77           C  
ATOM   4398  HA  LEU B 124       3.857   8.392  16.600  1.00 98.77           H  
ATOM   4399  C   LEU B 124       2.319   9.821  16.869  1.00 98.77           C  
ATOM   4400  CB  LEU B 124       1.989   7.441  16.086  1.00 98.77           C  
ATOM   4401  HB2 LEU B 124       1.096   7.144  16.637  1.00 98.77           H  
ATOM   4402  HB3 LEU B 124       1.648   8.006  15.219  1.00 98.77           H  
ATOM   4403  O   LEU B 124       2.921  10.607  16.141  1.00 98.77           O  
ATOM   4404  CG  LEU B 124       2.723   6.188  15.577  1.00 98.77           C  
ATOM   4405  HG  LEU B 124       3.273   5.714  16.390  1.00 98.77           H  
ATOM   4406  CD1 LEU B 124       1.707   5.196  15.009  1.00 98.77           C  
ATOM   4407 HD11 LEU B 124       1.062   4.838  15.812  1.00 98.77           H  
ATOM   4408 HD12 LEU B 124       2.219   4.341  14.570  1.00 98.77           H  
ATOM   4409 HD13 LEU B 124       1.092   5.688  14.255  1.00 98.77           H  
ATOM   4410  CD2 LEU B 124       3.702   6.540  14.453  1.00 98.77           C  
ATOM   4411 HD21 LEU B 124       4.459   7.234  14.819  1.00 98.77           H  
ATOM   4412 HD22 LEU B 124       4.199   5.638  14.097  1.00 98.77           H  
ATOM   4413 HD23 LEU B 124       3.165   7.003  13.625  1.00 98.77           H  
ATOM   4414  N   LEU B 125       1.261  10.192  17.602  1.00 98.57           N  
ATOM   4415  H   LEU B 125       0.806   9.496  18.174  1.00 98.57           H  
ATOM   4416  CA  LEU B 125       0.740  11.567  17.628  1.00 98.57           C  
ATOM   4417  HA  LEU B 125       0.519  11.880  16.608  1.00 98.57           H  
ATOM   4418  C   LEU B 125       1.774  12.563  18.166  1.00 98.57           C  
ATOM   4419  CB  LEU B 125      -0.542  11.633  18.481  1.00 98.57           C  
ATOM   4420  HB2 LEU B 125      -0.714  12.669  18.774  1.00 98.57           H  
ATOM   4421  HB3 LEU B 125      -0.384  11.067  19.398  1.00 98.57           H  
ATOM   4422  O   LEU B 125       2.067  13.557  17.501  1.00 98.57           O  
ATOM   4423  CG  LEU B 125      -1.812  11.120  17.788  1.00 98.57           C  
ATOM   4424  HG  LEU B 125      -1.643  10.130  17.365  1.00 98.57           H  
ATOM   4425  CD1 LEU B 125      -2.938  11.040  18.819  1.00 98.57           C  
ATOM   4426 HD11 LEU B 125      -2.670  10.316  19.589  1.00 98.57           H  
ATOM   4427 HD12 LEU B 125      -3.087  12.015  19.283  1.00 98.57           H  
ATOM   4428 HD13 LEU B 125      -3.864  10.724  18.338  1.00 98.57           H  
ATOM   4429  CD2 LEU B 125      -2.268  12.065  16.673  1.00 98.57           C  
ATOM   4430 HD21 LEU B 125      -1.511  12.114  15.891  1.00 98.57           H  
ATOM   4431 HD22 LEU B 125      -2.416  13.063  17.087  1.00 98.57           H  
ATOM   4432 HD23 LEU B 125      -3.195  11.699  16.232  1.00 98.57           H  
ATOM   4433  N   GLU B 126       2.364  12.274  19.326  1.00 98.72           N  
ATOM   4434  H   GLU B 126       2.059  11.458  19.837  1.00 98.72           H  
ATOM   4435  CA  GLU B 126       3.399  13.126  19.924  1.00 98.72           C  
ATOM   4436  HA  GLU B 126       3.011  14.134  20.072  1.00 98.72           H  
ATOM   4437  C   GLU B 126       4.626  13.245  19.015  1.00 98.72           C  
ATOM   4438  CB  GLU B 126       3.822  12.563  21.284  1.00 98.72           C  
ATOM   4439  HB2 GLU B 126       4.694  13.120  21.628  1.00 98.72           H  
ATOM   4440  HB3 GLU B 126       4.100  11.516  21.168  1.00 98.72           H  
ATOM   4441  O   GLU B 126       5.072  14.349  18.698  1.00 98.72           O  
ATOM   4442  CG  GLU B 126       2.714  12.690  22.339  1.00 98.72           C  
ATOM   4443  HG2 GLU B 126       2.436  13.741  22.413  1.00 98.72           H  
ATOM   4444  HG3 GLU B 126       1.839  12.128  22.014  1.00 98.72           H  
ATOM   4445  CD  GLU B 126       3.153  12.192  23.722  1.00 98.72           C  
ATOM   4446  OE1 GLU B 126       2.328  12.345  24.654  1.00 98.72           O  
ATOM   4447  OE2 GLU B 126       4.295  11.677  23.835  1.00 98.72           O  
ATOM   4448  N   THR B 127       5.129  12.111  18.515  1.00 98.77           N  
ATOM   4449  H   THR B 127       4.707  11.239  18.801  1.00 98.77           H  
ATOM   4450  CA  THR B 127       6.306  12.082  17.631  1.00 98.77           C  
ATOM   4451  HA  THR B 127       7.128  12.591  18.135  1.00 98.77           H  
ATOM   4452  C   THR B 127       6.034  12.825  16.320  1.00 98.77           C  
ATOM   4453  CB  THR B 127       6.741  10.637  17.324  1.00 98.77           C  
ATOM   4454  HB  THR B 127       5.976  10.146  16.723  1.00 98.77           H  
ATOM   4455  O   THR B 127       6.926  13.480  15.782  1.00 98.77           O  
ATOM   4456  CG2 THR B 127       8.081  10.563  16.590  1.00 98.77           C  
ATOM   4457 HG21 THR B 127       7.998  11.015  15.602  1.00 98.77           H  
ATOM   4458 HG22 THR B 127       8.842  11.088  17.168  1.00 98.77           H  
ATOM   4459 HG23 THR B 127       8.376   9.521  16.473  1.00 98.77           H  
ATOM   4460  OG1 THR B 127       6.930   9.898  18.508  1.00 98.77           O  
ATOM   4461  HG1 THR B 127       6.055   9.693  18.846  1.00 98.77           H  
ATOM   4462  N   SER B 128       4.806  12.756  15.800  1.00 98.72           N  
ATOM   4463  H   SER B 128       4.113  12.192  16.272  1.00 98.72           H  
ATOM   4464  CA  SER B 128       4.399  13.479  14.597  1.00 98.72           C  
ATOM   4465  HA  SER B 128       5.126  13.291  13.807  1.00 98.72           H  
ATOM   4466  C   SER B 128       4.327  14.990  14.820  1.00 98.72           C  
ATOM   4467  CB  SER B 128       3.042  12.967  14.126  1.00 98.72           C  
ATOM   4468  HB2 SER B 128       3.104  11.899  13.915  1.00 98.72           H  
ATOM   4469  HB3 SER B 128       2.288  13.140  14.894  1.00 98.72           H  
ATOM   4470  O   SER B 128       4.720  15.744  13.931  1.00 98.72           O  
ATOM   4471  OG  SER B 128       2.687  13.650  12.950  1.00 98.72           O  
ATOM   4472  HG  SER B 128       2.783  14.594  13.093  1.00 98.72           H  
ATOM   4473  N   TRP B 129       3.839  15.449  15.976  1.00 98.70           N  
ATOM   4474  H   TRP B 129       3.511  14.792  16.670  1.00 98.70           H  
ATOM   4475  CA  TRP B 129       3.821  16.877  16.304  1.00 98.70           C  
ATOM   4476  HA  TRP B 129       3.313  17.421  15.508  1.00 98.70           H  
ATOM   4477  C   TRP B 129       5.247  17.433  16.397  1.00 98.70           C  
ATOM   4478  CB  TRP B 129       3.050  17.102  17.610  1.00 98.70           C  
ATOM   4479  HB2 TRP B 129       3.578  16.627  18.436  1.00 98.70           H  
ATOM   4480  HB3 TRP B 129       2.073  16.627  17.527  1.00 98.70           H  
ATOM   4481  O   TRP B 129       5.584  18.422  15.743  1.00 98.70           O  
ATOM   4482  CG  TRP B 129       2.843  18.549  17.932  1.00 98.70           C  
ATOM   4483  CD1 TRP B 129       3.718  19.353  18.581  1.00 98.70           C  
ATOM   4484  HD1 TRP B 129       4.680  19.045  18.965  1.00 98.70           H  
ATOM   4485  CD2 TRP B 129       1.723  19.405  17.555  1.00 98.70           C  
ATOM   4486  CE2 TRP B 129       1.992  20.728  18.017  1.00 98.70           C  
ATOM   4487  CE3 TRP B 129       0.514  19.199  16.853  1.00 98.70           C  
ATOM   4488  HE3 TRP B 129       0.289  18.212  16.476  1.00 98.70           H  
ATOM   4489  NE1 TRP B 129       3.232  20.646  18.612  1.00 98.70           N  
ATOM   4490  HE1 TRP B 129       3.784  21.438  18.910  1.00 98.70           H  
ATOM   4491  CH2 TRP B 129      -0.109  21.547  17.135  1.00 98.70           C  
ATOM   4492  HH2 TRP B 129      -0.809  22.354  16.972  1.00 98.70           H  
ATOM   4493  CZ2 TRP B 129       1.096  21.788  17.817  1.00 98.70           C  
ATOM   4494  HZ2 TRP B 129       1.342  22.774  18.184  1.00 98.70           H  
ATOM   4495  CZ3 TRP B 129      -0.393  20.258  16.647  1.00 98.70           C  
ATOM   4496  HZ3 TRP B 129      -1.315  20.077  16.115  1.00 98.70           H  
ATOM   4497  N   GLU B 130       6.120  16.734  17.127  1.00 98.60           N  
ATOM   4498  H   GLU B 130       5.779  15.940  17.650  1.00 98.60           H  
ATOM   4499  CA  GLU B 130       7.537  17.089  17.246  1.00 98.60           C  
ATOM   4500  HA  GLU B 130       7.629  18.089  17.672  1.00 98.60           H  
ATOM   4501  C   GLU B 130       8.251  17.092  15.891  1.00 98.60           C  
ATOM   4502  CB  GLU B 130       8.248  16.086  18.157  1.00 98.60           C  
ATOM   4503  HB2 GLU B 130       8.041  15.076  17.801  1.00 98.60           H  
ATOM   4504  HB3 GLU B 130       9.322  16.259  18.094  1.00 98.60           H  
ATOM   4505  O   GLU B 130       9.053  17.983  15.616  1.00 98.60           O  
ATOM   4506  CG  GLU B 130       7.826  16.212  19.624  1.00 98.60           C  
ATOM   4507  HG2 GLU B 130       8.086  17.211  19.974  1.00 98.60           H  
ATOM   4508  HG3 GLU B 130       6.746  16.094  19.712  1.00 98.60           H  
ATOM   4509  CD  GLU B 130       8.522  15.172  20.508  1.00 98.60           C  
ATOM   4510  OE1 GLU B 130       8.350  15.231  21.743  1.00 98.60           O  
ATOM   4511  OE2 GLU B 130       9.274  14.305  20.003  1.00 98.60           O  
ATOM   4512  N   LEU B 131       7.962  16.118  15.020  1.00 98.68           N  
ATOM   4513  H   LEU B 131       7.328  15.390  15.316  1.00 98.68           H  
ATOM   4514  CA  LEU B 131       8.529  16.047  13.673  1.00 98.68           C  
ATOM   4515  HA  LEU B 131       9.609  15.929  13.760  1.00 98.68           H  
ATOM   4516  C   LEU B 131       8.263  17.327  12.868  1.00 98.68           C  
ATOM   4517  CB  LEU B 131       7.936  14.823  12.951  1.00 98.68           C  
ATOM   4518  HB2 LEU B 131       8.190  13.916  13.499  1.00 98.68           H  
ATOM   4519  HB3 LEU B 131       6.850  14.917  12.950  1.00 98.68           H  
ATOM   4520  O   LEU B 131       9.176  17.833  12.206  1.00 98.68           O  
ATOM   4521  CG  LEU B 131       8.397  14.677  11.492  1.00 98.68           C  
ATOM   4522  HG  LEU B 131       8.244  15.609  10.948  1.00 98.68           H  
ATOM   4523  CD1 LEU B 131       9.872  14.291  11.428  1.00 98.68           C  
ATOM   4524 HD11 LEU B 131      10.182  14.240  10.384  1.00 98.68           H  
ATOM   4525 HD12 LEU B 131      10.477  15.048  11.926  1.00 98.68           H  
ATOM   4526 HD13 LEU B 131      10.020  13.324  11.908  1.00 98.68           H  
ATOM   4527  CD2 LEU B 131       7.573  13.603  10.797  1.00 98.68           C  
ATOM   4528 HD21 LEU B 131       7.707  12.653  11.315  1.00 98.68           H  
ATOM   4529 HD22 LEU B 131       7.879  13.506   9.756  1.00 98.68           H  
ATOM   4530 HD23 LEU B 131       6.519  13.880  10.827  1.00 98.68           H  
ATOM   4531  N   VAL B 132       7.030  17.838  12.922  1.00 98.66           N  
ATOM   4532  H   VAL B 132       6.350  17.380  13.511  1.00 98.66           H  
ATOM   4533  CA  VAL B 132       6.616  19.047  12.197  1.00 98.66           C  
ATOM   4534  HA  VAL B 132       6.968  18.975  11.167  1.00 98.66           H  
ATOM   4535  C   VAL B 132       7.270  20.292  12.799  1.00 98.66           C  
ATOM   4536  CB  VAL B 132       5.080  19.163  12.160  1.00 98.66           C  
ATOM   4537  HB  VAL B 132       4.685  19.128  13.176  1.00 98.66           H  
ATOM   4538  O   VAL B 132       7.872  21.077  12.065  1.00 98.66           O  
ATOM   4539  CG1 VAL B 132       4.630  20.472  11.503  1.00 98.66           C  
ATOM   4540 HG11 VAL B 132       5.088  20.578  10.520  1.00 98.66           H  
ATOM   4541 HG12 VAL B 132       4.910  21.325  12.121  1.00 98.66           H  
ATOM   4542 HG13 VAL B 132       3.545  20.466  11.399  1.00 98.66           H  
ATOM   4543  CG2 VAL B 132       4.464  18.014  11.347  1.00 98.66           C  
ATOM   4544 HG21 VAL B 132       4.794  18.067  10.309  1.00 98.66           H  
ATOM   4545 HG22 VAL B 132       4.757  17.050  11.762  1.00 98.66           H  
ATOM   4546 HG23 VAL B 132       3.377  18.081  11.382  1.00 98.66           H  
ATOM   4547  N   GLU B 133       7.263  20.443  14.127  1.00 98.15           N  
ATOM   4548  H   GLU B 133       6.761  19.777  14.696  1.00 98.15           H  
ATOM   4549  CA  GLU B 133       7.933  21.577  14.782  1.00 98.15           C  
ATOM   4550  HA  GLU B 133       7.541  22.504  14.364  1.00 98.15           H  
ATOM   4551  C   GLU B 133       9.455  21.584  14.554  1.00 98.15           C  
ATOM   4552  CB  GLU B 133       7.667  21.569  16.291  1.00 98.15           C  
ATOM   4553  HB2 GLU B 133       7.889  20.583  16.699  1.00 98.15           H  
ATOM   4554  HB3 GLU B 133       8.347  22.290  16.745  1.00 98.15           H  
ATOM   4555  O   GLU B 133      10.059  22.656  14.420  1.00 98.15           O  
ATOM   4556  CG  GLU B 133       6.234  21.977  16.658  1.00 98.15           C  
ATOM   4557  HG2 GLU B 133       5.544  21.187  16.364  1.00 98.15           H  
ATOM   4558  HG3 GLU B 133       5.978  22.878  16.101  1.00 98.15           H  
ATOM   4559  CD  GLU B 133       6.085  22.268  18.160  1.00 98.15           C  
ATOM   4560  OE1 GLU B 133       5.086  22.931  18.522  1.00 98.15           O  
ATOM   4561  OE2 GLU B 133       6.992  21.905  18.942  1.00 98.15           O  
ATOM   4562  N   ASN B 134      10.077  20.401  14.466  1.00 98.12           N  
ATOM   4563  H   ASN B 134       9.532  19.575  14.665  1.00 98.12           H  
ATOM   4564  CA  ASN B 134      11.501  20.231  14.159  1.00 98.12           C  
ATOM   4565  HA  ASN B 134      12.079  20.879  14.817  1.00 98.12           H  
ATOM   4566  C   ASN B 134      11.861  20.644  12.723  1.00 98.12           C  
ATOM   4567  CB  ASN B 134      11.912  18.767  14.416  1.00 98.12           C  
ATOM   4568  HB2 ASN B 134      11.173  18.098  13.975  1.00 98.12           H  
ATOM   4569  HB3 ASN B 134      12.871  18.573  13.935  1.00 98.12           H  
ATOM   4570  O   ASN B 134      13.022  20.953  12.461  1.00 98.12           O  
ATOM   4571  CG  ASN B 134      12.091  18.435  15.888  1.00 98.12           C  
ATOM   4572  ND2 ASN B 134      11.896  17.194  16.267  1.00 98.12           N  
ATOM   4573 HD21 ASN B 134      11.439  16.558  15.630  1.00 98.12           H  
ATOM   4574 HD22 ASN B 134      11.864  17.047  17.266  1.00 98.12           H  
ATOM   4575  OD1 ASN B 134      12.476  19.260  16.701  1.00 98.12           O  
ATOM   4576  N   ALA B 135      10.897  20.678  11.797  1.00 98.53           N  
ATOM   4577  H   ALA B 135       9.957  20.423  12.065  1.00 98.53           H  
ATOM   4578  CA  ALA B 135      11.102  21.199  10.443  1.00 98.53           C  
ATOM   4579  HA  ALA B 135      12.072  20.861  10.077  1.00 98.53           H  
ATOM   4580  C   ALA B 135      11.120  22.740  10.387  1.00 98.53           C  
ATOM   4581  CB  ALA B 135      10.019  20.623   9.523  1.00 98.53           C  
ATOM   4582  HB1 ALA B 135      10.031  19.533   9.554  1.00 98.53           H  
ATOM   4583  HB2 ALA B 135       9.034  20.977   9.830  1.00 98.53           H  
ATOM   4584  HB3 ALA B 135      10.192  20.953   8.499  1.00 98.53           H  
ATOM   4585  O   ALA B 135      11.430  23.309   9.340  1.00 98.53           O  
ATOM   4586  N   GLY B 136      10.783  23.421  11.491  1.00 98.32           N  
ATOM   4587  H   GLY B 136      10.555  22.901  12.326  1.00 98.32           H  
ATOM   4588  CA  GLY B 136      10.575  24.869  11.507  1.00 98.32           C  
ATOM   4589  HA2 GLY B 136      11.392  25.364  10.982  1.00 98.32           H  
ATOM   4590  HA3 GLY B 136      10.567  25.206  12.543  1.00 98.32           H  
ATOM   4591  C   GLY B 136       9.254  25.293  10.856  1.00 98.32           C  
ATOM   4592  O   GLY B 136       9.155  26.416  10.368  1.00 98.32           O  
ATOM   4593  N   ILE B 137       8.255  24.406  10.834  1.00 98.17           N  
ATOM   4594  H   ILE B 137       8.386  23.519  11.299  1.00 98.17           H  
ATOM   4595  CA  ILE B 137       6.932  24.643  10.244  1.00 98.17           C  
ATOM   4596  HA  ILE B 137       6.947  25.573   9.677  1.00 98.17           H  
ATOM   4597  C   ILE B 137       5.906  24.795  11.376  1.00 98.17           C  
ATOM   4598  CB  ILE B 137       6.577  23.496   9.263  1.00 98.17           C  
ATOM   4599  HB  ILE B 137       6.584  22.557   9.816  1.00 98.17           H  
ATOM   4600  O   ILE B 137       5.904  23.994  12.307  1.00 98.17           O  
ATOM   4601  CG1 ILE B 137       7.625  23.403   8.124  1.00 98.17           C  
ATOM   4602 HG12 ILE B 137       8.620  23.291   8.556  1.00 98.17           H  
ATOM   4603 HG13 ILE B 137       7.617  24.330   7.551  1.00 98.17           H  
ATOM   4604  CG2 ILE B 137       5.165  23.700   8.682  1.00 98.17           C  
ATOM   4605 HG21 ILE B 137       4.899  22.870   8.027  1.00 98.17           H  
ATOM   4606 HG22 ILE B 137       4.422  23.717   9.478  1.00 98.17           H  
ATOM   4607 HG23 ILE B 137       5.115  24.632   8.119  1.00 98.17           H  
ATOM   4608  CD1 ILE B 137       7.435  22.224   7.161  1.00 98.17           C  
ATOM   4609 HD11 ILE B 137       8.264  22.204   6.453  1.00 98.17           H  
ATOM   4610 HD12 ILE B 137       6.507  22.332   6.600  1.00 98.17           H  
ATOM   4611 HD13 ILE B 137       7.421  21.285   7.715  1.00 98.17           H  
ATOM   4612  N   ASP B 138       5.024  25.801  11.299  1.00 97.62           N  
ATOM   4613  H   ASP B 138       5.063  26.424  10.506  1.00 97.62           H  
ATOM   4614  CA  ASP B 138       3.856  25.893  12.188  1.00 97.62           C  
ATOM   4615  HA  ASP B 138       4.199  25.828  13.221  1.00 97.62           H  
ATOM   4616  C   ASP B 138       2.888  24.733  11.871  1.00 97.62           C  
ATOM   4617  CB  ASP B 138       3.161  27.263  12.035  1.00 97.62           C  
ATOM   4618  HB2 ASP B 138       3.890  28.041  12.261  1.00 97.62           H  
ATOM   4619  HB3 ASP B 138       2.846  27.391  11.000  1.00 97.62           H  
ATOM   4620  O   ASP B 138       2.358  24.689  10.754  1.00 97.62           O  
ATOM   4621  CG  ASP B 138       1.935  27.456  12.951  1.00 97.62           C  
ATOM   4622  OD1 ASP B 138       1.304  26.453  13.352  1.00 97.62           O  
ATOM   4623  OD2 ASP B 138       1.607  28.622  13.251  1.00 97.62           O  
ATOM   4624  N   PRO B 139       2.608  23.814  12.813  1.00 97.89           N  
ATOM   4625  CA  PRO B 139       1.709  22.686  12.577  1.00 97.89           C  
ATOM   4626  HA  PRO B 139       2.156  22.038  11.824  1.00 97.89           H  
ATOM   4627  C   PRO B 139       0.311  23.090  12.092  1.00 97.89           C  
ATOM   4628  CB  PRO B 139       1.635  21.941  13.916  1.00 97.89           C  
ATOM   4629  HB2 PRO B 139       1.547  20.864  13.775  1.00 97.89           H  
ATOM   4630  HB3 PRO B 139       0.798  22.314  14.506  1.00 97.89           H  
ATOM   4631  O   PRO B 139      -0.275  22.402  11.256  1.00 97.89           O  
ATOM   4632  CG  PRO B 139       2.940  22.312  14.617  1.00 97.89           C  
ATOM   4633  HG2 PRO B 139       3.744  21.666  14.264  1.00 97.89           H  
ATOM   4634  HG3 PRO B 139       2.857  22.256  15.702  1.00 97.89           H  
ATOM   4635  CD  PRO B 139       3.185  23.739  14.147  1.00 97.89           C  
ATOM   4636  HD2 PRO B 139       4.257  23.935  14.150  1.00 97.89           H  
ATOM   4637  HD3 PRO B 139       2.673  24.442  14.803  1.00 97.89           H  
ATOM   4638  N   HIS B 140      -0.221  24.231  12.542  1.00 95.41           N  
ATOM   4639  H   HIS B 140       0.343  24.842  13.116  1.00 95.41           H  
ATOM   4640  CA  HIS B 140      -1.525  24.721  12.093  1.00 95.41           C  
ATOM   4641  HA  HIS B 140      -2.247  23.908  12.170  1.00 95.41           H  
ATOM   4642  C   HIS B 140      -1.519  25.156  10.622  1.00 95.41           C  
ATOM   4643  CB  HIS B 140      -1.992  25.878  12.985  1.00 95.41           C  
ATOM   4644  HB2 HIS B 140      -1.242  26.668  12.970  1.00 95.41           H  
ATOM   4645  HB3 HIS B 140      -2.906  26.291  12.559  1.00 95.41           H  
ATOM   4646  O   HIS B 140      -2.572  25.127   9.984  1.00 95.41           O  
ATOM   4647  CG  HIS B 140      -2.292  25.514  14.419  1.00 95.41           C  
ATOM   4648  CD2 HIS B 140      -2.675  24.296  14.916  1.00 95.41           C  
ATOM   4649  HD2 HIS B 140      -2.768  23.379  14.353  1.00 95.41           H  
ATOM   4650  ND1 HIS B 140      -2.327  26.402  15.467  1.00 95.41           N  
ATOM   4651  HD1 HIS B 140      -2.126  27.389  15.408  1.00 95.41           H  
ATOM   4652  CE1 HIS B 140      -2.721  25.742  16.568  1.00 95.41           C  
ATOM   4653  HE1 HIS B 140      -2.853  26.192  17.541  1.00 95.41           H  
ATOM   4654  NE2 HIS B 140      -2.957  24.451  16.279  1.00 95.41           N  
ATOM   4655  N   SER B 141      -0.357  25.507  10.059  1.00 97.01           N  
ATOM   4656  H   SER B 141       0.478  25.458  10.626  1.00 97.01           H  
ATOM   4657  CA  SER B 141      -0.226  25.875   8.643  1.00 97.01           C  
ATOM   4658  HA  SER B 141      -1.043  26.555   8.400  1.00 97.01           H  
ATOM   4659  C   SER B 141      -0.353  24.686   7.682  1.00 97.01           C  
ATOM   4660  CB  SER B 141       1.082  26.635   8.393  1.00 97.01           C  
ATOM   4661  HB2 SER B 141       1.017  27.127   7.423  1.00 97.01           H  
ATOM   4662  HB3 SER B 141       1.210  27.401   9.158  1.00 97.01           H  
ATOM   4663  O   SER B 141      -0.603  24.890   6.495  1.00 97.01           O  
ATOM   4664  OG  SER B 141       2.207  25.780   8.382  1.00 97.01           O  
ATOM   4665  HG  SER B 141       2.293  25.362   9.242  1.00 97.01           H  
ATOM   4666  N   LEU B 142      -0.231  23.447   8.181  1.00 97.99           N  
ATOM   4667  H   LEU B 142      -0.021  23.341   9.163  1.00 97.99           H  
ATOM   4668  CA  LEU B 142      -0.402  22.232   7.377  1.00 97.99           C  
ATOM   4669  HA  LEU B 142      -0.040  22.431   6.369  1.00 97.99           H  
ATOM   4670  C   LEU B 142      -1.870  21.813   7.211  1.00 97.99           C  
ATOM   4671  CB  LEU B 142       0.436  21.085   7.971  1.00 97.99           C  
ATOM   4672  HB2 LEU B 142       0.106  20.900   8.993  1.00 97.99           H  
ATOM   4673  HB3 LEU B 142       0.232  20.184   7.392  1.00 97.99           H  
ATOM   4674  O   LEU B 142      -2.160  20.945   6.379  1.00 97.99           O  
ATOM   4675  CG  LEU B 142       1.959  21.313   7.969  1.00 97.99           C  
ATOM   4676  HG  LEU B 142       2.208  22.149   8.622  1.00 97.99           H  
ATOM   4677  CD1 LEU B 142       2.646  20.055   8.501  1.00 97.99           C  
ATOM   4678 HD11 LEU B 142       2.266  19.824   9.496  1.00 97.99           H  
ATOM   4679 HD12 LEU B 142       3.721  20.222   8.561  1.00 97.99           H  
ATOM   4680 HD13 LEU B 142       2.450  19.211   7.840  1.00 97.99           H  
ATOM   4681  CD2 LEU B 142       2.504  21.589   6.564  1.00 97.99           C  
ATOM   4682 HD21 LEU B 142       2.181  22.575   6.230  1.00 97.99           H  
ATOM   4683 HD22 LEU B 142       3.594  21.574   6.578  1.00 97.99           H  
ATOM   4684 HD23 LEU B 142       2.151  20.828   5.869  1.00 97.99           H  
ATOM   4685  N   ARG B 143      -2.806  22.431   7.946  1.00 95.97           N  
ATOM   4686  H   ARG B 143      -2.508  23.163   8.574  1.00 95.97           H  
ATOM   4687  CA  ARG B 143      -4.242  22.153   7.808  1.00 95.97           C  
ATOM   4688  HA  ARG B 143      -4.400  21.095   8.018  1.00 95.97           H  
ATOM   4689  C   ARG B 143      -4.713  22.419   6.378  1.00 95.97           C  
ATOM   4690  CB  ARG B 143      -5.066  22.984   8.801  1.00 95.97           C  
ATOM   4691  HB2 ARG B 143      -4.710  24.014   8.807  1.00 95.97           H  
ATOM   4692  HB3 ARG B 143      -6.106  22.985   8.475  1.00 95.97           H  
ATOM   4693  O   ARG B 143      -4.490  23.494   5.829  1.00 95.97           O  
ATOM   4694  CG  ARG B 143      -5.014  22.394  10.213  1.00 95.97           C  
ATOM   4695  HG2 ARG B 143      -3.985  22.376  10.573  1.00 95.97           H  
ATOM   4696  HG3 ARG B 143      -5.404  21.377  10.178  1.00 95.97           H  
ATOM   4697  CD  ARG B 143      -5.880  23.213  11.171  1.00 95.97           C  
ATOM   4698  HD2 ARG B 143      -5.436  24.205  11.266  1.00 95.97           H  
ATOM   4699  HD3 ARG B 143      -6.882  23.310  10.753  1.00 95.97           H  
ATOM   4700  NE  ARG B 143      -5.968  22.565  12.492  1.00 95.97           N  
ATOM   4701  HE  ARG B 143      -5.679  21.598  12.540  1.00 95.97           H  
ATOM   4702  NH1 ARG B 143      -6.716  24.383  13.682  1.00 95.97           N  
ATOM   4703 HH11 ARG B 143      -6.676  24.943  12.842  1.00 95.97           H  
ATOM   4704 HH12 ARG B 143      -6.943  24.807  14.570  1.00 95.97           H  
ATOM   4705  NH2 ARG B 143      -6.355  22.446  14.730  1.00 95.97           N  
ATOM   4706 HH21 ARG B 143      -6.580  22.892  15.607  1.00 95.97           H  
ATOM   4707 HH22 ARG B 143      -6.078  21.475  14.727  1.00 95.97           H  
ATOM   4708  CZ  ARG B 143      -6.348  23.132  13.623  1.00 95.97           C  
ATOM   4709  N   GLY B 144      -5.396  21.445   5.784  1.00 96.43           N  
ATOM   4710  H   GLY B 144      -5.506  20.571   6.279  1.00 96.43           H  
ATOM   4711  CA  GLY B 144      -5.909  21.541   4.415  1.00 96.43           C  
ATOM   4712  HA2 GLY B 144      -6.716  20.819   4.290  1.00 96.43           H  
ATOM   4713  HA3 GLY B 144      -6.327  22.535   4.259  1.00 96.43           H  
ATOM   4714  C   GLY B 144      -4.860  21.300   3.321  1.00 96.43           C  
ATOM   4715  O   GLY B 144      -5.160  21.498   2.145  1.00 96.43           O  
ATOM   4716  N   THR B 145      -3.631  20.901   3.670  1.00 98.05           N  
ATOM   4717  H   THR B 145      -3.429  20.757   4.649  1.00 98.05           H  
ATOM   4718  CA  THR B 145      -2.578  20.588   2.687  1.00 98.05           C  
ATOM   4719  HA  THR B 145      -2.781  21.156   1.779  1.00 98.05           H  
ATOM   4720  C   THR B 145      -2.589  19.109   2.301  1.00 98.05           C  
ATOM   4721  CB  THR B 145      -1.175  21.007   3.156  1.00 98.05           C  
ATOM   4722  HB  THR B 145      -0.486  20.837   2.328  1.00 98.05           H  
ATOM   4723  O   THR B 145      -2.932  18.246   3.111  1.00 98.05           O  
ATOM   4724  CG2 THR B 145      -1.092  22.487   3.531  1.00 98.05           C  
ATOM   4725 HG21 THR B 145      -1.760  22.717   4.360  1.00 98.05           H  
ATOM   4726 HG22 THR B 145      -0.071  22.731   3.826  1.00 98.05           H  
ATOM   4727 HG23 THR B 145      -1.370  23.101   2.674  1.00 98.05           H  
ATOM   4728  OG1 THR B 145      -0.731  20.223   4.240  1.00 98.05           O  
ATOM   4729  HG1 THR B 145      -1.248  20.470   5.010  1.00 98.05           H  
ATOM   4730  N   ALA B 146      -2.167  18.790   1.073  1.00 98.48           N  
ATOM   4731  H   ALA B 146      -1.871  19.531   0.453  1.00 98.48           H  
ATOM   4732  CA  ALA B 146      -2.043  17.418   0.574  1.00 98.48           C  
ATOM   4733  HA  ALA B 146      -2.906  16.847   0.919  1.00 98.48           H  
ATOM   4734  C   ALA B 146      -0.788  16.722   1.140  1.00 98.48           C  
ATOM   4735  CB  ALA B 146      -2.092  17.439  -0.959  1.00 98.48           C  
ATOM   4736  HB1 ALA B 146      -3.022  17.898  -1.296  1.00 98.48           H  
ATOM   4737  HB2 ALA B 146      -2.050  16.417  -1.338  1.00 98.48           H  
ATOM   4738  HB3 ALA B 146      -1.243  17.995  -1.356  1.00 98.48           H  
ATOM   4739  O   ALA B 146       0.124  16.343   0.409  1.00 98.48           O  
ATOM   4740  N   THR B 147      -0.697  16.619   2.462  1.00 98.87           N  
ATOM   4741  H   THR B 147      -1.457  16.981   3.019  1.00 98.87           H  
ATOM   4742  CA  THR B 147       0.396  15.925   3.150  1.00 98.87           C  
ATOM   4743  HA  THR B 147       1.281  15.919   2.512  1.00 98.87           H  
ATOM   4744  C   THR B 147      -0.018  14.482   3.417  1.00 98.87           C  
ATOM   4745  CB  THR B 147       0.778  16.661   4.436  1.00 98.87           C  
ATOM   4746  HB  THR B 147      -0.093  16.721   5.090  1.00 98.87           H  
ATOM   4747  O   THR B 147      -1.005  14.258   4.114  1.00 98.87           O  
ATOM   4748  CG2 THR B 147       1.928  15.978   5.178  1.00 98.87           C  
ATOM   4749 HG21 THR B 147       2.216  16.585   6.036  1.00 98.87           H  
ATOM   4750 HG22 THR B 147       2.786  15.857   4.517  1.00 98.87           H  
ATOM   4751 HG23 THR B 147       1.615  14.998   5.537  1.00 98.87           H  
ATOM   4752  OG1 THR B 147       1.205  17.968   4.102  1.00 98.87           O  
ATOM   4753  HG1 THR B 147       0.496  18.587   4.293  1.00 98.87           H  
ATOM   4754  N   GLY B 148       0.697  13.516   2.838  1.00 98.88           N  
ATOM   4755  H   GLY B 148       1.508  13.776   2.295  1.00 98.88           H  
ATOM   4756  CA  GLY B 148       0.429  12.089   3.037  1.00 98.88           C  
ATOM   4757  HA2 GLY B 148      -0.648  11.927   3.061  1.00 98.88           H  
ATOM   4758  HA3 GLY B 148       0.832  11.515   2.203  1.00 98.88           H  
ATOM   4759  C   GLY B 148       1.028  11.551   4.341  1.00 98.88           C  
ATOM   4760  O   GLY B 148       2.018  12.088   4.845  1.00 98.88           O  
ATOM   4761  N   VAL B 149       0.452  10.473   4.874  1.00 98.92           N  
ATOM   4762  H   VAL B 149      -0.333  10.073   4.381  1.00 98.92           H  
ATOM   4763  CA  VAL B 149       0.921   9.787   6.091  1.00 98.92           C  
ATOM   4764  HA  VAL B 149       1.901  10.175   6.369  1.00 98.92           H  
ATOM   4765  C   VAL B 149       1.071   8.294   5.802  1.00 98.92           C  
ATOM   4766  CB  VAL B 149      -0.026  10.036   7.285  1.00 98.92           C  
ATOM   4767  HB  VAL B 149      -1.009   9.619   7.064  1.00 98.92           H  
ATOM   4768  O   VAL B 149       0.078   7.586   5.659  1.00 98.92           O  
ATOM   4769  CG1 VAL B 149       0.508   9.369   8.561  1.00 98.92           C  
ATOM   4770 HG11 VAL B 149       1.500   9.753   8.800  1.00 98.92           H  
ATOM   4771 HG12 VAL B 149      -0.169   9.575   9.390  1.00 98.92           H  
ATOM   4772 HG13 VAL B 149       0.558   8.289   8.427  1.00 98.92           H  
ATOM   4773  CG2 VAL B 149      -0.197  11.531   7.584  1.00 98.92           C  
ATOM   4774 HG21 VAL B 149      -0.811  11.663   8.475  1.00 98.92           H  
ATOM   4775 HG22 VAL B 149      -0.705  12.020   6.753  1.00 98.92           H  
ATOM   4776 HG23 VAL B 149       0.774  12.001   7.740  1.00 98.92           H  
ATOM   4777  N   PHE B 150       2.308   7.801   5.734  1.00 98.85           N  
ATOM   4778  H   PHE B 150       3.080   8.425   5.921  1.00 98.85           H  
ATOM   4779  CA  PHE B 150       2.624   6.410   5.392  1.00 98.85           C  
ATOM   4780  HA  PHE B 150       1.702   5.863   5.190  1.00 98.85           H  
ATOM   4781  C   PHE B 150       3.337   5.727   6.564  1.00 98.85           C  
ATOM   4782  CB  PHE B 150       3.467   6.360   4.108  1.00 98.85           C  
ATOM   4783  HB2 PHE B 150       3.685   5.316   3.883  1.00 98.85           H  
ATOM   4784  HB3 PHE B 150       4.420   6.858   4.288  1.00 98.85           H  
ATOM   4785  O   PHE B 150       4.467   6.089   6.905  1.00 98.85           O  
ATOM   4786  CG  PHE B 150       2.819   6.982   2.885  1.00 98.85           C  
ATOM   4787  CD1 PHE B 150       2.131   6.175   1.958  1.00 98.85           C  
ATOM   4788  HD1 PHE B 150       2.048   5.111   2.120  1.00 98.85           H  
ATOM   4789  CD2 PHE B 150       2.932   8.367   2.653  1.00 98.85           C  
ATOM   4790  HD2 PHE B 150       3.456   8.990   3.363  1.00 98.85           H  
ATOM   4791  CE1 PHE B 150       1.569   6.753   0.805  1.00 98.85           C  
ATOM   4792  HE1 PHE B 150       1.071   6.138   0.070  1.00 98.85           H  
ATOM   4793  CE2 PHE B 150       2.358   8.943   1.505  1.00 98.85           C  
ATOM   4794  HE2 PHE B 150       2.442  10.005   1.328  1.00 98.85           H  
ATOM   4795  CZ  PHE B 150       1.672   8.136   0.584  1.00 98.85           C  
ATOM   4796  HZ  PHE B 150       1.230   8.574  -0.299  1.00 98.85           H  
ATOM   4797  N   LEU B 151       2.693   4.738   7.188  1.00 98.73           N  
ATOM   4798  H   LEU B 151       1.791   4.451   6.835  1.00 98.73           H  
ATOM   4799  CA  LEU B 151       3.193   4.101   8.411  1.00 98.73           C  
ATOM   4800  HA  LEU B 151       4.189   4.479   8.641  1.00 98.73           H  
ATOM   4801  C   LEU B 151       3.332   2.587   8.275  1.00 98.73           C  
ATOM   4802  CB  LEU B 151       2.269   4.428   9.595  1.00 98.73           C  
ATOM   4803  HB2 LEU B 151       1.254   4.126   9.336  1.00 98.73           H  
ATOM   4804  HB3 LEU B 151       2.581   3.825  10.448  1.00 98.73           H  
ATOM   4805  O   LEU B 151       2.408   1.912   7.837  1.00 98.73           O  
ATOM   4806  CG  LEU B 151       2.256   5.901  10.028  1.00 98.73           C  
ATOM   4807  HG  LEU B 151       1.892   6.524   9.211  1.00 98.73           H  
ATOM   4808  CD1 LEU B 151       1.307   6.037  11.214  1.00 98.73           C  
ATOM   4809 HD11 LEU B 151       1.257   7.080  11.528  1.00 98.73           H  
ATOM   4810 HD12 LEU B 151       1.668   5.428  12.044  1.00 98.73           H  
ATOM   4811 HD13 LEU B 151       0.311   5.694  10.936  1.00 98.73           H  
ATOM   4812  CD2 LEU B 151       3.631   6.405  10.473  1.00 98.73           C  
ATOM   4813 HD21 LEU B 151       4.312   6.434   9.623  1.00 98.73           H  
ATOM   4814 HD22 LEU B 151       4.038   5.759  11.251  1.00 98.73           H  
ATOM   4815 HD23 LEU B 151       3.532   7.420  10.857  1.00 98.73           H  
ATOM   4816  N   GLY B 152       4.460   2.046   8.734  1.00 98.60           N  
ATOM   4817  H   GLY B 152       5.202   2.670   9.018  1.00 98.60           H  
ATOM   4818  CA  GLY B 152       4.587   0.630   9.068  1.00 98.60           C  
ATOM   4819  HA2 GLY B 152       5.630   0.329   8.964  1.00 98.60           H  
ATOM   4820  HA3 GLY B 152       3.981   0.030   8.390  1.00 98.60           H  
ATOM   4821  C   GLY B 152       4.155   0.367  10.510  1.00 98.60           C  
ATOM   4822  O   GLY B 152       4.828   0.827  11.435  1.00 98.60           O  
ATOM   4823  N   VAL B 153       3.057  -0.359  10.714  1.00 96.93           N  
ATOM   4824  H   VAL B 153       2.566  -0.744   9.919  1.00 96.93           H  
ATOM   4825  CA  VAL B 153       2.521  -0.677  12.050  1.00 96.93           C  
ATOM   4826  HA  VAL B 153       3.360  -0.800  12.736  1.00 96.93           H  
ATOM   4827  C   VAL B 153       1.754  -1.999  12.023  1.00 96.93           C  
ATOM   4828  CB  VAL B 153       1.646   0.481  12.584  1.00 96.93           C  
ATOM   4829  HB  VAL B 153       2.240   1.394  12.526  1.00 96.93           H  
ATOM   4830  O   VAL B 153       1.136  -2.339  11.017  1.00 96.93           O  
ATOM   4831  CG1 VAL B 153       0.371   0.713  11.763  1.00 96.93           C  
ATOM   4832 HG11 VAL B 153      -0.166   1.580  12.148  1.00 96.93           H  
ATOM   4833 HG12 VAL B 153       0.631   0.904  10.722  1.00 96.93           H  
ATOM   4834 HG13 VAL B 153      -0.285  -0.156  11.813  1.00 96.93           H  
ATOM   4835  CG2 VAL B 153       1.269   0.298  14.060  1.00 96.93           C  
ATOM   4836 HG21 VAL B 153       0.561  -0.521  14.182  1.00 96.93           H  
ATOM   4837 HG22 VAL B 153       0.806   1.211  14.434  1.00 96.93           H  
ATOM   4838 HG23 VAL B 153       2.161   0.095  14.652  1.00 96.93           H  
ATOM   4839  N   ALA B 154       1.769  -2.727  13.138  1.00 94.13           N  
ATOM   4840  H   ALA B 154       2.252  -2.364  13.948  1.00 94.13           H  
ATOM   4841  CA  ALA B 154       1.011  -3.960  13.329  1.00 94.13           C  
ATOM   4842  HA  ALA B 154       0.226  -4.020  12.575  1.00 94.13           H  
ATOM   4843  C   ALA B 154       0.338  -3.975  14.713  1.00 94.13           C  
ATOM   4844  CB  ALA B 154       1.955  -5.153  13.129  1.00 94.13           C  
ATOM   4845  HB1 ALA B 154       2.454  -5.073  12.163  1.00 94.13           H  
ATOM   4846  HB2 ALA B 154       1.387  -6.083  13.143  1.00 94.13           H  
ATOM   4847  HB3 ALA B 154       2.701  -5.177  13.923  1.00 94.13           H  
ATOM   4848  O   ALA B 154       0.734  -3.235  15.618  1.00 94.13           O  
ATOM   4849  N   LYS B 155      -0.684  -4.824  14.889  1.00 92.35           N  
ATOM   4850  H   LYS B 155      -0.928  -5.433  14.121  1.00 92.35           H  
ATOM   4851  CA  LYS B 155      -1.317  -5.050  16.201  1.00 92.35           C  
ATOM   4852  HA  LYS B 155      -1.385  -4.101  16.731  1.00 92.35           H  
ATOM   4853  C   LYS B 155      -0.466  -5.999  17.046  1.00 92.35           C  
ATOM   4854  CB  LYS B 155      -2.739  -5.628  16.060  1.00 92.35           C  
ATOM   4855  HB2 LYS B 155      -3.072  -5.961  17.043  1.00 92.35           H  
ATOM   4856  HB3 LYS B 155      -2.713  -6.495  15.400  1.00 92.35           H  
ATOM   4857  O   LYS B 155      -0.246  -7.136  16.634  1.00 92.35           O  
ATOM   4858  CG  LYS B 155      -3.751  -4.608  15.531  1.00 92.35           C  
ATOM   4859  HG2 LYS B 155      -3.402  -4.278  14.553  1.00 92.35           H  
ATOM   4860  HG3 LYS B 155      -3.781  -3.743  16.195  1.00 92.35           H  
ATOM   4861  CD  LYS B 155      -5.167  -5.196  15.381  1.00 92.35           C  
ATOM   4862  HD2 LYS B 155      -5.110  -6.148  14.853  1.00 92.35           H  
ATOM   4863  HD3 LYS B 155      -5.776  -4.514  14.789  1.00 92.35           H  
ATOM   4864  CE  LYS B 155      -5.851  -5.394  16.740  1.00 92.35           C  
ATOM   4865  HE2 LYS B 155      -5.264  -6.074  17.357  1.00 92.35           H  
ATOM   4866  HE3 LYS B 155      -5.889  -4.438  17.263  1.00 92.35           H  
ATOM   4867  NZ  LYS B 155      -7.221  -5.940  16.604  1.00 92.35           N  
ATOM   4868  HZ1 LYS B 155      -7.568  -6.130  17.534  1.00 92.35           H  
ATOM   4869  HZ2 LYS B 155      -7.870  -5.294  16.178  1.00 92.35           H  
ATOM   4870  HZ3 LYS B 155      -7.238  -6.842  16.150  1.00 92.35           H  
ATOM   4871  N   PHE B 156      -0.093  -5.560  18.249  1.00 89.48           N  
ATOM   4872  H   PHE B 156      -0.256  -4.587  18.465  1.00 89.48           H  
ATOM   4873  CA  PHE B 156       0.584  -6.376  19.275  1.00 89.48           C  
ATOM   4874  HA  PHE B 156       0.963  -7.285  18.807  1.00 89.48           H  
ATOM   4875  C   PHE B 156      -0.346  -6.858  20.407  1.00 89.48           C  
ATOM   4876  CB  PHE B 156       1.795  -5.604  19.825  1.00 89.48           C  
ATOM   4877  HB2 PHE B 156       1.478  -4.618  20.162  1.00 89.48           H  
ATOM   4878  HB3 PHE B 156       2.197  -6.130  20.691  1.00 89.48           H  
ATOM   4879  O   PHE B 156       0.129  -7.456  21.372  1.00 89.48           O  
ATOM   4880  CG  PHE B 156       2.915  -5.471  18.819  1.00 89.48           C  
ATOM   4881  CD1 PHE B 156       3.757  -6.570  18.568  1.00 89.48           C  
ATOM   4882  HD1 PHE B 156       3.622  -7.492  19.115  1.00 89.48           H  
ATOM   4883  CD2 PHE B 156       3.081  -4.277  18.096  1.00 89.48           C  
ATOM   4884  HD2 PHE B 156       2.434  -3.433  18.289  1.00 89.48           H  
ATOM   4885  CE1 PHE B 156       4.745  -6.479  17.575  1.00 89.48           C  
ATOM   4886  HE1 PHE B 156       5.371  -7.331  17.356  1.00 89.48           H  
ATOM   4887  CE2 PHE B 156       4.067  -4.186  17.103  1.00 89.48           C  
ATOM   4888  HE2 PHE B 156       4.164  -3.277  16.528  1.00 89.48           H  
ATOM   4889  CZ  PHE B 156       4.889  -5.290  16.836  1.00 89.48           C  
ATOM   4890  HZ  PHE B 156       5.613  -5.226  16.037  1.00 89.48           H  
ATOM   4891  N   GLY B 157      -1.653  -6.591  20.290  1.00 88.83           N  
ATOM   4892  H   GLY B 157      -1.966  -6.118  19.455  1.00 88.83           H  
ATOM   4893  CA  GLY B 157      -2.669  -6.894  21.301  1.00 88.83           C  
ATOM   4894  HA2 GLY B 157      -2.513  -7.900  21.690  1.00 88.83           H  
ATOM   4895  HA3 GLY B 157      -3.659  -6.863  20.845  1.00 88.83           H  
ATOM   4896  C   GLY B 157      -2.619  -5.914  22.474  1.00 88.83           C  
ATOM   4897  O   GLY B 157      -1.717  -5.984  23.301  1.00 88.83           O  
ATOM   4898  N   TYR B 158      -3.580  -4.992  22.561  1.00 90.73           N  
ATOM   4899  H   TYR B 158      -4.322  -5.002  21.876  1.00 90.73           H  
ATOM   4900  CA  TYR B 158      -3.694  -4.037  23.672  1.00 90.73           C  
ATOM   4901  HA  TYR B 158      -3.023  -4.331  24.479  1.00 90.73           H  
ATOM   4902  C   TYR B 158      -5.118  -4.057  24.223  1.00 90.73           C  
ATOM   4903  CB  TYR B 158      -3.282  -2.624  23.224  1.00 90.73           C  
ATOM   4904  HB2 TYR B 158      -3.892  -2.328  22.371  1.00 90.73           H  
ATOM   4905  HB3 TYR B 158      -2.245  -2.650  22.891  1.00 90.73           H  
ATOM   4906  O   TYR B 158      -6.048  -3.622  23.551  1.00 90.73           O  
ATOM   4907  CG  TYR B 158      -3.417  -1.574  24.319  1.00 90.73           C  
ATOM   4908  CD1 TYR B 158      -4.554  -0.746  24.370  1.00 90.73           C  
ATOM   4909  HD1 TYR B 158      -5.335  -0.853  23.632  1.00 90.73           H  
ATOM   4910  CD2 TYR B 158      -2.418  -1.436  25.303  1.00 90.73           C  
ATOM   4911  HD2 TYR B 158      -1.549  -2.077  25.277  1.00 90.73           H  
ATOM   4912  CE1 TYR B 158      -4.682   0.220  25.385  1.00 90.73           C  
ATOM   4913  HE1 TYR B 158      -5.553   0.859  25.404  1.00 90.73           H  
ATOM   4914  CE2 TYR B 158      -2.540  -0.469  26.321  1.00 90.73           C  
ATOM   4915  HE2 TYR B 158      -1.776  -0.364  27.077  1.00 90.73           H  
ATOM   4916  OH  TYR B 158      -3.813   1.316  27.327  1.00 90.73           O  
ATOM   4917  HH  TYR B 158      -4.675   1.728  27.233  1.00 90.73           H  
ATOM   4918  CZ  TYR B 158      -3.674   0.370  26.358  1.00 90.73           C  
ATOM   4919  N   GLY B 159      -5.286  -4.587  25.435  1.00 85.29           N  
ATOM   4920  H   GLY B 159      -4.490  -4.987  25.911  1.00 85.29           H  
ATOM   4921  CA  GLY B 159      -6.585  -4.675  26.106  1.00 85.29           C  
ATOM   4922  HA2 GLY B 159      -6.421  -5.006  27.131  1.00 85.29           H  
ATOM   4923  HA3 GLY B 159      -7.044  -3.687  26.126  1.00 85.29           H  
ATOM   4924  C   GLY B 159      -7.588  -5.645  25.468  1.00 85.29           C  
ATOM   4925  O   GLY B 159      -8.737  -5.659  25.889  1.00 85.29           O  
ATOM   4926  N   GLU B 160      -7.185  -6.442  24.473  1.00 78.90           N  
ATOM   4927  H   GLU B 160      -6.230  -6.359  24.156  1.00 78.90           H  
ATOM   4928  CA  GLU B 160      -8.052  -7.426  23.798  1.00 78.90           C  
ATOM   4929  HA  GLU B 160      -9.054  -7.009  23.694  1.00 78.90           H  
ATOM   4930  C   GLU B 160      -8.216  -8.730  24.601  1.00 78.90           C  
ATOM   4931  CB  GLU B 160      -7.505  -7.723  22.386  1.00 78.90           C  
ATOM   4932  HB2 GLU B 160      -6.456  -8.011  22.457  1.00 78.90           H  
ATOM   4933  HB3 GLU B 160      -8.063  -8.554  21.955  1.00 78.90           H  
ATOM   4934  O   GLU B 160      -9.152  -9.490  24.371  1.00 78.90           O  
ATOM   4935  CG  GLU B 160      -7.647  -6.514  21.449  1.00 78.90           C  
ATOM   4936  HG2 GLU B 160      -7.081  -5.678  21.859  1.00 78.90           H  
ATOM   4937  HG3 GLU B 160      -8.696  -6.220  21.416  1.00 78.90           H
[truncated: 1,854,829 more chars]
