# Supplementary material for: Module-Based Polyketide Synthase Engineering for de Novo Polyketide Biosynthesis
Source: ACS Synth Biol. 2023 Oct 23;12(11):3148–55. doi: 10.1021/acssynbio.3c00282 (PMC10661043; doi:10.1021/acssynbio.3c00282)
Supplement: Supplementary file 2 — sb3c00282_si_002.zip [file sb3c00282_si_002.zip › Final_PKS_Structures/menzella_pdbs/gelM3_ACP_epoM3_KSAT_dimer.pdb]

ATOM      1  N   LEU A   1      15.987  53.131 -16.053  1.00 71.51           N  
ATOM      2  H   LEU A   1      16.609  53.029 -16.842  1.00 71.51           H  
ATOM      3  H2  LEU A   1      15.597  54.062 -16.038  1.00 71.51           H  
ATOM      4  H3  LEU A   1      15.228  52.473 -16.160  1.00 71.51           H  
ATOM      5  CA  LEU A   1      16.699  52.853 -14.782  1.00 71.51           C  
ATOM      6  HA  LEU A   1      15.982  52.966 -13.969  1.00 71.51           H  
ATOM      7  C   LEU A   1      17.783  53.884 -14.467  1.00 71.51           C  
ATOM      8  CB  LEU A   1      17.200  51.403 -14.717  1.00 71.51           C  
ATOM      9  HB2 LEU A   1      18.041  51.329 -14.028  1.00 71.51           H  
ATOM     10  HB3 LEU A   1      17.550  51.098 -15.703  1.00 71.51           H  
ATOM     11  O   LEU A   1      17.632  54.552 -13.461  1.00 71.51           O  
ATOM     12  CG  LEU A   1      16.074  50.464 -14.233  1.00 71.51           C  
ATOM     13  HG  LEU A   1      15.133  50.773 -14.689  1.00 71.51           H  
ATOM     14  CD1 LEU A   1      16.347  49.032 -14.662  1.00 71.51           C  
ATOM     15 HD11 LEU A   1      16.415  48.956 -15.748  1.00 71.51           H  
ATOM     16 HD12 LEU A   1      17.280  48.685 -14.219  1.00 71.51           H  
ATOM     17 HD13 LEU A   1      15.540  48.381 -14.327  1.00 71.51           H  
ATOM     18  CD2 LEU A   1      15.927  50.506 -12.712  1.00 71.51           C  
ATOM     19 HD21 LEU A   1      16.875  50.284 -12.224  1.00 71.51           H  
ATOM     20 HD22 LEU A   1      15.552  51.478 -12.392  1.00 71.51           H  
ATOM     21 HD23 LEU A   1      15.198  49.760 -12.394  1.00 71.51           H  
ATOM     22  N   ALA A   2      18.810  54.090 -15.304  1.00 68.87           N  
ATOM     23  H   ALA A   2      18.959  53.459 -16.079  1.00 68.87           H  
ATOM     24  CA  ALA A   2      19.949  54.971 -14.974  1.00 68.87           C  
ATOM     25  HA  ALA A   2      20.477  54.540 -14.124  1.00 68.87           H  
ATOM     26  C   ALA A   2      19.595  56.425 -14.578  1.00 68.87           C  
ATOM     27  CB  ALA A   2      20.905  54.971 -16.174  1.00 68.87           C  
ATOM     28  HB1 ALA A   2      21.227  53.954 -16.398  1.00 68.87           H  
ATOM     29  HB2 ALA A   2      20.420  55.402 -17.050  1.00 68.87           H  
ATOM     30  HB3 ALA A   2      21.787  55.563 -15.934  1.00 68.87           H  
ATOM     31  O   ALA A   2      20.306  57.028 -13.783  1.00 68.87           O  
ATOM     32  N   GLY A   3      18.500  56.983 -15.110  1.00 74.21           N  
ATOM     33  H   GLY A   3      17.980  56.458 -15.798  1.00 74.21           H  
ATOM     34  CA  GLY A   3      18.024  58.330 -14.759  1.00 74.21           C  
ATOM     35  HA2 GLY A   3      17.413  58.715 -15.574  1.00 74.21           H  
ATOM     36  HA3 GLY A   3      18.881  58.993 -14.640  1.00 74.21           H  
ATOM     37  C   GLY A   3      17.194  58.420 -13.472  1.00 74.21           C  
ATOM     38  O   GLY A   3      16.758  59.510 -13.120  1.00 74.21           O  
ATOM     39  N   LEU A   4      16.934  57.296 -12.799  1.00 79.13           N  
ATOM     40  H   LEU A   4      17.413  56.450 -13.072  1.00 79.13           H  
ATOM     41  CA  LEU A   4      16.166  57.240 -11.555  1.00 79.13           C  
ATOM     42  HA  LEU A   4      15.545  58.131 -11.464  1.00 79.13           H  
ATOM     43  C   LEU A   4      17.106  57.230 -10.350  1.00 79.13           C  
ATOM     44  CB  LEU A   4      15.257  55.998 -11.561  1.00 79.13           C  
ATOM     45  HB2 LEU A   4      14.806  55.883 -10.575  1.00 79.13           H  
ATOM     46  HB3 LEU A   4      15.877  55.119 -11.732  1.00 79.13           H  
ATOM     47  O   LEU A   4      18.203  56.666 -10.423  1.00 79.13           O  
ATOM     48  CG  LEU A   4      14.136  56.017 -12.609  1.00 79.13           C  
ATOM     49  HG  LEU A   4      14.568  56.152 -13.601  1.00 79.13           H  
ATOM     50  CD1 LEU A   4      13.409  54.672 -12.595  1.00 79.13           C  
ATOM     51 HD11 LEU A   4      12.946  54.516 -11.620  1.00 79.13           H  
ATOM     52 HD12 LEU A   4      12.626  54.662 -13.353  1.00 79.13           H  
ATOM     53 HD13 LEU A   4      14.109  53.857 -12.778  1.00 79.13           H  
ATOM     54  CD2 LEU A   4      13.120  57.129 -12.354  1.00 79.13           C  
ATOM     55 HD21 LEU A   4      12.716  57.043 -11.345  1.00 79.13           H  
ATOM     56 HD22 LEU A   4      13.588  58.107 -12.469  1.00 79.13           H  
ATOM     57 HD23 LEU A   4      12.299  57.055 -13.068  1.00 79.13           H  
ATOM     58  N   SER A   5      16.652  57.808  -9.235  1.00 78.76           N  
ATOM     59  H   SER A   5      15.712  58.177  -9.220  1.00 78.76           H  
ATOM     60  CA  SER A   5      17.338  57.655  -7.952  1.00 78.76           C  
ATOM     61  HA  SER A   5      18.345  58.056  -8.068  1.00 78.76           H  
ATOM     62  C   SER A   5      17.421  56.166  -7.576  1.00 78.76           C  
ATOM     63  CB  SER A   5      16.624  58.457  -6.855  1.00 78.76           C  
ATOM     64  HB2 SER A   5      17.291  58.547  -5.997  1.00 78.76           H  
ATOM     65  HB3 SER A   5      16.385  59.458  -7.215  1.00 78.76           H  
ATOM     66  O   SER A   5      16.563  55.389  -7.998  1.00 78.76           O  
ATOM     67  OG  SER A   5      15.449  57.802  -6.432  1.00 78.76           O  
ATOM     68  HG  SER A   5      14.673  58.207  -6.826  1.00 78.76           H  
ATOM     69  N   PRO A   6      18.418  55.726  -6.789  1.00 73.36           N  
ATOM     70  CA  PRO A   6      18.514  54.325  -6.369  1.00 73.36           C  
ATOM     71  HA  PRO A   6      18.749  53.711  -7.239  1.00 73.36           H  
ATOM     72  C   PRO A   6      17.230  53.787  -5.715  1.00 73.36           C  
ATOM     73  CB  PRO A   6      19.689  54.291  -5.387  1.00 73.36           C  
ATOM     74  HB2 PRO A   6      20.221  53.341  -5.433  1.00 73.36           H  
ATOM     75  HB3 PRO A   6      19.338  54.479  -4.372  1.00 73.36           H  
ATOM     76  O   PRO A   6      16.872  52.632  -5.922  1.00 73.36           O  
ATOM     77  CG  PRO A   6      20.567  55.457  -5.838  1.00 73.36           C  
ATOM     78  HG2 PRO A   6      21.185  55.837  -5.025  1.00 73.36           H  
ATOM     79  HG3 PRO A   6      21.186  55.143  -6.678  1.00 73.36           H  
ATOM     80  CD  PRO A   6      19.554  56.495  -6.311  1.00 73.36           C  
ATOM     81  HD2 PRO A   6      19.994  57.104  -7.101  1.00 73.36           H  
ATOM     82  HD3 PRO A   6      19.244  57.119  -5.473  1.00 73.36           H  
ATOM     83  N   GLU A   7      16.522  54.638  -4.973  1.00 76.40           N  
ATOM     84  H   GLU A   7      16.851  55.588  -4.875  1.00 76.40           H  
ATOM     85  CA  GLU A   7      15.252  54.322  -4.314  1.00 76.40           C  
ATOM     86  HA  GLU A   7      15.355  53.388  -3.762  1.00 76.40           H  
ATOM     87  C   GLU A   7      14.117  54.137  -5.328  1.00 76.40           C  
ATOM     88  CB  GLU A   7      14.934  55.466  -3.335  1.00 76.40           C  
ATOM     89  HB2 GLU A   7      14.109  56.069  -3.715  1.00 76.40           H  
ATOM     90  HB3 GLU A   7      15.805  56.115  -3.249  1.00 76.40           H  
ATOM     91  O   GLU A   7      13.390  53.145  -5.287  1.00 76.40           O  
ATOM     92  CG  GLU A   7      14.584  54.952  -1.936  1.00 76.40           C  
ATOM     93  HG2 GLU A   7      15.377  54.278  -1.609  1.00 76.40           H  
ATOM     94  HG3 GLU A   7      13.655  54.385  -1.991  1.00 76.40           H  
ATOM     95  CD  GLU A   7      14.446  56.088  -0.908  1.00 76.40           C  
ATOM     96  OE1 GLU A   7      14.201  55.756   0.271  1.00 76.40           O  
ATOM     97  OE2 GLU A   7      14.624  57.269  -1.289  1.00 76.40           O  
ATOM     98  N   ASP A   8      14.014  55.043  -6.305  1.00 80.42           N  
ATOM     99  H   ASP A   8      14.632  55.842  -6.292  1.00 80.42           H  
ATOM    100  CA  ASP A   8      13.043  54.917  -7.393  1.00 80.42           C  
ATOM    101  HA  ASP A   8      12.050  54.773  -6.967  1.00 80.42           H  
ATOM    102  C   ASP A   8      13.342  53.703  -8.287  1.00 80.42           C  
ATOM    103  CB  ASP A   8      13.032  56.188  -8.249  1.00 80.42           C  
ATOM    104  HB2 ASP A   8      12.403  56.016  -9.122  1.00 80.42           H  
ATOM    105  HB3 ASP A   8      14.047  56.383  -8.596  1.00 80.42           H  
ATOM    106  O   ASP A   8      12.415  53.083  -8.805  1.00 80.42           O  
ATOM    107  CG  ASP A   8      12.509  57.428  -7.528  1.00 80.42           C  
ATOM    108  OD1 ASP A   8      11.415  57.351  -6.918  1.00 80.42           O  
ATOM    109  OD2 ASP A   8      13.197  58.467  -7.654  1.00 80.42           O  
ATOM    110  N   GLN A   9      14.619  53.338  -8.463  1.00 83.30           N  
ATOM    111  H   GLN A   9      15.331  53.899  -8.017  1.00 83.30           H  
ATOM    112  CA  GLN A   9      15.010  52.111  -9.163  1.00 83.30           C  
ATOM    113  HA  GLN A   9      14.547  52.104 -10.150  1.00 83.30           H  
ATOM    114  C   GLN A   9      14.508  50.865  -8.421  1.00 83.30           C  
ATOM    115  CB  GLN A   9      16.538  52.017  -9.322  1.00 83.30           C  
ATOM    116  HB2 GLN A   9      17.004  52.105  -8.340  1.00 83.30           H  
ATOM    117  HB3 GLN A   9      16.783  51.030  -9.714  1.00 83.30           H  
ATOM    118  O   GLN A   9      13.941  49.975  -9.050  1.00 83.30           O  
ATOM    119  CG  GLN A   9      17.161  53.064 -10.256  1.00 83.30           C  
ATOM    120  HG2 GLN A   9      16.846  54.064  -9.956  1.00 83.30           H  
ATOM    121  HG3 GLN A   9      16.810  52.905 -11.276  1.00 83.30           H  
ATOM    122  CD  GLN A   9      18.686  53.026 -10.261  1.00 83.30           C  
ATOM    123  NE2 GLN A   9      19.330  53.999 -10.864  1.00 83.30           N  
ATOM    124 HE21 GLN A   9      18.838  54.855 -11.079  1.00 83.30           H  
ATOM    125 HE22 GLN A   9      20.337  53.978 -10.788  1.00 83.30           H  
ATOM    126  OE1 GLN A   9      19.335  52.132  -9.741  1.00 83.30           O  
ATOM    127  N   GLU A  10      14.711  50.787  -7.103  1.00 83.60           N  
ATOM    128  H   GLU A  10      15.166  51.557  -6.633  1.00 83.60           H  
ATOM    129  CA  GLU A  10      14.309  49.628  -6.294  1.00 83.60           C  
ATOM    130  HA  GLU A  10      14.656  48.727  -6.800  1.00 83.60           H  
ATOM    131  C   GLU A  10      12.783  49.503  -6.184  1.00 83.60           C  
ATOM    132  CB  GLU A  10      15.011  49.699  -4.923  1.00 83.60           C  
ATOM    133  HB2 GLU A  10      16.043  49.998  -5.111  1.00 83.60           H  
ATOM    134  HB3 GLU A  10      14.547  50.464  -4.302  1.00 83.60           H  
ATOM    135  O   GLU A  10      12.255  48.395  -6.293  1.00 83.60           O  
ATOM    136  CG  GLU A  10      15.022  48.350  -4.174  1.00 83.60           C  
ATOM    137  HG2 GLU A  10      14.035  48.181  -3.743  1.00 83.60           H  
ATOM    138  HG3 GLU A  10      15.213  47.556  -4.896  1.00 83.60           H  
ATOM    139  CD  GLU A  10      16.107  48.251  -3.076  1.00 83.60           C  
ATOM    140  OE1 GLU A  10      15.911  47.489  -2.096  1.00 83.60           O  
ATOM    141  OE2 GLU A  10      17.224  48.799  -3.279  1.00 83.60           O  
ATOM    142  N   ARG A  11      12.062  50.628  -6.077  1.00 86.26           N  
ATOM    143  H   ARG A  11      12.556  51.500  -5.947  1.00 86.26           H  
ATOM    144  CA  ARG A  11      10.591  50.650  -6.121  1.00 86.26           C  
ATOM    145  HA  ARG A  11      10.212  49.983  -5.347  1.00 86.26           H  
ATOM    146  C   ARG A  11      10.062  50.104  -7.447  1.00 86.26           C  
ATOM    147  CB  ARG A  11      10.078  52.072  -5.838  1.00 86.26           C  
ATOM    148  HB2 ARG A  11      10.389  52.740  -6.641  1.00 86.26           H  
ATOM    149  HB3 ARG A  11      10.515  52.426  -4.905  1.00 86.26           H  
ATOM    150  O   ARG A  11       9.271  49.167  -7.438  1.00 86.26           O  
ATOM    151  CG  ARG A  11       8.544  52.094  -5.706  1.00 86.26           C  
ATOM    152  HG2 ARG A  11       8.250  51.398  -4.920  1.00 86.26           H  
ATOM    153  HG3 ARG A  11       8.085  51.764  -6.638  1.00 86.26           H  
ATOM    154  CD  ARG A  11       7.993  53.482  -5.350  1.00 86.26           C  
ATOM    155  HD2 ARG A  11       8.487  53.838  -4.446  1.00 86.26           H  
ATOM    156  HD3 ARG A  11       6.930  53.370  -5.134  1.00 86.26           H  
ATOM    157  NE  ARG A  11       8.143  54.433  -6.468  1.00 86.26           N  
ATOM    158  HE  ARG A  11       7.721  54.127  -7.333  1.00 86.26           H  
ATOM    159  NH1 ARG A  11       9.325  56.118  -5.411  1.00 86.26           N  
ATOM    160 HH11 ARG A  11      10.040  56.812  -5.575  1.00 86.26           H  
ATOM    161 HH12 ARG A  11       9.262  55.642  -4.522  1.00 86.26           H  
ATOM    162  NH2 ARG A  11       9.016  56.225  -7.574  1.00 86.26           N  
ATOM    163 HH21 ARG A  11       8.710  55.837  -8.454  1.00 86.26           H  
ATOM    164 HH22 ARG A  11       9.754  56.914  -7.523  1.00 86.26           H  
ATOM    165  CZ  ARG A  11       8.801  55.579  -6.471  1.00 86.26           C  
ATOM    166  N   LEU A  12      10.566  50.620  -8.571  1.00 86.86           N  
ATOM    167  H   LEU A  12      11.232  51.376  -8.495  1.00 86.86           H  
ATOM    168  CA  LEU A  12      10.151  50.179  -9.907  1.00 86.86           C  
ATOM    169  HA  LEU A  12       9.079  50.346 -10.012  1.00 86.86           H  
ATOM    170  C   LEU A  12      10.415  48.677 -10.126  1.00 86.86           C  
ATOM    171  CB  LEU A  12      10.915  51.017 -10.948  1.00 86.86           C  
ATOM    172  HB2 LEU A  12      11.957  50.697 -10.944  1.00 86.86           H  
ATOM    173  HB3 LEU A  12      10.892  52.068 -10.658  1.00 86.86           H  
ATOM    174  O   LEU A  12       9.608  47.979 -10.732  1.00 86.86           O  
ATOM    175  CG  LEU A  12      10.340  50.892 -12.371  1.00 86.86           C  
ATOM    176  HG  LEU A  12       9.998  49.874 -12.559  1.00 86.86           H  
ATOM    177  CD1 LEU A  12       9.176  51.864 -12.573  1.00 86.86           C  
ATOM    178 HD11 LEU A  12       9.500  52.893 -12.420  1.00 86.86           H  
ATOM    179 HD12 LEU A  12       8.385  51.629 -11.861  1.00 86.86           H  
ATOM    180 HD13 LEU A  12       8.767  51.747 -13.577  1.00 86.86           H  
ATOM    181  CD2 LEU A  12      11.423  51.217 -13.405  1.00 86.86           C  
ATOM    182 HD21 LEU A  12      10.998  51.131 -14.405  1.00 86.86           H  
ATOM    183 HD22 LEU A  12      11.793  52.229 -13.240  1.00 86.86           H  
ATOM    184 HD23 LEU A  12      12.237  50.499 -13.303  1.00 86.86           H  
ATOM    185  N   LEU A  13      11.546  48.166  -9.629  1.00 90.48           N  
ATOM    186  H   LEU A  13      12.189  48.786  -9.157  1.00 90.48           H  
ATOM    187  CA  LEU A  13      11.879  46.743  -9.727  1.00 90.48           C  
ATOM    188  HA  LEU A  13      11.658  46.399 -10.737  1.00 90.48           H  
ATOM    189  C   LEU A  13      11.026  45.872  -8.797  1.00 90.48           C  
ATOM    190  CB  LEU A  13      13.376  46.546  -9.444  1.00 90.48           C  
ATOM    191  HB2 LEU A  13      13.568  45.483  -9.294  1.00 90.48           H  
ATOM    192  HB3 LEU A  13      13.624  47.061  -8.516  1.00 90.48           H  
ATOM    193  O   LEU A  13      10.695  44.750  -9.164  1.00 90.48           O  
ATOM    194  CG  LEU A  13      14.293  47.047 -10.573  1.00 90.48           C  
ATOM    195  HG  LEU A  13      14.047  48.077 -10.831  1.00 90.48           H  
ATOM    196  CD1 LEU A  13      15.743  47.005 -10.095  1.00 90.48           C  
ATOM    197 HD11 LEU A  13      16.000  45.991  -9.788  1.00 90.48           H  
ATOM    198 HD12 LEU A  13      16.409  47.327 -10.896  1.00 90.48           H  
ATOM    199 HD13 LEU A  13      15.848  47.684  -9.250  1.00 90.48           H  
ATOM    200  CD2 LEU A  13      14.177  46.194 -11.838  1.00 90.48           C  
ATOM    201 HD21 LEU A  13      14.931  46.493 -12.566  1.00 90.48           H  
ATOM    202 HD22 LEU A  13      14.312  45.141 -11.590  1.00 90.48           H  
ATOM    203 HD23 LEU A  13      13.193  46.325 -12.288  1.00 90.48           H  
ATOM    204  N   THR A  14      10.650  46.369  -7.618  1.00 90.33           N  
ATOM    205  H   THR A  14      10.952  47.299  -7.364  1.00 90.33           H  
ATOM    206  CA  THR A  14       9.746  45.647  -6.708  1.00 90.33           C  
ATOM    207  HA  THR A  14      10.113  44.630  -6.569  1.00 90.33           H  
ATOM    208  C   THR A  14       8.351  45.529  -7.317  1.00 90.33           C  
ATOM    209  CB  THR A  14       9.687  46.317  -5.329  1.00 90.33           C  
ATOM    210  HB  THR A  14       9.258  47.315  -5.420  1.00 90.33           H  
ATOM    211  O   THR A  14       7.791  44.436  -7.330  1.00 90.33           O  
ATOM    212  CG2 THR A  14       8.862  45.506  -4.329  1.00 90.33           C  
ATOM    213 HG21 THR A  14       9.232  44.482  -4.283  1.00 90.33           H  
ATOM    214 HG22 THR A  14       8.937  45.961  -3.342  1.00 90.33           H  
ATOM    215 HG23 THR A  14       7.814  45.499  -4.629  1.00 90.33           H  
ATOM    216  OG1 THR A  14      10.989  46.425  -4.795  1.00 90.33           O  
ATOM    217  HG1 THR A  14      11.452  47.096  -5.302  1.00 90.33           H  
ATOM    218  N   GLU A  15       7.840  46.613  -7.906  1.00 89.38           N  
ATOM    219  H   GLU A  15       8.339  47.488  -7.838  1.00 89.38           H  
ATOM    220  CA  GLU A  15       6.574  46.616  -8.652  1.00 89.38           C  
ATOM    221  HA  GLU A  15       5.762  46.303  -7.995  1.00 89.38           H  
ATOM    222  C   GLU A  15       6.613  45.635  -9.835  1.00 89.38           C  
ATOM    223  CB  GLU A  15       6.281  48.040  -9.158  1.00 89.38           C  
ATOM    224  HB2 GLU A  15       5.479  47.994  -9.894  1.00 89.38           H  
ATOM    225  HB3 GLU A  15       7.175  48.422  -9.652  1.00 89.38           H  
ATOM    226  O   GLU A  15       5.662  44.882 -10.038  1.00 89.38           O  
ATOM    227  CG  GLU A  15       5.855  49.012  -8.041  1.00 89.38           C  
ATOM    228  HG2 GLU A  15       4.873  48.711  -7.677  1.00 89.38           H  
ATOM    229  HG3 GLU A  15       6.556  48.930  -7.211  1.00 89.38           H  
ATOM    230  CD  GLU A  15       5.804  50.487  -8.492  1.00 89.38           C  
ATOM    231  OE1 GLU A  15       5.622  51.364  -7.612  1.00 89.38           O  
ATOM    232  OE2 GLU A  15       6.016  50.776  -9.694  1.00 89.38           O  
ATOM    233  N   LEU A  16       7.731  45.575 -10.574  1.00 90.85           N  
ATOM    234  H   LEU A  16       8.454  46.258 -10.400  1.00 90.85           H  
ATOM    235  CA  LEU A  16       7.926  44.593 -11.647  1.00 90.85           C  
ATOM    236  HA  LEU A  16       7.117  44.714 -12.367  1.00 90.85           H  
ATOM    237  C   LEU A  16       7.850  43.152 -11.121  1.00 90.85           C  
ATOM    238  CB  LEU A  16       9.270  44.865 -12.354  1.00 90.85           C  
ATOM    239  HB2 LEU A  16      10.064  44.826 -11.609  1.00 90.85           H  
ATOM    240  HB3 LEU A  16       9.252  45.872 -12.770  1.00 90.85           H  
ATOM    241  O   LEU A  16       7.122  42.336 -11.680  1.00 90.85           O  
ATOM    242  CG  LEU A  16       9.617  43.860 -13.472  1.00 90.85           C  
ATOM    243  HG  LEU A  16       9.580  42.842 -13.084  1.00 90.85           H  
ATOM    244  CD1 LEU A  16       8.662  43.976 -14.660  1.00 90.85           C  
ATOM    245 HD11 LEU A  16       8.956  43.276 -15.442  1.00 90.85           H  
ATOM    246 HD12 LEU A  16       8.663  44.992 -15.056  1.00 90.85           H  
ATOM    247 HD13 LEU A  16       7.653  43.706 -14.350  1.00 90.85           H  
ATOM    248  CD2 LEU A  16      11.044  44.110 -13.964  1.00 90.85           C  
ATOM    249 HD21 LEU A  16      11.741  43.999 -13.132  1.00 90.85           H  
ATOM    250 HD22 LEU A  16      11.297  43.377 -14.730  1.00 90.85           H  
ATOM    251 HD23 LEU A  16      11.125  45.114 -14.381  1.00 90.85           H  
ATOM    252  N   VAL A  17       8.576  42.829 -10.044  1.00 92.00           N  
ATOM    253  H   VAL A  17       9.141  43.547  -9.612  1.00 92.00           H  
ATOM    254  CA  VAL A  17       8.576  41.472  -9.470  1.00 92.00           C  
ATOM    255  HA  VAL A  17       8.807  40.763 -10.265  1.00 92.00           H  
ATOM    256  C   VAL A  17       7.189  41.086  -8.959  1.00 92.00           C  
ATOM    257  CB  VAL A  17       9.639  41.321  -8.363  1.00 92.00           C  
ATOM    258  HB  VAL A  17       9.485  42.091  -7.607  1.00 92.00           H  
ATOM    259  O   VAL A  17       6.755  39.963  -9.197  1.00 92.00           O  
ATOM    260  CG1 VAL A  17       9.576  39.945  -7.686  1.00 92.00           C  
ATOM    261 HG11 VAL A  17       8.640  39.829  -7.138  1.00 92.00           H  
ATOM    262 HG12 VAL A  17       9.641  39.157  -8.436  1.00 92.00           H  
ATOM    263 HG13 VAL A  17      10.406  39.848  -6.986  1.00 92.00           H  
ATOM    264  CG2 VAL A  17      11.066  41.445  -8.917  1.00 92.00           C  
ATOM    265 HG21 VAL A  17      11.775  41.481  -8.090  1.00 92.00           H  
ATOM    266 HG22 VAL A  17      11.298  40.590  -9.552  1.00 92.00           H  
ATOM    267 HG23 VAL A  17      11.173  42.354  -9.509  1.00 92.00           H  
ATOM    268  N   GLN A  18       6.477  42.000  -8.299  1.00 90.12           N  
ATOM    269  H   GLN A  18       6.882  42.913  -8.150  1.00 90.12           H  
ATOM    270  CA  GLN A  18       5.111  41.767  -7.820  1.00 90.12           C  
ATOM    271  HA  GLN A  18       5.089  40.863  -7.211  1.00 90.12           H  
ATOM    272  C   GLN A  18       4.127  41.550  -8.973  1.00 90.12           C  
ATOM    273  CB  GLN A  18       4.667  42.955  -6.960  1.00 90.12           C  
ATOM    274  HB2 GLN A  18       4.880  43.882  -7.492  1.00 90.12           H  
ATOM    275  HB3 GLN A  18       3.592  42.897  -6.790  1.00 90.12           H  
ATOM    276  O   GLN A  18       3.324  40.621  -8.918  1.00 90.12           O  
ATOM    277  CG  GLN A  18       5.373  42.951  -5.599  1.00 90.12           C  
ATOM    278  HG2 GLN A  18       5.044  42.076  -5.038  1.00 90.12           H  
ATOM    279  HG3 GLN A  18       6.452  42.875  -5.734  1.00 90.12           H  
ATOM    280  CD  GLN A  18       5.098  44.206  -4.782  1.00 90.12           C  
ATOM    281  NE2 GLN A  18       5.255  44.139  -3.480  1.00 90.12           N  
ATOM    282 HE21 GLN A  18       5.088  44.999  -2.977  1.00 90.12           H  
ATOM    283 HE22 GLN A  18       5.459  43.249  -3.048  1.00 90.12           H  
ATOM    284  OE1 GLN A  18       4.771  45.271  -5.272  1.00 90.12           O  
ATOM    285  N   ALA A  19       4.214  42.351 -10.039  1.00 89.28           N  
ATOM    286  H   ALA A  19       4.877  43.112 -10.029  1.00 89.28           H  
ATOM    287  CA  ALA A  19       3.363  42.197 -11.214  1.00 89.28           C  
ATOM    288  HA  ALA A  19       2.321  42.219 -10.895  1.00 89.28           H  
ATOM    289  C   ALA A  19       3.584  40.848 -11.918  1.00 89.28           C  
ATOM    290  CB  ALA A  19       3.608  43.381 -12.156  1.00 89.28           C  
ATOM    291  HB1 ALA A  19       4.647  43.388 -12.485  1.00 89.28           H  
ATOM    292  HB2 ALA A  19       2.958  43.295 -13.027  1.00 89.28           H  
ATOM    293  HB3 ALA A  19       3.391  44.315 -11.639  1.00 89.28           H  
ATOM    294  O   ALA A  19       2.615  40.153 -12.224  1.00 89.28           O  
ATOM    295  N   GLU A  20       4.842  40.440 -12.121  1.00 90.12           N  
ATOM    296  H   GLU A  20       5.603  41.059 -11.881  1.00 90.12           H  
ATOM    297  CA  GLU A  20       5.150  39.135 -12.721  1.00 90.12           C  
ATOM    298  HA  GLU A  20       4.570  39.021 -13.636  1.00 90.12           H  
ATOM    299  C   GLU A  20       4.745  37.978 -11.803  1.00 90.12           C  
ATOM    300  CB  GLU A  20       6.645  39.026 -13.063  1.00 90.12           C  
ATOM    301  HB2 GLU A  20       6.862  38.008 -13.386  1.00 90.12           H  
ATOM    302  HB3 GLU A  20       7.228  39.217 -12.162  1.00 90.12           H  
ATOM    303  O   GLU A  20       4.182  36.987 -12.268  1.00 90.12           O  
ATOM    304  CG  GLU A  20       7.114  39.993 -14.161  1.00 90.12           C  
ATOM    305  HG2 GLU A  20       8.194  39.881 -14.260  1.00 90.12           H  
ATOM    306  HG3 GLU A  20       6.923  41.018 -13.844  1.00 90.12           H  
ATOM    307  CD  GLU A  20       6.477  39.781 -15.545  1.00 90.12           C  
ATOM    308  OE1 GLU A  20       6.788  40.624 -16.418  1.00 90.12           O  
ATOM    309  OE2 GLU A  20       5.737  38.785 -15.756  1.00 90.12           O  
ATOM    310  N   ALA A  21       4.968  38.105 -10.493  1.00 88.36           N  
ATOM    311  H   ALA A  21       5.441  38.931 -10.156  1.00 88.36           H  
ATOM    312  CA  ALA A  21       4.571  37.091  -9.525  1.00 88.36           C  
ATOM    313  HA  ALA A  21       4.999  36.142  -9.847  1.00 88.36           H  
ATOM    314  C   ALA A  21       3.047  36.903  -9.480  1.00 88.36           C  
ATOM    315  CB  ALA A  21       5.161  37.462  -8.161  1.00 88.36           C  
ATOM    316  HB1 ALA A  21       4.865  36.727  -7.413  1.00 88.36           H  
ATOM    317  HB2 ALA A  21       4.803  38.445  -7.855  1.00 88.36           H  
ATOM    318  HB3 ALA A  21       6.249  37.483  -8.231  1.00 88.36           H  
ATOM    319  O   ALA A  21       2.564  35.771  -9.522  1.00 88.36           O  
ATOM    320  N   ALA A  22       2.288  38.002  -9.462  1.00 86.01           N  
ATOM    321  H   ALA A  22       2.744  38.902  -9.414  1.00 86.01           H  
ATOM    322  CA  ALA A  22       0.833  37.981  -9.539  1.00 86.01           C  
ATOM    323  HA  ALA A  22       0.443  37.399  -8.704  1.00 86.01           H  
ATOM    324  C   ALA A  22       0.349  37.319 -10.836  1.00 86.01           C  
ATOM    325  CB  ALA A  22       0.324  39.422  -9.419  1.00 86.01           C  
ATOM    326  HB1 ALA A  22       0.753  40.037 -10.210  1.00 86.01           H  
ATOM    327  HB2 ALA A  22       0.611  39.836  -8.453  1.00 86.01           H  
ATOM    328  HB3 ALA A  22      -0.762  39.450  -9.511  1.00 86.01           H  
ATOM    329  O   ALA A  22      -0.525  36.455 -10.784  1.00 86.01           O  
ATOM    330  N   ALA A  23       0.953  37.661 -11.978  1.00 81.85           N  
ATOM    331  H   ALA A  23       1.656  38.387 -11.961  1.00 81.85           H  
ATOM    332  CA  ALA A  23       0.600  37.072 -13.264  1.00 81.85           C  
ATOM    333  HA  ALA A  23      -0.465  37.231 -13.431  1.00 81.85           H  
ATOM    334  C   ALA A  23       0.847  35.552 -13.303  1.00 81.85           C  
ATOM    335  CB  ALA A  23       1.373  37.805 -14.367  1.00 81.85           C  
ATOM    336  HB1 ALA A  23       2.445  37.655 -14.238  1.00 81.85           H  
ATOM    337  HB2 ALA A  23       1.155  38.872 -14.323  1.00 81.85           H  
ATOM    338  HB3 ALA A  23       1.066  37.419 -15.339  1.00 81.85           H  
ATOM    339  O   ALA A  23      -0.006  34.815 -13.791  1.00 81.85           O  
ATOM    340  N   VAL A  24       1.968  35.067 -12.752  1.00 80.60           N  
ATOM    341  H   VAL A  24       2.640  35.726 -12.386  1.00 80.60           H  
ATOM    342  CA  VAL A  24       2.287  33.624 -12.692  1.00 80.60           C  
ATOM    343  HA  VAL A  24       2.234  33.208 -13.698  1.00 80.60           H  
ATOM    344  C   VAL A  24       1.282  32.847 -11.841  1.00 80.60           C  
ATOM    345  CB  VAL A  24       3.713  33.409 -12.152  1.00 80.60           C  
ATOM    346  HB  VAL A  24       3.853  33.996 -11.244  1.00 80.60           H  
ATOM    347  O   VAL A  24       0.847  31.760 -12.234  1.00 80.60           O  
ATOM    348  CG1 VAL A  24       4.022  31.941 -11.838  1.00 80.60           C  
ATOM    349 HG11 VAL A  24       5.087  31.818 -11.642  1.00 80.60           H  
ATOM    350 HG12 VAL A  24       3.737  31.308 -12.678  1.00 80.60           H  
ATOM    351 HG13 VAL A  24       3.474  31.626 -10.949  1.00 80.60           H  
ATOM    352  CG2 VAL A  24       4.732  33.862 -13.193  1.00 80.60           C  
ATOM    353 HG21 VAL A  24       5.733  33.816 -12.763  1.00 80.60           H  
ATOM    354 HG22 VAL A  24       4.676  33.215 -14.068  1.00 80.60           H  
ATOM    355 HG23 VAL A  24       4.529  34.889 -13.499  1.00 80.60           H  
ATOM    356  N   LEU A  25       0.890  33.415 -10.697  1.00 78.12           N  
ATOM    357  H   LEU A  25       1.310  34.297 -10.439  1.00 78.12           H  
ATOM    358  CA  LEU A  25      -0.089  32.828  -9.778  1.00 78.12           C  
ATOM    359  HA  LEU A  25       0.097  31.756  -9.702  1.00 78.12           H  
ATOM    360  C   LEU A  25      -1.546  32.974 -10.262  1.00 78.12           C  
ATOM    361  CB  LEU A  25       0.103  33.465  -8.391  1.00 78.12           C  
ATOM    362  HB2 LEU A  25       0.004  34.545  -8.500  1.00 78.12           H  
ATOM    363  HB3 LEU A  25      -0.698  33.123  -7.736  1.00 78.12           H  
ATOM    364  O   LEU A  25      -2.450  32.385  -9.671  1.00 78.12           O  
ATOM    365  CG  LEU A  25       1.449  33.155  -7.709  1.00 78.12           C  
ATOM    366  HG  LEU A  25       2.273  33.413  -8.374  1.00 78.12           H  
ATOM    367  CD1 LEU A  25       1.547  34.024  -6.455  1.00 78.12           C  
ATOM    368 HD11 LEU A  25       1.714  35.061  -6.749  1.00 78.12           H  
ATOM    369 HD12 LEU A  25       2.369  33.680  -5.827  1.00 78.12           H  
ATOM    370 HD13 LEU A  25       0.620  33.957  -5.887  1.00 78.12           H  
ATOM    371  CD2 LEU A  25       1.595  31.682  -7.323  1.00 78.12           C  
ATOM    372 HD21 LEU A  25       1.559  31.047  -8.208  1.00 78.12           H  
ATOM    373 HD22 LEU A  25       2.559  31.524  -6.839  1.00 78.12           H  
ATOM    374 HD23 LEU A  25       0.802  31.393  -6.634  1.00 78.12           H  
ATOM    375  N   GLY A  26      -1.785  33.732 -11.339  1.00 74.34           N  
ATOM    376  H   GLY A  26      -0.996  34.177 -11.787  1.00 74.34           H  
ATOM    377  CA  GLY A  26      -3.111  33.941 -11.930  1.00 74.34           C  
ATOM    378  HA2 GLY A  26      -2.978  34.204 -12.979  1.00 74.34           H  
ATOM    379  HA3 GLY A  26      -3.681  33.013 -11.881  1.00 74.34           H  
ATOM    380  C   GLY A  26      -3.943  35.051 -11.273  1.00 74.34           C  
ATOM    381  O   GLY A  26      -5.170  35.039 -11.366  1.00 74.34           O  
ATOM    382  N   HIS A  27      -3.311  36.013 -10.599  1.00 76.28           N  
ATOM    383  H   HIS A  27      -2.301  35.998 -10.594  1.00 76.28           H  
ATOM    384  CA  HIS A  27      -3.981  37.184 -10.031  1.00 76.28           C  
ATOM    385  HA  HIS A  27      -4.995  36.899  -9.752  1.00 76.28           H  
ATOM    386  C   HIS A  27      -4.086  38.338 -11.047  1.00 76.28           C  
ATOM    387  CB  HIS A  27      -3.258  37.630  -8.754  1.00 76.28           C  
ATOM    388  HB2 HIS A  27      -2.211  37.822  -8.991  1.00 76.28           H  
ATOM    389  HB3 HIS A  27      -3.697  38.566  -8.408  1.00 76.28           H  
ATOM    390  O   HIS A  27      -3.143  38.639 -11.771  1.00 76.28           O  
ATOM    391  CG  HIS A  27      -3.321  36.634  -7.622  1.00 76.28           C  
ATOM    392  CD2 HIS A  27      -2.257  36.047  -6.991  1.00 76.28           C  
ATOM    393  HD2 HIS A  27      -1.214  36.199  -7.227  1.00 76.28           H  
ATOM    394  ND1 HIS A  27      -4.462  36.173  -7.003  1.00 76.28           N  
ATOM    395  HD1 HIS A  27      -5.414  36.357  -7.287  1.00 76.28           H  
ATOM    396  CE1 HIS A  27      -4.093  35.326  -6.028  1.00 76.28           C  
ATOM    397  HE1 HIS A  27      -4.768  34.776  -5.389  1.00 76.28           H  
ATOM    398  NE2 HIS A  27      -2.758  35.234  -5.970  1.00 76.28           N  
ATOM    399  N   VAL A  28      -5.227  39.039 -11.059  1.00 71.42           N  
ATOM    400  H   VAL A  28      -5.984  38.709 -10.478  1.00 71.42           H  
ATOM    401  CA  VAL A  28      -5.499  40.188 -11.956  1.00 71.42           C  
ATOM    402  HA  VAL A  28      -5.094  39.950 -12.940  1.00 71.42           H  
ATOM    403  C   VAL A  28      -4.811  41.497 -11.547  1.00 71.42           C  
ATOM    404  CB  VAL A  28      -7.015  40.458 -12.112  1.00 71.42           C  
ATOM    405  HB  VAL A  28      -7.171  41.519 -12.303  1.00 71.42           H  
ATOM    406  O   VAL A  28      -4.659  42.382 -12.386  1.00 71.42           O  
ATOM    407  CG1 VAL A  28      -7.583  39.712 -13.320  1.00 71.42           C  
ATOM    408 HG11 VAL A  28      -7.066  40.034 -14.224  1.00 71.42           H  
ATOM    409 HG12 VAL A  28      -8.646  39.930 -13.428  1.00 71.42           H  
ATOM    410 HG13 VAL A  28      -7.444  38.638 -13.196  1.00 71.42           H  
ATOM    411  CG2 VAL A  28      -7.844  40.090 -10.869  1.00 71.42           C  
ATOM    412 HG21 VAL A  28      -7.873  39.010 -10.729  1.00 71.42           H  
ATOM    413 HG22 VAL A  28      -8.866  40.445 -11.002  1.00 71.42           H  
ATOM    414 HG23 VAL A  28      -7.423  40.571  -9.986  1.00 71.42           H  
ATOM    415  N   SER A  29      -4.417  41.647 -10.279  1.00 74.95           N  
ATOM    416  H   SER A  29      -4.471  40.845  -9.668  1.00 74.95           H  
ATOM    417  CA  SER A  29      -3.698  42.827  -9.774  1.00 74.95           C  
ATOM    418  HA  SER A  29      -3.450  43.482 -10.609  1.00 74.95           H  
ATOM    419  C   SER A  29      -2.390  42.412  -9.108  1.00 74.95           C  
ATOM    420  CB  SER A  29      -4.545  43.650  -8.788  1.00 74.95           C  
ATOM    421  HB2 SER A  29      -5.438  44.023  -9.290  1.00 74.95           H  
ATOM    422  HB3 SER A  29      -4.831  43.030  -7.938  1.00 74.95           H  
ATOM    423  O   SER A  29      -2.366  41.447  -8.341  1.00 74.95           O  
ATOM    424  OG  SER A  29      -3.749  44.735  -8.342  1.00 74.95           O  
ATOM    425  HG  SER A  29      -4.187  45.309  -7.708  1.00 74.95           H  
ATOM    426  N   ALA A  30      -1.332  43.193  -9.346  1.00 75.08           N  
ATOM    427  H   ALA A  30      -1.464  43.996  -9.944  1.00 75.08           H  
ATOM    428  CA  ALA A  30      -0.050  43.081  -8.649  1.00 75.08           C  
ATOM    429  HA  ALA A  30       0.378  42.097  -8.839  1.00 75.08           H  
ATOM    430  C   ALA A  30      -0.189  43.243  -7.121  1.00 75.08           C  
ATOM    431  CB  ALA A  30       0.893  44.141  -9.232  1.00 75.08           C  
ATOM    432  HB1 ALA A  30       0.520  45.140  -9.004  1.00 75.08           H  
ATOM    433  HB2 ALA A  30       1.882  44.028  -8.788  1.00 75.08           H  
ATOM    434  HB3 ALA A  30       0.972  44.022 -10.312  1.00 75.08           H  
ATOM    435  O   ALA A  30       0.606  42.686  -6.366  1.00 75.08           O  
ATOM    436  N   ASP A  31      -1.236  43.934  -6.649  1.00 71.73           N  
ATOM    437  H   ASP A  31      -1.842  44.400  -7.309  1.00 71.73           H  
ATOM    438  CA  ASP A  31      -1.496  44.142  -5.216  1.00 71.73           C  
ATOM    439  HA  ASP A  31      -0.637  44.644  -4.772  1.00 71.73           H  
ATOM    440  C   ASP A  31      -1.724  42.824  -4.454  1.00 71.73           C  
ATOM    441  CB  ASP A  31      -2.732  45.035  -5.026  1.00 71.73           C  
ATOM    442  HB2 ASP A  31      -2.900  45.178  -3.959  1.00 71.73           H  
ATOM    443  HB3 ASP A  31      -3.602  44.519  -5.432  1.00 71.73           H  
ATOM    444  O   ASP A  31      -1.558  42.770  -3.235  1.00 71.73           O  
ATOM    445  CG  ASP A  31      -2.610  46.414  -5.675  1.00 71.73           C  
ATOM    446  OD1 ASP A  31      -1.521  47.019  -5.583  1.00 71.73           O  
ATOM    447  OD2 ASP A  31      -3.629  46.832  -6.274  1.00 71.73           O  
ATOM    448  N   ALA A  32      -2.086  41.743  -5.156  1.00 71.53           N  
ATOM    449  H   ALA A  32      -2.149  41.828  -6.161  1.00 71.53           H  
ATOM    450  CA  ALA A  32      -2.391  40.452  -4.546  1.00 71.53           C  
ATOM    451  HA  ALA A  32      -3.146  40.605  -3.775  1.00 71.53           H  
ATOM    452  C   ALA A  32      -1.174  39.795  -3.871  1.00 71.53           C  
ATOM    453  CB  ALA A  32      -2.978  39.542  -5.629  1.00 71.53           C  
ATOM    454  HB1 ALA A  32      -3.255  38.583  -5.193  1.00 71.53           H  
ATOM    455  HB2 ALA A  32      -2.238  39.374  -6.411  1.00 71.53           H  
ATOM    456  HB3 ALA A  32      -3.863  40.006  -6.066  1.00 71.53           H  
ATOM    457  O   ALA A  32      -1.331  39.071  -2.883  1.00 71.53           O  
ATOM    458  N   THR A  33       0.045  40.034  -4.358  1.00 77.91           N  
ATOM    459  H   THR A  33       0.153  40.644  -5.156  1.00 77.91           H  
ATOM    460  CA  THR A  33       1.247  39.413  -3.785  1.00 77.91           C  
ATOM    461  HA  THR A  33       0.996  38.409  -3.443  1.00 77.91           H  
ATOM    462  C   THR A  33       1.752  40.170  -2.556  1.00 77.91           C  
ATOM    463  CB  THR A  33       2.347  39.251  -4.844  1.00 77.91           C  
ATOM    464  HB  THR A  33       3.267  38.912  -4.366  1.00 77.91           H  
ATOM    465  O   THR A  33       2.095  39.548  -1.546  1.00 77.91           O  
ATOM    466  CG2 THR A  33       1.927  38.226  -5.897  1.00 77.91           C  
ATOM    467 HG21 THR A  33       1.108  38.623  -6.497  1.00 77.91           H  
ATOM    468 HG22 THR A  33       1.593  37.304  -5.421  1.00 77.91           H  
ATOM    469 HG23 THR A  33       2.773  38.010  -6.550  1.00 77.91           H  
ATOM    470  OG1 THR A  33       2.583  40.457  -5.526  1.00 77.91           O  
ATOM    471  HG1 THR A  33       3.059  41.061  -4.951  1.00 77.91           H  
ATOM    472  N   GLY A  34       1.755  41.509  -2.598  1.00 74.68           N  
ATOM    473  H   GLY A  34       1.357  41.960  -3.409  1.00 74.68           H  
ATOM    474  CA  GLY A  34       2.452  42.338  -1.608  1.00 74.68           C  
ATOM    475  HA2 GLY A  34       1.997  42.184  -0.629  1.00 74.68           H  
ATOM    476  HA3 GLY A  34       2.350  43.390  -1.877  1.00 74.68           H  
ATOM    477  C   GLY A  34       3.947  41.993  -1.530  1.00 74.68           C  
ATOM    478  O   GLY A  34       4.517  41.475  -2.487  1.00 74.68           O  
ATOM    479  N   ASP A  35       4.603  42.257  -0.398  1.00 80.17           N  
ATOM    480  H   ASP A  35       4.110  42.729   0.347  1.00 80.17           H  
ATOM    481  CA  ASP A  35       5.984  41.802  -0.127  1.00 80.17           C  
ATOM    482  HA  ASP A  35       6.423  41.487  -1.074  1.00 80.17           H  
ATOM    483  C   ASP A  35       6.012  40.550   0.772  1.00 80.17           C  
ATOM    484  CB  ASP A  35       6.852  42.959   0.391  1.00 80.17           C  
ATOM    485  HB2 ASP A  35       6.574  43.194   1.418  1.00 80.17           H  
ATOM    486  HB3 ASP A  35       6.674  43.841  -0.224  1.00 80.17           H  
ATOM    487  O   ASP A  35       6.790  40.420   1.728  1.00 80.17           O  
ATOM    488  CG  ASP A  35       8.342  42.613   0.307  1.00 80.17           C  
ATOM    489  OD1 ASP A  35       8.753  42.000  -0.702  1.00 80.17           O  
ATOM    490  OD2 ASP A  35       9.112  42.980   1.220  1.00 80.17           O  
ATOM    491  N   ARG A  36       5.070  39.636   0.523  1.00 76.03           N  
ATOM    492  H   ARG A  36       4.499  39.759  -0.301  1.00 76.03           H  
ATOM    493  CA  ARG A  36       4.965  38.370   1.252  1.00 76.03           C  
ATOM    494  HA  ARG A  36       5.212  38.553   2.298  1.00 76.03           H  
ATOM    495  C   ARG A  36       5.965  37.350   0.706  1.00 76.03           C  
ATOM    496  CB  ARG A  36       3.534  37.830   1.192  1.00 76.03           C  
ATOM    497  HB2 ARG A  36       3.512  36.830   1.624  1.00 76.03           H  
ATOM    498  HB3 ARG A  36       3.222  37.769   0.149  1.00 76.03           H  
ATOM    499  O   ARG A  36       6.324  37.431  -0.470  1.00 76.03           O  
ATOM    500  CG  ARG A  36       2.568  38.731   1.973  1.00 76.03           C  
ATOM    501  HG2 ARG A  36       2.492  39.707   1.493  1.00 76.03           H  
ATOM    502  HG3 ARG A  36       2.951  38.867   2.985  1.00 76.03           H  
ATOM    503  CD  ARG A  36       1.178  38.103   2.069  1.00 76.03           C  
ATOM    504  HD2 ARG A  36       0.585  38.683   2.776  1.00 76.03           H  
ATOM    505  HD3 ARG A  36       1.288  37.092   2.461  1.00 76.03           H  
ATOM    506  NE  ARG A  36       0.479  38.083   0.768  1.00 76.03           N  
ATOM    507  HE  ARG A  36       0.838  38.675   0.032  1.00 76.03           H  
ATOM    508  NH1 ARG A  36      -0.983  36.392   1.283  1.00 76.03           N  
ATOM    509 HH11 ARG A  36      -0.441  36.198   2.113  1.00 76.03           H  
ATOM    510 HH12 ARG A  36      -1.683  35.731   0.975  1.00 76.03           H  
ATOM    511  NH2 ARG A  36      -1.153  37.399  -0.685  1.00 76.03           N  
ATOM    512 HH21 ARG A  36      -1.897  36.762  -0.935  1.00 76.03           H  
ATOM    513 HH22 ARG A  36      -0.917  38.113  -1.358  1.00 76.03           H  
ATOM    514  CZ  ARG A  36      -0.547  37.307   0.462  1.00 76.03           C  
ATOM    515  N   PRO A  37       6.431  36.404   1.538  1.00 76.22           N  
ATOM    516  CA  PRO A  37       7.264  35.319   1.059  1.00 76.22           C  
ATOM    517  HA  PRO A  37       8.195  35.782   0.731  1.00 76.22           H  
ATOM    518  C   PRO A  37       6.595  34.560  -0.090  1.00 76.22           C  
ATOM    519  CB  PRO A  37       7.538  34.413   2.261  1.00 76.22           C  
ATOM    520  HB2 PRO A  37       8.543  33.994   2.229  1.00 76.22           H  
ATOM    521  HB3 PRO A  37       6.795  33.617   2.309  1.00 76.22           H  
ATOM    522  O   PRO A  37       5.401  34.280  -0.020  1.00 76.22           O  
ATOM    523  CG  PRO A  37       7.347  35.350   3.451  1.00 76.22           C  
ATOM    524  HG2 PRO A  37       8.261  35.919   3.621  1.00 76.22           H  
ATOM    525  HG3 PRO A  37       7.057  34.807   4.350  1.00 76.22           H  
ATOM    526  CD  PRO A  37       6.240  36.287   2.974  1.00 76.22           C  
ATOM    527  HD2 PRO A  37       5.265  35.838   3.167  1.00 76.22           H  
ATOM    528  HD3 PRO A  37       6.326  37.246   3.484  1.00 76.22           H  
ATOM    529  N   PHE A  38       7.353  34.197  -1.123  1.00 80.12           N  
ATOM    530  H   PHE A  38       8.322  34.483  -1.124  1.00 80.12           H  
ATOM    531  CA  PHE A  38       6.840  33.491  -2.297  1.00 80.12           C  
ATOM    532  HA  PHE A  38       6.117  34.130  -2.804  1.00 80.12           H  
ATOM    533  C   PHE A  38       6.113  32.189  -1.920  1.00 80.12           C  
ATOM    534  CB  PHE A  38       8.000  33.250  -3.268  1.00 80.12           C  
ATOM    535  HB2 PHE A  38       7.676  32.548  -4.036  1.00 80.12           H  
ATOM    536  HB3 PHE A  38       8.826  32.788  -2.726  1.00 80.12           H  
ATOM    537  O   PHE A  38       5.024  31.921  -2.426  1.00 80.12           O  
ATOM    538  CG  PHE A  38       8.486  34.494  -3.993  1.00 80.12           C  
ATOM    539  CD1 PHE A  38       7.626  35.163  -4.882  1.00 80.12           C  
ATOM    540  HD1 PHE A  38       6.624  34.793  -5.041  1.00 80.12           H  
ATOM    541  CD2 PHE A  38       9.812  34.943  -3.851  1.00 80.12           C  
ATOM    542  HD2 PHE A  38      10.501  34.406  -3.216  1.00 80.12           H  
ATOM    543  CE1 PHE A  38       8.064  36.294  -5.587  1.00 80.12           C  
ATOM    544  HE1 PHE A  38       7.394  36.799  -6.268  1.00 80.12           H  
ATOM    545  CE2 PHE A  38      10.257  36.067  -4.570  1.00 80.12           C  
ATOM    546  HE2 PHE A  38      11.279  36.403  -4.473  1.00 80.12           H  
ATOM    547  CZ  PHE A  38       9.382  36.747  -5.430  1.00 80.12           C  
ATOM    548  HZ  PHE A  38       9.727  37.606  -5.987  1.00 80.12           H  
ATOM    549  N   SER A  39       6.649  31.440  -0.953  1.00 66.17           N  
ATOM    550  H   SER A  39       7.512  31.738  -0.523  1.00 66.17           H  
ATOM    551  CA  SER A  39       6.025  30.220  -0.425  1.00 66.17           C  
ATOM    552  HA  SER A  39       5.874  29.517  -1.244  1.00 66.17           H  
ATOM    553  C   SER A  39       4.655  30.457   0.228  1.00 66.17           C  
ATOM    554  CB  SER A  39       6.964  29.571   0.596  1.00 66.17           C  
ATOM    555  HB2 SER A  39       7.848  29.195   0.080  1.00 66.17           H  
ATOM    556  HB3 SER A  39       6.454  28.731   1.067  1.00 66.17           H  
ATOM    557  O   SER A  39       3.796  29.585   0.176  1.00 66.17           O  
ATOM    558  OG  SER A  39       7.365  30.510   1.586  1.00 66.17           O  
ATOM    559  HG  SER A  39       7.545  30.024   2.394  1.00 66.17           H  
ATOM    560  N   GLU A  40       4.408  31.635   0.810  1.00 64.96           N  
ATOM    561  H   GLU A  40       5.124  32.347   0.778  1.00 64.96           H  
ATOM    562  CA  GLU A  40       3.122  31.972   1.442  1.00 64.96           C  
ATOM    563  HA  GLU A  40       2.716  31.088   1.932  1.00 64.96           H  
ATOM    564  C   GLU A  40       2.062  32.448   0.441  1.00 64.96           C  
ATOM    565  CB  GLU A  40       3.311  33.070   2.498  1.00 64.96           C  
ATOM    566  HB2 GLU A  40       2.324  33.408   2.813  1.00 64.96           H  
ATOM    567  HB3 GLU A  40       3.830  33.919   2.052  1.00 64.96           H  
ATOM    568  O   GLU A  40       0.870  32.445   0.753  1.00 64.96           O  
ATOM    569  CG  GLU A  40       4.068  32.607   3.749  1.00 64.96           C  
ATOM    570  HG2 GLU A  40       5.067  32.279   3.460  1.00 64.96           H  
ATOM    571  HG3 GLU A  40       3.541  31.757   4.183  1.00 64.96           H  
ATOM    572  CD  GLU A  40       4.185  33.722   4.806  1.00 64.96           C  
ATOM    573  OE1 GLU A  40       4.941  33.517   5.781  1.00 64.96           O  
ATOM    574  OE2 GLU A  40       3.557  34.798   4.641  1.00 64.96           O  
ATOM    575  N   ILE A  41       2.479  32.878  -0.752  1.00 70.75           N  
ATOM    576  H   ILE A  41       3.471  32.856  -0.941  1.00 70.75           H  
ATOM    577  CA  ILE A  41       1.573  33.328  -1.819  1.00 70.75           C  
ATOM    578  HA  ILE A  41       0.593  33.504  -1.376  1.00 70.75           H  
ATOM    579  C   ILE A  41       1.302  32.240  -2.863  1.00 70.75           C  
ATOM    580  CB  ILE A  41       2.016  34.680  -2.419  1.00 70.75           C  
ATOM    581  HB  ILE A  41       1.312  34.959  -3.203  1.00 70.75           H  
ATOM    582  O   ILE A  41       0.622  32.508  -3.845  1.00 70.75           O  
ATOM    583  CG1 ILE A  41       3.425  34.604  -3.016  1.00 70.75           C  
ATOM    584 HG12 ILE A  41       4.134  34.455  -2.201  1.00 70.75           H  
ATOM    585 HG13 ILE A  41       3.456  33.738  -3.676  1.00 70.75           H  
ATOM    586  CG2 ILE A  41       1.966  35.752  -1.324  1.00 70.75           C  
ATOM    587 HG21 ILE A  41       2.788  35.602  -0.624  1.00 70.75           H  
ATOM    588 HG22 ILE A  41       2.030  36.747  -1.764  1.00 70.75           H  
ATOM    589 HG23 ILE A  41       1.025  35.651  -0.783  1.00 70.75           H  
ATOM    590  CD1 ILE A  41       3.855  35.843  -3.807  1.00 70.75           C  
ATOM    591 HD11 ILE A  41       4.881  35.717  -4.152  1.00 70.75           H  
ATOM    592 HD12 ILE A  41       3.813  36.736  -3.183  1.00 70.75           H  
ATOM    593 HD13 ILE A  41       3.207  35.959  -4.675  1.00 70.75           H  
ATOM    594  N   GLY A  42       1.776  31.013  -2.628  1.00 64.45           N  
ATOM    595  H   GLY A  42       2.311  30.860  -1.785  1.00 64.45           H  
ATOM    596  CA  GLY A  42       1.481  29.851  -3.467  1.00 64.45           C  
ATOM    597  HA2 GLY A  42       0.531  29.993  -3.983  1.00 64.45           H  
ATOM    598  HA3 GLY A  42       1.387  28.975  -2.825  1.00 64.45           H  
ATOM    599  C   GLY A  42       2.542  29.535  -4.516  1.00 64.45           C  
ATOM    600  O   GLY A  42       2.250  28.780  -5.438  1.00 64.45           O  
ATOM    601  N   PHE A  43       3.759  30.084  -4.396  1.00 72.72           N  
ATOM    602  H   PHE A  43       3.966  30.682  -3.610  1.00 72.72           H  
ATOM    603  CA  PHE A  43       4.864  29.590  -5.210  1.00 72.72           C  
ATOM    604  HA  PHE A  43       4.479  29.461  -6.222  1.00 72.72           H  
ATOM    605  C   PHE A  43       5.348  28.234  -4.711  1.00 72.72           C  
ATOM    606  CB  PHE A  43       6.042  30.558  -5.307  1.00 72.72           C  
ATOM    607  HB2 PHE A  43       6.928  29.994  -5.602  1.00 72.72           H  
ATOM    608  HB3 PHE A  43       6.252  30.972  -4.321  1.00 72.72           H  
ATOM    609  O   PHE A  43       5.741  28.065  -3.558  1.00 72.72           O  
ATOM    610  CG  PHE A  43       5.837  31.649  -6.328  1.00 72.72           C  
ATOM    611  CD1 PHE A  43       6.238  31.428  -7.650  1.00 72.72           C  
ATOM    612  HD1 PHE A  43       6.715  30.493  -7.904  1.00 72.72           H  
ATOM    613  CD2 PHE A  43       5.177  32.837  -5.990  1.00 72.72           C  
ATOM    614  HD2 PHE A  43       4.864  32.984  -4.967  1.00 72.72           H  
ATOM    615  CE1 PHE A  43       5.941  32.370  -8.642  1.00 72.72           C  
ATOM    616  HE1 PHE A  43       6.181  32.147  -9.671  1.00 72.72           H  
ATOM    617  CE2 PHE A  43       4.898  33.797  -6.977  1.00 72.72           C  
ATOM    618  HE2 PHE A  43       4.346  34.689  -6.721  1.00 72.72           H  
ATOM    619  CZ  PHE A  43       5.263  33.551  -8.310  1.00 72.72           C  
ATOM    620  HZ  PHE A  43       4.979  34.242  -9.091  1.00 72.72           H  
ATOM    621  N   ASP A  44       5.400  27.304  -5.643  1.00 62.46           N  
ATOM    622  H   ASP A  44       5.068  27.572  -6.559  1.00 62.46           H  
ATOM    623  CA  ASP A  44       6.071  26.020  -5.566  1.00 62.46           C  
ATOM    624  HA  ASP A  44       6.489  25.879  -4.569  1.00 62.46           H  
ATOM    625  C   ASP A  44       7.234  25.987  -6.575  1.00 62.46           C  
ATOM    626  CB  ASP A  44       5.026  24.919  -5.806  1.00 62.46           C  
ATOM    627  HB2 ASP A  44       4.286  24.970  -5.007  1.00 62.46           H  
ATOM    628  HB3 ASP A  44       5.504  23.942  -5.742  1.00 62.46           H  
ATOM    629  O   ASP A  44       7.570  26.985  -7.219  1.00 62.46           O  
ATOM    630  CG  ASP A  44       4.304  25.038  -7.153  1.00 62.46           C  
ATOM    631  OD1 ASP A  44       4.814  25.710  -8.083  1.00 62.46           O  
ATOM    632  OD2 ASP A  44       3.228  24.432  -7.280  1.00 62.46           O  
ATOM    633  N   SER A  45       7.873  24.830  -6.737  1.00 57.03           N  
ATOM    634  H   SER A  45       7.527  24.008  -6.263  1.00 57.03           H  
ATOM    635  CA  SER A  45       8.957  24.643  -7.708  1.00 57.03           C  
ATOM    636  HA  SER A  45       9.768  25.332  -7.470  1.00 57.03           H  
ATOM    637  C   SER A  45       8.537  24.920  -9.157  1.00 57.03           C  
ATOM    638  CB  SER A  45       9.487  23.209  -7.598  1.00 57.03           C  
ATOM    639  HB2 SER A  45      10.174  23.007  -8.419  1.00 57.03           H  
ATOM    640  HB3 SER A  45      10.019  23.098  -6.653  1.00 57.03           H  
ATOM    641  O   SER A  45       9.365  25.362  -9.952  1.00 57.03           O  
ATOM    642  OG  SER A  45       8.406  22.293  -7.628  1.00 57.03           O  
ATOM    643  HG  SER A  45       8.727  21.388  -7.636  1.00 57.03           H  
ATOM    644  N   LEU A  46       7.270  24.687  -9.511  1.00 56.65           N  
ATOM    645  H   LEU A  46       6.607  24.468  -8.782  1.00 56.65           H  
ATOM    646  CA  LEU A  46       6.761  24.829 -10.875  1.00 56.65           C  
ATOM    647  HA  LEU A  46       7.490  24.423 -11.577  1.00 56.65           H  
ATOM    648  C   LEU A  46       6.578  26.303 -11.233  1.00 56.65           C  
ATOM    649  CB  LEU A  46       5.435  24.048 -10.994  1.00 56.65           C  
ATOM    650  HB2 LEU A  46       4.996  24.240 -11.973  1.00 56.65           H  
ATOM    651  HB3 LEU A  46       4.728  24.422 -10.254  1.00 56.65           H  
ATOM    652  O   LEU A  46       7.126  26.803 -12.217  1.00 56.65           O  
ATOM    653  CG  LEU A  46       5.577  22.530 -10.800  1.00 56.65           C  
ATOM    654  HG  LEU A  46       6.005  22.323  -9.819  1.00 56.65           H  
ATOM    655  CD1 LEU A  46       4.204  21.854 -10.848  1.00 56.65           C  
ATOM    656 HD11 LEU A  46       3.691  22.048 -11.790  1.00 56.65           H  
ATOM    657 HD12 LEU A  46       3.592  22.244 -10.035  1.00 56.65           H  
ATOM    658 HD13 LEU A  46       4.315  20.779 -10.710  1.00 56.65           H  
ATOM    659  CD2 LEU A  46       6.499  21.932 -11.860  1.00 56.65           C  
ATOM    660 HD21 LEU A  46       6.402  20.847 -11.856  1.00 56.65           H  
ATOM    661 HD22 LEU A  46       7.534  22.183 -11.625  1.00 56.65           H  
ATOM    662 HD23 LEU A  46       6.248  22.340 -12.840  1.00 56.65           H  
ATOM    663  N   THR A  47       5.850  27.022 -10.391  1.00 70.81           N  
ATOM    664  H   THR A  47       5.468  26.549  -9.585  1.00 70.81           H  
ATOM    665  CA  THR A  47       5.620  28.463 -10.537  1.00 70.81           C  
ATOM    666  HA  THR A  47       5.256  28.666 -11.544  1.00 70.81           H  
ATOM    667  C   THR A  47       6.907  29.266 -10.357  1.00 70.81           C  
ATOM    668  CB  THR A  47       4.560  28.939  -9.542  1.00 70.81           C  
ATOM    669  HB  THR A  47       4.565  30.028  -9.494  1.00 70.81           H  
ATOM    670  O   THR A  47       7.096  30.271 -11.046  1.00 70.81           O  
ATOM    671  CG2 THR A  47       3.164  28.475  -9.935  1.00 70.81           C  
ATOM    672 HG21 THR A  47       2.461  28.721  -9.139  1.00 70.81           H  
ATOM    673 HG22 THR A  47       2.854  28.977 -10.852  1.00 70.81           H  
ATOM    674 HG23 THR A  47       3.157  27.397 -10.098  1.00 70.81           H  
ATOM    675  OG1 THR A  47       4.848  28.414  -8.277  1.00 70.81           O  
ATOM    676  HG1 THR A  47       4.654  27.474  -8.296  1.00 70.81           H  
ATOM    677  N   ALA A  48       7.843  28.810  -9.516  1.00 72.21           N  
ATOM    678  H   ALA A  48       7.616  28.032  -8.913  1.00 72.21           H  
ATOM    679  CA  ALA A  48       9.143  29.460  -9.352  1.00 72.21           C  
ATOM    680  HA  ALA A  48       8.967  30.479  -9.007  1.00 72.21           H  
ATOM    681  C   ALA A  48       9.924  29.554 -10.672  1.00 72.21           C  
ATOM    682  CB  ALA A  48       9.948  28.697  -8.293  1.00 72.21           C  
ATOM    683  HB1 ALA A  48      10.960  29.098  -8.230  1.00 72.21           H  
ATOM    684  HB2 ALA A  48      10.010  27.642  -8.558  1.00 72.21           H  
ATOM    685  HB3 ALA A  48       9.466  28.795  -7.320  1.00 72.21           H  
ATOM    686  O   ALA A  48      10.575  30.570 -10.941  1.00 72.21           O  
ATOM    687  N   VAL A  49       9.824  28.528 -11.522  1.00 67.00           N  
ATOM    688  H   VAL A  49       9.266  27.731 -11.248  1.00 67.00           H  
ATOM    689  CA  VAL A  49      10.457  28.521 -12.845  1.00 67.00           C  
ATOM    690  HA  VAL A  49      11.496  28.827 -12.729  1.00 67.00           H  
ATOM    691  C   VAL A  49       9.802  29.534 -13.783  1.00 67.00           C  
ATOM    692  CB  VAL A  49      10.449  27.105 -13.448  1.00 67.00           C  
ATOM    693  HB  VAL A  49       9.436  26.703 -13.448  1.00 67.00           H  
ATOM    694  O   VAL A  49      10.515  30.285 -14.451  1.00 67.00           O  
ATOM    695  CG1 VAL A  49      10.968  27.115 -14.890  1.00 67.00           C  
ATOM    696 HG11 VAL A  49      10.129  27.190 -15.581  1.00 67.00           H  
ATOM    697 HG12 VAL A  49      11.513  26.191 -15.084  1.00 67.00           H  
ATOM    698 HG13 VAL A  49      11.645  27.954 -15.054  1.00 67.00           H  
ATOM    699  CG2 VAL A  49      11.350  26.168 -12.633  1.00 67.00           C  
ATOM    700 HG21 VAL A  49      11.046  26.166 -11.586  1.00 67.00           H  
ATOM    701 HG22 VAL A  49      11.258  25.149 -13.009  1.00 67.00           H  
ATOM    702 HG23 VAL A  49      12.390  26.491 -12.693  1.00 67.00           H  
ATOM    703  N   GLU A  50       8.470  29.615 -13.801  1.00 68.28           N  
ATOM    704  H   GLU A  50       7.932  28.991 -13.217  1.00 68.28           H  
ATOM    705  CA  GLU A  50       7.766  30.580 -14.654  1.00 68.28           C  
ATOM    706  HA  GLU A  50       8.132  30.449 -15.673  1.00 68.28           H  
ATOM    707  C   GLU A  50       8.087  32.030 -14.248  1.00 68.28           C  
ATOM    708  CB  GLU A  50       6.251  30.295 -14.661  1.00 68.28           C  
ATOM    709  HB2 GLU A  50       5.805  30.648 -13.731  1.00 68.28           H  
ATOM    710  HB3 GLU A  50       6.087  29.221 -14.745  1.00 68.28           H  
ATOM    711  O   GLU A  50       8.386  32.863 -15.109  1.00 68.28           O  
ATOM    712  CG  GLU A  50       5.594  30.991 -15.866  1.00 68.28           C  
ATOM    713  HG2 GLU A  50       5.825  32.056 -15.821  1.00 68.28           H  
ATOM    714  HG3 GLU A  50       6.049  30.600 -16.776  1.00 68.28           H  
ATOM    715  CD  GLU A  50       4.069  30.825 -15.979  1.00 68.28           C  
ATOM    716  OE1 GLU A  50       3.434  31.806 -16.440  1.00 68.28           O  
ATOM    717  OE2 GLU A  50       3.517  29.742 -15.653  1.00 68.28           O  
ATOM    718  N   LEU A  51       8.130  32.325 -12.941  1.00 80.83           N  
ATOM    719  H   LEU A  51       7.872  31.606 -12.281  1.00 80.83           H  
ATOM    720  CA  LEU A  51       8.533  33.644 -12.439  1.00 80.83           C  
ATOM    721  HA  LEU A  51       7.887  34.397 -12.891  1.00 80.83           H  
ATOM    722  C   LEU A  51       9.965  33.994 -12.844  1.00 80.83           C  
ATOM    723  CB  LEU A  51       8.351  33.692 -10.913  1.00 80.83           C  
ATOM    724  HB2 LEU A  51       8.863  32.840 -10.464  1.00 80.83           H  
ATOM    725  HB3 LEU A  51       7.283  33.607 -10.711  1.00 80.83           H  
ATOM    726  O   LEU A  51      10.219  35.091 -13.343  1.00 80.83           O  
ATOM    727  CG  LEU A  51       8.858  34.986 -10.249  1.00 80.83           C  
ATOM    728  HG  LEU A  51       9.920  35.114 -10.457  1.00 80.83           H  
ATOM    729  CD1 LEU A  51       8.100  36.212 -10.759  1.00 80.83           C  
ATOM    730 HD11 LEU A  51       8.369  37.094 -10.177  1.00 80.83           H  
ATOM    731 HD12 LEU A  51       7.026  36.044 -10.679  1.00 80.83           H  
ATOM    732 HD13 LEU A  51       8.348  36.402 -11.804  1.00 80.83           H  
ATOM    733  CD2 LEU A  51       8.700  34.910  -8.733  1.00 80.83           C  
ATOM    734 HD21 LEU A  51       9.159  35.785  -8.272  1.00 80.83           H  
ATOM    735 HD22 LEU A  51       7.644  34.879  -8.465  1.00 80.83           H  
ATOM    736 HD23 LEU A  51       9.187  34.013  -8.349  1.00 80.83           H  
ATOM    737  N   ARG A  52      10.907  33.062 -12.671  1.00 77.97           N  
ATOM    738  H   ARG A  52      10.635  32.182 -12.256  1.00 77.97           H  
ATOM    739  CA  ARG A  52      12.297  33.252 -13.102  1.00 77.97           C  
ATOM    740  HA  ARG A  52      12.728  34.103 -12.575  1.00 77.97           H  
ATOM    741  C   ARG A  52      12.377  33.572 -14.596  1.00 77.97           C  
ATOM    742  CB  ARG A  52      13.086  31.985 -12.755  1.00 77.97           C  
ATOM    743  HB2 ARG A  52      13.021  31.800 -11.683  1.00 77.97           H  
ATOM    744  HB3 ARG A  52      12.612  31.143 -13.260  1.00 77.97           H  
ATOM    745  O   ARG A  52      13.102  34.488 -14.978  1.00 77.97           O  
ATOM    746  CG  ARG A  52      14.571  32.062 -13.149  1.00 77.97           C  
ATOM    747  HG2 ARG A  52      14.718  32.613 -14.078  1.00 77.97           H  
ATOM    748  HG3 ARG A  52      15.120  32.571 -12.356  1.00 77.97           H  
ATOM    749  CD  ARG A  52      15.137  30.655 -13.336  1.00 77.97           C  
ATOM    750  HD2 ARG A  52      16.221  30.720 -13.429  1.00 77.97           H  
ATOM    751  HD3 ARG A  52      14.893  30.081 -12.442  1.00 77.97           H  
ATOM    752  NE  ARG A  52      14.581  29.981 -14.532  1.00 77.97           N  
ATOM    753  HE  ARG A  52      13.910  30.485 -15.094  1.00 77.97           H  
ATOM    754  NH1 ARG A  52      15.555  27.928 -14.216  1.00 77.97           N  
ATOM    755 HH11 ARG A  52      16.019  28.292 -13.396  1.00 77.97           H  
ATOM    756 HH12 ARG A  52      15.621  26.954 -14.477  1.00 77.97           H  
ATOM    757  NH2 ARG A  52      14.163  28.249 -15.931  1.00 77.97           N  
ATOM    758 HH21 ARG A  52      13.526  28.863 -16.418  1.00 77.97           H  
ATOM    759 HH22 ARG A  52      14.188  27.272 -16.186  1.00 77.97           H  
ATOM    760  CZ  ARG A  52      14.771  28.724 -14.885  1.00 77.97           C  
ATOM    761  N   ASN A  53      11.653  32.842 -15.443  1.00 71.74           N  
ATOM    762  H   ASN A  53      11.074  32.102 -15.071  1.00 71.74           H  
ATOM    763  CA  ASN A  53      11.701  33.040 -16.894  1.00 71.74           C  
ATOM    764  HA  ASN A  53      12.740  33.005 -17.222  1.00 71.74           H  
ATOM    765  C   ASN A  53      11.161  34.416 -17.302  1.00 71.74           C  
ATOM    766  CB  ASN A  53      10.939  31.909 -17.598  1.00 71.74           C  
ATOM    767  HB2 ASN A  53       9.937  31.814 -17.181  1.00 71.74           H  
ATOM    768  HB3 ASN A  53      10.831  32.162 -18.653  1.00 71.74           H  
ATOM    769  O   ASN A  53      11.814  35.122 -18.074  1.00 71.74           O  
ATOM    770  CG  ASN A  53      11.625  30.557 -17.529  1.00 71.74           C  
ATOM    771  ND2 ASN A  53      11.048  29.579 -18.180  1.00 71.74           N  
ATOM    772 HD21 ASN A  53      10.368  29.845 -18.878  1.00 71.74           H  
ATOM    773 HD22 ASN A  53      11.457  28.656 -18.208  1.00 71.74           H  
ATOM    774  OD1 ASN A  53      12.684  30.371 -16.930  1.00 71.74           O  
ATOM    775  N   ARG A  54      10.030  34.838 -16.726  1.00 81.19           N  
ATOM    776  H   ARG A  54       9.540  34.203 -16.112  1.00 81.19           H  
ATOM    777  CA  ARG A  54       9.465  36.178 -16.949  1.00 81.19           C  
ATOM    778  HA  ARG A  54       9.291  36.335 -18.013  1.00 81.19           H  
ATOM    779  C   ARG A  54      10.423  37.281 -16.510  1.00 81.19           C  
ATOM    780  CB  ARG A  54       8.134  36.297 -16.204  1.00 81.19           C  
ATOM    781  HB2 ARG A  54       7.855  37.349 -16.143  1.00 81.19           H  
ATOM    782  HB3 ARG A  54       8.253  35.917 -15.189  1.00 81.19           H  
ATOM    783  O   ARG A  54      10.687  38.204 -17.273  1.00 81.19           O  
ATOM    784  CG  ARG A  54       7.012  35.540 -16.924  1.00 81.19           C  
ATOM    785  HG2 ARG A  54       7.343  34.540 -17.205  1.00 81.19           H  
ATOM    786  HG3 ARG A  54       6.719  36.090 -17.819  1.00 81.19           H  
ATOM    787  CD  ARG A  54       5.826  35.417 -15.974  1.00 81.19           C  
ATOM    788  HD2 ARG A  54       5.568  36.395 -15.569  1.00 81.19           H  
ATOM    789  HD3 ARG A  54       6.154  34.797 -15.140  1.00 81.19           H  
ATOM    790  NE  ARG A  54       4.657  34.782 -16.605  1.00 81.19           N  
ATOM    791  HE  ARG A  54       4.624  33.772 -16.618  1.00 81.19           H  
ATOM    792  NH1 ARG A  54       3.416  36.686 -16.959  1.00 81.19           N  
ATOM    793 HH11 ARG A  54       4.183  37.250 -16.622  1.00 81.19           H  
ATOM    794 HH12 ARG A  54       2.547  37.127 -17.224  1.00 81.19           H  
ATOM    795  NH2 ARG A  54       2.565  34.628 -17.380  1.00 81.19           N  
ATOM    796 HH21 ARG A  54       2.663  33.632 -17.243  1.00 81.19           H  
ATOM    797 HH22 ARG A  54       1.660  35.013 -17.610  1.00 81.19           H  
ATOM    798  CZ  ARG A  54       3.551  35.383 -16.986  1.00 81.19           C  
ATOM    799  N   LEU A  55      11.030  37.152 -15.329  1.00 87.22           N  
ATOM    800  H   LEU A  55      10.769  36.378 -14.736  1.00 87.22           H  
ATOM    801  CA  LEU A  55      12.010  38.129 -14.853  1.00 87.22           C  
ATOM    802  HA  LEU A  55      11.565  39.122 -14.925  1.00 87.22           H  
ATOM    803  C   LEU A  55      13.261  38.178 -15.732  1.00 87.22           C  
ATOM    804  CB  LEU A  55      12.370  37.841 -13.390  1.00 87.22           C  
ATOM    805  HB2 LEU A  55      13.233  38.447 -13.115  1.00 87.22           H  
ATOM    806  HB3 LEU A  55      12.649  36.792 -13.297  1.00 87.22           H  
ATOM    807  O   LEU A  55      13.751  39.270 -16.013  1.00 87.22           O  
ATOM    808  CG  LEU A  55      11.228  38.157 -12.412  1.00 87.22           C  
ATOM    809  HG  LEU A  55      10.322  37.625 -12.703  1.00 87.22           H  
ATOM    810  CD1 LEU A  55      11.637  37.701 -11.017  1.00 87.22           C  
ATOM    811 HD11 LEU A  55      11.821  36.627 -11.041  1.00 87.22           H  
ATOM    812 HD12 LEU A  55      12.542  38.219 -10.700  1.00 87.22           H  
ATOM    813 HD13 LEU A  55      10.830  37.901 -10.312  1.00 87.22           H  
ATOM    814  CD2 LEU A  55      10.916  39.652 -12.344  1.00 87.22           C  
ATOM    815 HD21 LEU A  55      10.523  40.005 -13.298  1.00 87.22           H  
ATOM    816 HD22 LEU A  55      10.138  39.815 -11.598  1.00 87.22           H  
ATOM    817 HD23 LEU A  55      11.807  40.219 -12.078  1.00 87.22           H  
ATOM    818  N   ASN A  56      13.753  37.040 -16.223  1.00 80.13           N  
ATOM    819  H   ASN A  56      13.339  36.167 -15.928  1.00 80.13           H  
ATOM    820  CA  ASN A  56      14.859  37.013 -17.182  1.00 80.13           C  
ATOM    821  HA  ASN A  56      15.719  37.529 -16.755  1.00 80.13           H  
ATOM    822  C   ASN A  56      14.499  37.752 -18.479  1.00 80.13           C  
ATOM    823  CB  ASN A  56      15.256  35.558 -17.472  1.00 80.13           C  
ATOM    824  HB2 ASN A  56      14.370  34.974 -17.719  1.00 80.13           H  
ATOM    825  HB3 ASN A  56      15.925  35.544 -18.333  1.00 80.13           H  
ATOM    826  O   ASN A  56      15.301  38.544 -18.968  1.00 80.13           O  
ATOM    827  CG  ASN A  56      15.995  34.890 -16.329  1.00 80.13           C  
ATOM    828  ND2 ASN A  56      16.144  33.585 -16.376  1.00 80.13           N  
ATOM    829 HD21 ASN A  56      16.579  33.152 -15.574  1.00 80.13           H  
ATOM    830 HD22 ASN A  56      15.692  33.062 -17.112  1.00 80.13           H  
ATOM    831  OD1 ASN A  56      16.482  35.504 -15.395  1.00 80.13           O  
ATOM    832  N   ALA A  57      13.289  37.556 -19.010  1.00 81.38           N  
ATOM    833  H   ALA A  57      12.661  36.897 -18.572  1.00 81.38           H  
ATOM    834  CA  ALA A  57      12.828  38.256 -20.209  1.00 81.38           C  
ATOM    835  HA  ALA A  57      13.560  38.105 -21.003  1.00 81.38           H  
ATOM    836  C   ALA A  57      12.704  39.775 -19.987  1.00 81.38           C  
ATOM    837  CB  ALA A  57      11.500  37.634 -20.655  1.00 81.38           C  
ATOM    838  HB1 ALA A  57      11.168  38.105 -21.581  1.00 81.38           H  
ATOM    839  HB2 ALA A  57      11.627  36.565 -20.825  1.00 81.38           H  
ATOM    840  HB3 ALA A  57      10.737  37.784 -19.892  1.00 81.38           H  
ATOM    841  O   ALA A  57      13.156  40.560 -20.821  1.00 81.38           O  
ATOM    842  N   SER A  58      12.150  40.190 -18.845  1.00 87.45           N  
ATOM    843  H   SER A  58      11.699  39.499 -18.262  1.00 87.45           H  
ATOM    844  CA  SER A  58      11.915  41.601 -18.513  1.00 87.45           C  
ATOM    845  HA  SER A  58      11.514  42.099 -19.396  1.00 87.45           H  
ATOM    846  C   SER A  58      13.189  42.358 -18.112  1.00 87.45           C  
ATOM    847  CB  SER A  58      10.846  41.689 -17.411  1.00 87.45           C  
ATOM    848  HB2 SER A  58      10.667  42.734 -17.158  1.00 87.45           H  
ATOM    849  HB3 SER A  58      11.184  41.151 -16.525  1.00 87.45           H  
ATOM    850  O   SER A  58      13.249  43.579 -18.255  1.00 87.45           O  
ATOM    851  OG  SER A  58       9.649  41.109 -17.898  1.00 87.45           O  
ATOM    852  HG  SER A  58       8.958  41.055 -17.234  1.00 87.45           H  
ATOM    853  N   THR A  59      14.217  41.660 -17.618  1.00 84.10           N  
ATOM    854  H   THR A  59      14.086  40.668 -17.486  1.00 84.10           H  
ATOM    855  CA  THR A  59      15.464  42.279 -17.120  1.00 84.10           C  
ATOM    856  HA  THR A  59      15.346  43.362 -17.112  1.00 84.10           H  
ATOM    857  C   THR A  59      16.690  42.007 -17.993  1.00 84.10           C  
ATOM    858  CB  THR A  59      15.768  41.860 -15.674  1.00 84.10           C  
ATOM    859  HB  THR A  59      16.657  42.395 -15.338  1.00 84.10           H  
ATOM    860  O   THR A  59      17.695  42.696 -17.844  1.00 84.10           O  
ATOM    861  CG2 THR A  59      14.632  42.176 -14.699  1.00 84.10           C  
ATOM    862 HG21 THR A  59      13.691  41.741 -15.036  1.00 84.10           H  
ATOM    863 HG22 THR A  59      14.515  43.256 -14.609  1.00 84.10           H  
ATOM    864 HG23 THR A  59      14.873  41.754 -13.723  1.00 84.10           H  
ATOM    865  OG1 THR A  59      16.034  40.482 -15.599  1.00 84.10           O  
ATOM    866  HG1 THR A  59      15.196  40.026 -15.706  1.00 84.10           H  
ATOM    867  N   GLY A  60      16.638  41.019 -18.892  1.00 79.96           N  
ATOM    868  H   GLY A  60      15.793  40.469 -18.958  1.00 79.96           H  
ATOM    869  CA  GLY A  60      17.793  40.538 -19.657  1.00 79.96           C  
ATOM    870  HA2 GLY A  60      18.327  41.391 -20.078  1.00 79.96           H  
ATOM    871  HA3 GLY A  60      17.433  39.912 -20.473  1.00 79.96           H  
ATOM    872  C   GLY A  60      18.794  39.712 -18.837  1.00 79.96           C  
ATOM    873  O   GLY A  60      19.824  39.302 -19.371  1.00 79.96           O  
ATOM    874  N   LEU A  61      18.512  39.462 -17.554  1.00 80.83           N  
ATOM    875  H   LEU A  61      17.634  39.799 -17.185  1.00 80.83           H  
ATOM    876  CA  LEU A  61      19.383  38.702 -16.661  1.00 80.83           C  
ATOM    877  HA  LEU A  61      20.417  38.963 -16.887  1.00 80.83           H  
ATOM    878  C   LEU A  61      19.254  37.186 -16.876  1.00 80.83           C  
ATOM    879  CB  LEU A  61      19.090  39.088 -15.197  1.00 80.83           C  
ATOM    880  HB2 LEU A  61      19.704  38.472 -14.540  1.00 80.83           H  
ATOM    881  HB3 LEU A  61      18.048  38.849 -14.983  1.00 80.83           H  
ATOM    882  O   LEU A  61      18.339  36.685 -17.531  1.00 80.83           O  
ATOM    883  CG  LEU A  61      19.352  40.564 -14.840  1.00 80.83           C  
ATOM    884  HG  LEU A  61      18.744  41.217 -15.466  1.00 80.83           H  
ATOM    885  CD1 LEU A  61      18.963  40.791 -13.379  1.00 80.83           C  
ATOM    886 HD11 LEU A  61      19.568  40.158 -12.730  1.00 80.83           H  
ATOM    887 HD12 LEU A  61      17.910  40.543 -13.249  1.00 80.83           H  
ATOM    888 HD13 LEU A  61      19.125  41.835 -13.114  1.00 80.83           H  
ATOM    889  CD2 LEU A  61      20.822  40.949 -15.013  1.00 80.83           C  
ATOM    890 HD21 LEU A  61      20.992  41.955 -14.632  1.00 80.83           H  
ATOM    891 HD22 LEU A  61      21.086  40.946 -16.071  1.00 80.83           H  
ATOM    892 HD23 LEU A  61      21.466  40.250 -14.479  1.00 80.83           H  
ATOM    893  N   ARG A  62      20.182  36.440 -16.269  1.00 76.31           N  
ATOM    894  H   ARG A  62      20.911  36.932 -15.774  1.00 76.31           H  
ATOM    895  CA  ARG A  62      20.096  34.984 -16.092  1.00 76.31           C  
ATOM    896  HA  ARG A  62      19.167  34.615 -16.528  1.00 76.31           H  
ATOM    897  C   ARG A  62      20.030  34.642 -14.610  1.00 76.31           C  
ATOM    898  CB  ARG A  62      21.273  34.282 -16.777  1.00 76.31           C  
ATOM    899  HB2 ARG A  62      22.200  34.817 -16.569  1.00 76.31           H  
ATOM    900  HB3 ARG A  62      21.358  33.278 -16.361  1.00 76.31           H  
ATOM    901  O   ARG A  62      21.047  34.366 -13.980  1.00 76.31           O  
ATOM    902  CG  ARG A  62      21.064  34.148 -18.286  1.00 76.31           C  
ATOM    903  HG2 ARG A  62      21.077  35.131 -18.756  1.00 76.31           H  
ATOM    904  HG3 ARG A  62      20.105  33.666 -18.477  1.00 76.31           H  
ATOM    905  CD  ARG A  62      22.192  33.279 -18.846  1.00 76.31           C  
ATOM    906  HD2 ARG A  62      23.136  33.812 -18.731  1.00 76.31           H  
ATOM    907  HD3 ARG A  62      22.237  32.356 -18.268  1.00 76.31           H  
ATOM    908  NE  ARG A  62      21.973  32.952 -20.264  1.00 76.31           N  
ATOM    909  HE  ARG A  62      21.241  33.465 -20.734  1.00 76.31           H  
ATOM    910  NH1 ARG A  62      23.627  31.370 -20.436  1.00 76.31           N  
ATOM    911 HH11 ARG A  62      23.871  31.544 -19.471  1.00 76.31           H  
ATOM    912 HH12 ARG A  62      24.122  30.667 -20.966  1.00 76.31           H  
ATOM    913  NH2 ARG A  62      22.342  31.824 -22.205  1.00 76.31           N  
ATOM    914 HH21 ARG A  62      22.853  31.128 -22.729  1.00 76.31           H  
ATOM    915 HH22 ARG A  62      21.579  32.329 -22.633  1.00 76.31           H  
ATOM    916  CZ  ARG A  62      22.646  32.054 -20.959  1.00 76.31           C  
ATOM    917  N   LEU A  63      18.825  34.679 -14.058  1.00 74.95           N  
ATOM    918  H   LEU A  63      18.044  34.981 -14.624  1.00 74.95           H  
ATOM    919  CA  LEU A  63      18.576  34.380 -12.654  1.00 74.95           C  
ATOM    920  HA  LEU A  63      19.361  34.884 -12.090  1.00 74.95           H  
ATOM    921  C   LEU A  63      18.669  32.863 -12.382  1.00 74.95           C  
ATOM    922  CB  LEU A  63      17.226  34.987 -12.233  1.00 74.95           C  
ATOM    923  HB2 LEU A  63      16.448  34.587 -12.884  1.00 74.95           H  
ATOM    924  HB3 LEU A  63      17.000  34.677 -11.213  1.00 74.95           H  
ATOM    925  O   LEU A  63      18.289  32.066 -13.249  1.00 74.95           O  
ATOM    926  CG  LEU A  63      17.216  36.530 -12.312  1.00 74.95           C  
ATOM    927  HG  LEU A  63      17.707  36.853 -13.230  1.00 74.95           H  
ATOM    928  CD1 LEU A  63      15.802  37.106 -12.342  1.00 74.95           C  
ATOM    929 HD11 LEU A  63      15.313  37.014 -11.373  1.00 74.95           H  
ATOM    930 HD12 LEU A  63      15.216  36.591 -13.104  1.00 74.95           H  
ATOM    931 HD13 LEU A  63      15.851  38.162 -12.606  1.00 74.95           H  
ATOM    932  CD2 LEU A  63      17.965  37.156 -11.131  1.00 74.95           C  
ATOM    933 HD21 LEU A  63      17.486  36.868 -10.195  1.00 74.95           H  
ATOM    934 HD22 LEU A  63      19.006  36.830 -11.125  1.00 74.95           H  
ATOM    935 HD23 LEU A  63      17.944  38.242 -11.225  1.00 74.95           H  
ATOM    936  N   PRO A  64      19.158  32.445 -11.197  1.00 64.42           N  
ATOM    937  CA  PRO A  64      19.280  31.034 -10.829  1.00 64.42           C  
ATOM    938  HA  PRO A  64      19.943  30.544 -11.543  1.00 64.42           H  
ATOM    939  C   PRO A  64      17.930  30.308 -10.800  1.00 64.42           C  
ATOM    940  CB  PRO A  64      19.927  31.009  -9.437  1.00 64.42           C  
ATOM    941  HB2 PRO A  64      19.162  30.910  -8.667  1.00 64.42           H  
ATOM    942  HB3 PRO A  64      20.655  30.204  -9.344  1.00 64.42           H  
ATOM    943  O   PRO A  64      16.887  30.912 -10.565  1.00 64.42           O  
ATOM    944  CG  PRO A  64      20.583  32.378  -9.301  1.00 64.42           C  
ATOM    945  HG2 PRO A  64      21.579  32.349  -9.742  1.00 64.42           H  
ATOM    946  HG3 PRO A  64      20.633  32.700  -8.260  1.00 64.42           H  
ATOM    947  CD  PRO A  64      19.686  33.285 -10.131  1.00 64.42           C  
ATOM    948  HD2 PRO A  64      18.864  33.656  -9.519  1.00 64.42           H  
ATOM    949  HD3 PRO A  64      20.286  34.114 -10.505  1.00 64.42           H  
ATOM    950  N   ALA A  65      17.937  28.984 -10.969  1.00 54.25           N  
ATOM    951  H   ALA A  65      18.818  28.513 -11.117  1.00 54.25           H  
ATOM    952  CA  ALA A  65      16.722  28.172 -10.832  1.00 54.25           C  
ATOM    953  HA  ALA A  65      15.947  28.575 -11.483  1.00 54.25           H  
ATOM    954  C   ALA A  65      16.137  28.196  -9.407  1.00 54.25           C  
ATOM    955  CB  ALA A  65      17.038  26.745 -11.291  1.00 54.25           C  
ATOM    956  HB1 ALA A  65      17.769  26.291 -10.622  1.00 54.25           H  
ATOM    957  HB2 ALA A  65      17.437  26.748 -12.305  1.00 54.25           H  
ATOM    958  HB3 ALA A  65      16.128  26.146 -11.267  1.00 54.25           H  
ATOM    959  O   ALA A  65      14.924  28.155  -9.241  1.00 54.25           O  
ATOM    960  N   THR A  66      16.989  28.325  -8.391  1.00 60.36           N  
ATOM    961  H   THR A  66      17.982  28.339  -8.575  1.00 60.36           H  
ATOM    962  CA  THR A  66      16.626  28.389  -6.967  1.00 60.36           C  
ATOM    963  HA  THR A  66      15.734  27.783  -6.805  1.00 60.36           H  
ATOM    964  C   THR A  66      16.296  29.798  -6.482  1.00 60.36           C  
ATOM    965  CB  THR A  66      17.763  27.810  -6.113  1.00 60.36           C  
ATOM    966  HB  THR A  66      17.584  27.992  -5.053  1.00 60.36           H  
ATOM    967  O   THR A  66      16.066  29.989  -5.294  1.00 60.36           O  
ATOM    968  CG2 THR A  66      17.883  26.301  -6.340  1.00 60.36           C  
ATOM    969 HG21 THR A  66      16.945  25.811  -6.078  1.00 60.36           H  
ATOM    970 HG22 THR A  66      18.135  26.084  -7.378  1.00 60.36           H  
ATOM    971 HG23 THR A  66      18.672  25.910  -5.697  1.00 60.36           H  
ATOM    972  OG1 THR A  66      18.977  28.411  -6.510  1.00 60.36           O  
ATOM    973  HG1 THR A  66      19.089  29.212  -5.993  1.00 60.36           H  
ATOM    974  N   MET A  67      16.220  30.784  -7.383  1.00 74.33           N  
ATOM    975  H   MET A  67      16.392  30.544  -8.349  1.00 74.33           H  
ATOM    976  CA  MET A  67      16.071  32.209  -7.062  1.00 74.33           C  
ATOM    977  HA  MET A  67      17.011  32.579  -6.652  1.00 74.33           H  
ATOM    978  C   MET A  67      14.964  32.508  -6.043  1.00 74.33           C  
ATOM    979  CB  MET A  67      15.772  32.929  -8.380  1.00 74.33           C  
ATOM    980  HB2 MET A  67      14.946  32.414  -8.869  1.00 74.33           H  
ATOM    981  HB3 MET A  67      16.647  32.858  -9.027  1.00 74.33           H  
ATOM    982  O   MET A  67      15.134  33.378  -5.195  1.00 74.33           O  
ATOM    983  CG  MET A  67      15.419  34.410  -8.250  1.00 74.33           C  
ATOM    984  HG2 MET A  67      16.334  34.972  -8.066  1.00 74.33           H  
ATOM    985  HG3 MET A  67      14.734  34.577  -7.419  1.00 74.33           H  
ATOM    986  SD  MET A  67      14.617  35.043  -9.738  1.00 74.33           S  
ATOM    987  CE  MET A  67      12.953  34.356  -9.531  1.00 74.33           C  
ATOM    988  HE1 MET A  67      12.519  34.689  -8.588  1.00 74.33           H  
ATOM    989  HE2 MET A  67      12.314  34.670 -10.356  1.00 74.33           H  
ATOM    990  HE3 MET A  67      12.995  33.267  -9.534  1.00 74.33           H  
ATOM    991  N   VAL A  68      13.833  31.807  -6.124  1.00 77.01           N  
ATOM    992  H   VAL A  68      13.770  31.091  -6.834  1.00 77.01           H  
ATOM    993  CA  VAL A  68      12.677  32.007  -5.235  1.00 77.01           C  
ATOM    994  HA  VAL A  68      12.464  33.074  -5.168  1.00 77.01           H  
ATOM    995  C   VAL A  68      12.964  31.522  -3.809  1.00 77.01           C  
ATOM    996  CB  VAL A  68      11.445  31.306  -5.839  1.00 77.01           C  
ATOM    997  HB  VAL A  68      11.603  30.228  -5.840  1.00 77.01           H  
ATOM    998  O   VAL A  68      12.428  32.070  -2.853  1.00 77.01           O  
ATOM    999  CG1 VAL A  68      10.157  31.618  -5.088  1.00 77.01           C  
ATOM   1000 HG11 VAL A  68      10.247  31.343  -4.037  1.00 77.01           H  
ATOM   1001 HG12 VAL A  68       9.333  31.047  -5.515  1.00 77.01           H  
ATOM   1002 HG13 VAL A  68       9.942  32.682  -5.190  1.00 77.01           H  
ATOM   1003  CG2 VAL A  68      11.225  31.784  -7.283  1.00 77.01           C  
ATOM   1004 HG21 VAL A  68      11.972  31.358  -7.952  1.00 77.01           H  
ATOM   1005 HG22 VAL A  68      11.270  32.872  -7.325  1.00 77.01           H  
ATOM   1006 HG23 VAL A  68      10.237  31.476  -7.628  1.00 77.01           H  
ATOM   1007  N   PHE A  69      13.858  30.545  -3.652  1.00 64.90           N  
ATOM   1008  H   PHE A  69      14.326  30.187  -4.472  1.00 64.90           H  
ATOM   1009  CA  PHE A  69      14.355  30.077  -2.358  1.00 64.90           C  
ATOM   1010  HA  PHE A  69      13.556  30.157  -1.620  1.00 64.90           H  
ATOM   1011  C   PHE A  69      15.523  30.941  -1.854  1.00 64.90           C  
ATOM   1012  CB  PHE A  69      14.744  28.595  -2.478  1.00 64.90           C  
ATOM   1013  HB2 PHE A  69      15.620  28.506  -3.122  1.00 64.90           H  
ATOM   1014  HB3 PHE A  69      15.035  28.234  -1.492  1.00 64.90           H  
ATOM   1015  O   PHE A  69      15.591  31.244  -0.665  1.00 64.90           O  
ATOM   1016  CG  PHE A  69      13.635  27.701  -3.011  1.00 64.90           C  
ATOM   1017  CD1 PHE A  69      12.522  27.402  -2.202  1.00 64.90           C  
ATOM   1018  HD1 PHE A  69      12.462  27.797  -1.199  1.00 64.90           H  
ATOM   1019  CD2 PHE A  69      13.701  27.183  -4.319  1.00 64.90           C  
ATOM   1020  HD2 PHE A  69      14.554  27.407  -4.942  1.00 64.90           H  
ATOM   1021  CE1 PHE A  69      11.483  26.593  -2.697  1.00 64.90           C  
ATOM   1022  HE1 PHE A  69      10.628  26.369  -2.078  1.00 64.90           H  
ATOM   1023  CE2 PHE A  69      12.661  26.377  -4.817  1.00 64.90           C  
ATOM   1024  HE2 PHE A  69      12.711  25.986  -5.822  1.00 64.90           H  
ATOM   1025  CZ  PHE A  69      11.551  26.082  -4.005  1.00 64.90           C  
ATOM   1026  HZ  PHE A  69      10.747  25.468  -4.384  1.00 64.90           H  
ATOM   1027  N   ASP A  70      16.395  31.402  -2.759  1.00 70.38           N  
ATOM   1028  H   ASP A  70      16.328  31.034  -3.697  1.00 70.38           H  
ATOM   1029  CA  ASP A  70      17.536  32.277  -2.443  1.00 70.38           C  
ATOM   1030  HA  ASP A  70      18.097  31.843  -1.616  1.00 70.38           H  
ATOM   1031  C   ASP A  70      17.087  33.696  -2.030  1.00 70.38           C  
ATOM   1032  CB  ASP A  70      18.464  32.372  -3.670  1.00 70.38           C  
ATOM   1033  HB2 ASP A  70      17.920  32.852  -4.484  1.00 70.38           H  
ATOM   1034  HB3 ASP A  70      19.309  33.013  -3.417  1.00 70.38           H  
ATOM   1035  O   ASP A  70      17.708  34.360  -1.193  1.00 70.38           O  
ATOM   1036  CG  ASP A  70      19.013  31.025  -4.160  1.00 70.38           C  
ATOM   1037  OD1 ASP A  70      19.323  30.166  -3.312  1.00 70.38           O  
ATOM   1038  OD2 ASP A  70      19.128  30.855  -5.399  1.00 70.38           O  
ATOM   1039  N   HIS A  71      15.991  34.178  -2.624  1.00 82.04           N  
ATOM   1040  H   HIS A  71      15.568  33.598  -3.334  1.00 82.04           H  
ATOM   1041  CA  HIS A  71      15.418  35.509  -2.423  1.00 82.04           C  
ATOM   1042  HA  HIS A  71      15.883  35.976  -1.555  1.00 82.04           H  
ATOM   1043  C   HIS A  71      13.911  35.400  -2.154  1.00 82.04           C  
ATOM   1044  CB  HIS A  71      15.731  36.391  -3.638  1.00 82.04           C  
ATOM   1045  HB2 HIS A  71      15.325  37.387  -3.462  1.00 82.04           H  
ATOM   1046  HB3 HIS A  71      15.240  35.976  -4.519  1.00 82.04           H  
ATOM   1047  O   HIS A  71      13.102  35.701  -3.029  1.00 82.04           O  
ATOM   1048  CG  HIS A  71      17.203  36.516  -3.918  1.00 82.04           C  
ATOM   1049  CD2 HIS A  71      17.832  36.216  -5.094  1.00 82.04           C  
ATOM   1050  HD2 HIS A  71      17.348  35.884  -6.000  1.00 82.04           H  
ATOM   1051  ND1 HIS A  71      18.180  36.802  -2.993  1.00 82.04           N  
ATOM   1052  HD1 HIS A  71      18.055  36.714  -1.995  1.00 82.04           H  
ATOM   1053  CE1 HIS A  71      19.367  36.690  -3.605  1.00 82.04           C  
ATOM   1054  HE1 HIS A  71      20.323  36.736  -3.104  1.00 82.04           H  
ATOM   1055  NE2 HIS A  71      19.210  36.361  -4.894  1.00 82.04           N  
ATOM   1056  N   PRO A  72      13.506  35.004  -0.934  1.00 79.34           N  
ATOM   1057  CA  PRO A  72      12.156  34.521  -0.652  1.00 79.34           C  
ATOM   1058  HA  PRO A  72      11.883  33.772  -1.394  1.00 79.34           H  
ATOM   1059  C   PRO A  72      11.054  35.576  -0.703  1.00 79.34           C  
ATOM   1060  CB  PRO A  72      12.244  33.825   0.712  1.00 79.34           C  
ATOM   1061  HB2 PRO A  72      11.336  33.937   1.304  1.00 79.34           H  
ATOM   1062  HB3 PRO A  72      12.462  32.768   0.558  1.00 79.34           H  
ATOM   1063  O   PRO A  72       9.900  35.205  -0.553  1.00 79.34           O  
ATOM   1064  CG  PRO A  72      13.441  34.493   1.382  1.00 79.34           C  
ATOM   1065  HG2 PRO A  72      13.129  35.434   1.836  1.00 79.34           H  
ATOM   1066  HG3 PRO A  72      13.908  33.842   2.120  1.00 79.34           H  
ATOM   1067  CD  PRO A  72      14.372  34.775   0.209  1.00 79.34           C  
ATOM   1068  HD2 PRO A  72      14.996  35.642   0.426  1.00 79.34           H  
ATOM   1069  HD3 PRO A  72      14.995  33.899   0.024  1.00 79.34           H  
ATOM   1070  N   ARG A  73      11.358  36.863  -0.909  1.00 87.18           N  
ATOM   1071  H   ARG A  73      12.301  37.064  -1.209  1.00 87.18           H  
ATOM   1072  CA  ARG A  73      10.372  37.954  -0.992  1.00 87.18           C  
ATOM   1073  HA  ARG A  73       9.374  37.519  -1.046  1.00 87.18           H  
ATOM   1074  C   ARG A  73      10.601  38.805  -2.245  1.00 87.18           C  
ATOM   1075  CB  ARG A  73      10.441  38.861   0.245  1.00 87.18           C  
ATOM   1076  HB2 ARG A  73      11.440  39.294   0.306  1.00 87.18           H  
ATOM   1077  HB3 ARG A  73       9.726  39.674   0.125  1.00 87.18           H  
ATOM   1078  O   ARG A  73      11.765  39.000  -2.617  1.00 87.18           O  
ATOM   1079  CG  ARG A  73      10.126  38.137   1.557  1.00 87.18           C  
ATOM   1080  HG2 ARG A  73       9.120  37.719   1.508  1.00 87.18           H  
ATOM   1081  HG3 ARG A  73      10.834  37.321   1.703  1.00 87.18           H  
ATOM   1082  CD  ARG A  73      10.245  39.106   2.742  1.00 87.18           C  
ATOM   1083  HD2 ARG A  73      10.908  38.656   3.481  1.00 87.18           H  
ATOM   1084  HD3 ARG A  73      10.703  40.039   2.412  1.00 87.18           H  
ATOM   1085  NE  ARG A  73       8.930  39.409   3.327  1.00 87.18           N  
ATOM   1086  HE  ARG A  73       8.255  39.818   2.697  1.00 87.18           H  
ATOM   1087  NH1 ARG A  73       9.349  38.823   5.515  1.00 87.18           N  
ATOM   1088 HH11 ARG A  73      10.300  38.593   5.264  1.00 87.18           H  
ATOM   1089 HH12 ARG A  73       9.002  38.670   6.451  1.00 87.18           H  
ATOM   1090  NH2 ARG A  73       7.315  39.515   4.898  1.00 87.18           N  
ATOM   1091 HH21 ARG A  73       6.961  39.349   5.830  1.00 87.18           H  
ATOM   1092 HH22 ARG A  73       6.721  39.890   4.173  1.00 87.18           H  
ATOM   1093  CZ  ARG A  73       8.546  39.248   4.577  1.00 87.18           C  
ATOM   1094  N   PRO A  74       9.546  39.394  -2.835  1.00 88.18           N  
ATOM   1095  CA  PRO A  74       9.660  40.288  -3.984  1.00 88.18           C  
ATOM   1096  HA  PRO A  74       9.947  39.683  -4.845  1.00 88.18           H  
ATOM   1097  C   PRO A  74      10.684  41.423  -3.828  1.00 88.18           C  
ATOM   1098  CB  PRO A  74       8.245  40.831  -4.207  1.00 88.18           C  
ATOM   1099  HB2 PRO A  74       8.066  41.699  -3.574  1.00 88.18           H  
ATOM   1100  HB3 PRO A  74       8.065  41.081  -5.253  1.00 88.18           H  
ATOM   1101  O   PRO A  74      11.494  41.627  -4.729  1.00 88.18           O  
ATOM   1102  CG  PRO A  74       7.365  39.677  -3.737  1.00 88.18           C  
ATOM   1103  HG2 PRO A  74       6.367  40.010  -3.452  1.00 88.18           H  
ATOM   1104  HG3 PRO A  74       7.305  38.919  -4.518  1.00 88.18           H  
ATOM   1105  CD  PRO A  74       8.141  39.129  -2.545  1.00 88.18           C  
ATOM   1106  HD2 PRO A  74       7.941  38.061  -2.456  1.00 88.18           H  
ATOM   1107  HD3 PRO A  74       7.847  39.650  -1.634  1.00 88.18           H  
ATOM   1108  N   SER A  75      10.716  42.122  -2.688  1.00 87.04           N  
ATOM   1109  H   SER A  75      10.014  41.939  -1.986  1.00 87.04           H  
ATOM   1110  CA  SER A  75      11.644  43.240  -2.439  1.00 87.04           C  
ATOM   1111  HA  SER A  75      11.547  43.961  -3.251  1.00 87.04           H  
ATOM   1112  C   SER A  75      13.110  42.799  -2.378  1.00 87.04           C  
ATOM   1113  CB  SER A  75      11.268  43.946  -1.130  1.00 87.04           C  
ATOM   1114  HB2 SER A  75      10.228  44.269  -1.181  1.00 87.04           H  
ATOM   1115  HB3 SER A  75      11.895  44.830  -1.013  1.00 87.04           H  
ATOM   1116  O   SER A  75      14.005  43.476  -2.891  1.00 87.04           O  
ATOM   1117  OG  SER A  75      11.450  43.098  -0.007  1.00 87.04           O  
ATOM   1118  HG  SER A  75      10.593  43.006   0.418  1.00 87.04           H  
ATOM   1119  N   VAL A  76      13.371  41.627  -1.792  1.00 89.69           N  
ATOM   1120  H   VAL A  76      12.583  41.130  -1.400  1.00 89.69           H  
ATOM   1121  CA  VAL A  76      14.714  41.037  -1.712  1.00 89.69           C  
ATOM   1122  HA  VAL A  76      15.404  41.787  -1.328  1.00 89.69           H  
ATOM   1123  C   VAL A  76      15.191  40.650  -3.109  1.00 89.69           C  
ATOM   1124  CB  VAL A  76      14.730  39.822  -0.764  1.00 89.69           C  
ATOM   1125  HB  VAL A  76      14.027  39.070  -1.122  1.00 89.69           H  
ATOM   1126  O   VAL A  76      16.323  40.967  -3.489  1.00 89.69           O  
ATOM   1127  CG1 VAL A  76      16.123  39.183  -0.682  1.00 89.69           C  
ATOM   1128 HG11 VAL A  76      16.108  38.353   0.024  1.00 89.69           H  
ATOM   1129 HG12 VAL A  76      16.418  38.793  -1.656  1.00 89.69           H  
ATOM   1130 HG13 VAL A  76      16.857  39.921  -0.356  1.00 89.69           H  
ATOM   1131  CG2 VAL A  76      14.326  40.229   0.661  1.00 89.69           C  
ATOM   1132 HG21 VAL A  76      14.315  39.351   1.306  1.00 89.69           H  
ATOM   1133 HG22 VAL A  76      15.031  40.960   1.055  1.00 89.69           H  
ATOM   1134 HG23 VAL A  76      13.328  40.670   0.663  1.00 89.69           H  
ATOM   1135  N   LEU A  77      14.312  40.030  -3.897  1.00 89.76           N  
ATOM   1136  H   LEU A  77      13.397  39.810  -3.530  1.00 89.76           H  
ATOM   1137  CA  LEU A  77      14.606  39.670  -5.276  1.00 89.76           C  
ATOM   1138  HA  LEU A  77      15.538  39.104  -5.272  1.00 89.76           H  
ATOM   1139  C   LEU A  77      14.822  40.909  -6.163  1.00 89.76           C  
ATOM   1140  CB  LEU A  77      13.478  38.759  -5.782  1.00 89.76           C  
ATOM   1141  HB2 LEU A  77      12.527  39.284  -5.699  1.00 89.76           H  
ATOM   1142  HB3 LEU A  77      13.430  37.876  -5.146  1.00 89.76           H  
ATOM   1143  O   LEU A  77      15.774  40.956  -6.940  1.00 89.76           O  
ATOM   1144  CG  LEU A  77      13.666  38.317  -7.240  1.00 89.76           C  
ATOM   1145  HG  LEU A  77      13.570  39.182  -7.895  1.00 89.76           H  
ATOM   1146  CD1 LEU A  77      15.030  37.667  -7.478  1.00 89.76           C  
ATOM   1147 HD11 LEU A  77      15.139  36.792  -6.837  1.00 89.76           H  
ATOM   1148 HD12 LEU A  77      15.107  37.388  -8.529  1.00 89.76           H  
ATOM   1149 HD13 LEU A  77      15.841  38.368  -7.285  1.00 89.76           H  
ATOM   1150  CD2 LEU A  77      12.569  37.320  -7.595  1.00 89.76           C  
ATOM   1151 HD21 LEU A  77      12.694  37.003  -8.631  1.00 89.76           H  
ATOM   1152 HD22 LEU A  77      12.624  36.449  -6.942  1.00 89.76           H  
ATOM   1153 HD23 LEU A  77      11.591  37.788  -7.491  1.00 89.76           H  
ATOM   1154  N   ALA A  78      14.017  41.959  -6.003  1.00 89.34           N  
ATOM   1155  H   ALA A  78      13.216  41.865  -5.395  1.00 89.34           H  
ATOM   1156  CA  ALA A  78      14.190  43.220  -6.721  1.00 89.34           C  
ATOM   1157  HA  ALA A  78      14.139  43.025  -7.792  1.00 89.34           H  
ATOM   1158  C   ALA A  78      15.547  43.883  -6.427  1.00 89.34           C  
ATOM   1159  CB  ALA A  78      13.032  44.142  -6.344  1.00 89.34           C  
ATOM   1160  HB1 ALA A  78      13.011  44.312  -5.268  1.00 89.34           H  
ATOM   1161  HB2 ALA A  78      13.143  45.103  -6.847  1.00 89.34           H  
ATOM   1162  HB3 ALA A  78      12.093  43.682  -6.651  1.00 89.34           H  
ATOM   1163  O   ALA A  78      16.230  44.348  -7.345  1.00 89.34           O  
ATOM   1164  N   ARG A  79      15.997  43.874  -5.165  1.00 87.05           N  
ATOM   1165  H   ARG A  79      15.372  43.535  -4.447  1.00 87.05           H  
ATOM   1166  CA  ARG A  79      17.320  44.392  -4.778  1.00 87.05           C  
ATOM   1167  HA  ARG A  79      17.402  45.413  -5.151  1.00 87.05           H  
ATOM   1168  C   ARG A  79      18.459  43.582  -5.403  1.00 87.05           C  
ATOM   1169  CB  ARG A  79      17.411  44.415  -3.249  1.00 87.05           C  
ATOM   1170  HB2 ARG A  79      17.551  43.402  -2.871  1.00 87.05           H  
ATOM   1171  HB3 ARG A  79      16.467  44.796  -2.860  1.00 87.05           H  
ATOM   1172  O   ARG A  79      19.468  44.160  -5.824  1.00 87.05           O  
ATOM   1173  CG  ARG A  79      18.549  45.324  -2.754  1.00 87.05           C  
ATOM   1174  HG2 ARG A  79      18.365  46.346  -3.084  1.00 87.05           H  
ATOM   1175  HG3 ARG A  79      19.496  44.989  -3.178  1.00 87.05           H  
ATOM   1176  CD  ARG A  79      18.668  45.299  -1.226  1.00 87.05           C  
ATOM   1177  HD2 ARG A  79      19.448  45.997  -0.923  1.00 87.05           H  
ATOM   1178  HD3 ARG A  79      18.953  44.292  -0.922  1.00 87.05           H  
ATOM   1179  NE  ARG A  79      17.400  45.673  -0.586  1.00 87.05           N  
ATOM   1180  HE  ARG A  79      16.766  46.224  -1.147  1.00 87.05           H  
ATOM   1181  NH1 ARG A  79      17.793  44.873   1.527  1.00 87.05           N  
ATOM   1182 HH11 ARG A  79      18.760  44.726   1.276  1.00 87.05           H  
ATOM   1183 HH12 ARG A  79      17.439  44.655   2.447  1.00 87.05           H  
ATOM   1184  NH2 ARG A  79      15.746  45.573   0.943  1.00 87.05           N  
ATOM   1185 HH21 ARG A  79      15.363  45.331   1.846  1.00 87.05           H  
ATOM   1186 HH22 ARG A  79      15.153  45.982   0.235  1.00 87.05           H  
ATOM   1187  CZ  ARG A  79      16.989  45.371   0.626  1.00 87.05           C  
ATOM   1188  N   ARG A  80      18.292  42.257  -5.514  1.00 87.69           N  
ATOM   1189  H   ARG A  80      17.452  41.853  -5.124  1.00 87.69           H  
ATOM   1190  CA  ARG A  80      19.228  41.389  -6.244  1.00 87.69           C  
ATOM   1191  HA  ARG A  80      20.225  41.535  -5.829  1.00 87.69           H  
ATOM   1192  C   ARG A  80      19.308  41.793  -7.714  1.00 87.69           C  
ATOM   1193  CB  ARG A  80      18.828  39.909  -6.084  1.00 87.69           C  
ATOM   1194  HB2 ARG A  80      17.814  39.755  -6.455  1.00 87.69           H  
ATOM   1195  HB3 ARG A  80      18.835  39.637  -5.029  1.00 87.69           H  
ATOM   1196  O   ARG A  80      20.406  42.049  -8.201  1.00 87.69           O  
ATOM   1197  CG  ARG A  80      19.745  38.956  -6.865  1.00 87.69           C  
ATOM   1198  HG2 ARG A  80      19.298  37.962  -6.871  1.00 87.69           H  
ATOM   1199  HG3 ARG A  80      19.827  39.265  -7.907  1.00 87.69           H  
ATOM   1200  CD  ARG A  80      21.140  38.890  -6.240  1.00 87.69           C  
ATOM   1201  HD2 ARG A  80      21.049  38.575  -5.200  1.00 87.69           H  
ATOM   1202  HD3 ARG A  80      21.591  39.882  -6.281  1.00 87.69           H  
ATOM   1203  NE  ARG A  80      21.991  37.936  -6.963  1.00 87.69           N  
ATOM   1204  HE  ARG A  80      21.522  37.286  -7.577  1.00 87.69           H  
ATOM   1205  NH1 ARG A  80      24.027  38.664  -6.182  1.00 87.69           N  
ATOM   1206 HH11 ARG A  80      25.029  38.609  -6.298  1.00 87.69           H  
ATOM   1207 HH12 ARG A  80      23.572  39.283  -5.527  1.00 87.69           H  
ATOM   1208  NH2 ARG A  80      23.958  37.172  -7.803  1.00 87.69           N  
ATOM   1209 HH21 ARG A  80      23.430  36.491  -8.330  1.00 87.69           H  
ATOM   1210 HH22 ARG A  80      24.516  37.737  -8.427  1.00 87.69           H  
ATOM   1211  CZ  ARG A  80      23.308  37.922  -6.973  1.00 87.69           C  
ATOM   1212  N   ILE A  81      18.164  41.925  -8.381  1.00 88.30           N  
ATOM   1213  H   ILE A  81      17.310  41.679  -7.901  1.00 88.30           H  
ATOM   1214  CA  ILE A  81      18.072  42.344  -9.787  1.00 88.30           C  
ATOM   1215  HA  ILE A  81      18.623  41.635 -10.405  1.00 88.30           H  
ATOM   1216  C   ILE A  81      18.733  43.718  -9.998  1.00 88.30           C  
ATOM   1217  CB  ILE A  81      16.589  42.316 -10.226  1.00 88.30           C  
ATOM   1218  HB  ILE A  81      15.999  42.847  -9.480  1.00 88.30           H  
ATOM   1219  O   ILE A  81      19.514  43.888 -10.933  1.00 88.30           O  
ATOM   1220  CG1 ILE A  81      16.086  40.854 -10.300  1.00 88.30           C  
ATOM   1221 HG12 ILE A  81      16.551  40.353 -11.149  1.00 88.30           H  
ATOM   1222 HG13 ILE A  81      16.383  40.312  -9.402  1.00 88.30           H  
ATOM   1223  CG2 ILE A  81      16.377  43.023 -11.575  1.00 88.30           C  
ATOM   1224 HG21 ILE A  81      16.952  42.533 -12.361  1.00 88.30           H  
ATOM   1225 HG22 ILE A  81      16.671  44.071 -11.516  1.00 88.30           H  
ATOM   1226 HG23 ILE A  81      15.320  43.004 -11.841  1.00 88.30           H  
ATOM   1227  CD1 ILE A  81      14.563  40.723 -10.423  1.00 88.30           C  
ATOM   1228 HD11 ILE A  81      14.215  41.111 -11.380  1.00 88.30           H  
ATOM   1229 HD12 ILE A  81      14.076  41.258  -9.608  1.00 88.30           H  
ATOM   1230 HD13 ILE A  81      14.297  39.668 -10.361  1.00 88.30           H  
ATOM   1231  N   ARG A  82      18.503  44.691  -9.101  1.00 85.11           N  
ATOM   1232  H   ARG A  82      17.810  44.512  -8.388  1.00 85.11           H  
ATOM   1233  CA  ARG A  82      19.139  46.024  -9.161  1.00 85.11           C  
ATOM   1234  HA  ARG A  82      18.876  46.488 -10.112  1.00 85.11           H  
ATOM   1235  C   ARG A  82      20.662  45.940  -9.117  1.00 85.11           C  
ATOM   1236  CB  ARG A  82      18.635  46.902  -7.998  1.00 85.11           C  
ATOM   1237  HB2 ARG A  82      19.015  46.511  -7.054  1.00 85.11           H  
ATOM   1238  HB3 ARG A  82      17.546  46.859  -7.957  1.00 85.11           H  
ATOM   1239  O   ARG A  82      21.344  46.666  -9.837  1.00 85.11           O  
ATOM   1240  CG  ARG A  82      19.075  48.369  -8.154  1.00 85.11           C  
ATOM   1241  HG2 ARG A  82      20.163  48.438  -8.138  1.00 85.11           H  
ATOM   1242  HG3 ARG A  82      18.726  48.733  -9.121  1.00 85.11           H  
ATOM   1243  CD  ARG A  82      18.497  49.290  -7.066  1.00 85.11           C  
ATOM   1244  HD2 ARG A  82      17.413  49.183  -7.063  1.00 85.11           H  
ATOM   1245  HD3 ARG A  82      18.711  50.326  -7.329  1.00 85.11           H  
ATOM   1246  NE  ARG A  82      19.003  49.012  -5.706  1.00 85.11           N  
ATOM   1247  HE  ARG A  82      18.316  48.721  -5.024  1.00 85.11           H  
ATOM   1248  NH1 ARG A  82      21.084  49.972  -5.895  1.00 85.11           N  
ATOM   1249 HH11 ARG A  82      21.984  50.190  -5.489  1.00 85.11           H  
ATOM   1250 HH12 ARG A  82      20.871  50.177  -6.860  1.00 85.11           H  
ATOM   1251  NH2 ARG A  82      20.398  49.091  -3.946  1.00 85.11           N  
ATOM   1252 HH21 ARG A  82      21.258  49.363  -3.491  1.00 85.11           H  
ATOM   1253 HH22 ARG A  82      19.592  48.807  -3.407  1.00 85.11           H  
ATOM   1254  CZ  ARG A  82      20.168  49.355  -5.197  1.00 85.11           C  
ATOM   1255  N   THR A  83      21.181  45.083  -8.242  1.00 81.57           N  
ATOM   1256  H   THR A  83      20.541  44.505  -7.716  1.00 81.57           H  
ATOM   1257  CA  THR A  83      22.624  44.898  -8.065  1.00 81.57           C  
ATOM   1258  HA  THR A  83      23.083  45.871  -7.888  1.00 81.57           H  
ATOM   1259  C   THR A  83      23.249  44.326  -9.332  1.00 81.57           C  
ATOM   1260  CB  THR A  83      22.924  44.006  -6.854  1.00 81.57           C  
ATOM   1261  HB  THR A  83      22.546  42.999  -7.029  1.00 81.57           H  
ATOM   1262  O   THR A  83      24.230  44.885  -9.812  1.00 81.57           O  
ATOM   1263  CG2 THR A  83      24.422  43.934  -6.551  1.00 81.57           C  
ATOM   1264 HG21 THR A  83      24.824  44.937  -6.408  1.00 81.57           H  
ATOM   1265 HG22 THR A  83      24.947  43.449  -7.374  1.00 81.57           H  
ATOM   1266 HG23 THR A  83      24.581  43.347  -5.646  1.00 81.57           H  
ATOM   1267  OG1 THR A  83      22.290  44.541  -5.708  1.00 81.57           O  
ATOM   1268  HG1 THR A  83      21.346  44.397  -5.800  1.00 81.57           H  
ATOM   1269  N   GLU A  84      22.635  43.289  -9.906  1.00 80.90           N  
ATOM   1270  H   GLU A  84      21.815  42.899  -9.463  1.00 80.90           H  
ATOM   1271  CA  GLU A  84      23.091  42.650 -11.148  1.00 80.90           C  
ATOM   1272  HA  GLU A  84      24.113  42.290 -11.024  1.00 80.90           H  
ATOM   1273  C   GLU A  84      23.116  43.636 -12.330  1.00 80.90           C  
ATOM   1274  CB  GLU A  84      22.182  41.446 -11.450  1.00 80.90           C  
ATOM   1275  HB2 GLU A  84      21.142  41.764 -11.389  1.00 80.90           H  
ATOM   1276  HB3 GLU A  84      22.360  41.114 -12.473  1.00 80.90           H  
ATOM   1277  O   GLU A  84      24.119  43.733 -13.036  1.00 80.90           O  
ATOM   1278  CG  GLU A  84      22.388  40.257 -10.493  1.00 80.90           C  
ATOM   1279  HG2 GLU A  84      21.596  39.531 -10.676  1.00 80.90           H  
ATOM   1280  HG3 GLU A  84      22.281  40.598  -9.463  1.00 80.90           H  
ATOM   1281  CD  GLU A  84      23.743  39.553 -10.668  1.00 80.90           C  
ATOM   1282  OE1 GLU A  84      24.272  39.053  -9.643  1.00 80.90           O  
ATOM   1283  OE2 GLU A  84      24.232  39.479 -11.810  1.00 80.90           O  
ATOM   1284  N   LEU A  85      22.070  44.459 -12.484  1.00 77.64           N  
ATOM   1285  H   LEU A  85      21.268  44.315 -11.888  1.00 77.64           H  
ATOM   1286  CA  LEU A  85      21.984  45.466 -13.553  1.00 77.64           C  
ATOM   1287  HA  LEU A  85      22.217  44.986 -14.504  1.00 77.64           H  
ATOM   1288  C   LEU A  85      22.988  46.625 -13.402  1.00 77.64           C  
ATOM   1289  CB  LEU A  85      20.547  46.021 -13.592  1.00 77.64           C  
ATOM   1290  HB2 LEU A  85      20.527  46.901 -14.235  1.00 77.64           H  
ATOM   1291  HB3 LEU A  85      20.276  46.338 -12.585  1.00 77.64           H  
ATOM   1292  O   LEU A  85      23.404  47.222 -14.394  1.00 77.64           O  
ATOM   1293  CG  LEU A  85      19.491  45.026 -14.109  1.00 77.64           C  
ATOM   1294  HG  LEU A  85      19.582  44.079 -13.578  1.00 77.64           H  
ATOM   1295  CD1 LEU A  85      18.089  45.588 -13.863  1.00 77.64           C  
ATOM   1296 HD11 LEU A  85      17.958  45.795 -12.801  1.00 77.64           H  
ATOM   1297 HD12 LEU A  85      17.947  46.497 -14.447  1.00 77.64           H  
ATOM   1298 HD13 LEU A  85      17.350  44.847 -14.167  1.00 77.64           H  
ATOM   1299  CD2 LEU A  85      19.636  44.771 -15.609  1.00 77.64           C  
ATOM   1300 HD21 LEU A  85      18.853  44.091 -15.943  1.00 77.64           H  
ATOM   1301 HD22 LEU A  85      19.568  45.702 -16.171  1.00 77.64           H  
ATOM   1302 HD23 LEU A  85      20.593  44.295 -15.821  1.00 77.64           H  
ATOM   1303  N   GLY A  86      23.363  46.997 -12.174  1.00 63.57           N  
ATOM   1304  H   GLY A  86      22.998  46.475 -11.391  1.00 63.57           H  
ATOM   1305  CA  GLY A  86      24.262  48.129 -11.922  1.00 63.57           C  
ATOM   1306  HA2 GLY A  86      23.946  48.982 -12.524  1.00 63.57           H  
ATOM   1307  HA3 GLY A  86      24.188  48.398 -10.869  1.00 63.57           H  
ATOM   1308  C   GLY A  86      25.735  47.843 -12.232  1.00 63.57           C  
ATOM   1309  O   GLY A  86      26.483  48.762 -12.574  1.00 63.57           O  
ATOM   1310  N   THR A  87      26.167  46.585 -12.119  1.00 48.56           N  
ATOM   1311  H   THR A  87      25.522  45.871 -11.811  1.00 48.56           H  
ATOM   1312  CA  THR A  87      27.570  46.186 -12.309  1.00 48.56           C  
ATOM   1313  HA  THR A  87      28.182  46.853 -11.703  1.00 48.56           H  
ATOM   1314  C   THR A  87      28.070  46.363 -13.742  1.00 48.56           C  
ATOM   1315  CB  THR A  87      27.829  44.736 -11.845  1.00 48.56           C  
ATOM   1316  HB  THR A  87      28.345  44.176 -12.625  1.00 48.56           H  
ATOM   1317  O   THR A  87      29.217  46.772 -13.922  1.00 48.56           O  
ATOM   1318  CG2 THR A  87      28.696  44.738 -10.584  1.00 48.56           C  
ATOM   1319 HG21 THR A  87      29.658  45.204 -10.797  1.00 48.56           H  
ATOM   1320 HG22 THR A  87      28.862  43.709 -10.265  1.00 48.56           H  
ATOM   1321 HG23 THR A  87      28.186  45.280  -9.787  1.00 48.56           H  
ATOM   1322  OG1 THR A  87      26.652  44.049 -11.486  1.00 48.56           O  
ATOM   1323  HG1 THR A  87      26.141  43.804 -12.261  1.00 48.56           H  
ATOM   1324  N   GLU A  88      27.235  46.133 -14.758  1.00 39.29           N  
ATOM   1325  H   GLU A  88      26.302  45.795 -14.569  1.00 39.29           H  
ATOM   1326  CA  GLU A  88      27.653  46.241 -16.166  1.00 39.29           C  
ATOM   1327  HA  GLU A  88      28.575  45.677 -16.312  1.00 39.29           H  
ATOM   1328  C   GLU A  88      27.960  47.677 -16.617  1.00 39.29           C  
ATOM   1329  CB  GLU A  88      26.583  45.647 -17.091  1.00 39.29           C  
ATOM   1330  HB2 GLU A  88      25.598  45.996 -16.781  1.00 39.29           H  
ATOM   1331  HB3 GLU A  88      26.770  46.008 -18.103  1.00 39.29           H  
ATOM   1332  O   GLU A  88      28.733  47.881 -17.548  1.00 39.29           O  
ATOM   1333  CG  GLU A  88      26.618  44.114 -17.133  1.00 39.29           C  
ATOM   1334  HG2 GLU A  88      26.269  43.723 -16.178  1.00 39.29           H  
ATOM   1335  HG3 GLU A  88      27.649  43.792 -17.276  1.00 39.29           H  
ATOM   1336  CD  GLU A  88      25.750  43.560 -18.276  1.00 39.29           C  
ATOM   1337  OE1 GLU A  88      26.116  42.487 -18.806  1.00 39.29           O  
ATOM   1338  OE2 GLU A  88      24.751  44.227 -18.631  1.00 39.29           O  
ATOM   1339  N   VAL A  89      27.415  48.701 -15.949  1.00 34.10           N  
ATOM   1340  H   VAL A  89      26.796  48.491 -15.180  1.00 34.10           H  
ATOM   1341  CA  VAL A  89      27.635  50.105 -16.350  1.00 34.10           C  
ATOM   1342  HA  VAL A  89      27.665  50.121 -17.440  1.00 34.10           H  
ATOM   1343  C   VAL A  89      29.001  50.637 -15.892  1.00 34.10           C  
ATOM   1344  CB  VAL A  89      26.464  51.023 -15.933  1.00 34.10           C  
ATOM   1345  HB  VAL A  89      26.480  51.158 -14.851  1.00 34.10           H  
ATOM   1346  O   VAL A  89      29.351  51.780 -16.193  1.00 34.10           O  
ATOM   1347  CG1 VAL A  89      26.509  52.408 -16.608  1.00 34.10           C  
ATOM   1348 HG11 VAL A  89      27.297  53.023 -16.173  1.00 34.10           H  
ATOM   1349 HG12 VAL A  89      25.569  52.937 -16.448  1.00 34.10           H  
ATOM   1350 HG13 VAL A  89      26.679  52.296 -17.679  1.00 34.10           H  
ATOM   1351  CG2 VAL A  89      25.109  50.411 -16.321  1.00 34.10           C  
ATOM   1352 HG21 VAL A  89      25.083  50.206 -17.392  1.00 34.10           H  
ATOM   1353 HG22 VAL A  89      24.943  49.479 -15.782  1.00 34.10           H  
ATOM   1354 HG23 VAL A  89      24.295  51.088 -16.060  1.00 34.10           H  
ATOM   1355  N   ARG A  90      29.832  49.836 -15.204  1.00 31.74           N  
ATOM   1356  H   ARG A  90      29.529  48.888 -15.031  1.00 31.74           H  
ATOM   1357  CA  ARG A  90      31.264  50.153 -15.066  1.00 31.74           C  
ATOM   1358  HA  ARG A  90      31.373  51.211 -14.828  1.00 31.74           H  
ATOM   1359  C   ARG A  90      31.947  49.977 -16.424  1.00 31.74           C  
ATOM   1360  CB  ARG A  90      31.933  49.337 -13.950  1.00 31.74           C  
ATOM   1361  HB2 ARG A  90      31.523  48.327 -13.925  1.00 31.74           H  
ATOM   1362  HB3 ARG A  90      33.001  49.266 -14.159  1.00 31.74           H  
ATOM   1363  O   ARG A  90      32.636  48.995 -16.672  1.00 31.74           O  
ATOM   1364  CG  ARG A  90      31.773  50.021 -12.588  1.00 31.74           C  
ATOM   1365  HG2 ARG A  90      30.719  50.042 -12.311  1.00 31.74           H  
ATOM   1366  HG3 ARG A  90      32.151  51.041 -12.653  1.00 31.74           H  
ATOM   1367  CD  ARG A  90      32.572  49.255 -11.532  1.00 31.74           C  
ATOM   1368  HD2 ARG A  90      32.123  48.269 -11.412  1.00 31.74           H  
ATOM   1369  HD3 ARG A  90      33.596  49.132 -11.887  1.00 31.74           H  
ATOM   1370  NE  ARG A  90      32.588  49.964 -10.239  1.00 31.74           N  
ATOM   1371  HE  ARG A  90      32.128  50.863 -10.214  1.00 31.74           H  
ATOM   1372  NH1 ARG A  90      33.696  48.342  -9.057  1.00 31.74           N  
ATOM   1373 HH11 ARG A  90      33.704  47.770  -9.889  1.00 31.74           H  
ATOM   1374 HH12 ARG A  90      34.070  47.978  -8.191  1.00 31.74           H  
ATOM   1375  NH2 ARG A  90      33.083  50.227  -8.029  1.00 31.74           N  
ATOM   1376 HH21 ARG A  90      32.620  51.124  -8.035  1.00 31.74           H  
ATOM   1377 HH22 ARG A  90      33.479  49.860  -7.176  1.00 31.74           H  
ATOM   1378  CZ  ARG A  90      33.121  49.511  -9.119  1.00 31.74           C  
ATOM   1379  N   GLY A  91      31.726  50.961 -17.292  1.00 30.00           N  
ATOM   1380  H   GLY A  91      31.048  51.662 -17.026  1.00 30.00           H  
ATOM   1381  CA  GLY A  91      32.384  51.082 -18.579  1.00 30.00           C  
ATOM   1382  HA2 GLY A  91      32.054  51.988 -19.087  1.00 30.00           H  
ATOM   1383  HA3 GLY A  91      32.120  50.220 -19.191  1.00 30.00           H  
ATOM   1384  C   GLY A  91      33.899  51.133 -18.419  1.00 30.00           C  
ATOM   1385  O   GLY A  91      34.423  51.575 -17.390  1.00 30.00           O  
ATOM   1386  N   GLU A  92      34.590  50.670 -19.455  1.00 30.54           N  
ATOM   1387  H   GLU A  92      34.092  50.296 -20.250  1.00 30.54           H  
ATOM   1388  CA  GLU A  92      36.045  50.686 -19.531  1.00 30.54           C  
ATOM   1389  HA  GLU A  92      36.445  50.021 -18.766  1.00 30.54           H  
ATOM   1390  C   GLU A  92      36.574  52.098 -19.273  1.00 30.54           C  
ATOM   1391  CB  GLU A  92      36.511  50.180 -20.904  1.00 30.54           C  
ATOM   1392  HB2 GLU A  92      35.940  50.685 -21.682  1.00 30.54           H  
ATOM   1393  HB3 GLU A  92      37.565  50.426 -21.029  1.00 30.54           H  
ATOM   1394  O   GLU A  92      36.218  53.061 -19.959  1.00 30.54           O  
ATOM   1395  CG  GLU A  92      36.356  48.657 -21.028  1.00 30.54           C  
ATOM   1396  HG2 GLU A  92      36.951  48.185 -20.245  1.00 30.54           H  
ATOM   1397  HG3 GLU A  92      35.312  48.391 -20.863  1.00 30.54           H  
ATOM   1398  CD  GLU A  92      36.791  48.131 -22.403  1.00 30.54           C  
ATOM   1399  OE1 GLU A  92      37.366  47.020 -22.440  1.00 30.54           O  
ATOM   1400  OE2 GLU A  92      36.547  48.839 -23.407  1.00 30.54           O  
ATOM   1401  N   ALA A  93      37.429  52.222 -18.256  1.00 35.63           N  
ATOM   1402  H   ALA A  93      37.662  51.400 -17.717  1.00 35.63           H  
ATOM   1403  CA  ALA A  93      38.145  53.455 -17.994  1.00 35.63           C  
ATOM   1404  HA  ALA A  93      37.408  54.227 -17.774  1.00 35.63           H  
ATOM   1405  C   ALA A  93      38.958  53.814 -19.254  1.00 35.63           C  
ATOM   1406  CB  ALA A  93      39.035  53.269 -16.759  1.00 35.63           C  
ATOM   1407  HB1 ALA A  93      39.573  54.195 -16.557  1.00 35.63           H  
ATOM   1408  HB2 ALA A  93      38.420  53.014 -15.896  1.00 35.63           H  
ATOM   1409  HB3 ALA A  93      39.757  52.472 -16.939  1.00 35.63           H  
ATOM   1410  O   ALA A  93      39.761  52.989 -19.701  1.00 35.63           O  
ATOM   1411  N   PRO A  94      38.761  55.007 -19.847  1.00 36.40           N  
ATOM   1412  CA  PRO A  94      39.481  55.385 -21.050  1.00 36.40           C  
ATOM   1413  HA  PRO A  94      39.208  54.689 -21.843  1.00 36.40           H  
ATOM   1414  C   PRO A  94      40.991  55.301 -20.809  1.00 36.40           C  
ATOM   1415  CB  PRO A  94      39.007  56.789 -21.439  1.00 36.40           C  
ATOM   1416  HB2 PRO A  94      39.845  57.482 -21.512  1.00 36.40           H  
ATOM   1417  HB3 PRO A  94      38.482  56.745 -22.393  1.00 36.40           H  
ATOM   1418  O   PRO A  94      41.494  55.734 -19.771  1.00 36.40           O  
ATOM   1419  CG  PRO A  94      38.044  57.237 -20.336  1.00 36.40           C  
ATOM   1420  HG2 PRO A  94      38.501  58.038 -19.754  1.00 36.40           H  
ATOM   1421  HG3 PRO A  94      37.102  57.580 -20.764  1.00 36.40           H  
ATOM   1422  CD  PRO A  94      37.811  56.024 -19.440  1.00 36.40           C  
ATOM   1423  HD2 PRO A  94      36.796  55.653 -19.579  1.00 36.40           H  
ATOM   1424  HD3 PRO A  94      37.970  56.303 -18.399  1.00 36.40           H  
ATOM   1425  N   SER A  95      41.703  54.709 -21.769  1.00 39.18           N  
ATOM   1426  H   SER A  95      41.193  54.333 -22.556  1.00 39.18           H  
ATOM   1427  CA  SER A  95      43.146  54.471 -21.700  1.00 39.18           C  
ATOM   1428  HA  SER A  95      43.337  53.713 -20.940  1.00 39.18           H  
ATOM   1429  C   SER A  95      43.918  55.744 -21.336  1.00 39.18           C  
ATOM   1430  CB  SER A  95      43.624  53.933 -23.052  1.00 39.18           C  
ATOM   1431  HB2 SER A  95      43.246  52.920 -23.190  1.00 39.18           H  
ATOM   1432  HB3 SER A  95      43.228  54.566 -23.847  1.00 39.18           H  
ATOM   1433  O   SER A  95      43.750  56.787 -21.969  1.00 39.18           O  
ATOM   1434  OG  SER A  95      45.036  53.934 -23.144  1.00 39.18           O  
ATOM   1435  HG  SER A  95      45.274  53.499 -23.966  1.00 39.18           H  
ATOM   1436  N   ALA A  96      44.818  55.639 -20.352  1.00 45.99           N  
ATOM   1437  H   ALA A  96      44.872  54.761 -19.856  1.00 45.99           H  
ATOM   1438  CA  ALA A  96      45.664  56.743 -19.895  1.00 45.99           C  
ATOM   1439  HA  ALA A  96      45.027  57.523 -19.480  1.00 45.99           H  
ATOM   1440  C   ALA A  96      46.499  57.377 -21.026  1.00 45.99           C  
ATOM   1441  CB  ALA A  96      46.580  56.201 -18.788  1.00 45.99           C  
ATOM   1442  HB1 ALA A  96      47.202  57.011 -18.406  1.00 45.99           H  
ATOM   1443  HB2 ALA A  96      47.224  55.415 -19.181  1.00 45.99           H  
ATOM   1444  HB3 ALA A  96      45.978  55.805 -17.970  1.00 45.99           H  
ATOM   1445  O   ALA A  96      46.768  58.577 -20.993  1.00 45.99           O  
ATOM   1446  N   LEU A  97      46.888  56.581 -22.033  1.00 50.47           N  
ATOM   1447  H   LEU A  97      46.554  55.628 -22.033  1.00 50.47           H  
ATOM   1448  CA  LEU A  97      47.727  57.018 -23.155  1.00 50.47           C  
ATOM   1449  HA  LEU A  97      48.620  57.505 -22.763  1.00 50.47           H  
ATOM   1450  C   LEU A  97      47.029  58.061 -24.039  1.00 50.47           C  
ATOM   1451  CB  LEU A  97      48.142  55.789 -23.987  1.00 50.47           C  
ATOM   1452  HB2 LEU A  97      48.499  56.125 -24.961  1.00 50.47           H  
ATOM   1453  HB3 LEU A  97      47.259  55.175 -24.164  1.00 50.47           H  
ATOM   1454  O   LEU A  97      47.660  59.035 -24.430  1.00 50.47           O  
ATOM   1455  CG  LEU A  97      49.246  54.937 -23.335  1.00 50.47           C  
ATOM   1456  HG  LEU A  97      49.035  54.815 -22.272  1.00 50.47           H  
ATOM   1457  CD1 LEU A  97      49.292  53.547 -23.971  1.00 50.47           C  
ATOM   1458 HD11 LEU A  97      48.337  53.043 -23.824  1.00 50.47           H  
ATOM   1459 HD12 LEU A  97      50.078  52.953 -23.505  1.00 50.47           H  
ATOM   1460 HD13 LEU A  97      49.493  53.635 -25.039  1.00 50.47           H  
ATOM   1461  CD2 LEU A  97      50.623  55.583 -23.503  1.00 50.47           C  
ATOM   1462 HD21 LEU A  97      51.385  54.959 -23.035  1.00 50.47           H  
ATOM   1463 HD22 LEU A  97      50.855  55.702 -24.561  1.00 50.47           H  
ATOM   1464 HD23 LEU A  97      50.638  56.564 -23.029  1.00 50.47           H  
ATOM   1465  N   ALA A  98      45.722  57.920 -24.284  1.00 47.28           N  
ATOM   1466  H   ALA A  98      45.222  57.156 -23.852  1.00 47.28           H  
ATOM   1467  CA  ALA A  98      44.980  58.833 -25.161  1.00 47.28           C  
ATOM   1468  HA  ALA A  98      45.496  58.894 -26.119  1.00 47.28           H  
ATOM   1469  C   ALA A  98      44.892  60.269 -24.601  1.00 47.28           C  
ATOM   1470  CB  ALA A  98      43.586  58.235 -25.391  1.00 47.28           C  
ATOM   1471  HB1 ALA A  98      43.678  57.248 -25.843  1.00 47.28           H  
ATOM   1472  HB2 ALA A  98      43.025  58.880 -26.068  1.00 47.28           H  
ATOM   1473  HB3 ALA A  98      43.050  58.155 -24.446  1.00 47.28           H  
ATOM   1474  O   ALA A  98      44.728  61.228 -25.354  1.00 47.28           O  
ATOM   1475  N   GLY A  99      45.024  60.433 -23.279  1.00 48.55           N  
ATOM   1476  H   GLY A  99      45.185  59.614 -22.710  1.00 48.55           H  
ATOM   1477  CA  GLY A  99      45.075  61.751 -22.643  1.00 48.55           C  
ATOM   1478  HA2 GLY A  99      44.216  62.341 -22.963  1.00 48.55           H  
ATOM   1479  HA3 GLY A  99      45.030  61.621 -21.562  1.00 48.55           H  
ATOM   1480  C   GLY A  99      46.349  62.542 -22.970  1.00 48.55           C  
ATOM   1481  O   GLY A  99      46.302  63.771 -23.007  1.00 48.55           O  
ATOM   1482  N   LEU A 100      47.471  61.856 -23.231  1.00 55.53           N  
ATOM   1483  H   LEU A 100      47.415  60.850 -23.293  1.00 55.53           H  
ATOM   1484  CA  LEU A 100      48.746  62.485 -23.597  1.00 55.53           C  
ATOM   1485  HA  LEU A 100      48.929  63.328 -22.929  1.00 55.53           H  
ATOM   1486  C   LEU A 100      48.701  63.078 -25.014  1.00 55.53           C  
ATOM   1487  CB  LEU A 100      49.891  61.462 -23.429  1.00 55.53           C  
ATOM   1488  HB2 LEU A 100      49.506  60.457 -23.604  1.00 55.53           H  
ATOM   1489  HB3 LEU A 100      50.646  61.636 -24.195  1.00 55.53           H  
ATOM   1490  O   LEU A 100      49.108  64.226 -25.189  1.00 55.53           O  
ATOM   1491  CG  LEU A 100      50.558  61.528 -22.044  1.00 55.53           C  
ATOM   1492  HG  LEU A 100      49.836  61.873 -21.304  1.00 55.53           H  
ATOM   1493  CD1 LEU A 100      51.061  60.155 -21.597  1.00 55.53           C  
ATOM   1494 HD11 LEU A 100      50.217  59.470 -21.524  1.00 55.53           H  
ATOM   1495 HD12 LEU A 100      51.772  59.768 -22.327  1.00 55.53           H  
ATOM   1496 HD13 LEU A 100      51.540  60.233 -20.621  1.00 55.53           H  
ATOM   1497  CD2 LEU A 100      51.748  62.491 -22.068  1.00 55.53           C  
ATOM   1498 HD21 LEU A 100      52.503  62.134 -22.769  1.00 55.53           H  
ATOM   1499 HD22 LEU A 100      51.410  63.476 -22.389  1.00 55.53           H  
ATOM   1500 HD23 LEU A 100      52.183  62.569 -21.071  1.00 55.53           H  
ATOM   1501  N   ASP A 101      48.137  62.353 -25.985  1.00 53.71           N  
ATOM   1502  H   ASP A 101      47.911  61.388 -25.791  1.00 53.71           H  
ATOM   1503  CA  ASP A 101      48.066  62.786 -27.393  1.00 53.71           C  
ATOM   1504  HA  ASP A 101      49.075  62.935 -27.777  1.00 53.71           H  
ATOM   1505  C   ASP A 101      47.287  64.104 -27.561  1.00 53.71           C  
ATOM   1506  CB  ASP A 101      47.375  61.700 -28.241  1.00 53.71           C  
ATOM   1507  HB2 ASP A 101      47.265  62.077 -29.258  1.00 53.71           H  
ATOM   1508  HB3 ASP A 101      46.374  61.531 -27.843  1.00 53.71           H  
ATOM   1509  O   ASP A 101      47.682  65.000 -28.311  1.00 53.71           O  
ATOM   1510  CG  ASP A 101      48.110  60.356 -28.318  1.00 53.71           C  
ATOM   1511  OD1 ASP A 101      49.331  60.320 -28.058  1.00 53.71           O  
ATOM   1512  OD2 ASP A 101      47.421  59.357 -28.627  1.00 53.71           O  
ATOM   1513  N   ALA A 102      46.178  64.262 -26.827  1.00 54.47           N  
ATOM   1514  H   ALA A 102      45.889  63.494 -26.239  1.00 54.47           H  
ATOM   1515  CA  ALA A 102      45.350  65.468 -26.894  1.00 54.47           C  
ATOM   1516  HA  ALA A 102      45.071  65.640 -27.933  1.00 54.47           H  
ATOM   1517  C   ALA A 102      46.097  66.721 -26.405  1.00 54.47           C  
ATOM   1518  CB  ALA A 102      44.075  65.227 -26.077  1.00 54.47           C  
ATOM   1519  HB1 ALA A 102      43.428  66.101 -26.142  1.00 54.47           H  
ATOM   1520  HB2 ALA A 102      43.545  64.360 -26.472  1.00 54.47           H  
ATOM   1521  HB3 ALA A 102      44.330  65.043 -25.033  1.00 54.47           H  
ATOM   1522  O   ALA A 102      45.937  67.806 -26.973  1.00 54.47           O  
ATOM   1523  N   LEU A 103      46.937  66.571 -25.374  1.00 56.15           N  
ATOM   1524  H   LEU A 103      47.077  65.642 -25.005  1.00 56.15           H  
ATOM   1525  CA  LEU A 103      47.795  67.650 -24.890  1.00 56.15           C  
ATOM   1526  HA  LEU A 103      47.171  68.519 -24.683  1.00 56.15           H  
ATOM   1527  C   LEU A 103      48.817  68.052 -25.967  1.00 56.15           C  
ATOM   1528  CB  LEU A 103      48.482  67.183 -23.592  1.00 56.15           C  
ATOM   1529  HB2 LEU A 103      47.749  66.703 -22.944  1.00 56.15           H  
ATOM   1530  HB3 LEU A 103      49.230  66.434 -23.853  1.00 56.15           H  
ATOM   1531  O   LEU A 103      49.048  69.243 -26.181  1.00 56.15           O  
ATOM   1532  CG  LEU A 103      49.167  68.319 -22.813  1.00 56.15           C  
ATOM   1533  HG  LEU A 103      49.719  68.964 -23.497  1.00 56.15           H  
ATOM   1534  CD1 LEU A 103      48.149  69.161 -22.037  1.00 56.15           C  
ATOM   1535 HD11 LEU A 103      48.665  69.958 -21.502  1.00 56.15           H  
ATOM   1536 HD12 LEU A 103      47.607  68.534 -21.330  1.00 56.15           H  
ATOM   1537 HD13 LEU A 103      47.442  69.613 -22.732  1.00 56.15           H  
ATOM   1538  CD2 LEU A 103      50.160  67.739 -21.806  1.00 56.15           C  
ATOM   1539 HD21 LEU A 103      50.621  68.546 -21.236  1.00 56.15           H  
ATOM   1540 HD22 LEU A 103      49.646  67.057 -21.129  1.00 56.15           H  
ATOM   1541 HD23 LEU A 103      50.938  67.193 -22.340  1.00 56.15           H  
ATOM   1542  N   GLU A 104      49.380  67.066 -26.672  1.00 58.18           N  
ATOM   1543  H   GLU A 104      49.123  66.114 -26.450  1.00 58.18           H  
ATOM   1544  CA  GLU A 104      50.361  67.251 -27.747  1.00 58.18           C  
ATOM   1545  HA  GLU A 104      51.201  67.825 -27.356  1.00 58.18           H  
ATOM   1546  C   GLU A 104      49.789  68.041 -28.935  1.00 58.18           C  
ATOM   1547  CB  GLU A 104      50.895  65.873 -28.185  1.00 58.18           C  
ATOM   1548  HB2 GLU A 104      50.810  65.170 -27.357  1.00 58.18           H  
ATOM   1549  HB3 GLU A 104      50.302  65.498 -29.020  1.00 58.18           H  
ATOM   1550  O   GLU A 104      50.441  68.949 -29.453  1.00 58.18           O  
ATOM   1551  CG  GLU A 104      52.376  65.953 -28.581  1.00 58.18           C  
ATOM   1552  HG2 GLU A 104      52.935  66.351 -27.734  1.00 58.18           H  
ATOM   1553  HG3 GLU A 104      52.483  66.654 -29.409  1.00 58.18           H  
ATOM   1554  CD  GLU A 104      52.977  64.597 -28.988  1.00 58.18           C  
ATOM   1555  OE1 GLU A 104      54.221  64.477 -28.886  1.00 58.18           O  
ATOM   1556  OE2 GLU A 104      52.216  63.719 -29.444  1.00 58.18           O  
ATOM   1557  N   ALA A 105      48.542  67.757 -29.327  1.00 54.75           N  
ATOM   1558  H   ALA A 105      48.091  66.960 -28.901  1.00 54.75           H  
ATOM   1559  CA  ALA A 105      47.886  68.421 -30.453  1.00 54.75           C  
ATOM   1560  HA  ALA A 105      48.597  68.480 -31.277  1.00 54.75           H  
ATOM   1561  C   ALA A 105      47.419  69.855 -30.154  1.00 54.75           C  
ATOM   1562  CB  ALA A 105      46.706  67.555 -30.901  1.00 54.75           C  
ATOM   1563  HB1 ALA A 105      47.060  66.557 -31.161  1.00 54.75           H  
ATOM   1564  HB2 ALA A 105      46.230  68.004 -31.773  1.00 54.75           H  
ATOM   1565  HB3 ALA A 105      45.977  67.474 -30.094  1.00 54.75           H  
ATOM   1566  O   ALA A 105      47.363  70.670 -31.072  1.00 54.75           O  
ATOM   1567  N   ALA A 106      47.071  70.172 -28.901  1.00 57.40           N  
ATOM   1568  H   ALA A 106      47.080  69.439 -28.206  1.00 57.40           H  
ATOM   1569  CA  ALA A 106      46.628  71.514 -28.500  1.00 57.40           C  
ATOM   1570  HA  ALA A 106      46.033  71.945 -29.305  1.00 57.40           H  
ATOM   1571  C   ALA A 106      47.799  72.479 -28.234  1.00 57.40           C  
ATOM   1572  CB  ALA A 106      45.729  71.370 -27.268  1.00 57.40           C  
ATOM   1573  HB1 ALA A 106      46.296  70.940 -26.442  1.00 57.40           H  
ATOM   1574  HB2 ALA A 106      45.351  72.349 -26.975  1.00 57.40           H  
ATOM   1575  HB3 ALA A 106      44.888  70.717 -27.500  1.00 57.40           H  
ATOM   1576  O   ALA A 106      47.657  73.696 -28.373  1.00 57.40           O  
ATOM   1577  N   LEU A 107      48.975  71.940 -27.895  1.00 57.72           N  
ATOM   1578  H   LEU A 107      49.009  70.937 -27.777  1.00 57.72           H  
ATOM   1579  CA  LEU A 107      50.213  72.691 -27.659  1.00 57.72           C  
ATOM   1580  HA  LEU A 107      50.073  73.269 -26.745  1.00 57.72           H  
ATOM   1581  C   LEU A 107      50.592  73.724 -28.751  1.00 57.72           C  
ATOM   1582  CB  LEU A 107      51.354  71.674 -27.431  1.00 57.72           C  
ATOM   1583  HB2 LEU A 107      51.084  70.722 -27.887  1.00 57.72           H  
ATOM   1584  HB3 LEU A 107      52.262  72.013 -27.929  1.00 57.72           H  
ATOM   1585  O   LEU A 107      51.058  74.805 -28.378  1.00 57.72           O  
ATOM   1586  CG  LEU A 107      51.662  71.434 -25.944  1.00 57.72           C  
ATOM   1587  HG  LEU A 107      50.737  71.432 -25.366  1.00 57.72           H  
ATOM   1588  CD1 LEU A 107      52.371  70.098 -25.726  1.00 57.72           C  
ATOM   1589 HD11 LEU A 107      52.678  70.001 -24.685  1.00 57.72           H  
ATOM   1590 HD12 LEU A 107      53.240  70.015 -26.378  1.00 57.72           H  
ATOM   1591 HD13 LEU A 107      51.674  69.288 -25.944  1.00 57.72           H  
ATOM   1592  CD2 LEU A 107      52.582  72.537 -25.415  1.00 57.72           C  
ATOM   1593 HD21 LEU A 107      52.759  72.382 -24.350  1.00 57.72           H  
ATOM   1594 HD22 LEU A 107      52.111  73.509 -25.558  1.00 57.72           H  
ATOM   1595 HD23 LEU A 107      53.534  72.515 -25.944  1.00 57.72           H  
ATOM   1596  N   PRO A 108      50.414  73.477 -30.069  1.00 58.09           N  
ATOM   1597  CA  PRO A 108      50.837  74.404 -31.121  1.00 58.09           C  
ATOM   1598  HA  PRO A 108      51.902  74.603 -31.000  1.00 58.09           H  
ATOM   1599  C   PRO A 108      50.079  75.735 -31.124  1.00 58.09           C  
ATOM   1600  CB  PRO A 108      50.603  73.676 -32.454  1.00 58.09           C  
ATOM   1601  HB2 PRO A 108      49.655  73.986 -32.894  1.00 58.09           H  
ATOM   1602  HB3 PRO A 108      51.417  73.855 -33.156  1.00 58.09           H  
ATOM   1603  O   PRO A 108      50.669  76.764 -31.470  1.00 58.09           O  
ATOM   1604  CG  PRO A 108      50.506  72.204 -32.074  1.00 58.09           C  
ATOM   1605  HG2 PRO A 108      51.503  71.767 -32.015  1.00 58.09           H  
ATOM   1606  HG3 PRO A 108      49.875  71.643 -32.763  1.00 58.09           H  
ATOM   1607  CD  PRO A 108      49.898  72.273 -30.684  1.00 58.09           C  
ATOM   1608  HD2 PRO A 108      50.146  71.371 -30.124  1.00 58.09           H  
ATOM   1609  HD3 PRO A 108      48.820  72.407 -30.776  1.00 58.09           H  
ATOM   1610  N   GLU A 109      48.792  75.722 -30.763  1.00 56.69           N  
ATOM   1611  H   GLU A 109      48.376  74.853 -30.457  1.00 56.69           H  
ATOM   1612  CA  GLU A 109      47.933  76.914 -30.793  1.00 56.69           C  
ATOM   1613  HA  GLU A 109      48.205  77.521 -31.657  1.00 56.69           H  
ATOM   1614  C   GLU A 109      48.129  77.818 -29.572  1.00 56.69           C  
ATOM   1615  CB  GLU A 109      46.451  76.541 -30.954  1.00 56.69           C  
ATOM   1616  HB2 GLU A 109      46.138  75.891 -30.138  1.00 56.69           H  
ATOM   1617  HB3 GLU A 109      45.888  77.472 -30.885  1.00 56.69           H  
ATOM   1618  O   GLU A 109      47.717  78.978 -29.595  1.00 56.69           O  
ATOM   1619  CG  GLU A 109      46.154  75.862 -32.305  1.00 56.69           C  
ATOM   1620  HG2 GLU A 109      46.957  76.106 -33.002  1.00 56.69           H  
ATOM   1621  HG3 GLU A 109      46.167  74.781 -32.165  1.00 56.69           H  
ATOM   1622  CD  GLU A 109      44.821  76.293 -32.949  1.00 56.69           C  
ATOM   1623  OE1 GLU A 109      44.709  76.114 -34.184  1.00 56.69           O  
ATOM   1624  OE2 GLU A 109      43.940  76.829 -32.239  1.00 56.69           O  
ATOM   1625  N   VAL A 110      48.817  77.331 -28.531  1.00 57.83           N  
ATOM   1626  H   VAL A 110      49.134  76.373 -28.570  1.00 57.83           H  
ATOM   1627  CA  VAL A 110      49.129  78.133 -27.343  1.00 57.83           C  
ATOM   1628  HA  VAL A 110      48.176  78.444 -26.914  1.00 57.83           H  
ATOM   1629  C   VAL A 110      49.956  79.362 -27.767  1.00 57.83           C  
ATOM   1630  CB  VAL A 110      49.851  77.313 -26.259  1.00 57.83           C  
ATOM   1631  HB  VAL A 110      50.805  76.960 -26.649  1.00 57.83           H  
ATOM   1632  O   VAL A 110      51.016  79.191 -28.391  1.00 57.83           O  
ATOM   1633  CG1 VAL A 110      50.120  78.169 -25.014  1.00 57.83           C  
ATOM   1634 HG11 VAL A 110      50.683  77.588 -24.283  1.00 57.83           H  
ATOM   1635 HG12 VAL A 110      49.183  78.500 -24.568  1.00 57.83           H  
ATOM   1636 HG13 VAL A 110      50.719  79.044 -25.267  1.00 57.83           H  
ATOM   1637  CG2 VAL A 110      49.009  76.105 -25.822  1.00 57.83           C  
ATOM   1638 HG21 VAL A 110      49.540  75.543 -25.054  1.00 57.83           H  
ATOM   1639 HG22 VAL A 110      48.834  75.440 -26.667  1.00 57.83           H  
ATOM   1640 HG23 VAL A 110      48.048  76.437 -25.429  1.00 57.83           H  
ATOM   1641  N   PRO A 111      49.510  80.600 -27.462  1.00 63.22           N  
ATOM   1642  CA  PRO A 111      50.189  81.836 -27.854  1.00 63.22           C  
ATOM   1643  HA  PRO A 111      50.095  81.950 -28.934  1.00 63.22           H  
ATOM   1644  C   PRO A 111      51.667  81.842 -27.453  1.00 63.22           C  
ATOM   1645  CB  PRO A 111      49.431  82.968 -27.152  1.00 63.22           C  
ATOM   1646  HB2 PRO A 111      49.872  83.165 -26.175  1.00 63.22           H  
ATOM   1647  HB3 PRO A 111      49.414  83.878 -27.751  1.00 63.22           H  
ATOM   1648  O   PRO A 111      52.024  81.324 -26.401  1.00 63.22           O  
ATOM   1649  CG  PRO A 111      48.031  82.397 -26.951  1.00 63.22           C  
ATOM   1650  HG2 PRO A 111      47.530  82.844 -26.093  1.00 63.22           H  
ATOM   1651  HG3 PRO A 111      47.444  82.540 -27.859  1.00 63.22           H  
ATOM   1652  CD  PRO A 111      48.283  80.911 -26.740  1.00 63.22           C  
ATOM   1653  HD2 PRO A 111      47.431  80.350 -27.125  1.00 63.22           H  
ATOM   1654  HD3 PRO A 111      48.422  80.709 -25.678  1.00 63.22           H  
ATOM   1655  N   ALA A 112      52.541  82.441 -28.270  1.00 56.35           N  
ATOM   1656  H   ALA A 112      52.184  82.871 -29.112  1.00 56.35           H  
ATOM   1657  CA  ALA A 112      53.999  82.311 -28.130  1.00 56.35           C  
ATOM   1658  HA  ALA A 112      54.272  81.278 -28.346  1.00 56.35           H  
ATOM   1659  C   ALA A 112      54.546  82.630 -26.724  1.00 56.35           C  
ATOM   1660  CB  ALA A 112      54.662  83.217 -29.176  1.00 56.35           C  
ATOM   1661  HB1 ALA A 112      54.336  82.931 -30.176  1.00 56.35           H  
ATOM   1662  HB2 ALA A 112      54.402  84.259 -28.991  1.00 56.35           H  
ATOM   1663  HB3 ALA A 112      55.745  83.106 -29.114  1.00 56.35           H  
ATOM   1664  O   ALA A 112      55.412  81.912 -26.235  1.00 56.35           O  
ATOM   1665  N   THR A 113      54.030  83.677 -26.074  1.00 55.81           N  
ATOM   1666  H   THR A 113      53.279  84.203 -26.498  1.00 55.81           H  
ATOM   1667  CA  THR A 113      54.454  84.095 -24.727  1.00 55.81           C  
ATOM   1668  HA  THR A 113      55.541  84.166 -24.692  1.00 55.81           H  
ATOM   1669  C   THR A 113      54.049  83.095 -23.650  1.00 55.81           C  
ATOM   1670  CB  THR A 113      53.854  85.466 -24.375  1.00 55.81           C  
ATOM   1671  HB  THR A 113      53.926  85.634 -23.300  1.00 55.81           H  
ATOM   1672  O   THR A 113      54.863  82.726 -22.813  1.00 55.81           O  
ATOM   1673  CG2 THR A 113      54.590  86.597 -25.089  1.00 55.81           C  
ATOM   1674 HG21 THR A 113      54.148  87.552 -24.806  1.00 55.81           H  
ATOM   1675 HG22 THR A 113      55.639  86.591 -24.794  1.00 55.81           H  
ATOM   1676 HG23 THR A 113      54.518  86.470 -26.169  1.00 55.81           H  
ATOM   1677  OG1 THR A 113      52.497  85.542 -24.778  1.00 55.81           O  
ATOM   1678  HG1 THR A 113      51.959  85.297 -24.022  1.00 55.81           H  
ATOM   1679  N   GLU A 114      52.800  82.625 -23.686  1.00 58.90           N  
ATOM   1680  H   GLU A 114      52.195  82.895 -24.448  1.00 58.90           H  
ATOM   1681  CA  GLU A 114      52.298  81.615 -22.743  1.00 58.90           C  
ATOM   1682  HA  GLU A 114      52.547  81.897 -21.720  1.00 58.90           H  
ATOM   1683  C   GLU A 114      52.933  80.251 -22.999  1.00 58.90           C  
ATOM   1684  CB  GLU A 114      50.776  81.484 -22.870  1.00 58.90           C  
ATOM   1685  HB2 GLU A 114      50.467  80.530 -22.444  1.00 58.90           H  
ATOM   1686  HB3 GLU A 114      50.504  81.495 -23.926  1.00 58.90           H  
ATOM   1687  O   GLU A 114      53.186  79.502 -22.060  1.00 58.90           O  
ATOM   1688  CG  GLU A 114      50.041  82.598 -22.117  1.00 58.90           C  
ATOM   1689  HG2 GLU A 114      50.348  83.561 -22.525  1.00 58.90           H  
ATOM   1690  HG3 GLU A 114      50.336  82.563 -21.068  1.00 58.90           H  
ATOM   1691  CD  GLU A 114      48.513  82.473 -22.224  1.00 58.90           C  
ATOM   1692  OE1 GLU A 114      47.826  83.113 -21.397  1.00 58.90           O  
ATOM   1693  OE2 GLU A 114      48.040  81.792 -23.164  1.00 58.90           O  
ATOM   1694  N   ARG A 115      53.244  79.940 -24.262  1.00 59.38           N  
ATOM   1695  H   ARG A 115      52.962  80.595 -24.977  1.00 59.38           H  
ATOM   1696  CA  ARG A 115      53.911  78.703 -24.675  1.00 59.38           C  
ATOM   1697  HA  ARG A 115      53.289  77.856 -24.385  1.00 59.38           H  
ATOM   1698  C   ARG A 115      55.253  78.534 -23.982  1.00 59.38           C  
ATOM   1699  CB  ARG A 115      54.078  78.726 -26.195  1.00 59.38           C  
ATOM   1700  HB2 ARG A 115      54.821  79.477 -26.465  1.00 59.38           H  
ATOM   1701  HB3 ARG A 115      53.118  79.012 -26.626  1.00 59.38           H  
ATOM   1702  O   ARG A 115      55.575  77.421 -23.595  1.00 59.38           O  
ATOM   1703  CG  ARG A 115      54.494  77.376 -26.796  1.00 59.38           C  
ATOM   1704  HG2 ARG A 115      55.388  77.000 -26.298  1.00 59.38           H  
ATOM   1705  HG3 ARG A 115      53.686  76.657 -26.659  1.00 59.38           H  
ATOM   1706  CD  ARG A 115      54.797  77.524 -28.293  1.00 59.38           C  
ATOM   1707  HD2 ARG A 115      55.713  78.104 -28.405  1.00 59.38           H  
ATOM   1708  HD3 ARG A 115      54.953  76.530 -28.710  1.00 59.38           H  
ATOM   1709  NE  ARG A 115      53.697  78.203 -29.003  1.00 59.38           N  
ATOM   1710  HE  ARG A 115      52.909  78.503 -28.446  1.00 59.38           H  
ATOM   1711  NH1 ARG A 115      54.388  77.869 -31.164  1.00 59.38           N  
ATOM   1712 HH11 ARG A 115      54.172  77.939 -32.148  1.00 59.38           H  
ATOM   1713 HH12 ARG A 115      55.195  77.370 -30.820  1.00 59.38           H  
ATOM   1714  NH2 ARG A 115      52.449  78.887 -30.745  1.00 59.38           N  
ATOM   1715 HH21 ARG A 115      51.774  79.114 -30.029  1.00 59.38           H  
ATOM   1716 HH22 ARG A 115      52.024  78.480 -31.566  1.00 59.38           H  
ATOM   1717  CZ  ARG A 115      53.527  78.323 -30.299  1.00 59.38           C  
ATOM   1718  N   GLU A 116      56.010  79.612 -23.796  1.00 59.97           N  
ATOM   1719  H   GLU A 116      55.670  80.499 -24.137  1.00 59.97           H  
ATOM   1720  CA  GLU A 116      57.289  79.597 -23.077  1.00 59.97           C  
ATOM   1721  HA  GLU A 116      57.942  78.857 -23.539  1.00 59.97           H  
ATOM   1722  C   GLU A 116      57.097  79.191 -21.608  1.00 59.97           C  
ATOM   1723  CB  GLU A 116      57.930  80.993 -23.198  1.00 59.97           C  
ATOM   1724  HB2 GLU A 116      57.766  81.562 -22.283  1.00 59.97           H  
ATOM   1725  HB3 GLU A 116      57.454  81.533 -24.016  1.00 59.97           H  
ATOM   1726  O   GLU A 116      57.805  78.326 -21.093  1.00 59.97           O  
ATOM   1727  CG  GLU A 116      59.432  80.924 -23.504  1.00 59.97           C  
ATOM   1728  HG2 GLU A 116      59.577  80.252 -24.350  1.00 59.97           H  
ATOM   1729  HG3 GLU A 116      59.952  80.503 -22.644  1.00 59.97           H  
ATOM   1730  CD  GLU A 116      60.033  82.297 -23.860  1.00 59.97           C  
ATOM   1731  OE1 GLU A 116      61.148  82.299 -24.430  1.00 59.97           O  
ATOM   1732  OE2 GLU A 116      59.399  83.337 -23.568  1.00 59.97           O  
ATOM   1733  N   GLU A 117      56.077  79.750 -20.955  1.00 61.97           N  
ATOM   1734  H   GLU A 117      55.515  80.434 -21.442  1.00 61.97           H  
ATOM   1735  CA  GLU A 117      55.718  79.429 -19.574  1.00 61.97           C  
ATOM   1736  HA  GLU A 117      56.617  79.515 -18.963  1.00 61.97           H  
ATOM   1737  C   GLU A 117      55.199  77.987 -19.448  1.00 61.97           C  
ATOM   1738  CB  GLU A 117      54.674  80.452 -19.084  1.00 61.97           C  
ATOM   1739  HB2 GLU A 117      53.675  80.024 -19.165  1.00 61.97           H  
ATOM   1740  HB3 GLU A 117      54.715  81.346 -19.706  1.00 61.97           H  
ATOM   1741  O   GLU A 117      55.534  77.273 -18.498  1.00 61.97           O  
ATOM   1742  CG  GLU A 117      54.950  80.875 -17.635  1.00 61.97           C  
ATOM   1743  HG2 GLU A 117      55.958  81.286 -17.582  1.00 61.97           H  
ATOM   1744  HG3 GLU A 117      54.917  79.989 -17.001  1.00 61.97           H  
ATOM   1745  CD  GLU A 117      53.957  81.917 -17.094  1.00 61.97           C  
ATOM   1746  OE1 GLU A 117      54.237  82.434 -15.987  1.00 61.97           O  
ATOM   1747  OE2 GLU A 117      52.907  82.145 -17.733  1.00 61.97           O  
ATOM   1748  N   LEU A 118      54.430  77.532 -20.442  1.00 58.47           N  
ATOM   1749  H   LEU A 118      54.171  78.199 -21.155  1.00 58.47           H  
ATOM   1750  CA  LEU A 118      53.867  76.187 -20.529  1.00 58.47           C  
ATOM   1751  HA  LEU A 118      53.430  75.961 -19.557  1.00 58.47           H  
ATOM   1752  C   LEU A 118      54.960  75.141 -20.790  1.00 58.47           C  
ATOM   1753  CB  LEU A 118      52.744  76.199 -21.591  1.00 58.47           C  
ATOM   1754  HB2 LEU A 118      53.151  75.979 -22.578  1.00 58.47           H  
ATOM   1755  HB3 LEU A 118      52.342  77.211 -21.638  1.00 58.47           H  
ATOM   1756  O   LEU A 118      54.982  74.117 -20.109  1.00 58.47           O  
ATOM   1757  CG  LEU A 118      51.561  75.267 -21.264  1.00 58.47           C  
ATOM   1758  HG  LEU A 118      51.552  75.042 -20.198  1.00 58.47           H  
ATOM   1759  CD1 LEU A 118      50.229  75.936 -21.606  1.00 58.47           C  
ATOM   1760 HD11 LEU A 118      49.404  75.286 -21.314  1.00 58.47           H  
ATOM   1761 HD12 LEU A 118      50.134  76.881 -21.072  1.00 58.47           H  
ATOM   1762 HD13 LEU A 118      50.165  76.121 -22.678  1.00 58.47           H  
ATOM   1763  CD2 LEU A 118      51.641  73.958 -22.040  1.00 58.47           C  
ATOM   1764 HD21 LEU A 118      50.815  73.305 -21.757  1.00 58.47           H  
ATOM   1765 HD22 LEU A 118      51.590  74.155 -23.111  1.00 58.47           H  
ATOM   1766 HD23 LEU A 118      52.583  73.462 -21.805  1.00 58.47           H  
ATOM   1767  N   VAL A 119      55.920  75.435 -21.677  1.00 57.32           N  
ATOM   1768  H   VAL A 119      55.825  76.295 -22.198  1.00 57.32           H  
ATOM   1769  CA  VAL A 119      57.139  74.640 -21.896  1.00 57.32           C  
ATOM   1770  HA  VAL A 119      56.850  73.615 -22.130  1.00 57.32           H  
ATOM   1771  C   VAL A 119      57.960  74.586 -20.615  1.00 57.32           C  
ATOM   1772  CB  VAL A 119      57.981  75.169 -23.078  1.00 57.32           C  
ATOM   1773  HB  VAL A 119      58.100  76.249 -22.981  1.00 57.32           H  
ATOM   1774  O   VAL A 119      58.237  73.488 -20.157  1.00 57.32           O  
ATOM   1775  CG1 VAL A 119      59.376  74.531 -23.150  1.00 57.32           C  
ATOM   1776 HG11 VAL A 119      59.892  74.857 -24.053  1.00 57.32           H  
ATOM   1777 HG12 VAL A 119      59.984  74.841 -22.300  1.00 57.32           H  
ATOM   1778 HG13 VAL A 119      59.301  73.443 -23.156  1.00 57.32           H  
ATOM   1779  CG2 VAL A 119      57.293  74.859 -24.414  1.00 57.32           C  
ATOM   1780 HG21 VAL A 119      57.304  73.785 -24.599  1.00 57.32           H  
ATOM   1781 HG22 VAL A 119      57.818  75.370 -25.222  1.00 57.32           H  
ATOM   1782 HG23 VAL A 119      56.255  75.192 -24.401  1.00 57.32           H  
ATOM   1783  N   GLN A 120      58.254  75.710 -19.952  1.00 59.87           N  
ATOM   1784  H   GLN A 120      58.016  76.598 -20.369  1.00 59.87           H  
ATOM   1785  CA  GLN A 120      58.988  75.700 -18.674  1.00 59.87           C  
ATOM   1786  HA  GLN A 120      59.979  75.275 -18.831  1.00 59.87           H  
ATOM   1787  C   GLN A 120      58.281  74.872 -17.592  1.00 59.87           C  
ATOM   1788  CB  GLN A 120      59.120  77.127 -18.129  1.00 59.87           C  
ATOM   1789  HB2 GLN A 120      58.168  77.647 -18.228  1.00 59.87           H  
ATOM   1790  HB3 GLN A 120      59.365  77.070 -17.068  1.00 59.87           H  
ATOM   1791  O   GLN A 120      58.912  74.278 -16.709  1.00 59.87           O  
ATOM   1792  CG  GLN A 120      60.219  77.945 -18.808  1.00 59.87           C  
ATOM   1793  HG2 GLN A 120      61.180  77.448 -18.677  1.00 59.87           H  
ATOM   1794  HG3 GLN A 120      60.021  78.017 -19.878  1.00 59.87           H  
ATOM   1795  CD  GLN A 120      60.311  79.351 -18.223  1.00 59.87           C  
ATOM   1796  NE2 GLN A 120      61.064  80.230 -18.842  1.00 59.87           N  
ATOM   1797 HE21 GLN A 120      60.999  81.180 -18.505  1.00 59.87           H  
ATOM   1798 HE22 GLN A 120      61.444  80.005 -19.750  1.00 59.87           H  
ATOM   1799  OE1 GLN A 120      59.739  79.683 -17.192  1.00 59.87           O  
ATOM   1800  N   ARG A 121      56.945  74.866 -17.596  1.00 61.16           N  
ATOM   1801  H   ARG A 121      56.476  75.424 -18.295  1.00 61.16           H  
ATOM   1802  CA  ARG A 121      56.148  74.090 -16.644  1.00 61.16           C  
ATOM   1803  HA  ARG A 121      56.621  74.164 -15.665  1.00 61.16           H  
ATOM   1804  C   ARG A 121      56.165  72.597 -16.990  1.00 61.16           C  
ATOM   1805  CB  ARG A 121      54.748  74.713 -16.561  1.00 61.16           C  
ATOM   1806  HB2 ARG A 121      54.836  75.789 -16.706  1.00 61.16           H  
ATOM   1807  HB3 ARG A 121      54.111  74.313 -17.350  1.00 61.16           H  
ATOM   1808  O   ARG A 121      56.368  71.794 -16.080  1.00 61.16           O  
ATOM   1809  CG  ARG A 121      54.097  74.517 -15.192  1.00 61.16           C  
ATOM   1810  HG2 ARG A 121      53.856  73.463 -15.051  1.00 61.16           H  
ATOM   1811  HG3 ARG A 121      54.781  74.842 -14.407  1.00 61.16           H  
ATOM   1812  CD  ARG A 121      52.821  75.361 -15.128  1.00 61.16           C  
ATOM   1813  HD2 ARG A 121      52.167  75.062 -15.947  1.00 61.16           H  
ATOM   1814  HD3 ARG A 121      53.083  76.411 -15.260  1.00 61.16           H  
ATOM   1815  NE  ARG A 121      52.117  75.180 -13.847  1.00 61.16           N  
ATOM   1816  HE  ARG A 121      52.490  74.488 -13.213  1.00 61.16           H  
ATOM   1817  NH1 ARG A 121      50.386  76.626 -14.286  1.00 61.16           N  
ATOM   1818 HH11 ARG A 121      49.513  77.063 -14.028  1.00 61.16           H  
ATOM   1819 HH12 ARG A 121      50.810  76.865 -15.171  1.00 61.16           H  
ATOM   1820  NH2 ARG A 121      50.411  75.482 -12.369  1.00 61.16           N  
ATOM   1821 HH21 ARG A 121      49.529  75.915 -12.138  1.00 61.16           H  
ATOM   1822 HH22 ARG A 121      50.806  74.780 -11.759  1.00 61.16           H  
ATOM   1823  CZ  ARG A 121      50.980  75.763 -13.508  1.00 61.16           C  
ATOM   1824  N   LEU A 122      56.056  72.239 -18.271  1.00 54.42           N  
ATOM   1825  H   LEU A 122      55.896  72.969 -18.951  1.00 54.42           H  
ATOM   1826  CA  LEU A 122      56.211  70.869 -18.781  1.00 54.42           C  
ATOM   1827  HA  LEU A 122      55.541  70.206 -18.235  1.00 54.42           H  
ATOM   1828  C   LEU A 122      57.635  70.330 -18.570  1.00 54.42           C  
ATOM   1829  CB  LEU A 122      55.852  70.840 -20.281  1.00 54.42           C  
ATOM   1830  HB2 LEU A 122      56.307  71.703 -20.766  1.00 54.42           H  
ATOM   1831  HB3 LEU A 122      56.292  69.952 -20.734  1.00 54.42           H  
ATOM   1832  O   LEU A 122      57.806  69.211 -18.095  1.00 54.42           O  
ATOM   1833  CG  LEU A 122      54.343  70.826 -20.581  1.00 54.42           C  
ATOM   1834  HG  LEU A 122      53.838  71.584 -19.982  1.00 54.42           H  
ATOM   1835  CD1 LEU A 122      54.105  71.129 -22.059  1.00 54.42           C  
ATOM   1836 HD11 LEU A 122      54.600  70.384 -22.681  1.00 54.42           H  
ATOM   1837 HD12 LEU A 122      53.035  71.111 -22.270  1.00 54.42           H  
ATOM   1838 HD13 LEU A 122      54.500  72.115 -22.301  1.00 54.42           H  
ATOM   1839  CD2 LEU A 122      53.728  69.456 -20.280  1.00 54.42           C  
ATOM   1840 HD21 LEU A 122      52.666  69.476 -20.521  1.00 54.42           H  
ATOM   1841 HD22 LEU A 122      53.835  69.212 -19.223  1.00 54.42           H  
ATOM   1842 HD23 LEU A 122      54.211  68.685 -20.880  1.00 54.42           H  
ATOM   1843  N   GLU A 123      58.661  71.136 -18.839  1.00 54.90           N  
ATOM   1844  H   GLU A 123      58.459  72.017 -19.289  1.00 54.90           H  
ATOM   1845  CA  GLU A 123      60.073  70.813 -18.612  1.00 54.90           C  
ATOM   1846  HA  GLU A 123      60.347  69.929 -19.188  1.00 54.90           H  
ATOM   1847  C   GLU A 123      60.343  70.513 -17.136  1.00 54.90           C  
ATOM   1848  CB  GLU A 123      60.964  71.987 -19.041  1.00 54.90           C  
ATOM   1849  HB2 GLU A 123      60.536  72.910 -18.651  1.00 54.90           H  
ATOM   1850  HB3 GLU A 123      61.948  71.855 -18.590  1.00 54.90           H  
ATOM   1851  O   GLU A 123      61.026  69.538 -16.819  1.00 54.90           O  
ATOM   1852  CG  GLU A 123      61.162  72.093 -20.560  1.00 54.90           C  
ATOM   1853  HG2 GLU A 123      61.632  71.171 -20.904  1.00 54.90           H  
ATOM   1854  HG3 GLU A 123      60.197  72.174 -21.059  1.00 54.90           H  
ATOM   1855  CD  GLU A 123      62.049  73.291 -20.946  1.00 54.90           C  
ATOM   1856  OE1 GLU A 123      62.617  73.244 -22.059  1.00 54.90           O  
ATOM   1857  OE2 GLU A 123      62.187  74.224 -20.119  1.00 54.90           O  
ATOM   1858  N   ARG A 124      59.765  71.303 -16.215  1.00 54.27           N  
ATOM   1859  H   ARG A 124      59.253  72.108 -16.546  1.00 54.27           H  
ATOM   1860  CA  ARG A 124      59.844  71.027 -14.771  1.00 54.27           C  
ATOM   1861  HA  ARG A 124      60.892  70.909 -14.496  1.00 54.27           H  
ATOM   1862  C   ARG A 124      59.187  69.702 -14.396  1.00 54.27           C  
ATOM   1863  CB  ARG A 124      59.224  72.169 -13.953  1.00 54.27           C  
ATOM   1864  HB2 ARG A 124      58.347  72.562 -14.468  1.00 54.27           H  
ATOM   1865  HB3 ARG A 124      58.903  71.776 -12.988  1.00 54.27           H  
ATOM   1866  O   ARG A 124      59.729  68.997 -13.548  1.00 54.27           O  
ATOM   1867  CG  ARG A 124      60.239  73.286 -13.691  1.00 54.27           C  
ATOM   1868  HG2 ARG A 124      60.565  73.727 -14.633  1.00 54.27           H  
ATOM   1869  HG3 ARG A 124      61.109  72.860 -13.192  1.00 54.27           H  
ATOM   1870  CD  ARG A 124      59.648  74.370 -12.783  1.00 54.27           C  
ATOM   1871  HD2 ARG A 124      60.462  75.026 -12.472  1.00 54.27           H  
ATOM   1872  HD3 ARG A 124      59.218  73.902 -11.898  1.00 54.27           H  
ATOM   1873  NE  ARG A 124      58.629  75.169 -13.486  1.00 54.27           N  
ATOM   1874  HE  ARG A 124      58.493  74.946 -14.462  1.00 54.27           H  
ATOM   1875  NH1 ARG A 124      58.215  76.673 -11.799  1.00 54.27           N  
ATOM   1876 HH11 ARG A 124      57.767  77.522 -11.484  1.00 54.27           H  
ATOM   1877 HH12 ARG A 124      58.875  76.180 -11.215  1.00 54.27           H  
ATOM   1878  NH2 ARG A 124      57.189  76.912 -13.769  1.00 54.27           N  
ATOM   1879 HH21 ARG A 124      57.120  76.686 -14.751  1.00 54.27           H  
ATOM   1880 HH22 ARG A 124      56.813  77.799 -13.467  1.00 54.27           H  
ATOM   1881  CZ  ARG A 124      58.013  76.240 -13.015  1.00 54.27           C  
ATOM   1882  N   MET A 125      58.056  69.355 -15.013  1.00 51.49           N  
ATOM   1883  H   MET A 125      57.671  69.979 -15.708  1.00 51.49           H  
ATOM   1884  CA  MET A 125      57.410  68.057 -14.786  1.00 51.49           C  
ATOM   1885  HA  MET A 125      57.274  67.910 -13.715  1.00 51.49           H  
ATOM   1886  C   MET A 125      58.291  66.903 -15.279  1.00 51.49           C  
ATOM   1887  CB  MET A 125      56.030  68.001 -15.457  1.00 51.49           C  
ATOM   1888  HB2 MET A 125      56.097  68.320 -16.497  1.00 51.49           H  
ATOM   1889  HB3 MET A 125      55.687  66.966 -15.443  1.00 51.49           H  
ATOM   1890  O   MET A 125      58.534  65.960 -14.528  1.00 51.49           O  
ATOM   1891  CG  MET A 125      54.994  68.861 -14.730  1.00 51.49           C  
ATOM   1892  HG2 MET A 125      55.367  69.883 -14.668  1.00 51.49           H  
ATOM   1893  HG3 MET A 125      54.874  68.483 -13.714  1.00 51.49           H  
ATOM   1894  SD  MET A 125      53.363  68.911 -15.525  1.00 51.49           S  
ATOM   1895  CE  MET A 125      52.873  67.164 -15.438  1.00 51.49           C  
ATOM   1896  HE1 MET A 125      51.849  67.059 -15.796  1.00 51.49           H  
ATOM   1897  HE2 MET A 125      52.930  66.812 -14.408  1.00 51.49           H  
ATOM   1898  HE3 MET A 125      53.526  66.561 -16.069  1.00 51.49           H  
ATOM   1899  N   LEU A 126      58.837  67.009 -16.495  1.00 47.30           N  
ATOM   1900  H   LEU A 126      58.580  67.802 -17.065  1.00 47.30           H  
ATOM   1901  CA  LEU A 126      59.776  66.030 -17.054  1.00 47.30           C  
ATOM   1902  HA  LEU A 126      59.296  65.052 -17.083  1.00 47.30           H  
ATOM   1903  C   LEU A 126      61.035  65.879 -16.195  1.00 47.30           C  
ATOM   1904  CB  LEU A 126      60.164  66.461 -18.481  1.00 47.30           C  
ATOM   1905  HB2 LEU A 126      61.145  66.057 -18.731  1.00 47.30           H  
ATOM   1906  HB3 LEU A 126      60.248  67.548 -18.508  1.00 47.30           H  
ATOM   1907  O   LEU A 126      61.543  64.770 -16.035  1.00 47.30           O  
ATOM   1908  CG  LEU A 126      59.165  65.995 -19.552  1.00 47.30           C  
ATOM   1909  HG  LEU A 126      58.146  66.142 -19.194  1.00 47.30           H  
ATOM   1910  CD1 LEU A 126      59.355  66.815 -20.827  1.00 47.30           C  
ATOM   1911 HD11 LEU A 126      60.371  66.702 -21.206  1.00 47.30           H  
ATOM   1912 HD12 LEU A 126      58.649  66.479 -21.586  1.00 47.30           H  
ATOM   1913 HD13 LEU A 126      59.159  67.867 -20.619  1.00 47.30           H  
ATOM   1914  CD2 LEU A 126      59.379  64.517 -19.894  1.00 47.30           C  
ATOM   1915 HD21 LEU A 126      60.385  64.357 -20.281  1.00 47.30           H  
ATOM   1916 HD22 LEU A 126      59.228  63.898 -19.009  1.00 47.30           H  
ATOM   1917 HD23 LEU A 126      58.656  64.213 -20.651  1.00 47.30           H  
ATOM   1918  N   ALA A 127      61.534  66.972 -15.612  1.00 39.39           N  
ATOM   1919  H   ALA A 127      61.122  67.867 -15.835  1.00 39.39           H  
ATOM   1920  CA  ALA A 127      62.723  66.937 -14.768  1.00 39.39           C  
ATOM   1921  HA  ALA A 127      63.552  66.557 -15.366  1.00 39.39           H  
ATOM   1922  C   ALA A 127      62.564  65.997 -13.563  1.00 39.39           C  
ATOM   1923  CB  ALA A 127      63.065  68.361 -14.315  1.00 39.39           C  
ATOM   1924  HB1 ALA A 127      63.181  69.009 -15.183  1.00 39.39           H  
ATOM   1925  HB2 ALA A 127      63.997  68.349 -13.750  1.00 39.39           H  
ATOM   1926  HB3 ALA A 127      62.273  68.753 -13.677  1.00 39.39           H  
ATOM   1927  O   ALA A 127      63.536  65.346 -13.184  1.00 39.39           O  
ATOM   1928  N   ALA A 128      61.362  65.903 -12.982  1.00 38.98           N  
ATOM   1929  H   ALA A 128      60.594  66.433 -13.370  1.00 38.98           H  
ATOM   1930  CA  ALA A 128      61.095  65.067 -11.812  1.00 38.98           C  
ATOM   1931  HA  ALA A 128      61.870  65.249 -11.067  1.00 38.98           H  
ATOM   1932  C   ALA A 128      61.115  63.562 -12.123  1.00 38.98           C  
ATOM   1933  CB  ALA A 128      59.748  65.482 -11.214  1.00 38.98           C  
ATOM   1934  HB1 ALA A 128      59.760  66.545 -10.972  1.00 38.98           H  
ATOM   1935  HB2 ALA A 128      59.562  64.911 -10.304  1.00 38.98           H  
ATOM   1936  HB3 ALA A 128      58.946  65.284 -11.925  1.00 38.98           H  
ATOM   1937  O   ALA A 128      61.469  62.771 -11.254  1.00 38.98           O  
ATOM   1938  N   LEU A 129      60.802  63.168 -13.363  1.00 39.05           N  
ATOM   1939  H   LEU A 129      60.538  63.871 -14.038  1.00 39.05           H  
ATOM   1940  CA  LEU A 129      60.921  61.779 -13.826  1.00 39.05           C  
ATOM   1941  HA  LEU A 129      60.472  61.117 -13.085  1.00 39.05           H  
ATOM   1942  C   LEU A 129      62.376  61.325 -13.973  1.00 39.05           C  
ATOM   1943  CB  LEU A 129      60.194  61.620 -15.177  1.00 39.05           C  
ATOM   1944  HB2 LEU A 129      60.483  62.445 -15.828  1.00 39.05           H  
ATOM   1945  HB3 LEU A 129      60.521  60.702 -15.665  1.00 39.05           H  
ATOM   1946  O   LEU A 129      62.616  60.191 -14.392  1.00 39.05           O  
ATOM   1947  CG  LEU A 129      58.665  61.562 -15.076  1.00 39.05           C  
ATOM   1948  HG  LEU A 129      58.302  62.390 -14.467  1.00 39.05           H  
ATOM   1949  CD1 LEU A 129      58.069  61.690 -16.478  1.00 39.05           C  
ATOM   1950 HD11 LEU A 129      58.358  62.646 -16.915  1.00 39.05           H  
ATOM   1951 HD12 LEU A 129      56.982  61.650 -16.420  1.00 39.05           H  
ATOM   1952 HD13 LEU A 129      58.424  60.879 -17.114  1.00 39.05           H  
ATOM   1953  CD2 LEU A 129      58.190  60.237 -14.472  1.00 39.05           C  
ATOM   1954 HD21 LEU A 129      57.101  60.207 -14.466  1.00 39.05           H  
ATOM   1955 HD22 LEU A 129      58.566  59.399 -15.059  1.00 39.05           H  
ATOM   1956 HD23 LEU A 129      58.540  60.142 -13.444  1.00 39.05           H  
ATOM   1957  N   ARG A 130      63.359  62.201 -13.714  1.00 29.73           N  
ATOM   1958  H   ARG A 130      63.128  63.106 -13.330  1.00 29.73           H  
ATOM   1959  CA  ARG A 130      64.740  61.871 -14.034  1.00 29.73           C  
ATOM   1960  HA  ARG A 130      64.714  61.646 -15.101  1.00 29.73           H  
ATOM   1961  C   ARG A 130      65.178  60.615 -13.289  1.00 29.73           C  
ATOM   1962  CB  ARG A 130      65.716  63.022 -13.797  1.00 29.73           C  
ATOM   1963  HB2 ARG A 130      66.708  62.616 -13.602  1.00 29.73           H  
ATOM   1964  HB3 ARG A 130      65.410  63.609 -12.931  1.00 29.73           H  
ATOM   1965  O   ARG A 130      65.017  60.545 -12.069  1.00 29.73           O  
ATOM   1966  CG  ARG A 130      65.790  63.880 -15.061  1.00 29.73           C  
ATOM   1967  HG2 ARG A 130      64.806  64.294 -15.284  1.00 29.73           H  
ATOM   1968  HG3 ARG A 130      66.112  63.262 -15.899  1.00 29.73           H  
ATOM   1969  CD  ARG A 130      66.792  65.011 -14.865  1.00 29.73           C  
ATOM   1970  HD2 ARG A 130      67.763  64.586 -14.609  1.00 29.73           H  
ATOM   1971  HD3 ARG A 130      66.445  65.635 -14.041  1.00 29.73           H  
ATOM   1972  NE  ARG A 130      66.909  65.818 -16.091  1.00 29.73           N  
ATOM   1973  HE  ARG A 130      66.384  65.497 -16.892  1.00 29.73           H  
ATOM   1974  NH1 ARG A 130      68.258  67.453 -15.224  1.00 29.73           N  
ATOM   1975 HH11 ARG A 130      68.747  68.331 -15.326  1.00 29.73           H  
ATOM   1976 HH12 ARG A 130      68.249  66.961 -14.342  1.00 29.73           H  
ATOM   1977  NH2 ARG A 130      67.563  67.599 -17.344  1.00 29.73           N  
ATOM   1978 HH21 ARG A 130      68.039  68.486 -17.433  1.00 29.73           H  
ATOM   1979 HH22 ARG A 130      67.006  67.259 -18.115  1.00 29.73           H  
ATOM   1980  CZ  ARG A 130      67.576  66.948 -16.215  1.00 29.73           C  
ATOM   1981  N   PRO A 131      65.768  59.655 -14.022  1.00 32.83           N  
ATOM   1982  CA  PRO A 131      66.272  58.426 -13.445  1.00 32.83           C  
ATOM   1983  HA  PRO A 131      65.454  57.854 -13.006  1.00 32.83           H  
ATOM   1984  C   PRO A 131      67.276  58.804 -12.366  1.00 32.83           C  
ATOM   1985  CB  PRO A 131      66.886  57.637 -14.607  1.00 32.83           C  
ATOM   1986  HB2 PRO A 131      66.144  56.940 -14.996  1.00 32.83           H  
ATOM   1987  HB3 PRO A 131      67.785  57.098 -14.308  1.00 32.83           H  
ATOM   1988  O   PRO A 131      68.301  59.434 -12.647  1.00 32.83           O  
ATOM   1989  CG  PRO A 131      67.187  58.693 -15.668  1.00 32.83           C  
ATOM   1990  HG2 PRO A 131      68.166  59.133 -15.477  1.00 32.83           H  
ATOM   1991  HG3 PRO A 131      67.141  58.281 -16.676  1.00 32.83           H  
ATOM   1992  CD  PRO A 131      66.107  59.735 -15.434  1.00 32.83           C  
ATOM   1993  HD2 PRO A 131      65.226  59.497 -16.031  1.00 32.83           H  
ATOM   1994  HD3 PRO A 131      66.500  60.715 -15.706  1.00 32.83           H  
ATOM   1995  N   VAL A 132      66.935  58.491 -11.116  1.00 26.08           N  
ATOM   1996  H   VAL A 132      66.046  58.043 -10.943  1.00 26.08           H  
ATOM   1997  CA  VAL A 132      67.840  58.730 -10.000  1.00 26.08           C  
ATOM   1998  HA  VAL A 132      68.100  59.789  -9.996  1.00 26.08           H  
ATOM   1999  C   VAL A 132      69.093  57.916 -10.284  1.00 26.08           C  
ATOM   2000  CB  VAL A 132      67.206  58.398  -8.640  1.00 26.08           C  
ATOM   2001  HB  VAL A 132      66.883  57.357  -8.629  1.00 26.08           H  
ATOM   2002  O   VAL A 132      69.038  56.711 -10.515  1.00 26.08           O  
ATOM   2003  CG1 VAL A 132      68.204  58.624  -7.496  1.00 26.08           C  
ATOM   2004 HG11 VAL A 132      69.040  57.931  -7.587  1.00 26.08           H  
ATOM   2005 HG12 VAL A 132      67.715  58.432  -6.541  1.00 26.08           H  
ATOM   2006 HG13 VAL A 132      68.574  59.649  -7.511  1.00 26.08           H  
ATOM   2007  CG2 VAL A 132      65.990  59.301  -8.383  1.00 26.08           C  
ATOM   2008 HG21 VAL A 132      66.286  60.350  -8.400  1.00 26.08           H  
ATOM   2009 HG22 VAL A 132      65.554  59.065  -7.412  1.00 26.08           H  
ATOM   2010 HG23 VAL A 132      65.229  59.138  -9.146  1.00 26.08           H  
ATOM   2011  N   ALA A 133      70.210  58.630 -10.356  1.00 22.61           N  
ATOM   2012  H   ALA A 133      70.132  59.630 -10.237  1.00 22.61           H  
ATOM   2013  CA  ALA A 133      71.522  58.085 -10.648  1.00 22.61           C  
ATOM   2014  HA  ALA A 133      71.451  57.388 -11.483  1.00 22.61           H  
ATOM   2015  C   ALA A 133      72.033  57.319  -9.410  1.00 22.61           C  
ATOM   2016  CB  ALA A 133      72.385  59.291 -11.058  1.00 22.61           C  
ATOM   2017  HB1 ALA A 133      71.864  59.874 -11.817  1.00 22.61           H  
ATOM   2018  HB2 ALA A 133      73.319  58.942 -11.500  1.00 22.61           H  
ATOM   2019  HB3 ALA A 133      72.592  59.925 -10.197  1.00 22.61           H  
ATOM   2020  O   ALA A 133      71.298  56.743  -8.622  1.00 22.61           O  
ATOM   2021  N   GLN A 134      73.296  57.419  -9.049  1.00 22.64           N  
ATOM   2022  H   GLN A 134      73.406  57.445  -8.046  1.00 22.64           H  
ATOM   2023  CA  GLN A 134      74.397  56.748  -9.722  1.00 22.64           C  
ATOM   2024  HA  GLN A 134      74.042  56.255 -10.627  1.00 22.64           H  
ATOM   2025  C   GLN A 134      74.991  55.693  -8.781  1.00 22.64           C  
ATOM   2026  CB  GLN A 134      75.455  57.814 -10.054  1.00 22.64           C  
ATOM   2027  HB2 GLN A 134      75.005  58.806 -10.022  1.00 22.64           H  
ATOM   2028  HB3 GLN A 134      76.240  57.813  -9.299  1.00 22.64           H  
ATOM   2029  O   GLN A 134      76.098  55.237  -9.036  1.00 22.64           O  
ATOM   2030  CG  GLN A 134      76.078  57.634 -11.438  1.00 22.64           C  
ATOM   2031  HG2 GLN A 134      76.649  56.706 -11.466  1.00 22.64           H  
ATOM   2032  HG3 GLN A 134      75.289  57.583 -12.189  1.00 22.64           H  
ATOM   2033  CD  GLN A 134      77.004  58.797 -11.776  1.00 22.64           C  
ATOM   2034  NE2 GLN A 134      77.363  58.969 -13.028  1.00 22.64           N  
ATOM   2035 HE21 GLN A 134      77.085  58.307 -13.739  1.00 22.64           H  
ATOM   2036 HE22 GLN A 134      78.004  59.732 -13.191  1.00 22.64           H  
ATOM   2037  OE1 GLN A 134      77.411  59.591 -10.945  1.00 22.64           O  
ATOM   2038  N   ALA A 135      74.340  55.429  -7.637  1.00 22.28           N  
ATOM   2039  H   ALA A 135      73.366  55.688  -7.564  1.00 22.28           H  
ATOM   2040  CA  ALA A 135      75.007  55.001  -6.411  1.00 22.28           C  
ATOM   2041  HA  ALA A 135      75.945  55.549  -6.328  1.00 22.28           H  
ATOM   2042  C   ALA A 135      75.380  53.512  -6.460  1.00 22.28           C  
ATOM   2043  CB  ALA A 135      74.142  55.398  -5.206  1.00 22.28           C  
ATOM   2044  HB1 ALA A 135      74.653  55.119  -4.284  1.00 22.28           H  
ATOM   2045  HB2 ALA A 135      73.970  56.474  -5.204  1.00 22.28           H  
ATOM   2046  HB3 ALA A 135      73.185  54.877  -5.247  1.00 22.28           H  
ATOM   2047  O   ALA A 135      74.862  52.697  -5.709  1.00 22.28           O  
ATOM   2048  N   ALA A 136      76.268  53.157  -7.381  1.00 23.22           N  
ATOM   2049  H   ALA A 136      76.611  53.876  -8.002  1.00 23.22           H  
ATOM   2050  CA  ALA A 136      76.723  51.803  -7.645  1.00 23.22           C  
ATOM   2051  HA  ALA A 136      75.879  51.117  -7.583  1.00 23.22           H  
ATOM   2052  C   ALA A 136      77.783  51.328  -6.641  1.00 23.22           C  
ATOM   2053  CB  ALA A 136      77.280  51.793  -9.077  1.00 23.22           C  
ATOM   2054  HB1 ALA A 136      77.593  50.782  -9.337  1.00 23.22           H  
ATOM   2055  HB2 ALA A 136      76.512  52.118  -9.779  1.00 23.22           H  
ATOM   2056  HB3 ALA A 136      78.142  52.457  -9.146  1.00 23.22           H  
ATOM   2057  O   ALA A 136      78.242  50.198  -6.734  1.00 23.22           O  
ATOM   2058  N   ASP A 137      78.239  52.209  -5.751  1.00 19.68           N  
ATOM   2059  H   ASP A 137      77.777  53.106  -5.713  1.00 19.68           H  
ATOM   2060  CA  ASP A 137      79.649  52.190  -5.364  1.00 19.68           C  
ATOM   2061  HA  ASP A 137      80.237  51.954  -6.250  1.00 19.68           H  
ATOM   2062  C   ASP A 137      80.016  51.138  -4.312  1.00 19.68           C  
ATOM   2063  CB  ASP A 137      80.016  53.606  -4.863  1.00 19.68           C  
ATOM   2064  HB2 ASP A 137      79.221  54.305  -5.123  1.00 19.68           H  
ATOM   2065  HB3 ASP A 137      80.084  53.601  -3.775  1.00 19.68           H  
ATOM   2066  O   ASP A 137      81.134  50.631  -4.306  1.00 19.68           O  
ATOM   2067  CG  ASP A 137      81.310  54.174  -5.453  1.00 19.68           C  
ATOM   2068  OD1 ASP A 137      81.681  53.778  -6.579  1.00 19.68           O  
ATOM   2069  OD2 ASP A 137      81.868  55.086  -4.801  1.00 19.68           O  
ATOM   2070  N   ALA A 138      79.129  50.902  -3.342  1.00 19.49           N  
ATOM   2071  H   ALA A 138      78.190  51.252  -3.466  1.00 19.49           H  
ATOM   2072  CA  ALA A 138      79.578  50.519  -2.006  1.00 19.49           C  
ATOM   2073  HA  ALA A 138      80.504  51.064  -1.825  1.00 19.49           H  
ATOM   2074  C   ALA A 138      79.955  49.030  -1.830  1.00 19.49           C  
ATOM   2075  CB  ALA A 138      78.573  51.046  -0.975  1.00 19.49           C  
ATOM   2076  HB1 ALA A 138      78.960  50.918   0.036  1.00 19.49           H  
ATOM   2077  HB2 ALA A 138      77.633  50.504  -1.071  1.00 19.49           H  
ATOM   2078  HB3 ALA A 138      78.395  52.108  -1.145  1.00 19.49           H  
ATOM   2079  O   ALA A 138      79.881  48.213  -2.738  1.00 19.49           O  
ATOM   2080  N   SER A 139      80.427  48.720  -0.621  1.00 18.79           N  
ATOM   2081  H   SER A 139      80.125  49.310   0.141  1.00 18.79           H  
ATOM   2082  CA  SER A 139      81.709  48.055  -0.372  1.00 18.79           C  
ATOM   2083  HA  SER A 139      82.367  48.296  -1.207  1.00 18.79           H  
ATOM   2084  C   SER A 139      81.704  46.515  -0.280  1.00 18.79           C  
ATOM   2085  CB  SER A 139      82.305  48.716   0.882  1.00 18.79           C  
ATOM   2086  HB2 SER A 139      82.377  49.790   0.712  1.00 18.79           H  
ATOM   2087  HB3 SER A 139      83.309  48.340   1.080  1.00 18.79           H  
ATOM   2088  O   SER A 139      80.788  45.828  -0.714  1.00 18.79           O  
ATOM   2089  OG  SER A 139      81.470  48.483   1.998  1.00 18.79           O  
ATOM   2090  HG  SER A 139      81.865  48.853   2.792  1.00 18.79           H  
ATOM   2091  N   GLY A 140      82.834  45.985   0.208  1.00 16.94           N  
ATOM   2092  H   GLY A 140      83.466  46.622   0.671  1.00 16.94           H  
ATOM   2093  CA  GLY A 140      83.350  44.646  -0.064  1.00 16.94           C  
ATOM   2094  HA2 GLY A 140      84.438  44.688  -0.006  1.00 16.94           H  
ATOM   2095  HA3 GLY A 140      83.093  44.389  -1.092  1.00 16.94           H  
ATOM   2096  C   GLY A 140      82.881  43.485   0.818  1.00 16.94           C  
ATOM   2097  O   GLY A 140      81.996  43.583   1.657  1.00 16.94           O  
ATOM   2098  N   THR A 141      83.552  42.359   0.580  1.00 19.84           N  
ATOM   2099  H   THR A 141      84.352  42.434  -0.032  1.00 19.84           H  
ATOM   2100  CA  THR A 141      83.069  40.971   0.687  1.00 19.84           C  
ATOM   2101  HA  THR A 141      81.996  40.941   0.499  1.00 19.84           H  
ATOM   2102  C   THR A 141      83.309  40.230   1.999  1.00 19.84           C  
ATOM   2103  CB  THR A 141      83.811  40.140  -0.385  1.00 19.84           C  
ATOM   2104  HB  THR A 141      83.826  39.085  -0.114  1.00 19.84           H  
ATOM   2105  O   THR A 141      82.862  39.091   2.115  1.00 19.84           O  
ATOM   2106  CG2 THR A 141      83.164  40.242  -1.759  1.00 19.84           C  
ATOM   2107 HG21 THR A 141      83.157  41.278  -2.097  1.00 19.84           H  
ATOM   2108 HG22 THR A 141      83.709  39.627  -2.475  1.00 19.84           H  
ATOM   2109 HG23 THR A 141      82.136  39.883  -1.701  1.00 19.84           H  
ATOM   2110  OG1 THR A 141      85.149  40.591  -0.541  1.00 19.84           O  
ATOM   2111  HG1 THR A 141      85.579  39.970  -1.134  1.00 19.84           H  
ATOM   2112  N   GLY A 142      84.130  40.755   2.910  1.00 17.89           N  
ATOM   2113  H   GLY A 142      84.411  41.720   2.809  1.00 17.89           H  
ATOM   2114  CA  GLY A 142      84.713  39.919   3.973  1.00 17.89           C  
ATOM   2115  HA2 GLY A 142      85.185  39.045   3.524  1.00 17.89           H  
ATOM   2116  HA3 GLY A 142      85.472  40.487   4.511  1.00 17.89           H  
ATOM   2117  C   GLY A 142      83.667  39.434   4.982  1.00 17.89           C  
ATOM   2118  O   GLY A 142      82.547  39.919   5.001  1.00 17.89           O  
ATOM   2119  N   ALA A 143      83.948  38.565   5.944  1.00 19.79           N  
ATOM   2120  H   ALA A 143      83.148  38.476   6.553  1.00 19.79           H  
ATOM   2121  CA  ALA A 143      84.822  37.396   6.011  1.00 19.79           C  
ATOM   2122  HA  ALA A 143      84.860  36.914   5.034  1.00 19.79           H  
ATOM   2123  C   ALA A 143      84.047  36.458   6.972  1.00 19.79           C  
ATOM   2124  CB  ALA A 143      86.244  37.786   6.443  1.00 19.79           C  
ATOM   2125  HB1 ALA A 143      86.239  38.178   7.460  1.00 19.79           H  
ATOM   2126  HB2 ALA A 143      86.894  36.914   6.374  1.00 19.79           H  
ATOM   2127  HB3 ALA A 143      86.634  38.551   5.771  1.00 19.79           H  
ATOM   2128  O   ALA A 143      82.893  36.172   6.704  1.00 19.79           O  
ATOM   2129  N   ASN A 144      84.492  36.168   8.193  1.00 18.69           N  
ATOM   2130  H   ASN A 144      83.736  36.309   8.848  1.00 18.69           H  
ATOM   2131  CA  ASN A 144      85.085  34.868   8.515  1.00 18.69           C  
ATOM   2132  HA  ASN A 144      85.080  34.259   7.611  1.00 18.69           H  
ATOM   2133  C   ASN A 144      84.164  34.125   9.540  1.00 18.69           C  
ATOM   2134  CB  ASN A 144      86.546  35.131   8.927  1.00 18.69           C  
ATOM   2135  HB2 ASN A 144      86.960  35.947   8.335  1.00 18.69           H  
ATOM   2136  HB3 ASN A 144      86.585  35.461   9.965  1.00 18.69           H  
ATOM   2137  O   ASN A 144      83.008  34.517   9.650  1.00 18.69           O  
ATOM   2138  CG  ASN A 144      87.464  33.945   8.683  1.00 18.69           C  
ATOM   2139  ND2 ASN A 144      88.644  33.958   9.257  1.00 18.69           N  
ATOM   2140 HD21 ASN A 144      89.220  33.145   9.093  1.00 18.69           H  
ATOM   2141 HD22 ASN A 144      88.914  34.720   9.863  1.00 18.69           H  
ATOM   2142  OD1 ASN A 144      87.148  32.995   7.990  1.00 18.69           O  
ATOM   2143  N   PRO A 145      84.584  33.064  10.260  1.00 22.73           N  
ATOM   2144  CA  PRO A 145      83.938  31.758  10.291  1.00 22.73           C  
ATOM   2145  HA  PRO A 145      83.175  31.684   9.516  1.00 22.73           H  
ATOM   2146  C   PRO A 145      83.270  31.458  11.660  1.00 22.73           C  
ATOM   2147  CB  PRO A 145      85.125  30.841   9.942  1.00 22.73           C  
ATOM   2148  HB2 PRO A 145      85.319  30.912   8.871  1.00 22.73           H  
ATOM   2149  HB3 PRO A 145      84.972  29.793  10.199  1.00 22.73           H  
ATOM   2150  O   PRO A 145      82.597  32.301  12.232  1.00 22.73           O  
ATOM   2151  CG  PRO A 145      86.301  31.470  10.697  1.00 22.73           C  
ATOM   2152  HG2 PRO A 145      86.499  30.926  11.621  1.00 22.73           H  
ATOM   2153  HG3 PRO A 145      87.196  31.488  10.076  1.00 22.73           H  
ATOM   2154  CD  PRO A 145      85.802  32.878  11.028  1.00 22.73           C  
ATOM   2155  HD2 PRO A 145      85.534  32.902  12.084  1.00 22.73           H  
ATOM   2156  HD3 PRO A 145      86.580  33.632  10.908  1.00 22.73           H  
ATOM   2157  N   SER A 146      83.472  30.254  12.199  1.00 21.35           N  
ATOM   2158  H   SER A 146      84.260  29.735  11.837  1.00 21.35           H  
ATOM   2159  CA  SER A 146      82.424  29.342  12.681  1.00 21.35           C  
ATOM   2160  HA  SER A 146      81.448  29.706  12.361  1.00 21.35           H  
ATOM   2161  C   SER A 146      82.346  29.073  14.194  1.00 21.35           C  
ATOM   2162  CB  SER A 146      82.727  28.004  11.984  1.00 21.35           C  
ATOM   2163  HB2 SER A 146      82.694  28.149  10.905  1.00 21.35           H  
ATOM   2164  HB3 SER A 146      81.984  27.253  12.251  1.00 21.35           H  
ATOM   2165  O   SER A 146      81.803  28.046  14.580  1.00 21.35           O  
ATOM   2166  OG  SER A 146      84.030  27.565  12.358  1.00 21.35           O  
ATOM   2167  HG  SER A 146      83.936  27.130  13.208  1.00 21.35           H  
ATOM   2168  N   GLY A 147      83.017  29.851  15.038  1.00 19.05           N  
ATOM   2169  H   GLY A 147      83.340  30.748  14.705  1.00 19.05           H  
ATOM   2170  CA  GLY A 147      83.637  29.295  16.252  1.00 19.05           C  
ATOM   2171  HA2 GLY A 147      84.351  30.030  16.623  1.00 19.05           H  
ATOM   2172  HA3 GLY A 147      84.200  28.405  15.972  1.00 19.05           H  
ATOM   2173  C   GLY A 147      82.772  28.899  17.462  1.00 19.05           C  
ATOM   2174  O   GLY A 147      83.359  28.355  18.391  1.00 19.05           O  
ATOM   2175  N   ASP A 148      81.474  29.200  17.532  1.00 19.91           N  
ATOM   2176  H   ASP A 148      81.013  29.592  16.723  1.00 19.91           H  
ATOM   2177  CA  ASP A 148      80.816  29.346  18.849  1.00 19.91           C  
ATOM   2178  HA  ASP A 148      81.531  29.861  19.490  1.00 19.91           H  
ATOM   2179  C   ASP A 148      80.518  28.032  19.628  1.00 19.91           C  
ATOM   2180  CB  ASP A 148      79.598  30.282  18.737  1.00 19.91           C  
ATOM   2181  HB2 ASP A 148      79.001  30.187  19.644  1.00 19.91           H  
ATOM   2182  HB3 ASP A 148      78.979  29.966  17.897  1.00 19.91           H  
ATOM   2183  O   ASP A 148      80.355  26.962  19.048  1.00 19.91           O  
ATOM   2184  CG  ASP A 148      79.965  31.770  18.583  1.00 19.91           C  
ATOM   2185  OD1 ASP A 148      81.143  32.137  18.802  1.00 19.91           O  
ATOM   2186  OD2 ASP A 148      79.045  32.551  18.255  1.00 19.91           O  
ATOM   2187  N   ASP A 149      80.441  28.152  20.968  1.00 19.23           N  
ATOM   2188  H   ASP A 149      80.386  29.111  21.280  1.00 19.23           H  
ATOM   2189  CA  ASP A 149      81.143  27.282  21.950  1.00 19.23           C  
ATOM   2190  HA  ASP A 149      81.806  26.596  21.424  1.00 19.23           H  
ATOM   2191  C   ASP A 149      80.274  26.443  22.936  1.00 19.23           C  
ATOM   2192  CB  ASP A 149      82.006  28.289  22.753  1.00 19.23           C  
ATOM   2193  HB2 ASP A 149      81.338  28.935  23.323  1.00 19.23           H  
ATOM   2194  HB3 ASP A 149      82.532  28.929  22.044  1.00 19.23           H  
ATOM   2195  O   ASP A 149      80.646  25.337  23.316  1.00 19.23           O  
ATOM   2196  CG  ASP A 149      83.074  27.732  23.705  1.00 19.23           C  
ATOM   2197  OD1 ASP A 149      83.652  26.664  23.414  1.00 19.23           O  
ATOM   2198  OD2 ASP A 149      83.381  28.455  24.683  1.00 19.23           O  
ATOM   2199  N   LEU A 150      79.150  26.986  23.426  1.00 17.65           N  
ATOM   2200  H   LEU A 150      78.838  27.833  22.972  1.00 17.65           H  
ATOM   2201  CA  LEU A 150      78.482  26.592  24.699  1.00 17.65           C  
ATOM   2202  HA  LEU A 150      79.251  26.370  25.439  1.00 17.65           H  
ATOM   2203  C   LEU A 150      77.610  25.307  24.556  1.00 17.65           C  
ATOM   2204  CB  LEU A 150      77.667  27.815  25.169  1.00 17.65           C  
ATOM   2205  HB2 LEU A 150      76.898  28.001  24.419  1.00 17.65           H  
ATOM   2206  HB3 LEU A 150      77.159  27.571  26.102  1.00 17.65           H  
ATOM   2207  O   LEU A 150      77.478  24.792  23.457  1.00 17.65           O  
ATOM   2208  CG  LEU A 150      78.482  29.114  25.373  1.00 17.65           C  
ATOM   2209  HG  LEU A 150      79.137  29.294  24.521  1.00 17.65           H  
ATOM   2210  CD1 LEU A 150      77.533  30.309  25.469  1.00 17.65           C  
ATOM   2211 HD11 LEU A 150      76.856  30.180  26.313  1.00 17.65           H  
ATOM   2212 HD12 LEU A 150      78.112  31.223  25.600  1.00 17.65           H  
ATOM   2213 HD13 LEU A 150      76.956  30.390  24.548  1.00 17.65           H  
ATOM   2214  CD2 LEU A 150      79.327  29.068  26.647  1.00 17.65           C  
ATOM   2215 HD21 LEU A 150      80.059  28.264  26.566  1.00 17.65           H  
ATOM   2216 HD22 LEU A 150      78.695  28.899  27.519  1.00 17.65           H  
ATOM   2217 HD23 LEU A 150      79.871  30.006  26.760  1.00 17.65           H  
ATOM   2218  N   GLY A 151      76.903  24.690  25.518  1.00 20.93           N  
ATOM   2219  H   GLY A 151      76.509  23.836  25.150  1.00 20.93           H  
ATOM   2220  CA  GLY A 151      76.576  24.864  26.945  1.00 20.93           C  
ATOM   2221  HA2 GLY A 151      77.475  25.106  27.512  1.00 20.93           H  
ATOM   2222  HA3 GLY A 151      75.845  25.664  27.062  1.00 20.93           H  
ATOM   2223  C   GLY A 151      75.968  23.538  27.507  1.00 20.93           C  
ATOM   2224  O   GLY A 151      76.061  22.512  26.846  1.00 20.93           O  
ATOM   2225  N   GLU A 152      75.379  23.540  28.716  1.00 22.81           N  
ATOM   2226  H   GLU A 152      75.180  24.452  29.103  1.00 22.81           H  
ATOM   2227  CA  GLU A 152      75.511  22.469  29.748  1.00 22.81           C  
ATOM   2228  HA  GLU A 152      76.487  22.009  29.593  1.00 22.81           H  
ATOM   2229  C   GLU A 152      74.515  21.247  29.808  1.00 22.81           C  
ATOM   2230  CB  GLU A 152      75.566  23.172  31.126  1.00 22.81           C  
ATOM   2231  HB2 GLU A 152      75.820  22.433  31.887  1.00 22.81           H  
ATOM   2232  HB3 GLU A 152      74.570  23.563  31.334  1.00 22.81           H  
ATOM   2233  O   GLU A 152      74.088  20.707  28.797  1.00 22.81           O  
ATOM   2234  CG  GLU A 152      76.587  24.297  31.327  1.00 22.81           C  
ATOM   2235  HG2 GLU A 152      76.352  25.133  30.668  1.00 22.81           H  
ATOM   2236  HG3 GLU A 152      77.578  23.924  31.070  1.00 22.81           H  
ATOM   2237  CD  GLU A 152      76.570  24.785  32.788  1.00 22.81           C  
ATOM   2238  OE1 GLU A 152      77.647  25.194  33.276  1.00 22.81           O  
ATOM   2239  OE2 GLU A 152      75.484  24.749  33.412  1.00 22.81           O  
ATOM   2240  N   ALA A 153      74.244  20.759  31.040  1.00 19.82           N  
ATOM   2241  H   ALA A 153      74.415  21.421  31.783  1.00 19.82           H  
ATOM   2242  CA  ALA A 153      74.023  19.383  31.548  1.00 19.82           C  
ATOM   2243  HA  ALA A 153      74.601  18.680  30.948  1.00 19.82           H  
ATOM   2244  C   ALA A 153      72.532  18.915  31.542  1.00 19.82           C  
ATOM   2245  CB  ALA A 153      74.611  19.437  32.971  1.00 19.82           C  
ATOM   2246  HB1 ALA A 153      73.945  20.002  33.625  1.00 19.82           H  
ATOM   2247  HB2 ALA A 153      75.591  19.914  32.957  1.00 19.82           H  
ATOM   2248  HB3 ALA A 153      74.749  18.432  33.368  1.00 19.82           H  
ATOM   2249  O   ALA A 153      71.698  19.604  30.981  1.00 19.82           O  
ATOM   2250  N   GLY A 154      72.028  17.818  32.147  1.00 28.14           N  
ATOM   2251  H   GLY A 154      71.039  17.733  31.960  1.00 28.14           H  
ATOM   2252  CA  GLY A 154      72.627  16.666  32.845  1.00 28.14           C  
ATOM   2253  HA2 GLY A 154      73.211  17.036  33.688  1.00 28.14           H  
ATOM   2254  HA3 GLY A 154      73.294  16.141  32.162  1.00 28.14           H  
ATOM   2255  C   GLY A 154      71.642  15.622  33.447  1.00 28.14           C  
ATOM   2256  O   GLY A 154      71.992  14.452  33.487  1.00 28.14           O  
ATOM   2257  N   VAL A 155      70.474  16.018  33.974  1.00 24.01           N  
ATOM   2258  H   VAL A 155      70.203  16.979  33.823  1.00 24.01           H  
ATOM   2259  CA  VAL A 155      69.664  15.258  34.982  1.00 24.01           C  
ATOM   2260  HA  VAL A 155      70.323  14.603  35.552  1.00 24.01           H  
ATOM   2261  C   VAL A 155      68.588  14.349  34.324  1.00 24.01           C  
ATOM   2262  CB  VAL A 155      69.045  16.296  35.962  1.00 24.01           C  
ATOM   2263  HB  VAL A 155      68.259  16.845  35.445  1.00 24.01           H  
ATOM   2264  O   VAL A 155      68.573  14.213  33.108  1.00 24.01           O  
ATOM   2265  CG1 VAL A 155      68.463  15.707  37.247  1.00 24.01           C  
ATOM   2266 HG11 VAL A 155      68.320  16.469  38.013  1.00 24.01           H  
ATOM   2267 HG12 VAL A 155      69.130  14.941  37.643  1.00 24.01           H  
ATOM   2268 HG13 VAL A 155      67.469  15.301  37.059  1.00 24.01           H  
ATOM   2269  CG2 VAL A 155      70.080  17.326  36.455  1.00 24.01           C  
ATOM   2270 HG21 VAL A 155      70.909  16.811  36.939  1.00 24.01           H  
ATOM   2271 HG22 VAL A 155      69.621  18.016  37.164  1.00 24.01           H  
ATOM   2272 HG23 VAL A 155      70.457  17.930  35.630  1.00 24.01           H  
ATOM   2273  N   ASP A 156      67.539  13.877  35.012  1.00 22.65           N  
ATOM   2274  H   ASP A 156      66.705  13.963  34.448  1.00 22.65           H  
ATOM   2275  CA  ASP A 156      67.445  12.577  35.703  1.00 22.65           C  
ATOM   2276  HA  ASP A 156      68.436  12.147  35.847  1.00 22.65           H  
ATOM   2277  C   ASP A 156      66.617  11.648  34.793  1.00 22.65           C  
ATOM   2278  CB  ASP A 156      66.706  12.680  37.065  1.00 22.65           C  
ATOM   2279  HB2 ASP A 156      65.948  13.462  37.012  1.00 22.65           H  
ATOM   2280  HB3 ASP A 156      66.177  11.743  37.239  1.00 22.65           H  
ATOM   2281  O   ASP A 156      65.551  12.038  34.316  1.00 22.65           O  
ATOM   2282  CG  ASP A 156      67.602  12.892  38.291  1.00 22.65           C  
ATOM   2283  OD1 ASP A 156      68.706  12.304  38.313  1.00 22.65           O  
ATOM   2284  OD2 ASP A 156      67.170  13.621  39.215  1.00 22.65           O  
ATOM   2285  N   GLU A 157      67.100  10.427  34.559  1.00 27.15           N  
ATOM   2286  H   GLU A 157      68.007  10.206  34.945  1.00 27.15           H  
ATOM   2287  CA  GLU A 157      66.565   9.489  33.555  1.00 27.15           C  
ATOM   2288  HA  GLU A 157      66.200  10.035  32.685  1.00 27.15           H  
ATOM   2289  C   GLU A 157      65.424   8.588  34.062  1.00 27.15           C  
ATOM   2290  CB  GLU A 157      67.709   8.548  33.124  1.00 27.15           C  
ATOM   2291  HB2 GLU A 157      68.088   8.057  34.020  1.00 27.15           H  
ATOM   2292  HB3 GLU A 157      67.303   7.777  32.469  1.00 27.15           H  
ATOM   2293  O   GLU A 157      64.584   8.137  33.289  1.00 27.15           O  
ATOM   2294  CG  GLU A 157      68.875   9.223  32.385  1.00 27.15           C  
ATOM   2295  HG2 GLU A 157      68.507   9.604  31.431  1.00 27.15           H  
ATOM   2296  HG3 GLU A 157      69.230  10.070  32.971  1.00 27.15           H  
ATOM   2297  CD  GLU A 157      70.059   8.263  32.156  1.00 27.15           C  
ATOM   2298  OE1 GLU A 157      70.693   8.358  31.081  1.00 27.15           O  
ATOM   2299  OE2 GLU A 157      70.347   7.450  33.067  1.00 27.15           O  
ATOM   2300  N   LEU A 158      65.476   8.204  35.340  1.00 22.00           N  
ATOM   2301  H   LEU A 158      66.100   8.750  35.918  1.00 22.00           H  
ATOM   2302  CA  LEU A 158      65.409   6.769  35.663  1.00 22.00           C  
ATOM   2303  HA  LEU A 158      65.554   6.209  34.740  1.00 22.00           H  
ATOM   2304  C   LEU A 158      64.090   6.253  36.269  1.00 22.00           C  
ATOM   2305  CB  LEU A 158      66.616   6.484  36.586  1.00 22.00           C  
ATOM   2306  HB2 LEU A 158      66.415   6.895  37.575  1.00 22.00           H  
ATOM   2307  HB3 LEU A 158      67.472   7.030  36.189  1.00 22.00           H  
ATOM   2308  O   LEU A 158      63.931   5.042  36.391  1.00 22.00           O  
ATOM   2309  CG  LEU A 158      67.012   4.994  36.703  1.00 22.00           C  
ATOM   2310  HG  LEU A 158      66.487   4.404  35.951  1.00 22.00           H  
ATOM   2311  CD1 LEU A 158      68.514   4.823  36.465  1.00 22.00           C  
ATOM   2312 HD11 LEU A 158      68.766   5.184  35.468  1.00 22.00           H  
ATOM   2313 HD12 LEU A 158      69.081   5.394  37.200  1.00 22.00           H  
ATOM   2314 HD13 LEU A 158      68.782   3.768  36.529  1.00 22.00           H  
ATOM   2315  CD2 LEU A 158      66.705   4.427  38.093  1.00 22.00           C  
ATOM   2316 HD21 LEU A 158      65.638   4.519  38.294  1.00 22.00           H  
ATOM   2317 HD22 LEU A 158      67.264   4.972  38.854  1.00 22.00           H  
ATOM   2318 HD23 LEU A 158      66.973   3.370  38.124  1.00 22.00           H  
ATOM   2319  N   LEU A 159      63.198   7.126  36.745  1.00 22.14           N  
ATOM   2320  H   LEU A 159      63.330   8.097  36.499  1.00 22.14           H  
ATOM   2321  CA  LEU A 159      62.208   6.779  37.783  1.00 22.14           C  
ATOM   2322  HA  LEU A 159      62.784   6.345  38.601  1.00 22.14           H  
ATOM   2323  C   LEU A 159      61.175   5.669  37.445  1.00 22.14           C  
ATOM   2324  CB  LEU A 159      61.542   8.067  38.311  1.00 22.14           C  
ATOM   2325  HB2 LEU A 159      61.351   8.726  37.464  1.00 22.14           H  
ATOM   2326  HB3 LEU A 159      60.573   7.832  38.752  1.00 22.14           H  
ATOM   2327  O   LEU A 159      60.974   5.265  36.306  1.00 22.14           O  
ATOM   2328  CG  LEU A 159      62.377   8.814  39.369  1.00 22.14           C  
ATOM   2329  HG  LEU A 159      63.392   8.958  38.999  1.00 22.14           H  
ATOM   2330  CD1 LEU A 159      61.755  10.186  39.631  1.00 22.14           C  
ATOM   2331 HD11 LEU A 159      60.738  10.073  40.008  1.00 22.14           H  
ATOM   2332 HD12 LEU A 159      61.735  10.760  38.705  1.00 22.14           H  
ATOM   2333 HD13 LEU A 159      62.357  10.730  40.359  1.00 22.14           H  
ATOM   2334  CD2 LEU A 159      62.428   8.067  40.708  1.00 22.14           C  
ATOM   2335 HD21 LEU A 159      61.419   7.887  41.079  1.00 22.14           H  
ATOM   2336 HD22 LEU A 159      62.947   7.115  40.597  1.00 22.14           H  
ATOM   2337 HD23 LEU A 159      62.975   8.665  41.438  1.00 22.14           H  
ATOM   2338  N   GLU A 160      60.542   5.183  38.525  1.00 24.30           N  
ATOM   2339  H   GLU A 160      60.675   5.726  39.366  1.00 24.30           H  
ATOM   2340  CA  GLU A 160      59.945   3.857  38.769  1.00 24.30           C  
ATOM   2341  HA  GLU A 160      60.773   3.148  38.768  1.00 24.30           H  
ATOM   2342  C   GLU A 160      58.891   3.289  37.796  1.00 24.30           C  
ATOM   2343  CB  GLU A 160      59.335   3.853  40.188  1.00 24.30           C  
ATOM   2344  HB2 GLU A 160      58.533   3.117  40.236  1.00 24.30           H  
ATOM   2345  HB3 GLU A 160      58.903   4.833  40.393  1.00 24.30           H  
ATOM   2346  O   GLU A 160      57.854   3.882  37.505  1.00 24.30           O  
ATOM   2347  CG  GLU A 160      60.360   3.484  41.270  1.00 24.30           C  
ATOM   2348  HG2 GLU A 160      60.703   2.467  41.080  1.00 24.30           H  
ATOM   2349  HG3 GLU A 160      61.220   4.148  41.182  1.00 24.30           H  
ATOM   2350  CD  GLU A 160      59.797   3.583  42.699  1.00 24.30           C  
ATOM   2351  OE1 GLU A 160      60.218   2.760  43.544  1.00 24.30           O  
ATOM   2352  OE2 GLU A 160      58.975   4.491  42.953  1.00 24.30           O  
ATOM   2353  N   ALA A 161      59.107   2.007  37.475  1.00 25.43           N  
ATOM   2354  H   ALA A 161      59.995   1.627  37.773  1.00 25.43           H  
ATOM   2355  CA  ALA A 161      58.256   1.070  36.734  1.00 25.43           C  
ATOM   2356  HA  ALA A 161      57.739   1.619  35.947  1.00 25.43           H  
ATOM   2357  C   ALA A 161      57.177   0.384  37.611  1.00 25.43           C  
ATOM   2358  CB  ALA A 161      59.209   0.051  36.090  1.00 25.43           C  
ATOM   2359  HB1 ALA A 161      58.638  -0.634  35.463  1.00 25.43           H  
ATOM   2360  HB2 ALA A 161      59.728  -0.521  36.859  1.00 25.43           H  
ATOM   2361  HB3 ALA A 161      59.937   0.568  35.465  1.00 25.43           H  
ATOM   2362  O   ALA A 161      57.067  -0.842  37.626  1.00 25.43           O  
ATOM   2363  N   LEU A 162      56.468   1.166  38.427  1.00 21.37           N  
ATOM   2364  H   LEU A 162      56.600   2.160  38.307  1.00 21.37           H  
ATOM   2365  CA  LEU A 162      55.608   0.719  39.538  1.00 21.37           C  
ATOM   2366  HA  LEU A 162      56.207   0.033  40.138  1.00 21.37           H  
ATOM   2367  C   LEU A 162      54.340  -0.100  39.140  1.00 21.37           C  
ATOM   2368  CB  LEU A 162      55.310   1.975  40.401  1.00 21.37           C  
ATOM   2369  HB2 LEU A 162      55.620   2.864  39.851  1.00 21.37           H  
ATOM   2370  HB3 LEU A 162      54.240   2.107  40.566  1.00 21.37           H  
ATOM   2371  O   LEU A 162      54.236  -0.642  38.048  1.00 21.37           O  
ATOM   2372  CG  LEU A 162      56.035   1.989  41.760  1.00 21.37           C  
ATOM   2373  HG  LEU A 162      57.082   1.725  41.616  1.00 21.37           H  
ATOM   2374  CD1 LEU A 162      55.956   3.392  42.354  1.00 21.37           C  
ATOM   2375 HD11 LEU A 162      54.919   3.693  42.506  1.00 21.37           H  
ATOM   2376 HD12 LEU A 162      56.447   4.102  41.689  1.00 21.37           H  
ATOM   2377 HD13 LEU A 162      56.492   3.420  43.302  1.00 21.37           H  
ATOM   2378  CD2 LEU A 162      55.402   1.015  42.760  1.00 21.37           C  
ATOM   2379 HD21 LEU A 162      55.951   1.072  43.700  1.00 21.37           H  
ATOM   2380 HD22 LEU A 162      54.360   1.281  42.937  1.00 21.37           H  
ATOM   2381 HD23 LEU A 162      55.471  -0.005  42.381  1.00 21.37           H  
ATOM   2382  N   GLY A 163      53.414  -0.234  40.105  1.00 23.52           N  
ATOM   2383  H   GLY A 163      53.584   0.352  40.910  1.00 23.52           H  
ATOM   2384  CA  GLY A 163      52.281  -1.175  40.260  1.00 23.52           C  
ATOM   2385  HA2 GLY A 163      52.626  -1.994  40.890  1.00 23.52           H  
ATOM   2386  HA3 GLY A 163      51.496  -0.660  40.814  1.00 23.52           H  
ATOM   2387  C   GLY A 163      51.598  -1.783  39.021  1.00 23.52           C  
ATOM   2388  O   GLY A 163      51.168  -1.068  38.127  1.00 23.52           O  
ATOM   2389  N   ARG A 164      51.457  -3.124  39.053  1.00 26.34           N  
ATOM   2390  H   ARG A 164      51.732  -3.576  39.913  1.00 26.34           H  
ATOM   2391  CA  ARG A 164      51.230  -4.026  37.902  1.00 26.34           C  
ATOM   2392  HA  ARG A 164      51.367  -3.454  36.984  1.00 26.34           H  
ATOM   2393  C   ARG A 164      49.846  -4.696  37.723  1.00 26.34           C  
ATOM   2394  CB  ARG A 164      52.270  -5.163  37.939  1.00 26.34           C  
ATOM   2395  HB2 ARG A 164      51.887  -5.976  37.323  1.00 26.34           H  
ATOM   2396  HB3 ARG A 164      52.370  -5.531  38.961  1.00 26.34           H  
ATOM   2397  O   ARG A 164      49.284  -4.553  36.653  1.00 26.34           O  
ATOM   2398  CG  ARG A 164      53.655  -4.853  37.378  1.00 26.34           C  
ATOM   2399  HG2 ARG A 164      54.126  -4.042  37.934  1.00 26.34           H  
ATOM   2400  HG3 ARG A 164      53.543  -4.545  36.339  1.00 26.34           H  
ATOM   2401  CD  ARG A 164      54.512  -6.132  37.430  1.00 26.34           C  
ATOM   2402  HD2 ARG A 164      53.877  -7.011  37.317  1.00 26.34           H  
ATOM   2403  HD3 ARG A 164      55.190  -6.112  36.576  1.00 26.34           H  
ATOM   2404  NE  ARG A 164      55.327  -6.208  38.657  1.00 26.34           N  
ATOM   2405  HE  ARG A 164      55.770  -5.343  38.932  1.00 26.34           H  
ATOM   2406  NH1 ARG A 164      55.102  -8.467  39.132  1.00 26.34           N  
ATOM   2407 HH11 ARG A 164      55.301  -9.273  39.707  1.00 26.34           H  
ATOM   2408 HH12 ARG A 164      54.189  -8.534  38.706  1.00 26.34           H  
ATOM   2409  NH2 ARG A 164      56.591  -7.227  40.234  1.00 26.34           N  
ATOM   2410 HH21 ARG A 164      57.051  -6.344  40.403  1.00 26.34           H  
ATOM   2411 HH22 ARG A 164      56.829  -8.063  40.748  1.00 26.34           H  
ATOM   2412  CZ  ARG A 164      55.657  -7.301  39.324  1.00 26.34           C  
ATOM   2413  N   GLU A 165      49.428  -5.580  38.646  1.00 22.07           N  
ATOM   2414  H   GLU A 165      49.871  -5.524  39.552  1.00 22.07           H  
ATOM   2415  CA  GLU A 165      48.961  -6.957  38.284  1.00 22.07           C  
ATOM   2416  HA  GLU A 165      48.846  -7.026  37.203  1.00 22.07           H  
ATOM   2417  C   GLU A 165      47.611  -7.430  38.892  1.00 22.07           C  
ATOM   2418  CB  GLU A 165      50.080  -7.940  38.744  1.00 22.07           C  
ATOM   2419  HB2 GLU A 165      51.009  -7.375  38.823  1.00 22.07           H  
ATOM   2420  HB3 GLU A 165      49.866  -8.279  39.758  1.00 22.07           H  
ATOM   2421  O   GLU A 165      47.373  -8.629  38.921  1.00 22.07           O  
ATOM   2422  CG  GLU A 165      50.397  -9.165  37.860  1.00 22.07           C  
ATOM   2423  HG2 GLU A 165      49.549  -9.849  37.866  1.00 22.07           H  
ATOM   2424  HG3 GLU A 165      50.553  -8.817  36.839  1.00 22.07           H  
ATOM   2425  CD  GLU A 165      51.672  -9.918  38.321  1.00 22.07           C  
ATOM   2426  OE1 GLU A 165      51.982 -10.997  37.770  1.00 22.07           O  
ATOM   2427  OE2 GLU A 165      52.448  -9.377  39.157  1.00 22.07           O  
ATOM   2428  N   LEU A 166      46.815  -6.558  39.523  1.00 23.48           N  
ATOM   2429  H   LEU A 166      46.918  -5.587  39.265  1.00 23.48           H  
ATOM   2430  CA  LEU A 166      45.548  -6.926  40.205  1.00 23.48           C  
ATOM   2431  HA  LEU A 166      45.500  -7.993  40.420  1.00 23.48           H  
ATOM   2432  C   LEU A 166      44.332  -6.539  39.355  1.00 23.48           C  
ATOM   2433  CB  LEU A 166      45.395  -6.077  41.485  1.00 23.48           C  
ATOM   2434  HB2 LEU A 166      45.567  -5.038  41.203  1.00 23.48           H  
ATOM   2435  HB3 LEU A 166      44.360  -6.142  41.820  1.00 23.48           H  
ATOM   2436  O   LEU A 166      44.369  -5.457  38.776  1.00 23.48           O  
ATOM   2437  CG  LEU A 166      46.287  -6.412  42.679  1.00 23.48           C  
ATOM   2438  HG  LEU A 166      47.318  -6.547  42.354  1.00 23.48           H  
ATOM   2439  CD1 LEU A 166      46.231  -5.247  43.675  1.00 23.48           C  
ATOM   2440 HD11 LEU A 166      46.606  -4.343  43.195  1.00 23.48           H  
ATOM   2441 HD12 LEU A 166      45.202  -5.084  43.994  1.00 23.48           H  
ATOM   2442 HD13 LEU A 166      46.853  -5.476  44.541  1.00 23.48           H  
ATOM   2443  CD2 LEU A 166      45.803  -7.671  43.400  1.00 23.48           C  
ATOM   2444 HD21 LEU A 166      46.449  -7.888  44.250  1.00 23.48           H  
ATOM   2445 HD22 LEU A 166      45.838  -8.513  42.709  1.00 23.48           H  
ATOM   2446 HD23 LEU A 166      44.774  -7.546  43.734  1.00 23.48           H  
ATOM   2447  N   ASP A 167      43.152  -7.170  39.433  1.00 25.66           N  
ATOM   2448  H   ASP A 167      42.455  -6.648  38.920  1.00 25.66           H  
ATOM   2449  CA  ASP A 167      42.823  -8.610  39.397  1.00 25.66           C  
ATOM   2450  HA  ASP A 167      43.712  -9.203  39.182  1.00 25.66           H  
ATOM   2451  C   ASP A 167      41.801  -8.725  38.236  1.00 25.66           C  
ATOM   2452  CB  ASP A 167      42.181  -9.038  40.740  1.00 25.66           C  
ATOM   2453  HB2 ASP A 167      41.098  -8.941  40.670  1.00 25.66           H  
ATOM   2454  HB3 ASP A 167      42.501  -8.339  41.512  1.00 25.66           H  
ATOM   2455  O   ASP A 167      40.806  -7.992  38.255  1.00 25.66           O  
ATOM   2456  CG  ASP A 167      42.498 -10.447  41.269  1.00 25.66           C  
ATOM   2457  OD1 ASP A 167      43.285 -11.196  40.655  1.00 25.66           O  
ATOM   2458  OD2 ASP A 167      41.953 -10.765  42.356  1.00 25.66           O  
ATOM   2459  N   GLY A 168      42.028  -9.571  37.224  1.00 26.83           N  
ATOM   2460  H   GLY A 168      42.961  -9.955  37.196  1.00 26.83           H  
ATOM   2461  CA  GLY A 168      41.342  -9.502  35.921  1.00 26.83           C  
ATOM   2462  HA2 GLY A 168      41.959 -10.008  35.179  1.00 26.83           H  
ATOM   2463  HA3 GLY A 168      40.381 -10.011  35.994  1.00 26.83           H  
ATOM   2464  C   GLY A 168      41.097  -8.070  35.421  1.00 26.83           C  
ATOM   2465  O   GLY A 168      39.939  -7.727  35.163  1.00 26.83           O  
ATOM   2466  N   ASP A 169      42.102  -7.182  35.355  1.00 26.95           N  
ATOM   2467  H   ASP A 169      41.802  -6.228  35.212  1.00 26.95           H  
ATOM   2468  CA  ASP A 169      43.569  -7.395  35.174  1.00 26.95           C  
ATOM   2469  HA  ASP A 169      43.700  -7.828  34.182  1.00 26.95           H  
ATOM   2470  C   ASP A 169      44.320  -8.391  36.074  1.00 26.95           C  
ATOM   2471  CB  ASP A 169      44.289  -6.020  35.169  1.00 26.95           C  
ATOM   2472  HB2 ASP A 169      45.296  -6.140  35.569  1.00 26.95           H  
ATOM   2473  HB3 ASP A 169      43.761  -5.332  35.829  1.00 26.95           H  
ATOM   2474  O   ASP A 169      44.653  -8.067  37.220  1.00 26.95           O  
ATOM   2475  CG  ASP A 169      44.453  -5.389  33.775  1.00 26.95           C  
ATOM   2476  OD1 ASP A 169      44.544  -6.135  32.770  1.00 26.95           O  
ATOM   2477  OD2 ASP A 169      44.497  -4.137  33.704  1.00 26.95           O  
ATOM   2478  OXT ASP A 169      44.512  -9.538  35.621  1.00 26.95           O  
TER    2479      ASP A 169                                                       
ATOM   2479  N   MET B   1       6.556 -37.221  43.318  1.00 75.47           N  
ATOM   2480  H   MET B   1       5.615 -37.098  43.664  1.00 75.47           H  
ATOM   2481  H2  MET B   1       7.153 -37.540  44.068  1.00 75.47           H  
ATOM   2482  H3  MET B   1       6.570 -37.907  42.576  1.00 75.47           H  
ATOM   2483  CA  MET B   1       7.064 -35.941  42.812  1.00 75.47           C  
ATOM   2484  HA  MET B   1       8.103 -36.089  42.517  1.00 75.47           H  
ATOM   2485  C   MET B   1       7.015 -34.938  43.952  1.00 75.47           C  
ATOM   2486  CB  MET B   1       6.296 -35.495  41.561  1.00 75.47           C  
ATOM   2487  HB2 MET B   1       5.989 -36.374  40.995  1.00 75.47           H  
ATOM   2488  HB3 MET B   1       5.404 -34.930  41.834  1.00 75.47           H  
ATOM   2489  O   MET B   1       5.921 -34.630  44.427  1.00 75.47           O  
ATOM   2490  CG  MET B   1       7.195 -34.657  40.662  1.00 75.47           C  
ATOM   2491  HG2 MET B   1       7.486 -33.775  41.233  1.00 75.47           H  
ATOM   2492  HG3 MET B   1       8.088 -35.223  40.397  1.00 75.47           H  
ATOM   2493  SD  MET B   1       6.408 -34.052  39.156  1.00 75.47           S  
ATOM   2494  CE  MET B   1       6.276 -35.539  38.126  1.00 75.47           C  
ATOM   2495  HE1 MET B   1       5.875 -35.255  37.153  1.00 75.47           H  
ATOM   2496  HE2 MET B   1       7.265 -35.971  37.979  1.00 75.47           H  
ATOM   2497  HE3 MET B   1       5.612 -36.267  38.592  1.00 75.47           H  
ATOM   2498  N   THR B   2       8.179 -34.556  44.471  1.00 83.46           N  
ATOM   2499  H   THR B   2       9.017 -34.836  43.982  1.00 83.46           H  
ATOM   2500  CA  THR B   2       8.318 -33.496  45.477  1.00 83.46           C  
ATOM   2501  HA  THR B   2       7.738 -33.761  46.361  1.00 83.46           H  
ATOM   2502  C   THR B   2       7.763 -32.184  44.929  1.00 83.46           C  
ATOM   2503  CB  THR B   2       9.784 -33.298  45.903  1.00 83.46           C  
ATOM   2504  HB  THR B   2       9.819 -32.524  46.670  1.00 83.46           H  
ATOM   2505  O   THR B   2       7.579 -32.037  43.718  1.00 83.46           O  
ATOM   2506  CG2 THR B   2      10.416 -34.569  46.469  1.00 83.46           C  
ATOM   2507 HG21 THR B   2      10.481 -35.342  45.704  1.00 83.46           H  
ATOM   2508 HG22 THR B   2      11.422 -34.340  46.823  1.00 83.46           H  
ATOM   2509 HG23 THR B   2       9.824 -34.934  47.309  1.00 83.46           H  
ATOM   2510  OG1 THR B   2      10.562 -32.878  44.813  1.00 83.46           O  
ATOM   2511  HG1 THR B   2      10.887 -33.658  44.357  1.00 83.46           H  
ATOM   2512  N   ASP B   3       7.472 -31.226  45.806  1.00 73.83           N  
ATOM   2513  H   ASP B   3       7.618 -31.364  46.796  1.00 73.83           H  
ATOM   2514  CA  ASP B   3       6.992 -29.920  45.354  1.00 73.83           C  
ATOM   2515  HA  ASP B   3       6.091 -30.076  44.762  1.00 73.83           H  
ATOM   2516  C   ASP B   3       8.026 -29.243  44.436  1.00 73.83           C  
ATOM   2517  CB  ASP B   3       6.631 -29.073  46.580  1.00 73.83           C  
ATOM   2518  HB2 ASP B   3       6.203 -29.716  47.349  1.00 73.83           H  
ATOM   2519  HB3 ASP B   3       7.531 -28.612  46.989  1.00 73.83           H  
ATOM   2520  O   ASP B   3       7.681 -28.772  43.357  1.00 73.83           O  
ATOM   2521  CG  ASP B   3       5.589 -28.014  46.231  1.00 73.83           C  
ATOM   2522  OD1 ASP B   3       4.555 -28.420  45.648  1.00 73.83           O  
ATOM   2523  OD2 ASP B   3       5.825 -26.842  46.587  1.00 73.83           O  
ATOM   2524  N   SER B   4       9.318 -29.350  44.773  1.00 73.31           N  
ATOM   2525  H   SER B   4       9.560 -29.710  45.685  1.00 73.31           H  
ATOM   2526  CA  SER B   4      10.417 -28.876  43.924  1.00 73.31           C  
ATOM   2527  HA  SER B   4      10.304 -27.801  43.782  1.00 73.31           H  
ATOM   2528  C   SER B   4      10.432 -29.521  42.534  1.00 73.31           C  
ATOM   2529  CB  SER B   4      11.767 -29.126  44.603  1.00 73.31           C  
ATOM   2530  HB2 SER B   4      12.559 -28.718  43.975  1.00 73.31           H  
ATOM   2531  HB3 SER B   4      11.929 -30.197  44.724  1.00 73.31           H  
ATOM   2532  O   SER B   4      10.611 -28.814  41.546  1.00 73.31           O  
ATOM   2533  OG  SER B   4      11.805 -28.496  45.870  1.00 73.31           O  
ATOM   2534  HG  SER B   4      12.688 -28.143  46.003  1.00 73.31           H  
ATOM   2535  N   GLU B   5      10.209 -30.836  42.423  1.00 80.00           N  
ATOM   2536  H   GLU B   5      10.055 -31.376  43.262  1.00 80.00           H  
ATOM   2537  CA  GLU B   5      10.150 -31.522  41.120  1.00 80.00           C  
ATOM   2538  HA  GLU B   5      11.051 -31.300  40.549  1.00 80.00           H  
ATOM   2539  C   GLU B   5       8.958 -31.047  40.273  1.00 80.00           C  
ATOM   2540  CB  GLU B   5      10.060 -33.040  41.324  1.00 80.00           C  
ATOM   2541  HB2 GLU B   5       9.316 -33.218  42.100  1.00 80.00           H  
ATOM   2542  HB3 GLU B   5       9.722 -33.497  40.394  1.00 80.00           H  
ATOM   2543  O   GLU B   5       9.123 -30.795  39.081  1.00 80.00           O  
ATOM   2544  CG  GLU B   5      11.372 -33.730  41.721  1.00 80.00           C  
ATOM   2545  HG2 GLU B   5      12.058 -33.682  40.875  1.00 80.00           H  
ATOM   2546  HG3 GLU B   5      11.829 -33.193  42.552  1.00 80.00           H  
ATOM   2547  CD  GLU B   5      11.145 -35.196  42.135  1.00 80.00           C  
ATOM   2548  OE1 GLU B   5      12.057 -36.019  41.944  1.00 80.00           O  
ATOM   2549  OE2 GLU B   5      10.069 -35.497  42.718  1.00 80.00           O  
ATOM   2550  N   LYS B   6       7.778 -30.858  40.884  1.00 83.38           N  
ATOM   2551  H   LYS B   6       7.728 -31.026  41.879  1.00 83.38           H  
ATOM   2552  CA  LYS B   6       6.590 -30.345  40.179  1.00 83.38           C  
ATOM   2553  HA  LYS B   6       6.396 -30.958  39.298  1.00 83.38           H  
ATOM   2554  C   LYS B   6       6.811 -28.923  39.675  1.00 83.38           C  
ATOM   2555  CB  LYS B   6       5.364 -30.353  41.099  1.00 83.38           C  
ATOM   2556  HB2 LYS B   6       5.609 -29.832  42.025  1.00 83.38           H  
ATOM   2557  HB3 LYS B   6       4.562 -29.805  40.606  1.00 83.38           H  
ATOM   2558  O   LYS B   6       6.540 -28.622  38.515  1.00 83.38           O  
ATOM   2559  CG  LYS B   6       4.855 -31.758  41.424  1.00 83.38           C  
ATOM   2560  HG2 LYS B   6       4.535 -32.253  40.507  1.00 83.38           H  
ATOM   2561  HG3 LYS B   6       5.644 -32.339  41.901  1.00 83.38           H  
ATOM   2562  CD  LYS B   6       3.668 -31.632  42.378  1.00 83.38           C  
ATOM   2563  HD2 LYS B   6       2.867 -31.084  41.881  1.00 83.38           H  
ATOM   2564  HD3 LYS B   6       3.985 -31.072  43.258  1.00 83.38           H  
ATOM   2565  CE  LYS B   6       3.169 -33.008  42.808  1.00 83.38           C  
ATOM   2566  HE2 LYS B   6       4.000 -33.542  43.269  1.00 83.38           H  
ATOM   2567  HE3 LYS B   6       2.848 -33.557  41.922  1.00 83.38           H  
ATOM   2568  NZ  LYS B   6       2.055 -32.857  43.772  1.00 83.38           N  
ATOM   2569  HZ1 LYS B   6       1.713 -33.754  44.086  1.00 83.38           H  
ATOM   2570  HZ2 LYS B   6       2.375 -32.326  44.569  1.00 83.38           H  
ATOM   2571  HZ3 LYS B   6       1.298 -32.338  43.349  1.00 83.38           H  
ATOM   2572  N   VAL B   7       7.309 -28.039  40.542  1.00 82.93           N  
ATOM   2573  H   VAL B   7       7.501 -28.344  41.485  1.00 82.93           H  
ATOM   2574  CA  VAL B   7       7.560 -26.638  40.183  1.00 82.93           C  
ATOM   2575  HA  VAL B   7       6.653 -26.227  39.739  1.00 82.93           H  
ATOM   2576  C   VAL B   7       8.653 -26.546  39.111  1.00 82.93           C  
ATOM   2577  CB  VAL B   7       7.883 -25.792  41.430  1.00 82.93           C  
ATOM   2578  HB  VAL B   7       8.786 -26.176  41.904  1.00 82.93           H  
ATOM   2579  O   VAL B   7       8.524 -25.738  38.194  1.00 82.93           O  
ATOM   2580  CG1 VAL B   7       8.084 -24.319  41.067  1.00 82.93           C  
ATOM   2581 HG11 VAL B   7       8.478 -23.781  41.929  1.00 82.93           H  
ATOM   2582 HG12 VAL B   7       8.774 -24.224  40.229  1.00 82.93           H  
ATOM   2583 HG13 VAL B   7       7.137 -23.868  40.772  1.00 82.93           H  
ATOM   2584  CG2 VAL B   7       6.727 -25.785  42.443  1.00 82.93           C  
ATOM   2585 HG21 VAL B   7       7.023 -25.238  43.339  1.00 82.93           H  
ATOM   2586 HG22 VAL B   7       6.452 -26.795  42.745  1.00 82.93           H  
ATOM   2587 HG23 VAL B   7       5.842 -25.315  42.014  1.00 82.93           H  
ATOM   2588  N   ALA B   8       9.676 -27.409  39.147  1.00 79.90           N  
ATOM   2589  H   ALA B   8       9.765 -28.037  39.933  1.00 79.90           H  
ATOM   2590  CA  ALA B   8      10.691 -27.479  38.095  1.00 79.90           C  
ATOM   2591  HA  ALA B   8      11.140 -26.492  37.984  1.00 79.90           H  
ATOM   2592  C   ALA B   8      10.101 -27.869  36.725  1.00 79.90           C  
ATOM   2593  CB  ALA B   8      11.788 -28.458  38.529  1.00 79.90           C  
ATOM   2594  HB1 ALA B   8      12.228 -28.126  39.468  1.00 79.90           H  
ATOM   2595  HB2 ALA B   8      12.568 -28.495  37.768  1.00 79.90           H  
ATOM   2596  HB3 ALA B   8      11.370 -29.457  38.662  1.00 79.90           H  
ATOM   2597  O   ALA B   8      10.511 -27.322  35.699  1.00 79.90           O  
ATOM   2598  N   GLU B   9       9.119 -28.775  36.690  1.00 84.49           N  
ATOM   2599  H   GLU B   9       8.845 -29.229  37.549  1.00 84.49           H  
ATOM   2600  CA  GLU B   9       8.424 -29.162  35.457  1.00 84.49           C  
ATOM   2601  HA  GLU B   9       9.180 -29.379  34.703  1.00 84.49           H  
ATOM   2602  C   GLU B   9       7.559 -28.022  34.897  1.00 84.49           C  
ATOM   2603  CB  GLU B   9       7.596 -30.437  35.708  1.00 84.49           C  
ATOM   2604  HB2 GLU B   9       6.535 -30.190  35.741  1.00 84.49           H  
ATOM   2605  HB3 GLU B   9       7.875 -30.878  36.664  1.00 84.49           H  
ATOM   2606  O   GLU B   9       7.628 -27.719  33.701  1.00 84.49           O  
ATOM   2607  CG  GLU B   9       7.858 -31.473  34.608  1.00 84.49           C  
ATOM   2608  HG2 GLU B   9       8.931 -31.658  34.562  1.00 84.49           H  
ATOM   2609  HG3 GLU B   9       7.553 -31.054  33.649  1.00 84.49           H  
ATOM   2610  CD  GLU B   9       7.136 -32.810  34.837  1.00 84.49           C  
ATOM   2611  OE1 GLU B   9       7.510 -33.759  34.111  1.00 84.49           O  
ATOM   2612  OE2 GLU B   9       6.246 -32.887  35.712  1.00 84.49           O  
ATOM   2613  N   TYR B  10       6.819 -27.321  35.766  1.00 85.72           N  
ATOM   2614  H   TYR B  10       6.772 -27.643  36.722  1.00 85.72           H  
ATOM   2615  CA  TYR B  10       6.059 -26.128  35.381  1.00 85.72           C  
ATOM   2616  HA  TYR B  10       5.402 -26.390  34.552  1.00 85.72           H  
ATOM   2617  C   TYR B  10       6.963 -24.998  34.883  1.00 85.72           C  
ATOM   2618  CB  TYR B  10       5.205 -25.627  36.553  1.00 85.72           C  
ATOM   2619  HB2 TYR B  10       5.835 -25.523  37.437  1.00 85.72           H  
ATOM   2620  HB3 TYR B  10       4.828 -24.634  36.307  1.00 85.72           H  
ATOM   2621  O   TYR B  10       6.655 -24.380  33.863  1.00 85.72           O  
ATOM   2622  CG  TYR B  10       4.005 -26.494  36.872  1.00 85.72           C  
ATOM   2623  CD1 TYR B  10       3.036 -26.742  35.879  1.00 85.72           C  
ATOM   2624  HD1 TYR B  10       3.149 -26.322  34.891  1.00 85.72           H  
ATOM   2625  CD2 TYR B  10       3.837 -27.027  38.164  1.00 85.72           C  
ATOM   2626  HD2 TYR B  10       4.577 -26.834  38.926  1.00 85.72           H  
ATOM   2627  CE1 TYR B  10       1.914 -27.539  36.171  1.00 85.72           C  
ATOM   2628  HE1 TYR B  10       1.169 -27.742  35.415  1.00 85.72           H  
ATOM   2629  CE2 TYR B  10       2.713 -27.819  38.463  1.00 85.72           C  
ATOM   2630  HE2 TYR B  10       2.592 -28.227  39.456  1.00 85.72           H  
ATOM   2631  OH  TYR B  10       0.661 -28.836  37.744  1.00 85.72           O  
ATOM   2632  HH  TYR B  10       0.663 -29.128  38.659  1.00 85.72           H  
ATOM   2633  CZ  TYR B  10       1.752 -28.079  37.462  1.00 85.72           C  
ATOM   2634  N   LEU B  11       8.095 -24.755  35.554  1.00 82.72           N  
ATOM   2635  H   LEU B  11       8.273 -25.274  36.402  1.00 82.72           H  
ATOM   2636  CA  LEU B  11       9.072 -23.757  35.127  1.00 82.72           C  
ATOM   2637  HA  LEU B  11       8.557 -22.802  35.027  1.00 82.72           H  
ATOM   2638  C   LEU B  11       9.617 -24.105  33.744  1.00 82.72           C  
ATOM   2639  CB  LEU B  11      10.183 -23.620  36.185  1.00 82.72           C  
ATOM   2640  HB2 LEU B  11      10.700 -24.576  36.276  1.00 82.72           H  
ATOM   2641  HB3 LEU B  11       9.726 -23.394  37.148  1.00 82.72           H  
ATOM   2642  O   LEU B  11       9.584 -23.254  32.861  1.00 82.72           O  
ATOM   2643  CG  LEU B  11      11.220 -22.525  35.860  1.00 82.72           C  
ATOM   2644  HG  LEU B  11      11.676 -22.726  34.891  1.00 82.72           H  
ATOM   2645  CD1 LEU B  11      10.598 -21.127  35.844  1.00 82.72           C  
ATOM   2646 HD11 LEU B  11      11.375 -20.382  35.675  1.00 82.72           H  
ATOM   2647 HD12 LEU B  11       9.867 -21.044  35.040  1.00 82.72           H  
ATOM   2648 HD13 LEU B  11      10.123 -20.935  36.806  1.00 82.72           H  
ATOM   2649  CD2 LEU B  11      12.321 -22.523  36.918  1.00 82.72           C  
ATOM   2650 HD21 LEU B  11      11.904 -22.254  37.889  1.00 82.72           H  
ATOM   2651 HD22 LEU B  11      12.778 -23.511  36.980  1.00 82.72           H  
ATOM   2652 HD23 LEU B  11      13.090 -21.799  36.647  1.00 82.72           H  
ATOM   2653  N   ARG B  12      10.010 -25.366  33.513  1.00 84.99           N  
ATOM   2654  H   ARG B  12       9.989 -26.017  34.285  1.00 84.99           H  
ATOM   2655  CA  ARG B  12      10.471 -25.829  32.197  1.00 84.99           C  
ATOM   2656  HA  ARG B  12      11.355 -25.252  31.926  1.00 84.99           H  
ATOM   2657  C   ARG B  12       9.430 -25.561  31.109  1.00 84.99           C  
ATOM   2658  CB  ARG B  12      10.838 -27.318  32.278  1.00 84.99           C  
ATOM   2659  HB2 ARG B  12       9.938 -27.905  32.464  1.00 84.99           H  
ATOM   2660  HB3 ARG B  12      11.519 -27.463  33.117  1.00 84.99           H  
ATOM   2661  O   ARG B  12       9.789 -25.044  30.051  1.00 84.99           O  
ATOM   2662  CG  ARG B  12      11.516 -27.823  30.992  1.00 84.99           C  
ATOM   2663  HG2 ARG B  12      12.469 -27.310  30.858  1.00 84.99           H  
ATOM   2664  HG3 ARG B  12      10.884 -27.605  30.132  1.00 84.99           H  
ATOM   2665  CD  ARG B  12      11.749 -29.339  31.029  1.00 84.99           C  
ATOM   2666  HD2 ARG B  12      10.779 -29.827  31.120  1.00 84.99           H  
ATOM   2667  HD3 ARG B  12      12.190 -29.645  30.080  1.00 84.99           H  
ATOM   2668  NE  ARG B  12      12.650 -29.740  32.130  1.00 84.99           N  
ATOM   2669  HE  ARG B  12      13.467 -29.166  32.274  1.00 84.99           H  
ATOM   2670  NH1 ARG B  12      11.472 -31.574  32.890  1.00 84.99           N  
ATOM   2671 HH11 ARG B  12      10.763 -31.433  32.186  1.00 84.99           H  
ATOM   2672 HH12 ARG B  12      11.329 -32.304  33.573  1.00 84.99           H  
ATOM   2673  NH2 ARG B  12      13.357 -30.968  33.910  1.00 84.99           N  
ATOM   2674 HH21 ARG B  12      13.212 -31.731  34.555  1.00 84.99           H  
ATOM   2675 HH22 ARG B  12      14.151 -30.354  34.027  1.00 84.99           H  
ATOM   2676  CZ  ARG B  12      12.486 -30.755  32.964  1.00 84.99           C  
ATOM   2677  N   ARG B  13       8.150 -25.873  31.355  1.00 87.60           N  
ATOM   2678  H   ARG B  13       7.930 -26.299  32.245  1.00 87.60           H  
ATOM   2679  CA  ARG B  13       7.070 -25.618  30.389  1.00 87.60           C  
ATOM   2680  HA  ARG B  13       7.371 -26.054  29.436  1.00 87.60           H  
ATOM   2681  C   ARG B  13       6.891 -24.124  30.116  1.00 87.60           C  
ATOM   2682  CB  ARG B  13       5.758 -26.272  30.865  1.00 87.60           C  
ATOM   2683  HB2 ARG B  13       5.440 -25.796  31.792  1.00 87.60           H  
ATOM   2684  HB3 ARG B  13       5.933 -27.327  31.074  1.00 87.60           H  
ATOM   2685  O   ARG B  13       6.860 -23.734  28.953  1.00 87.60           O  
ATOM   2686  CG  ARG B  13       4.621 -26.146  29.834  1.00 87.60           C  
ATOM   2687  HG2 ARG B  13       3.686 -26.462  30.296  1.00 87.60           H  
ATOM   2688  HG3 ARG B  13       4.505 -25.101  29.546  1.00 87.60           H  
ATOM   2689  CD  ARG B  13       4.864 -27.008  28.587  1.00 87.60           C  
ATOM   2690  HD2 ARG B  13       5.926 -27.025  28.343  1.00 87.60           H  
ATOM   2691  HD3 ARG B  13       4.543 -28.026  28.804  1.00 87.60           H  
ATOM   2692  NE  ARG B  13       4.148 -26.478  27.420  1.00 87.60           N  
ATOM   2693  HE  ARG B  13       3.917 -25.495  27.426  1.00 87.60           H  
ATOM   2694  NH1 ARG B  13       4.314 -28.327  26.054  1.00 87.60           N  
ATOM   2695 HH11 ARG B  13       4.157 -28.745  25.148  1.00 87.60           H  
ATOM   2696 HH12 ARG B  13       4.693 -28.862  26.823  1.00 87.60           H  
ATOM   2697  NH2 ARG B  13       3.463 -26.411  25.280  1.00 87.60           N  
ATOM   2698 HH21 ARG B  13       3.544 -25.409  25.375  1.00 87.60           H  
ATOM   2699 HH22 ARG B  13       3.351 -26.804  24.357  1.00 87.60           H  
ATOM   2700  CZ  ARG B  13       3.970 -27.084  26.263  1.00 87.60           C  
ATOM   2701  N   ALA B  14       6.843 -23.296  31.160  1.00 87.58           N  
ATOM   2702  H   ALA B  14       6.883 -23.687  32.090  1.00 87.58           H  
ATOM   2703  CA  ALA B  14       6.710 -21.847  31.024  1.00 87.58           C  
ATOM   2704  HA  ALA B  14       5.797 -21.631  30.468  1.00 87.58           H  
ATOM   2705  C   ALA B  14       7.881 -21.232  30.241  1.00 87.58           C  
ATOM   2706  CB  ALA B  14       6.587 -21.231  32.423  1.00 87.58           C  
ATOM   2707  HB1 ALA B  14       6.449 -20.153  32.338  1.00 87.58           H  
ATOM   2708  HB2 ALA B  14       5.727 -21.656  32.941  1.00 87.58           H  
ATOM   2709  HB3 ALA B  14       7.486 -21.432  33.004  1.00 87.58           H  
ATOM   2710  O   ALA B  14       7.663 -20.379  29.384  1.00 87.58           O  
ATOM   2711  N   THR B  15       9.118 -21.686  30.481  1.00 87.84           N  
ATOM   2712  H   THR B  15       9.260 -22.350  31.229  1.00 87.84           H  
ATOM   2713  CA  THR B  15      10.295 -21.211  29.739  1.00 87.84           C  
ATOM   2714  HA  THR B  15      10.290 -20.122  29.756  1.00 87.84           H  
ATOM   2715  C   THR B  15      10.256 -21.639  28.268  1.00 87.84           C  
ATOM   2716  CB  THR B  15      11.610 -21.696  30.375  1.00 87.84           C  
ATOM   2717  HB  THR B  15      11.783 -22.738  30.106  1.00 87.84           H  
ATOM   2718  O   THR B  15      10.607 -20.841  27.399  1.00 87.84           O  
ATOM   2719  CG2 THR B  15      12.800 -20.850  29.931  1.00 87.84           C  
ATOM   2720 HG21 THR B  15      13.702 -21.201  30.432  1.00 87.84           H  
ATOM   2721 HG22 THR B  15      12.943 -20.944  28.854  1.00 87.84           H  
ATOM   2722 HG23 THR B  15      12.635 -19.802  30.182  1.00 87.84           H  
ATOM   2723  OG1 THR B  15      11.591 -21.599  31.776  1.00 87.84           O  
ATOM   2724  HG1 THR B  15      11.219 -20.749  32.021  1.00 87.84           H  
ATOM   2725  N   LEU B  16       9.803 -22.863  27.966  1.00 90.87           N  
ATOM   2726  H   LEU B  16       9.532 -23.479  28.720  1.00 90.87           H  
ATOM   2727  CA  LEU B  16       9.632 -23.335  26.585  1.00 90.87           C  
ATOM   2728  HA  LEU B  16      10.559 -23.161  26.039  1.00 90.87           H  
ATOM   2729  C   LEU B  16       8.550 -22.544  25.840  1.00 90.87           C  
ATOM   2730  CB  LEU B  16       9.304 -24.840  26.571  1.00 90.87           C  
ATOM   2731  HB2 LEU B  16       8.917 -25.102  25.587  1.00 90.87           H  
ATOM   2732  HB3 LEU B  16       8.509 -25.029  27.292  1.00 90.87           H  
ATOM   2733  O   LEU B  16       8.805 -22.074  24.732  1.00 90.87           O  
ATOM   2734  CG  LEU B  16      10.496 -25.763  26.877  1.00 90.87           C  
ATOM   2735  HG  LEU B  16      10.980 -25.456  27.805  1.00 90.87           H  
ATOM   2736  CD1 LEU B  16       9.996 -27.200  27.038  1.00 90.87           C  
ATOM   2737 HD11 LEU B  16       9.297 -27.247  27.873  1.00 90.87           H  
ATOM   2738 HD12 LEU B  16       9.495 -27.527  26.127  1.00 90.87           H  
ATOM   2739 HD13 LEU B  16      10.836 -27.864  27.246  1.00 90.87           H  
ATOM   2740  CD2 LEU B  16      11.544 -25.745  25.760  1.00 90.87           C  
ATOM   2741 HD21 LEU B  16      11.997 -24.756  25.691  1.00 90.87           H  
ATOM   2742 HD22 LEU B  16      11.077 -26.005  24.810  1.00 90.87           H  
ATOM   2743 HD23 LEU B  16      12.329 -26.466  25.986  1.00 90.87           H  
ATOM   2744  N   ASP B  17       7.385 -22.346  26.459  1.00 91.66           N  
ATOM   2745  H   ASP B  17       7.228 -22.788  27.354  1.00 91.66           H  
ATOM   2746  CA  ASP B  17       6.293 -21.562  25.874  1.00 91.66           C  
ATOM   2747  HA  ASP B  17       6.064 -21.959  24.885  1.00 91.66           H  
ATOM   2748  C   ASP B  17       6.702 -20.086  25.691  1.00 91.66           C  
ATOM   2749  CB  ASP B  17       5.026 -21.682  26.746  1.00 91.66           C  
ATOM   2750  HB2 ASP B  17       4.300 -20.950  26.391  1.00 91.66           H  
ATOM   2751  HB3 ASP B  17       5.280 -21.420  27.773  1.00 91.66           H  
ATOM   2752  O   ASP B  17       6.358 -19.474  24.681  1.00 91.66           O  
ATOM   2753  CG  ASP B  17       4.331 -23.058  26.733  1.00 91.66           C  
ATOM   2754  OD1 ASP B  17       4.518 -23.870  25.799  1.00 91.66           O  
ATOM   2755  OD2 ASP B  17       3.515 -23.317  27.644  1.00 91.66           O  
ATOM   2756  N   LEU B  18       7.483 -19.511  26.620  1.00 91.11           N  
ATOM   2757  H   LEU B  18       7.683 -20.032  27.462  1.00 91.11           H  
ATOM   2758  CA  LEU B  18       8.024 -18.149  26.499  1.00 91.11           C  
ATOM   2759  HA  LEU B  18       7.204 -17.462  26.292  1.00 91.11           H  
ATOM   2760  C   LEU B  18       9.007 -18.035  25.333  1.00 91.11           C  
ATOM   2761  CB  LEU B  18       8.693 -17.741  27.827  1.00 91.11           C  
ATOM   2762  HB2 LEU B  18       7.928 -17.704  28.603  1.00 91.11           H  
ATOM   2763  HB3 LEU B  18       9.411 -18.512  28.105  1.00 91.11           H  
ATOM   2764  O   LEU B  18       8.965 -17.058  24.584  1.00 91.11           O  
ATOM   2765  CG  LEU B  18       9.438 -16.390  27.794  1.00 91.11           C  
ATOM   2766  HG  LEU B  18      10.254 -16.434  27.072  1.00 91.11           H  
ATOM   2767  CD1 LEU B  18       8.524 -15.223  27.431  1.00 91.11           C  
ATOM   2768 HD11 LEU B  18       8.122 -15.341  26.425  1.00 91.11           H  
ATOM   2769 HD12 LEU B  18       9.073 -14.283  27.479  1.00 91.11           H  
ATOM   2770 HD13 LEU B  18       7.701 -15.185  28.145  1.00 91.11           H  
ATOM   2771  CD2 LEU B  18      10.044 -16.104  29.168  1.00 91.11           C  
ATOM   2772 HD21 LEU B  18       9.255 -16.050  29.917  1.00 91.11           H  
ATOM   2773 HD22 LEU B  18      10.581 -15.156  29.151  1.00 91.11           H  
ATOM   2774 HD23 LEU B  18      10.739 -16.900  29.437  1.00 91.11           H  
ATOM   2775  N   ARG B  19       9.889 -19.026  25.166  1.00 91.34           N  
ATOM   2776  H   ARG B  19       9.879 -19.790  25.826  1.00 91.34           H  
ATOM   2777  CA  ARG B  19      10.830 -19.062  24.043  1.00 91.34           C  
ATOM   2778  HA  ARG B  19      11.393 -18.129  24.034  1.00 91.34           H  
ATOM   2779  C   ARG B  19      10.085 -19.120  22.710  1.00 91.34           C  
ATOM   2780  CB  ARG B  19      11.805 -20.233  24.223  1.00 91.34           C  
ATOM   2781  HB2 ARG B  19      12.260 -20.164  25.210  1.00 91.34           H  
ATOM   2782  HB3 ARG B  19      11.258 -21.174  24.160  1.00 91.34           H  
ATOM   2783  O   ARG B  19      10.423 -18.346  21.821  1.00 91.34           O  
ATOM   2784  CG  ARG B  19      12.917 -20.202  23.163  1.00 91.34           C  
ATOM   2785  HG2 ARG B  19      12.491 -20.287  22.163  1.00 91.34           H  
ATOM   2786  HG3 ARG B  19      13.446 -19.252  23.232  1.00 91.34           H  
ATOM   2787  CD  ARG B  19      13.926 -21.336  23.371  1.00 91.34           C  
ATOM   2788  HD2 ARG B  19      14.302 -21.291  24.393  1.00 91.34           H  
ATOM   2789  HD3 ARG B  19      14.758 -21.180  22.685  1.00 91.34           H  
ATOM   2790  NE  ARG B  19      13.325 -22.656  23.106  1.00 91.34           N  
ATOM   2791  HE  ARG B  19      12.419 -22.657  22.659  1.00 91.34           H  
ATOM   2792  NH1 ARG B  19      15.104 -23.937  23.787  1.00 91.34           N  
ATOM   2793 HH11 ARG B  19      15.623 -23.092  23.978  1.00 91.34           H  
ATOM   2794 HH12 ARG B  19      15.565 -24.835  23.832  1.00 91.34           H  
ATOM   2795  NH2 ARG B  19      13.290 -24.923  22.936  1.00 91.34           N  
ATOM   2796 HH21 ARG B  19      13.763 -25.813  22.997  1.00 91.34           H  
ATOM   2797 HH22 ARG B  19      12.402 -24.866  22.457  1.00 91.34           H  
ATOM   2798  CZ  ARG B  19      13.906 -23.828  23.282  1.00 91.34           C  
ATOM   2799  N   ALA B  20       9.062 -19.971  22.605  1.00 94.92           N  
ATOM   2800  H   ALA B  20       8.848 -20.570  23.389  1.00 94.92           H  
ATOM   2801  CA  ALA B  20       8.219 -20.069  21.414  1.00 94.92           C  
ATOM   2802  HA  ALA B  20       8.849 -20.276  20.549  1.00 94.92           H  
ATOM   2803  C   ALA B  20       7.474 -18.753  21.128  1.00 94.92           C  
ATOM   2804  CB  ALA B  20       7.251 -21.243  21.597  1.00 94.92           C  
ATOM   2805  HB1 ALA B  20       6.641 -21.351  20.699  1.00 94.92           H  
ATOM   2806  HB2 ALA B  20       6.597 -21.067  22.451  1.00 94.92           H  
ATOM   2807  HB3 ALA B  20       7.810 -22.165  21.754  1.00 94.92           H  
ATOM   2808  O   ALA B  20       7.499 -18.269  20.002  1.00 94.92           O  
ATOM   2809  N   ALA B  21       6.890 -18.118  22.151  1.00 95.13           N  
ATOM   2810  H   ALA B  21       6.853 -18.572  23.052  1.00 95.13           H  
ATOM   2811  CA  ALA B  21       6.203 -16.838  21.984  1.00 95.13           C  
ATOM   2812  HA  ALA B  21       5.449 -16.960  21.205  1.00 95.13           H  
ATOM   2813  C   ALA B  21       7.154 -15.717  21.522  1.00 95.13           C  
ATOM   2814  CB  ALA B  21       5.492 -16.485  23.297  1.00 95.13           C  
ATOM   2815  HB1 ALA B  21       4.805 -17.286  23.570  1.00 95.13           H  
ATOM   2816  HB2 ALA B  21       6.222 -16.349  24.095  1.00 95.13           H  
ATOM   2817  HB3 ALA B  21       4.924 -15.565  23.164  1.00 95.13           H  
ATOM   2818  O   ALA B  21       6.845 -14.984  20.590  1.00 95.13           O  
ATOM   2819  N   ARG B  22       8.349 -15.604  22.118  1.00 93.70           N  
ATOM   2820  H   ARG B  22       8.562 -16.235  22.877  1.00 93.70           H  
ATOM   2821  CA  ARG B  22       9.363 -14.624  21.681  1.00 93.70           C  
ATOM   2822  HA  ARG B  22       8.916 -13.630  21.647  1.00 93.70           H  
ATOM   2823  C   ARG B  22       9.862 -14.877  20.262  1.00 93.70           C  
ATOM   2824  CB  ARG B  22      10.555 -14.624  22.643  1.00 93.70           C  
ATOM   2825  HB2 ARG B  22      11.387 -14.108  22.165  1.00 93.70           H  
ATOM   2826  HB3 ARG B  22      10.859 -15.650  22.851  1.00 93.70           H  
ATOM   2827  O   ARG B  22      10.223 -13.929  19.575  1.00 93.70           O  
ATOM   2828  CG  ARG B  22      10.234 -13.894  23.950  1.00 93.70           C  
ATOM   2829  HG2 ARG B  22       9.947 -12.867  23.724  1.00 93.70           H  
ATOM   2830  HG3 ARG B  22       9.409 -14.388  24.465  1.00 93.70           H  
ATOM   2831  CD  ARG B  22      11.475 -13.892  24.846  1.00 93.70           C  
ATOM   2832  HD2 ARG B  22      11.702 -14.921  25.125  1.00 93.70           H  
ATOM   2833  HD3 ARG B  22      12.314 -13.480  24.285  1.00 93.70           H  
ATOM   2834  NE  ARG B  22      11.263 -13.080  26.056  1.00 93.70           N  
ATOM   2835  HE  ARG B  22      10.426 -12.514  26.078  1.00 93.70           H  
ATOM   2836  NH1 ARG B  22      13.197 -13.646  27.158  1.00 93.70           N  
ATOM   2837 HH11 ARG B  22      13.496 -14.171  26.349  1.00 93.70           H  
ATOM   2838 HH12 ARG B  22      13.816 -13.512  27.945  1.00 93.70           H  
ATOM   2839  NH2 ARG B  22      11.735 -12.265  28.128  1.00 93.70           N  
ATOM   2840 HH21 ARG B  22      12.313 -12.229  28.955  1.00 93.70           H  
ATOM   2841 HH22 ARG B  22      10.881 -11.726  28.118  1.00 93.70           H  
ATOM   2842  CZ  ARG B  22      12.065 -13.000  27.103  1.00 93.70           C  
ATOM   2843  N   GLN B  23       9.924 -16.137  19.845  1.00 94.87           N  
ATOM   2844  H   GLN B  23       9.631 -16.878  20.466  1.00 94.87           H  
ATOM   2845  CA  GLN B  23      10.286 -16.486  18.480  1.00 94.87           C  
ATOM   2846  HA  GLN B  23      11.170 -15.913  18.199  1.00 94.87           H  
ATOM   2847  C   GLN B  23       9.188 -16.074  17.493  1.00 94.87           C  
ATOM   2848  CB  GLN B  23      10.657 -17.968  18.435  1.00 94.87           C  
ATOM   2849  HB2 GLN B  23       9.811 -18.585  18.737  1.00 94.87           H  
ATOM   2850  HB3 GLN B  23      11.480 -18.133  19.131  1.00 94.87           H  
ATOM   2851  O   GLN B  23       9.503 -15.382  16.533  1.00 94.87           O  
ATOM   2852  CG  GLN B  23      11.094 -18.369  17.028  1.00 94.87           C  
ATOM   2853  HG2 GLN B  23      10.205 -18.405  16.399  1.00 94.87           H  
ATOM   2854  HG3 GLN B  23      11.773 -17.622  16.615  1.00 94.87           H  
ATOM   2855  CD  GLN B  23      11.786 -19.721  16.961  1.00 94.87           C  
ATOM   2856  NE2 GLN B  23      11.982 -20.211  15.761  1.00 94.87           N  
ATOM   2857 HE21 GLN B  23      11.502 -19.766  14.992  1.00 94.87           H  
ATOM   2858 HE22 GLN B  23      12.407 -21.120  15.654  1.00 94.87           H  
ATOM   2859  OE1 GLN B  23      12.182 -20.314  17.963  1.00 94.87           O  
ATOM   2860  N   ARG B  24       7.914 -16.354  17.802  1.00 95.60           N  
ATOM   2861  H   ARG B  24       7.730 -16.964  18.586  1.00 95.60           H  
ATOM   2862  CA  ARG B  24       6.777 -15.914  16.981  1.00 95.60           C  
ATOM   2863  HA  ARG B  24       6.924 -16.322  15.980  1.00 95.60           H  
ATOM   2864  C   ARG B  24       6.713 -14.392  16.812  1.00 95.60           C  
ATOM   2865  CB  ARG B  24       5.468 -16.474  17.568  1.00 95.60           C  
ATOM   2866  HB2 ARG B  24       5.348 -16.105  18.587  1.00 95.60           H  
ATOM   2867  HB3 ARG B  24       5.544 -17.561  17.612  1.00 95.60           H  
ATOM   2868  O   ARG B  24       6.421 -13.922  15.724  1.00 95.60           O  
ATOM   2869  CG  ARG B  24       4.204 -16.106  16.765  1.00 95.60           C  
ATOM   2870  HG2 ARG B  24       3.342 -16.585  17.229  1.00 95.60           H  
ATOM   2871  HG3 ARG B  24       4.048 -15.028  16.793  1.00 95.60           H  
ATOM   2872  CD  ARG B  24       4.301 -16.566  15.307  1.00 95.60           C  
ATOM   2873  HD2 ARG B  24       4.486 -17.640  15.278  1.00 95.60           H  
ATOM   2874  HD3 ARG B  24       5.145 -16.066  14.832  1.00 95.60           H  
ATOM   2875  NE  ARG B  24       3.089 -16.259  14.529  1.00 95.60           N  
ATOM   2876  HE  ARG B  24       2.279 -15.848  14.970  1.00 95.60           H  
ATOM   2877  NH1 ARG B  24       4.000 -16.738  12.470  1.00 95.60           N  
ATOM   2878 HH11 ARG B  24       3.936 -16.675  11.464  1.00 95.60           H  
ATOM   2879 HH12 ARG B  24       4.890 -16.960  12.894  1.00 95.60           H  
ATOM   2880  NH2 ARG B  24       1.887 -16.011  12.641  1.00 95.60           N  
ATOM   2881 HH21 ARG B  24       1.788 -15.966  11.636  1.00 95.60           H  
ATOM   2882 HH22 ARG B  24       1.178 -15.604  13.233  1.00 95.60           H  
ATOM   2883  CZ  ARG B  24       3.002 -16.342  13.215  1.00 95.60           C  
ATOM   2884  N   ILE B  25       7.017 -13.618  17.859  1.00 96.72           N  
ATOM   2885  H   ILE B  25       7.173 -14.067  18.750  1.00 96.72           H  
ATOM   2886  CA  ILE B  25       7.090 -12.146  17.760  1.00 96.72           C  
ATOM   2887  HA  ILE B  25       6.137 -11.768  17.390  1.00 96.72           H  
ATOM   2888  C   ILE B  25       8.151 -11.719  16.739  1.00 96.72           C  
ATOM   2889  CB  ILE B  25       7.362 -11.506  19.139  1.00 96.72           C  
ATOM   2890  HB  ILE B  25       8.238 -11.988  19.575  1.00 96.72           H  
ATOM   2891  O   ILE B  25       7.863 -10.898  15.877  1.00 96.72           O  
ATOM   2892  CG1 ILE B  25       6.155 -11.724  20.073  1.00 96.72           C  
ATOM   2893 HG12 ILE B  25       5.319 -11.108  19.743  1.00 96.72           H  
ATOM   2894 HG13 ILE B  25       5.840 -12.766  20.018  1.00 96.72           H  
ATOM   2895  CG2 ILE B  25       7.649  -9.998  19.026  1.00 96.72           C  
ATOM   2896 HG21 ILE B  25       6.822  -9.489  18.531  1.00 96.72           H  
ATOM   2897 HG22 ILE B  25       8.549  -9.809  18.440  1.00 96.72           H  
ATOM   2898 HG23 ILE B  25       7.811  -9.541  20.002  1.00 96.72           H  
ATOM   2899  CD1 ILE B  25       6.463 -11.419  21.542  1.00 96.72           C  
ATOM   2900 HD11 ILE B  25       6.604 -10.349  21.694  1.00 96.72           H  
ATOM   2901 HD12 ILE B  25       5.620 -11.750  22.148  1.00 96.72           H  
ATOM   2902 HD13 ILE B  25       7.356 -11.957  21.859  1.00 96.72           H  
ATOM   2903  N   ARG B  26       9.356 -12.304  16.797  1.00 95.89           N  
ATOM   2904  H   ARG B  26       9.511 -13.029  17.482  1.00 95.89           H  
ATOM   2905  CA  ARG B  26      10.417 -11.995  15.825  1.00 95.89           C  
ATOM   2906  HA  ARG B  26      10.567 -10.916  15.788  1.00 95.89           H  
ATOM   2907  C   ARG B  26      10.025 -12.375  14.400  1.00 95.89           C  
ATOM   2908  CB  ARG B  26      11.733 -12.679  16.197  1.00 95.89           C  
ATOM   2909  HB2 ARG B  26      11.551 -13.733  16.410  1.00 95.89           H  
ATOM   2910  HB3 ARG B  26      12.402 -12.615  15.340  1.00 95.89           H  
ATOM   2911  O   ARG B  26      10.312 -11.609  13.496  1.00 95.89           O  
ATOM   2912  CG  ARG B  26      12.417 -11.998  17.388  1.00 95.89           C  
ATOM   2913  HG2 ARG B  26      12.537 -10.938  17.168  1.00 95.89           H  
ATOM   2914  HG3 ARG B  26      11.807 -12.104  18.285  1.00 95.89           H  
ATOM   2915  CD  ARG B  26      13.803 -12.609  17.616  1.00 95.89           C  
ATOM   2916  HD2 ARG B  26      14.365 -12.545  16.684  1.00 95.89           H  
ATOM   2917  HD3 ARG B  26      14.337 -12.009  18.352  1.00 95.89           H  
ATOM   2918  NE  ARG B  26      13.712 -14.024  18.031  1.00 95.89           N  
ATOM   2919  HE  ARG B  26      13.526 -14.675  17.281  1.00 95.89           H  
ATOM   2920  NH1 ARG B  26      14.035 -13.718  20.277  1.00 95.89           N  
ATOM   2921 HH11 ARG B  26      14.092 -12.730  20.079  1.00 95.89           H  
ATOM   2922 HH12 ARG B  26      14.229 -14.091  21.196  1.00 95.89           H  
ATOM   2923  NH2 ARG B  26      13.707 -15.782  19.470  1.00 95.89           N  
ATOM   2924 HH21 ARG B  26      13.565 -16.389  18.675  1.00 95.89           H  
ATOM   2925 HH22 ARG B  26      13.770 -16.166  20.402  1.00 95.89           H  
ATOM   2926  CZ  ARG B  26      13.813 -14.500  19.255  1.00 95.89           C  
ATOM   2927  N   GLU B  27       9.352 -13.506  14.206  1.00 95.87           N  
ATOM   2928  H   GLU B  27       9.183 -14.117  14.992  1.00 95.87           H  
ATOM   2929  CA  GLU B  27       8.845 -13.913  12.887  1.00 95.87           C  
ATOM   2930  HA  GLU B  27       9.671 -13.941  12.176  1.00 95.87           H  
ATOM   2931  C   GLU B  27       7.797 -12.915  12.347  1.00 95.87           C  
ATOM   2932  CB  GLU B  27       8.251 -15.329  12.988  1.00 95.87           C  
ATOM   2933  HB2 GLU B  27       7.719 -15.563  12.066  1.00 95.87           H  
ATOM   2934  HB3 GLU B  27       7.529 -15.334  13.805  1.00 95.87           H  
ATOM   2935  O   GLU B  27       7.807 -12.547  11.177  1.00 95.87           O  
ATOM   2936  CG  GLU B  27       9.315 -16.422  13.228  1.00 95.87           C  
ATOM   2937  HG2 GLU B  27       9.864 -16.584  12.301  1.00 95.87           H  
ATOM   2938  HG3 GLU B  27      10.030 -16.070  13.972  1.00 95.87           H  
ATOM   2939  CD  GLU B  27       8.735 -17.761  13.725  1.00 95.87           C  
ATOM   2940  OE1 GLU B  27       9.558 -18.650  14.072  1.00 95.87           O  
ATOM   2941  OE2 GLU B  27       7.491 -17.871  13.881  1.00 95.87           O  
ATOM   2942  N   LEU B  28       6.914 -12.401  13.204  1.00 97.10           N  
ATOM   2943  H   LEU B  28       6.916 -12.729  14.160  1.00 97.10           H  
ATOM   2944  CA  LEU B  28       5.901 -11.423  12.793  1.00 97.10           C  
ATOM   2945  HA  LEU B  28       5.434 -11.764  11.870  1.00 97.10           H  
ATOM   2946  C   LEU B  28       6.483 -10.032  12.493  1.00 97.10           C  
ATOM   2947  CB  LEU B  28       4.842 -11.329  13.899  1.00 97.10           C  
ATOM   2948  HB2 LEU B  28       5.353 -11.203  14.853  1.00 97.10           H  
ATOM   2949  HB3 LEU B  28       4.233 -10.440  13.734  1.00 97.10           H  
ATOM   2950  O   LEU B  28       5.993  -9.346  11.598  1.00 97.10           O  
ATOM   2951  CG  LEU B  28       3.914 -12.552  13.969  1.00 97.10           C  
ATOM   2952  HG  LEU B  28       4.494 -13.474  13.940  1.00 97.10           H  
ATOM   2953  CD1 LEU B  28       3.155 -12.505  15.294  1.00 97.10           C  
ATOM   2954 HD11 LEU B  28       2.560 -11.594  15.346  1.00 97.10           H  
ATOM   2955 HD12 LEU B  28       2.497 -13.372  15.365  1.00 97.10           H  
ATOM   2956 HD13 LEU B  28       3.863 -12.526  16.123  1.00 97.10           H  
ATOM   2957  CD2 LEU B  28       2.913 -12.561  12.813  1.00 97.10           C  
ATOM   2958 HD21 LEU B  28       2.182 -13.356  12.961  1.00 97.10           H  
ATOM   2959 HD22 LEU B  28       2.383 -11.609  12.766  1.00 97.10           H  
ATOM   2960 HD23 LEU B  28       3.433 -12.733  11.871  1.00 97.10           H  
ATOM   2961  N   GLU B  29       7.494  -9.599  13.249  1.00 95.59           N  
ATOM   2962  H   GLU B  29       7.799 -10.189  14.009  1.00 95.59           H  
ATOM   2963  CA  GLU B  29       8.052  -8.243  13.150  1.00 95.59           C  
ATOM   2964  HA  GLU B  29       7.290  -7.560  12.774  1.00 95.59           H  
ATOM   2965  C   GLU B  29       9.230  -8.152  12.174  1.00 95.59           C  
ATOM   2966  CB  GLU B  29       8.485  -7.748  14.544  1.00 95.59           C  
ATOM   2967  HB2 GLU B  29       9.147  -8.490  14.992  1.00 95.59           H  
ATOM   2968  HB3 GLU B  29       9.043  -6.819  14.429  1.00 95.59           H  
ATOM   2969  O   GLU B  29       9.317  -7.208  11.397  1.00 95.59           O  
ATOM   2970  CG  GLU B  29       7.293  -7.478  15.479  1.00 95.59           C  
ATOM   2971  HG2 GLU B  29       6.658  -6.721  15.018  1.00 95.59           H  
ATOM   2972  HG3 GLU B  29       6.707  -8.393  15.572  1.00 95.59           H  
ATOM   2973  CD  GLU B  29       7.694  -7.012  16.893  1.00 95.59           C  
ATOM   2974  OE1 GLU B  29       6.838  -6.392  17.578  1.00 95.59           O  
ATOM   2975  OE2 GLU B  29       8.817  -7.322  17.351  1.00 95.59           O  
ATOM   2976  N   SER B  30      10.159  -9.105  12.216  1.00 94.19           N  
ATOM   2977  H   SER B  30      10.017  -9.898  12.825  1.00 94.19           H  
ATOM   2978  CA  SER B  30      11.491  -8.959  11.618  1.00 94.19           C  
ATOM   2979  HA  SER B  30      11.409  -8.277  10.772  1.00 94.19           H  
ATOM   2980  C   SER B  30      12.051 -10.251  11.018  1.00 94.19           C  
ATOM   2981  CB  SER B  30      12.457  -8.302  12.620  1.00 94.19           C  
ATOM   2982  HB2 SER B  30      13.468  -8.289  12.212  1.00 94.19           H  
ATOM   2983  HB3 SER B  30      12.148  -7.265  12.757  1.00 94.19           H  
ATOM   2984  O   SER B  30      13.270 -10.395  10.915  1.00 94.19           O  
ATOM   2985  OG  SER B  30      12.458  -8.937  13.893  1.00 94.19           O  
ATOM   2986  HG  SER B  30      11.991  -8.346  14.488  1.00 94.19           H  
ATOM   2987  N   ASP B  31      11.192 -11.178  10.568  1.00 97.06           N  
ATOM   2988  H   ASP B  31      10.203 -11.076  10.748  1.00 97.06           H  
ATOM   2989  CA  ASP B  31      11.668 -12.362   9.840  1.00 97.06           C  
ATOM   2990  HA  ASP B  31      12.303 -12.912  10.535  1.00 97.06           H  
ATOM   2991  C   ASP B  31      12.463 -11.924   8.595  1.00 97.06           C  
ATOM   2992  CB  ASP B  31      10.528 -13.305   9.421  1.00 97.06           C  
ATOM   2993  HB2 ASP B  31       9.751 -13.257  10.184  1.00 97.06           H  
ATOM   2994  HB3 ASP B  31      10.098 -12.973   8.476  1.00 97.06           H  
ATOM   2995  O   ASP B  31      11.961 -11.090   7.817  1.00 97.06           O  
ATOM   2996  CG  ASP B  31      10.920 -14.785   9.307  1.00 97.06           C  
ATOM   2997  OD1 ASP B  31      12.075 -15.136   9.633  1.00 97.06           O  
ATOM   2998  OD2 ASP B  31      10.035 -15.584   8.936  1.00 97.06           O  
ATOM   2999  N   PRO B  32      13.695 -12.430   8.402  1.00 98.40           N  
ATOM   3000  CA  PRO B  32      14.459 -12.182   7.192  1.00 98.40           C  
ATOM   3001  HA  PRO B  32      14.543 -11.105   7.044  1.00 98.40           H  
ATOM   3002  C   PRO B  32      13.776 -12.822   5.980  1.00 98.40           C  
ATOM   3003  CB  PRO B  32      15.852 -12.769   7.444  1.00 98.40           C  
ATOM   3004  HB2 PRO B  32      16.630 -12.102   7.073  1.00 98.40           H  
ATOM   3005  HB3 PRO B  32      15.938 -13.754   6.985  1.00 98.40           H  
ATOM   3006  O   PRO B  32      13.346 -13.976   6.023  1.00 98.40           O  
ATOM   3007  CG  PRO B  32      15.942 -12.910   8.960  1.00 98.40           C  
ATOM   3008  HG2 PRO B  32      16.270 -11.967   9.398  1.00 98.40           H  
ATOM   3009  HG3 PRO B  32      16.603 -13.726   9.254  1.00 98.40           H  
ATOM   3010  CD  PRO B  32      14.500 -13.178   9.356  1.00 98.40           C  
ATOM   3011  HD2 PRO B  32      14.342 -12.848  10.383  1.00 98.40           H  
ATOM   3012  HD3 PRO B  32      14.293 -14.243   9.256  1.00 98.40           H  
ATOM   3013  N   ILE B  33      13.709 -12.087   4.873  1.00 98.91           N  
ATOM   3014  H   ILE B  33      14.115 -11.162   4.882  1.00 98.91           H  
ATOM   3015  CA  ILE B  33      13.076 -12.548   3.632  1.00 98.91           C  
ATOM   3016  HA  ILE B  33      12.551 -13.487   3.807  1.00 98.91           H  
ATOM   3017  C   ILE B  33      14.166 -12.828   2.597  1.00 98.91           C  
ATOM   3018  CB  ILE B  33      12.030 -11.515   3.159  1.00 98.91           C  
ATOM   3019  HB  ILE B  33      12.545 -10.571   2.985  1.00 98.91           H  
ATOM   3020  O   ILE B  33      14.965 -11.953   2.290  1.00 98.91           O  
ATOM   3021  CG1 ILE B  33      10.935 -11.229   4.215  1.00 98.91           C  
ATOM   3022 HG12 ILE B  33      11.391 -10.737   5.075  1.00 98.91           H  
ATOM   3023 HG13 ILE B  33      10.221 -10.524   3.791  1.00 98.91           H  
ATOM   3024  CG2 ILE B  33      11.388 -11.922   1.825  1.00 98.91           C  
ATOM   3025 HG21 ILE B  33      10.888 -12.887   1.914  1.00 98.91           H  
ATOM   3026 HG22 ILE B  33      10.657 -11.171   1.524  1.00 98.91           H  
ATOM   3027 HG23 ILE B  33      12.144 -11.989   1.042  1.00 98.91           H  
ATOM   3028  CD1 ILE B  33      10.154 -12.450   4.721  1.00 98.91           C  
ATOM   3029 HD11 ILE B  33       9.354 -12.114   5.382  1.00 98.91           H  
ATOM   3030 HD12 ILE B  33      10.810 -13.109   5.289  1.00 98.91           H  
ATOM   3031 HD13 ILE B  33       9.710 -12.997   3.890  1.00 98.91           H  
ATOM   3032  N   ALA B  34      14.224 -14.041   2.061  1.00 98.86           N  
ATOM   3033  H   ALA B  34      13.461 -14.678   2.245  1.00 98.86           H  
ATOM   3034  CA  ALA B  34      15.152 -14.412   1.002  1.00 98.86           C  
ATOM   3035  HA  ALA B  34      16.108 -13.917   1.169  1.00 98.86           H  
ATOM   3036  C   ALA B  34      14.617 -13.977  -0.369  1.00 98.86           C  
ATOM   3037  CB  ALA B  34      15.388 -15.924   1.060  1.00 98.86           C  
ATOM   3038  HB1 ALA B  34      14.435 -16.451   0.999  1.00 98.86           H  
ATOM   3039  HB2 ALA B  34      15.893 -16.186   1.989  1.00 98.86           H  
ATOM   3040  HB3 ALA B  34      16.008 -16.230   0.217  1.00 98.86           H  
ATOM   3041  O   ALA B  34      13.448 -14.202  -0.687  1.00 98.86           O  
ATOM   3042  N   ILE B  35      15.496 -13.408  -1.193  1.00 98.92           N  
ATOM   3043  H   ILE B  35      16.435 -13.252  -0.853  1.00 98.92           H  
ATOM   3044  CA  ILE B  35      15.279 -13.274  -2.635  1.00 98.92           C  
ATOM   3045  HA  ILE B  35      14.215 -13.146  -2.836  1.00 98.92           H  
ATOM   3046  C   ILE B  35      15.747 -14.583  -3.266  1.00 98.92           C  
ATOM   3047  CB  ILE B  35      16.039 -12.058  -3.213  1.00 98.92           C  
ATOM   3048  HB  ILE B  35      17.110 -12.223  -3.095  1.00 98.92           H  
ATOM   3049  O   ILE B  35      16.949 -14.853  -3.273  1.00 98.92           O  
ATOM   3050  CG1 ILE B  35      15.672 -10.754  -2.466  1.00 98.92           C  
ATOM   3051 HG12 ILE B  35      15.881 -10.874  -1.403  1.00 98.92           H  
ATOM   3052 HG13 ILE B  35      14.607 -10.556  -2.582  1.00 98.92           H  
ATOM   3053  CG2 ILE B  35      15.722 -11.944  -4.716  1.00 98.92           C  
ATOM   3054 HG21 ILE B  35      14.658 -11.749  -4.855  1.00 98.92           H  
ATOM   3055 HG22 ILE B  35      15.968 -12.871  -5.234  1.00 98.92           H  
ATOM   3056 HG23 ILE B  35      16.304 -11.146  -5.176  1.00 98.92           H  
ATOM   3057  CD1 ILE B  35      16.447  -9.519  -2.935  1.00 98.92           C  
ATOM   3058 HD11 ILE B  35      16.156  -9.246  -3.949  1.00 98.92           H  
ATOM   3059 HD12 ILE B  35      16.225  -8.683  -2.273  1.00 98.92           H  
ATOM   3060 HD13 ILE B  35      17.518  -9.721  -2.904  1.00 98.92           H  
ATOM   3061  N   VAL B  36      14.813 -15.398  -3.757  1.00 98.57           N  
ATOM   3062  H   VAL B  36      13.849 -15.098  -3.738  1.00 98.57           H  
ATOM   3063  CA  VAL B  36      15.122 -16.745  -4.270  1.00 98.57           C  
ATOM   3064  HA  VAL B  36      16.106 -17.018  -3.891  1.00 98.57           H  
ATOM   3065  C   VAL B  36      15.257 -16.807  -5.787  1.00 98.57           C  
ATOM   3066  CB  VAL B  36      14.142 -17.816  -3.756  1.00 98.57           C  
ATOM   3067  HB  VAL B  36      14.436 -18.774  -4.184  1.00 98.57           H  
ATOM   3068  O   VAL B  36      15.974 -17.643  -6.319  1.00 98.57           O  
ATOM   3069  CG1 VAL B  36      14.210 -17.935  -2.228  1.00 98.57           C  
ATOM   3070 HG11 VAL B  36      13.872 -17.014  -1.753  1.00 98.57           H  
ATOM   3071 HG12 VAL B  36      13.580 -18.763  -1.903  1.00 98.57           H  
ATOM   3072 HG13 VAL B  36      15.237 -18.146  -1.930  1.00 98.57           H  
ATOM   3073  CG2 VAL B  36      12.684 -17.557  -4.151  1.00 98.57           C  
ATOM   3074 HG21 VAL B  36      12.309 -16.657  -3.663  1.00 98.57           H  
ATOM   3075 HG22 VAL B  36      12.600 -17.460  -5.233  1.00 98.57           H  
ATOM   3076 HG23 VAL B  36      12.073 -18.405  -3.841  1.00 98.57           H  
ATOM   3077  N   GLY B  37      14.625 -15.878  -6.497  1.00 98.70           N  
ATOM   3078  H   GLY B  37      14.067 -15.195  -6.004  1.00 98.70           H  
ATOM   3079  CA  GLY B  37      14.758 -15.730  -7.941  1.00 98.70           C  
ATOM   3080  HA2 GLY B  37      14.015 -16.336  -8.458  1.00 98.70           H  
ATOM   3081  HA3 GLY B  37      15.749 -16.056  -8.257  1.00 98.70           H  
ATOM   3082  C   GLY B  37      14.561 -14.283  -8.349  1.00 98.70           C  
ATOM   3083  O   GLY B  37      13.951 -13.496  -7.623  1.00 98.70           O  
ATOM   3084  N   ALA B  38      15.100 -13.921  -9.505  1.00 98.83           N  
ATOM   3085  H   ALA B  38      15.582 -14.608 -10.066  1.00 98.83           H  
ATOM   3086  CA  ALA B  38      14.956 -12.589 -10.061  1.00 98.83           C  
ATOM   3087  HA  ALA B  38      13.955 -12.220  -9.836  1.00 98.83           H  
ATOM   3088  C   ALA B  38      15.121 -12.616 -11.579  1.00 98.83           C  
ATOM   3089  CB  ALA B  38      15.987 -11.661  -9.413  1.00 98.83           C  
ATOM   3090  HB1 ALA B  38      16.990 -12.078  -9.512  1.00 98.83           H  
ATOM   3091  HB2 ALA B  38      15.949 -10.695  -9.916  1.00 98.83           H  
ATOM   3092  HB3 ALA B  38      15.766 -11.537  -8.353  1.00 98.83           H  
ATOM   3093  O   ALA B  38      15.896 -13.409 -12.110  1.00 98.83           O  
ATOM   3094  N   ALA B  39      14.427 -11.723 -12.269  1.00 98.82           N  
ATOM   3095  H   ALA B  39      13.790 -11.115 -11.775  1.00 98.82           H  
ATOM   3096  CA  ALA B  39      14.626 -11.461 -13.686  1.00 98.82           C  
ATOM   3097  HA  ALA B  39      15.657 -11.694 -13.955  1.00 98.82           H  
ATOM   3098  C   ALA B  39      14.405  -9.975 -13.975  1.00 98.82           C  
ATOM   3099  CB  ALA B  39      13.700 -12.360 -14.511  1.00 98.82           C  
ATOM   3100  HB1 ALA B  39      12.661 -12.143 -14.261  1.00 98.82           H  
ATOM   3101  HB2 ALA B  39      13.846 -12.181 -15.577  1.00 98.82           H  
ATOM   3102  HB3 ALA B  39      13.911 -13.408 -14.302  1.00 98.82           H  
ATOM   3103  O   ALA B  39      13.764  -9.257 -13.197  1.00 98.82           O  
ATOM   3104  N   CYS B  40      14.954  -9.505 -15.088  1.00 98.73           N  
ATOM   3105  H   CYS B  40      15.435 -10.124 -15.724  1.00 98.73           H  
ATOM   3106  CA  CYS B  40      14.800  -8.130 -15.522  1.00 98.73           C  
ATOM   3107  HA  CYS B  40      13.789  -7.809 -15.271  1.00 98.73           H  
ATOM   3108  C   CYS B  40      14.946  -7.994 -17.035  1.00 98.73           C  
ATOM   3109  CB  CYS B  40      15.802  -7.224 -14.788  1.00 98.73           C  
ATOM   3110  HB2 CYS B  40      15.700  -6.214 -15.185  1.00 98.73           H  
ATOM   3111  HB3 CYS B  40      15.560  -7.207 -13.725  1.00 98.73           H  
ATOM   3112  O   CYS B  40      15.663  -8.753 -17.676  1.00 98.73           O  
ATOM   3113  SG  CYS B  40      17.523  -7.777 -15.009  1.00 98.73           S  
ATOM   3114  HG  CYS B  40      18.101  -6.579 -14.877  1.00 98.73           H  
ATOM   3115  N   ARG B  41      14.312  -6.955 -17.577  1.00 98.50           N  
ATOM   3116  H   ARG B  41      13.737  -6.401 -16.958  1.00 98.50           H  
ATOM   3117  CA  ARG B  41      14.603  -6.401 -18.898  1.00 98.50           C  
ATOM   3118  HA  ARG B  41      15.490  -6.888 -19.305  1.00 98.50           H  
ATOM   3119  C   ARG B  41      14.912  -4.927 -18.740  1.00 98.50           C  
ATOM   3120  CB  ARG B  41      13.427  -6.606 -19.863  1.00 98.50           C  
ATOM   3121  HB2 ARG B  41      13.335  -5.715 -20.485  1.00 98.50           H  
ATOM   3122  HB3 ARG B  41      12.493  -6.725 -19.314  1.00 98.50           H  
ATOM   3123  O   ARG B  41      14.034  -4.169 -18.317  1.00 98.50           O  
ATOM   3124  CG  ARG B  41      13.647  -7.803 -20.795  1.00 98.50           C  
ATOM   3125  HG2 ARG B  41      14.651  -7.763 -21.216  1.00 98.50           H  
ATOM   3126  HG3 ARG B  41      13.521  -8.735 -20.244  1.00 98.50           H  
ATOM   3127  CD  ARG B  41      12.632  -7.715 -21.938  1.00 98.50           C  
ATOM   3128  HD2 ARG B  41      12.727  -6.748 -22.433  1.00 98.50           H  
ATOM   3129  HD3 ARG B  41      11.634  -7.802 -21.509  1.00 98.50           H  
ATOM   3130  NE  ARG B  41      12.823  -8.773 -22.940  1.00 98.50           N  
ATOM   3131  HE  ARG B  41      13.659  -9.336 -22.876  1.00 98.50           H  
ATOM   3132  NH1 ARG B  41      10.785  -8.550 -23.991  1.00 98.50           N  
ATOM   3133 HH11 ARG B  41      10.521  -7.844 -23.319  1.00 98.50           H  
ATOM   3134 HH12 ARG B  41      10.056  -9.049 -24.481  1.00 98.50           H  
ATOM   3135  NH2 ARG B  41      12.201 -10.122 -24.663  1.00 98.50           N  
ATOM   3136 HH21 ARG B  41      13.078 -10.619 -24.600  1.00 98.50           H  
ATOM   3137 HH22 ARG B  41      11.505 -10.401 -25.340  1.00 98.50           H  
ATOM   3138  CZ  ARG B  41      11.942  -9.136 -23.858  1.00 98.50           C  
ATOM   3139  N   PHE B  42      16.126  -4.517 -19.098  1.00 98.62           N  
ATOM   3140  H   PHE B  42      16.740  -5.195 -19.526  1.00 98.62           H  
ATOM   3141  CA  PHE B  42      16.577  -3.128 -19.011  1.00 98.62           C  
ATOM   3142  HA  PHE B  42      15.702  -2.511 -18.806  1.00 98.62           H  
ATOM   3143  C   PHE B  42      17.166  -2.623 -20.343  1.00 98.62           C  
ATOM   3144  CB  PHE B  42      17.556  -2.936 -17.835  1.00 98.62           C  
ATOM   3145  HB2 PHE B  42      18.481  -3.474 -18.041  1.00 98.62           H  
ATOM   3146  HB3 PHE B  42      17.829  -1.883 -17.777  1.00 98.62           H  
ATOM   3147  O   PHE B  42      17.529  -3.408 -21.224  1.00 98.62           O  
ATOM   3148  CG  PHE B  42      17.069  -3.345 -16.456  1.00 98.62           C  
ATOM   3149  CD1 PHE B  42      15.740  -3.111 -16.052  1.00 98.62           C  
ATOM   3150  HD1 PHE B  42      15.037  -2.639 -16.723  1.00 98.62           H  
ATOM   3151  CD2 PHE B  42      17.982  -3.887 -15.532  1.00 98.62           C  
ATOM   3152  HD2 PHE B  42      19.012  -4.050 -15.813  1.00 98.62           H  
ATOM   3153  CE1 PHE B  42      15.319  -3.438 -14.755  1.00 98.62           C  
ATOM   3154  HE1 PHE B  42      14.298  -3.253 -14.457  1.00 98.62           H  
ATOM   3155  CE2 PHE B  42      17.564  -4.205 -14.230  1.00 98.62           C  
ATOM   3156  HE2 PHE B  42      18.264  -4.626 -13.524  1.00 98.62           H  
ATOM   3157  CZ  PHE B  42      16.237  -3.978 -13.841  1.00 98.62           C  
ATOM   3158  HZ  PHE B  42      15.932  -4.215 -12.832  1.00 98.62           H  
ATOM   3159  N   PRO B  43      17.256  -1.293 -20.534  1.00 97.80           N  
ATOM   3160  CA  PRO B  43      17.871  -0.705 -21.714  1.00 97.80           C  
ATOM   3161  HA  PRO B  43      17.288  -0.991 -22.590  1.00 97.80           H  
ATOM   3162  C   PRO B  43      19.324  -1.156 -21.890  1.00 97.80           C  
ATOM   3163  CB  PRO B  43      17.773   0.809 -21.509  1.00 97.80           C  
ATOM   3164  HB2 PRO B  43      17.653   1.337 -22.455  1.00 97.80           H  
ATOM   3165  HB3 PRO B  43      18.651   1.172 -20.975  1.00 97.80           H  
ATOM   3166  O   PRO B  43      19.996  -1.538 -20.937  1.00 97.80           O  
ATOM   3167  CG  PRO B  43      16.558   0.964 -20.601  1.00 97.80           C  
ATOM   3168  HG2 PRO B  43      15.639   0.882 -21.182  1.00 97.80           H  
ATOM   3169  HG3 PRO B  43      16.582   1.896 -20.036  1.00 97.80           H  
ATOM   3170  CD  PRO B  43      16.704  -0.247 -19.692  1.00 97.80           C  
ATOM   3171  HD2 PRO B  43      15.730  -0.530 -19.293  1.00 97.80           H  
ATOM   3172  HD3 PRO B  43      17.398  -0.013 -18.885  1.00 97.80           H  
ATOM   3173  N   GLY B  44      19.836  -1.059 -23.116  1.00 96.87           N  
ATOM   3174  H   GLY B  44      19.241  -0.709 -23.853  1.00 96.87           H  
ATOM   3175  CA  GLY B  44      21.215  -1.459 -23.423  1.00 96.87           C  
ATOM   3176  HA2 GLY B  44      21.596  -0.839 -24.235  1.00 96.87           H  
ATOM   3177  HA3 GLY B  44      21.851  -1.297 -22.553  1.00 96.87           H  
ATOM   3178  C   GLY B  44      21.378  -2.925 -23.829  1.00 96.87           C  
ATOM   3179  O   GLY B  44      22.505  -3.346 -24.052  1.00 96.87           O  
ATOM   3180  N   GLY B  45      20.278  -3.663 -24.015  1.00 95.81           N  
ATOM   3181  H   GLY B  45      19.388  -3.277 -23.732  1.00 95.81           H  
ATOM   3182  CA  GLY B  45      20.311  -5.092 -24.360  1.00 95.81           C  
ATOM   3183  HA2 GLY B  45      19.393  -5.359 -24.882  1.00 95.81           H  
ATOM   3184  HA3 GLY B  45      21.157  -5.307 -25.012  1.00 95.81           H  
ATOM   3185  C   GLY B  45      20.418  -5.999 -23.135  1.00 95.81           C  
ATOM   3186  O   GLY B  45      20.966  -7.088 -23.236  1.00 95.81           O  
ATOM   3187  N   VAL B  46      19.938  -5.527 -21.982  1.00 98.00           N  
ATOM   3188  H   VAL B  46      19.448  -4.644 -21.971  1.00 98.00           H  
ATOM   3189  CA  VAL B  46      19.864  -6.330 -20.764  1.00 98.00           C  
ATOM   3190  HA  VAL B  46      20.718  -7.006 -20.714  1.00 98.00           H  
ATOM   3191  C   VAL B  46      18.586  -7.153 -20.810  1.00 98.00           C  
ATOM   3192  CB  VAL B  46      19.891  -5.431 -19.527  1.00 98.00           C  
ATOM   3193  HB  VAL B  46      19.100  -4.689 -19.633  1.00 98.00           H  
ATOM   3194  O   VAL B  46      17.489  -6.610 -20.664  1.00 98.00           O  
ATOM   3195  CG1 VAL B  46      19.661  -6.213 -18.237  1.00 98.00           C  
ATOM   3196 HG11 VAL B  46      20.387  -7.024 -18.177  1.00 98.00           H  
ATOM   3197 HG12 VAL B  46      19.770  -5.551 -17.378  1.00 98.00           H  
ATOM   3198 HG13 VAL B  46      18.659  -6.641 -18.211  1.00 98.00           H  
ATOM   3199  CG2 VAL B  46      21.224  -4.691 -19.413  1.00 98.00           C  
ATOM   3200 HG21 VAL B  46      22.043  -5.408 -19.365  1.00 98.00           H  
ATOM   3201 HG22 VAL B  46      21.360  -4.053 -20.286  1.00 98.00           H  
ATOM   3202 HG23 VAL B  46      21.225  -4.073 -18.515  1.00 98.00           H  
ATOM   3203  N   GLU B  47      18.743  -8.454 -21.008  1.00 95.75           N  
ATOM   3204  H   GLU B  47      19.680  -8.805 -21.141  1.00 95.75           H  
ATOM   3205  CA  GLU B  47      17.646  -9.432 -21.022  1.00 95.75           C  
ATOM   3206  HA  GLU B  47      16.688  -8.913 -20.999  1.00 95.75           H  
ATOM   3207  C   GLU B  47      17.660 -10.325 -19.778  1.00 95.75           C  
ATOM   3208  CB  GLU B  47      17.698 -10.256 -22.317  1.00 95.75           C  
ATOM   3209  HB2 GLU B  47      18.620 -10.836 -22.353  1.00 95.75           H  
ATOM   3210  HB3 GLU B  47      16.847 -10.939 -22.314  1.00 95.75           H  
ATOM   3211  O   GLU B  47      16.753 -11.122 -19.556  1.00 95.75           O  
ATOM   3212  CG  GLU B  47      17.610  -9.344 -23.552  1.00 95.75           C  
ATOM   3213  HG2 GLU B  47      16.802  -8.630 -23.394  1.00 95.75           H  
ATOM   3214  HG3 GLU B  47      18.537  -8.778 -23.647  1.00 95.75           H  
ATOM   3215  CD  GLU B  47      17.342 -10.079 -24.872  1.00 95.75           C  
ATOM   3216  OE1 GLU B  47      17.328  -9.362 -25.899  1.00 95.75           O  
ATOM   3217  OE2 GLU B  47      17.107 -11.308 -24.859  1.00 95.75           O  
ATOM   3218  N   ASP B  48      18.698 -10.192 -18.953  1.00 96.38           N  
ATOM   3219  H   ASP B  48      19.417  -9.520 -19.180  1.00 96.38           H  
ATOM   3220  CA  ASP B  48      18.883 -10.972 -17.749  1.00 96.38           C  
ATOM   3221  HA  ASP B  48      17.920 -11.054 -17.245  1.00 96.38           H  
ATOM   3222  C   ASP B  48      19.858 -10.333 -16.743  1.00 96.38           C  
ATOM   3223  CB  ASP B  48      19.345 -12.380 -18.132  1.00 96.38           C  
ATOM   3224  HB2 ASP B  48      18.498 -12.945 -18.522  1.00 96.38           H  
ATOM   3225  HB3 ASP B  48      19.682 -12.833 -17.200  1.00 96.38           H  
ATOM   3226  O   ASP B  48      20.422  -9.261 -16.954  1.00 96.38           O  
ATOM   3227  CG  ASP B  48      20.528 -12.496 -19.086  1.00 96.38           C  
ATOM   3228  OD1 ASP B  48      21.443 -11.647 -18.982  1.00 96.38           O  
ATOM   3229  OD2 ASP B  48      20.527 -13.475 -19.859  1.00 96.38           O  
ATOM   3230  N   LEU B  49      20.044 -11.009 -15.607  1.00 97.75           N  
ATOM   3231  H   LEU B  49      19.637 -11.931 -15.547  1.00 97.75           H  
ATOM   3232  CA  LEU B  49      20.954 -10.609 -14.540  1.00 97.75           C  
ATOM   3233  HA  LEU B  49      20.718  -9.593 -14.223  1.00 97.75           H  
ATOM   3234  C   LEU B  49      22.424 -10.609 -14.984  1.00 97.75           C  
ATOM   3235  CB  LEU B  49      20.759 -11.593 -13.376  1.00 97.75           C  
ATOM   3236  HB2 LEU B  49      20.902 -12.604 -13.757  1.00 97.75           H  
ATOM   3237  HB3 LEU B  49      21.542 -11.423 -12.638  1.00 97.75           H  
ATOM   3238  O   LEU B  49      23.188  -9.740 -14.563  1.00 97.75           O  
ATOM   3239  CG  LEU B  49      19.395 -11.517 -12.672  1.00 97.75           C  
ATOM   3240  HG  LEU B  49      18.602 -11.728 -13.390  1.00 97.75           H  
ATOM   3241  CD1 LEU B  49      19.348 -12.586 -11.582  1.00 97.75           C  
ATOM   3242 HD11 LEU B  49      18.344 -12.633 -11.160  1.00 97.75           H  
ATOM   3243 HD12 LEU B  49      20.071 -12.362 -10.798  1.00 97.75           H  
ATOM   3244 HD13 LEU B  49      19.580 -13.560 -12.014  1.00 97.75           H  
ATOM   3245  CD2 LEU B  49      19.127 -10.154 -12.026  1.00 97.75           C  
ATOM   3246 HD21 LEU B  49      19.931  -9.901 -11.334  1.00 97.75           H  
ATOM   3247 HD22 LEU B  49      19.052  -9.388 -12.797  1.00 97.75           H  
ATOM   3248 HD23 LEU B  49      18.179 -10.192 -11.490  1.00 97.75           H  
ATOM   3249  N   GLU B  50      22.821 -11.564 -15.824  1.00 95.80           N  
ATOM   3250  H   GLU B  50      22.153 -12.258 -16.128  1.00 95.80           H  
ATOM   3251  CA  GLU B  50      24.186 -11.704 -16.323  1.00 95.80           C  
ATOM   3252  HA  GLU B  50      24.878 -11.688 -15.482  1.00 95.80           H  
ATOM   3253  C   GLU B  50      24.567 -10.533 -17.241  1.00 95.80           C  
ATOM   3254  CB  GLU B  50      24.335 -13.055 -17.049  1.00 95.80           C  
ATOM   3255  HB2 GLU B  50      25.337 -13.081 -17.477  1.00 95.80           H  
ATOM   3256  HB3 GLU B  50      23.627 -13.121 -17.875  1.00 95.80           H  
ATOM   3257  O   GLU B  50      25.568  -9.851 -17.000  1.00 95.80           O  
ATOM   3258  CG  GLU B  50      24.194 -14.293 -16.139  1.00 95.80           C  
ATOM   3259  HG2 GLU B  50      24.749 -14.112 -15.219  1.00 95.80           H  
ATOM   3260  HG3 GLU B  50      24.684 -15.124 -16.647  1.00 95.80           H  
ATOM   3261  CD  GLU B  50      22.755 -14.745 -15.789  1.00 95.80           C  
ATOM   3262  OE1 GLU B  50      22.617 -15.732 -15.036  1.00 95.80           O  
ATOM   3263  OE2 GLU B  50      21.748 -14.139 -16.232  1.00 95.80           O  
ATOM   3264  N   SER B  51      23.729 -10.230 -18.235  1.00 97.34           N  
ATOM   3265  H   SER B  51      22.931 -10.831 -18.385  1.00 97.34           H  
ATOM   3266  CA  SER B  51      23.886  -9.060 -19.105  1.00 97.34           C  
ATOM   3267  HA  SER B  51      24.889  -9.085 -19.531  1.00 97.34           H  
ATOM   3268  C   SER B  51      23.758  -7.746 -18.330  1.00 97.34           C  
ATOM   3269  CB  SER B  51      22.887  -9.102 -20.270  1.00 97.34           C  
ATOM   3270  HB2 SER B  51      23.111  -9.962 -20.901  1.00 97.34           H  
ATOM   3271  HB3 SER B  51      22.994  -8.198 -20.869  1.00 97.34           H  
ATOM   3272  O   SER B  51      24.462  -6.782 -18.643  1.00 97.34           O  
ATOM   3273  OG  SER B  51      21.553  -9.210 -19.816  1.00 97.34           O  
ATOM   3274  HG  SER B  51      21.459 -10.113 -19.505  1.00 97.34           H  
ATOM   3275  N   TYR B  52      22.939  -7.697 -17.270  1.00 98.47           N  
ATOM   3276  H   TYR B  52      22.311  -8.471 -17.107  1.00 98.47           H  
ATOM   3277  CA  TYR B  52      22.880  -6.522 -16.402  1.00 98.47           C  
ATOM   3278  HA  TYR B  52      22.705  -5.672 -17.061  1.00 98.47           H  
ATOM   3279  C   TYR B  52      24.205  -6.286 -15.666  1.00 98.47           C  
ATOM   3280  CB  TYR B  52      21.732  -6.614 -15.382  1.00 98.47           C  
ATOM   3281  HB2 TYR B  52      20.802  -6.872 -15.888  1.00 98.47           H  
ATOM   3282  HB3 TYR B  52      21.946  -7.431 -14.692  1.00 98.47           H  
ATOM   3283  O   TYR B  52      24.728  -5.169 -15.661  1.00 98.47           O  
ATOM   3284  CG  TYR B  52      21.495  -5.348 -14.568  1.00 98.47           C  
ATOM   3285  CD1 TYR B  52      20.896  -5.444 -13.295  1.00 98.47           C  
ATOM   3286  HD1 TYR B  52      20.600  -6.411 -12.917  1.00 98.47           H  
ATOM   3287  CD2 TYR B  52      21.882  -4.080 -15.055  1.00 98.47           C  
ATOM   3288  HD2 TYR B  52      22.361  -3.968 -16.017  1.00 98.47           H  
ATOM   3289  CE1 TYR B  52      20.676  -4.284 -12.524  1.00 98.47           C  
ATOM   3290  HE1 TYR B  52      20.203  -4.341 -11.555  1.00 98.47           H  
ATOM   3291  CE2 TYR B  52      21.703  -2.933 -14.272  1.00 98.47           C  
ATOM   3292  HE2 TYR B  52      22.074  -1.983 -14.627  1.00 98.47           H  
ATOM   3293  OH  TYR B  52      20.838  -1.893 -12.319  1.00 98.47           O  
ATOM   3294  HH  TYR B  52      21.113  -1.119 -12.816  1.00 98.47           H  
ATOM   3295  CZ  TYR B  52      21.064  -3.027 -13.024  1.00 98.47           C  
ATOM   3296  N   TRP B  53      24.776  -7.334 -15.067  1.00 98.21           N  
ATOM   3297  H   TRP B  53      24.309  -8.228 -15.105  1.00 98.21           H  
ATOM   3298  CA  TRP B  53      26.071  -7.246 -14.396  1.00 98.21           C  
ATOM   3299  HA  TRP B  53      26.017  -6.480 -13.623  1.00 98.21           H  
ATOM   3300  C   TRP B  53      27.188  -6.839 -15.360  1.00 98.21           C  
ATOM   3301  CB  TRP B  53      26.406  -8.587 -13.742  1.00 98.21           C  
ATOM   3302  HB2 TRP B  53      26.428  -9.366 -14.504  1.00 98.21           H  
ATOM   3303  HB3 TRP B  53      25.625  -8.844 -13.027  1.00 98.21           H  
ATOM   3304  O   TRP B  53      28.019  -5.984 -15.034  1.00 98.21           O  
ATOM   3305  CG  TRP B  53      27.716  -8.566 -13.026  1.00 98.21           C  
ATOM   3306  CD1 TRP B  53      28.803  -9.305 -13.341  1.00 98.21           C  
ATOM   3307  HD1 TRP B  53      28.846 -10.029 -14.141  1.00 98.21           H  
ATOM   3308  CD2 TRP B  53      28.114  -7.714 -11.911  1.00 98.21           C  
ATOM   3309  CE2 TRP B  53      29.477  -7.995 -11.600  1.00 98.21           C  
ATOM   3310  CE3 TRP B  53      27.457  -6.738 -11.129  1.00 98.21           C  
ATOM   3311  HE3 TRP B  53      26.421  -6.509 -11.331  1.00 98.21           H  
ATOM   3312  NE1 TRP B  53      29.841  -8.984 -12.488  1.00 98.21           N  
ATOM   3313  HE1 TRP B  53      30.741  -9.443 -12.506  1.00 98.21           H  
ATOM   3314  CH2 TRP B  53      29.478  -6.372  -9.813  1.00 98.21           C  
ATOM   3315  HH2 TRP B  53      29.995  -5.861  -9.015  1.00 98.21           H  
ATOM   3316  CZ2 TRP B  53      30.162  -7.332 -10.575  1.00 98.21           C  
ATOM   3317  HZ2 TRP B  53      31.195  -7.567 -10.367  1.00 98.21           H  
ATOM   3318  CZ3 TRP B  53      28.127  -6.083 -10.080  1.00 98.21           C  
ATOM   3319  HZ3 TRP B  53      27.601  -5.364  -9.469  1.00 98.21           H  
ATOM   3320  N   GLN B  54      27.175  -7.396 -16.571  1.00 97.79           N  
ATOM   3321  H   GLN B  54      26.504  -8.125 -16.765  1.00 97.79           H  
ATOM   3322  CA  GLN B  54      28.127  -7.032 -17.611  1.00 97.79           C  
ATOM   3323  HA  GLN B  54      29.131  -7.205 -17.222  1.00 97.79           H  
ATOM   3324  C   GLN B  54      28.022  -5.541 -17.972  1.00 97.79           C  
ATOM   3325  CB  GLN B  54      27.922  -7.963 -18.810  1.00 97.79           C  
ATOM   3326  HB2 GLN B  54      27.909  -8.994 -18.455  1.00 97.79           H  
ATOM   3327  HB3 GLN B  54      26.976  -7.746 -19.306  1.00 97.79           H  
ATOM   3328  O   GLN B  54      29.026  -4.833 -17.951  1.00 97.79           O  
ATOM   3329  CG  GLN B  54      29.081  -7.796 -19.792  1.00 97.79           C  
ATOM   3330  HG2 GLN B  54      30.026  -7.856 -19.253  1.00 97.79           H  
ATOM   3331  HG3 GLN B  54      29.017  -6.810 -20.253  1.00 97.79           H  
ATOM   3332  CD  GLN B  54      29.113  -8.838 -20.898  1.00 97.79           C  
ATOM   3333  NE2 GLN B  54      30.086  -8.730 -21.770  1.00 97.79           N  
ATOM   3334 HE21 GLN B  54      30.074  -9.372 -22.549  1.00 97.79           H  
ATOM   3335 HE22 GLN B  54      30.643  -7.888 -21.742  1.00 97.79           H  
ATOM   3336  OE1 GLN B  54      28.299  -9.741 -21.006  1.00 97.79           O  
ATOM   3337  N   LEU B  55      26.806  -5.022 -18.172  1.00 98.19           N  
ATOM   3338  H   LEU B  55      26.018  -5.654 -18.190  1.00 98.19           H  
ATOM   3339  CA  LEU B  55      26.562  -3.597 -18.425  1.00 98.19           C  
ATOM   3340  HA  LEU B  55      27.081  -3.326 -19.345  1.00 98.19           H  
ATOM   3341  C   LEU B  55      27.123  -2.696 -17.308  1.00 98.19           C  
ATOM   3342  CB  LEU B  55      25.043  -3.420 -18.642  1.00 98.19           C  
ATOM   3343  HB2 LEU B  55      24.760  -4.095 -19.449  1.00 98.19           H  
ATOM   3344  HB3 LEU B  55      24.495  -3.732 -17.753  1.00 98.19           H  
ATOM   3345  O   LEU B  55      27.725  -1.655 -17.585  1.00 98.19           O  
ATOM   3346  CG  LEU B  55      24.612  -1.994 -19.027  1.00 98.19           C  
ATOM   3347  HG  LEU B  55      25.389  -1.559 -19.656  1.00 98.19           H  
ATOM   3348  CD1 LEU B  55      23.355  -1.997 -19.887  1.00 98.19           C  
ATOM   3349 HD11 LEU B  55      22.498  -2.302 -19.287  1.00 98.19           H  
ATOM   3350 HD12 LEU B  55      23.477  -2.682 -20.727  1.00 98.19           H  
ATOM   3351 HD13 LEU B  55      23.177  -0.995 -20.276  1.00 98.19           H  
ATOM   3352  CD2 LEU B  55      24.332  -1.080 -17.826  1.00 98.19           C  
ATOM   3353 HD21 LEU B  55      25.248  -0.893 -17.265  1.00 98.19           H  
ATOM   3354 HD22 LEU B  55      23.956  -0.120 -18.180  1.00 98.19           H  
ATOM   3355 HD23 LEU B  55      23.596  -1.545 -17.171  1.00 98.19           H  
ATOM   3356  N   LEU B  56      26.934  -3.092 -16.044  1.00 97.98           N  
ATOM   3357  H   LEU B  56      26.427  -3.953 -15.899  1.00 97.98           H  
ATOM   3358  CA  LEU B  56      27.408  -2.344 -14.876  1.00 97.98           C  
ATOM   3359  HA  LEU B  56      27.099  -1.303 -14.973  1.00 97.98           H  
ATOM   3360  C   LEU B  56      28.939  -2.338 -14.766  1.00 97.98           C  
ATOM   3361  CB  LEU B  56      26.791  -2.946 -13.601  1.00 97.98           C  
ATOM   3362  HB2 LEU B  56      26.994  -4.016 -13.592  1.00 97.98           H  
ATOM   3363  HB3 LEU B  56      27.293  -2.514 -12.735  1.00 97.98           H  
ATOM   3364  O   LEU B  56      29.534  -1.283 -14.553  1.00 97.98           O  
ATOM   3365  CG  LEU B  56      25.276  -2.728 -13.442  1.00 97.98           C  
ATOM   3366  HG  LEU B  56      24.750  -3.020 -14.351  1.00 97.98           H  
ATOM   3367  CD1 LEU B  56      24.778  -3.592 -12.283  1.00 97.98           C  
ATOM   3368 HD11 LEU B  56      23.731  -3.376 -12.072  1.00 97.98           H  
ATOM   3369 HD12 LEU B  56      25.386  -3.421 -11.395  1.00 97.98           H  
ATOM   3370 HD13 LEU B  56      24.853  -4.641 -12.567  1.00 97.98           H  
ATOM   3371  CD2 LEU B  56      24.940  -1.263 -13.152  1.00 97.98           C  
ATOM   3372 HD21 LEU B  56      25.189  -0.654 -14.021  1.00 97.98           H  
ATOM   3373 HD22 LEU B  56      25.508  -0.911 -12.291  1.00 97.98           H  
ATOM   3374 HD23 LEU B  56      23.872  -1.165 -12.956  1.00 97.98           H  
ATOM   3375  N   THR B  57      29.577  -3.501 -14.908  1.00 96.68           N  
ATOM   3376  H   THR B  57      29.020  -4.323 -15.091  1.00 96.68           H  
ATOM   3377  CA  THR B  57      31.040  -3.651 -14.794  1.00 96.68           C  
ATOM   3378  HA  THR B  57      31.374  -3.135 -13.894  1.00 96.68           H  
ATOM   3379  C   THR B  57      31.803  -3.024 -15.955  1.00 96.68           C  
ATOM   3380  CB  THR B  57      31.461  -5.119 -14.675  1.00 96.68           C  
ATOM   3381  HB  THR B  57      32.544  -5.180 -14.776  1.00 96.68           H  
ATOM   3382  O   THR B  57      32.868  -2.448 -15.737  1.00 96.68           O  
ATOM   3383  CG2 THR B  57      31.083  -5.708 -13.326  1.00 96.68           C  
ATOM   3384 HG21 THR B  57      31.438  -6.738 -13.283  1.00 96.68           H  
ATOM   3385 HG22 THR B  57      31.550  -5.142 -12.520  1.00 96.68           H  
ATOM   3386 HG23 THR B  57      30.001  -5.695 -13.201  1.00 96.68           H  
ATOM   3387  OG1 THR B  57      30.859  -5.916 -15.665  1.00 96.68           O  
ATOM   3388  HG1 THR B  57      29.915  -5.961 -15.493  1.00 96.68           H  
ATOM   3389  N   GLU B  58      31.244  -3.054 -17.166  1.00 96.86           N  
ATOM   3390  H   GLU B  58      30.428  -3.631 -17.310  1.00 96.86           H  
ATOM   3391  CA  GLU B  58      31.785  -2.338 -18.327  1.00 96.86           C  
ATOM   3392  HA  GLU B  58      32.863  -2.497 -18.365  1.00 96.86           H  
ATOM   3393  C   GLU B  58      31.579  -0.813 -18.231  1.00 96.86           C  
ATOM   3394  CB  GLU B  58      31.181  -2.911 -19.622  1.00 96.86           C  
ATOM   3395  HB2 GLU B  58      30.094  -2.900 -19.544  1.00 96.86           H  
ATOM   3396  HB3 GLU B  58      31.475  -2.268 -20.452  1.00 96.86           H  
ATOM   3397  O   GLU B  58      32.120  -0.060 -19.042  1.00 96.86           O  
ATOM   3398  CG  GLU B  58      31.668  -4.341 -19.929  1.00 96.86           C  
ATOM   3399  HG2 GLU B  58      32.755  -4.320 -20.011  1.00 96.86           H  
ATOM   3400  HG3 GLU B  58      31.414  -4.998 -19.098  1.00 96.86           H  
ATOM   3401  CD  GLU B  58      31.085  -4.927 -21.231  1.00 96.86           C  
ATOM   3402  OE1 GLU B  58      31.328  -6.134 -21.487  1.00 96.86           O  
ATOM   3403  OE2 GLU B  58      30.443  -4.173 -21.998  1.00 96.86           O  
ATOM   3404  N   GLY B  59      30.824  -0.332 -17.233  1.00 96.73           N  
ATOM   3405  H   GLY B  59      30.424  -0.992 -16.581  1.00 96.73           H  
ATOM   3406  CA  GLY B  59      30.568   1.093 -17.022  1.00 96.73           C  
ATOM   3407  HA2 GLY B  59      30.032   1.215 -16.081  1.00 96.73           H  
ATOM   3408  HA3 GLY B  59      31.517   1.626 -16.962  1.00 96.73           H  
ATOM   3409  C   GLY B  59      29.730   1.718 -18.138  1.00 96.73           C  
ATOM   3410  O   GLY B  59      29.855   2.912 -18.416  1.00 96.73           O  
ATOM   3411  N   VAL B  60      28.890   0.923 -18.804  1.00 97.34           N  
ATOM   3412  H   VAL B  60      28.803  -0.038 -18.506  1.00 97.34           H  
ATOM   3413  CA  VAL B  60      28.084   1.382 -19.937  1.00 97.34           C  
ATOM   3414  HA  VAL B  60      28.738   1.929 -20.617  1.00 97.34           H  
ATOM   3415  C   VAL B  60      26.994   2.335 -19.444  1.00 97.34           C  
ATOM   3416  CB  VAL B  60      27.504   0.186 -20.705  1.00 97.34           C  
ATOM   3417  HB  VAL B  60      27.015  -0.452 -19.969  1.00 97.34           H  
ATOM   3418  O   VAL B  60      26.287   2.061 -18.470  1.00 97.34           O  
ATOM   3419  CG1 VAL B  60      26.490   0.587 -21.789  1.00 97.34           C  
ATOM   3420 HG11 VAL B  60      26.951   1.275 -22.498  1.00 97.34           H  
ATOM   3421 HG12 VAL B  60      25.615   1.050 -21.332  1.00 97.34           H  
ATOM   3422 HG13 VAL B  60      26.158  -0.306 -22.317  1.00 97.34           H  
ATOM   3423  CG2 VAL B  60      28.604  -0.642 -21.374  1.00 97.34           C  
ATOM   3424 HG21 VAL B  60      29.335  -0.962 -20.631  1.00 97.34           H  
ATOM   3425 HG22 VAL B  60      29.115  -0.058 -22.139  1.00 97.34           H  
ATOM   3426 HG23 VAL B  60      28.180  -1.540 -21.824  1.00 97.34           H  
ATOM   3427  N   VAL B  61      26.845   3.456 -20.153  1.00 97.31           N  
ATOM   3428  H   VAL B  61      27.502   3.624 -20.902  1.00 97.31           H  
ATOM   3429  CA  VAL B  61      25.788   4.448 -19.923  1.00 97.31           C  
ATOM   3430  HA  VAL B  61      25.211   4.156 -19.046  1.00 97.31           H  
ATOM   3431  C   VAL B  61      24.853   4.487 -21.122  1.00 97.31           C  
ATOM   3432  CB  VAL B  61      26.355   5.842 -19.638  1.00 97.31           C  
ATOM   3433  HB  VAL B  61      26.953   6.156 -20.494  1.00 97.31           H  
ATOM   3434  O   VAL B  61      25.205   4.994 -22.194  1.00 97.31           O  
ATOM   3435  CG1 VAL B  61      25.220   6.845 -19.384  1.00 97.31           C  
ATOM   3436 HG11 VAL B  61      25.636   7.809 -19.092  1.00 97.31           H  
ATOM   3437 HG12 VAL B  61      24.593   6.962 -20.268  1.00 97.31           H  
ATOM   3438 HG13 VAL B  61      24.593   6.484 -18.569  1.00 97.31           H  
ATOM   3439  CG2 VAL B  61      27.275   5.853 -18.429  1.00 97.31           C  
ATOM   3440 HG21 VAL B  61      28.115   5.181 -18.600  1.00 97.31           H  
ATOM   3441 HG22 VAL B  61      27.660   6.858 -18.255  1.00 97.31           H  
ATOM   3442 HG23 VAL B  61      26.715   5.524 -17.553  1.00 97.31           H  
ATOM   3443  N   VAL B  62      23.638   3.996 -20.921  1.00 97.05           N  
ATOM   3444  H   VAL B  62      23.405   3.688 -19.988  1.00 97.05           H  
ATOM   3445  CA  VAL B  62      22.598   3.893 -21.938  1.00 97.05           C  
ATOM   3446  HA  VAL B  62      23.082   3.709 -22.898  1.00 97.05           H  
ATOM   3447  C   VAL B  62      21.818   5.201 -22.023  1.00 97.05           C  
ATOM   3448  CB  VAL B  62      21.658   2.708 -21.660  1.00 97.05           C  
ATOM   3449  HB  VAL B  62      21.049   2.912 -20.779  1.00 97.05           H  
ATOM   3450  O   VAL B  62      21.129   5.604 -21.092  1.00 97.05           O  
ATOM   3451  CG1 VAL B  62      20.738   2.501 -22.871  1.00 97.05           C  
ATOM   3452 HG11 VAL B  62      20.075   3.358 -22.992  1.00 97.05           H  
ATOM   3453 HG12 VAL B  62      21.329   2.361 -23.777  1.00 97.05           H  
ATOM   3454 HG13 VAL B  62      20.124   1.614 -22.715  1.00 97.05           H  
ATOM   3455  CG2 VAL B  62      22.428   1.405 -21.420  1.00 97.05           C  
ATOM   3456 HG21 VAL B  62      23.055   1.161 -22.278  1.00 97.05           H  
ATOM   3457 HG22 VAL B  62      23.051   1.491 -20.529  1.00 97.05           H  
ATOM   3458 HG23 VAL B  62      21.719   0.597 -21.240  1.00 97.05           H  
ATOM   3459  N   SER B  63      21.912   5.871 -23.170  1.00 95.97           N  
ATOM   3460  H   SER B  63      22.541   5.514 -23.875  1.00 95.97           H  
ATOM   3461  CA  SER B  63      21.059   7.010 -23.516  1.00 95.97           C  
ATOM   3462  HA  SER B  63      20.062   6.850 -23.105  1.00 95.97           H  
ATOM   3463  C   SER B  63      20.958   7.123 -25.033  1.00 95.97           C  
ATOM   3464  CB  SER B  63      21.617   8.297 -22.907  1.00 95.97           C  
ATOM   3465  HB2 SER B  63      21.629   8.203 -21.821  1.00 95.97           H  
ATOM   3466  HB3 SER B  63      22.635   8.459 -23.261  1.00 95.97           H  
ATOM   3467  O   SER B  63      21.910   7.528 -25.712  1.00 95.97           O  
ATOM   3468  OG  SER B  63      20.814   9.401 -23.269  1.00 95.97           O  
ATOM   3469  HG  SER B  63      20.443   9.753 -22.457  1.00 95.97           H  
ATOM   3470  N   THR B  64      19.815   6.745 -25.593  1.00 93.67           N  
ATOM   3471  H   THR B  64      19.048   6.468 -24.997  1.00 93.67           H  
ATOM   3472  CA  THR B  64      19.555   6.790 -27.039  1.00 93.67           C  
ATOM   3473  HA  THR B  64      20.461   7.091 -27.565  1.00 93.67           H  
ATOM   3474  C   THR B  64      18.501   7.840 -27.351  1.00 93.67           C  
ATOM   3475  CB  THR B  64      19.174   5.411 -27.602  1.00 93.67           C  
ATOM   3476  HB  THR B  64      19.092   5.484 -28.686  1.00 93.67           H  
ATOM   3477  O   THR B  64      17.834   8.340 -26.446  1.00 93.67           O  
ATOM   3478  CG2 THR B  64      20.228   4.352 -27.269  1.00 93.67           C  
ATOM   3479 HG21 THR B  64      19.974   3.424 -27.781  1.00 93.67           H  
ATOM   3480 HG22 THR B  64      20.249   4.163 -26.195  1.00 93.67           H  
ATOM   3481 HG23 THR B  64      21.211   4.686 -27.602  1.00 93.67           H  
ATOM   3482  OG1 THR B  64      17.949   4.960 -27.094  1.00 93.67           O  
ATOM   3483  HG1 THR B  64      17.243   5.397 -27.575  1.00 93.67           H  
ATOM   3484  N   GLU B  65      18.359   8.221 -28.622  1.00 91.67           N  
ATOM   3485  H   GLU B  65      18.887   7.759 -29.349  1.00 91.67           H  
ATOM   3486  CA  GLU B  65      17.142   8.925 -29.034  1.00 91.67           C  
ATOM   3487  HA  GLU B  65      16.992   9.782 -28.377  1.00 91.67           H  
ATOM   3488  C   GLU B  65      15.914   8.033 -28.839  1.00 91.67           C  
ATOM   3489  CB  GLU B  65      17.224   9.453 -30.477  1.00 91.67           C  
ATOM   3490  HB2 GLU B  65      17.603   8.676 -31.141  1.00 91.67           H  
ATOM   3491  HB3 GLU B  65      16.219   9.727 -30.796  1.00 91.67           H  
ATOM   3492  O   GLU B  65      16.025   6.803 -28.770  1.00 91.67           O  
ATOM   3493  CG  GLU B  65      18.107  10.708 -30.562  1.00 91.67           C  
ATOM   3494  HG2 GLU B  65      19.154  10.412 -30.494  1.00 91.67           H  
ATOM   3495  HG3 GLU B  65      17.890  11.344 -29.704  1.00 91.67           H  
ATOM   3496  CD  GLU B  65      17.880  11.543 -31.833  1.00 91.67           C  
ATOM   3497  OE1 GLU B  65      18.191  12.759 -31.760  1.00 91.67           O  
ATOM   3498  OE2 GLU B  65      17.426  10.980 -32.851  1.00 91.67           O  
ATOM   3499  N   VAL B  66      14.754   8.677 -28.719  1.00 91.22           N  
ATOM   3500  H   VAL B  66      14.762   9.686 -28.758  1.00 91.22           H  
ATOM   3501  CA  VAL B  66      13.457   8.000 -28.680  1.00 91.22           C  
ATOM   3502  HA  VAL B  66      13.409   7.381 -27.784  1.00 91.22           H  
ATOM   3503  C   VAL B  66      13.295   7.130 -29.935  1.00 91.22           C  
ATOM   3504  CB  VAL B  66      12.313   9.019 -28.593  1.00 91.22           C  
ATOM   3505  HB  VAL B  66      12.418   9.738 -29.405  1.00 91.22           H  
ATOM   3506  O   VAL B  66      13.449   7.641 -31.047  1.00 91.22           O  
ATOM   3507  CG1 VAL B  66      10.944   8.343 -28.705  1.00 91.22           C  
ATOM   3508 HG11 VAL B  66      10.170   9.109 -28.648  1.00 91.22           H  
ATOM   3509 HG12 VAL B  66      10.828   7.874 -29.682  1.00 91.22           H  
ATOM   3510 HG13 VAL B  66      10.805   7.602 -27.918  1.00 91.22           H  
ATOM   3511  CG2 VAL B  66      12.336   9.786 -27.262  1.00 91.22           C  
ATOM   3512 HG21 VAL B  66      11.861   9.193 -26.480  1.00 91.22           H  
ATOM   3513 HG22 VAL B  66      13.356  10.021 -26.960  1.00 91.22           H  
ATOM   3514 HG23 VAL B  66      11.781  10.716 -27.380  1.00 91.22           H  
ATOM   3515  N   PRO B  67      12.958   5.838 -29.783  1.00 90.81           N  
ATOM   3516  CA  PRO B  67      12.646   4.966 -30.907  1.00 90.81           C  
ATOM   3517  HA  PRO B  67      13.535   4.883 -31.533  1.00 90.81           H  
ATOM   3518  C   PRO B  67      11.475   5.499 -31.750  1.00 90.81           C  
ATOM   3519  CB  PRO B  67      12.361   3.605 -30.271  1.00 90.81           C  
ATOM   3520  HB2 PRO B  67      12.633   2.780 -30.929  1.00 90.81           H  
ATOM   3521  HB3 PRO B  67      11.314   3.549 -29.974  1.00 90.81           H  
ATOM   3522  O   PRO B  67      10.434   5.896 -31.220  1.00 90.81           O  
ATOM   3523  CG  PRO B  67      13.201   3.616 -29.004  1.00 90.81           C  
ATOM   3524  HG2 PRO B  67      14.242   3.407 -29.251  1.00 90.81           H  
ATOM   3525  HG3 PRO B  67      12.837   2.909 -28.258  1.00 90.81           H  
ATOM   3526  CD  PRO B  67      13.061   5.063 -28.555  1.00 90.81           C  
ATOM   3527  HD2 PRO B  67      12.166   5.196 -27.946  1.00 90.81           H  
ATOM   3528  HD3 PRO B  67      13.951   5.341 -27.990  1.00 90.81           H  
ATOM   3529  N   ALA B  68      11.652   5.529 -33.074  1.00 86.61           N  
ATOM   3530  H   ALA B  68      12.524   5.180 -33.444  1.00 86.61           H  
ATOM   3531  CA  ALA B  68      10.705   6.153 -34.005  1.00 86.61           C  
ATOM   3532  HA  ALA B  68      10.507   7.170 -33.667  1.00 86.61           H  
ATOM   3533  C   ALA B  68       9.347   5.431 -34.092  1.00 86.61           C  
ATOM   3534  CB  ALA B  68      11.372   6.211 -35.385  1.00 86.61           C  
ATOM   3535  HB1 ALA B  68      11.577   5.202 -35.744  1.00 86.61           H  
ATOM   3536  HB2 ALA B  68      12.304   6.774 -35.322  1.00 86.61           H  
ATOM   3537  HB3 ALA B  68      10.705   6.711 -36.088  1.00 86.61           H  
ATOM   3538  O   ALA B  68       8.337   6.050 -34.417  1.00 86.61           O  
ATOM   3539  N   ASP B  69       9.329   4.136 -33.787  1.00 81.88           N  
ATOM   3540  H   ASP B  69      10.166   3.735 -33.391  1.00 81.88           H  
ATOM   3541  CA  ASP B  69       8.140   3.288 -33.644  1.00 81.88           C  
ATOM   3542  HA  ASP B  69       7.531   3.371 -34.544  1.00 81.88           H  
ATOM   3543  C   ASP B  69       7.258   3.687 -32.451  1.00 81.88           C  
ATOM   3544  CB  ASP B  69       8.600   1.827 -33.492  1.00 81.88           C  
ATOM   3545  HB2 ASP B  69       9.191   1.551 -34.365  1.00 81.88           H  
ATOM   3546  HB3 ASP B  69       7.719   1.186 -33.469  1.00 81.88           H  
ATOM   3547  O   ASP B  69       6.072   3.364 -32.410  1.00 81.88           O  
ATOM   3548  CG  ASP B  69       9.438   1.584 -32.227  1.00 81.88           C  
ATOM   3549  OD1 ASP B  69      10.208   2.498 -31.853  1.00 81.88           O  
ATOM   3550  OD2 ASP B  69       9.310   0.508 -31.623  1.00 81.88           O  
ATOM   3551  N   ARG B  70       7.809   4.444 -31.499  1.00 85.04           N  
ATOM   3552  H   ARG B  70       8.803   4.613 -31.559  1.00 85.04           H  
ATOM   3553  CA  ARG B  70       7.022   5.110 -30.467  1.00 85.04           C  
ATOM   3554  HA  ARG B  70       6.156   4.487 -30.248  1.00 85.04           H  
ATOM   3555  C   ARG B  70       6.501   6.411 -31.045  1.00 85.04           C  
ATOM   3556  CB  ARG B  70       7.838   5.304 -29.186  1.00 85.04           C  
ATOM   3557  HB2 ARG B  70       8.645   6.014 -29.367  1.00 85.04           H  
ATOM   3558  HB3 ARG B  70       7.198   5.701 -28.398  1.00 85.04           H  
ATOM   3559  O   ARG B  70       5.334   6.541 -31.416  1.00 85.04           O  
ATOM   3560  CG  ARG B  70       8.439   3.979 -28.739  1.00 85.04           C  
ATOM   3561  HG2 ARG B  70       7.660   3.302 -28.389  1.00 85.04           H  
ATOM   3562  HG3 ARG B  70       8.994   3.503 -29.547  1.00 85.04           H  
ATOM   3563  CD  ARG B  70       9.405   4.291 -27.629  1.00 85.04           C  
ATOM   3564  HD2 ARG B  70      10.053   5.117 -27.922  1.00 85.04           H  
ATOM   3565  HD3 ARG B  70       8.820   4.575 -26.755  1.00 85.04           H  
ATOM   3566  NE  ARG B  70      10.222   3.108 -27.381  1.00 85.04           N  
ATOM   3567  HE  ARG B  70      10.320   2.429 -28.122  1.00 85.04           H  
ATOM   3568  NH1 ARG B  70      10.604   3.675 -25.270  1.00 85.04           N  
ATOM   3569 HH11 ARG B  70       9.952   4.435 -25.404  1.00 85.04           H  
ATOM   3570 HH12 ARG B  70      10.524   3.214 -24.375  1.00 85.04           H  
ATOM   3571  NH2 ARG B  70      11.380   1.718 -26.035  1.00 85.04           N  
ATOM   3572 HH21 ARG B  70      11.537   1.447 -25.075  1.00 85.04           H  
ATOM   3573 HH22 ARG B  70      11.538   1.025 -26.753  1.00 85.04           H  
ATOM   3574  CZ  ARG B  70      10.755   2.833 -26.231  1.00 85.04           C  
ATOM   3575  N   TRP B  71       7.356   7.413 -31.093  1.00 78.18           N  
ATOM   3576  H   TRP B  71       8.329   7.235 -30.891  1.00 78.18           H  
ATOM   3577  CA  TRP B  71       6.997   8.710 -31.625  1.00 78.18           C  
ATOM   3578  HA  TRP B  71       6.281   8.569 -32.435  1.00 78.18           H  
ATOM   3579  C   TRP B  71       8.232   9.351 -32.229  1.00 78.18           C  
ATOM   3580  CB  TRP B  71       6.331   9.567 -30.538  1.00 78.18           C  
ATOM   3581  HB2 TRP B  71       6.018  10.508 -30.990  1.00 78.18           H  
ATOM   3582  HB3 TRP B  71       5.423   9.065 -30.203  1.00 78.18           H  
ATOM   3583  O   TRP B  71       9.362   9.086 -31.821  1.00 78.18           O  
ATOM   3584  CG  TRP B  71       7.160   9.887 -29.332  1.00 78.18           C  
ATOM   3585  CD1 TRP B  71       7.272   9.141 -28.208  1.00 78.18           C  
ATOM   3586  HD1 TRP B  71       6.778   8.195 -28.043  1.00 78.18           H  
ATOM   3587  CD2 TRP B  71       7.981  11.068 -29.107  1.00 78.18           C  
ATOM   3588  CE2 TRP B  71       8.551  10.985 -27.802  1.00 78.18           C  
ATOM   3589  CE3 TRP B  71       8.265  12.221 -29.866  1.00 78.18           C  
ATOM   3590  HE3 TRP B  71       7.834  12.328 -30.850  1.00 78.18           H  
ATOM   3591  NE1 TRP B  71       8.080   9.792 -27.296  1.00 78.18           N  
ATOM   3592  HE1 TRP B  71       8.301   9.422 -26.382  1.00 78.18           H  
ATOM   3593  CH2 TRP B  71       9.690  13.096 -28.089  1.00 78.18           C  
ATOM   3594  HH2 TRP B  71      10.375  13.853 -27.737  1.00 78.18           H  
ATOM   3595  CZ2 TRP B  71       9.392  11.981 -27.287  1.00 78.18           C  
ATOM   3596  HZ2 TRP B  71       9.818  11.881 -26.300  1.00 78.18           H  
ATOM   3597  CZ3 TRP B  71       9.116  13.221 -29.364  1.00 78.18           C  
ATOM   3598  HZ3 TRP B  71       9.372  14.064 -29.988  1.00 78.18           H  
ATOM   3599  N   ASN B  72       8.015  10.193 -33.231  1.00 74.35           N  
ATOM   3600  H   ASN B  72       7.071  10.381 -33.539  1.00 74.35           H  
ATOM   3601  CA  ASN B  72       9.113  10.830 -33.924  1.00 74.35           C  
ATOM   3602  HA  ASN B  72       9.871  10.079 -34.148  1.00 74.35           H  
ATOM   3603  C   ASN B  72       9.751  11.901 -33.028  1.00 74.35           C  
ATOM   3604  CB  ASN B  72       8.587  11.376 -35.252  1.00 74.35           C  
ATOM   3605  HB2 ASN B  72       7.844  12.149 -35.054  1.00 74.35           H  
ATOM   3606  HB3 ASN B  72       8.109  10.576 -35.817  1.00 74.35           H  
ATOM   3607  O   ASN B  72       9.208  12.996 -32.868  1.00 74.35           O  
ATOM   3608  CG  ASN B  72       9.687  11.960 -36.115  1.00 74.35           C  
ATOM   3609  ND2 ASN B  72       9.323  12.527 -37.234  1.00 74.35           N  
ATOM   3610 HD21 ASN B  72      10.024  13.075 -37.711  1.00 74.35           H  
ATOM   3611 HD22 ASN B  72       8.361  12.830 -37.292  1.00 74.35           H  
ATOM   3612  OD1 ASN B  72      10.865  11.934 -35.788  1.00 74.35           O  
ATOM   3613  N   GLY B  73      10.921  11.583 -32.465  1.00 67.10           N  
ATOM   3614  H   GLY B  73      11.236  10.628 -32.558  1.00 67.10           H  
ATOM   3615  CA  GLY B  73      11.690  12.478 -31.599  1.00 67.10           C  
ATOM   3616  HA2 GLY B  73      12.667  12.027 -31.425  1.00 67.10           H  
ATOM   3617  HA3 GLY B  73      11.191  12.578 -30.635  1.00 67.10           H  
ATOM   3618  C   GLY B  73      11.919  13.870 -32.197  1.00 67.10           C  
ATOM   3619  O   GLY B  73      11.949  14.854 -31.459  1.00 67.10           O  
ATOM   3620  N   ALA B  74      12.032  13.967 -33.528  1.00 62.32           N  
ATOM   3621  H   ALA B  74      11.936  13.127 -34.081  1.00 62.32           H  
ATOM   3622  CA  ALA B  74      12.220  15.229 -34.237  1.00 62.32           C  
ATOM   3623  HA  ALA B  74      13.023  15.784 -33.751  1.00 62.32           H  
ATOM   3624  C   ALA B  74      10.970  16.124 -34.212  1.00 62.32           C  
ATOM   3625  CB  ALA B  74      12.650  14.920 -35.676  1.00 62.32           C  
ATOM   3626  HB1 ALA B  74      12.866  15.852 -36.198  1.00 62.32           H  
ATOM   3627  HB2 ALA B  74      13.544  14.295 -35.671  1.00 62.32           H  
ATOM   3628  HB3 ALA B  74      11.849  14.401 -36.201  1.00 62.32           H  
ATOM   3629  O   ALA B  74      11.105  17.335 -34.047  1.00 62.32           O  
ATOM   3630  N   ASP B  75       9.772  15.543 -34.313  1.00 62.08           N  
ATOM   3631  H   ASP B  75       9.720  14.537 -34.381  1.00 62.08           H  
ATOM   3632  CA  ASP B  75       8.511  16.300 -34.348  1.00 62.08           C  
ATOM   3633  HA  ASP B  75       8.612  17.127 -35.051  1.00 62.08           H  
ATOM   3634  C   ASP B  75       8.178  16.905 -32.978  1.00 62.08           C  
ATOM   3635  CB  ASP B  75       7.360  15.397 -34.827  1.00 62.08           C  
ATOM   3636  HB2 ASP B  75       6.427  15.955 -34.753  1.00 62.08           H  
ATOM   3637  HB3 ASP B  75       7.285  14.533 -34.165  1.00 62.08           H  
ATOM   3638  O   ASP B  75       7.569  17.971 -32.884  1.00 62.08           O  
ATOM   3639  CG  ASP B  75       7.511  14.918 -36.276  1.00 62.08           C  
ATOM   3640  OD1 ASP B  75       8.241  15.563 -37.059  1.00 62.08           O  
ATOM   3641  OD2 ASP B  75       6.928  13.860 -36.607  1.00 62.08           O  
ATOM   3642  N   GLY B  76       8.620  16.244 -31.905  1.00 61.84           N  
ATOM   3643  H   GLY B  76       9.083  15.360 -32.062  1.00 61.84           H  
ATOM   3644  CA  GLY B  76       8.490  16.753 -30.543  1.00 61.84           C  
ATOM   3645  HA2 GLY B  76       7.600  17.379 -30.473  1.00 61.84           H  
ATOM   3646  HA3 GLY B  76       8.352  15.921 -29.852  1.00 61.84           H  
ATOM   3647  C   GLY B  76       9.679  17.584 -30.065  1.00 61.84           C  
ATOM   3648  O   GLY B  76       9.623  18.076 -28.942  1.00 61.84           O  
ATOM   3649  N   ARG B  77      10.759  17.756 -30.846  1.00 68.50           N  
ATOM   3650  H   ARG B  77      10.745  17.391 -31.787  1.00 68.50           H  
ATOM   3651  CA  ARG B  77      11.931  18.513 -30.380  1.00 68.50           C  
ATOM   3652  HA  ARG B  77      12.085  18.243 -29.336  1.00 68.50           H  
ATOM   3653  C   ARG B  77      11.651  20.014 -30.431  1.00 68.50           C  
ATOM   3654  CB  ARG B  77      13.212  18.114 -31.128  1.00 68.50           C  
ATOM   3655  HB2 ARG B  77      13.348  17.035 -31.056  1.00 68.50           H  
ATOM   3656  HB3 ARG B  77      13.122  18.388 -32.179  1.00 68.50           H  
ATOM   3657  O   ARG B  77      11.500  20.597 -31.500  1.00 68.50           O  
ATOM   3658  CG  ARG B  77      14.430  18.818 -30.503  1.00 68.50           C  
ATOM   3659  HG2 ARG B  77      14.304  19.894 -30.624  1.00 68.50           H  
ATOM   3660  HG3 ARG B  77      14.478  18.606 -29.435  1.00 68.50           H  
ATOM   3661  CD  ARG B  77      15.755  18.437 -31.173  1.00 68.50           C  
ATOM   3662  HD2 ARG B  77      16.376  19.333 -31.178  1.00 68.50           H  
ATOM   3663  HD3 ARG B  77      15.568  18.147 -32.207  1.00 68.50           H  
ATOM   3664  NE  ARG B  77      16.466  17.355 -30.464  1.00 68.50           N  
ATOM   3665  HE  ARG B  77      15.893  16.705 -29.944  1.00 68.50           H  
ATOM   3666  NH1 ARG B  77      18.591  17.899 -31.141  1.00 68.50           N  
ATOM   3667 HH11 ARG B  77      19.574  17.673 -31.181  1.00 68.50           H  
ATOM   3668 HH12 ARG B  77      18.202  18.679 -31.651  1.00 68.50           H  
ATOM   3669  NH2 ARG B  77      18.270  16.077 -29.898  1.00 68.50           N  
ATOM   3670 HH21 ARG B  77      17.641  15.360 -29.564  1.00 68.50           H  
ATOM   3671 HH22 ARG B  77      19.222  15.798 -30.090  1.00 68.50           H  
ATOM   3672  CZ  ARG B  77      17.767  17.120 -30.494  1.00 68.50           C  
ATOM   3673  N   GLY B  78      11.632  20.639 -29.261  1.00 63.51           N  
ATOM   3674  H   GLY B  78      11.767  20.082 -28.429  1.00 63.51           H  
ATOM   3675  CA  GLY B  78      11.438  22.078 -29.122  1.00 63.51           C  
ATOM   3676  HA2 GLY B  78      10.800  22.275 -28.260  1.00 63.51           H  
ATOM   3677  HA3 GLY B  78      10.941  22.462 -30.013  1.00 63.51           H  
ATOM   3678  C   GLY B  78      12.726  22.869 -28.935  1.00 63.51           C  
ATOM   3679  O   GLY B  78      13.813  22.292 -28.816  1.00 63.51           O  
ATOM   3680  N   PRO B  79      12.618  24.208 -28.877  1.00 55.95           N  
ATOM   3681  CA  PRO B  79      13.723  25.042 -28.437  1.00 55.95           C  
ATOM   3682  HA  PRO B  79      14.568  24.923 -29.115  1.00 55.95           H  
ATOM   3683  C   PRO B  79      14.150  24.634 -27.021  1.00 55.95           C  
ATOM   3684  CB  PRO B  79      13.204  26.483 -28.509  1.00 55.95           C  
ATOM   3685  HB2 PRO B  79      13.631  27.118 -27.732  1.00 55.95           H  
ATOM   3686  HB3 PRO B  79      13.420  26.895 -29.495  1.00 55.95           H  
ATOM   3687  O   PRO B  79      13.326  24.262 -26.184  1.00 55.95           O  
ATOM   3688  CG  PRO B  79      11.690  26.336 -28.347  1.00 55.95           C  
ATOM   3689  HG2 PRO B  79      11.439  26.298 -27.287  1.00 55.95           H  
ATOM   3690  HG3 PRO B  79      11.147  27.144 -28.838  1.00 55.95           H  
ATOM   3691  CD  PRO B  79      11.388  24.983 -28.984  1.00 55.95           C  
ATOM   3692  HD2 PRO B  79      10.563  24.511 -28.451  1.00 55.95           H  
ATOM   3693  HD3 PRO B  79      11.129  25.113 -30.035  1.00 55.95           H  
ATOM   3694  N   GLY B  80      15.446  24.759 -26.725  1.00 55.34           N  
ATOM   3695  H   GLY B  80      16.078  25.042 -27.460  1.00 55.34           H  
ATOM   3696  CA  GLY B  80      16.014  24.423 -25.413  1.00 55.34           C  
ATOM   3697  HA2 GLY B  80      15.820  23.371 -25.204  1.00 55.34           H  
ATOM   3698  HA3 GLY B  80      17.094  24.570 -25.442  1.00 55.34           H  
ATOM   3699  C   GLY B  80      15.462  25.237 -24.233  1.00 55.34           C  
ATOM   3700  O   GLY B  80      15.873  25.000 -23.103  1.00 55.34           O  
ATOM   3701  N   SER B  81      14.548  26.186 -24.470  1.00 57.65           N  
ATOM   3702  H   SER B  81      14.176  26.276 -25.404  1.00 57.65           H  
ATOM   3703  CA  SER B  81      13.822  26.885 -23.409  1.00 57.65           C  
ATOM   3704  HA  SER B  81      14.536  27.215 -22.654  1.00 57.65           H  
ATOM   3705  C   SER B  81      12.802  25.996 -22.695  1.00 57.65           C  
ATOM   3706  CB  SER B  81      13.110  28.128 -23.956  1.00 57.65           C  
ATOM   3707  HB2 SER B  81      13.846  28.809 -24.385  1.00 57.65           H  
ATOM   3708  HB3 SER B  81      12.608  28.638 -23.134  1.00 57.65           H  
ATOM   3709  O   SER B  81      12.448  26.317 -21.573  1.00 57.65           O  
ATOM   3710  OG  SER B  81      12.153  27.787 -24.944  1.00 57.65           O  
ATOM   3711  HG  SER B  81      11.465  28.456 -24.912  1.00 57.65           H  
ATOM   3712  N   GLY B  82      12.323  24.905 -23.310  1.00 59.46           N  
ATOM   3713  H   GLY B  82      12.643  24.705 -24.247  1.00 59.46           H  
ATOM   3714  CA  GLY B  82      11.343  23.993 -22.700  1.00 59.46           C  
ATOM   3715  HA2 GLY B  82      11.247  23.111 -23.333  1.00 59.46           H  
ATOM   3716  HA3 GLY B  82      11.705  23.686 -21.719  1.00 59.46           H  
ATOM   3717  C   GLY B  82       9.929  24.558 -22.512  1.00 59.46           C  
ATOM   3718  O   GLY B  82       9.067  23.849 -22.010  1.00 59.46           O  
ATOM   3719  N   GLU B  83       9.664  25.797 -22.933  1.00 60.71           N  
ATOM   3720  H   GLU B  83      10.445  26.361 -23.237  1.00 60.71           H  
ATOM   3721  CA  GLU B  83       8.376  26.474 -22.709  1.00 60.71           C  
ATOM   3722  HA  GLU B  83       8.009  26.225 -21.713  1.00 60.71           H  
ATOM   3723  C   GLU B  83       7.280  26.067 -23.701  1.00 60.71           C  
ATOM   3724  CB  GLU B  83       8.575  27.994 -22.782  1.00 60.71           C  
ATOM   3725  HB2 GLU B  83       9.007  28.252 -23.749  1.00 60.71           H  
ATOM   3726  HB3 GLU B  83       7.602  28.478 -22.692  1.00 60.71           H  
ATOM   3727  O   GLU B  83       6.094  26.199 -23.402  1.00 60.71           O  
ATOM   3728  CG  GLU B  83       9.479  28.508 -21.655  1.00 60.71           C  
ATOM   3729  HG2 GLU B  83       9.092  28.144 -20.703  1.00 60.71           H  
ATOM   3730  HG3 GLU B  83      10.483  28.107 -21.793  1.00 60.71           H  
ATOM   3731  CD  GLU B  83       9.570  30.036 -21.616  1.00 60.71           C  
ATOM   3732  OE1 GLU B  83       9.862  30.554 -20.512  1.00 60.71           O  
ATOM   3733  OE2 GLU B  83       9.420  30.664 -22.689  1.00 60.71           O  
ATOM   3734  N   ALA B  84       7.664  25.578 -24.883  1.00 65.76           N  
ATOM   3735  H   ALA B  84       8.648  25.414 -25.039  1.00 65.76           H  
ATOM   3736  CA  ALA B  84       6.715  25.236 -25.932  1.00 65.76           C  
ATOM   3737  HA  ALA B  84       6.084  26.111 -26.087  1.00 65.76           H  
ATOM   3738  C   ALA B  84       5.843  24.034 -25.512  1.00 65.76           C  
ATOM   3739  CB  ALA B  84       7.474  24.984 -27.238  1.00 65.76           C  
ATOM   3740  HB1 ALA B  84       8.210  24.193 -27.094  1.00 65.76           H  
ATOM   3741  HB2 ALA B  84       6.774  24.682 -28.018  1.00 65.76           H  
ATOM   3742  HB3 ALA B  84       7.986  25.894 -27.552  1.00 65.76           H  
ATOM   3743  O   ALA B  84       6.377  22.958 -25.218  1.00 65.76           O  
ATOM   3744  N   PRO B  85       4.503  24.170 -25.500  1.00 65.23           N  
ATOM   3745  CA  PRO B  85       3.622  23.060 -25.173  1.00 65.23           C  
ATOM   3746  HA  PRO B  85       3.870  22.686 -24.180  1.00 65.23           H  
ATOM   3747  C   PRO B  85       3.802  21.925 -26.187  1.00 65.23           C  
ATOM   3748  CB  PRO B  85       2.202  23.640 -25.147  1.00 65.23           C  
ATOM   3749  HB2 PRO B  85       1.455  22.935 -25.512  1.00 65.23           H  
ATOM   3750  HB3 PRO B  85       1.958  23.950 -24.131  1.00 65.23           H  
ATOM   3751  O   PRO B  85       4.049  22.155 -27.371  1.00 65.23           O  
ATOM   3752  CG  PRO B  85       2.291  24.878 -26.037  1.00 65.23           C  
ATOM   3753  HG2 PRO B  85       2.132  24.589 -27.076  1.00 65.23           H  
ATOM   3754  HG3 PRO B  85       1.571  25.642 -25.741  1.00 65.23           H  
ATOM   3755  CD  PRO B  85       3.730  25.352 -25.855  1.00 65.23           C  
ATOM   3756  HD2 PRO B  85       3.780  26.075 -25.041  1.00 65.23           H  
ATOM   3757  HD3 PRO B  85       4.083  25.801 -26.783  1.00 65.23           H  
ATOM   3758  N   ARG B  86       3.677  20.678 -25.715  1.00 71.81           N  
ATOM   3759  H   ARG B  86       3.495  20.583 -24.726  1.00 71.81           H  
ATOM   3760  CA  ARG B  86       3.829  19.442 -26.514  1.00 71.81           C  
ATOM   3761  HA  ARG B  86       3.679  18.595 -25.845  1.00 71.81           H  
ATOM   3762  C   ARG B  86       5.221  19.210 -27.117  1.00 71.81           C  
ATOM   3763  CB  ARG B  86       2.743  19.354 -27.605  1.00 71.81           C  
ATOM   3764  HB2 ARG B  86       2.776  18.359 -28.049  1.00 71.81           H  
ATOM   3765  HB3 ARG B  86       2.963  20.073 -28.394  1.00 71.81           H  
ATOM   3766  O   ARG B  86       5.387  18.247 -27.860  1.00 71.81           O  
ATOM   3767  CG  ARG B  86       1.322  19.603 -27.085  1.00 71.81           C  
ATOM   3768  HG2 ARG B  86       1.081  18.869 -26.317  1.00 71.81           H  
ATOM   3769  HG3 ARG B  86       1.246  20.605 -26.661  1.00 71.81           H  
ATOM   3770  CD  ARG B  86       0.319  19.493 -28.233  1.00 71.81           C  
ATOM   3771  HD2 ARG B  86       0.369  18.485 -28.646  1.00 71.81           H  
ATOM   3772  HD3 ARG B  86       0.591  20.210 -29.008  1.00 71.81           H  
ATOM   3773  NE  ARG B  86      -1.049  19.776 -27.765  1.00 71.81           N  
ATOM   3774  HE  ARG B  86      -1.150  20.169 -26.840  1.00 71.81           H  
ATOM   3775  NH1 ARG B  86      -2.163  19.176 -29.678  1.00 71.81           N  
ATOM   3776 HH11 ARG B  86      -1.276  18.984 -30.122  1.00 71.81           H  
ATOM   3777 HH12 ARG B  86      -3.039  19.033 -30.160  1.00 71.81           H  
ATOM   3778  NH2 ARG B  86      -3.321  19.850 -27.887  1.00 71.81           N  
ATOM   3779 HH21 ARG B  86      -4.194  19.684 -28.366  1.00 71.81           H  
ATOM   3780 HH22 ARG B  86      -3.381  20.192 -26.938  1.00 71.81           H  
ATOM   3781  CZ  ARG B  86      -2.168  19.603 -28.444  1.00 71.81           C  
ATOM   3782  N   GLN B  87       6.213  20.033 -26.781  1.00 79.37           N  
ATOM   3783  H   GLN B  87       6.021  20.822 -26.180  1.00 79.37           H  
ATOM   3784  CA  GLN B  87       7.595  19.831 -27.196  1.00 79.37           C  
ATOM   3785  HA  GLN B  87       7.642  18.974 -27.868  1.00 79.37           H  
ATOM   3786  C   GLN B  87       8.494  19.508 -26.003  1.00 79.37           C  
ATOM   3787  CB  GLN B  87       8.108  21.045 -27.974  1.00 79.37           C  
ATOM   3788  HB2 GLN B  87       9.165  20.874 -28.180  1.00 79.37           H  
ATOM   3789  HB3 GLN B  87       8.007  21.940 -27.359  1.00 79.37           H  
ATOM   3790  O   GLN B  87       8.302  19.998 -24.894  1.00 79.37           O  
ATOM   3791  CG  GLN B  87       7.384  21.237 -29.313  1.00 79.37           C  
ATOM   3792  HG2 GLN B  87       7.445  20.308 -29.880  1.00 79.37           H  
ATOM   3793  HG3 GLN B  87       6.332  21.459 -29.135  1.00 79.37           H  
ATOM   3794  CD  GLN B  87       7.970  22.361 -30.164  1.00 79.37           C  
ATOM   3795  NE2 GLN B  87       7.685  22.377 -31.446  1.00 79.37           N  
ATOM   3796 HE21 GLN B  87       8.141  23.089 -31.997  1.00 79.37           H  
ATOM   3797 HE22 GLN B  87       7.175  21.607 -31.855  1.00 79.37           H  
ATOM   3798  OE1 GLN B  87       8.690  23.241 -29.716  1.00 79.37           O  
ATOM   3799  N   THR B  88       9.507  18.686 -26.244  1.00 86.27           N  
ATOM   3800  H   THR B  88       9.616  18.350 -27.190  1.00 86.27           H  
ATOM   3801  CA  THR B  88      10.572  18.367 -25.299  1.00 86.27           C  
ATOM   3802  HA  THR B  88      10.384  18.898 -24.366  1.00 86.27           H  
ATOM   3803  C   THR B  88      11.908  18.849 -25.843  1.00 86.27           C  
ATOM   3804  CB  THR B  88      10.594  16.869 -24.966  1.00 86.27           C  
ATOM   3805  HB  THR B  88       9.635  16.599 -24.525  1.00 86.27           H  
ATOM   3806  O   THR B  88      12.180  18.768 -27.042  1.00 86.27           O  
ATOM   3807  CG2 THR B  88      10.854  15.959 -26.165  1.00 86.27           C  
ATOM   3808 HG21 THR B  88      11.812  16.192 -26.630  1.00 86.27           H  
ATOM   3809 HG22 THR B  88      10.877  14.926 -25.818  1.00 86.27           H  
ATOM   3810 HG23 THR B  88      10.055  16.073 -26.897  1.00 86.27           H  
ATOM   3811  OG1 THR B  88      11.614  16.603 -24.035  1.00 86.27           O  
ATOM   3812  HG1 THR B  88      11.355  17.006 -23.203  1.00 86.27           H  
ATOM   3813  N   TYR B  89      12.779  19.335 -24.965  1.00 83.38           N  
ATOM   3814  H   TYR B  89      12.516  19.379 -23.991  1.00 83.38           H  
ATOM   3815  CA  TYR B  89      14.174  19.594 -25.327  1.00 83.38           C  
ATOM   3816  HA  TYR B  89      14.218  19.870 -26.380  1.00 83.38           H  
ATOM   3817  C   TYR B  89      15.056  18.337 -25.184  1.00 83.38           C  
ATOM   3818  CB  TYR B  89      14.700  20.807 -24.550  1.00 83.38           C  
ATOM   3819  HB2 TYR B  89      14.098  21.676 -24.818  1.00 83.38           H  
ATOM   3820  HB3 TYR B  89      15.721  21.012 -24.872  1.00 83.38           H  
ATOM   3821  O   TYR B  89      16.228  18.381 -25.554  1.00 83.38           O  
ATOM   3822  CG  TYR B  89      14.689  20.647 -23.045  1.00 83.38           C  
ATOM   3823  CD1 TYR B  89      13.624  21.159 -22.289  1.00 83.38           C  
ATOM   3824  HD1 TYR B  89      12.832  21.710 -22.774  1.00 83.38           H  
ATOM   3825  CD2 TYR B  89      15.755  20.003 -22.395  1.00 83.38           C  
ATOM   3826  HD2 TYR B  89      16.598  19.653 -22.972  1.00 83.38           H  
ATOM   3827  CE1 TYR B  89      13.611  20.982 -20.895  1.00 83.38           C  
ATOM   3828  HE1 TYR B  89      12.842  21.446 -20.295  1.00 83.38           H  
ATOM   3829  CE2 TYR B  89      15.711  19.777 -21.003  1.00 83.38           C  
ATOM   3830  HE2 TYR B  89      16.507  19.242 -20.506  1.00 83.38           H  
ATOM   3831  OH  TYR B  89      14.532  19.982 -18.920  1.00 83.38           O  
ATOM   3832  HH  TYR B  89      15.282  19.481 -18.592  1.00 83.38           H  
ATOM   3833  CZ  TYR B  89      14.618  20.241 -20.250  1.00 83.38           C  
ATOM   3834  N   VAL B  90      14.507  17.211 -24.696  1.00 86.87           N  
ATOM   3835  H   VAL B  90      13.528  17.224 -24.448  1.00 86.87           H  
ATOM   3836  CA  VAL B  90      15.232  15.946 -24.454  1.00 86.87           C  
ATOM   3837  HA  VAL B  90      16.216  16.016 -24.918  1.00 86.87           H  
ATOM   3838  C   VAL B  90      14.504  14.759 -25.089  1.00 86.87           C  
ATOM   3839  CB  VAL B  90      15.467  15.659 -22.952  1.00 86.87           C  
ATOM   3840  HB  VAL B  90      14.552  15.301 -22.478  1.00 86.87           H  
ATOM   3841  O   VAL B  90      13.931  13.928 -24.387  1.00 86.87           O  
ATOM   3842  CG1 VAL B  90      16.576  14.616 -22.764  1.00 86.87           C  
ATOM   3843 HG11 VAL B  90      17.520  14.993 -23.156  1.00 86.87           H  
ATOM   3844 HG12 VAL B  90      16.313  13.683 -23.262  1.00 86.87           H  
ATOM   3845 HG13 VAL B  90      16.690  14.404 -21.701  1.00 86.87           H  
ATOM   3846  CG2 VAL B  90      15.875  16.905 -22.199  1.00 86.87           C  
ATOM   3847 HG21 VAL B  90      14.996  17.545 -22.122  1.00 86.87           H  
ATOM   3848 HG22 VAL B  90      16.196  16.656 -21.187  1.00 86.87           H  
ATOM   3849 HG23 VAL B  90      16.679  17.393 -22.749  1.00 86.87           H  
ATOM   3850  N   PRO B  91      14.551  14.589 -26.419  1.00 86.20           N  
ATOM   3851  CA  PRO B  91      14.049  13.373 -27.057  1.00 86.20           C  
ATOM   3852  HA  PRO B  91      13.102  13.078 -26.607  1.00 86.20           H  
ATOM   3853  C   PRO B  91      15.039  12.199 -26.881  1.00 86.20           C  
ATOM   3854  CB  PRO B  91      13.790  13.790 -28.507  1.00 86.20           C  
ATOM   3855  HB2 PRO B  91      12.823  14.288 -28.573  1.00 86.20           H  
ATOM   3856  HB3 PRO B  91      13.824  12.957 -29.209  1.00 86.20           H  
ATOM   3857  O   PRO B  91      15.363  11.507 -27.844  1.00 86.20           O  
ATOM   3858  CG  PRO B  91      14.900  14.807 -28.762  1.00 86.20           C  
ATOM   3859  HG2 PRO B  91      14.618  15.493 -29.560  1.00 86.20           H  
ATOM   3860  HG3 PRO B  91      15.824  14.283 -29.008  1.00 86.20           H  
ATOM   3861  CD  PRO B  91      15.050  15.524 -27.417  1.00 86.20           C  
ATOM   3862  HD2 PRO B  91      14.428  16.419 -27.411  1.00 86.20           H  
ATOM   3863  HD3 PRO B  91      16.092  15.787 -27.233  1.00 86.20           H  
ATOM   3864  N   ARG B  92      15.577  12.000 -25.666  1.00 91.86           N  
ATOM   3865  H   ARG B  92      15.174  12.522 -24.901  1.00 91.86           H  
ATOM   3866  CA  ARG B  92      16.557  10.959 -25.313  1.00 91.86           C  
ATOM   3867  HA  ARG B  92      16.476  10.165 -26.056  1.00 91.86           H  
ATOM   3868  C   ARG B  92      16.252  10.322 -23.958  1.00 91.86           C  
ATOM   3869  CB  ARG B  92      17.999  11.502 -25.303  1.00 91.86           C  
ATOM   3870  HB2 ARG B  92      18.665  10.695 -24.996  1.00 91.86           H  
ATOM   3871  HB3 ARG B  92      18.077  12.300 -24.565  1.00 91.86           H  
ATOM   3872  O   ARG B  92      15.703  10.978 -23.076  1.00 91.86           O  
ATOM   3873  CG  ARG B  92      18.468  12.034 -26.662  1.00 91.86           C  
ATOM   3874  HG2 ARG B  92      18.248  11.301 -27.438  1.00 91.86           H  
ATOM   3875  HG3 ARG B  92      17.927  12.953 -26.887  1.00 91.86           H  
ATOM   3876  CD  ARG B  92      19.972  12.332 -26.671  1.00 91.86           C  
ATOM   3877  HD2 ARG B  92      20.183  12.968 -27.531  1.00 91.86           H  
ATOM   3878  HD3 ARG B  92      20.234  12.871 -25.761  1.00 91.86           H  
ATOM   3879  NE  ARG B  92      20.778  11.099 -26.784  1.00 91.86           N  
ATOM   3880  HE  ARG B  92      20.276  10.223 -26.768  1.00 91.86           H  
ATOM   3881  NH1 ARG B  92      22.837  12.102 -26.782  1.00 91.86           N  
ATOM   3882 HH11 ARG B  92      23.844  12.021 -26.760  1.00 91.86           H  
ATOM   3883 HH12 ARG B  92      22.382  12.960 -26.505  1.00 91.86           H  
ATOM   3884  NH2 ARG B  92      22.703   9.894 -27.023  1.00 91.86           N  
ATOM   3885 HH21 ARG B  92      22.215   9.044 -26.781  1.00 91.86           H  
ATOM   3886 HH22 ARG B  92      23.712   9.852 -27.062  1.00 91.86           H  
ATOM   3887  CZ  ARG B  92      22.094  11.034 -26.870  1.00 91.86           C  
ATOM   3888  N   GLY B  93      16.654   9.067 -23.786  1.00 94.70           N  
ATOM   3889  H   GLY B  93      17.099   8.593 -24.559  1.00 94.70           H  
ATOM   3890  CA  GLY B  93      16.456   8.299 -22.556  1.00 94.70           C  
ATOM   3891  HA2 GLY B  93      15.393   8.264 -22.322  1.00 94.70           H  
ATOM   3892  HA3 GLY B  93      16.970   8.787 -21.728  1.00 94.70           H  
ATOM   3893  C   GLY B  93      16.971   6.863 -22.668  1.00 94.70           C  
ATOM   3894  O   GLY B  93      17.636   6.504 -23.643  1.00 94.70           O  
ATOM   3895  N   GLY B  94      16.670   6.050 -21.657  1.00 97.05           N  
ATOM   3896  H   GLY B  94      16.128   6.426 -20.892  1.00 97.05           H  
ATOM   3897  CA  GLY B  94      16.919   4.608 -21.666  1.00 97.05           C  
ATOM   3898  HA2 GLY B  94      17.798   4.379 -22.269  1.00 97.05           H  
ATOM   3899  HA3 GLY B  94      17.110   4.269 -20.648  1.00 97.05           H  
ATOM   3900  C   GLY B  94      15.707   3.853 -22.209  1.00 97.05           C  
ATOM   3901  O   GLY B  94      14.645   3.875 -21.598  1.00 97.05           O  
ATOM   3902  N   PHE B  95      15.846   3.168 -23.340  1.00 96.88           N  
ATOM   3903  H   PHE B  95      16.737   3.176 -23.817  1.00 96.88           H  
ATOM   3904  CA  PHE B  95      14.722   2.522 -24.019  1.00 96.88           C  
ATOM   3905  HA  PHE B  95      13.821   2.599 -23.411  1.00 96.88           H  
ATOM   3906  C   PHE B  95      14.967   1.027 -24.237  1.00 96.88           C  
ATOM   3907  CB  PHE B  95      14.469   3.288 -25.321  1.00 96.88           C  
ATOM   3908  HB2 PHE B  95      13.681   2.788 -25.883  1.00 96.88           H  
ATOM   3909  HB3 PHE B  95      15.369   3.243 -25.934  1.00 96.88           H  
ATOM   3910  O   PHE B  95      16.072   0.619 -24.610  1.00 96.88           O  
ATOM   3911  CG  PHE B  95      14.070   4.743 -25.114  1.00 96.88           C  
ATOM   3912  CD1 PHE B  95      12.923   5.076 -24.378  1.00 96.88           C  
ATOM   3913  HD1 PHE B  95      12.399   4.302 -23.837  1.00 96.88           H  
ATOM   3914  CD2 PHE B  95      14.864   5.782 -25.622  1.00 96.88           C  
ATOM   3915  HD2 PHE B  95      15.779   5.554 -26.148  1.00 96.88           H  
ATOM   3916  CE1 PHE B  95      12.478   6.405 -24.294  1.00 96.88           C  
ATOM   3917  HE1 PHE B  95      11.570   6.639 -23.758  1.00 96.88           H  
ATOM   3918  CE2 PHE B  95      14.477   7.122 -25.462  1.00 96.88           C  
ATOM   3919  HE2 PHE B  95      15.099   7.908 -25.865  1.00 96.88           H  
ATOM   3920  CZ  PHE B  95      13.266   7.434 -24.825  1.00 96.88           C  
ATOM   3921  HZ  PHE B  95      12.968   8.465 -24.705  1.00 96.88           H  
ATOM   3922  N   LEU B  96      13.934   0.214 -24.000  1.00 97.19           N  
ATOM   3923  H   LEU B  96      13.059   0.613 -23.691  1.00 97.19           H  
ATOM   3924  CA  LEU B  96      13.928  -1.204 -24.349  1.00 97.19           C  
ATOM   3925  HA  LEU B  96      14.876  -1.648 -24.043  1.00 97.19           H  
ATOM   3926  C   LEU B  96      13.823  -1.381 -25.868  1.00 97.19           C  
ATOM   3927  CB  LEU B  96      12.779  -1.928 -23.624  1.00 97.19           C  
ATOM   3928  HB2 LEU B  96      12.701  -2.943 -24.013  1.00 97.19           H  
ATOM   3929  HB3 LEU B  96      11.851  -1.406 -23.857  1.00 97.19           H  
ATOM   3930  O   LEU B  96      13.233  -0.557 -26.575  1.00 97.19           O  
ATOM   3931  CG  LEU B  96      12.901  -2.003 -22.093  1.00 97.19           C  
ATOM   3932  HG  LEU B  96      12.946  -0.995 -21.681  1.00 97.19           H  
ATOM   3933  CD1 LEU B  96      11.683  -2.715 -21.508  1.00 97.19           C  
ATOM   3934 HD11 LEU B  96      10.781  -2.157 -21.761  1.00 97.19           H  
ATOM   3935 HD12 LEU B  96      11.605  -3.725 -21.912  1.00 97.19           H  
ATOM   3936 HD13 LEU B  96      11.764  -2.769 -20.423  1.00 97.19           H  
ATOM   3937  CD2 LEU B  96      14.147  -2.759 -21.651  1.00 97.19           C  
ATOM   3938 HD21 LEU B  96      14.156  -2.810 -20.562  1.00 97.19           H  
ATOM   3939 HD22 LEU B  96      14.146  -3.770 -22.059  1.00 97.19           H  
ATOM   3940 HD23 LEU B  96      15.040  -2.231 -21.984  1.00 97.19           H  
ATOM   3941  N   ARG B  97      14.415  -2.468 -26.364  1.00 91.74           N  
ATOM   3942  H   ARG B  97      14.746  -3.160 -25.708  1.00 91.74           H  
ATOM   3943  CA  ARG B  97      14.328  -2.879 -27.770  1.00 91.74           C  
ATOM   3944  HA  ARG B  97      14.121  -2.010 -28.394  1.00 91.74           H  
ATOM   3945  C   ARG B  97      13.158  -3.843 -27.945  1.00 91.74           C  
ATOM   3946  CB  ARG B  97      15.645  -3.527 -28.222  1.00 91.74           C  
ATOM   3947  HB2 ARG B  97      15.784  -4.461 -27.678  1.00 91.74           H  
ATOM   3948  HB3 ARG B  97      15.568  -3.764 -29.283  1.00 91.74           H  
ATOM   3949  O   ARG B  97      12.792  -4.517 -26.988  1.00 91.74           O  
ATOM   3950  CG  ARG B  97      16.868  -2.624 -27.998  1.00 91.74           C  
ATOM   3951  HG2 ARG B  97      17.008  -2.459 -26.929  1.00 91.74           H  
ATOM   3952  HG3 ARG B  97      16.712  -1.666 -28.492  1.00 91.74           H  
ATOM   3953  CD  ARG B  97      18.120  -3.296 -28.568  1.00 91.74           C  
ATOM   3954  HD2 ARG B  97      18.027  -3.347 -29.653  1.00 91.74           H  
ATOM   3955  HD3 ARG B  97      18.173  -4.311 -28.175  1.00 91.74           H  
ATOM   3956  NE  ARG B  97      19.349  -2.564 -28.200  1.00 91.74           N  
ATOM   3957  HE  ARG B  97      19.228  -1.712 -27.672  1.00 91.74           H  
ATOM   3958  NH1 ARG B  97      20.823  -4.093 -29.065  1.00 91.74           N  
ATOM   3959 HH11 ARG B  97      20.035  -4.641 -29.382  1.00 91.74           H  
ATOM   3960 HH12 ARG B  97      21.749  -4.492 -29.115  1.00 91.74           H  
ATOM   3961  NH2 ARG B  97      21.599  -2.347 -27.905  1.00 91.74           N  
ATOM   3962 HH21 ARG B  97      21.446  -1.514 -27.356  1.00 91.74           H  
ATOM   3963 HH22 ARG B  97      22.505  -2.793 -27.894  1.00 91.74           H  
ATOM   3964  CZ  ARG B  97      20.582  -3.000 -28.396  1.00 91.74           C  
ATOM   3965  N   GLU B  98      12.610  -3.890 -29.158  1.00 89.95           N  
ATOM   3966  H   GLU B  98      12.976  -3.289 -29.882  1.00 89.95           H  
ATOM   3967  CA  GLU B  98      11.640  -4.909 -29.594  1.00 89.95           C  
ATOM   3968  HA  GLU B  98      11.229  -4.576 -30.547  1.00 89.95           H  
ATOM   3969  C   GLU B  98      10.428  -5.056 -28.653  1.00 89.95           C  
ATOM   3970  CB  GLU B  98      12.361  -6.240 -29.880  1.00 89.95           C  
ATOM   3971  HB2 GLU B  98      12.775  -6.629 -28.950  1.00 89.95           H  
ATOM   3972  HB3 GLU B  98      11.640  -6.957 -30.271  1.00 89.95           H  
ATOM   3973  O   GLU B  98       9.914  -6.149 -28.428  1.00 89.95           O  
ATOM   3974  CG  GLU B  98      13.486  -6.072 -30.918  1.00 89.95           C  
ATOM   3975  HG2 GLU B  98      13.065  -5.617 -31.814  1.00 89.95           H  
ATOM   3976  HG3 GLU B  98      14.244  -5.393 -30.528  1.00 89.95           H  
ATOM   3977  CD  GLU B  98      14.176  -7.391 -31.291  1.00 89.95           C  
ATOM   3978  OE1 GLU B  98      14.680  -7.463 -32.438  1.00 89.95           O  
ATOM   3979  OE2 GLU B  98      14.264  -8.285 -30.426  1.00 89.95           O  
ATOM   3980  N   VAL B  99       9.954  -3.944 -28.084  1.00 91.46           N  
ATOM   3981  H   VAL B  99      10.348  -3.071 -28.404  1.00 91.46           H  
ATOM   3982  CA  VAL B  99       8.852  -3.906 -27.100  1.00 91.46           C  
ATOM   3983  HA  VAL B  99       9.089  -4.611 -26.303  1.00 91.46           H  
ATOM   3984  C   VAL B  99       7.506  -4.352 -27.684  1.00 91.46           C  
ATOM   3985  CB  VAL B  99       8.726  -2.501 -26.483  1.00 91.46           C  
ATOM   3986  HB  VAL B  99       7.920  -2.511 -25.749  1.00 91.46           H  
ATOM   3987  O   VAL B  99       6.546  -4.624 -26.962  1.00 91.46           O  
ATOM   3988  CG1 VAL B  99      10.020  -2.129 -25.751  1.00 91.46           C  
ATOM   3989 HG11 VAL B  99       9.950  -1.129 -25.324  1.00 91.46           H  
ATOM   3990 HG12 VAL B  99      10.197  -2.850 -24.953  1.00 91.46           H  
ATOM   3991 HG13 VAL B  99      10.869  -2.146 -26.435  1.00 91.46           H  
ATOM   3992  CG2 VAL B  99       8.413  -1.407 -27.516  1.00 91.46           C  
ATOM   3993 HG21 VAL B  99       7.473  -1.629 -28.023  1.00 91.46           H  
ATOM   3994 HG22 VAL B  99       8.320  -0.443 -27.017  1.00 91.46           H  
ATOM   3995 HG23 VAL B  99       9.202  -1.346 -28.266  1.00 91.46           H  
ATOM   3996  N   GLU B 100       7.412  -4.408 -29.008  1.00 89.48           N  
ATOM   3997  H   GLU B 100       8.211  -4.088 -29.538  1.00 89.48           H  
ATOM   3998  CA  GLU B 100       6.307  -4.969 -29.766  1.00 89.48           C  
ATOM   3999  HA  GLU B 100       5.383  -4.618 -29.307  1.00 89.48           H  
ATOM   4000  C   GLU B 100       6.268  -6.502 -29.725  1.00 89.48           C  
ATOM   4001  CB  GLU B 100       6.328  -4.436 -31.213  1.00 89.48           C  
ATOM   4002  HB2 GLU B 100       5.381  -4.731 -31.667  1.00 89.48           H  
ATOM   4003  HB3 GLU B 100       6.336  -3.347 -31.196  1.00 89.48           H  
ATOM   4004  O   GLU B 100       5.183  -7.070 -29.884  1.00 89.48           O  
ATOM   4005  CG  GLU B 100       7.450  -4.944 -32.145  1.00 89.48           C  
ATOM   4006  HG2 GLU B 100       7.128  -4.741 -33.166  1.00 89.48           H  
ATOM   4007  HG3 GLU B 100       7.534  -6.027 -32.056  1.00 89.48           H  
ATOM   4008  CD  GLU B 100       8.837  -4.300 -31.955  1.00 89.48           C  
ATOM   4009  OE1 GLU B 100       9.712  -4.588 -32.796  1.00 89.48           O  
ATOM   4010  OE2 GLU B 100       9.039  -3.552 -30.973  1.00 89.48           O  
ATOM   4011  N   THR B 101       7.403  -7.166 -29.485  1.00 93.43           N  
ATOM   4012  H   THR B 101       8.232  -6.637 -29.253  1.00 93.43           H  
ATOM   4013  CA  THR B 101       7.498  -8.630 -29.437  1.00 93.43           C  
ATOM   4014  HA  THR B 101       6.855  -9.021 -30.226  1.00 93.43           H  
ATOM   4015  C   THR B 101       6.971  -9.182 -28.113  1.00 93.43           C  
ATOM   4016  CB  THR B 101       8.911  -9.160 -29.732  1.00 93.43           C  
ATOM   4017  HB  THR B 101       8.860 -10.248 -29.720  1.00 93.43           H  
ATOM   4018  O   THR B 101       7.215  -8.630 -27.044  1.00 93.43           O  
ATOM   4019  CG2 THR B 101       9.413  -8.745 -31.114  1.00 93.43           C  
ATOM   4020 HG21 THR B 101       8.732  -9.111 -31.883  1.00 93.43           H  
ATOM   4021 HG22 THR B 101      10.403  -9.169 -31.278  1.00 93.43           H  
ATOM   4022 HG23 THR B 101       9.484  -7.659 -31.181  1.00 93.43           H  
ATOM   4023  OG1 THR B 101       9.858  -8.778 -28.771  1.00 93.43           O  
ATOM   4024  HG1 THR B 101       9.903  -7.822 -28.700  1.00 93.43           H  
ATOM   4025  N   PHE B 102       6.171 -10.247 -28.199  1.00 95.13           N  
ATOM   4026  H   PHE B 102       5.985 -10.642 -29.110  1.00 95.13           H  
ATOM   4027  CA  PHE B 102       5.564 -10.927 -27.054  1.00 95.13           C  
ATOM   4028  HA  PHE B 102       6.305 -11.050 -26.264  1.00 95.13           H  
ATOM   4029  C   PHE B 102       5.045 -12.307 -27.476  1.00 95.13           C  
ATOM   4030  CB  PHE B 102       4.397 -10.070 -26.538  1.00 95.13           C  
ATOM   4031  HB2 PHE B 102       3.743  -9.823 -27.374  1.00 95.13           H  
ATOM   4032  HB3 PHE B 102       4.812  -9.140 -26.150  1.00 95.13           H  
ATOM   4033  O   PHE B 102       4.344 -12.408 -28.490  1.00 95.13           O  
ATOM   4034  CG  PHE B 102       3.578 -10.708 -25.435  1.00 95.13           C  
ATOM   4035  CD1 PHE B 102       2.204 -10.963 -25.614  1.00 95.13           C  
ATOM   4036  HD1 PHE B 102       1.726 -10.712 -26.549  1.00 95.13           H  
ATOM   4037  CD2 PHE B 102       4.196 -11.038 -24.218  1.00 95.13           C  
ATOM   4038  HD2 PHE B 102       5.246 -10.832 -24.070  1.00 95.13           H  
ATOM   4039  CE1 PHE B 102       1.459 -11.554 -24.578  1.00 95.13           C  
ATOM   4040  HE1 PHE B 102       0.406 -11.754 -24.712  1.00 95.13           H  
ATOM   4041  CE2 PHE B 102       3.458 -11.645 -23.192  1.00 95.13           C  
ATOM   4042  HE2 PHE B 102       3.950 -11.913 -22.268  1.00 95.13           H  
ATOM   4043  CZ  PHE B 102       2.093 -11.908 -23.374  1.00 95.13           C  
ATOM   4044  HZ  PHE B 102       1.540 -12.391 -22.582  1.00 95.13           H  
ATOM   4045  N   ASP B 103       5.319 -13.361 -26.702  1.00 95.64           N  
ATOM   4046  H   ASP B 103       5.903 -13.227 -25.889  1.00 95.64           H  
ATOM   4047  CA  ASP B 103       4.775 -14.700 -26.988  1.00 95.64           C  
ATOM   4048  HA  ASP B 103       4.726 -14.801 -28.072  1.00 95.64           H  
ATOM   4049  C   ASP B 103       3.330 -14.853 -26.479  1.00 95.64           C  
ATOM   4050  CB  ASP B 103       5.708 -15.832 -26.531  1.00 95.64           C  
ATOM   4051  HB2 ASP B 103       5.692 -15.910 -25.444  1.00 95.64           H  
ATOM   4052  HB3 ASP B 103       6.725 -15.592 -26.841  1.00 95.64           H  
ATOM   4053  O   ASP B 103       3.026 -15.529 -25.494  1.00 95.64           O  
ATOM   4054  CG  ASP B 103       5.315 -17.185 -27.159  1.00 95.64           C  
ATOM   4055  OD1 ASP B 103       4.156 -17.339 -27.635  1.00 95.64           O  
ATOM   4056  OD2 ASP B 103       6.163 -18.105 -27.165  1.00 95.64           O  
ATOM   4057  N   ALA B 104       2.394 -14.219 -27.186  1.00 93.81           N  
ATOM   4058  H   ALA B 104       2.716 -13.606 -27.921  1.00 93.81           H  
ATOM   4059  CA  ALA B 104       0.979 -14.243 -26.824  1.00 93.81           C  
ATOM   4060  HA  ALA B 104       0.872 -13.785 -25.841  1.00 93.81           H  
ATOM   4061  C   ALA B 104       0.414 -15.674 -26.715  1.00 93.81           C  
ATOM   4062  CB  ALA B 104       0.215 -13.400 -27.853  1.00 93.81           C  
ATOM   4063  HB1 ALA B 104       0.233 -13.891 -28.827  1.00 93.81           H  
ATOM   4064  HB2 ALA B 104       0.675 -12.416 -27.939  1.00 93.81           H  
ATOM   4065  HB3 ALA B 104      -0.818 -13.276 -27.528  1.00 93.81           H  
ATOM   4066  O   ALA B 104      -0.358 -15.974 -25.800  1.00 93.81           O  
ATOM   4067  N   ALA B 105       0.829 -16.584 -27.604  1.00 91.00           N  
ATOM   4068  H   ALA B 105       1.609 -16.339 -28.197  1.00 91.00           H  
ATOM   4069  CA  ALA B 105       0.348 -17.964 -27.617  1.00 91.00           C  
ATOM   4070  HA  ALA B 105      -0.741 -17.949 -27.594  1.00 91.00           H  
ATOM   4071  C   ALA B 105       0.824 -18.754 -26.389  1.00 91.00           C  
ATOM   4072  CB  ALA B 105       0.802 -18.630 -28.920  1.00 91.00           C  
ATOM   4073  HB1 ALA B 105       1.891 -18.643 -28.966  1.00 91.00           H  
ATOM   4074  HB2 ALA B 105       0.414 -18.074 -29.773  1.00 91.00           H  
ATOM   4075  HB3 ALA B 105       0.429 -19.654 -28.957  1.00 91.00           H  
ATOM   4076  O   ALA B 105       0.061 -19.564 -25.848  1.00 91.00           O  
ATOM   4077  N   PHE B 106       2.047 -18.498 -25.914  1.00 95.47           N  
ATOM   4078  H   PHE B 106       2.653 -17.866 -26.416  1.00 95.47           H  
ATOM   4079  CA  PHE B 106       2.553 -19.072 -24.672  1.00 95.47           C  
ATOM   4080  HA  PHE B 106       2.596 -20.155 -24.785  1.00 95.47           H  
ATOM   4081  C   PHE B 106       1.642 -18.749 -23.487  1.00 95.47           C  
ATOM   4082  CB  PHE B 106       3.974 -18.578 -24.420  1.00 95.47           C  
ATOM   4083  HB2 PHE B 106       3.981 -17.500 -24.256  1.00 95.47           H  
ATOM   4084  HB3 PHE B 106       4.567 -18.797 -25.308  1.00 95.47           H  
ATOM   4085  O   PHE B 106       1.253 -19.659 -22.745  1.00 95.47           O  
ATOM   4086  CG  PHE B 106       4.642 -19.255 -23.254  1.00 95.47           C  
ATOM   4087  CD1 PHE B 106       4.480 -18.759 -21.948  1.00 95.47           C  
ATOM   4088  HD1 PHE B 106       3.895 -17.869 -21.769  1.00 95.47           H  
ATOM   4089  CD2 PHE B 106       5.449 -20.378 -23.492  1.00 95.47           C  
ATOM   4090  HD2 PHE B 106       5.621 -20.714 -24.504  1.00 95.47           H  
ATOM   4091  CE1 PHE B 106       5.124 -19.397 -20.876  1.00 95.47           C  
ATOM   4092  HE1 PHE B 106       5.037 -18.996 -19.876  1.00 95.47           H  
ATOM   4093  CE2 PHE B 106       6.096 -21.009 -22.422  1.00 95.47           C  
ATOM   4094  HE2 PHE B 106       6.773 -21.828 -22.615  1.00 95.47           H  
ATOM   4095  CZ  PHE B 106       5.932 -20.520 -21.116  1.00 95.47           C  
ATOM   4096  HZ  PHE B 106       6.476 -20.978 -20.303  1.00 95.47           H  
ATOM   4097  N   PHE B 107       1.217 -17.488 -23.381  1.00 95.13           N  
ATOM   4098  H   PHE B 107       1.607 -16.811 -24.021  1.00 95.13           H  
ATOM   4099  CA  PHE B 107       0.364 -16.991 -22.301  1.00 95.13           C  
ATOM   4100  HA  PHE B 107       0.608 -17.584 -21.419  1.00 95.13           H  
ATOM   4101  C   PHE B 107      -1.147 -17.168 -22.536  1.00 95.13           C  
ATOM   4102  CB  PHE B 107       0.752 -15.551 -21.950  1.00 95.13           C  
ATOM   4103  HB2 PHE B 107       0.657 -14.928 -22.839  1.00 95.13           H  
ATOM   4104  HB3 PHE B 107       0.070 -15.163 -21.193  1.00 95.13           H  
ATOM   4105  O   PHE B 107      -1.953 -16.652 -21.767  1.00 95.13           O  
ATOM   4106  CG  PHE B 107       2.159 -15.453 -21.399  1.00 95.13           C  
ATOM   4107  CD1 PHE B 107       2.428 -15.857 -20.078  1.00 95.13           C  
ATOM   4108  HD1 PHE B 107       1.615 -16.169 -19.440  1.00 95.13           H  
ATOM   4109  CD2 PHE B 107       3.209 -15.001 -22.213  1.00 95.13           C  
ATOM   4110  HD2 PHE B 107       3.020 -14.670 -23.224  1.00 95.13           H  
ATOM   4111  CE1 PHE B 107       3.744 -15.836 -19.583  1.00 95.13           C  
ATOM   4112  HE1 PHE B 107       3.955 -16.137 -18.568  1.00 95.13           H  
ATOM   4113  CE2 PHE B 107       4.523 -14.979 -21.722  1.00 95.13           C  
ATOM   4114  HE2 PHE B 107       5.327 -14.645 -22.362  1.00 95.13           H  
ATOM   4115  CZ  PHE B 107       4.794 -15.402 -20.410  1.00 95.13           C  
ATOM   4116  HZ  PHE B 107       5.806 -15.391 -20.035  1.00 95.13           H  
ATOM   4117  N   HIS B 108      -1.555 -17.918 -23.568  1.00 88.89           N  
ATOM   4118  H   HIS B 108      -0.844 -18.298 -24.176  1.00 88.89           H  
ATOM   4119  CA  HIS B 108      -2.965 -18.098 -23.950  1.00 88.89           C  
ATOM   4120  HA  HIS B 108      -2.955 -18.647 -24.891  1.00 88.89           H  
ATOM   4121  C   HIS B 108      -3.706 -16.783 -24.274  1.00 88.89           C  
ATOM   4122  CB  HIS B 108      -3.706 -18.979 -22.922  1.00 88.89           C  
ATOM   4123  HB2 HIS B 108      -3.712 -18.492 -21.947  1.00 88.89           H  
ATOM   4124  HB3 HIS B 108      -4.745 -19.089 -23.233  1.00 88.89           H  
ATOM   4125  O   HIS B 108      -4.925 -16.700 -24.138  1.00 88.89           O  
ATOM   4126  CG  HIS B 108      -3.124 -20.362 -22.789  1.00 88.89           C  
ATOM   4127  CD2 HIS B 108      -2.453 -20.891 -21.720  1.00 88.89           C  
ATOM   4128  HD2 HIS B 108      -2.270 -20.392 -20.780  1.00 88.89           H  
ATOM   4129  ND1 HIS B 108      -3.222 -21.353 -23.734  1.00 88.89           N  
ATOM   4130  HD1 HIS B 108      -3.688 -21.262 -24.625  1.00 88.89           H  
ATOM   4131  CE1 HIS B 108      -2.624 -22.451 -23.253  1.00 88.89           C  
ATOM   4132  HE1 HIS B 108      -2.566 -23.395 -23.773  1.00 88.89           H  
ATOM   4133  NE2 HIS B 108      -2.102 -22.213 -22.039  1.00 88.89           N  
ATOM   4134  N   ILE B 109      -2.979 -15.772 -24.750  1.00 90.60           N  
ATOM   4135  H   ILE B 109      -1.991 -15.926 -24.894  1.00 90.60           H  
ATOM   4136  CA  ILE B 109      -3.504 -14.468 -25.161  1.00 90.60           C  
ATOM   4137  HA  ILE B 109      -4.482 -14.314 -24.707  1.00 90.60           H  
ATOM   4138  C   ILE B 109      -3.689 -14.474 -26.681  1.00 90.60           C  
ATOM   4139  CB  ILE B 109      -2.573 -13.351 -24.638  1.00 90.60           C  
ATOM   4140  HB  ILE B 109      -1.546 -13.597 -24.911  1.00 90.60           H  
ATOM   4141  O   ILE B 109      -2.803 -14.866 -27.442  1.00 90.60           O  
ATOM   4142  CG1 ILE B 109      -2.689 -13.283 -23.097  1.00 90.60           C  
ATOM   4143 HG12 ILE B 109      -2.629 -14.286 -22.676  1.00 90.60           H  
ATOM   4144 HG13 ILE B 109      -3.661 -12.873 -22.824  1.00 90.60           H  
ATOM   4145  CG2 ILE B 109      -2.918 -11.981 -25.242  1.00 90.60           C  
ATOM   4146 HG21 ILE B 109      -2.226 -11.219 -24.883  1.00 90.60           H  
ATOM   4147 HG22 ILE B 109      -2.837 -12.013 -26.329  1.00 90.60           H  
ATOM   4148 HG23 ILE B 109      -3.933 -11.706 -24.955  1.00 90.60           H  
ATOM   4149  CD1 ILE B 109      -1.593 -12.459 -22.421  1.00 90.60           C  
ATOM   4150 HD11 ILE B 109      -1.650 -11.413 -22.720  1.00 90.60           H  
ATOM   4151 HD12 ILE B 109      -1.716 -12.522 -21.339  1.00 90.60           H  
ATOM   4152 HD13 ILE B 109      -0.619 -12.869 -22.689  1.00 90.60           H  
ATOM   4153  N   SER B 110      -4.862 -14.050 -27.152  1.00 82.02           N  
ATOM   4154  H   SER B 110      -5.537 -13.697 -26.489  1.00 82.02           H  
ATOM   4155  CA  SER B 110      -5.112 -13.969 -28.596  1.00 82.02           C  
ATOM   4156  HA  SER B 110      -4.787 -14.916 -29.029  1.00 82.02           H  
ATOM   4157  C   SER B 110      -4.297 -12.832 -29.234  1.00 82.02           C  
ATOM   4158  CB  SER B 110      -6.605 -13.817 -28.899  1.00 82.02           C  
ATOM   4159  HB2 SER B 110      -6.767 -14.012 -29.959  1.00 82.02           H  
ATOM   4160  HB3 SER B 110      -7.172 -14.550 -28.325  1.00 82.02           H  
ATOM   4161  O   SER B 110      -4.069 -11.818 -28.575  1.00 82.02           O  
ATOM   4162  OG  SER B 110      -7.072 -12.514 -28.607  1.00 82.02           O  
ATOM   4163  HG  SER B 110      -7.138 -12.423 -27.653  1.00 82.02           H  
ATOM   4164  N   PRO B 111      -3.931 -12.906 -30.529  1.00 84.36           N  
ATOM   4165  CA  PRO B 111      -3.250 -11.796 -31.205  1.00 84.36           C  
ATOM   4166  HA  PRO B 111      -2.264 -11.663 -30.759  1.00 84.36           H  
ATOM   4167  C   PRO B 111      -4.022 -10.470 -31.114  1.00 84.36           C  
ATOM   4168  CB  PRO B 111      -3.095 -12.246 -32.661  1.00 84.36           C  
ATOM   4169  HB2 PRO B 111      -3.960 -11.937 -33.248  1.00 84.36           H  
ATOM   4170  HB3 PRO B 111      -2.178 -11.858 -33.104  1.00 84.36           H  
ATOM   4171  O   PRO B 111      -3.425  -9.404 -30.992  1.00 84.36           O  
ATOM   4172  CG  PRO B 111      -3.074 -13.771 -32.562  1.00 84.36           C  
ATOM   4173  HG2 PRO B 111      -3.402 -14.243 -33.488  1.00 84.36           H  
ATOM   4174  HG3 PRO B 111      -2.071 -14.104 -32.296  1.00 84.36           H  
ATOM   4175  CD  PRO B 111      -4.030 -14.061 -31.407  1.00 84.36           C  
ATOM   4176  HD2 PRO B 111      -5.049 -14.151 -31.781  1.00 84.36           H  
ATOM   4177  HD3 PRO B 111      -3.725 -14.977 -30.901  1.00 84.36           H  
ATOM   4178  N   ARG B 112      -5.362 -10.537 -31.122  1.00 78.38           N  
ATOM   4179  H   ARG B 112      -5.785 -11.454 -31.160  1.00 78.38           H  
ATOM   4180  CA  ARG B 112      -6.232  -9.365 -30.975  1.00 78.38           C  
ATOM   4181  HA  ARG B 112      -5.886  -8.591 -31.660  1.00 78.38           H  
ATOM   4182  C   ARG B 112      -6.137  -8.753 -29.580  1.00 78.38           C  
ATOM   4183  CB  ARG B 112      -7.675  -9.746 -31.328  1.00 78.38           C  
ATOM   4184  HB2 ARG B 112      -7.688 -10.207 -32.316  1.00 78.38           H  
ATOM   4185  HB3 ARG B 112      -8.052 -10.465 -30.600  1.00 78.38           H  
ATOM   4186  O   ARG B 112      -6.069  -7.538 -29.471  1.00 78.38           O  
ATOM   4187  CG  ARG B 112      -8.581  -8.509 -31.346  1.00 78.38           C  
ATOM   4188  HG2 ARG B 112      -8.598  -8.047 -30.359  1.00 78.38           H  
ATOM   4189  HG3 ARG B 112      -8.196  -7.788 -32.067  1.00 78.38           H  
ATOM   4190  CD  ARG B 112     -10.009  -8.892 -31.727  1.00 78.38           C  
ATOM   4191  HD2 ARG B 112     -10.005  -9.317 -32.731  1.00 78.38           H  
ATOM   4192  HD3 ARG B 112     -10.377  -9.637 -31.021  1.00 78.38           H  
ATOM   4193  NE  ARG B 112     -10.873  -7.705 -31.693  1.00 78.38           N  
ATOM   4194  HE  ARG B 112     -10.414  -6.814 -31.569  1.00 78.38           H  
ATOM   4195  NH1 ARG B 112     -12.850  -8.703 -32.304  1.00 78.38           N  
ATOM   4196 HH11 ARG B 112     -12.369  -9.587 -32.377  1.00 78.38           H  
ATOM   4197 HH12 ARG B 112     -13.830  -8.626 -32.537  1.00 78.38           H  
ATOM   4198  NH2 ARG B 112     -12.752  -6.495 -31.921  1.00 78.38           N  
ATOM   4199 HH21 ARG B 112     -12.148  -5.690 -31.832  1.00 78.38           H  
ATOM   4200 HH22 ARG B 112     -13.696  -6.394 -32.263  1.00 78.38           H  
ATOM   4201  CZ  ARG B 112     -12.158  -7.650 -31.966  1.00 78.38           C  
ATOM   4202  N   GLU B 113      -6.132  -9.579 -28.537  1.00 82.86           N  
ATOM   4203  H   GLU B 113      -6.145 -10.575 -28.703  1.00 82.86           H  
ATOM   4204  CA  GLU B 113      -5.933  -9.105 -27.166  1.00 82.86           C  
ATOM   4205  HA  GLU B 113      -6.624  -8.286 -26.967  1.00 82.86           H  
ATOM   4206  C   GLU B 113      -4.519  -8.545 -26.982  1.00 82.86           C  
ATOM   4207  CB  GLU B 113      -6.241 -10.240 -26.181  1.00 82.86           C  
ATOM   4208  HB2 GLU B 113      -5.587 -11.084 -26.401  1.00 82.86           H  
ATOM   4209  HB3 GLU B 113      -7.271 -10.558 -26.338  1.00 82.86           H  
ATOM   4210  O   GLU B 113      -4.385  -7.461 -26.429  1.00 82.86           O  
ATOM   4211  CG  GLU B 113      -6.068  -9.819 -24.710  1.00 82.86           C  
ATOM   4212  HG2 GLU B 113      -5.032  -9.523 -24.541  1.00 82.86           H  
ATOM   4213  HG3 GLU B 113      -6.700  -8.953 -24.515  1.00 82.86           H  
ATOM   4214  CD  GLU B 113      -6.418 -10.938 -23.718  1.00 82.86           C  
ATOM   4215  OE1 GLU B 113      -6.435 -10.638 -22.497  1.00 82.86           O  
ATOM   4216  OE2 GLU B 113      -6.645 -12.082 -24.180  1.00 82.86           O  
ATOM   4217  N   ALA B 114      -3.488  -9.211 -27.517  1.00 88.93           N  
ATOM   4218  H   ALA B 114      -3.671 -10.103 -27.953  1.00 88.93           H  
ATOM   4219  CA  ALA B 114      -2.094  -8.770 -27.430  1.00 88.93           C  
ATOM   4220  HA  ALA B 114      -1.816  -8.711 -26.378  1.00 88.93           H  
ATOM   4221  C   ALA B 114      -1.861  -7.376 -28.041  1.00 88.93           C  
ATOM   4222  CB  ALA B 114      -1.203  -9.820 -28.104  1.00 88.93           C  
ATOM   4223  HB1 ALA B 114      -1.450  -9.901 -29.162  1.00 88.93           H  
ATOM   4224  HB2 ALA B 114      -0.158  -9.525 -28.007  1.00 88.93           H  
ATOM   4225  HB3 ALA B 114      -1.340 -10.789 -27.625  1.00 88.93           H  
ATOM   4226  O   ALA B 114      -1.106  -6.591 -27.477  1.00 88.93           O  
ATOM   4227  N   MET B 115      -2.539  -7.039 -29.148  1.00 85.42           N  
ATOM   4228  H   MET B 115      -3.109  -7.743 -29.594  1.00 85.42           H  
ATOM   4229  CA  MET B 115      -2.499  -5.687 -29.729  1.00 85.42           C  
ATOM   4230  HA  MET B 115      -1.461  -5.378 -29.859  1.00 85.42           H  
ATOM   4231  C   MET B 115      -3.175  -4.619 -28.863  1.00 85.42           C  
ATOM   4232  CB  MET B 115      -3.208  -5.656 -31.086  1.00 85.42           C  
ATOM   4233  HB2 MET B 115      -4.171  -6.159 -30.996  1.00 85.42           H  
ATOM   4234  HB3 MET B 115      -3.396  -4.616 -31.352  1.00 85.42           H  
ATOM   4235  O   MET B 115      -2.874  -3.443 -29.012  1.00 85.42           O  
ATOM   4236  CG  MET B 115      -2.408  -6.266 -32.235  1.00 85.42           C  
ATOM   4237  HG2 MET B 115      -2.411  -7.352 -32.137  1.00 85.42           H  
ATOM   4238  HG3 MET B 115      -1.377  -5.921 -32.171  1.00 85.42           H  
ATOM   4239  SD  MET B 115      -3.052  -5.807 -33.874  1.00 85.42           S  
ATOM   4240  CE  MET B 115      -4.813  -6.202 -33.688  1.00 85.42           C  
ATOM   4241  HE1 MET B 115      -5.317  -6.053 -34.643  1.00 85.42           H  
ATOM   4242  HE2 MET B 115      -5.266  -5.548 -32.943  1.00 85.42           H  
ATOM   4243  HE3 MET B 115      -4.921  -7.242 -33.380  1.00 85.42           H  
ATOM   4244  N   SER B 116      -4.123  -4.991 -28.004  1.00 84.42           N  
ATOM   4245  H   SER B 116      -4.370  -5.968 -27.940  1.00 84.42           H  
ATOM   4246  CA  SER B 116      -4.770  -4.062 -27.066  1.00 84.42           C  
ATOM   4247  HA  SER B 116      -4.731  -3.049 -27.467  1.00 84.42           H  
ATOM   4248  C   SER B 116      -4.079  -4.042 -25.698  1.00 84.42           C  
ATOM   4249  CB  SER B 116      -6.240  -4.440 -26.868  1.00 84.42           C  
ATOM   4250  HB2 SER B 116      -6.278  -5.363 -26.290  1.00 84.42           H  
ATOM   4251  HB3 SER B 116      -6.738  -3.657 -26.296  1.00 84.42           H  
ATOM   4252  O   SER B 116      -4.482  -3.271 -24.824  1.00 84.42           O  
ATOM   4253  OG  SER B 116      -6.934  -4.648 -28.084  1.00 84.42           O  
ATOM   4254  HG  SER B 116      -7.079  -3.809 -28.528  1.00 84.42           H  
ATOM   4255  N   LEU B 117      -3.078  -4.907 -25.498  1.00 90.54           N  
ATOM   4256  H   LEU B 117      -2.783  -5.479 -26.277  1.00 90.54           H  
ATOM   4257  CA  LEU B 117      -2.420  -5.148 -24.224  1.00 90.54           C  
ATOM   4258  HA  LEU B 117      -3.137  -4.933 -23.432  1.00 90.54           H  
ATOM   4259  C   LEU B 117      -1.233  -4.201 -24.041  1.00 90.54           C  
ATOM   4260  CB  LEU B 117      -1.998  -6.633 -24.143  1.00 90.54           C  
ATOM   4261  HB2 LEU B 117      -1.019  -6.753 -24.607  1.00 90.54           H  
ATOM   4262  HB3 LEU B 117      -2.702  -7.253 -24.698  1.00 90.54           H  
ATOM   4263  O   LEU B 117      -0.271  -4.232 -24.819  1.00 90.54           O  
ATOM   4264  CG  LEU B 117      -1.959  -7.168 -22.708  1.00 90.54           C  
ATOM   4265  HG  LEU B 117      -1.442  -6.454 -22.066  1.00 90.54           H  
ATOM   4266  CD1 LEU B 117      -3.374  -7.415 -22.191  1.00 90.54           C  
ATOM   4267 HD11 LEU B 117      -4.032  -6.590 -22.463  1.00 90.54           H  
ATOM   4268 HD12 LEU B 117      -3.322  -7.502 -21.105  1.00 90.54           H  
ATOM   4269 HD13 LEU B 117      -3.794  -8.325 -22.618  1.00 90.54           H  
ATOM   4270  CD2 LEU B 117      -1.267  -8.525 -22.633  1.00 90.54           C  
ATOM   4271 HD21 LEU B 117      -0.248  -8.441 -23.012  1.00 90.54           H  
ATOM   4272 HD22 LEU B 117      -1.231  -8.869 -21.600  1.00 90.54           H  
ATOM   4273 HD23 LEU B 117      -1.803  -9.245 -23.252  1.00 90.54           H  
ATOM   4274  N   ASP B 118      -1.288  -3.400 -22.978  1.00 92.76           N  
ATOM   4275  H   ASP B 118      -2.106  -3.412 -22.386  1.00 92.76           H  
ATOM   4276  CA  ASP B 118      -0.183  -2.547 -22.551  1.00 92.76           C  
ATOM   4277  HA  ASP B 118      -0.090  -1.718 -23.252  1.00 92.76           H  
ATOM   4278  C   ASP B 118       1.129  -3.357 -22.516  1.00 92.76           C  
ATOM   4279  CB  ASP B 118      -0.528  -1.940 -21.182  1.00 92.76           C  
ATOM   4280  HB2 ASP B 118      -0.728  -2.749 -20.479  1.00 92.76           H  
ATOM   4281  HB3 ASP B 118      -1.443  -1.358 -21.293  1.00 92.76           H  
ATOM   4282  O   ASP B 118       1.169  -4.421 -21.880  1.00 92.76           O  
ATOM   4283  CG  ASP B 118       0.550  -1.034 -20.576  1.00 92.76           C  
ATOM   4284  OD1 ASP B 118       1.613  -0.846 -21.201  1.00 92.76           O  
ATOM   4285  OD2 ASP B 118       0.331  -0.554 -19.441  1.00 92.76           O  
ATOM   4286  N   PRO B 119       2.204  -2.894 -23.190  1.00 94.70           N  
ATOM   4287  CA  PRO B 119       3.523  -3.512 -23.100  1.00 94.70           C  
ATOM   4288  HA  PRO B 119       3.506  -4.458 -23.641  1.00 94.70           H  
ATOM   4289  C   PRO B 119       3.981  -3.776 -21.657  1.00 94.70           C  
ATOM   4290  CB  PRO B 119       4.482  -2.550 -23.804  1.00 94.70           C  
ATOM   4291  HB2 PRO B 119       5.251  -3.089 -24.359  1.00 94.70           H  
ATOM   4292  HB3 PRO B 119       4.948  -1.889 -23.073  1.00 94.70           H  
ATOM   4293  O   PRO B 119       4.684  -4.754 -21.422  1.00 94.70           O  
ATOM   4294  CG  PRO B 119       3.607  -1.712 -24.729  1.00 94.70           C  
ATOM   4295  HG2 PRO B 119       3.563  -2.176 -25.714  1.00 94.70           H  
ATOM   4296  HG3 PRO B 119       3.987  -0.695 -24.821  1.00 94.70           H  
ATOM   4297  CD  PRO B 119       2.229  -1.737 -24.079  1.00 94.70           C  
ATOM   4298  HD2 PRO B 119       2.086  -0.814 -23.517  1.00 94.70           H  
ATOM   4299  HD3 PRO B 119       1.460  -1.819 -24.847  1.00 94.70           H  
ATOM   4300  N   GLN B 120       3.541  -2.976 -20.676  1.00 96.61           N  
ATOM   4301  H   GLN B 120       2.952  -2.191 -20.912  1.00 96.61           H  
ATOM   4302  CA  GLN B 120       3.841  -3.224 -19.263  1.00 96.61           C  
ATOM   4303  HA  GLN B 120       4.924  -3.253 -19.143  1.00 96.61           H  
ATOM   4304  C   GLN B 120       3.288  -4.571 -18.770  1.00 96.61           C  
ATOM   4305  CB  GLN B 120       3.281  -2.092 -18.390  1.00 96.61           C  
ATOM   4306  HB2 GLN B 120       3.504  -2.315 -17.346  1.00 96.61           H  
ATOM   4307  HB3 GLN B 120       2.197  -2.061 -18.496  1.00 96.61           H  
ATOM   4308  O   GLN B 120       3.996  -5.306 -18.085  1.00 96.61           O  
ATOM   4309  CG  GLN B 120       3.880  -0.721 -18.731  1.00 96.61           C  
ATOM   4310  HG2 GLN B 120       3.602  -0.431 -19.744  1.00 96.61           H  
ATOM   4311  HG3 GLN B 120       4.966  -0.789 -18.674  1.00 96.61           H  
ATOM   4312  CD  GLN B 120       3.428   0.377 -17.780  1.00 96.61           C  
ATOM   4313  NE2 GLN B 120       2.144   0.591 -17.614  1.00 96.61           N  
ATOM   4314 HE21 GLN B 120       1.891   1.355 -17.002  1.00 96.61           H  
ATOM   4315 HE22 GLN B 120       1.477   0.126 -18.213  1.00 96.61           H  
ATOM   4316  OE1 GLN B 120       4.241   1.065 -17.187  1.00 96.61           O  
ATOM   4317  N   GLN B 121       2.054  -4.937 -19.147  1.00 96.59           N  
ATOM   4318  H   GLN B 121       1.559  -4.350 -19.803  1.00 96.59           H  
ATOM   4319  CA  GLN B 121       1.470  -6.237 -18.783  1.00 96.59           C  
ATOM   4320  HA  GLN B 121       1.591  -6.388 -17.710  1.00 96.59           H  
ATOM   4321  C   GLN B 121       2.194  -7.394 -19.488  1.00 96.59           C  
ATOM   4322  CB  GLN B 121      -0.034  -6.294 -19.116  1.00 96.59           C  
ATOM   4323  HB2 GLN B 121      -0.171  -6.191 -20.192  1.00 96.59           H  
ATOM   4324  HB3 GLN B 121      -0.394  -7.279 -18.820  1.00 96.59           H  
ATOM   4325  O   GLN B 121       2.379  -8.456 -18.896  1.00 96.59           O  
ATOM   4326  CG  GLN B 121      -0.886  -5.229 -18.402  1.00 96.59           C  
ATOM   4327  HG2 GLN B 121      -0.574  -5.177 -17.359  1.00 96.59           H  
ATOM   4328  HG3 GLN B 121      -0.686  -4.254 -18.846  1.00 96.59           H  
ATOM   4329  CD  GLN B 121      -2.398  -5.494 -18.452  1.00 96.59           C  
ATOM   4330  NE2 GLN B 121      -3.225  -4.587 -17.984  1.00 96.59           N  
ATOM   4331 HE21 GLN B 121      -2.887  -3.740 -17.550  1.00 96.59           H  
ATOM   4332 HE22 GLN B 121      -4.214  -4.784 -18.046  1.00 96.59           H  
ATOM   4333  OE1 GLN B 121      -2.885  -6.536 -18.876  1.00 96.59           O  
ATOM   4334  N   ARG B 122       2.621  -7.185 -20.743  1.00 97.08           N  
ATOM   4335  H   ARG B 122       2.447  -6.274 -21.144  1.00 97.08           H  
ATOM   4336  CA  ARG B 122       3.382  -8.170 -21.532  1.00 97.08           C  
ATOM   4337  HA  ARG B 122       2.860  -9.127 -21.523  1.00 97.08           H  
ATOM   4338  C   ARG B 122       4.746  -8.462 -20.910  1.00 97.08           C  
ATOM   4339  CB  ARG B 122       3.524  -7.692 -22.989  1.00 97.08           C  
ATOM   4340  HB2 ARG B 122       3.927  -6.680 -23.025  1.00 97.08           H  
ATOM   4341  HB3 ARG B 122       4.214  -8.352 -23.513  1.00 97.08           H  
ATOM   4342  O   ARG B 122       5.056  -9.621 -20.652  1.00 97.08           O  
ATOM   4343  CG  ARG B 122       2.162  -7.738 -23.686  1.00 97.08           C  
ATOM   4344  HG2 ARG B 122       1.478  -7.034 -23.212  1.00 97.08           H  
ATOM   4345  HG3 ARG B 122       1.786  -8.754 -23.559  1.00 97.08           H  
ATOM   4346  CD  ARG B 122       2.199  -7.471 -25.189  1.00 97.08           C  
ATOM   4347  HD2 ARG B 122       3.075  -7.972 -25.600  1.00 97.08           H  
ATOM   4348  HD3 ARG B 122       1.311  -7.919 -25.634  1.00 97.08           H  
ATOM   4349  NE  ARG B 122       2.207  -6.041 -25.535  1.00 97.08           N  
ATOM   4350  HE  ARG B 122       1.615  -5.427 -24.993  1.00 97.08           H  
ATOM   4351  NH1 ARG B 122       3.392  -6.261 -27.493  1.00 97.08           N  
ATOM   4352 HH11 ARG B 122       3.637  -7.206 -27.236  1.00 97.08           H  
ATOM   4353 HH12 ARG B 122       3.879  -5.869 -28.286  1.00 97.08           H  
ATOM   4354  NH2 ARG B 122       2.566  -4.271 -26.898  1.00 97.08           N  
ATOM   4355 HH21 ARG B 122       3.021  -3.873 -27.707  1.00 97.08           H  
ATOM   4356 HH22 ARG B 122       1.919  -3.745 -26.329  1.00 97.08           H  
ATOM   4357  CZ  ARG B 122       2.728  -5.533 -26.636  1.00 97.08           C  
ATOM   4358  N   LEU B 123       5.501  -7.410 -20.588  1.00 97.25           N  
ATOM   4359  H   LEU B 123       5.172  -6.490 -20.843  1.00 97.25           H  
ATOM   4360  CA  LEU B 123       6.791  -7.522 -19.906  1.00 97.25           C  
ATOM   4361  HA  LEU B 123       7.452  -8.158 -20.495  1.00 97.25           H  
ATOM   4362  C   LEU B 123       6.650  -8.194 -18.539  1.00 97.25           C  
ATOM   4363  CB  LEU B 123       7.412  -6.124 -19.743  1.00 97.25           C  
ATOM   4364  HB2 LEU B 123       6.649  -5.448 -19.355  1.00 97.25           H  
ATOM   4365  HB3 LEU B 123       8.209  -6.180 -19.002  1.00 97.25           H  
ATOM   4366  O   LEU B 123       7.427  -9.087 -18.222  1.00 97.25           O  
ATOM   4367  CG  LEU B 123       8.000  -5.539 -21.038  1.00 97.25           C  
ATOM   4368  HG  LEU B 123       7.271  -5.612 -21.845  1.00 97.25           H  
ATOM   4369  CD1 LEU B 123       8.338  -4.065 -20.817  1.00 97.25           C  
ATOM   4370 HD11 LEU B 123       9.080  -3.958 -20.027  1.00 97.25           H  
ATOM   4371 HD12 LEU B 123       7.434  -3.520 -20.544  1.00 97.25           H  
ATOM   4372 HD13 LEU B 123       8.728  -3.640 -21.742  1.00 97.25           H  
ATOM   4373  CD2 LEU B 123       9.285  -6.260 -21.457  1.00 97.25           C  
ATOM   4374 HD21 LEU B 123       9.691  -5.784 -22.350  1.00 97.25           H  
ATOM   4375 HD22 LEU B 123       9.067  -7.302 -21.686  1.00 97.25           H  
ATOM   4376 HD23 LEU B 123      10.019  -6.211 -20.652  1.00 97.25           H  
ATOM   4377  N   LEU B 124       5.642  -7.815 -17.746  1.00 98.16           N  
ATOM   4378  H   LEU B 124       5.047  -7.053 -18.038  1.00 98.16           H  
ATOM   4379  CA  LEU B 124       5.408  -8.440 -16.445  1.00 98.16           C  
ATOM   4380  HA  LEU B 124       6.308  -8.327 -15.841  1.00 98.16           H  
ATOM   4381  C   LEU B 124       5.162  -9.949 -16.561  1.00 98.16           C  
ATOM   4382  CB  LEU B 124       4.225  -7.755 -15.741  1.00 98.16           C  
ATOM   4383  HB2 LEU B 124       3.438  -7.580 -16.474  1.00 98.16           H  
ATOM   4384  HB3 LEU B 124       3.820  -8.433 -14.990  1.00 98.16           H  
ATOM   4385  O   LEU B 124       5.667 -10.689 -15.722  1.00 98.16           O  
ATOM   4386  CG  LEU B 124       4.581  -6.435 -15.038  1.00 98.16           C  
ATOM   4387  HG  LEU B 124       5.136  -5.787 -15.716  1.00 98.16           H  
ATOM   4388  CD1 LEU B 124       3.280  -5.740 -14.637  1.00 98.16           C  
ATOM   4389 HD11 LEU B 124       2.720  -5.480 -15.535  1.00 98.16           H  
ATOM   4390 HD12 LEU B 124       3.503  -4.826 -14.085  1.00 98.16           H  
ATOM   4391 HD13 LEU B 124       2.678  -6.399 -14.012  1.00 98.16           H  
ATOM   4392  CD2 LEU B 124       5.410  -6.652 -13.768  1.00 98.16           C  
ATOM   4393 HD21 LEU B 124       6.361  -7.124 -14.014  1.00 98.16           H  
ATOM   4394 HD22 LEU B 124       5.615  -5.691 -13.296  1.00 98.16           H  
ATOM   4395 HD23 LEU B 124       4.867  -7.289 -13.070  1.00 98.16           H  
ATOM   4396  N   LEU B 125       4.418 -10.416 -17.571  1.00 98.26           N  
ATOM   4397  H   LEU B 125       4.040  -9.756 -18.235  1.00 98.26           H  
ATOM   4398  CA  LEU B 125       4.170 -11.848 -17.786  1.00 98.26           C  
ATOM   4399  HA  LEU B 125       3.755 -12.274 -16.872  1.00 98.26           H  
ATOM   4400  C   LEU B 125       5.463 -12.622 -18.065  1.00 98.26           C  
ATOM   4401  CB  LEU B 125       3.171 -12.038 -18.943  1.00 98.26           C  
ATOM   4402  HB2 LEU B 125       3.431 -11.349 -19.746  1.00 98.26           H  
ATOM   4403  HB3 LEU B 125       3.273 -13.047 -19.342  1.00 98.26           H  
ATOM   4404  O   LEU B 125       5.732 -13.615 -17.388  1.00 98.26           O  
ATOM   4405  CG  LEU B 125       1.704 -11.825 -18.546  1.00 98.26           C  
ATOM   4406  HG  LEU B 125       1.605 -10.923 -17.942  1.00 98.26           H  
ATOM   4407  CD1 LEU B 125       0.857 -11.676 -19.809  1.00 98.26           C  
ATOM   4408 HD11 LEU B 125       1.189 -10.799 -20.365  1.00 98.26           H  
ATOM   4409 HD12 LEU B 125       0.966 -12.568 -20.425  1.00 98.26           H  
ATOM   4410 HD13 LEU B 125      -0.190 -11.554 -19.532  1.00 98.26           H  
ATOM   4411  CD2 LEU B 125       1.143 -13.020 -17.765  1.00 98.26           C  
ATOM   4412 HD21 LEU B 125       1.064 -13.890 -18.417  1.00 98.26           H  
ATOM   4413 HD22 LEU B 125       0.159 -12.777 -17.364  1.00 98.26           H  
ATOM   4414 HD23 LEU B 125       1.805 -13.282 -16.940  1.00 98.26           H  
ATOM   4415  N   GLU B 126       6.262 -12.155 -19.026  1.00 98.40           N  
ATOM   4416  H   GLU B 126       5.984 -11.321 -19.524  1.00 98.40           H  
ATOM   4417  CA  GLU B 126       7.528 -12.794 -19.410  1.00 98.40           C  
ATOM   4418  HA  GLU B 126       7.354 -13.846 -19.638  1.00 98.40           H  
ATOM   4419  C   GLU B 126       8.534 -12.773 -18.254  1.00 98.40           C  
ATOM   4420  CB  GLU B 126       8.098 -12.121 -20.676  1.00 98.40           C  
ATOM   4421  HB2 GLU B 126       8.116 -11.041 -20.533  1.00 98.40           H  
ATOM   4422  HB3 GLU B 126       9.118 -12.471 -20.834  1.00 98.40           H  
ATOM   4423  O   GLU B 126       8.990 -13.826 -17.807  1.00 98.40           O  
ATOM   4424  CG  GLU B 126       7.263 -12.471 -21.921  1.00 98.40           C  
ATOM   4425  HG2 GLU B 126       6.229 -12.177 -21.745  1.00 98.40           H  
ATOM   4426  HG3 GLU B 126       7.285 -13.554 -22.039  1.00 98.40           H  
ATOM   4427  CD  GLU B 126       7.736 -11.822 -23.238  1.00 98.40           C  
ATOM   4428  OE1 GLU B 126       7.234 -12.281 -24.297  1.00 98.40           O  
ATOM   4429  OE2 GLU B 126       8.513 -10.836 -23.206  1.00 98.40           O  
ATOM   4430  N   VAL B 127       8.791 -11.595 -17.680  1.00 98.51           N  
ATOM   4431  H   VAL B 127       8.345 -10.771 -18.058  1.00 98.51           H  
ATOM   4432  CA  VAL B 127       9.796 -11.423 -16.621  1.00 98.51           C  
ATOM   4433  HA  VAL B 127      10.723 -11.884 -16.960  1.00 98.51           H  
ATOM   4434  C   VAL B 127       9.382 -12.149 -15.333  1.00 98.51           C  
ATOM   4435  CB  VAL B 127      10.072  -9.923 -16.385  1.00 98.51           C  
ATOM   4436  HB  VAL B 127       9.150  -9.433 -16.073  1.00 98.51           H  
ATOM   4437  O   VAL B 127      10.236 -12.675 -14.621  1.00 98.51           O  
ATOM   4438  CG1 VAL B 127      11.141  -9.675 -15.315  1.00 98.51           C  
ATOM   4439 HG11 VAL B 127      10.839 -10.109 -14.362  1.00 98.51           H  
ATOM   4440 HG12 VAL B 127      12.078 -10.134 -15.632  1.00 98.51           H  
ATOM   4441 HG13 VAL B 127      11.290  -8.604 -15.177  1.00 98.51           H  
ATOM   4442  CG2 VAL B 127      10.605  -9.240 -17.657  1.00 98.51           C  
ATOM   4443 HG21 VAL B 127       9.896  -9.335 -18.480  1.00 98.51           H  
ATOM   4444 HG22 VAL B 127      11.538  -9.711 -17.964  1.00 98.51           H  
ATOM   4445 HG23 VAL B 127      10.778  -8.180 -17.468  1.00 98.51           H  
ATOM   4446  N   SER B 128       8.082 -12.257 -15.028  1.00 98.69           N  
ATOM   4447  H   SER B 128       7.401 -11.831 -15.641  1.00 98.69           H  
ATOM   4448  CA  SER B 128       7.622 -13.067 -13.887  1.00 98.69           C  
ATOM   4449  HA  SER B 128       8.191 -12.780 -13.002  1.00 98.69           H  
ATOM   4450  C   SER B 128       7.857 -14.560 -14.109  1.00 98.69           C  
ATOM   4451  CB  SER B 128       6.138 -12.862 -13.581  1.00 98.69           C  
ATOM   4452  HB2 SER B 128       5.855 -13.508 -12.750  1.00 98.69           H  
ATOM   4453  HB3 SER B 128       5.542 -13.131 -14.453  1.00 98.69           H  
ATOM   4454  O   SER B 128       8.303 -15.241 -13.187  1.00 98.69           O  
ATOM   4455  OG  SER B 128       5.880 -11.522 -13.228  1.00 98.69           O  
ATOM   4456  HG  SER B 128       5.834 -11.048 -14.062  1.00 98.69           H  
ATOM   4457  N   TRP B 129       7.583 -15.076 -15.314  1.00 98.55           N  
ATOM   4458  H   TRP B 129       7.279 -14.460 -16.054  1.00 98.55           H  
ATOM   4459  CA  TRP B 129       7.848 -16.478 -15.651  1.00 98.55           C  
ATOM   4460  HA  TRP B 129       7.306 -17.123 -14.960  1.00 98.55           H  
ATOM   4461  C   TRP B 129       9.338 -16.805 -15.498  1.00 98.55           C  
ATOM   4462  CB  TRP B 129       7.363 -16.769 -17.078  1.00 98.55           C  
ATOM   4463  HB2 TRP B 129       7.914 -16.153 -17.788  1.00 98.55           H  
ATOM   4464  HB3 TRP B 129       6.311 -16.494 -17.153  1.00 98.55           H  
ATOM   4465  O   TRP B 129       9.705 -17.762 -14.816  1.00 98.55           O  
ATOM   4466  CG  TRP B 129       7.508 -18.202 -17.488  1.00 98.55           C  
ATOM   4467  CD1 TRP B 129       8.642 -18.785 -17.940  1.00 98.55           C  
ATOM   4468  HD1 TRP B 129       9.588 -18.282 -18.070  1.00 98.55           H  
ATOM   4469  CD2 TRP B 129       6.516 -19.267 -17.412  1.00 98.55           C  
ATOM   4470  CE2 TRP B 129       7.136 -20.487 -17.815  1.00 98.55           C  
ATOM   4471  CE3 TRP B 129       5.165 -19.329 -17.006  1.00 98.55           C  
ATOM   4472  HE3 TRP B 129       4.685 -18.423 -16.666  1.00 98.55           H  
ATOM   4473  NE1 TRP B 129       8.434 -20.139 -18.115  1.00 98.55           N  
ATOM   4474  HE1 TRP B 129       9.192 -20.788 -18.269  1.00 98.55           H  
ATOM   4475  CH2 TRP B 129       5.101 -21.737 -17.414  1.00 98.55           C  
ATOM   4476  HH2 TRP B 129       4.576 -22.680 -17.365  1.00 98.55           H  
ATOM   4477  CZ2 TRP B 129       6.451 -21.709 -17.803  1.00 98.55           C  
ATOM   4478  HZ2 TRP B 129       6.975 -22.620 -18.052  1.00 98.55           H  
ATOM   4479  CZ3 TRP B 129       4.458 -20.548 -17.019  1.00 98.55           C  
ATOM   4480  HZ3 TRP B 129       3.433 -20.579 -16.681  1.00 98.55           H  
ATOM   4481  N   GLU B 130      10.198 -15.959 -16.062  1.00 98.46           N  
ATOM   4482  H   GLU B 130       9.828 -15.201 -16.618  1.00 98.46           H  
ATOM   4483  CA  GLU B 130      11.653 -16.097 -15.986  1.00 98.46           C  
ATOM   4484  HA  GLU B 130      11.954 -17.059 -16.400  1.00 98.46           H  
ATOM   4485  C   GLU B 130      12.177 -16.019 -14.548  1.00 98.46           C  
ATOM   4486  CB  GLU B 130      12.296 -14.978 -16.808  1.00 98.46           C  
ATOM   4487  HB2 GLU B 130      13.369 -14.970 -16.618  1.00 98.46           H  
ATOM   4488  HB3 GLU B 130      11.878 -14.029 -16.471  1.00 98.46           H  
ATOM   4489  O   GLU B 130      13.061 -16.791 -14.173  1.00 98.46           O  
ATOM   4490  CG  GLU B 130      12.069 -15.144 -18.317  1.00 98.46           C  
ATOM   4491  HG2 GLU B 130      12.629 -16.017 -18.654  1.00 98.46           H  
ATOM   4492  HG3 GLU B 130      11.014 -15.335 -18.516  1.00 98.46           H  
ATOM   4493  CD  GLU B 130      12.512 -13.910 -19.115  1.00 98.46           C  
ATOM   4494  OE1 GLU B 130      12.418 -13.988 -20.360  1.00 98.46           O  
ATOM   4495  OE2 GLU B 130      12.952 -12.920 -18.483  1.00 98.46           O  
ATOM   4496  N   ALA B 131      11.629 -15.126 -13.716  1.00 98.77           N  
ATOM   4497  H   ALA B 131      10.947 -14.478 -14.084  1.00 98.77           H  
ATOM   4498  CA  ALA B 131      12.032 -14.999 -12.317  1.00 98.77           C  
ATOM   4499  HA  ALA B 131      13.111 -14.842 -12.286  1.00 98.77           H  
ATOM   4500  C   ALA B 131      11.731 -16.276 -11.510  1.00 98.77           C  
ATOM   4501  CB  ALA B 131      11.351 -13.768 -11.706  1.00 98.77           C  
ATOM   4502  HB1 ALA B 131      11.590 -12.880 -12.292  1.00 98.77           H  
ATOM   4503  HB2 ALA B 131      11.711 -13.614 -10.689  1.00 98.77           H  
ATOM   4504  HB3 ALA B 131      10.270 -13.904 -11.693  1.00 98.77           H  
ATOM   4505  O   ALA B 131      12.549 -16.679 -10.680  1.00 98.77           O  
ATOM   4506  N   ILE B 132      10.596 -16.937 -11.777  1.00 98.70           N  
ATOM   4507  H   ILE B 132       9.980 -16.551 -12.478  1.00 98.70           H  
ATOM   4508  CA  ILE B 132      10.231 -18.222 -11.157  1.00 98.70           C  
ATOM   4509  HA  ILE B 132      10.366 -18.148 -10.078  1.00 98.70           H  
ATOM   4510  C   ILE B 132      11.159 -19.341 -11.652  1.00 98.70           C  
ATOM   4511  CB  ILE B 132       8.750 -18.561 -11.436  1.00 98.70           C  
ATOM   4512  HB  ILE B 132       8.617 -18.610 -12.517  1.00 98.70           H  
ATOM   4513  O   ILE B 132      11.687 -20.108 -10.847  1.00 98.70           O  
ATOM   4514  CG1 ILE B 132       7.778 -17.501 -10.870  1.00 98.70           C  
ATOM   4515 HG12 ILE B 132       7.635 -17.654  -9.800  1.00 98.70           H  
ATOM   4516 HG13 ILE B 132       8.198 -16.503 -11.000  1.00 98.70           H  
ATOM   4517  CG2 ILE B 132       8.388 -19.929 -10.831  1.00 98.70           C  
ATOM   4518 HG21 ILE B 132       8.954 -20.727 -11.312  1.00 98.70           H  
ATOM   4519 HG22 ILE B 132       7.328 -20.139 -10.975  1.00 98.70           H  
ATOM   4520 HG23 ILE B 132       8.605 -19.931  -9.763  1.00 98.70           H  
ATOM   4521  CD1 ILE B 132       6.418 -17.528 -11.583  1.00 98.70           C  
ATOM   4522 HD11 ILE B 132       6.563 -17.448 -12.661  1.00 98.70           H  
ATOM   4523 HD12 ILE B 132       5.819 -16.676 -11.260  1.00 98.70           H  
ATOM   4524 HD13 ILE B 132       5.878 -18.450 -11.365  1.00 98.70           H  
ATOM   4525  N   GLU B 133      11.438 -19.404 -12.958  1.00 97.96           N  
ATOM   4526  H   GLU B 133      10.971 -18.770 -13.590  1.00 97.96           H  
ATOM   4527  CA  GLU B 133      12.379 -20.390 -13.509  1.00 97.96           C  
ATOM   4528  HA  GLU B 133      12.047 -21.387 -13.221  1.00 97.96           H  
ATOM   4529  C   GLU B 133      13.805 -20.211 -12.964  1.00 97.96           C  
ATOM   4530  CB  GLU B 133      12.419 -20.306 -15.042  1.00 97.96           C  
ATOM   4531  HB2 GLU B 133      12.527 -19.267 -15.352  1.00 97.96           H  
ATOM   4532  HB3 GLU B 133      13.298 -20.852 -15.385  1.00 97.96           H  
ATOM   4533  O   GLU B 133      14.502 -21.209 -12.729  1.00 97.96           O  
ATOM   4534  CG  GLU B 133      11.188 -20.927 -15.717  1.00 97.96           C  
ATOM   4535  HG2 GLU B 133      10.311 -20.311 -15.517  1.00 97.96           H  
ATOM   4536  HG3 GLU B 133      11.016 -21.911 -15.280  1.00 97.96           H  
ATOM   4537  CD  GLU B 133      11.371 -21.092 -17.236  1.00 97.96           C  
ATOM   4538  OE1 GLU B 133      10.647 -21.935 -17.823  1.00 97.96           O  
ATOM   4539  OE2 GLU B 133      12.253 -20.431 -17.827  1.00 97.96           O  
ATOM   4540  N   ARG B 134      14.240 -18.961 -12.739  1.00 97.61           N  
ATOM   4541  H   ARG B 134      13.641 -18.205 -13.037  1.00 97.61           H  
ATOM   4542  CA  ARG B 134      15.516 -18.622 -12.085  1.00 97.61           C  
ATOM   4543  HA  ARG B 134      16.306 -19.244 -12.506  1.00 97.61           H  
ATOM   4544  C   ARG B 134      15.536 -18.946 -10.592  1.00 97.61           C  
ATOM   4545  CB  ARG B 134      15.879 -17.141 -12.304  1.00 97.61           C  
ATOM   4546  HB2 ARG B 134      16.565 -16.850 -11.509  1.00 97.61           H  
ATOM   4547  HB3 ARG B 134      14.994 -16.512 -12.204  1.00 97.61           H  
ATOM   4548  O   ARG B 134      16.616 -19.191 -10.066  1.00 97.61           O  
ATOM   4549  CG  ARG B 134      16.563 -16.874 -13.658  1.00 97.61           C  
ATOM   4550  HG2 ARG B 134      17.001 -17.797 -14.040  1.00 97.61           H  
ATOM   4551  HG3 ARG B 134      15.829 -16.512 -14.379  1.00 97.61           H  
ATOM   4552  CD  ARG B 134      17.693 -15.844 -13.485  1.00 97.61           C  
ATOM   4553  HD2 ARG B 134      17.278 -14.878 -13.198  1.00 97.61           H  
ATOM   4554  HD3 ARG B 134      18.347 -16.174 -12.677  1.00 97.61           H  
ATOM   4555  NE  ARG B 134      18.519 -15.688 -14.689  1.00 97.61           N  
ATOM   4556  HE  ARG B 134      19.358 -16.246 -14.756  1.00 97.61           H  
ATOM   4557  NH1 ARG B 134      17.375 -13.984 -15.732  1.00 97.61           N  
ATOM   4558 HH11 ARG B 134      17.181 -13.487 -16.590  1.00 97.61           H  
ATOM   4559 HH12 ARG B 134      16.737 -13.935 -14.950  1.00 97.61           H  
ATOM   4560  NH2 ARG B 134      19.112 -15.028 -16.725  1.00 97.61           N  
ATOM   4561 HH21 ARG B 134      18.970 -14.483 -17.564  1.00 97.61           H  
ATOM   4562 HH22 ARG B 134      20.092 -15.176 -16.530  1.00 97.61           H  
ATOM   4563  CZ  ARG B 134      18.325 -14.882 -15.707  1.00 97.61           C  
ATOM   4564  N   ALA B 135      14.381 -19.023  -9.932  1.00 97.75           N  
ATOM   4565  H   ALA B 135      13.527 -18.777 -10.412  1.00 97.75           H  
ATOM   4566  CA  ALA B 135      14.278 -19.548  -8.570  1.00 97.75           C  
ATOM   4567  HA  ALA B 135      15.091 -19.122  -7.981  1.00 97.75           H  
ATOM   4568  C   ALA B 135      14.449 -21.078  -8.499  1.00 97.75           C  
ATOM   4569  CB  ALA B 135      12.948 -19.103  -7.942  1.00 97.75           C  
ATOM   4570  HB1 ALA B 135      12.796 -18.031  -8.065  1.00 97.75           H  
ATOM   4571  HB2 ALA B 135      12.958 -19.339  -6.878  1.00 97.75           H  
ATOM   4572  HB3 ALA B 135      12.115 -19.634  -8.402  1.00 97.75           H  
ATOM   4573  O   ALA B 135      14.385 -21.651  -7.417  1.00 97.75           O  
ATOM   4574  N   GLY B 136      14.635 -21.763  -9.636  1.00 96.75           N  
ATOM   4575  H   GLY B 136      14.664 -21.255 -10.508  1.00 96.75           H  
ATOM   4576  CA  GLY B 136      14.685 -23.225  -9.680  1.00 96.75           C  
ATOM   4577  HA2 GLY B 136      15.352 -23.590  -8.899  1.00 96.75           H  
ATOM   4578  HA3 GLY B 136      15.072 -23.535 -10.650  1.00 96.75           H  
ATOM   4579  C   GLY B 136      13.313 -23.873  -9.483  1.00 96.75           C  
ATOM   4580  O   GLY B 136      13.239 -25.025  -9.067  1.00 96.75           O  
ATOM   4581  N   GLN B 137      12.230 -23.155  -9.784  1.00 96.95           N  
ATOM   4582  H   GLN B 137      12.345 -22.217 -10.141  1.00 96.95           H  
ATOM   4583  CA  GLN B 137      10.862 -23.633  -9.608  1.00 96.95           C  
ATOM   4584  HA  GLN B 137      10.868 -24.582  -9.073  1.00 96.95           H  
ATOM   4585  C   GLN B 137      10.191 -23.863 -10.964  1.00 96.95           C  
ATOM   4586  CB  GLN B 137      10.078 -22.623  -8.759  1.00 96.95           C  
ATOM   4587  HB2 GLN B 137       9.041 -22.949  -8.686  1.00 96.95           H  
ATOM   4588  HB3 GLN B 137      10.103 -21.654  -9.259  1.00 96.95           H  
ATOM   4589  O   GLN B 137      10.391 -23.090 -11.898  1.00 96.95           O  
ATOM   4590  CG  GLN B 137      10.655 -22.461  -7.341  1.00 96.95           C  
ATOM   4591  HG2 GLN B 137      10.598 -23.413  -6.814  1.00 96.95           H  
ATOM   4592  HG3 GLN B 137      11.703 -22.169  -7.397  1.00 96.95           H  
ATOM   4593  CD  GLN B 137       9.929 -21.403  -6.520  1.00 96.95           C  
ATOM   4594  NE2 GLN B 137      10.387 -21.138  -5.315  1.00 96.95           N  
ATOM   4595 HE21 GLN B 137      11.222 -21.590  -4.972  1.00 96.95           H  
ATOM   4596 HE22 GLN B 137       9.893 -20.414  -4.814  1.00 96.95           H  
ATOM   4597  OE1 GLN B 137       8.942 -20.803  -6.931  1.00 96.95           O  
ATOM   4598  N   ASP B 138       9.360 -24.905 -11.061  1.00 96.79           N  
ATOM   4599  H   ASP B 138       9.238 -25.501 -10.255  1.00 96.79           H  
ATOM   4600  CA  ASP B 138       8.415 -25.066 -12.169  1.00 96.79           C  
ATOM   4601  HA  ASP B 138       8.922 -24.839 -13.106  1.00 96.79           H  
ATOM   4602  C   ASP B 138       7.230 -24.098 -11.969  1.00 96.79           C  
ATOM   4603  CB  ASP B 138       7.943 -26.535 -12.249  1.00 96.79           C  
ATOM   4604  HB2 ASP B 138       7.597 -26.854 -11.266  1.00 96.79           H  
ATOM   4605  HB3 ASP B 138       8.790 -27.160 -12.530  1.00 96.79           H  
ATOM   4606  O   ASP B 138       6.452 -24.294 -11.030  1.00 96.79           O  
ATOM   4607  CG  ASP B 138       6.808 -26.751 -13.261  1.00 96.79           C  
ATOM   4608  OD1 ASP B 138       6.504 -25.825 -14.043  1.00 96.79           O  
ATOM   4609  OD2 ASP B 138       6.174 -27.823 -13.286  1.00 96.79           O  
ATOM   4610  N   PRO B 139       7.015 -23.100 -12.849  1.00 97.11           N  
ATOM   4611  CA  PRO B 139       5.885 -22.181 -12.716  1.00 97.11           C  
ATOM   4612  HA  PRO B 139       6.003 -21.618 -11.790  1.00 97.11           H  
ATOM   4613  C   PRO B 139       4.517 -22.874 -12.677  1.00 97.11           C  
ATOM   4614  CB  PRO B 139       5.998 -21.230 -13.909  1.00 97.11           C  
ATOM   4615  HB2 PRO B 139       5.657 -20.225 -13.663  1.00 97.11           H  
ATOM   4616  HB3 PRO B 139       5.428 -21.635 -14.746  1.00 97.11           H  
ATOM   4617  O   PRO B 139       3.621 -22.414 -11.971  1.00 97.11           O  
ATOM   4618  CG  PRO B 139       7.486 -21.253 -14.255  1.00 97.11           C  
ATOM   4619  HG2 PRO B 139       8.035 -20.585 -13.591  1.00 97.11           H  
ATOM   4620  HG3 PRO B 139       7.679 -20.988 -15.294  1.00 97.11           H  
ATOM   4621  CD  PRO B 139       7.872 -22.694 -13.959  1.00 97.11           C  
ATOM   4622  HD2 PRO B 139       7.672 -23.315 -14.832  1.00 97.11           H  
ATOM   4623  HD3 PRO B 139       8.933 -22.740 -13.714  1.00 97.11           H  
ATOM   4624  N   SER B 140       4.342 -24.012 -13.363  1.00 93.77           N  
ATOM   4625  H   SER B 140       5.128 -24.406 -13.861  1.00 93.77           H  
ATOM   4626  CA  SER B 140       3.087 -24.777 -13.287  1.00 93.77           C  
ATOM   4627  HA  SER B 140       2.271 -24.068 -13.423  1.00 93.77           H  
ATOM   4628  C   SER B 140       2.839 -25.417 -11.920  1.00 93.77           C  
ATOM   4629  CB  SER B 140       2.932 -25.841 -14.387  1.00 93.77           C  
ATOM   4630  HB2 SER B 140       2.396 -26.700 -13.982  1.00 93.77           H  
ATOM   4631  HB3 SER B 140       2.299 -25.414 -15.166  1.00 93.77           H  
ATOM   4632  O   SER B 140       1.681 -25.671 -11.584  1.00 93.77           O  
ATOM   4633  OG  SER B 140       4.106 -26.306 -15.018  1.00 93.77           O  
ATOM   4634  HG  SER B 140       4.830 -26.406 -14.395  1.00 93.77           H  
ATOM   4635  N   ALA B 141       3.881 -25.650 -11.119  1.00 94.76           N  
ATOM   4636  H   ALA B 141       4.802 -25.358 -11.413  1.00 94.76           H  
ATOM   4637  CA  ALA B 141       3.749 -26.200  -9.773  1.00 94.76           C  
ATOM   4638  HA  ALA B 141       3.020 -27.009  -9.801  1.00 94.76           H  
ATOM   4639  C   ALA B 141       3.230 -25.169  -8.754  1.00 94.76           C  
ATOM   4640  CB  ALA B 141       5.096 -26.798  -9.351  1.00 94.76           C  
ATOM   4641  HB1 ALA B 141       4.981 -27.314  -8.398  1.00 94.76           H  
ATOM   4642  HB2 ALA B 141       5.839 -26.010  -9.234  1.00 94.76           H  
ATOM   4643  HB3 ALA B 141       5.438 -27.510 -10.102  1.00 94.76           H  
ATOM   4644  O   ALA B 141       2.770 -25.558  -7.684  1.00 94.76           O  
ATOM   4645  N   LEU B 142       3.255 -23.870  -9.085  1.00 96.82           N  
ATOM   4646  H   LEU B 142       3.666 -23.606  -9.969  1.00 96.82           H  
ATOM   4647  CA  LEU B 142       2.702 -22.805  -8.238  1.00 96.82           C  
ATOM   4648  HA  LEU B 142       2.883 -23.058  -7.193  1.00 96.82           H  
ATOM   4649  C   LEU B 142       1.183 -22.645  -8.370  1.00 96.82           C  
ATOM   4650  CB  LEU B 142       3.399 -21.471  -8.551  1.00 96.82           C  
ATOM   4651  HB2 LEU B 142       3.215 -21.217  -9.595  1.00 96.82           H  
ATOM   4652  HB3 LEU B 142       2.940 -20.695  -7.939  1.00 96.82           H  
ATOM   4653  O   LEU B 142       0.585 -21.863  -7.628  1.00 96.82           O  
ATOM   4654  CG  LEU B 142       4.913 -21.437  -8.290  1.00 96.82           C  
ATOM   4655  HG  LEU B 142       5.416 -22.157  -8.935  1.00 96.82           H  
ATOM   4656  CD1 LEU B 142       5.419 -20.037  -8.627  1.00 96.82           C  
ATOM   4657 HD11 LEU B 142       4.944 -19.299  -7.980  1.00 96.82           H  
ATOM   4658 HD12 LEU B 142       5.183 -19.812  -9.667  1.00 96.82           H  
ATOM   4659 HD13 LEU B 142       6.500 -20.001  -8.494  1.00 96.82           H  
ATOM   4660  CD2 LEU B 142       5.260 -21.737  -6.830  1.00 96.82           C  
ATOM   4661 HD21 LEU B 142       6.332 -21.615  -6.679  1.00 96.82           H  
ATOM   4662 HD22 LEU B 142       5.003 -22.768  -6.587  1.00 96.82           H  
ATOM   4663 HD23 LEU B 142       4.725 -21.058  -6.166  1.00 96.82           H  
ATOM   4664  N   ARG B 143       0.538 -23.355  -9.298  1.00 95.95           N  
ATOM   4665  H   ARG B 143       1.072 -24.003  -9.860  1.00 95.95           H  
ATOM   4666  CA  ARG B 143      -0.913 -23.279  -9.483  1.00 95.95           C  
ATOM   4667  HA  ARG B 143      -1.163 -22.238  -9.692  1.00 95.95           H  
ATOM   4668  C   ARG B 143      -1.643 -23.696  -8.199  1.00 95.95           C  
ATOM   4669  CB  ARG B 143      -1.295 -24.148 -10.684  1.00 95.95           C  
ATOM   4670  HB2 ARG B 143      -1.259 -25.198 -10.393  1.00 95.95           H  
ATOM   4671  HB3 ARG B 143      -0.572 -23.984 -11.483  1.00 95.95           H  
ATOM   4672  O   ARG B 143      -1.275 -24.683  -7.573  1.00 95.95           O  
ATOM   4673  CG  ARG B 143      -2.683 -23.795 -11.222  1.00 95.95           C  
ATOM   4674  HG2 ARG B 143      -3.432 -23.895 -10.436  1.00 95.95           H  
ATOM   4675  HG3 ARG B 143      -2.673 -22.764 -11.575  1.00 95.95           H  
ATOM   4676  CD  ARG B 143      -3.043 -24.727 -12.379  1.00 95.95           C  
ATOM   4677  HD2 ARG B 143      -2.252 -24.698 -13.128  1.00 95.95           H  
ATOM   4678  HD3 ARG B 143      -3.102 -25.746 -11.997  1.00 95.95           H  
ATOM   4679  NE  ARG B 143      -4.338 -24.361 -12.979  1.00 95.95           N  
ATOM   4680  HE  ARG B 143      -5.159 -24.746 -12.533  1.00 95.95           H  
ATOM   4681  NH1 ARG B 143      -3.557 -22.811 -14.490  1.00 95.95           N  
ATOM   4682 HH11 ARG B 143      -2.661 -22.828 -14.024  1.00 95.95           H  
ATOM   4683 HH12 ARG B 143      -3.735 -22.054 -15.135  1.00 95.95           H  
ATOM   4684  NH2 ARG B 143      -5.723 -23.352 -14.469  1.00 95.95           N  
ATOM   4685 HH21 ARG B 143      -6.512 -23.769 -13.997  1.00 95.95           H  
ATOM   4686 HH22 ARG B 143      -5.883 -22.625 -15.152  1.00 95.95           H  
ATOM   4687  CZ  ARG B 143      -4.529 -23.514 -13.975  1.00 95.95           C  
ATOM   4688  N   GLU B 144      -2.684 -22.951  -7.838  1.00 95.91           N  
ATOM   4689  H   GLU B 144      -2.863 -22.122  -8.387  1.00 95.91           H  
ATOM   4690  CA  GLU B 144      -3.477 -23.071  -6.602  1.00 95.91           C  
ATOM   4691  HA  GLU B 144      -4.274 -22.331  -6.678  1.00 95.91           H  
ATOM   4692  C   GLU B 144      -2.705 -22.719  -5.311  1.00 95.91           C  
ATOM   4693  CB  GLU B 144      -4.183 -24.439  -6.497  1.00 95.91           C  
ATOM   4694  HB2 GLU B 144      -3.424 -25.202  -6.326  1.00 95.91           H  
ATOM   4695  HB3 GLU B 144      -4.821 -24.444  -5.614  1.00 95.91           H  
ATOM   4696  O   GLU B 144      -3.217 -22.911  -4.208  1.00 95.91           O  
ATOM   4697  CG  GLU B 144      -5.011 -24.866  -7.724  1.00 95.91           C  
ATOM   4698  HG2 GLU B 144      -4.557 -24.494  -8.643  1.00 95.91           H  
ATOM   4699  HG3 GLU B 144      -4.968 -25.953  -7.787  1.00 95.91           H  
ATOM   4700  CD  GLU B 144      -6.491 -24.467  -7.672  1.00 95.91           C  
ATOM   4701  OE1 GLU B 144      -6.985 -24.004  -8.729  1.00 95.91           O  
ATOM   4702  OE2 GLU B 144      -7.141 -24.765  -6.645  1.00 95.91           O  
ATOM   4703  N   SER B 145      -1.485 -22.177  -5.408  1.00 97.19           N  
ATOM   4704  H   SER B 145      -1.086 -22.034  -6.325  1.00 97.19           H  
ATOM   4705  CA  SER B 145      -0.714 -21.765  -4.228  1.00 97.19           C  
ATOM   4706  HA  SER B 145      -0.907 -22.502  -3.448  1.00 97.19           H  
ATOM   4707  C   SER B 145      -1.140 -20.385  -3.700  1.00 97.19           C  
ATOM   4708  CB  SER B 145       0.795 -21.801  -4.501  1.00 97.19           C  
ATOM   4709  HB2 SER B 145       1.060 -22.756  -4.954  1.00 97.19           H  
ATOM   4710  HB3 SER B 145       1.334 -21.708  -3.559  1.00 97.19           H  
ATOM   4711  O   SER B 145      -1.571 -19.520  -4.476  1.00 97.19           O  
ATOM   4712  OG  SER B 145       1.188 -20.743  -5.352  1.00 97.19           O  
ATOM   4713  HG  SER B 145       0.967 -21.027  -6.242  1.00 97.19           H  
ATOM   4714  N   PRO B 146      -0.957 -20.104  -2.395  1.00 98.01           N  
ATOM   4715  CA  PRO B 146      -1.143 -18.771  -1.821  1.00 98.01           C  
ATOM   4716  HA  PRO B 146      -2.031 -18.303  -2.244  1.00 98.01           H  
ATOM   4717  C   PRO B 146       0.066 -17.863  -2.122  1.00 98.01           C  
ATOM   4718  CB  PRO B 146      -1.382 -19.026  -0.329  1.00 98.01           C  
ATOM   4719  HB2 PRO B 146      -2.413 -19.339  -0.170  1.00 98.01           H  
ATOM   4720  HB3 PRO B 146      -1.153 -18.165   0.301  1.00 98.01           H  
ATOM   4721  O   PRO B 146       0.618 -17.226  -1.229  1.00 98.01           O  
ATOM   4722  CG  PRO B 146      -0.445 -20.200  -0.066  1.00 98.01           C  
ATOM   4723  HG2 PRO B 146      -0.729 -20.761   0.824  1.00 98.01           H  
ATOM   4724  HG3 PRO B 146       0.575 -19.825   0.021  1.00 98.01           H  
ATOM   4725  CD  PRO B 146      -0.571 -21.038  -1.340  1.00 98.01           C  
ATOM   4726  HD2 PRO B 146      -1.356 -21.782  -1.209  1.00 98.01           H  
ATOM   4727  HD3 PRO B 146       0.380 -21.525  -1.554  1.00 98.01           H  
ATOM   4728  N   THR B 147       0.515 -17.813  -3.379  1.00 98.76           N  
ATOM   4729  H   THR B 147       0.034 -18.358  -4.080  1.00 98.76           H  
ATOM   4730  CA  THR B 147       1.571 -16.886  -3.812  1.00 98.76           C  
ATOM   4731  HA  THR B 147       2.324 -16.836  -3.025  1.00 98.76           H  
ATOM   4732  C   THR B 147       0.973 -15.494  -4.020  1.00 98.76           C  
ATOM   4733  CB  THR B 147       2.280 -17.379  -5.080  1.00 98.76           C  
ATOM   4734  HB  THR B 147       1.550 -17.489  -5.882  1.00 98.76           H  
ATOM   4735  O   THR B 147       0.010 -15.349  -4.770  1.00 98.76           O  
ATOM   4736  CG2 THR B 147       3.396 -16.440  -5.542  1.00 98.76           C  
ATOM   4737 HG21 THR B 147       4.115 -16.292  -4.737  1.00 98.76           H  
ATOM   4738 HG22 THR B 147       3.902 -16.874  -6.405  1.00 98.76           H  
ATOM   4739 HG23 THR B 147       2.983 -15.475  -5.837  1.00 98.76           H  
ATOM   4740  OG1 THR B 147       2.900 -18.621  -4.834  1.00 98.76           O  
ATOM   4741  HG1 THR B 147       2.256 -19.321  -4.959  1.00 98.76           H  
ATOM   4742  N   GLY B 148       1.512 -14.475  -3.347  1.00 98.84           N  
ATOM   4743  H   GLY B 148       2.322 -14.666  -2.775  1.00 98.84           H  
ATOM   4744  CA  GLY B 148       1.086 -13.080  -3.521  1.00 98.84           C  
ATOM   4745  HA2 GLY B 148       1.306 -12.509  -2.619  1.00 98.84           H  
ATOM   4746  HA3 GLY B 148       0.008 -13.051  -3.679  1.00 98.84           H  
ATOM   4747  C   GLY B 148       1.764 -12.395  -4.711  1.00 98.84           C  
ATOM   4748  O   GLY B 148       2.869 -12.772  -5.098  1.00 98.84           O  
ATOM   4749  N   VAL B 149       1.127 -11.366  -5.270  1.00 98.92           N  
ATOM   4750  H   VAL B 149       0.240 -11.093  -4.872  1.00 98.92           H  
ATOM   4751  CA  VAL B 149       1.641 -10.554  -6.383  1.00 98.92           C  
ATOM   4752  HA  VAL B 149       2.696 -10.781  -6.537  1.00 98.92           H  
ATOM   4753  C   VAL B 149       1.521  -9.068  -6.042  1.00 98.92           C  
ATOM   4754  CB  VAL B 149       0.912 -10.886  -7.699  1.00 98.92           C  
ATOM   4755  HB  VAL B 149      -0.160 -10.755  -7.550  1.00 98.92           H  
ATOM   4756  O   VAL B 149       0.424  -8.544  -5.853  1.00 98.92           O  
ATOM   4757  CG1 VAL B 149       1.363  -9.975  -8.848  1.00 98.92           C  
ATOM   4758 HG11 VAL B 149       2.435 -10.078  -9.013  1.00 98.92           H  
ATOM   4759 HG12 VAL B 149       0.824 -10.252  -9.754  1.00 98.92           H  
ATOM   4760 HG13 VAL B 149       1.121  -8.935  -8.628  1.00 98.92           H  
ATOM   4761  CG2 VAL B 149       1.160 -12.334  -8.135  1.00 98.92           C  
ATOM   4762 HG21 VAL B 149       0.733 -13.021  -7.404  1.00 98.92           H  
ATOM   4763 HG22 VAL B 149       0.678 -12.519  -9.095  1.00 98.92           H  
ATOM   4764 HG23 VAL B 149       2.229 -12.524  -8.233  1.00 98.92           H  
ATOM   4765  N   PHE B 150       2.649  -8.366  -6.002  1.00 98.86           N  
ATOM   4766  H   PHE B 150       3.518  -8.849  -6.184  1.00 98.86           H  
ATOM   4767  CA  PHE B 150       2.716  -6.946  -5.653  1.00 98.86           C  
ATOM   4768  HA  PHE B 150       1.711  -6.532  -5.573  1.00 98.86           H  
ATOM   4769  C   PHE B 150       3.456  -6.192  -6.755  1.00 98.86           C  
ATOM   4770  CB  PHE B 150       3.401  -6.774  -4.288  1.00 98.86           C  
ATOM   4771  HB2 PHE B 150       3.417  -5.713  -4.038  1.00 98.86           H  
ATOM   4772  HB3 PHE B 150       4.437  -7.104  -4.366  1.00 98.86           H  
ATOM   4773  O   PHE B 150       4.640  -6.435  -6.983  1.00 98.86           O  
ATOM   4774  CG  PHE B 150       2.740  -7.534  -3.152  1.00 98.86           C  
ATOM   4775  CD1 PHE B 150       1.826  -6.885  -2.301  1.00 98.86           C  
ATOM   4776  HD1 PHE B 150       1.604  -5.839  -2.449  1.00 98.86           H  
ATOM   4777  CD2 PHE B 150       3.033  -8.897  -2.951  1.00 98.86           C  
ATOM   4778  HD2 PHE B 150       3.732  -9.399  -3.603  1.00 98.86           H  
ATOM   4779  CE1 PHE B 150       1.204  -7.598  -1.261  1.00 98.86           C  
ATOM   4780  HE1 PHE B 150       0.509  -7.104  -0.598  1.00 98.86           H  
ATOM   4781  CE2 PHE B 150       2.394  -9.614  -1.926  1.00 98.86           C  
ATOM   4782  HE2 PHE B 150       2.605 -10.664  -1.786  1.00 98.86           H  
ATOM   4783  CZ  PHE B 150       1.475  -8.965  -1.084  1.00 98.86           C  
ATOM   4784  HZ  PHE B 150       0.974  -9.521  -0.306  1.00 98.86           H  
ATOM   4785  N   VAL B 151       2.773  -5.282  -7.449  1.00 98.58           N  
ATOM   4786  H   VAL B 151       1.801  -5.129  -7.223  1.00 98.58           H  
ATOM   4787  CA  VAL B 151       3.345  -4.573  -8.605  1.00 98.58           C  
ATOM   4788  HA  VAL B 151       4.365  -4.918  -8.772  1.00 98.58           H  
ATOM   4789  C   VAL B 151       3.411  -3.076  -8.335  1.00 98.58           C  
ATOM   4790  CB  VAL B 151       2.569  -4.891  -9.897  1.00 98.58           C  
ATOM   4791  HB  VAL B 151       1.525  -4.605  -9.768  1.00 98.58           H  
ATOM   4792  O   VAL B 151       2.387  -2.436  -8.114  1.00 98.58           O  
ATOM   4793  CG1 VAL B 151       3.137  -4.134 -11.104  1.00 98.58           C  
ATOM   4794 HG11 VAL B 151       2.565  -4.396 -11.995  1.00 98.58           H  
ATOM   4795 HG12 VAL B 151       4.185  -4.389 -11.255  1.00 98.58           H  
ATOM   4796 HG13 VAL B 151       3.043  -3.058 -10.956  1.00 98.58           H  
ATOM   4797  CG2 VAL B 151       2.635  -6.391 -10.225  1.00 98.58           C  
ATOM   4798 HG21 VAL B 151       3.671  -6.706 -10.346  1.00 98.58           H  
ATOM   4799 HG22 VAL B 151       2.176  -6.970  -9.424  1.00 98.58           H  
ATOM   4800 HG23 VAL B 151       2.089  -6.592 -11.147  1.00 98.58           H  
ATOM   4801  N   GLY B 152       4.613  -2.506  -8.394  1.00 96.78           N  
ATOM   4802  H   GLY B 152       5.408  -3.101  -8.579  1.00 96.78           H  
ATOM   4803  CA  GLY B 152       4.809  -1.062  -8.462  1.00 96.78           C  
ATOM   4804  HA2 GLY B 152       4.048  -0.549  -7.875  1.00 96.78           H  
ATOM   4805  HA3 GLY B 152       5.789  -0.812  -8.056  1.00 96.78           H  
ATOM   4806  C   GLY B 152       4.755  -0.590  -9.912  1.00 96.78           C  
ATOM   4807  O   GLY B 152       5.638  -0.932 -10.700  1.00 96.78           O  
ATOM   4808  N   ALA B 153       3.746   0.196 -10.271  1.00 84.44           N  
ATOM   4809  H   ALA B 153       3.079   0.502  -9.578  1.00 84.44           H  
ATOM   4810  CA  ALA B 153       3.582   0.694 -11.634  1.00 84.44           C  
ATOM   4811  HA  ALA B 153       4.550   0.704 -12.134  1.00 84.44           H  
ATOM   4812  C   ALA B 153       3.083   2.142 -11.640  1.00 84.44           C  
ATOM   4813  CB  ALA B 153       2.682  -0.265 -12.424  1.00 84.44           C  
ATOM   4814  HB1 ALA B 153       2.425   0.168 -13.390  1.00 84.44           H  
ATOM   4815  HB2 ALA B 153       3.213  -1.203 -12.590  1.00 84.44           H  
ATOM   4816  HB3 ALA B 153       1.773  -0.474 -11.860  1.00 84.44           H  
ATOM   4817  O   ALA B 153       2.511   2.630 -10.669  1.00 84.44           O  
ATOM   4818  N   GLY B 154       3.365   2.828 -12.743  1.00 77.34           N  
ATOM   4819  H   GLY B 154       3.780   2.327 -13.515  1.00 77.34           H  
ATOM   4820  CA  GLY B 154       3.003   4.219 -12.975  1.00 77.34           C  
ATOM   4821  HA2 GLY B 154       3.881   4.734 -13.364  1.00 77.34           H  
ATOM   4822  HA3 GLY B 154       2.704   4.702 -12.045  1.00 77.34           H  
ATOM   4823  C   GLY B 154       1.857   4.345 -13.982  1.00 77.34           C  
ATOM   4824  O   GLY B 154       1.212   3.349 -14.316  1.00 77.34           O  
ATOM   4825  N   PRO B 155       1.596   5.561 -14.486  1.00 75.62           N  
ATOM   4826  CA  PRO B 155       0.491   5.818 -15.402  1.00 75.62           C  
ATOM   4827  HA  PRO B 155      -0.443   5.538 -14.915  1.00 75.62           H  
ATOM   4828  C   PRO B 155       0.614   5.022 -16.710  1.00 75.62           C  
ATOM   4829  CB  PRO B 155       0.495   7.333 -15.632  1.00 75.62           C  
ATOM   4830  HB2 PRO B 155       0.208   7.597 -16.650  1.00 75.62           H  
ATOM   4831  HB3 PRO B 155      -0.177   7.807 -14.917  1.00 75.62           H  
ATOM   4832  O   PRO B 155       1.691   4.898 -17.291  1.00 75.62           O  
ATOM   4833  CG  PRO B 155       1.933   7.752 -15.326  1.00 75.62           C  
ATOM   4834  HG2 PRO B 155       1.992   8.785 -14.983  1.00 75.62           H  
ATOM   4835  HG3 PRO B 155       2.550   7.606 -16.213  1.00 75.62           H  
ATOM   4836  CD  PRO B 155       2.366   6.770 -14.242  1.00 75.62           C  
ATOM   4837  HD2 PRO B 155       3.439   6.594 -14.321  1.00 75.62           H  
ATOM   4838  HD3 PRO B 155       2.117   7.168 -13.259  1.00 75.62           H  
ATOM   4839  N   ASN B 156      -0.516   4.510 -17.201  1.00 79.66           N  
ATOM   4840  H   ASN B 156      -1.376   4.660 -16.692  1.00 79.66           H  
ATOM   4841  CA  ASN B 156      -0.595   3.834 -18.492  1.00 79.66           C  
ATOM   4842  HA  ASN B 156       0.309   3.242 -18.634  1.00 79.66           H  
ATOM   4843  C   ASN B 156      -0.670   4.869 -19.629  1.00 79.66           C  
ATOM   4844  CB  ASN B 156      -1.791   2.864 -18.477  1.00 79.66           C  
ATOM   4845  HB2 ASN B 156      -1.628   2.102 -17.714  1.00 79.66           H  
ATOM   4846  HB3 ASN B 156      -2.702   3.407 -18.227  1.00 79.66           H  
ATOM   4847  O   ASN B 156      -1.624   5.636 -19.727  1.00 79.66           O  
ATOM   4848  CG  ASN B 156      -2.027   2.184 -19.816  1.00 79.66           C  
ATOM   4849  ND2 ASN B 156      -1.952   0.888 -19.911  1.00 79.66           N  
ATOM   4850 HD21 ASN B 156      -2.145   0.524 -20.833  1.00 79.66           H  
ATOM   4851 HD22 ASN B 156      -1.364   0.368 -19.275  1.00 79.66           H  
ATOM   4852  OD1 ASN B 156      -2.266   2.804 -20.836  1.00 79.66           O  
ATOM   4853  N   GLU B 157       0.326   4.856 -20.514  1.00 86.45           N  
ATOM   4854  H   GLU B 157       1.136   4.291 -20.300  1.00 86.45           H  
ATOM   4855  CA  GLU B 157       0.369   5.707 -21.712  1.00 86.45           C  
ATOM   4856  HA  GLU B 157      -0.285   6.568 -21.572  1.00 86.45           H  
ATOM   4857  C   GLU B 157      -0.131   4.980 -22.982  1.00 86.45           C  
ATOM   4858  CB  GLU B 157       1.806   6.230 -21.896  1.00 86.45           C  
ATOM   4859  HB2 GLU B 157       1.871   6.738 -22.859  1.00 86.45           H  
ATOM   4860  HB3 GLU B 157       2.480   5.374 -21.912  1.00 86.45           H  
ATOM   4861  O   GLU B 157      -0.299   5.598 -24.034  1.00 86.45           O  
ATOM   4862  CG  GLU B 157       2.278   7.211 -20.800  1.00 86.45           C  
ATOM   4863  HG2 GLU B 157       2.240   6.713 -19.831  1.00 86.45           H  
ATOM   4864  HG3 GLU B 157       1.589   8.055 -20.776  1.00 86.45           H  
ATOM   4865  CD  GLU B 157       3.710   7.740 -21.033  1.00 86.45           C  
ATOM   4866  OE1 GLU B 157       4.124   8.730 -20.380  1.00 86.45           O  
ATOM   4867  OE2 GLU B 157       4.412   7.229 -21.933  1.00 86.45           O  
ATOM   4868  N   TYR B 158      -0.366   3.663 -22.917  1.00 88.76           N  
ATOM   4869  H   TYR B 158      -0.352   3.221 -22.010  1.00 88.76           H  
ATOM   4870  CA  TYR B 158      -0.750   2.856 -24.080  1.00 88.76           C  
ATOM   4871  HA  TYR B 158      -0.158   3.202 -24.927  1.00 88.76           H  
ATOM   4872  C   TYR B 158      -2.222   3.030 -24.476  1.00 88.76           C  
ATOM   4873  CB  TYR B 158      -0.412   1.380 -23.833  1.00 88.76           C  
ATOM   4874  HB2 TYR B 158       0.608   1.305 -23.455  1.00 88.76           H  
ATOM   4875  HB3 TYR B 158      -1.067   0.986 -23.056  1.00 88.76           H  
ATOM   4876  O   TYR B 158      -2.548   2.942 -25.661  1.00 88.76           O  
ATOM   4877  CG  TYR B 158      -0.507   0.519 -25.081  1.00 88.76           C  
ATOM   4878  CD1 TYR B 158      -1.390  -0.577 -25.140  1.00 88.76           C  
ATOM   4879  HD1 TYR B 158      -2.027  -0.809 -24.299  1.00 88.76           H  
ATOM   4880  CD2 TYR B 158       0.309   0.816 -26.190  1.00 88.76           C  
ATOM   4881  HD2 TYR B 158       0.965   1.673 -26.159  1.00 88.76           H  
ATOM   4882  CE1 TYR B 158      -1.420  -1.396 -26.285  1.00 88.76           C  
ATOM   4883  HE1 TYR B 158      -2.069  -2.259 -26.335  1.00 88.76           H  
ATOM   4884  CE2 TYR B 158       0.268   0.014 -27.342  1.00 88.76           C  
ATOM   4885  HE2 TYR B 158       0.899   0.241 -28.189  1.00 88.76           H  
ATOM   4886  OH  TYR B 158      -0.587  -1.896 -28.479  1.00 88.76           O  
ATOM   4887  HH  TYR B 158      -0.054  -1.547 -29.196  1.00 88.76           H  
ATOM   4888  CZ  TYR B 158      -0.590  -1.102 -27.383  1.00 88.76           C  
ATOM   4889  N   ALA B 159      -3.103   3.352 -23.525  1.00 81.18           N  
ATOM   4890  H   ALA B 159      -2.786   3.352 -22.566  1.00 81.18           H  
ATOM   4891  CA  ALA B 159      -4.526   3.555 -23.777  1.00 81.18           C  
ATOM   4892  HA  ALA B 159      -4.945   2.617 -24.141  1.00 81.18           H  
ATOM   4893  C   ALA B 159      -4.795   4.631 -24.845  1.00 81.18           C  
ATOM   4894  CB  ALA B 159      -5.206   3.910 -22.451  1.00 81.18           C  
ATOM   4895  HB1 ALA B 159      -4.802   4.845 -22.061  1.00 81.18           H  
ATOM   4896  HB2 ALA B 159      -5.028   3.121 -21.720  1.00 81.18           H  
ATOM   4897  HB3 ALA B 159      -6.279   4.020 -22.603  1.00 81.18           H  
ATOM   4898  O   ALA B 159      -5.648   4.423 -25.707  1.00 81.18           O  
ATOM   4899  N   GLU B 160      -4.046   5.744 -24.838  1.00 76.81           N  
ATOM   4900  H   GLU B 160      -3.355   5.857 -24.111  1.00 76.81           H  
ATOM   4901  CA  GLU B 160      -4.154   6.784 -25.876  1.00 76.81           C  
ATOM   4902  HA  GLU B 160      -5.193   7.105 -25.959  1.00 76.81           H  
ATOM   4903  C   GLU B 160      -3.756   6.239 -27.254  1.00 76.81           C  
ATOM   4904  CB  GLU B 160      -3.293   8.019 -25.539  1.00 76.81           C  
ATOM   4905  HB2 GLU B 160      -3.197   8.609 -26.451  1.00 76.81           H  
ATOM   4906  HB3 GLU B 160      -2.296   7.695 -25.240  1.00 76.81           H  
ATOM   4907  O   GLU B 160      -4.483   6.437 -28.224  1.00 76.81           O  
ATOM   4908  CG  GLU B 160      -3.887   8.938 -24.454  1.00 76.81           C  
ATOM   4909  HG2 GLU B 160      -3.870   8.412 -23.500  1.00 76.81           H  
ATOM   4910  HG3 GLU B 160      -4.926   9.147 -24.710  1.00 76.81           H  
ATOM   4911  CD  GLU B 160      -3.130  10.280 -24.316  1.00 76.81           C  
ATOM   4912  OE1 GLU B 160      -3.650  11.249 -23.714  1.00 76.81           O  
ATOM   4913  OE2 GLU B 160      -2.039  10.469 -24.905  1.00 76.81           O  
ATOM   4914  N   ARG B 161      -2.660   5.472 -27.344  1.00 77.84           N  
ATOM   4915  H   ARG B 161      -2.149   5.273 -26.495  1.00 77.84           H  
ATOM   4916  CA  ARG B 161      -2.236   4.854 -28.611  1.00 77.84           C  
ATOM   4917  HA  ARG B 161      -2.154   5.630 -29.372  1.00 77.84           H  
ATOM   4918  C   ARG B 161      -3.262   3.876 -29.166  1.00 77.84           C  
ATOM   4919  CB  ARG B 161      -0.905   4.111 -28.449  1.00 77.84           C  
ATOM   4920  HB2 ARG B 161      -0.875   3.325 -29.203  1.00 77.84           H  
ATOM   4921  HB3 ARG B 161      -0.843   3.627 -27.475  1.00 77.84           H  
ATOM   4922  O   ARG B 161      -3.450   3.817 -30.377  1.00 77.84           O  
ATOM   4923  CG  ARG B 161       0.301   5.028 -28.654  1.00 77.84           C  
ATOM   4924  HG2 ARG B 161       0.614   5.455 -27.701  1.00 77.84           H  
ATOM   4925  HG3 ARG B 161       0.046   5.834 -29.342  1.00 77.84           H  
ATOM   4926  CD  ARG B 161       1.428   4.198 -29.277  1.00 77.84           C  
ATOM   4927  HD2 ARG B 161       1.064   3.734 -30.193  1.00 77.84           H  
ATOM   4928  HD3 ARG B 161       1.712   3.408 -28.582  1.00 77.84           H  
ATOM   4929  NE  ARG B 161       2.563   5.055 -29.625  1.00 77.84           N  
ATOM   4930  HE  ARG B 161       2.390   5.797 -30.288  1.00 77.84           H  
ATOM   4931  NH1 ARG B 161       4.129   4.162 -28.194  1.00 77.84           N  
ATOM   4932 HH11 ARG B 161       5.033   4.266 -27.754  1.00 77.84           H  
ATOM   4933 HH12 ARG B 161       3.643   3.278 -28.197  1.00 77.84           H  
ATOM   4934  NH2 ARG B 161       4.400   6.175 -29.030  1.00 77.84           N  
ATOM   4935 HH21 ARG B 161       4.693   6.565 -28.145  1.00 77.84           H  
ATOM   4936 HH22 ARG B 161       4.317   6.753 -29.854  1.00 77.84           H  
ATOM   4937  CZ  ARG B 161       3.690   5.112 -28.963  1.00 77.84           C
[truncated: 1,852,399 more chars]
