# Supplementary material for: Module-Based Polyketide Synthase Engineering for de Novo Polyketide Biosynthesis
Source: ACS Synth Biol. 2023 Oct 23;12(11):3148–55. doi: 10.1021/acssynbio.3c00282 (PMC10661043; doi:10.1021/acssynbio.3c00282)
Supplement: Supplementary file 2 — sb3c00282_si_002.zip [file sb3c00282_si_002.zip › Final_PKS_Structures/menzella_pdbs/rapM3_ACP_eryM2_KSAT_dimer.pdb]

ATOM      1  N   LEU A   1      29.791  51.043 -16.002  1.00 68.79           N  
ATOM      2  H   LEU A   1      28.937  51.101 -16.537  1.00 68.79           H  
ATOM      3  H2  LEU A   1      30.185  51.968 -15.909  1.00 68.79           H  
ATOM      4  H3  LEU A   1      30.441  50.444 -16.491  1.00 68.79           H  
ATOM      5  CA  LEU A   1      29.499  50.489 -14.661  1.00 68.79           C  
ATOM      6  HA  LEU A   1      28.808  51.169 -14.164  1.00 68.79           H  
ATOM      7  C   LEU A   1      30.743  50.520 -13.778  1.00 68.79           C  
ATOM      8  CB  LEU A   1      28.793  49.126 -14.738  1.00 68.79           C  
ATOM      9  HB2 LEU A   1      28.828  48.639 -13.764  1.00 68.79           H  
ATOM     10  HB3 LEU A   1      29.310  48.490 -15.457  1.00 68.79           H  
ATOM     11  O   LEU A   1      30.809  51.426 -12.965  1.00 68.79           O  
ATOM     12  CG  LEU A   1      27.316  49.306 -15.155  1.00 68.79           C  
ATOM     13  HG  LEU A   1      27.271  49.988 -16.004  1.00 68.79           H  
ATOM     14  CD1 LEU A   1      26.699  47.986 -15.594  1.00 68.79           C  
ATOM     15 HD11 LEU A   1      26.676  47.286 -14.758  1.00 68.79           H  
ATOM     16 HD12 LEU A   1      25.677  48.146 -15.938  1.00 68.79           H  
ATOM     17 HD13 LEU A   1      27.267  47.544 -16.412  1.00 68.79           H  
ATOM     18  CD2 LEU A   1      26.484  49.895 -14.013  1.00 68.79           C  
ATOM     19 HD21 LEU A   1      26.557  49.258 -13.132  1.00 68.79           H  
ATOM     20 HD22 LEU A   1      25.435  49.943 -14.307  1.00 68.79           H  
ATOM     21 HD23 LEU A   1      26.809  50.902 -13.752  1.00 68.79           H  
ATOM     22  N   ALA A   2      31.754  49.669 -13.993  1.00 65.84           N  
ATOM     23  H   ALA A   2      31.608  48.871 -14.594  1.00 65.84           H  
ATOM     24  CA  ALA A   2      32.972  49.609 -13.162  1.00 65.84           C  
ATOM     25  HA  ALA A   2      32.713  49.157 -12.204  1.00 65.84           H  
ATOM     26  C   ALA A   2      33.660  50.964 -12.851  1.00 65.84           C  
ATOM     27  CB  ALA A   2      33.952  48.667 -13.873  1.00 65.84           C  
ATOM     28  HB1 ALA A   2      34.842  48.540 -13.258  1.00 65.84           H  
ATOM     29  HB2 ALA A   2      34.249  49.074 -14.839  1.00 65.84           H  
ATOM     30  HB3 ALA A   2      33.499  47.686 -14.018  1.00 65.84           H  
ATOM     31  O   ALA A   2      34.069  51.195 -11.719  1.00 65.84           O  
ATOM     32  N   ALA A   3      33.746  51.877 -13.828  1.00 69.98           N  
ATOM     33  H   ALA A   3      33.467  51.601 -14.758  1.00 69.98           H  
ATOM     34  CA  ALA A   3      34.381  53.193 -13.667  1.00 69.98           C  
ATOM     35  HA  ALA A   3      35.289  53.059 -13.080  1.00 69.98           H  
ATOM     36  C   ALA A   3      33.538  54.254 -12.918  1.00 69.98           C  
ATOM     37  CB  ALA A   3      34.793  53.690 -15.061  1.00 69.98           C  
ATOM     38  HB1 ALA A   3      33.909  53.886 -15.668  1.00 69.98           H  
ATOM     39  HB2 ALA A   3      35.364  54.613 -14.962  1.00 69.98           H  
ATOM     40  HB3 ALA A   3      35.421  52.947 -15.552  1.00 69.98           H  
ATOM     41  O   ALA A   3      34.009  55.375 -12.734  1.00 69.98           O  
ATOM     42  N   LEU A   4      32.296  53.946 -12.525  1.00 75.46           N  
ATOM     43  H   LEU A   4      31.997  52.983 -12.589  1.00 75.46           H  
ATOM     44  CA  LEU A   4      31.463  54.854 -11.728  1.00 75.46           C  
ATOM     45  HA  LEU A   4      31.590  55.872 -12.096  1.00 75.46           H  
ATOM     46  C   LEU A   4      31.909  54.845 -10.262  1.00 75.46           C  
ATOM     47  CB  LEU A   4      29.976  54.466 -11.839  1.00 75.46           C  
ATOM     48  HB2 LEU A   4      29.407  55.050 -11.116  1.00 75.46           H  
ATOM     49  HB3 LEU A   4      29.877  53.418 -11.558  1.00 75.46           H  
ATOM     50  O   LEU A   4      32.293  53.801  -9.725  1.00 75.46           O  
ATOM     51  CG  LEU A   4      29.348  54.674 -13.227  1.00 75.46           C  
ATOM     52  HG  LEU A   4      29.951  54.167 -13.981  1.00 75.46           H  
ATOM     53  CD1 LEU A   4      27.948  54.058 -13.257  1.00 75.46           C  
ATOM     54 HD11 LEU A   4      27.505  54.172 -14.247  1.00 75.46           H  
ATOM     55 HD12 LEU A   4      27.314  54.564 -12.529  1.00 75.46           H  
ATOM     56 HD13 LEU A   4      27.999  53.002 -12.993  1.00 75.46           H  
ATOM     57  CD2 LEU A   4      29.232  56.153 -13.597  1.00 75.46           C  
ATOM     58 HD21 LEU A   4      28.711  56.267 -14.548  1.00 75.46           H  
ATOM     59 HD22 LEU A   4      30.222  56.600 -13.687  1.00 75.46           H  
ATOM     60 HD23 LEU A   4      28.681  56.689 -12.824  1.00 75.46           H  
ATOM     61  N   ALA A   5      31.798  55.998  -9.596  1.00 74.06           N  
ATOM     62  H   ALA A   5      31.411  56.803 -10.068  1.00 74.06           H  
ATOM     63  CA  ALA A   5      31.967  56.072  -8.149  1.00 74.06           C  
ATOM     64  HA  ALA A   5      32.968  55.709  -7.915  1.00 74.06           H  
ATOM     65  C   ALA A   5      30.913  55.182  -7.450  1.00 74.06           C  
ATOM     66  CB  ALA A   5      31.863  57.539  -7.716  1.00 74.06           C  
ATOM     67  HB1 ALA A   5      32.002  57.621  -6.638  1.00 74.06           H  
ATOM     68  HB2 ALA A   5      32.627  58.129  -8.221  1.00 74.06           H  
ATOM     69  HB3 ALA A   5      30.882  57.934  -7.981  1.00 74.06           H  
ATOM     70  O   ALA A   5      29.790  55.100  -7.950  1.00 74.06           O  
ATOM     71  N   PRO A   6      31.214  54.537  -6.301  1.00 68.46           N  
ATOM     72  CA  PRO A   6      30.351  53.496  -5.727  1.00 68.46           C  
ATOM     73  HA  PRO A   6      30.399  52.621  -6.375  1.00 68.46           H  
ATOM     74  C   PRO A   6      28.869  53.883  -5.586  1.00 68.46           C  
ATOM     75  CB  PRO A   6      30.992  53.137  -4.383  1.00 68.46           C  
ATOM     76  HB2 PRO A   6      30.796  52.100  -4.110  1.00 68.46           H  
ATOM     77  HB3 PRO A   6      30.640  53.809  -3.600  1.00 68.46           H  
ATOM     78  O   PRO A   6      28.005  53.168  -6.077  1.00 68.46           O  
ATOM     79  CG  PRO A   6      32.478  53.388  -4.640  1.00 68.46           C  
ATOM     80  HG2 PRO A   6      32.906  52.531  -5.159  1.00 68.46           H  
ATOM     81  HG3 PRO A   6      33.020  53.589  -3.716  1.00 68.46           H  
ATOM     82  CD  PRO A   6      32.473  54.601  -5.571  1.00 68.46           C  
ATOM     83  HD2 PRO A   6      32.505  55.518  -4.983  1.00 68.46           H  
ATOM     84  HD3 PRO A   6      33.336  54.546  -6.235  1.00 68.46           H  
ATOM     85  N   ALA A   7      28.567  55.063  -5.035  1.00 70.79           N  
ATOM     86  H   ALA A   7      29.314  55.624  -4.650  1.00 70.79           H  
ATOM     87  CA  ALA A   7      27.186  55.528  -4.852  1.00 70.79           C  
ATOM     88  HA  ALA A   7      26.621  54.744  -4.347  1.00 70.79           H  
ATOM     89  C   ALA A   7      26.440  55.846  -6.170  1.00 70.79           C  
ATOM     90  CB  ALA A   7      27.233  56.758  -3.939  1.00 70.79           C  
ATOM     91  HB1 ALA A   7      26.215  57.084  -3.726  1.00 70.79           H  
ATOM     92  HB2 ALA A   7      27.718  56.501  -2.997  1.00 70.79           H  
ATOM     93  HB3 ALA A   7      27.775  57.569  -4.425  1.00 70.79           H  
ATOM     94  O   ALA A   7      25.211  55.787  -6.228  1.00 70.79           O  
ATOM     95  N   GLU A   8      27.159  56.194  -7.243  1.00 79.67           N  
ATOM     96  H   GLU A   8      28.167  56.161  -7.178  1.00 79.67           H  
ATOM     97  CA  GLU A   8      26.569  56.340  -8.582  1.00 79.67           C  
ATOM     98  HA  GLU A   8      25.585  56.803  -8.503  1.00 79.67           H  
ATOM     99  C   GLU A   8      26.377  54.976  -9.253  1.00 79.67           C  
ATOM    100  CB  GLU A   8      27.450  57.227  -9.474  1.00 79.67           C  
ATOM    101  HB2 GLU A   8      28.449  56.796  -9.529  1.00 79.67           H  
ATOM    102  HB3 GLU A   8      27.026  57.231 -10.479  1.00 79.67           H  
ATOM    103  O   GLU A   8      25.402  54.775  -9.979  1.00 79.67           O  
ATOM    104  CG  GLU A   8      27.540  58.679  -8.985  1.00 79.67           C  
ATOM    105  HG2 GLU A   8      28.020  58.701  -8.006  1.00 79.67           H  
ATOM    106  HG3 GLU A   8      26.530  59.074  -8.878  1.00 79.67           H  
ATOM    107  CD  GLU A   8      28.344  59.551  -9.960  1.00 79.67           C  
ATOM    108  OE1 GLU A   8      27.901  60.694 -10.210  1.00 79.67           O  
ATOM    109  OE2 GLU A   8      29.400  59.069 -10.438  1.00 79.67           O  
ATOM    110  N   ARG A   9      27.289  54.032  -8.991  1.00 81.68           N  
ATOM    111  H   ARG A   9      28.042  54.274  -8.362  1.00 81.68           H  
ATOM    112  CA  ARG A   9      27.249  52.662  -9.507  1.00 81.68           C  
ATOM    113  HA  ARG A   9      27.101  52.706 -10.586  1.00 81.68           H  
ATOM    114  C   ARG A   9      26.062  51.887  -8.939  1.00 81.68           C  
ATOM    115  CB  ARG A   9      28.590  51.979  -9.207  1.00 81.68           C  
ATOM    116  HB2 ARG A   9      28.641  51.750  -8.142  1.00 81.68           H  
ATOM    117  HB3 ARG A   9      29.405  52.663  -9.441  1.00 81.68           H  
ATOM    118  O   ARG A   9      25.302  51.338  -9.728  1.00 81.68           O  
ATOM    119  CG  ARG A   9      28.781  50.690 -10.022  1.00 81.68           C  
ATOM    120  HG2 ARG A   9      28.674  50.914 -11.083  1.00 81.68           H  
ATOM    121  HG3 ARG A   9      28.022  49.959  -9.742  1.00 81.68           H  
ATOM    122  CD  ARG A   9      30.175  50.097  -9.779  1.00 81.68           C  
ATOM    123  HD2 ARG A   9      30.926  50.820 -10.097  1.00 81.68           H  
ATOM    124  HD3 ARG A   9      30.283  49.194 -10.380  1.00 81.68           H  
ATOM    125  NE  ARG A   9      30.339  49.746  -8.363  1.00 81.68           N  
ATOM    126  HE  ARG A   9      29.524  49.356  -7.912  1.00 81.68           H  
ATOM    127  NH1 ARG A   9      32.371  50.705  -7.898  1.00 81.68           N  
ATOM    128 HH11 ARG A   9      33.113  50.881  -7.236  1.00 81.68           H  
ATOM    129 HH12 ARG A   9      32.431  51.036  -8.851  1.00 81.68           H  
ATOM    130  NH2 ARG A   9      31.201  49.711  -6.276  1.00 81.68           N  
ATOM    131 HH21 ARG A   9      31.940  49.826  -5.597  1.00 81.68           H  
ATOM    132 HH22 ARG A   9      30.347  49.267  -5.970  1.00 81.68           H  
ATOM    133  CZ  ARG A   9      31.305  50.049  -7.526  1.00 81.68           C  
ATOM    134  N   GLU A  10      25.832  51.949  -7.630  1.00 78.72           N  
ATOM    135  H   GLU A  10      26.552  52.347  -7.044  1.00 78.72           H  
ATOM    136  CA  GLU A  10      24.682  51.328  -6.958  1.00 78.72           C  
ATOM    137  HA  GLU A  10      24.729  50.247  -7.089  1.00 78.72           H  
ATOM    138  C   GLU A  10      23.345  51.828  -7.538  1.00 78.72           C  
ATOM    139  CB  GLU A  10      24.789  51.639  -5.459  1.00 78.72           C  
ATOM    140  HB2 GLU A  10      24.693  52.717  -5.328  1.00 78.72           H  
ATOM    141  HB3 GLU A  10      25.774  51.335  -5.106  1.00 78.72           H  
ATOM    142  O   GLU A  10      22.505  51.033  -7.961  1.00 78.72           O  
ATOM    143  CG  GLU A  10      23.724  50.919  -4.618  1.00 78.72           C  
ATOM    144  HG2 GLU A  10      22.738  51.147  -5.024  1.00 78.72           H  
ATOM    145  HG3 GLU A  10      23.883  49.844  -4.700  1.00 78.72           H  
ATOM    146  CD  GLU A  10      23.748  51.341  -3.139  1.00 78.72           C  
ATOM    147  OE1 GLU A  10      22.976  50.735  -2.367  1.00 78.72           O  
ATOM    148  OE2 GLU A  10      24.476  52.307  -2.803  1.00 78.72           O  
ATOM    149  N   LYS A  11      23.171  53.152  -7.681  1.00 82.14           N  
ATOM    150  H   LYS A  11      23.886  53.759  -7.307  1.00 82.14           H  
ATOM    151  CA  LYS A  11      21.978  53.735  -8.328  1.00 82.14           C  
ATOM    152  HA  LYS A  11      21.092  53.351  -7.822  1.00 82.14           H  
ATOM    153  C   LYS A  11      21.824  53.313  -9.789  1.00 82.14           C  
ATOM    154  CB  LYS A  11      22.007  55.267  -8.229  1.00 82.14           C  
ATOM    155  HB2 LYS A  11      23.026  55.631  -8.355  1.00 82.14           H  
ATOM    156  HB3 LYS A  11      21.390  55.686  -9.024  1.00 82.14           H  
ATOM    157  O   LYS A  11      20.703  53.067 -10.235  1.00 82.14           O  
ATOM    158  CG  LYS A  11      21.435  55.733  -6.888  1.00 82.14           C  
ATOM    159  HG2 LYS A  11      22.040  55.332  -6.075  1.00 82.14           H  
ATOM    160  HG3 LYS A  11      20.416  55.360  -6.789  1.00 82.14           H  
ATOM    161  CD  LYS A  11      21.422  57.262  -6.806  1.00 82.14           C  
ATOM    162  HD2 LYS A  11      20.887  57.672  -7.663  1.00 82.14           H  
ATOM    163  HD3 LYS A  11      22.450  57.623  -6.806  1.00 82.14           H  
ATOM    164  CE  LYS A  11      20.716  57.664  -5.509  1.00 82.14           C  
ATOM    165  HE2 LYS A  11      19.686  57.309  -5.546  1.00 82.14           H  
ATOM    166  HE3 LYS A  11      21.208  57.151  -4.683  1.00 82.14           H  
ATOM    167  NZ  LYS A  11      20.757  59.129  -5.294  1.00 82.14           N  
ATOM    168  HZ1 LYS A  11      21.718  59.435  -5.235  1.00 82.14           H  
ATOM    169  HZ2 LYS A  11      20.295  59.612  -6.051  1.00 82.14           H  
ATOM    170  HZ3 LYS A  11      20.296  59.357  -4.424  1.00 82.14           H  
ATOM    171  N   ALA A  12      22.923  53.238 -10.541  1.00 86.90           N  
ATOM    172  H   ALA A  12      23.813  53.474 -10.125  1.00 86.90           H  
ATOM    173  CA  ALA A  12      22.898  52.772 -11.924  1.00 86.90           C  
ATOM    174  HA  ALA A  12      22.133  53.330 -12.464  1.00 86.90           H  
ATOM    175  C   ALA A  12      22.524  51.283 -12.023  1.00 86.90           C  
ATOM    176  CB  ALA A  12      24.255  53.068 -12.575  1.00 86.90           C  
ATOM    177  HB1 ALA A  12      24.466  54.136 -12.519  1.00 86.90           H  
ATOM    178  HB2 ALA A  12      25.044  52.520 -12.061  1.00 86.90           H  
ATOM    179  HB3 ALA A  12      24.230  52.761 -13.620  1.00 86.90           H  
ATOM    180  O   ALA A  12      21.810  50.904 -12.949  1.00 86.90           O  
ATOM    181  N   LEU A  13      22.956  50.458 -11.066  1.00 90.72           N  
ATOM    182  H   LEU A  13      23.560  50.831 -10.348  1.00 90.72           H  
ATOM    183  CA  LEU A  13      22.618  49.038 -10.981  1.00 90.72           C  
ATOM    184  HA  LEU A  13      22.716  48.594 -11.972  1.00 90.72           H  
ATOM    185  C   LEU A  13      21.166  48.814 -10.559  1.00 90.72           C  
ATOM    186  CB  LEU A  13      23.594  48.334 -10.028  1.00 90.72           C  
ATOM    187  HB2 LEU A  13      23.655  48.901  -9.100  1.00 90.72           H  
ATOM    188  HB3 LEU A  13      23.204  47.346  -9.782  1.00 90.72           H  
ATOM    189  O   LEU A  13      20.486  48.020 -11.198  1.00 90.72           O  
ATOM    190  CG  LEU A  13      25.002  48.171 -10.624  1.00 90.72           C  
ATOM    191  HG  LEU A  13      25.367  49.122 -11.012  1.00 90.72           H  
ATOM    192  CD1 LEU A  13      25.946  47.709  -9.529  1.00 90.72           C  
ATOM    193 HD11 LEU A  13      26.017  48.480  -8.762  1.00 90.72           H  
ATOM    194 HD12 LEU A  13      25.548  46.802  -9.074  1.00 90.72           H  
ATOM    195 HD13 LEU A  13      26.943  47.519  -9.926  1.00 90.72           H  
ATOM    196  CD2 LEU A  13      25.036  47.146 -11.762  1.00 90.72           C  
ATOM    197 HD21 LEU A  13      24.565  46.218 -11.436  1.00 90.72           H  
ATOM    198 HD22 LEU A  13      26.069  46.942 -12.043  1.00 90.72           H  
ATOM    199 HD23 LEU A  13      24.504  47.532 -12.632  1.00 90.72           H  
ATOM    200  N   LEU A  14      20.646  49.555  -9.577  1.00 90.42           N  
ATOM    201  H   LEU A  14      21.261  50.138  -9.027  1.00 90.42           H  
ATOM    202  CA  LEU A  14      19.227  49.472  -9.216  1.00 90.42           C  
ATOM    203  HA  LEU A  14      18.988  48.429  -9.005  1.00 90.42           H  
ATOM    204  C   LEU A  14      18.333  49.877 -10.385  1.00 90.42           C  
ATOM    205  CB  LEU A  14      18.954  50.305  -7.955  1.00 90.42           C  
ATOM    206  HB2 LEU A  14      19.223  51.344  -8.145  1.00 90.42           H  
ATOM    207  HB3 LEU A  14      19.589  49.932  -7.151  1.00 90.42           H  
ATOM    208  O   LEU A  14      17.386  49.164 -10.718  1.00 90.42           O  
ATOM    209  CG  LEU A  14      17.481  50.245  -7.497  1.00 90.42           C  
ATOM    210  HG  LEU A  14      16.848  50.734  -8.237  1.00 90.42           H  
ATOM    211  CD1 LEU A  14      17.002  48.805  -7.310  1.00 90.42           C  
ATOM    212 HD11 LEU A  14      17.778  48.223  -6.813  1.00 90.42           H  
ATOM    213 HD12 LEU A  14      16.089  48.773  -6.716  1.00 90.42           H  
ATOM    214 HD13 LEU A  14      16.788  48.348  -8.276  1.00 90.42           H  
ATOM    215  CD2 LEU A  14      17.333  51.003  -6.180  1.00 90.42           C  
ATOM    216 HD21 LEU A  14      17.686  52.028  -6.296  1.00 90.42           H  
ATOM    217 HD22 LEU A  14      17.910  50.507  -5.400  1.00 90.42           H  
ATOM    218 HD23 LEU A  14      16.285  51.020  -5.881  1.00 90.42           H  
ATOM    219  N   LYS A  15      18.680  50.970 -11.075  1.00 87.06           N  
ATOM    220  H   LYS A  15      19.465  51.517 -10.752  1.00 87.06           H  
ATOM    221  CA  LYS A  15      17.977  51.353 -12.299  1.00 87.06           C  
ATOM    222  HA  LYS A  15      16.919  51.455 -12.056  1.00 87.06           H  
ATOM    223  C   LYS A  15      18.065  50.250 -13.360  1.00 87.06           C  
ATOM    224  CB  LYS A  15      18.500  52.694 -12.828  1.00 87.06           C  
ATOM    225  HB2 LYS A  15      19.488  52.550 -13.266  1.00 87.06           H  
ATOM    226  HB3 LYS A  15      18.574  53.413 -12.013  1.00 87.06           H  
ATOM    227  O   LYS A  15      17.046  49.934 -13.955  1.00 87.06           O  
ATOM    228  CG  LYS A  15      17.520  53.231 -13.880  1.00 87.06           C  
ATOM    229  HG2 LYS A  15      16.619  53.586 -13.380  1.00 87.06           H  
ATOM    230  HG3 LYS A  15      17.238  52.423 -14.555  1.00 87.06           H  
ATOM    231  CD  LYS A  15      18.120  54.361 -14.720  1.00 87.06           C  
ATOM    232  HD2 LYS A  15      19.007  53.987 -15.233  1.00 87.06           H  
ATOM    233  HD3 LYS A  15      18.414  55.179 -14.064  1.00 87.06           H  
ATOM    234  CE  LYS A  15      17.117  54.881 -15.762  1.00 87.06           C  
ATOM    235  HE2 LYS A  15      17.618  55.642 -16.361  1.00 87.06           H  
ATOM    236  HE3 LYS A  15      16.282  55.351 -15.242  1.00 87.06           H  
ATOM    237  NZ  LYS A  15      16.599  53.811 -16.653  1.00 87.06           N  
ATOM    238  HZ1 LYS A  15      15.956  53.177 -16.200  1.00 87.06           H  
ATOM    239  HZ2 LYS A  15      16.114  54.130 -17.479  1.00 87.06           H  
ATOM    240  HZ3 LYS A  15      17.284  53.118 -16.920  1.00 87.06           H  
ATOM    241  N   LEU A  16      19.237  49.644 -13.567  1.00 89.23           N  
ATOM    242  H   LEU A  16      20.042  49.962 -13.046  1.00 89.23           H  
ATOM    243  CA  LEU A  16      19.421  48.550 -14.524  1.00 89.23           C  
ATOM    244  HA  LEU A  16      19.104  48.907 -15.504  1.00 89.23           H  
ATOM    245  C   LEU A  16      18.555  47.326 -14.189  1.00 89.23           C  
ATOM    246  CB  LEU A  16      20.917  48.182 -14.585  1.00 89.23           C  
ATOM    247  HB2 LEU A  16      21.258  47.956 -13.574  1.00 89.23           H  
ATOM    248  HB3 LEU A  16      21.479  49.043 -14.946  1.00 89.23           H  
ATOM    249  O   LEU A  16      17.971  46.741 -15.099  1.00 89.23           O  
ATOM    250  CG  LEU A  16      21.241  46.962 -15.464  1.00 89.23           C  
ATOM    251  HG  LEU A  16      20.668  46.100 -15.123  1.00 89.23           H  
ATOM    252  CD1 LEU A  16      20.918  47.222 -16.936  1.00 89.23           C  
ATOM    253 HD11 LEU A  16      19.871  47.501 -17.049  1.00 89.23           H  
ATOM    254 HD12 LEU A  16      21.061  46.301 -17.501  1.00 89.23           H  
ATOM    255 HD13 LEU A  16      21.552  48.015 -17.334  1.00 89.23           H  
ATOM    256  CD2 LEU A  16      22.723  46.611 -15.327  1.00 89.23           C  
ATOM    257 HD21 LEU A  16      23.340  47.440 -15.672  1.00 89.23           H  
ATOM    258 HD22 LEU A  16      22.942  45.719 -15.914  1.00 89.23           H  
ATOM    259 HD23 LEU A  16      22.948  46.394 -14.283  1.00 89.23           H  
ATOM    260  N   VAL A  17      18.452  46.942 -12.914  1.00 92.71           N  
ATOM    261  H   VAL A  17      18.986  47.437 -12.214  1.00 92.71           H  
ATOM    262  CA  VAL A  17      17.613  45.813 -12.489  1.00 92.71           C  
ATOM    263  HA  VAL A  17      17.812  44.969 -13.149  1.00 92.71           H  
ATOM    264  C   VAL A  17      16.131  46.139 -12.668  1.00 92.71           C  
ATOM    265  CB  VAL A  17      17.942  45.356 -11.056  1.00 92.71           C  
ATOM    266  HB  VAL A  17      17.804  46.187 -10.364  1.00 92.71           H  
ATOM    267  O   VAL A  17      15.423  45.336 -13.269  1.00 92.71           O  
ATOM    268  CG1 VAL A  17      17.041  44.192 -10.639  1.00 92.71           C  
ATOM    269 HG11 VAL A  17      16.006  44.521 -10.554  1.00 92.71           H  
ATOM    270 HG12 VAL A  17      17.097  43.388 -11.374  1.00 92.71           H  
ATOM    271 HG13 VAL A  17      17.370  43.812  -9.672  1.00 92.71           H  
ATOM    272  CG2 VAL A  17      19.382  44.834 -10.939  1.00 92.71           C  
ATOM    273 HG21 VAL A  17      19.503  43.923 -11.525  1.00 92.71           H  
ATOM    274 HG22 VAL A  17      19.604  44.616  -9.894  1.00 92.71           H  
ATOM    275 HG23 VAL A  17      20.096  45.577 -11.293  1.00 92.71           H  
ATOM    276  N   CYS A  18      15.664  47.324 -12.258  1.00 90.04           N  
ATOM    277  H   CYS A  18      16.272  47.945 -11.742  1.00 90.04           H  
ATOM    278  CA  CYS A  18      14.276  47.735 -12.492  1.00 90.04           C  
ATOM    279  HA  CYS A  18      13.617  46.950 -12.121  1.00 90.04           H  
ATOM    280  C   CYS A  18      13.949  47.905 -13.989  1.00 90.04           C  
ATOM    281  CB  CYS A  18      13.958  49.021 -11.718  1.00 90.04           C  
ATOM    282  HB2 CYS A  18      14.671  49.802 -11.983  1.00 90.04           H  
ATOM    283  HB3 CYS A  18      12.954  49.344 -11.995  1.00 90.04           H  
ATOM    284  O   CYS A  18      12.871  47.502 -14.410  1.00 90.04           O  
ATOM    285  SG  CYS A  18      13.979  48.744  -9.925  1.00 90.04           S  
ATOM    286  HG  CYS A  18      12.896  49.473  -9.640  1.00 90.04           H  
ATOM    287  N   ASP A  19      14.857  48.451 -14.810  1.00 87.38           N  
ATOM    288  H   ASP A  19      15.713  48.807 -14.409  1.00 87.38           H  
ATOM    289  CA  ASP A  19      14.689  48.543 -16.272  1.00 87.38           C  
ATOM    290  HA  ASP A  19      13.769  49.077 -16.510  1.00 87.38           H  
ATOM    291  C   ASP A  19      14.592  47.138 -16.896  1.00 87.38           C  
ATOM    292  CB  ASP A  19      15.881  49.263 -16.945  1.00 87.38           C  
ATOM    293  HB2 ASP A  19      16.803  48.794 -16.601  1.00 87.38           H  
ATOM    294  HB3 ASP A  19      15.817  49.072 -18.017  1.00 87.38           H  
ATOM    295  O   ASP A  19      13.758  46.902 -17.767  1.00 87.38           O  
ATOM    296  CG  ASP A  19      16.023  50.786 -16.791  1.00 87.38           C  
ATOM    297  OD1 ASP A  19      15.045  51.549 -16.599  1.00 87.38           O  
ATOM    298  OD2 ASP A  19      17.161  51.287 -16.969  1.00 87.38           O  
ATOM    299  N   SER A  20      15.437  46.198 -16.452  1.00 89.76           N  
ATOM    300  H   SER A  20      16.099  46.454 -15.733  1.00 89.76           H  
ATOM    301  CA  SER A  20      15.462  44.823 -16.971  1.00 89.76           C  
ATOM    302  HA  SER A  20      15.467  44.860 -18.061  1.00 89.76           H  
ATOM    303  C   SER A  20      14.215  44.043 -16.553  1.00 89.76           C  
ATOM    304  CB  SER A  20      16.723  44.076 -16.519  1.00 89.76           C  
ATOM    305  HB2 SER A  20      16.715  43.964 -15.435  1.00 89.76           H  
ATOM    306  HB3 SER A  20      16.729  43.085 -16.974  1.00 89.76           H  
ATOM    307  O   SER A  20      13.614  43.369 -17.383  1.00 89.76           O  
ATOM    308  OG  SER A  20      17.895  44.769 -16.908  1.00 89.76           O  
ATOM    309  HG  SER A  20      17.971  45.528 -16.325  1.00 89.76           H  
ATOM    310  N   ALA A  21      13.786  44.175 -15.296  1.00 88.84           N  
ATOM    311  H   ALA A  21      14.329  44.731 -14.651  1.00 88.84           H  
ATOM    312  CA  ALA A  21      12.564  43.554 -14.795  1.00 88.84           C  
ATOM    313  HA  ALA A  21      12.586  42.488 -15.021  1.00 88.84           H  
ATOM    314  C   ALA A  21      11.317  44.137 -15.475  1.00 88.84           C  
ATOM    315  CB  ALA A  21      12.526  43.722 -13.275  1.00 88.84           C  
ATOM    316  HB1 ALA A  21      13.422  43.275 -12.846  1.00 88.84           H  
ATOM    317  HB2 ALA A  21      12.488  44.780 -13.014  1.00 88.84           H  
ATOM    318  HB3 ALA A  21      11.646  43.219 -12.875  1.00 88.84           H  
ATOM    319  O   ALA A  21      10.448  43.379 -15.889  1.00 88.84           O  
ATOM    320  N   ALA A  22      11.264  45.461 -15.678  1.00 86.09           N  
ATOM    321  H   ALA A  22      11.996  46.044 -15.298  1.00 86.09           H  
ATOM    322  CA  ALA A  22      10.207  46.109 -16.452  1.00 86.09           C  
ATOM    323  HA  ALA A  22       9.248  45.909 -15.974  1.00 86.09           H  
ATOM    324  C   ALA A  22      10.131  45.548 -17.876  1.00 86.09           C  
ATOM    325  CB  ALA A  22      10.446  47.625 -16.481  1.00 86.09           C  
ATOM    326  HB1 ALA A  22       9.667  48.111 -17.068  1.00 86.09           H  
ATOM    327  HB2 ALA A  22      10.427  48.028 -15.468  1.00 86.09           H  
ATOM    328  HB3 ALA A  22      11.414  47.846 -16.931  1.00 86.09           H  
ATOM    329  O   ALA A  22       9.048  45.197 -18.333  1.00 86.09           O  
ATOM    330  N   MET A  23      11.277  45.416 -18.552  1.00 83.96           N  
ATOM    331  H   MET A  23      12.128  45.739 -18.114  1.00 83.96           H  
ATOM    332  CA  MET A  23      11.354  44.901 -19.919  1.00 83.96           C  
ATOM    333  HA  MET A  23      10.744  45.539 -20.559  1.00 83.96           H  
ATOM    334  C   MET A  23      10.813  43.471 -20.038  1.00 83.96           C  
ATOM    335  CB  MET A  23      12.814  44.974 -20.382  1.00 83.96           C  
ATOM    336  HB2 MET A  23      13.204  45.959 -20.127  1.00 83.96           H  
ATOM    337  HB3 MET A  23      13.401  44.219 -19.859  1.00 83.96           H  
ATOM    338  O   MET A  23      10.058  43.190 -20.964  1.00 83.96           O  
ATOM    339  CG  MET A  23      12.983  44.782 -21.893  1.00 83.96           C  
ATOM    340  HG2 MET A  23      12.526  45.635 -22.395  1.00 83.96           H  
ATOM    341  HG3 MET A  23      12.442  43.887 -22.201  1.00 83.96           H  
ATOM    342  SD  MET A  23      14.702  44.617 -22.480  1.00 83.96           S  
ATOM    343  CE  MET A  23      15.594  45.762 -21.389  1.00 83.96           C  
ATOM    344  HE1 MET A  23      16.636  45.823 -21.701  1.00 83.96           H  
ATOM    345  HE2 MET A  23      15.140  46.751 -21.442  1.00 83.96           H  
ATOM    346  HE3 MET A  23      15.554  45.399 -20.362  1.00 83.96           H  
ATOM    347  N   VAL A  24      11.173  42.594 -19.096  1.00 80.73           N  
ATOM    348  H   VAL A  24      11.806  42.902 -18.372  1.00 80.73           H  
ATOM    349  CA  VAL A  24      10.719  41.194 -19.061  1.00 80.73           C  
ATOM    350  HA  VAL A  24      10.835  40.752 -20.051  1.00 80.73           H  
ATOM    351  C   VAL A  24       9.228  41.093 -18.714  1.00 80.73           C  
ATOM    352  CB  VAL A  24      11.600  40.398 -18.083  1.00 80.73           C  
ATOM    353  HB  VAL A  24      11.624  40.911 -17.122  1.00 80.73           H  
ATOM    354  O   VAL A  24       8.495  40.355 -19.362  1.00 80.73           O  
ATOM    355  CG1 VAL A  24      11.085  38.983 -17.859  1.00 80.73           C  
ATOM    356 HG11 VAL A  24      10.093  39.013 -17.407  1.00 80.73           H  
ATOM    357 HG12 VAL A  24      11.031  38.443 -18.804  1.00 80.73           H  
ATOM    358 HG13 VAL A  24      11.758  38.462 -17.178  1.00 80.73           H  
ATOM    359  CG2 VAL A  24      13.036  40.274 -18.614  1.00 80.73           C  
ATOM    360 HG21 VAL A  24      13.468  41.256 -18.801  1.00 80.73           H  
ATOM    361 HG22 VAL A  24      13.032  39.704 -19.544  1.00 80.73           H  
ATOM    362 HG23 VAL A  24      13.649  39.753 -17.879  1.00 80.73           H  
ATOM    363  N   LEU A  25       8.745  41.902 -17.767  1.00 75.37           N  
ATOM    364  H   LEU A  25       9.397  42.480 -17.256  1.00 75.37           H  
ATOM    365  CA  LEU A  25       7.326  41.988 -17.392  1.00 75.37           C  
ATOM    366  HA  LEU A  25       6.919  40.978 -17.345  1.00 75.37           H  
ATOM    367  C   LEU A  25       6.449  42.743 -18.415  1.00 75.37           C  
ATOM    368  CB  LEU A  25       7.238  42.632 -15.996  1.00 75.37           C  
ATOM    369  HB2 LEU A  25       6.205  42.911 -15.791  1.00 75.37           H  
ATOM    370  HB3 LEU A  25       7.830  43.547 -16.004  1.00 75.37           H  
ATOM    371  O   LEU A  25       5.252  42.924 -18.198  1.00 75.37           O  
ATOM    372  CG  LEU A  25       7.718  41.716 -14.857  1.00 75.37           C  
ATOM    373  HG  LEU A  25       8.675  41.260 -15.111  1.00 75.37           H  
ATOM    374  CD1 LEU A  25       7.902  42.534 -13.580  1.00 75.37           C  
ATOM    375 HD11 LEU A  25       6.973  43.052 -13.342  1.00 75.37           H  
ATOM    376 HD12 LEU A  25       8.709  43.251 -13.731  1.00 75.37           H  
ATOM    377 HD13 LEU A  25       8.167  41.874 -12.755  1.00 75.37           H  
ATOM    378  CD2 LEU A  25       6.695  40.618 -14.588  1.00 75.37           C  
ATOM    379 HD21 LEU A  25       6.977  40.042 -13.706  1.00 75.37           H  
ATOM    380 HD22 LEU A  25       5.710  41.056 -14.424  1.00 75.37           H  
ATOM    381 HD23 LEU A  25       6.631  39.940 -15.438  1.00 75.37           H  
ATOM    382  N   GLY A  26       7.019  43.230 -19.523  1.00 73.87           N  
ATOM    383  H   GLY A  26       7.998  43.033 -19.672  1.00 73.87           H  
ATOM    384  CA  GLY A  26       6.294  43.995 -20.544  1.00 73.87           C  
ATOM    385  HA2 GLY A  26       5.387  43.453 -20.813  1.00 73.87           H  
ATOM    386  HA3 GLY A  26       6.928  44.069 -21.428  1.00 73.87           H  
ATOM    387  C   GLY A  26       5.894  45.420 -20.128  1.00 73.87           C  
ATOM    388  O   GLY A  26       5.097  46.065 -20.813  1.00 73.87           O  
ATOM    389  N   HIS A  27       6.442  45.945 -19.030  1.00 75.33           N  
ATOM    390  H   HIS A  27       7.153  45.400 -18.565  1.00 75.33           H  
ATOM    391  CA  HIS A  27       6.233  47.323 -18.593  1.00 75.33           C  
ATOM    392  HA  HIS A  27       5.186  47.572 -18.765  1.00 75.33           H  
ATOM    393  C   HIS A  27       7.088  48.318 -19.393  1.00 75.33           C  
ATOM    394  CB  HIS A  27       6.501  47.459 -17.091  1.00 75.33           C  
ATOM    395  HB2 HIS A  27       7.518  47.128 -16.883  1.00 75.33           H  
ATOM    396  HB3 HIS A  27       6.433  48.512 -16.819  1.00 75.33           H  
ATOM    397  O   HIS A  27       8.248  48.072 -19.719  1.00 75.33           O  
ATOM    398  CG  HIS A  27       5.549  46.688 -16.213  1.00 75.33           C  
ATOM    399  CD2 HIS A  27       5.896  45.771 -15.261  1.00 75.33           C  
ATOM    400  HD2 HIS A  27       6.898  45.442 -15.029  1.00 75.33           H  
ATOM    401  ND1 HIS A  27       4.175  46.789 -16.190  1.00 75.33           N  
ATOM    402  HD1 HIS A  27       3.598  47.310 -16.834  1.00 75.33           H  
ATOM    403  CE1 HIS A  27       3.714  45.947 -15.247  1.00 75.33           C  
ATOM    404  HE1 HIS A  27       2.674  45.771 -15.014  1.00 75.33           H  
ATOM    405  NE2 HIS A  27       4.731  45.327 -14.640  1.00 75.33           N  
ATOM    406  N   ALA A  28       6.519  49.492 -19.677  1.00 70.45           N  
ATOM    407  H   ALA A  28       5.568  49.647 -19.375  1.00 70.45           H  
ATOM    408  CA  ALA A  28       7.148  50.490 -20.544  1.00 70.45           C  
ATOM    409  HA  ALA A  28       7.523  49.978 -21.430  1.00 70.45           H  
ATOM    410  C   ALA A  28       8.353  51.218 -19.914  1.00 70.45           C  
ATOM    411  CB  ALA A  28       6.067  51.483 -20.986  1.00 70.45           C  
ATOM    412  HB1 ALA A  28       6.500  52.202 -21.681  1.00 70.45           H  
ATOM    413  HB2 ALA A  28       5.675  52.017 -20.119  1.00 70.45           H  
ATOM    414  HB3 ALA A  28       5.257  50.951 -21.485  1.00 70.45           H  
ATOM    415  O   ALA A  28       9.209  51.704 -20.655  1.00 70.45           O  
ATOM    416  N   ASP A  29       8.426  51.333 -18.580  1.00 72.59           N  
ATOM    417  H   ASP A  29       7.719  50.896 -18.007  1.00 72.59           H  
ATOM    418  CA  ASP A  29       9.598  51.883 -17.891  1.00 72.59           C  
ATOM    419  HA  ASP A  29      10.473  51.498 -18.415  1.00 72.59           H  
ATOM    420  C   ASP A  29       9.728  51.410 -16.429  1.00 72.59           C  
ATOM    421  CB  ASP A  29       9.639  53.421 -18.022  1.00 72.59           C  
ATOM    422  HB2 ASP A  29       9.200  53.735 -18.969  1.00 72.59           H  
ATOM    423  HB3 ASP A  29      10.688  53.714 -18.060  1.00 72.59           H  
ATOM    424  O   ASP A  29       8.756  50.999 -15.797  1.00 72.59           O  
ATOM    425  CG  ASP A  29       8.991  54.206 -16.884  1.00 72.59           C  
ATOM    426  OD1 ASP A  29       9.670  54.407 -15.856  1.00 72.59           O  
ATOM    427  OD2 ASP A  29       7.919  54.820 -17.076  1.00 72.59           O  
ATOM    428  N   ALA A  30      10.942  51.506 -15.877  1.00 73.79           N  
ATOM    429  H   ALA A  30      11.700  51.841 -16.454  1.00 73.79           H  
ATOM    430  CA  ALA A  30      11.297  51.051 -14.530  1.00 73.79           C  
ATOM    431  HA  ALA A  30      11.186  49.967 -14.486  1.00 73.79           H  
ATOM    432  C   ALA A  30      10.464  51.633 -13.374  1.00 73.79           C  
ATOM    433  CB  ALA A  30      12.772  51.393 -14.313  1.00 73.79           C  
ATOM    434  HB1 ALA A  30      12.954  52.446 -14.525  1.00 73.79           H  
ATOM    435  HB2 ALA A  30      13.057  51.188 -13.281  1.00 73.79           H  
ATOM    436  HB3 ALA A  30      13.380  50.774 -14.971  1.00 73.79           H  
ATOM    437  O   ALA A  30      10.443  51.033 -12.303  1.00 73.79           O  
ATOM    438  N   ARG A  31       9.769  52.767 -13.544  1.00 72.33           N  
ATOM    439  H   ARG A  31       9.801  53.214 -14.449  1.00 72.33           H  
ATOM    440  CA  ARG A  31       8.863  53.325 -12.518  1.00 72.33           C  
ATOM    441  HA  ARG A  31       9.404  53.423 -11.577  1.00 72.33           H  
ATOM    442  C   ARG A  31       7.679  52.406 -12.206  1.00 72.33           C  
ATOM    443  CB  ARG A  31       8.342  54.700 -12.959  1.00 72.33           C  
ATOM    444  HB2 ARG A  31       7.879  54.598 -13.940  1.00 72.33           H  
ATOM    445  HB3 ARG A  31       7.573  55.030 -12.261  1.00 72.33           H  
ATOM    446  O   ARG A  31       7.069  52.568 -11.155  1.00 72.33           O  
ATOM    447  CG  ARG A  31       9.449  55.766 -12.989  1.00 72.33           C  
ATOM    448  HG2 ARG A  31      10.308  55.412 -13.559  1.00 72.33           H  
ATOM    449  HG3 ARG A  31       9.777  55.956 -11.967  1.00 72.33           H  
ATOM    450  CD  ARG A  31       8.949  57.079 -13.603  1.00 72.33           C  
ATOM    451  HD2 ARG A  31       9.729  57.831 -13.483  1.00 72.33           H  
ATOM    452  HD3 ARG A  31       8.058  57.400 -13.063  1.00 72.33           H  
ATOM    453  NE  ARG A  31       8.640  56.919 -15.034  1.00 72.33           N  
ATOM    454  HE  ARG A  31       8.789  55.998 -15.420  1.00 72.33           H  
ATOM    455  NH1 ARG A  31       7.916  59.044 -15.484  1.00 72.33           N  
ATOM    456 HH11 ARG A  31       7.489  59.698 -16.126  1.00 72.33           H  
ATOM    457 HH12 ARG A  31       8.089  59.271 -14.516  1.00 72.33           H  
ATOM    458  NH2 ARG A  31       7.851  57.492 -17.080  1.00 72.33           N  
ATOM    459 HH21 ARG A  31       7.876  56.501 -17.269  1.00 72.33           H  
ATOM    460 HH22 ARG A  31       7.369  58.110 -17.717  1.00 72.33           H  
ATOM    461  CZ  ARG A  31       8.143  57.815 -15.859  1.00 72.33           C  
ATOM    462  N   SER A  32       7.366  51.457 -13.090  1.00 72.35           N  
ATOM    463  H   SER A  32       7.869  51.424 -13.965  1.00 72.35           H  
ATOM    464  CA  SER A  32       6.389  50.390 -12.843  1.00 72.35           C  
ATOM    465  HA  SER A  32       5.480  50.822 -12.426  1.00 72.35           H  
ATOM    466  C   SER A  32       6.883  49.330 -11.851  1.00 72.35           C  
ATOM    467  CB  SER A  32       6.043  49.684 -14.160  1.00 72.35           C  
ATOM    468  HB2 SER A  32       5.212  48.998 -13.997  1.00 72.35           H  
ATOM    469  HB3 SER A  32       6.906  49.110 -14.498  1.00 72.35           H  
ATOM    470  O   SER A  32       6.069  48.567 -11.350  1.00 72.35           O  
ATOM    471  OG  SER A  32       5.694  50.625 -15.162  1.00 72.35           O  
ATOM    472  HG  SER A  32       5.005  51.188 -14.802  1.00 72.35           H  
ATOM    473  N   ILE A  33       8.192  49.270 -11.575  1.00 83.12           N  
ATOM    474  H   ILE A  33       8.804  49.970 -11.969  1.00 83.12           H  
ATOM    475  CA  ILE A  33       8.827  48.247 -10.739  1.00 83.12           C  
ATOM    476  HA  ILE A  33       8.139  47.412 -10.609  1.00 83.12           H  
ATOM    477  C   ILE A  33       9.165  48.839  -9.363  1.00 83.12           C  
ATOM    478  CB  ILE A  33      10.078  47.680 -11.445  1.00 83.12           C  
ATOM    479  HB  ILE A  33      10.786  48.493 -11.602  1.00 83.12           H  
ATOM    480  O   ILE A  33      10.105  49.635  -9.251  1.00 83.12           O  
ATOM    481  CG1 ILE A  33       9.754  47.092 -12.832  1.00 83.12           C  
ATOM    482 HG12 ILE A  33       9.408  47.894 -13.484  1.00 83.12           H  
ATOM    483 HG13 ILE A  33      10.676  46.696 -13.257  1.00 83.12           H  
ATOM    484  CG2 ILE A  33      10.782  46.629 -10.569  1.00 83.12           C  
ATOM    485 HG21 ILE A  33      11.204  47.109  -9.686  1.00 83.12           H  
ATOM    486 HG22 ILE A  33      10.078  45.863 -10.243  1.00 83.12           H  
ATOM    487 HG23 ILE A  33      11.594  46.157 -11.122  1.00 83.12           H  
ATOM    488  CD1 ILE A  33       8.705  45.977 -12.851  1.00 83.12           C  
ATOM    489 HD11 ILE A  33       8.981  45.179 -12.162  1.00 83.12           H  
ATOM    490 HD12 ILE A  33       7.721  46.367 -12.591  1.00 83.12           H  
ATOM    491 HD13 ILE A  33       8.667  45.558 -13.856  1.00 83.12           H  
ATOM    492  N   PRO A  34       8.453  48.450  -8.290  1.00 77.36           N  
ATOM    493  CA  PRO A  34       8.825  48.805  -6.930  1.00 77.36           C  
ATOM    494  HA  PRO A  34       8.866  49.891  -6.843  1.00 77.36           H  
ATOM    495  C   PRO A  34      10.189  48.191  -6.608  1.00 77.36           C  
ATOM    496  CB  PRO A  34       7.713  48.258  -6.018  1.00 77.36           C  
ATOM    497  HB2 PRO A  34       8.037  47.348  -5.512  1.00 77.36           H  
ATOM    498  HB3 PRO A  34       7.402  48.999  -5.281  1.00 77.36           H  
ATOM    499  O   PRO A  34      10.353  46.975  -6.645  1.00 77.36           O  
ATOM    500  CG  PRO A  34       6.568  47.912  -6.968  1.00 77.36           C  
ATOM    501  HG2 PRO A  34       5.978  47.069  -6.607  1.00 77.36           H  
ATOM    502  HG3 PRO A  34       5.936  48.788  -7.117  1.00 77.36           H  
ATOM    503  CD  PRO A  34       7.292  47.581  -8.267  1.00 77.36           C  
ATOM    504  HD2 PRO A  34       7.644  46.550  -8.253  1.00 77.36           H  
ATOM    505  HD3 PRO A  34       6.623  47.749  -9.111  1.00 77.36           H  
ATOM    506  N   ALA A  35      11.174  49.018  -6.255  1.00 78.86           N  
ATOM    507  H   ALA A  35      11.003  50.012  -6.316  1.00 78.86           H  
ATOM    508  CA  ALA A  35      12.544  48.562  -6.001  1.00 78.86           C  
ATOM    509  HA  ALA A  35      12.929  48.106  -6.913  1.00 78.86           H  
ATOM    510  C   ALA A  35      12.650  47.506  -4.877  1.00 78.86           C  
ATOM    511  CB  ALA A  35      13.383  49.804  -5.682  1.00 78.86           C  
ATOM    512  HB1 ALA A  35      14.404  49.502  -5.450  1.00 78.86           H  
ATOM    513  HB2 ALA A  35      13.398  50.473  -6.542  1.00 78.86           H  
ATOM    514  HB3 ALA A  35      12.972  50.324  -4.817  1.00 78.86           H  
ATOM    515  O   ALA A  35      13.534  46.653  -4.901  1.00 78.86           O  
ATOM    516  N   ALA A  36      11.736  47.555  -3.903  1.00 74.84           N  
ATOM    517  H   ALA A  36      11.034  48.278  -3.954  1.00 74.84           H  
ATOM    518  CA  ALA A  36      11.621  46.584  -2.814  1.00 74.84           C  
ATOM    519  HA  ALA A  36      12.563  46.045  -2.715  1.00 74.84           H  
ATOM    520  C   ALA A  36      10.534  45.512  -3.043  1.00 74.84           C  
ATOM    521  CB  ALA A  36      11.394  47.367  -1.513  1.00 74.84           C  
ATOM    522  HB1 ALA A  36      11.374  46.675  -0.671  1.00 74.84           H  
ATOM    523  HB2 ALA A  36      12.202  48.083  -1.359  1.00 74.84           H  
ATOM    524  HB3 ALA A  36      10.441  47.893  -1.553  1.00 74.84           H  
ATOM    525  O   ALA A  36      10.367  44.644  -2.193  1.00 74.84           O  
ATOM    526  N   GLY A  37       9.794  45.561  -4.157  1.00 74.88           N  
ATOM    527  H   GLY A  37      10.074  46.186  -4.900  1.00 74.88           H  
ATOM    528  CA  GLY A  37       8.787  44.551  -4.490  1.00 74.88           C  
ATOM    529  HA2 GLY A  37       8.144  44.377  -3.628  1.00 74.88           H  
ATOM    530  HA3 GLY A  37       8.170  44.894  -5.321  1.00 74.88           H  
ATOM    531  C   GLY A  37       9.449  43.238  -4.897  1.00 74.88           C  
ATOM    532  O   GLY A  37      10.470  43.254  -5.590  1.00 74.88           O  
ATOM    533  N   ALA A  38       8.895  42.106  -4.462  1.00 75.11           N  
ATOM    534  H   ALA A  38       8.044  42.124  -3.918  1.00 75.11           H  
ATOM    535  CA  ALA A  38       9.443  40.810  -4.828  1.00 75.11           C  
ATOM    536  HA  ALA A  38      10.527  40.893  -4.758  1.00 75.11           H  
ATOM    537  C   ALA A  38       9.088  40.452  -6.277  1.00 75.11           C  
ATOM    538  CB  ALA A  38       9.006  39.741  -3.825  1.00 75.11           C  
ATOM    539  HB1 ALA A  38       9.521  38.804  -4.038  1.00 75.11           H  
ATOM    540  HB2 ALA A  38       7.931  39.579  -3.902  1.00 75.11           H  
ATOM    541  HB3 ALA A  38       9.249  40.057  -2.810  1.00 75.11           H  
ATOM    542  O   ALA A  38       7.954  40.638  -6.711  1.00 75.11           O  
ATOM    543  N   PHE A  39      10.042  39.898  -7.025  1.00 79.00           N  
ATOM    544  H   PHE A  39      10.960  39.795  -6.617  1.00 79.00           H  
ATOM    545  CA  PHE A  39       9.865  39.554  -8.437  1.00 79.00           C  
ATOM    546  HA  PHE A  39       9.661  40.467  -8.996  1.00 79.00           H  
ATOM    547  C   PHE A  39       8.655  38.632  -8.672  1.00 79.00           C  
ATOM    548  CB  PHE A  39      11.172  38.935  -8.957  1.00 79.00           C  
ATOM    549  HB2 PHE A  39      11.453  38.103  -8.312  1.00 79.00           H  
ATOM    550  HB3 PHE A  39      10.998  38.525  -9.952  1.00 79.00           H  
ATOM    551  O   PHE A  39       7.888  38.865  -9.603  1.00 79.00           O  
ATOM    552  CG  PHE A  39      12.333  39.908  -9.075  1.00 79.00           C  
ATOM    553  CD1 PHE A  39      12.218  41.040  -9.905  1.00 79.00           C  
ATOM    554  HD1 PHE A  39      11.299  41.228 -10.440  1.00 79.00           H  
ATOM    555  CD2 PHE A  39      13.545  39.667  -8.398  1.00 79.00           C  
ATOM    556  HD2 PHE A  39      13.654  38.792  -7.774  1.00 79.00           H  
ATOM    557  CE1 PHE A  39      13.298  41.927 -10.044  1.00 79.00           C  
ATOM    558  HE1 PHE A  39      13.199  42.800 -10.671  1.00 79.00           H  
ATOM    559  CE2 PHE A  39      14.628  40.549  -8.548  1.00 79.00           C  
ATOM    560  HE2 PHE A  39      15.556  40.357  -8.031  1.00 79.00           H  
ATOM    561  CZ  PHE A  39      14.504  41.678  -9.370  1.00 79.00           C  
ATOM    562  HZ  PHE A  39      15.340  42.354  -9.483  1.00 79.00           H  
ATOM    563  N   LYS A  40       8.425  37.656  -7.783  1.00 65.29           N  
ATOM    564  H   LYS A  40       9.083  37.552  -7.025  1.00 65.29           H  
ATOM    565  CA  LYS A  40       7.255  36.763  -7.831  1.00 65.29           C  
ATOM    566  HA  LYS A  40       7.270  36.217  -8.774  1.00 65.29           H  
ATOM    567  C   LYS A  40       5.926  37.532  -7.795  1.00 65.29           C  
ATOM    568  CB  LYS A  40       7.348  35.763  -6.666  1.00 65.29           C  
ATOM    569  HB2 LYS A  40       8.296  35.229  -6.728  1.00 65.29           H  
ATOM    570  HB3 LYS A  40       7.319  36.313  -5.726  1.00 65.29           H  
ATOM    571  O   LYS A  40       5.045  37.250  -8.600  1.00 65.29           O  
ATOM    572  CG  LYS A  40       6.201  34.741  -6.688  1.00 65.29           C  
ATOM    573  HG2 LYS A  40       5.245  35.264  -6.706  1.00 65.29           H  
ATOM    574  HG3 LYS A  40       6.280  34.123  -7.582  1.00 65.29           H  
ATOM    575  CD  LYS A  40       6.224  33.855  -5.439  1.00 65.29           C  
ATOM    576  HD2 LYS A  40       7.126  33.243  -5.435  1.00 65.29           H  
ATOM    577  HD3 LYS A  40       6.215  34.497  -4.559  1.00 65.29           H  
ATOM    578  CE  LYS A  40       4.974  32.969  -5.437  1.00 65.29           C  
ATOM    579  HE2 LYS A  40       5.048  32.245  -6.249  1.00 65.29           H  
ATOM    580  HE3 LYS A  40       4.113  33.607  -5.639  1.00 65.29           H  
ATOM    581  NZ  LYS A  40       4.788  32.291  -4.132  1.00 65.29           N  
ATOM    582  HZ1 LYS A  40       5.570  31.688  -3.921  1.00 65.29           H  
ATOM    583  HZ2 LYS A  40       3.936  31.749  -4.132  1.00 65.29           H  
ATOM    584  HZ3 LYS A  40       4.709  32.986  -3.402  1.00 65.29           H  
ATOM    585  N   ASP A  41       5.798  38.513  -6.904  1.00 70.42           N  
ATOM    586  H   ASP A  41       6.569  38.713  -6.283  1.00 70.42           H  
ATOM    587  CA  ASP A  41       4.560  39.287  -6.716  1.00 70.42           C  
ATOM    588  HA  ASP A  41       3.714  38.601  -6.696  1.00 70.42           H  
ATOM    589  C   ASP A  41       4.327  40.283  -7.862  1.00 70.42           C  
ATOM    590  CB  ASP A  41       4.604  40.026  -5.370  1.00 70.42           C  
ATOM    591  HB2 ASP A  41       3.644  40.517  -5.207  1.00 70.42           H  
ATOM    592  HB3 ASP A  41       5.371  40.799  -5.421  1.00 70.42           H  
ATOM    593  O   ASP A  41       3.196  40.672  -8.144  1.00 70.42           O  
ATOM    594  CG  ASP A  41       4.895  39.113  -4.173  1.00 70.42           C  
ATOM    595  OD1 ASP A  41       4.538  37.911  -4.225  1.00 70.42           O  
ATOM    596  OD2 ASP A  41       5.544  39.619  -3.233  1.00 70.42           O  
ATOM    597  N   LEU A  42       5.400  40.653  -8.568  1.00 71.41           N  
ATOM    598  H   LEU A  42       6.299  40.322  -8.249  1.00 71.41           H  
ATOM    599  CA  LEU A  42       5.345  41.416  -9.815  1.00 71.41           C  
ATOM    600  HA  LEU A  42       4.553  42.160  -9.727  1.00 71.41           H  
ATOM    601  C   LEU A  42       4.954  40.557 -11.030  1.00 71.41           C  
ATOM    602  CB  LEU A  42       6.690  42.138 -10.030  1.00 71.41           C  
ATOM    603  HB2 LEU A  42       6.635  42.699 -10.963  1.00 71.41           H  
ATOM    604  HB3 LEU A  42       7.473  41.388 -10.135  1.00 71.41           H  
ATOM    605  O   LEU A  42       4.778  41.107 -12.111  1.00 71.41           O  
ATOM    606  CG  LEU A  42       7.075  43.113  -8.903  1.00 71.41           C  
ATOM    607  HG  LEU A  42       7.044  42.608  -7.938  1.00 71.41           H  
ATOM    608  CD1 LEU A  42       8.499  43.627  -9.121  1.00 71.41           C  
ATOM    609 HD11 LEU A  42       9.194  42.788  -9.081  1.00 71.41           H  
ATOM    610 HD12 LEU A  42       8.566  44.109 -10.097  1.00 71.41           H  
ATOM    611 HD13 LEU A  42       8.764  44.331  -8.333  1.00 71.41           H  
ATOM    612  CD2 LEU A  42       6.129  44.312  -8.832  1.00 71.41           C  
ATOM    613 HD21 LEU A  42       6.362  44.893  -7.939  1.00 71.41           H  
ATOM    614 HD22 LEU A  42       5.099  43.971  -8.726  1.00 71.41           H  
ATOM    615 HD23 LEU A  42       6.215  44.922  -9.731  1.00 71.41           H  
ATOM    616  N   GLY A  43       4.804  39.237 -10.867  1.00 68.59           N  
ATOM    617  H   GLY A  43       4.919  38.856  -9.939  1.00 68.59           H  
ATOM    618  CA  GLY A  43       4.435  38.305 -11.936  1.00 68.59           C  
ATOM    619  HA2 GLY A  43       3.824  38.819 -12.677  1.00 68.59           H  
ATOM    620  HA3 GLY A  43       3.839  37.503 -11.499  1.00 68.59           H  
ATOM    621  C   GLY A  43       5.615  37.656 -12.665  1.00 68.59           C  
ATOM    622  O   GLY A  43       5.404  37.049 -13.711  1.00 68.59           O  
ATOM    623  N   VAL A  44       6.845  37.759 -12.144  1.00 71.94           N  
ATOM    624  H   VAL A  44       6.958  38.245 -11.266  1.00 71.94           H  
ATOM    625  CA  VAL A  44       8.023  37.097 -12.732  1.00 71.94           C  
ATOM    626  HA  VAL A  44       8.011  37.267 -13.809  1.00 71.94           H  
ATOM    627  C   VAL A  44       7.930  35.589 -12.491  1.00 71.94           C  
ATOM    628  CB  VAL A  44       9.344  37.675 -12.183  1.00 71.94           C  
ATOM    629  HB  VAL A  44       9.382  37.503 -11.108  1.00 71.94           H  
ATOM    630  O   VAL A  44       8.235  35.097 -11.403  1.00 71.94           O  
ATOM    631  CG1 VAL A  44      10.595  37.031 -12.789  1.00 71.94           C  
ATOM    632 HG11 VAL A  44      11.487  37.488 -12.360  1.00 71.94           H  
ATOM    633 HG12 VAL A  44      10.612  37.189 -13.868  1.00 71.94           H  
ATOM    634 HG13 VAL A  44      10.609  35.962 -12.577  1.00 71.94           H  
ATOM    635  CG2 VAL A  44       9.465  39.181 -12.459  1.00 71.94           C  
ATOM    636 HG21 VAL A  44       9.397  39.365 -13.532  1.00 71.94           H  
ATOM    637 HG22 VAL A  44      10.418  39.559 -12.089  1.00 71.94           H  
ATOM    638 HG23 VAL A  44       8.660  39.716 -11.954  1.00 71.94           H  
ATOM    639  N   ASP A  45       7.507  34.858 -13.522  1.00 50.73           N  
ATOM    640  H   ASP A  45       7.164  35.347 -14.336  1.00 50.73           H  
ATOM    641  CA  ASP A  45       7.559  33.396 -13.569  1.00 50.73           C  
ATOM    642  HA  ASP A  45       7.241  33.026 -12.594  1.00 50.73           H  
ATOM    643  C   ASP A  45       8.993  32.862 -13.792  1.00 50.73           C  
ATOM    644  CB  ASP A  45       6.531  32.870 -14.594  1.00 50.73           C  
ATOM    645  HB2 ASP A  45       6.429  31.794 -14.454  1.00 50.73           H  
ATOM    646  HB3 ASP A  45       5.562  33.315 -14.370  1.00 50.73           H  
ATOM    647  O   ASP A  45       9.961  33.618 -13.885  1.00 50.73           O  
ATOM    648  CG  ASP A  45       6.875  33.123 -16.070  1.00 50.73           C  
ATOM    649  OD1 ASP A  45       8.074  33.039 -16.423  1.00 50.73           O  
ATOM    650  OD2 ASP A  45       5.932  33.313 -16.862  1.00 50.73           O  
ATOM    651  N   SER A  46       9.157  31.538 -13.874  1.00 47.39           N  
ATOM    652  H   SER A  46       8.351  30.940 -13.761  1.00 47.39           H  
ATOM    653  CA  SER A  46      10.473  30.905 -14.054  1.00 47.39           C  
ATOM    654  HA  SER A  46      11.133  31.256 -13.261  1.00 47.39           H  
ATOM    655  C   SER A  46      11.154  31.224 -15.393  1.00 47.39           C  
ATOM    656  CB  SER A  46      10.352  29.385 -13.929  1.00 47.39           C  
ATOM    657  HB2 SER A  46       9.741  29.001 -14.746  1.00 47.39           H  
ATOM    658  HB3 SER A  46      11.346  28.942 -13.992  1.00 47.39           H  
ATOM    659  O   SER A  46      12.383  31.251 -15.447  1.00 47.39           O  
ATOM    660  OG  SER A  46       9.759  29.030 -12.693  1.00 47.39           O  
ATOM    661  HG  SER A  46       9.756  28.074 -12.616  1.00 47.39           H  
ATOM    662  N   LEU A  47      10.400  31.467 -16.471  1.00 49.76           N  
ATOM    663  H   LEU A  47       9.414  31.644 -16.339  1.00 49.76           H  
ATOM    664  CA  LEU A  47      10.972  31.858 -17.763  1.00 49.76           C  
ATOM    665  HA  LEU A  47      11.848  31.240 -17.958  1.00 49.76           H  
ATOM    666  C   LEU A  47      11.436  33.314 -17.695  1.00 49.76           C  
ATOM    667  CB  LEU A  47       9.936  31.624 -18.881  1.00 49.76           C  
ATOM    668  HB2 LEU A  47       9.043  32.207 -18.659  1.00 49.76           H  
ATOM    669  HB3 LEU A  47       9.654  30.571 -18.883  1.00 49.76           H  
ATOM    670  O   LEU A  47      12.589  33.610 -18.010  1.00 49.76           O  
ATOM    671  CG  LEU A  47      10.428  32.016 -20.288  1.00 49.76           C  
ATOM    672  HG  LEU A  47      10.717  33.067 -20.297  1.00 49.76           H  
ATOM    673  CD1 LEU A  47      11.621  31.169 -20.741  1.00 49.76           C  
ATOM    674 HD11 LEU A  47      11.887  31.439 -21.763  1.00 49.76           H  
ATOM    675 HD12 LEU A  47      11.372  30.108 -20.694  1.00 49.76           H  
ATOM    676 HD13 LEU A  47      12.482  31.374 -20.105  1.00 49.76           H  
ATOM    677  CD2 LEU A  47       9.299  31.823 -21.300  1.00 49.76           C  
ATOM    678 HD21 LEU A  47       8.448  32.438 -21.007  1.00 49.76           H  
ATOM    679 HD22 LEU A  47       9.634  32.148 -22.285  1.00 49.76           H  
ATOM    680 HD23 LEU A  47       8.995  30.777 -21.334  1.00 49.76           H  
ATOM    681  N   MET A  48      10.579  34.194 -17.177  1.00 66.43           N  
ATOM    682  H   MET A  48       9.659  33.861 -16.923  1.00 66.43           H  
ATOM    683  CA  MET A  48      10.907  35.591 -16.905  1.00 66.43           C  
ATOM    684  HA  MET A  48      11.163  36.083 -17.843  1.00 66.43           H  
ATOM    685  C   MET A  48      12.109  35.727 -15.955  1.00 66.43           C  
ATOM    686  CB  MET A  48       9.677  36.276 -16.304  1.00 66.43           C  
ATOM    687  HB2 MET A  48       9.311  35.703 -15.452  1.00 66.43           H  
ATOM    688  HB3 MET A  48       9.970  37.264 -15.948  1.00 66.43           H  
ATOM    689  O   MET A  48      12.968  36.586 -16.154  1.00 66.43           O  
ATOM    690  CG  MET A  48       8.542  36.467 -17.307  1.00 66.43           C  
ATOM    691  HG2 MET A  48       8.098  35.503 -17.554  1.00 66.43           H  
ATOM    692  HG3 MET A  48       8.945  36.911 -18.218  1.00 66.43           H  
ATOM    693  SD  MET A  48       7.269  37.564 -16.644  1.00 66.43           S  
ATOM    694  CE  MET A  48       6.317  37.881 -18.147  1.00 66.43           C  
ATOM    695  HE1 MET A  48       6.966  38.318 -18.907  1.00 66.43           H  
ATOM    696  HE2 MET A  48       5.504  38.571 -17.922  1.00 66.43           H  
ATOM    697  HE3 MET A  48       5.906  36.942 -18.516  1.00 66.43           H  
ATOM    698  N   ALA A  49      12.239  34.850 -14.957  1.00 65.60           N  
ATOM    699  H   ALA A  49      11.468  34.225 -14.772  1.00 65.60           H  
ATOM    700  CA  ALA A  49      13.389  34.819 -14.058  1.00 65.60           C  
ATOM    701  HA  ALA A  49      13.461  35.796 -13.578  1.00 65.60           H  
ATOM    702  C   ALA A  49      14.709  34.561 -14.812  1.00 65.60           C  
ATOM    703  CB  ALA A  49      13.136  33.760 -12.978  1.00 65.60           C  
ATOM    704  HB1 ALA A  49      14.009  33.670 -12.332  1.00 65.60           H  
ATOM    705  HB2 ALA A  49      12.954  32.790 -13.440  1.00 65.60           H  
ATOM    706  HB3 ALA A  49      12.268  34.037 -12.379  1.00 65.60           H  
ATOM    707  O   ALA A  49      15.708  35.255 -14.593  1.00 65.60           O  
ATOM    708  N   VAL A  50      14.706  33.605 -15.749  1.00 61.09           N  
ATOM    709  H   VAL A  50      13.850  33.090 -15.897  1.00 61.09           H  
ATOM    710  CA  VAL A  50      15.864  33.300 -16.604  1.00 61.09           C  
ATOM    711  HA  VAL A  50      16.745  33.229 -15.967  1.00 61.09           H  
ATOM    712  C   VAL A  50      16.135  34.425 -17.609  1.00 61.09           C  
ATOM    713  CB  VAL A  50      15.681  31.936 -17.302  1.00 61.09           C  
ATOM    714  HB  VAL A  50      14.718  31.910 -17.812  1.00 61.09           H  
ATOM    715  O   VAL A  50      17.299  34.772 -17.827  1.00 61.09           O  
ATOM    716  CG1 VAL A  50      16.784  31.650 -18.332  1.00 61.09           C  
ATOM    717 HG11 VAL A  50      16.684  32.335 -19.174  1.00 61.09           H  
ATOM    718 HG12 VAL A  50      17.765  31.766 -17.871  1.00 61.09           H  
ATOM    719 HG13 VAL A  50      16.674  30.635 -18.714  1.00 61.09           H  
ATOM    720  CG2 VAL A  50      15.731  30.801 -16.272  1.00 61.09           C  
ATOM    721 HG21 VAL A  50      15.565  29.847 -16.772  1.00 61.09           H  
ATOM    722 HG22 VAL A  50      14.945  30.931 -15.528  1.00 61.09           H  
ATOM    723 HG23 VAL A  50      16.695  30.783 -15.764  1.00 61.09           H  
ATOM    724  N   GLU A  51      15.104  35.042 -18.189  1.00 65.41           N  
ATOM    725  H   GLU A  51      14.172  34.696 -18.015  1.00 65.41           H  
ATOM    726  CA  GLU A  51      15.259  36.194 -19.088  1.00 65.41           C  
ATOM    727  HA  GLU A  51      15.953  35.927 -19.885  1.00 65.41           H  
ATOM    728  C   GLU A  51      15.856  37.412 -18.373  1.00 65.41           C  
ATOM    729  CB  GLU A  51      13.923  36.571 -19.740  1.00 65.41           C  
ATOM    730  HB2 GLU A  51      13.156  36.683 -18.974  1.00 65.41           H  
ATOM    731  HB3 GLU A  51      14.058  37.530 -20.241  1.00 65.41           H  
ATOM    732  O   GLU A  51      16.811  38.011 -18.877  1.00 65.41           O  
ATOM    733  CG  GLU A  51      13.480  35.543 -20.792  1.00 65.41           C  
ATOM    734  HG2 GLU A  51      14.328  35.338 -21.445  1.00 65.41           H  
ATOM    735  HG3 GLU A  51      13.206  34.608 -20.303  1.00 65.41           H  
ATOM    736  CD  GLU A  51      12.307  36.045 -21.645  1.00 65.41           C  
ATOM    737  OE1 GLU A  51      12.189  35.545 -22.788  1.00 65.41           O  
ATOM    738  OE2 GLU A  51      11.593  36.966 -21.191  1.00 65.41           O  
ATOM    739  N   LEU A  52      15.380  37.728 -17.164  1.00 78.94           N  
ATOM    740  H   LEU A  52      14.580  37.213 -16.826  1.00 78.94           H  
ATOM    741  CA  LEU A  52      15.918  38.796 -16.318  1.00 78.94           C  
ATOM    742  HA  LEU A  52      15.863  39.732 -16.874  1.00 78.94           H  
ATOM    743  C   LEU A  52      17.395  38.540 -15.987  1.00 78.94           C  
ATOM    744  CB  LEU A  52      15.034  38.911 -15.059  1.00 78.94           C  
ATOM    745  HB2 LEU A  52      14.979  37.935 -14.577  1.00 78.94           H  
ATOM    746  HB3 LEU A  52      14.026  39.176 -15.376  1.00 78.94           H  
ATOM    747  O   LEU A  52      18.239  39.422 -16.172  1.00 78.94           O  
ATOM    748  CG  LEU A  52      15.508  39.936 -14.012  1.00 78.94           C  
ATOM    749  HG  LEU A  52      16.446  39.598 -13.571  1.00 78.94           H  
ATOM    750  CD1 LEU A  52      15.718  41.327 -14.611  1.00 78.94           C  
ATOM    751 HD11 LEU A  52      15.886  42.055 -13.817  1.00 78.94           H  
ATOM    752 HD12 LEU A  52      14.833  41.604 -15.184  1.00 78.94           H  
ATOM    753 HD13 LEU A  52      16.588  41.319 -15.268  1.00 78.94           H  
ATOM    754  CD2 LEU A  52      14.470  40.065 -12.899  1.00 78.94           C  
ATOM    755 HD21 LEU A  52      14.256  39.086 -12.470  1.00 78.94           H  
ATOM    756 HD22 LEU A  52      13.541  40.477 -13.294  1.00 78.94           H  
ATOM    757 HD23 LEU A  52      14.850  40.712 -12.109  1.00 78.94           H  
ATOM    758  N   ARG A  53      17.735  37.308 -15.587  1.00 73.96           N  
ATOM    759  H   ARG A  53      16.989  36.642 -15.447  1.00 73.96           H  
ATOM    760  CA  ARG A  53      19.123  36.869 -15.374  1.00 73.96           C  
ATOM    761  HA  ARG A  53      19.564  37.483 -14.590  1.00 73.96           H  
ATOM    762  C   ARG A  53      19.972  37.078 -16.627  1.00 73.96           C  
ATOM    763  CB  ARG A  53      19.088  35.403 -14.904  1.00 73.96           C  
ATOM    764  HB2 ARG A  53      18.641  34.773 -15.674  1.00 73.96           H  
ATOM    765  HB3 ARG A  53      18.431  35.354 -14.036  1.00 73.96           H  
ATOM    766  O   ARG A  53      21.051  37.665 -16.543  1.00 73.96           O  
ATOM    767  CG  ARG A  53      20.429  34.787 -14.480  1.00 73.96           C  
ATOM    768  HG2 ARG A  53      20.941  35.473 -13.806  1.00 73.96           H  
ATOM    769  HG3 ARG A  53      20.179  33.889 -13.916  1.00 73.96           H  
ATOM    770  CD  ARG A  53      21.406  34.375 -15.593  1.00 73.96           C  
ATOM    771  HD2 ARG A  53      22.355  34.120 -15.122  1.00 73.96           H  
ATOM    772  HD3 ARG A  53      21.607  35.212 -16.261  1.00 73.96           H  
ATOM    773  NE  ARG A  53      20.905  33.235 -16.382  1.00 73.96           N  
ATOM    774  HE  ARG A  53      20.237  33.447 -17.109  1.00 73.96           H  
ATOM    775  NH1 ARG A  53      22.344  31.606 -15.614  1.00 73.96           N  
ATOM    776 HH11 ARG A  53      22.597  30.630 -15.570  1.00 73.96           H  
ATOM    777 HH12 ARG A  53      22.831  32.283 -15.044  1.00 73.96           H  
ATOM    778  NH2 ARG A  53      20.670  31.061 -16.987  1.00 73.96           N  
ATOM    779 HH21 ARG A  53      19.867  31.325 -17.541  1.00 73.96           H  
ATOM    780 HH22 ARG A  53      20.900  30.082 -16.894  1.00 73.96           H  
ATOM    781  CZ  ARG A  53      21.312  31.980 -16.323  1.00 73.96           C  
ATOM    782  N   ASN A  54      19.500  36.631 -17.789  1.00 68.88           N  
ATOM    783  H   ASN A  54      18.603  36.166 -17.782  1.00 68.88           H  
ATOM    784  CA  ASN A  54      20.227  36.732 -19.058  1.00 68.88           C  
ATOM    785  HA  ASN A  54      21.221  36.303 -18.928  1.00 68.88           H  
ATOM    786  C   ASN A  54      20.428  38.197 -19.495  1.00 68.88           C  
ATOM    787  CB  ASN A  54      19.475  35.911 -20.123  1.00 68.88           C  
ATOM    788  HB2 ASN A  54      19.908  36.116 -21.102  1.00 68.88           H  
ATOM    789  HB3 ASN A  54      18.429  36.217 -20.146  1.00 68.88           H  
ATOM    790  O   ASN A  54      21.509  38.559 -19.970  1.00 68.88           O  
ATOM    791  CG  ASN A  54      19.538  34.405 -19.907  1.00 68.88           C  
ATOM    792  ND2 ASN A  54      18.773  33.653 -20.662  1.00 68.88           N  
ATOM    793 HD21 ASN A  54      18.074  34.069 -21.261  1.00 68.88           H  
ATOM    794 HD22 ASN A  54      18.789  32.656 -20.500  1.00 68.88           H  
ATOM    795  OD1 ASN A  54      20.292  33.882 -19.097  1.00 68.88           O  
ATOM    796  N   GLY A  55      19.426  39.056 -19.282  1.00 79.52           N  
ATOM    797  H   GLY A  55      18.552  38.690 -18.931  1.00 79.52           H  
ATOM    798  CA  GLY A  55      19.523  40.501 -19.493  1.00 79.52           C  
ATOM    799  HA2 GLY A  55      18.566  40.955 -19.235  1.00 79.52           H  
ATOM    800  HA3 GLY A  55      19.741  40.705 -20.541  1.00 79.52           H  
ATOM    801  C   GLY A  55      20.607  41.141 -18.623  1.00 79.52           C  
ATOM    802  O   GLY A  55      21.451  41.885 -19.131  1.00 79.52           O  
ATOM    803  N   LEU A  56      20.657  40.783 -17.337  1.00 81.35           N  
ATOM    804  H   LEU A  56      19.928  40.181 -16.982  1.00 81.35           H  
ATOM    805  CA  LEU A  56      21.656  41.292 -16.393  1.00 81.35           C  
ATOM    806  HA  LEU A  56      21.704  42.375 -16.504  1.00 81.35           H  
ATOM    807  C   LEU A  56      23.074  40.788 -16.690  1.00 81.35           C  
ATOM    808  CB  LEU A  56      21.215  40.964 -14.958  1.00 81.35           C  
ATOM    809  HB2 LEU A  56      22.032  41.194 -14.274  1.00 81.35           H  
ATOM    810  HB3 LEU A  56      21.010  39.896 -14.887  1.00 81.35           H  
ATOM    811  O   LEU A  56      24.008  41.591 -16.647  1.00 81.35           O  
ATOM    812  CG  LEU A  56      19.968  41.750 -14.511  1.00 81.35           C  
ATOM    813  HG  LEU A  56      19.159  41.616 -15.229  1.00 81.35           H  
ATOM    814  CD1 LEU A  56      19.497  41.228 -13.158  1.00 81.35           C  
ATOM    815 HD11 LEU A  56      19.232  40.175 -13.252  1.00 81.35           H  
ATOM    816 HD12 LEU A  56      20.281  41.342 -12.409  1.00 81.35           H  
ATOM    817 HD13 LEU A  56      18.608  41.773 -12.842  1.00 81.35           H  
ATOM    818  CD2 LEU A  56      20.246  43.250 -14.388  1.00 81.35           C  
ATOM    819 HD21 LEU A  56      19.360  43.746 -13.991  1.00 81.35           H  
ATOM    820 HD22 LEU A  56      20.443  43.677 -15.371  1.00 81.35           H  
ATOM    821 HD23 LEU A  56      21.091  43.430 -13.724  1.00 81.35           H  
ATOM    822  N   VAL A  57      23.254  39.519 -17.079  1.00 74.45           N  
ATOM    823  H   VAL A  57      22.457  38.899 -17.048  1.00 74.45           H  
ATOM    824  CA  VAL A  57      24.548  38.998 -17.574  1.00 74.45           C  
ATOM    825  HA  VAL A  57      25.297  39.085 -16.787  1.00 74.45           H  
ATOM    826  C   VAL A  57      25.036  39.834 -18.760  1.00 74.45           C  
ATOM    827  CB  VAL A  57      24.438  37.509 -17.977  1.00 74.45           C  
ATOM    828  HB  VAL A  57      23.565  37.379 -18.616  1.00 74.45           H  
ATOM    829  O   VAL A  57      26.174  40.300 -18.771  1.00 74.45           O  
ATOM    830  CG1 VAL A  57      25.664  36.991 -18.744  1.00 74.45           C  
ATOM    831 HG11 VAL A  57      25.571  35.918 -18.911  1.00 74.45           H  
ATOM    832 HG12 VAL A  57      26.572  37.187 -18.174  1.00 74.45           H  
ATOM    833 HG13 VAL A  57      25.739  37.477 -19.717  1.00 74.45           H  
ATOM    834  CG2 VAL A  57      24.270  36.614 -16.746  1.00 74.45           C  
ATOM    835 HG21 VAL A  57      24.120  35.579 -17.056  1.00 74.45           H  
ATOM    836 HG22 VAL A  57      23.400  36.930 -16.170  1.00 74.45           H  
ATOM    837 HG23 VAL A  57      25.154  36.680 -16.112  1.00 74.45           H  
ATOM    838  N   LYS A  58      24.165  40.098 -19.742  1.00 77.66           N  
ATOM    839  H   LYS A  58      23.237  39.705 -19.667  1.00 77.66           H  
ATOM    840  CA  LYS A  58      24.516  40.866 -20.946  1.00 77.66           C  
ATOM    841  HA  LYS A  58      25.422  40.435 -21.372  1.00 77.66           H  
ATOM    842  C   LYS A  58      24.832  42.338 -20.655  1.00 77.66           C  
ATOM    843  CB  LYS A  58      23.366  40.715 -21.948  1.00 77.66           C  
ATOM    844  HB2 LYS A  58      23.121  39.656 -22.033  1.00 77.66           H  
ATOM    845  HB3 LYS A  58      22.487  41.237 -21.570  1.00 77.66           H  
ATOM    846  O   LYS A  58      25.684  42.916 -21.326  1.00 77.66           O  
ATOM    847  CG  LYS A  58      23.720  41.246 -23.343  1.00 77.66           C  
ATOM    848  HG2 LYS A  58      23.925  42.315 -23.299  1.00 77.66           H  
ATOM    849  HG3 LYS A  58      24.600  40.723 -23.717  1.00 77.66           H  
ATOM    850  CD  LYS A  58      22.537  40.998 -24.283  1.00 77.66           C  
ATOM    851  HD2 LYS A  58      21.675  41.557 -23.919  1.00 77.66           H  
ATOM    852  HD3 LYS A  58      22.295  39.936 -24.273  1.00 77.66           H  
ATOM    853  CE  LYS A  58      22.869  41.430 -25.711  1.00 77.66           C  
ATOM    854  HE2 LYS A  58      23.112  42.493 -25.708  1.00 77.66           H  
ATOM    855  HE3 LYS A  58      23.750  40.880 -26.043  1.00 77.66           H  
ATOM    856  NZ  LYS A  58      21.720  41.158 -26.609  1.00 77.66           N  
ATOM    857  HZ1 LYS A  58      21.491  40.174 -26.593  1.00 77.66           H  
ATOM    858  HZ2 LYS A  58      21.925  41.427 -27.561  1.00 77.66           H  
ATOM    859  HZ3 LYS A  58      20.903  41.661 -26.293  1.00 77.66           H  
ATOM    860  N   ALA A  59      24.154  42.944 -19.682  1.00 81.54           N  
ATOM    861  H   ALA A  59      23.412  42.429 -19.232  1.00 81.54           H  
ATOM    862  CA  ALA A  59      24.340  44.350 -19.323  1.00 81.54           C  
ATOM    863  HA  ALA A  59      24.526  44.924 -20.230  1.00 81.54           H  
ATOM    864  C   ALA A  59      25.531  44.603 -18.380  1.00 81.54           C  
ATOM    865  CB  ALA A  59      23.032  44.847 -18.710  1.00 81.54           C  
ATOM    866  HB1 ALA A  59      23.134  45.903 -18.462  1.00 81.54           H  
ATOM    867  HB2 ALA A  59      22.215  44.725 -19.421  1.00 81.54           H  
ATOM    868  HB3 ALA A  59      22.802  44.280 -17.807  1.00 81.54           H  
ATOM    869  O   ALA A  59      26.098  45.698 -18.392  1.00 81.54           O  
ATOM    870  N   THR A  60      25.912  43.614 -17.568  1.00 78.93           N  
ATOM    871  H   THR A  60      25.368  42.763 -17.566  1.00 78.93           H  
ATOM    872  CA  THR A  60      27.006  43.742 -16.588  1.00 78.93           C  
ATOM    873  HA  THR A  60      27.249  44.797 -16.462  1.00 78.93           H  
ATOM    874  C   THR A  60      28.305  43.060 -17.019  1.00 78.93           C  
ATOM    875  CB  THR A  60      26.589  43.223 -15.205  1.00 78.93           C  
ATOM    876  HB  THR A  60      27.425  43.372 -14.521  1.00 78.93           H  
ATOM    877  O   THR A  60      29.371  43.482 -16.586  1.00 78.93           O  
ATOM    878  CG2 THR A  60      25.378  43.959 -14.631  1.00 78.93           C  
ATOM    879 HG21 THR A  60      25.214  43.625 -13.606  1.00 78.93           H  
ATOM    880 HG22 THR A  60      24.484  43.756 -15.220  1.00 78.93           H  
ATOM    881 HG23 THR A  60      25.566  45.032 -14.622  1.00 78.93           H  
ATOM    882  OG1 THR A  60      26.293  41.850 -15.267  1.00 78.93           O  
ATOM    883  HG1 THR A  60      25.431  41.748 -15.677  1.00 78.93           H  
ATOM    884  N   GLY A  61      28.243  42.034 -17.873  1.00 71.51           N  
ATOM    885  H   GLY A  61      27.334  41.717 -18.181  1.00 71.51           H  
ATOM    886  CA  GLY A  61      29.378  41.161 -18.194  1.00 71.51           C  
ATOM    887  HA2 GLY A  61      29.159  40.627 -19.118  1.00 71.51           H  
ATOM    888  HA3 GLY A  61      30.272  41.767 -18.342  1.00 71.51           H  
ATOM    889  C   GLY A  61      29.690  40.119 -17.110  1.00 71.51           C  
ATOM    890  O   GLY A  61      30.570  39.283 -17.304  1.00 71.51           O  
ATOM    891  N   LEU A  62      28.964  40.141 -15.989  1.00 71.45           N  
ATOM    892  H   LEU A  62      28.208  40.807 -15.922  1.00 71.45           H  
ATOM    893  CA  LEU A  62      29.153  39.234 -14.861  1.00 71.45           C  
ATOM    894  HA  LEU A  62      30.222  39.100 -14.695  1.00 71.45           H  
ATOM    895  C   LEU A  62      28.540  37.858 -15.156  1.00 71.45           C  
ATOM    896  CB  LEU A  62      28.525  39.857 -13.599  1.00 71.45           C  
ATOM    897  HB2 LEU A  62      28.644  39.162 -12.767  1.00 71.45           H  
ATOM    898  HB3 LEU A  62      27.456  39.973 -13.772  1.00 71.45           H  
ATOM    899  O   LEU A  62      27.494  37.752 -15.797  1.00 71.45           O  
ATOM    900  CG  LEU A  62      29.116  41.222 -13.188  1.00 71.45           C  
ATOM    901  HG  LEU A  62      29.094  41.911 -14.033  1.00 71.45           H  
ATOM    902  CD1 LEU A  62      28.262  41.826 -12.075  1.00 71.45           C  
ATOM    903 HD11 LEU A  62      28.182  41.123 -11.246  1.00 71.45           H  
ATOM    904 HD12 LEU A  62      27.263  42.037 -12.457  1.00 71.45           H  
ATOM    905 HD13 LEU A  62      28.708  42.756 -11.722  1.00 71.45           H  
ATOM    906  CD2 LEU A  62      30.562  41.092 -12.713  1.00 71.45           C  
ATOM    907 HD21 LEU A  62      30.648  40.318 -11.950  1.00 71.45           H  
ATOM    908 HD22 LEU A  62      31.209  40.839 -13.552  1.00 71.45           H  
ATOM    909 HD23 LEU A  62      30.908  42.040 -12.302  1.00 71.45           H  
ATOM    910  N   ARG A  63      29.149  36.789 -14.628  1.00 62.66           N  
ATOM    911  H   ARG A  63      29.972  36.951 -14.065  1.00 62.66           H  
ATOM    912  CA  ARG A  63      28.512  35.463 -14.580  1.00 62.66           C  
ATOM    913  HA  ARG A  63      27.929  35.314 -15.489  1.00 62.66           H  
ATOM    914  C   ARG A  63      27.540  35.416 -13.403  1.00 62.66           C  
ATOM    915  CB  ARG A  63      29.559  34.346 -14.475  1.00 62.66           C  
ATOM    916  HB2 ARG A  63      30.263  34.577 -13.676  1.00 62.66           H  
ATOM    917  HB3 ARG A  63      29.047  33.418 -14.219  1.00 62.66           H  
ATOM    918  O   ARG A  63      27.954  35.626 -12.267  1.00 62.66           O  
ATOM    919  CG  ARG A  63      30.315  34.134 -15.793  1.00 62.66           C  
ATOM    920  HG2 ARG A  63      29.597  33.925 -16.587  1.00 62.66           H  
ATOM    921  HG3 ARG A  63      30.876  35.033 -16.047  1.00 62.66           H  
ATOM    922  CD  ARG A  63      31.278  32.950 -15.653  1.00 62.66           C  
ATOM    923  HD2 ARG A  63      32.030  33.199 -14.905  1.00 62.66           H  
ATOM    924  HD3 ARG A  63      30.714  32.083 -15.308  1.00 62.66           H  
ATOM    925  NE  ARG A  63      31.937  32.626 -16.932  1.00 62.66           N  
ATOM    926  HE  ARG A  63      31.757  33.252 -17.703  1.00 62.66           H  
ATOM    927  NH1 ARG A  63      33.042  30.742 -16.219  1.00 62.66           N  
ATOM    928 HH11 ARG A  63      33.613  29.932 -16.411  1.00 62.66           H  
ATOM    929 HH12 ARG A  63      32.661  30.880 -15.294  1.00 62.66           H  
ATOM    930  NH2 ARG A  63      33.210  31.378 -18.350  1.00 62.66           N  
ATOM    931 HH21 ARG A  63      33.784  30.565 -18.521  1.00 62.66           H  
ATOM    932 HH22 ARG A  63      32.972  32.000 -19.109  1.00 62.66           H  
ATOM    933  CZ  ARG A  63      32.725  31.589 -17.159  1.00 62.66           C  
ATOM    934  N   LEU A  64      26.270  35.127 -13.683  1.00 68.71           N  
ATOM    935  H   LEU A  64      26.020  34.946 -14.644  1.00 68.71           H  
ATOM    936  CA  LEU A  64      25.183  35.111 -12.699  1.00 68.71           C  
ATOM    937  HA  LEU A  64      25.607  35.283 -11.710  1.00 68.71           H  
ATOM    938  C   LEU A  64      24.483  33.731 -12.691  1.00 68.71           C  
ATOM    939  CB  LEU A  64      24.202  36.261 -13.010  1.00 68.71           C  
ATOM    940  HB2 LEU A  64      23.394  36.229 -12.279  1.00 68.71           H  
ATOM    941  HB3 LEU A  64      23.754  36.072 -13.986  1.00 68.71           H  
ATOM    942  O   LEU A  64      24.229  33.189 -13.777  1.00 68.71           O  
ATOM    943  CG  LEU A  64      24.815  37.681 -13.014  1.00 68.71           C  
ATOM    944  HG  LEU A  64      25.623  37.721 -13.745  1.00 68.71           H  
ATOM    945  CD1 LEU A  64      23.772  38.721 -13.423  1.00 68.71           C  
ATOM    946 HD11 LEU A  64      23.302  38.431 -14.363  1.00 68.71           H  
ATOM    947 HD12 LEU A  64      23.007  38.809 -12.652  1.00 68.71           H  
ATOM    948 HD13 LEU A  64      24.259  39.687 -13.559  1.00 68.71           H  
ATOM    949  CD2 LEU A  64      25.371  38.092 -11.649  1.00 68.71           C  
ATOM    950 HD21 LEU A  64      25.793  39.095 -11.717  1.00 68.71           H  
ATOM    951 HD22 LEU A  64      24.581  38.082 -10.899  1.00 68.71           H  
ATOM    952 HD23 LEU A  64      26.170  37.416 -11.345  1.00 68.71           H  
ATOM    953  N   PRO A  65      24.171  33.155 -11.510  1.00 52.80           N  
ATOM    954  CA  PRO A  65      23.507  31.850 -11.390  1.00 52.80           C  
ATOM    955  HA  PRO A  65      24.105  31.078 -11.875  1.00 52.80           H  
ATOM    956  C   PRO A  65      22.113  31.870 -12.028  1.00 52.80           C  
ATOM    957  CB  PRO A  65      23.434  31.560  -9.885  1.00 52.80           C  
ATOM    958  HB2 PRO A  65      24.339  31.040  -9.569  1.00 52.80           H  
ATOM    959  HB3 PRO A  65      22.554  30.978  -9.613  1.00 52.80           H  
ATOM    960  O   PRO A  65      21.510  32.931 -12.146  1.00 52.80           O  
ATOM    961  CG  PRO A  65      23.404  32.953  -9.259  1.00 52.80           C  
ATOM    962  HG2 PRO A  65      22.393  33.357  -9.307  1.00 52.80           H  
ATOM    963  HG3 PRO A  65      23.765  32.944  -8.231  1.00 52.80           H  
ATOM    964  CD  PRO A  65      24.327  33.746 -10.184  1.00 52.80           C  
ATOM    965  HD2 PRO A  65      24.042  34.798 -10.173  1.00 52.80           H  
ATOM    966  HD3 PRO A  65      25.360  33.632  -9.856  1.00 52.80           H  
ATOM    967  N   ALA A  66      21.582  30.722 -12.459  1.00 50.66           N  
ATOM    968  H   ALA A  66      22.067  29.853 -12.284  1.00 50.66           H  
ATOM    969  CA  ALA A  66      20.249  30.667 -13.082  1.00 50.66           C  
ATOM    970  HA  ALA A  66      20.196  31.413 -13.875  1.00 50.66           H  
ATOM    971  C   ALA A  66      19.120  31.013 -12.092  1.00 50.66           C  
ATOM    972  CB  ALA A  66      20.055  29.284 -13.713  1.00 50.66           C  
ATOM    973  HB1 ALA A  66      20.052  28.515 -12.941  1.00 50.66           H  
ATOM    974  HB2 ALA A  66      19.099  29.250 -14.236  1.00 50.66           H  
ATOM    975  HB3 ALA A  66      20.853  29.070 -14.425  1.00 50.66           H  
ATOM    976  O   ALA A  66      18.134  31.638 -12.470  1.00 50.66           O  
ATOM    977  N   THR A  67      19.321  30.692 -10.814  1.00 49.91           N  
ATOM    978  H   THR A  67      20.159  30.185 -10.565  1.00 49.91           H  
ATOM    979  CA  THR A  67      18.428  30.967  -9.681  1.00 49.91           C  
ATOM    980  HA  THR A  67      17.404  30.743  -9.981  1.00 49.91           H  
ATOM    981  C   THR A  67      18.437  32.421  -9.199  1.00 49.91           C  
ATOM    982  CB  THR A  67      18.803  30.044  -8.509  1.00 49.91           C  
ATOM    983  HB  THR A  67      18.296  30.353  -7.595  1.00 49.91           H  
ATOM    984  O   THR A  67      17.718  32.730  -8.257  1.00 49.91           O  
ATOM    985  CG2 THR A  67      18.421  28.594  -8.813  1.00 49.91           C  
ATOM    986 HG21 THR A  67      18.679  27.973  -7.955  1.00 49.91           H  
ATOM    987 HG22 THR A  67      18.960  28.227  -9.687  1.00 49.91           H  
ATOM    988 HG23 THR A  67      17.348  28.522  -8.989  1.00 49.91           H  
ATOM    989  OG1 THR A  67      20.201  30.087  -8.326  1.00 49.91           O  
ATOM    990  HG1 THR A  67      20.368  30.774  -7.676  1.00 49.91           H  
ATOM    991  N   LEU A  68      19.179  33.329  -9.853  1.00 63.02           N  
ATOM    992  H   LEU A  68      19.716  32.985 -10.636  1.00 63.02           H  
ATOM    993  CA  LEU A  68      19.436  34.718  -9.430  1.00 63.02           C  
ATOM    994  HA  LEU A  68      20.213  34.700  -8.666  1.00 63.02           H  
ATOM    995  C   LEU A  68      18.223  35.465  -8.844  1.00 63.02           C  
ATOM    996  CB  LEU A  68      19.929  35.480 -10.678  1.00 63.02           C  
ATOM    997  HB2 LEU A  68      20.776  34.947 -11.109  1.00 63.02           H  
ATOM    998  HB3 LEU A  68      19.125  35.478 -11.414  1.00 63.02           H  
ATOM    999  O   LEU A  68      18.357  36.210  -7.879  1.00 63.02           O  
ATOM   1000  CG  LEU A  68      20.379  36.930 -10.436  1.00 63.02           C  
ATOM   1001  HG  LEU A  68      19.641  37.465  -9.838  1.00 63.02           H  
ATOM   1002  CD1 LEU A  68      21.738  36.951  -9.730  1.00 63.02           C  
ATOM   1003 HD11 LEU A  68      22.488  36.446 -10.338  1.00 63.02           H  
ATOM   1004 HD12 LEU A  68      22.056  37.977  -9.542  1.00 63.02           H  
ATOM   1005 HD13 LEU A  68      21.665  36.423  -8.779  1.00 63.02           H  
ATOM   1006  CD2 LEU A  68      20.500  37.645 -11.784  1.00 63.02           C  
ATOM   1007 HD21 LEU A  68      21.228  37.136 -12.416  1.00 63.02           H  
ATOM   1008 HD22 LEU A  68      19.525  37.652 -12.271  1.00 63.02           H  
ATOM   1009 HD23 LEU A  68      20.818  38.678 -11.642  1.00 63.02           H  
ATOM   1010  N   VAL A  69      17.056  35.290  -9.461  1.00 71.20           N  
ATOM   1011  H   VAL A  69      17.038  34.626 -10.223  1.00 71.20           H  
ATOM   1012  CA  VAL A  69      15.797  35.973  -9.122  1.00 71.20           C  
ATOM   1013  HA  VAL A  69      16.002  37.016  -8.881  1.00 71.20           H  
ATOM   1014  C   VAL A  69      15.115  35.363  -7.893  1.00 71.20           C  
ATOM   1015  CB  VAL A  69      14.887  35.922 -10.361  1.00 71.20           C  
ATOM   1016  HB  VAL A  69      14.766  34.878 -10.647  1.00 71.20           H  
ATOM   1017  O   VAL A  69      14.391  36.057  -7.191  1.00 71.20           O  
ATOM   1018  CG1 VAL A  69      13.493  36.519 -10.173  1.00 71.20           C  
ATOM   1019 HG11 VAL A  69      13.573  37.591  -9.998  1.00 71.20           H  
ATOM   1020 HG12 VAL A  69      12.906  36.343 -11.075  1.00 71.20           H  
ATOM   1021 HG13 VAL A  69      12.970  36.041  -9.345  1.00 71.20           H  
ATOM   1022  CG2 VAL A  69      15.563  36.680 -11.517  1.00 71.20           C  
ATOM   1023 HG21 VAL A  69      16.444  36.141 -11.866  1.00 71.20           H  
ATOM   1024 HG22 VAL A  69      14.877  36.774 -12.358  1.00 71.20           H  
ATOM   1025 HG23 VAL A  69      15.852  37.678 -11.188  1.00 71.20           H  
ATOM   1026  N   PHE A  70      15.371  34.090  -7.601  1.00 58.56           N  
ATOM   1027  H   PHE A  70      16.032  33.591  -8.179  1.00 58.56           H  
ATOM   1028  CA  PHE A  70      14.944  33.424  -6.370  1.00 58.56           C  
ATOM   1029  HA  PHE A  70      14.001  33.858  -6.040  1.00 58.56           H  
ATOM   1030  C   PHE A  70      15.959  33.648  -5.234  1.00 58.56           C  
ATOM   1031  CB  PHE A  70      14.705  31.935  -6.672  1.00 58.56           C  
ATOM   1032  HB2 PHE A  70      14.302  31.461  -5.777  1.00 58.56           H  
ATOM   1033  HB3 PHE A  70      15.663  31.461  -6.887  1.00 58.56           H  
ATOM   1034  O   PHE A  70      15.554  33.814  -4.086  1.00 58.56           O  
ATOM   1035  CG  PHE A  70      13.744  31.677  -7.827  1.00 58.56           C  
ATOM   1036  CD1 PHE A  70      12.396  32.073  -7.725  1.00 58.56           C  
ATOM   1037  HD1 PHE A  70      12.041  32.547  -6.823  1.00 58.56           H  
ATOM   1038  CD2 PHE A  70      14.199  31.071  -9.016  1.00 58.56           C  
ATOM   1039  HD2 PHE A  70      15.230  30.762  -9.102  1.00 58.56           H  
ATOM   1040  CE1 PHE A  70      11.512  31.868  -8.802  1.00 58.56           C  
ATOM   1041  HE1 PHE A  70      10.483  32.186  -8.728  1.00 58.56           H  
ATOM   1042  CE2 PHE A  70      13.315  30.865 -10.092  1.00 58.56           C  
ATOM   1043  HE2 PHE A  70      13.666  30.401 -11.002  1.00 58.56           H  
ATOM   1044  CZ  PHE A  70      11.971  31.264  -9.985  1.00 58.56           C  
ATOM   1045  HZ  PHE A  70      11.291  31.110 -10.810  1.00 58.56           H  
ATOM   1046  N   ASP A  71      17.256  33.736  -5.560  1.00 57.88           N  
ATOM   1047  H   ASP A  71      17.515  33.496  -6.506  1.00 57.88           H  
ATOM   1048  CA  ASP A  71      18.342  34.034  -4.611  1.00 57.88           C  
ATOM   1049  HA  ASP A  71      18.259  33.368  -3.752  1.00 57.88           H  
ATOM   1050  C   ASP A  71      18.294  35.487  -4.098  1.00 57.88           C  
ATOM   1051  CB  ASP A  71      19.707  33.800  -5.288  1.00 57.88           C  
ATOM   1052  HB2 ASP A  71      19.802  34.486  -6.129  1.00 57.88           H  
ATOM   1053  HB3 ASP A  71      20.494  34.045  -4.575  1.00 57.88           H  
ATOM   1054  O   ASP A  71      18.567  35.759  -2.928  1.00 57.88           O  
ATOM   1055  CG  ASP A  71      19.947  32.372  -5.787  1.00 57.88           C  
ATOM   1056  OD1 ASP A  71      19.509  31.415  -5.116  1.00 57.88           O  
ATOM   1057  OD2 ASP A  71      20.597  32.236  -6.852  1.00 57.88           O  
ATOM   1058  N   TYR A  72      17.939  36.432  -4.976  1.00 69.81           N  
ATOM   1059  H   TYR A  72      17.787  36.144  -5.932  1.00 69.81           H  
ATOM   1060  CA  TYR A  72      17.848  37.864  -4.680  1.00 69.81           C  
ATOM   1061  HA  TYR A  72      17.968  38.019  -3.608  1.00 69.81           H  
ATOM   1062  C   TYR A  72      16.464  38.391  -5.090  1.00 69.81           C  
ATOM   1063  CB  TYR A  72      19.001  38.608  -5.369  1.00 69.81           C  
ATOM   1064  HB2 TYR A  72      18.843  38.578  -6.448  1.00 69.81           H  
ATOM   1065  HB3 TYR A  72      18.974  39.653  -5.060  1.00 69.81           H  
ATOM   1066  O   TYR A  72      16.326  39.007  -6.147  1.00 69.81           O  
ATOM   1067  CG  TYR A  72      20.373  38.041  -5.060  1.00 69.81           C  
ATOM   1068  CD1 TYR A  72      20.905  38.113  -3.759  1.00 69.81           C  
ATOM   1069  HD1 TYR A  72      20.332  38.561  -2.961  1.00 69.81           H  
ATOM   1070  CD2 TYR A  72      21.074  37.349  -6.062  1.00 69.81           C  
ATOM   1071  HD2 TYR A  72      20.621  37.239  -7.036  1.00 69.81           H  
ATOM   1072  CE1 TYR A  72      22.144  37.520  -3.463  1.00 69.81           C  
ATOM   1073  HE1 TYR A  72      22.530  37.563  -2.456  1.00 69.81           H  
ATOM   1074  CE2 TYR A  72      22.308  36.736  -5.772  1.00 69.81           C  
ATOM   1075  HE2 TYR A  72      22.825  36.162  -6.527  1.00 69.81           H  
ATOM   1076  OH  TYR A  72      24.038  36.242  -4.180  1.00 69.81           O  
ATOM   1077  HH  TYR A  72      24.159  36.228  -3.228  1.00 69.81           H  
ATOM   1078  CZ  TYR A  72      22.843  36.822  -4.470  1.00 69.81           C  
ATOM   1079  N   PRO A  73      15.421  38.154  -4.272  1.00 65.94           N  
ATOM   1080  CA  PRO A  73      14.028  38.251  -4.706  1.00 65.94           C  
ATOM   1081  HA  PRO A  73      13.916  37.709  -5.645  1.00 65.94           H  
ATOM   1082  C   PRO A  73      13.500  39.660  -4.982  1.00 65.94           C  
ATOM   1083  CB  PRO A  73      13.208  37.512  -3.641  1.00 65.94           C  
ATOM   1084  HB2 PRO A  73      13.109  36.465  -3.928  1.00 65.94           H  
ATOM   1085  HB3 PRO A  73      12.223  37.953  -3.485  1.00 65.94           H  
ATOM   1086  O   PRO A  73      12.381  39.764  -5.469  1.00 65.94           O  
ATOM   1087  CG  PRO A  73      14.075  37.614  -2.391  1.00 65.94           C  
ATOM   1088  HG2 PRO A  73      13.933  38.588  -1.921  1.00 65.94           H  
ATOM   1089  HG3 PRO A  73      13.869  36.808  -1.686  1.00 65.94           H  
ATOM   1090  CD  PRO A  73      15.485  37.517  -2.964  1.00 65.94           C  
ATOM   1091  HD2 PRO A  73      15.757  36.469  -3.082  1.00 65.94           H  
ATOM   1092  HD3 PRO A  73      16.193  38.019  -2.304  1.00 65.94           H  
ATOM   1093  N   THR A  74      14.251  40.734  -4.713  1.00 80.15           N  
ATOM   1094  H   THR A  74      15.206  40.586  -4.419  1.00 80.15           H  
ATOM   1095  CA  THR A  74      13.834  42.120  -5.000  1.00 80.15           C  
ATOM   1096  HA  THR A  74      12.916  42.082  -5.587  1.00 80.15           H  
ATOM   1097  C   THR A  74      14.892  42.874  -5.817  1.00 80.15           C  
ATOM   1098  CB  THR A  74      13.508  42.927  -3.729  1.00 80.15           C  
ATOM   1099  HB  THR A  74      13.019  43.855  -4.024  1.00 80.15           H  
ATOM   1100  O   THR A  74      16.091  42.588  -5.682  1.00 80.15           O  
ATOM   1101  CG2 THR A  74      12.599  42.205  -2.737  1.00 80.15           C  
ATOM   1102 HG21 THR A  74      12.378  42.857  -1.892  1.00 80.15           H  
ATOM   1103 HG22 THR A  74      11.656  41.957  -3.224  1.00 80.15           H  
ATOM   1104 HG23 THR A  74      13.065  41.290  -2.373  1.00 80.15           H  
ATOM   1105  OG1 THR A  74      14.673  43.257  -3.007  1.00 80.15           O  
ATOM   1106  HG1 THR A  74      14.409  43.245  -2.085  1.00 80.15           H  
ATOM   1107  N   PRO A  75      14.501  43.885  -6.621  1.00 86.78           N  
ATOM   1108  CA  PRO A  75      15.442  44.702  -7.385  1.00 86.78           C  
ATOM   1109  HA  PRO A  75      15.888  44.058  -8.143  1.00 86.78           H  
ATOM   1110  C   PRO A  75      16.573  45.327  -6.560  1.00 86.78           C  
ATOM   1111  CB  PRO A  75      14.600  45.778  -8.071  1.00 86.78           C  
ATOM   1112  HB2 PRO A  75      15.011  46.050  -9.043  1.00 86.78           H  
ATOM   1113  HB3 PRO A  75      14.534  46.661  -7.435  1.00 86.78           H  
ATOM   1114  O   PRO A  75      17.719  45.308  -7.005  1.00 86.78           O  
ATOM   1115  CG  PRO A  75      13.219  45.142  -8.201  1.00 86.78           C  
ATOM   1116  HG2 PRO A  75      12.429  45.892  -8.167  1.00 86.78           H  
ATOM   1117  HG3 PRO A  75      13.166  44.572  -9.129  1.00 86.78           H  
ATOM   1118  CD  PRO A  75      13.129  44.198  -7.005  1.00 86.78           C  
ATOM   1119  HD2 PRO A  75      12.614  44.692  -6.182  1.00 86.78           H  
ATOM   1120  HD3 PRO A  75      12.583  43.301  -7.298  1.00 86.78           H  
ATOM   1121  N   THR A  76      16.285  45.843  -5.359  1.00 83.04           N  
ATOM   1122  H   THR A  76      15.314  45.902  -5.090  1.00 83.04           H  
ATOM   1123  CA  THR A  76      17.292  46.440  -4.459  1.00 83.04           C  
ATOM   1124  HA  THR A  76      17.824  47.235  -4.982  1.00 83.04           H  
ATOM   1125  C   THR A  76      18.343  45.426  -4.020  1.00 83.04           C  
ATOM   1126  CB  THR A  76      16.626  47.068  -3.226  1.00 83.04           C  
ATOM   1127  HB  THR A  76      16.063  46.304  -2.690  1.00 83.04           H  
ATOM   1128  O   THR A  76      19.539  45.710  -4.100  1.00 83.04           O  
ATOM   1129  CG2 THR A  76      17.615  47.734  -2.269  1.00 83.04           C  
ATOM   1130 HG21 THR A  76      18.223  48.460  -2.809  1.00 83.04           H  
ATOM   1131 HG22 THR A  76      17.074  48.240  -1.469  1.00 83.04           H  
ATOM   1132 HG23 THR A  76      18.268  46.986  -1.821  1.00 83.04           H  
ATOM   1133  OG1 THR A  76      15.746  48.092  -3.622  1.00 83.04           O  
ATOM   1134  HG1 THR A  76      15.054  48.135  -2.958  1.00 83.04           H  
ATOM   1135  N   VAL A  77      17.921  44.233  -3.590  1.00 79.51           N  
ATOM   1136  H   VAL A  77      16.934  44.019  -3.628  1.00 79.51           H  
ATOM   1137  CA  VAL A  77      18.846  43.190  -3.121  1.00 79.51           C  
ATOM   1138  HA  VAL A  77      19.526  43.623  -2.388  1.00 79.51           H  
ATOM   1139  C   VAL A  77      19.709  42.683  -4.281  1.00 79.51           C  
ATOM   1140  CB  VAL A  77      18.066  42.050  -2.437  1.00 79.51           C  
ATOM   1141  HB  VAL A  77      17.319  41.659  -3.128  1.00 79.51           H  
ATOM   1142  O   VAL A  77      20.926  42.551  -4.143  1.00 79.51           O  
ATOM   1143  CG1 VAL A  77      18.985  40.904  -2.011  1.00 79.51           C  
ATOM   1144 HG11 VAL A  77      19.742  41.263  -1.314  1.00 79.51           H  
ATOM   1145 HG12 VAL A  77      19.480  40.495  -2.892  1.00 79.51           H  
ATOM   1146 HG13 VAL A  77      18.402  40.112  -1.541  1.00 79.51           H  
ATOM   1147  CG2 VAL A  77      17.364  42.546  -1.166  1.00 79.51           C  
ATOM   1148 HG21 VAL A  77      16.765  41.742  -0.740  1.00 79.51           H  
ATOM   1149 HG22 VAL A  77      18.102  42.870  -0.432  1.00 79.51           H  
ATOM   1150 HG23 VAL A  77      16.707  43.386  -1.390  1.00 79.51           H  
ATOM   1151  N   LEU A  78      19.101  42.478  -5.452  1.00 85.54           N  
ATOM   1152  H   LEU A  78      18.099  42.592  -5.508  1.00 85.54           H  
ATOM   1153  CA  LEU A  78      19.820  42.058  -6.649  1.00 85.54           C  
ATOM   1154  HA  LEU A  78      20.396  41.170  -6.391  1.00 85.54           H  
ATOM   1155  C   LEU A  78      20.826  43.126  -7.122  1.00 85.54           C  
ATOM   1156  CB  LEU A  78      18.772  41.671  -7.706  1.00 85.54           C  
ATOM   1157  HB2 LEU A  78      18.117  42.524  -7.887  1.00 85.54           H  
ATOM   1158  HB3 LEU A  78      18.159  40.872  -7.289  1.00 85.54           H  
ATOM   1159  O   LEU A  78      21.965  42.803  -7.455  1.00 85.54           O  
ATOM   1160  CG  LEU A  78      19.344  41.198  -9.051  1.00 85.54           C  
ATOM   1161  HG  LEU A  78      19.747  42.055  -9.592  1.00 85.54           H  
ATOM   1162  CD1 LEU A  78      20.449  40.156  -8.904  1.00 85.54           C  
ATOM   1163 HD11 LEU A  78      20.057  39.269  -8.408  1.00 85.54           H  
ATOM   1164 HD12 LEU A  78      21.291  40.544  -8.330  1.00 85.54           H  
ATOM   1165 HD13 LEU A  78      20.826  39.906  -9.896  1.00 85.54           H  
ATOM   1166  CD2 LEU A  78      18.227  40.565  -9.883  1.00 85.54           C  
ATOM   1167 HD21 LEU A  78      18.622  40.178 -10.822  1.00 85.54           H  
ATOM   1168 HD22 LEU A  78      17.779  39.736  -9.333  1.00 85.54           H  
ATOM   1169 HD23 LEU A  78      17.453  41.303 -10.094  1.00 85.54           H  
ATOM   1170  N   ALA A  79      20.461  44.408  -7.086  1.00 87.78           N  
ATOM   1171  H   ALA A  79      19.516  44.636  -6.810  1.00 87.78           H  
ATOM   1172  CA  ALA A  79      21.360  45.502  -7.445  1.00 87.78           C  
ATOM   1173  HA  ALA A  79      21.727  45.333  -8.458  1.00 87.78           H  
ATOM   1174  C   ALA A  79      22.586  45.604  -6.523  1.00 87.78           C  
ATOM   1175  CB  ALA A  79      20.556  46.797  -7.436  1.00 87.78           C  
ATOM   1176  HB1 ALA A  79      19.732  46.696  -8.142  1.00 87.78           H  
ATOM   1177  HB2 ALA A  79      20.154  46.986  -6.440  1.00 87.78           H  
ATOM   1178  HB3 ALA A  79      21.200  47.628  -7.723  1.00 87.78           H  
ATOM   1179  O   ALA A  79      23.703  45.762  -7.020  1.00 87.78           O  
ATOM   1180  N   ALA A  80      22.395  45.455  -5.208  1.00 80.62           N  
ATOM   1181  H   ALA A  80      21.452  45.357  -4.860  1.00 80.62           H  
ATOM   1182  CA  ALA A  80      23.491  45.444  -4.239  1.00 80.62           C  
ATOM   1183  HA  ALA A  80      24.041  46.382  -4.320  1.00 80.62           H  
ATOM   1184  C   ALA A  80      24.482  44.298  -4.513  1.00 80.62           C  
ATOM   1185  CB  ALA A  80      22.889  45.357  -2.831  1.00 80.62           C  
ATOM   1186  HB1 ALA A  80      22.221  46.202  -2.663  1.00 80.62           H  
ATOM   1187  HB2 ALA A  80      22.328  44.430  -2.716  1.00 80.62           H  
ATOM   1188  HB3 ALA A  80      23.687  45.387  -2.091  1.00 80.62           H  
ATOM   1189  O   ALA A  80      25.697  44.508  -4.494  1.00 80.62           O  
ATOM   1190  N   ARG A  81      23.980  43.106  -4.870  1.00 79.83           N  
ATOM   1191  H   ARG A  81      22.978  42.983  -4.848  1.00 79.83           H  
ATOM   1192  CA  ARG A  81      24.836  41.973  -5.250  1.00 79.83           C  
ATOM   1193  HA  ARG A  81      25.559  41.832  -4.446  1.00 79.83           H  
ATOM   1194  C   ARG A  81      25.653  42.240  -6.516  1.00 79.83           C  
ATOM   1195  CB  ARG A  81      23.977  40.708  -5.399  1.00 79.83           C  
ATOM   1196  HB2 ARG A  81      23.429  40.533  -4.474  1.00 79.83           H  
ATOM   1197  HB3 ARG A  81      23.250  40.849  -6.200  1.00 79.83           H  
ATOM   1198  O   ARG A  81      26.818  41.851  -6.586  1.00 79.83           O  
ATOM   1199  CG  ARG A  81      24.827  39.471  -5.719  1.00 79.83           C  
ATOM   1200  HG2 ARG A  81      24.158  38.616  -5.816  1.00 79.83           H  
ATOM   1201  HG3 ARG A  81      25.331  39.591  -6.678  1.00 79.83           H  
ATOM   1202  CD  ARG A  81      25.865  39.192  -4.623  1.00 79.83           C  
ATOM   1203  HD2 ARG A  81      25.378  39.230  -3.649  1.00 79.83           H  
ATOM   1204  HD3 ARG A  81      26.637  39.961  -4.654  1.00 79.83           H  
ATOM   1205  NE  ARG A  81      26.479  37.871  -4.803  1.00 79.83           N  
ATOM   1206  HE  ARG A  81      25.914  37.180  -5.276  1.00 79.83           H  
ATOM   1207  NH1 ARG A  81      28.325  38.195  -3.459  1.00 79.83           N  
ATOM   1208 HH11 ARG A  81      28.016  39.118  -3.189  1.00 79.83           H  
ATOM   1209 HH12 ARG A  81      29.156  37.872  -2.985  1.00 79.83           H  
ATOM   1210  NH2 ARG A  81      28.041  36.258  -4.503  1.00 79.83           N  
ATOM   1211 HH21 ARG A  81      27.487  35.639  -5.078  1.00 79.83           H  
ATOM   1212 HH22 ARG A  81      28.894  35.944  -4.064  1.00 79.83           H  
ATOM   1213  CZ  ARG A  81      27.609  37.461  -4.258  1.00 79.83           C  
ATOM   1214  N   LEU A  82      25.070  42.903  -7.515  1.00 83.97           N  
ATOM   1215  H   LEU A  82      24.103  43.175  -7.406  1.00 83.97           H  
ATOM   1216  CA  LEU A  82      25.800  43.282  -8.730  1.00 83.97           C  
ATOM   1217  HA  LEU A  82      26.306  42.399  -9.122  1.00 83.97           H  
ATOM   1218  C   LEU A  82      26.907  44.313  -8.442  1.00 83.97           C  
ATOM   1219  CB  LEU A  82      24.819  43.803  -9.797  1.00 83.97           C  
ATOM   1220  HB2 LEU A  82      24.285  44.656  -9.380  1.00 83.97           H  
ATOM   1221  HB3 LEU A  82      25.402  44.155 -10.648  1.00 83.97           H  
ATOM   1222  O   LEU A  82      27.929  44.304  -9.127  1.00 83.97           O  
ATOM   1223  CG  LEU A  82      23.789  42.778 -10.310  1.00 83.97           C  
ATOM   1224  HG  LEU A  82      23.248  42.342  -9.470  1.00 83.97           H  
ATOM   1225  CD1 LEU A  82      22.780  43.477 -11.221  1.00 83.97           C  
ATOM   1226 HD11 LEU A  82      22.291  44.279 -10.668  1.00 83.97           H  
ATOM   1227 HD12 LEU A  82      22.019  42.761 -11.530  1.00 83.97           H  
ATOM   1228 HD13 LEU A  82      23.279  43.889 -12.099  1.00 83.97           H  
ATOM   1229  CD2 LEU A  82      24.423  41.630 -11.093  1.00 83.97           C  
ATOM   1230 HD21 LEU A  82      23.640  40.951 -11.430  1.00 83.97           H  
ATOM   1231 HD22 LEU A  82      24.971  42.010 -11.955  1.00 83.97           H  
ATOM   1232 HD23 LEU A  82      25.100  41.073 -10.446  1.00 83.97           H  
ATOM   1233  N   ASP A  83      26.740  45.178  -7.435  1.00 76.73           N  
ATOM   1234  H   ASP A  83      25.872  45.165  -6.919  1.00 76.73           H  
ATOM   1235  CA  ASP A  83      27.751  46.179  -7.066  1.00 76.73           C  
ATOM   1236  HA  ASP A  83      28.085  46.677  -7.977  1.00 76.73           H  
ATOM   1237  C   ASP A  83      28.986  45.535  -6.425  1.00 76.73           C  
ATOM   1238  CB  ASP A  83      27.147  47.244  -6.136  1.00 76.73           C  
ATOM   1239  HB2 ASP A  83      26.160  47.533  -6.496  1.00 76.73           H  
ATOM   1240  HB3 ASP A  83      27.043  46.850  -5.125  1.00 76.73           H  
ATOM   1241  O   ASP A  83      30.124  45.841  -6.795  1.00 76.73           O  
ATOM   1242  CG  ASP A  83      28.050  48.474  -6.137  1.00 76.73           C  
ATOM   1243  OD1 ASP A  83      27.993  49.231  -7.131  1.00 76.73           O  
ATOM   1244  OD2 ASP A  83      28.932  48.622  -5.262  1.00 76.73           O  
ATOM   1245  N   GLU A  84      28.746  44.575  -5.529  1.00 75.01           N  
ATOM   1246  H   GLU A  84      27.784  44.412  -5.272  1.00 75.01           H  
ATOM   1247  CA  GLU A  84      29.773  43.775  -4.861  1.00 75.01           C  
ATOM   1248  HA  GLU A  84      30.407  44.435  -4.269  1.00 75.01           H  
ATOM   1249  C   GLU A  84      30.664  43.031  -5.873  1.00 75.01           C  
ATOM   1250  CB  GLU A  84      29.054  42.792  -3.925  1.00 75.01           C  
ATOM   1251  HB2 GLU A  84      28.280  43.325  -3.371  1.00 75.01           H  
ATOM   1252  HB3 GLU A  84      28.574  42.025  -4.533  1.00 75.01           H  
ATOM   1253  O   GLU A  84      31.891  43.037  -5.753  1.00 75.01           O  
ATOM   1254  CG  GLU A  84      29.995  42.130  -2.910  1.00 75.01           C  
ATOM   1255  HG2 GLU A  84      30.379  42.895  -2.235  1.00 75.01           H  
ATOM   1256  HG3 GLU A  84      30.839  41.693  -3.444  1.00 75.01           H  
ATOM   1257  CD  GLU A  84      29.309  41.019  -2.099  1.00 75.01           C  
ATOM   1258  OE1 GLU A  84      29.995  40.434  -1.233  1.00 75.01           O  
ATOM   1259  OE2 GLU A  84      28.150  40.652  -2.415  1.00 75.01           O  
ATOM   1260  N   LEU A  85      30.053  42.464  -6.920  1.00 71.09           N  
ATOM   1261  H   LEU A  85      29.044  42.509  -6.946  1.00 71.09           H  
ATOM   1262  CA  LEU A  85      30.750  41.766  -8.003  1.00 71.09           C  
ATOM   1263  HA  LEU A  85      31.439  41.043  -7.567  1.00 71.09           H  
ATOM   1264  C   LEU A  85      31.612  42.699  -8.876  1.00 71.09           C  
ATOM   1265  CB  LEU A  85      29.704  41.022  -8.853  1.00 71.09           C  
ATOM   1266  HB2 LEU A  85      30.190  40.671  -9.764  1.00 71.09           H  
ATOM   1267  HB3 LEU A  85      28.933  41.738  -9.136  1.00 71.09           H  
ATOM   1268  O   LEU A  85      32.658  42.276  -9.360  1.00 71.09           O  
ATOM   1269  CG  LEU A  85      29.036  39.813  -8.170  1.00 71.09           C  
ATOM   1270  HG  LEU A  85      28.637  40.105  -7.199  1.00 71.09           H  
ATOM   1271  CD1 LEU A  85      27.882  39.296  -9.034  1.00 71.09           C  
ATOM   1272 HD11 LEU A  85      28.253  38.976 -10.008  1.00 71.09           H  
ATOM   1273 HD12 LEU A  85      27.397  38.456  -8.538  1.00 71.09           H  
ATOM   1274 HD13 LEU A  85      27.146  40.090  -9.163  1.00 71.09           H  
ATOM   1275  CD2 LEU A  85      30.014  38.654  -7.961  1.00 71.09           C  
ATOM   1276 HD21 LEU A  85      30.467  38.370  -8.911  1.00 71.09           H  
ATOM   1277 HD22 LEU A  85      29.484  37.798  -7.542  1.00 71.09           H  
ATOM   1278 HD23 LEU A  85      30.793  38.952  -7.261  1.00 71.09           H  
ATOM   1279  N   PHE A  86      31.230  43.969  -9.057  1.00 66.85           N  
ATOM   1280  H   PHE A  86      30.364  44.273  -8.635  1.00 66.85           H  
ATOM   1281  CA  PHE A  86      32.054  44.948  -9.787  1.00 66.85           C  
ATOM   1282  HA  PHE A  86      32.482  44.455 -10.660  1.00 66.85           H  
ATOM   1283  C   PHE A  86      33.243  45.481  -8.973  1.00 66.85           C  
ATOM   1284  CB  PHE A  86      31.184  46.127 -10.259  1.00 66.85           C  
ATOM   1285  HB2 PHE A  86      31.795  47.029 -10.282  1.00 66.85           H  
ATOM   1286  HB3 PHE A  86      30.388  46.306  -9.537  1.00 66.85           H  
ATOM   1287  O   PHE A  86      34.235  45.931  -9.553  1.00 66.85           O  
ATOM   1288  CG  PHE A  86      30.602  45.965 -11.649  1.00 66.85           C  
ATOM   1289  CD1 PHE A  86      31.461  45.899 -12.763  1.00 66.85           C  
ATOM   1290  HD1 PHE A  86      32.531  45.903 -12.619  1.00 66.85           H  
ATOM   1291  CD2 PHE A  86      29.211  45.883 -11.834  1.00 66.85           C  
ATOM   1292  HD2 PHE A  86      28.551  45.897 -10.979  1.00 66.85           H  
ATOM   1293  CE1 PHE A  86      30.930  45.759 -14.057  1.00 66.85           C  
ATOM   1294  HE1 PHE A  86      31.591  45.632 -14.902  1.00 66.85           H  
ATOM   1295  CE2 PHE A  86      28.680  45.738 -13.126  1.00 66.85           C  
ATOM   1296  HE2 PHE A  86      27.613  45.622 -13.255  1.00 66.85           H  
ATOM   1297  CZ  PHE A  86      29.538  45.687 -14.238  1.00 66.85           C  
ATOM   1298  HZ  PHE A  86      29.133  45.541 -15.228  1.00 66.85           H  
ATOM   1299  N   GLY A  87      33.155  45.482  -7.639  1.00 57.89           N  
ATOM   1300  H   GLY A  87      32.313  45.113  -7.221  1.00 57.89           H  
ATOM   1301  CA  GLY A  87      34.169  46.079  -6.766  1.00 57.89           C  
ATOM   1302  HA2 GLY A  87      34.336  47.113  -7.068  1.00 57.89           H  
ATOM   1303  HA3 GLY A  87      33.782  46.072  -5.747  1.00 57.89           H  
ATOM   1304  C   GLY A  87      35.523  45.356  -6.756  1.00 57.89           C  
ATOM   1305  O   GLY A  87      36.537  45.966  -6.407  1.00 57.89           O  
ATOM   1306  N   THR A  88      35.562  44.078  -7.135  1.00 49.89           N  
ATOM   1307  H   THR A  88      34.700  43.622  -7.396  1.00 49.89           H  
ATOM   1308  CA  THR A  88      36.745  43.210  -7.014  1.00 49.89           C  
ATOM   1309  HA  THR A  88      37.338  43.565  -6.171  1.00 49.89           H  
ATOM   1310  C   THR A  88      37.700  43.248  -8.213  1.00 49.89           C  
ATOM   1311  CB  THR A  88      36.326  41.761  -6.695  1.00 49.89           C  
ATOM   1312  HB  THR A  88      37.084  41.066  -7.057  1.00 49.89           H  
ATOM   1313  O   THR A  88      38.904  43.107  -8.002  1.00 49.89           O  
ATOM   1314  CG2 THR A  88      36.153  41.547  -5.192  1.00 49.89           C  
ATOM   1315 HG21 THR A  88      37.094  41.748  -4.680  1.00 49.89           H  
ATOM   1316 HG22 THR A  88      35.381  42.215  -4.810  1.00 49.89           H  
ATOM   1317 HG23 THR A  88      35.860  40.515  -4.998  1.00 49.89           H  
ATOM   1318  OG1 THR A  88      35.088  41.464  -7.292  1.00 49.89           O  
ATOM   1319  HG1 THR A  88      34.718  40.671  -6.898  1.00 49.89           H  
ATOM   1320  N   GLU A  89      37.233  43.486  -9.445  1.00 41.05           N  
ATOM   1321  H   GLU A  89      36.233  43.553  -9.572  1.00 41.05           H  
ATOM   1322  CA  GLU A  89      38.086  43.387 -10.651  1.00 41.05           C  
ATOM   1323  HA  GLU A  89      38.729  42.512 -10.555  1.00 41.05           H  
ATOM   1324  C   GLU A  89      39.030  44.587 -10.880  1.00 41.05           C  
ATOM   1325  CB  GLU A  89      37.219  43.181 -11.906  1.00 41.05           C  
ATOM   1326  HB2 GLU A  89      36.453  43.955 -11.944  1.00 41.05           H  
ATOM   1327  HB3 GLU A  89      37.860  43.291 -12.781  1.00 41.05           H  
ATOM   1328  O   GLU A  89      40.154  44.422 -11.355  1.00 41.05           O  
ATOM   1329  CG  GLU A  89      36.566  41.791 -11.974  1.00 41.05           C  
ATOM   1330  HG2 GLU A  89      37.329  41.040 -11.771  1.00 41.05           H  
ATOM   1331  HG3 GLU A  89      35.803  41.717 -11.199  1.00 41.05           H  
ATOM   1332  CD  GLU A  89      35.934  41.524 -13.352  1.00 41.05           C  
ATOM   1333  OE1 GLU A  89      36.091  40.385 -13.849  1.00 41.05           O  
ATOM   1334  OE2 GLU A  89      35.321  42.467 -13.906  1.00 41.05           O  
ATOM   1335  N   VAL A  90      38.618  45.812 -10.533  1.00 38.39           N  
ATOM   1336  H   VAL A  90      37.700  45.870 -10.115  1.00 38.39           H  
ATOM   1337  CA  VAL A  90      39.225  47.060 -11.065  1.00 38.39           C  
ATOM   1338  HA  VAL A  90      39.300  46.939 -12.146  1.00 38.39           H  
ATOM   1339  C   VAL A  90      40.668  47.342 -10.585  1.00 38.39           C  
ATOM   1340  CB  VAL A  90      38.278  48.262 -10.806  1.00 38.39           C  
ATOM   1341  HB  VAL A  90      38.188  48.414  -9.731  1.00 38.39           H  
ATOM   1342  O   VAL A  90      41.335  48.231 -11.108  1.00 38.39           O  
ATOM   1343  CG1 VAL A  90      38.729  49.588 -11.443  1.00 38.39           C  
ATOM   1344 HG11 VAL A  90      39.611  49.973 -10.932  1.00 38.39           H  
ATOM   1345 HG12 VAL A  90      38.958  49.436 -12.497  1.00 38.39           H  
ATOM   1346 HG13 VAL A  90      37.946  50.340 -11.347  1.00 38.39           H  
ATOM   1347  CG2 VAL A  90      36.875  47.986 -11.371  1.00 38.39           C  
ATOM   1348 HG21 VAL A  90      36.228  48.850 -11.216  1.00 38.39           H  
ATOM   1349 HG22 VAL A  90      36.942  47.762 -12.436  1.00 38.39           H  
ATOM   1350 HG23 VAL A  90      36.410  47.142 -10.862  1.00 38.39           H  
ATOM   1351  N   ARG A  91      41.203  46.604  -9.602  1.00 35.18           N  
ATOM   1352  H   ARG A  91      40.671  45.802  -9.296  1.00 35.18           H  
ATOM   1353  CA  ARG A  91      42.525  46.894  -8.998  1.00 35.18           C  
ATOM   1354  HA  ARG A  91      42.586  47.966  -8.807  1.00 35.18           H  
ATOM   1355  C   ARG A  91      43.748  46.614  -9.887  1.00 35.18           C  
ATOM   1356  CB  ARG A  91      42.675  46.133  -7.668  1.00 35.18           C  
ATOM   1357  HB2 ARG A  91      43.735  45.968  -7.471  1.00 35.18           H  
ATOM   1358  HB3 ARG A  91      42.201  45.155  -7.746  1.00 35.18           H  
ATOM   1359  O   ARG A  91      44.820  47.110  -9.552  1.00 35.18           O  
ATOM   1360  CG  ARG A  91      42.099  46.904  -6.475  1.00 35.18           C  
ATOM   1361  HG2 ARG A  91      41.020  47.007  -6.589  1.00 35.18           H  
ATOM   1362  HG3 ARG A  91      42.553  47.894  -6.433  1.00 35.18           H  
ATOM   1363  CD  ARG A  91      42.421  46.144  -5.183  1.00 35.18           C  
ATOM   1364  HD2 ARG A  91      43.494  45.961  -5.142  1.00 35.18           H  
ATOM   1365  HD3 ARG A  91      41.902  45.185  -5.211  1.00 35.18           H  
ATOM   1366  NE  ARG A  91      42.014  46.895  -3.981  1.00 35.18           N  
ATOM   1367  HE  ARG A  91      41.578  47.793  -4.136  1.00 35.18           H  
ATOM   1368  NH1 ARG A  91      42.604  45.300  -2.437  1.00 35.18           N  
ATOM   1369 HH11 ARG A  91      42.627  44.966  -1.484  1.00 35.18           H  
ATOM   1370 HH12 ARG A  91      42.870  44.689  -3.195  1.00 35.18           H  
ATOM   1371  NH2 ARG A  91      41.703  47.221  -1.747  1.00 35.18           N  
ATOM   1372 HH21 ARG A  91      41.723  46.865  -0.802  1.00 35.18           H  
ATOM   1373 HH22 ARG A  91      41.264  48.110  -1.941  1.00 35.18           H  
ATOM   1374  CZ  ARG A  91      42.111  46.471  -2.732  1.00 35.18           C  
ATOM   1375  N   GLY A  92      43.629  45.782 -10.923  1.00 34.38           N  
ATOM   1376  H   GLY A  92      42.704  45.446 -11.149  1.00 34.38           H  
ATOM   1377  CA  GLY A  92      44.786  45.134 -11.562  1.00 34.38           C  
ATOM   1378  HA2 GLY A  92      44.427  44.276 -12.130  1.00 34.38           H  
ATOM   1379  HA3 GLY A  92      45.454  44.759 -10.787  1.00 34.38           H  
ATOM   1380  C   GLY A  92      45.622  45.997 -12.518  1.00 34.38           C  
ATOM   1381  O   GLY A  92      46.806  46.237 -12.279  1.00 34.38           O  
ATOM   1382  N   GLU A  93      45.042  46.397 -13.650  1.00 36.60           N  
ATOM   1383  H   GLU A  93      44.063  46.192 -13.788  1.00 36.60           H  
ATOM   1384  CA  GLU A  93      45.802  46.831 -14.834  1.00 36.60           C  
ATOM   1385  HA  GLU A  93      46.748  46.290 -14.844  1.00 36.60           H  
ATOM   1386  C   GLU A  93      46.179  48.324 -14.820  1.00 36.60           C  
ATOM   1387  CB  GLU A  93      45.065  46.423 -16.121  1.00 36.60           C  
ATOM   1388  HB2 GLU A  93      45.629  46.806 -16.971  1.00 36.60           H  
ATOM   1389  HB3 GLU A  93      44.072  46.871 -16.127  1.00 36.60           H  
ATOM   1390  O   GLU A  93      45.599  49.151 -15.522  1.00 36.60           O  
ATOM   1391  CG  GLU A  93      44.946  44.896 -16.268  1.00 36.60           C  
ATOM   1392  HG2 GLU A  93      45.930  44.457 -16.102  1.00 36.60           H  
ATOM   1393  HG3 GLU A  93      44.272  44.512 -15.502  1.00 36.60           H  
ATOM   1394  CD  GLU A  93      44.431  44.479 -17.655  1.00 36.60           C  
ATOM   1395  OE1 GLU A  93      44.905  43.431 -18.149  1.00 36.60           O  
ATOM   1396  OE2 GLU A  93      43.593  45.219 -18.218  1.00 36.60           O  
ATOM   1397  N   ALA A  94      47.195  48.683 -14.031  1.00 40.09           N  
ATOM   1398  H   ALA A  94      47.584  47.980 -13.419  1.00 40.09           H  
ATOM   1399  CA  ALA A  94      47.792  50.020 -14.053  1.00 40.09           C  
ATOM   1400  HA  ALA A  94      46.984  50.751 -14.046  1.00 40.09           H  
ATOM   1401  C   ALA A  94      48.670  50.231 -15.315  1.00 40.09           C  
ATOM   1402  CB  ALA A  94      48.586  50.223 -12.757  1.00 40.09           C  
ATOM   1403  HB1 ALA A  94      49.394  49.494 -12.698  1.00 40.09           H  
ATOM   1404  HB2 ALA A  94      47.924  50.097 -11.900  1.00 40.09           H  
ATOM   1405  HB3 ALA A  94      49.008  51.228 -12.738  1.00 40.09           H  
ATOM   1406  O   ALA A  94      49.671  49.524 -15.477  1.00 40.09           O  
ATOM   1407  N   PRO A  95      48.372  51.209 -16.201  1.00 42.17           N  
ATOM   1408  CA  PRO A  95      49.169  51.442 -17.408  1.00 42.17           C  
ATOM   1409  HA  PRO A  95      49.196  50.508 -17.969  1.00 42.17           H  
ATOM   1410  C   PRO A  95      50.612  51.886 -17.114  1.00 42.17           C  
ATOM   1411  CB  PRO A  95      48.404  52.487 -18.230  1.00 42.17           C  
ATOM   1412  HB2 PRO A  95      48.766  53.487 -17.994  1.00 42.17           H  
ATOM   1413  HB3 PRO A  95      48.482  52.295 -19.300  1.00 42.17           H  
ATOM   1414  O   PRO A  95      50.875  52.671 -16.203  1.00 42.17           O  
ATOM   1415  CG  PRO A  95      46.965  52.348 -17.735  1.00 42.17           C  
ATOM   1416  HG2 PRO A  95      46.478  51.509 -18.232  1.00 42.17           H  
ATOM   1417  HG3 PRO A  95      46.397  53.267 -17.881  1.00 42.17           H  
ATOM   1418  CD  PRO A  95      47.161  52.020 -16.257  1.00 42.17           C  
ATOM   1419  HD2 PRO A  95      46.282  51.491 -15.889  1.00 42.17           H  
ATOM   1420  HD3 PRO A  95      47.312  52.937 -15.688  1.00 42.17           H  
ATOM   1421  N   SER A  96      51.556  51.406 -17.929  1.00 49.17           N  
ATOM   1422  H   SER A  96      51.254  50.786 -18.667  1.00 49.17           H  
ATOM   1423  CA  SER A  96      52.996  51.663 -17.777  1.00 49.17           C  
ATOM   1424  HA  SER A  96      53.277  51.390 -16.759  1.00 49.17           H  
ATOM   1425  C   SER A  96      53.381  53.133 -17.999  1.00 49.17           C  
ATOM   1426  CB  SER A  96      53.774  50.758 -18.740  1.00 49.17           C  
ATOM   1427  HB2 SER A  96      53.691  49.724 -18.407  1.00 49.17           H  
ATOM   1428  HB3 SER A  96      53.334  50.839 -19.734  1.00 49.17           H  
ATOM   1429  O   SER A  96      52.948  53.771 -18.959  1.00 49.17           O  
ATOM   1430  OG  SER A  96      55.142  51.120 -18.831  1.00 49.17           O  
ATOM   1431  HG  SER A  96      55.580  50.465 -19.380  1.00 49.17           H  
ATOM   1432  N   ALA A  97      54.286  53.644 -17.158  1.00 56.21           N  
ATOM   1433  H   ALA A  97      54.601  53.055 -16.400  1.00 56.21           H  
ATOM   1434  CA  ALA A  97      54.769  55.027 -17.196  1.00 56.21           C  
ATOM   1435  HA  ALA A  97      53.907  55.692 -17.131  1.00 56.21           H  
ATOM   1436  C   ALA A  97      55.539  55.411 -18.480  1.00 56.21           C  
ATOM   1437  CB  ALA A  97      55.647  55.244 -15.956  1.00 56.21           C  
ATOM   1438  HB1 ALA A  97      55.978  56.282 -15.924  1.00 56.21           H  
ATOM   1439  HB2 ALA A  97      56.521  54.594 -15.994  1.00 56.21           H  
ATOM   1440  HB3 ALA A  97      55.074  55.033 -15.053  1.00 56.21           H  
ATOM   1441  O   ALA A  97      55.652  56.597 -18.786  1.00 56.21           O  
ATOM   1442  N   LEU A  98      56.075  54.437 -19.228  1.00 61.62           N  
ATOM   1443  H   LEU A  98      55.893  53.480 -18.960  1.00 61.62           H  
ATOM   1444  CA  LEU A  98      56.939  54.696 -20.390  1.00 61.62           C  
ATOM   1445  HA  LEU A  98      57.723  55.393 -20.091  1.00 61.62           H  
ATOM   1446  C   LEU A  98      56.201  55.381 -21.550  1.00 61.62           C  
ATOM   1447  CB  LEU A  98      57.588  53.376 -20.848  1.00 61.62           C  
ATOM   1448  HB2 LEU A  98      56.818  52.606 -20.891  1.00 61.62           H  
ATOM   1449  HB3 LEU A  98      57.978  53.504 -21.858  1.00 61.62           H  
ATOM   1450  O   LEU A  98      56.748  56.301 -22.150  1.00 61.62           O  
ATOM   1451  CG  LEU A  98      58.741  52.907 -19.940  1.00 61.62           C  
ATOM   1452  HG  LEU A  98      58.436  52.978 -18.895  1.00 61.62           H  
ATOM   1453  CD1 LEU A  98      59.083  51.447 -20.235  1.00 61.62           C  
ATOM   1454 HD11 LEU A  98      58.212  50.819 -20.046  1.00 61.62           H  
ATOM   1455 HD12 LEU A  98      59.896  51.120 -19.587  1.00 61.62           H  
ATOM   1456 HD13 LEU A  98      59.386  51.338 -21.277  1.00 61.62           H  
ATOM   1457  CD2 LEU A  98      60.008  53.742 -20.149  1.00 61.62           C  
ATOM   1458 HD21 LEU A  98      59.826  54.781 -19.874  1.00 61.62           H  
ATOM   1459 HD22 LEU A  98      60.312  53.703 -21.195  1.00 61.62           H  
ATOM   1460 HD23 LEU A  98      60.814  53.355 -19.526  1.00 61.62           H  
ATOM   1461  N   ALA A  99      54.947  55.006 -21.820  1.00 58.37           N  
ATOM   1462  H   ALA A  99      54.518  54.297 -21.243  1.00 58.37           H  
ATOM   1463  CA  ALA A  99      54.183  55.531 -22.958  1.00 58.37           C  
ATOM   1464  HA  ALA A  99      54.760  55.369 -23.869  1.00 58.37           H  
ATOM   1465  C   ALA A  99      53.899  57.049 -22.876  1.00 58.37           C  
ATOM   1466  CB  ALA A  99      52.883  54.724 -23.056  1.00 58.37           C  
ATOM   1467  HB1 ALA A  99      53.112  53.667 -23.196  1.00 58.37           H  
ATOM   1468  HB2 ALA A  99      52.305  55.072 -23.912  1.00 58.37           H  
ATOM   1469  HB3 ALA A  99      52.291  54.851 -22.149  1.00 58.37           H  
ATOM   1470  O   ALA A  99      53.589  57.681 -23.884  1.00 58.37           O  
ATOM   1471  N   GLY A 100      54.013  57.652 -21.686  1.00 57.94           N  
ATOM   1472  H   GLY A 100      54.305  57.095 -20.895  1.00 57.94           H  
ATOM   1473  CA  GLY A 100      53.861  59.098 -21.504  1.00 57.94           C  
ATOM   1474  HA2 GLY A 100      53.729  59.303 -20.442  1.00 57.94           H  
ATOM   1475  HA3 GLY A 100      52.971  59.437 -22.035  1.00 57.94           H  
ATOM   1476  C   GLY A 100      55.054  59.929 -21.996  1.00 57.94           C  
ATOM   1477  O   GLY A 100      54.893  61.127 -22.226  1.00 57.94           O  
ATOM   1478  N   LEU A 101      56.239  59.325 -22.161  1.00 62.49           N  
ATOM   1479  H   LEU A 101      56.296  58.326 -22.028  1.00 62.49           H  
ATOM   1480  CA  LEU A 101      57.452  60.024 -22.611  1.00 62.49           C  
ATOM   1481  HA  LEU A 101      57.480  61.009 -22.145  1.00 62.49           H  
ATOM   1482  C   LEU A 101      57.448  60.287 -24.124  1.00 62.49           C  
ATOM   1483  CB  LEU A 101      58.695  59.231 -22.157  1.00 62.49           C  
ATOM   1484  HB2 LEU A 101      58.457  58.167 -22.129  1.00 62.49           H  
ATOM   1485  HB3 LEU A 101      59.491  59.350 -22.892  1.00 62.49           H  
ATOM   1486  O   LEU A 101      57.752  61.405 -24.538  1.00 62.49           O  
ATOM   1487  CG  LEU A 101      59.211  59.694 -20.782  1.00 62.49           C  
ATOM   1488  HG  LEU A 101      58.374  60.029 -20.169  1.00 62.49           H  
ATOM   1489  CD1 LEU A 101      59.913  58.563 -20.031  1.00 62.49           C  
ATOM   1490 HD11 LEU A 101      60.747  58.188 -20.625  1.00 62.49           H  
ATOM   1491 HD12 LEU A 101      60.277  58.923 -19.068  1.00 62.49           H  
ATOM   1492 HD13 LEU A 101      59.204  57.752 -19.862  1.00 62.49           H  
ATOM   1493  CD2 LEU A 101      60.205  60.849 -20.944  1.00 62.49           C  
ATOM   1494 HD21 LEU A 101      60.527  61.201 -19.964  1.00 62.49           H  
ATOM   1495 HD22 LEU A 101      59.725  61.669 -21.478  1.00 62.49           H  
ATOM   1496 HD23 LEU A 101      61.071  60.518 -21.517  1.00 62.49           H  
ATOM   1497  N   ASP A 102      57.036  59.308 -24.933  1.00 61.14           N  
ATOM   1498  H   ASP A 102      56.883  58.393 -24.533  1.00 61.14           H  
ATOM   1499  CA  ASP A 102      57.068  59.389 -26.405  1.00 61.14           C  
ATOM   1500  HA  ASP A 102      58.100  59.508 -26.734  1.00 61.14           H  
ATOM   1501  C   ASP A 102      56.249  60.577 -26.948  1.00 61.14           C  
ATOM   1502  CB  ASP A 102      56.509  58.083 -27.002  1.00 61.14           C  
ATOM   1503  HB2 ASP A 102      56.523  58.167 -28.089  1.00 61.14           H  
ATOM   1504  HB3 ASP A 102      55.469  57.976 -26.693  1.00 61.14           H  
ATOM   1505  O   ASP A 102      56.668  61.293 -27.862  1.00 61.14           O  
ATOM   1506  CG  ASP A 102      57.271  56.808 -26.614  1.00 61.14           C  
ATOM   1507  OD1 ASP A 102      58.470  56.907 -26.276  1.00 61.14           O  
ATOM   1508  OD2 ASP A 102      56.629  55.734 -26.646  1.00 61.14           O  
ATOM   1509  N   ALA A 103      55.081  60.836 -26.348  1.00 63.43           N  
ATOM   1510  H   ALA A 103      54.793  60.219 -25.602  1.00 63.43           H  
ATOM   1511  CA  ALA A 103      54.203  61.939 -26.739  1.00 63.43           C  
ATOM   1512  HA  ALA A 103      54.007  61.864 -27.808  1.00 63.43           H  
ATOM   1513  C   ALA A 103      54.829  63.324 -26.484  1.00 63.43           C  
ATOM   1514  CB  ALA A 103      52.877  61.779 -25.985  1.00 63.43           C  
ATOM   1515  HB1 ALA A 103      53.049  61.841 -24.910  1.00 63.43           H  
ATOM   1516  HB2 ALA A 103      52.189  62.570 -26.285  1.00 63.43           H  
ATOM   1517  HB3 ALA A 103      52.432  60.813 -26.222  1.00 63.43           H  
ATOM   1518  O   ALA A 103      54.549  64.275 -27.217  1.00 63.43           O  
ATOM   1519  N   LEU A 104      55.690  63.442 -25.466  1.00 63.27           N  
ATOM   1520  H   LEU A 104      55.953  62.606 -24.963  1.00 63.27           H  
ATOM   1521  CA  LEU A 104      56.389  64.685 -25.149  1.00 63.27           C  
ATOM   1522  HA  LEU A 104      55.666  65.500 -25.194  1.00 63.27           H  
ATOM   1523  C   LEU A 104      57.483  64.982 -26.186  1.00 63.27           C  
ATOM   1524  CB  LEU A 104      56.953  64.586 -23.719  1.00 63.27           C  
ATOM   1525  HB2 LEU A 104      57.742  63.835 -23.715  1.00 63.27           H  
ATOM   1526  HB3 LEU A 104      56.165  64.244 -23.048  1.00 63.27           H  
ATOM   1527  O   LEU A 104      57.609  66.128 -26.616  1.00 63.27           O  
ATOM   1528  CG  LEU A 104      57.534  65.902 -23.172  1.00 63.27           C  
ATOM   1529  HG  LEU A 104      58.259  66.312 -23.876  1.00 63.27           H  
ATOM   1530  CD1 LEU A 104      56.451  66.951 -22.902  1.00 63.27           C  
ATOM   1531 HD11 LEU A 104      56.900  67.842 -22.465  1.00 63.27           H  
ATOM   1532 HD12 LEU A 104      55.701  66.546 -22.223  1.00 63.27           H  
ATOM   1533 HD13 LEU A 104      55.972  67.234 -23.840  1.00 63.27           H  
ATOM   1534  CD2 LEU A 104      58.259  65.627 -21.853  1.00 63.27           C  
ATOM   1535 HD21 LEU A 104      59.076  64.929 -22.031  1.00 63.27           H  
ATOM   1536 HD22 LEU A 104      58.668  66.555 -21.454  1.00 63.27           H  
ATOM   1537 HD23 LEU A 104      57.567  65.191 -21.133  1.00 63.27           H  
ATOM   1538  N   GLU A 105      58.235  63.965 -26.626  1.00 68.62           N  
ATOM   1539  H   GLU A 105      58.070  63.039 -26.257  1.00 68.62           H  
ATOM   1540  CA  GLU A 105      59.285  64.136 -27.640  1.00 68.62           C  
ATOM   1541  HA  GLU A 105      59.978  64.902 -27.293  1.00 68.62           H  
ATOM   1542  C   GLU A 105      58.731  64.634 -28.980  1.00 68.62           C  
ATOM   1543  CB  GLU A 105      60.087  62.841 -27.864  1.00 68.62           C  
ATOM   1544  HB2 GLU A 105      59.408  62.005 -28.029  1.00 68.62           H  
ATOM   1545  HB3 GLU A 105      60.684  62.982 -28.765  1.00 68.62           H  
ATOM   1546  O   GLU A 105      59.317  65.528 -29.593  1.00 68.62           O  
ATOM   1547  CG  GLU A 105      61.047  62.520 -26.708  1.00 68.62           C  
ATOM   1548  HG2 GLU A 105      61.511  63.450 -26.378  1.00 68.62           H  
ATOM   1549  HG3 GLU A 105      60.478  62.117 -25.871  1.00 68.62           H  
ATOM   1550  CD  GLU A 105      62.159  61.532 -27.114  1.00 68.62           C  
ATOM   1551  OE1 GLU A 105      63.261  61.644 -26.525  1.00 68.62           O  
ATOM   1552  OE2 GLU A 105      61.936  60.718 -28.037  1.00 68.62           O  
ATOM   1553  N   ALA A 106      57.573  64.122 -29.410  1.00 63.53           N  
ATOM   1554  H   ALA A 106      57.160  63.371 -28.876  1.00 63.53           H  
ATOM   1555  CA  ALA A 106      56.946  64.520 -30.670  1.00 63.53           C  
ATOM   1556  HA  ALA A 106      57.678  64.402 -31.468  1.00 63.53           H  
ATOM   1557  C   ALA A 106      56.482  65.992 -30.694  1.00 63.53           C  
ATOM   1558  CB  ALA A 106      55.781  63.563 -30.940  1.00 63.53           C  
ATOM   1559  HB1 ALA A 106      55.034  63.655 -30.152  1.00 63.53           H  
ATOM   1560  HB2 ALA A 106      55.323  63.803 -31.899  1.00 63.53           H  
ATOM   1561  HB3 ALA A 106      56.146  62.536 -30.966  1.00 63.53           H  
ATOM   1562  O   ALA A 106      56.476  66.610 -31.759  1.00 63.53           O  
ATOM   1563  N   ALA A 107      56.116  66.566 -29.542  1.00 66.59           N  
ATOM   1564  H   ALA A 107      56.140  66.002 -28.705  1.00 66.59           H  
ATOM   1565  CA  ALA A 107      55.632  67.946 -29.433  1.00 66.59           C  
ATOM   1566  HA  ALA A 107      55.079  68.195 -30.339  1.00 66.59           H  
ATOM   1567  C   ALA A 107      56.758  68.994 -29.294  1.00 66.59           C  
ATOM   1568  CB  ALA A 107      54.652  68.006 -28.255  1.00 66.59           C  
ATOM   1569  HB1 ALA A 107      54.231  69.009 -28.180  1.00 66.59           H  
ATOM   1570  HB2 ALA A 107      55.170  67.762 -27.328  1.00 66.59           H  
ATOM   1571  HB3 ALA A 107      53.844  67.291 -28.411  1.00 66.59           H  
ATOM   1572  O   ALA A 107      56.560  70.164 -29.629  1.00 66.59           O  
ATOM   1573  N   LEU A 108      57.955  68.593 -28.840  1.00 70.96           N  
ATOM   1574  H   LEU A 108      58.057  67.619 -28.592  1.00 70.96           H  
ATOM   1575  CA  LEU A 108      59.108  69.487 -28.643  1.00 70.96           C  
ATOM   1576  HA  LEU A 108      58.842  70.183 -27.847  1.00 70.96           H  
ATOM   1577  C   LEU A 108      59.490  70.377 -29.850  1.00 70.96           C  
ATOM   1578  CB  LEU A 108      60.339  68.664 -28.202  1.00 70.96           C  
ATOM   1579  HB2 LEU A 108      60.384  67.750 -28.794  1.00 70.96           H  
ATOM   1580  HB3 LEU A 108      61.243  69.232 -28.424  1.00 70.96           H  
ATOM   1581  O   LEU A 108      59.867  71.531 -29.614  1.00 70.96           O  
ATOM   1582  CG  LEU A 108      60.378  68.296 -26.709  1.00 70.96           C  
ATOM   1583  HG  LEU A 108      59.438  67.829 -26.416  1.00 70.96           H  
ATOM   1584  CD1 LEU A 108      61.527  67.325 -26.434  1.00 70.96           C  
ATOM   1585 HD11 LEU A 108      62.487  67.810 -26.613  1.00 70.96           H  
ATOM   1586 HD12 LEU A 108      61.447  66.460 -27.092  1.00 70.96           H  
ATOM   1587 HD13 LEU A 108      61.477  66.979 -25.401  1.00 70.96           H  
ATOM   1588  CD2 LEU A 108      60.618  69.527 -25.832  1.00 70.96           C  
ATOM   1589 HD21 LEU A 108      61.548  70.020 -26.115  1.00 70.96           H  
ATOM   1590 HD22 LEU A 108      59.787  70.223 -25.945  1.00 70.96           H  
ATOM   1591 HD23 LEU A 108      60.670  69.218 -24.788  1.00 70.96           H  
ATOM   1592  N   PRO A 109      59.429  69.925 -31.124  1.00 66.86           N  
ATOM   1593  CA  PRO A 109      59.873  70.733 -32.261  1.00 66.86           C  
ATOM   1594  HA  PRO A 109      60.915  71.009 -32.100  1.00 66.86           H  
ATOM   1595  C   PRO A 109      59.053  72.011 -32.473  1.00 66.86           C  
ATOM   1596  CB  PRO A 109      59.782  69.816 -33.488  1.00 66.86           C  
ATOM   1597  HB2 PRO A 109      60.589  70.008 -34.195  1.00 66.86           H  
ATOM   1598  HB3 PRO A 109      58.815  69.932 -33.977  1.00 66.86           H  
ATOM   1599  O   PRO A 109      59.621  73.042 -32.845  1.00 66.86           O  
ATOM   1600  CG  PRO A 109      59.875  68.412 -32.897  1.00 66.86           C  
ATOM   1601  HG2 PRO A 109      60.917  68.156 -32.704  1.00 66.86           H  
ATOM   1602  HG3 PRO A 109      59.401  67.667 -33.536  1.00 66.86           H  
ATOM   1603  CD  PRO A 109      59.133  68.574 -31.578  1.00 66.86           C  
ATOM   1604  HD2 PRO A 109      58.061  68.489 -31.753  1.00 66.86           H  
ATOM   1605  HD3 PRO A 109      59.467  67.811 -30.874  1.00 66.86           H  
ATOM   1606  N   GLU A 110      57.741  71.961 -32.221  1.00 63.79           N  
ATOM   1607  H   GLU A 110      57.343  71.103 -31.864  1.00 63.79           H  
ATOM   1608  CA  GLU A 110      56.818  73.071 -32.496  1.00 63.79           C  
ATOM   1609  HA  GLU A 110      57.180  73.605 -33.375  1.00 63.79           H  
ATOM   1610  C   GLU A 110      56.765  74.120 -31.377  1.00 63.79           C  
ATOM   1611  CB  GLU A 110      55.412  72.555 -32.850  1.00 63.79           C  
ATOM   1612  HB2 GLU A 110      54.791  73.427 -33.054  1.00 63.79           H  
ATOM   1613  HB3 GLU A 110      54.987  72.016 -32.003  1.00 63.79           H  
ATOM   1614  O   GLU A 110      56.193  75.192 -31.574  1.00 63.79           O  
ATOM   1615  CG  GLU A 110      55.424  71.646 -34.094  1.00 63.79           C  
ATOM   1616  HG2 GLU A 110      56.261  71.939 -34.728  1.00 63.79           H  
ATOM   1617  HG3 GLU A 110      55.601  70.617 -33.779  1.00 63.79           H  
ATOM   1618  CD  GLU A 110      54.138  71.724 -34.937  1.00 63.79           C  
ATOM   1619  OE1 GLU A 110      54.249  71.446 -36.154  1.00 63.79           O  
ATOM   1620  OE2 GLU A 110      53.073  72.093 -34.393  1.00 63.79           O  
ATOM   1621  N   VAL A 111      57.411  73.870 -30.229  1.00 67.74           N  
ATOM   1622  H   VAL A 111      57.853  72.968 -30.121  1.00 67.74           H  
ATOM   1623  CA  VAL A 111      57.431  74.812 -29.099  1.00 67.74           C  
ATOM   1624  HA  VAL A 111      56.402  74.918 -28.754  1.00 67.74           H  
ATOM   1625  C   VAL A 111      57.983  76.175 -29.554  1.00 67.74           C  
ATOM   1626  CB  VAL A 111      58.238  74.271 -27.906  1.00 67.74           C  
ATOM   1627  HB  VAL A 111      59.263  74.078 -28.221  1.00 67.74           H  
ATOM   1628  O   VAL A 111      59.133  76.233 -30.022  1.00 67.74           O  
ATOM   1629  CG1 VAL A 111      58.261  75.281 -26.746  1.00 67.74           C  
ATOM   1630 HG11 VAL A 111      58.836  74.879 -25.912  1.00 67.74           H  
ATOM   1631 HG12 VAL A 111      58.733  76.216 -27.048  1.00 67.74           H  
ATOM   1632 HG13 VAL A 111      57.246  75.493 -26.409  1.00 67.74           H  
ATOM   1633  CG2 VAL A 111      57.621  72.965 -27.388  1.00 67.74           C  
ATOM   1634 HG21 VAL A 111      58.245  72.544 -26.600  1.00 67.74           H  
ATOM   1635 HG22 VAL A 111      57.556  72.228 -28.188  1.00 67.74           H  
ATOM   1636 HG23 VAL A 111      56.618  73.147 -27.001  1.00 67.74           H  
ATOM   1637  N   PRO A 112      57.219  77.279 -29.407  1.00 71.68           N  
ATOM   1638  CA  PRO A 112      57.637  78.610 -29.833  1.00 71.68           C  
ATOM   1639  HA  PRO A 112      57.759  78.591 -30.916  1.00 71.68           H  
ATOM   1640  C   PRO A 112      58.944  79.057 -29.176  1.00 71.68           C  
ATOM   1641  CB  PRO A 112      56.482  79.553 -29.476  1.00 71.68           C  
ATOM   1642  HB2 PRO A 112      56.388  80.371 -30.190  1.00 71.68           H  
ATOM   1643  HB3 PRO A 112      56.612  79.941 -28.466  1.00 71.68           H  
ATOM   1644  O   PRO A 112      59.184  78.825 -27.991  1.00 71.68           O  
ATOM   1645  CG  PRO A 112      55.263  78.637 -29.503  1.00 71.68           C  
ATOM   1646  HG2 PRO A 112      54.923  78.499 -30.529  1.00 71.68           H  
ATOM   1647  HG3 PRO A 112      54.457  79.016 -28.875  1.00 71.68           H  
ATOM   1648  CD  PRO A 112      55.827  77.325 -28.968  1.00 71.68           C  
ATOM   1649  HD2 PRO A 112      55.786  77.321 -27.879  1.00 71.68           H  
ATOM   1650  HD3 PRO A 112      55.242  76.500 -29.375  1.00 71.68           H  
ATOM   1651  N   ALA A 113      59.793  79.751 -29.939  1.00 74.19           N  
ATOM   1652  H   ALA A 113      59.538  79.915 -30.902  1.00 74.19           H  
ATOM   1653  CA  ALA A 113      61.133  80.144 -29.492  1.00 74.19           C  
ATOM   1654  HA  ALA A 113      61.708  79.238 -29.302  1.00 74.19           H  
ATOM   1655  C   ALA A 113      61.147  80.958 -28.182  1.00 74.19           C  
ATOM   1656  CB  ALA A 113      61.809  80.916 -30.631  1.00 74.19           C  
ATOM   1657  HB1 ALA A 113      61.223  81.800 -30.885  1.00 74.19           H  
ATOM   1658  HB2 ALA A 113      61.904  80.277 -31.509  1.00 74.19           H  
ATOM   1659  HB3 ALA A 113      62.804  81.231 -30.315  1.00 74.19           H  
ATOM   1660  O   ALA A 113      62.094  80.837 -27.413  1.00 74.19           O  
ATOM   1661  N   THR A 114      60.096  81.739 -27.917  1.00 66.98           N  
ATOM   1662  H   THR A 114      59.317  81.741 -28.559  1.00 66.98           H  
ATOM   1663  CA  THR A 114      59.914  82.534 -26.691  1.00 66.98           C  
ATOM   1664  HA  THR A 114      60.807  83.132 -26.513  1.00 66.98           H  
ATOM   1665  C   THR A 114      59.696  81.701 -25.428  1.00 66.98           C  
ATOM   1666  CB  THR A 114      58.708  83.475 -26.855  1.00 66.98           C  
ATOM   1667  HB  THR A 114      58.394  83.858 -25.884  1.00 66.98           H  
ATOM   1668  O   THR A 114      59.983  82.187 -24.343  1.00 66.98           O  
ATOM   1669  CG2 THR A 114      59.056  84.660 -27.756  1.00 66.98           C  
ATOM   1670 HG21 THR A 114      59.348  84.309 -28.746  1.00 66.98           H  
ATOM   1671 HG22 THR A 114      58.186  85.309 -27.846  1.00 66.98           H  
ATOM   1672 HG23 THR A 114      59.876  85.226 -27.313  1.00 66.98           H  
ATOM   1673  OG1 THR A 114      57.629  82.801 -27.476  1.00 66.98           O  
ATOM   1674  HG1 THR A 114      57.071  82.431 -26.788  1.00 66.98           H  
ATOM   1675  N   GLU A 115      59.206  80.465 -25.552  1.00 73.14           N  
ATOM   1676  H   GLU A 115      58.989  80.120 -26.476  1.00 73.14           H  
ATOM   1677  CA  GLU A 115      58.890  79.582 -24.418  1.00 73.14           C  
ATOM   1678  HA  GLU A 115      58.865  80.154 -23.490  1.00 73.14           H  
ATOM   1679  C   GLU A 115      59.938  78.476 -24.224  1.00 73.14           C  
ATOM   1680  CB  GLU A 115      57.495  78.974 -24.627  1.00 73.14           C  
ATOM   1681  HB2 GLU A 115      57.461  78.489 -25.602  1.00 73.14           H  
ATOM   1682  HB3 GLU A 115      57.321  78.222 -23.857  1.00 73.14           H  
ATOM   1683  O   GLU A 115      60.060  77.919 -23.133  1.00 73.14           O  
ATOM   1684  CG  GLU A 115      56.390  80.040 -24.537  1.00 73.14           C  
ATOM   1685  HG2 GLU A 115      56.613  80.845 -25.238  1.00 73.14           H  
ATOM   1686  HG3 GLU A 115      56.391  80.462 -23.532  1.00 73.14           H  
ATOM   1687  CD  GLU A 115      54.993  79.491 -24.858  1.00 73.14           C  
ATOM   1688  OE1 GLU A 115      54.117  80.338 -25.146  1.00 73.14           O  
ATOM   1689  OE2 GLU A 115      54.819  78.252 -24.861  1.00 73.14           O  
ATOM   1690  N   ARG A 116      60.747  78.178 -25.254  1.00 73.88           N  
ATOM   1691  H   ARG A 116      60.572  78.662 -26.123  1.00 73.88           H  
ATOM   1692  CA  ARG A 116      61.788  77.132 -25.206  1.00 73.88           C  
ATOM   1693  HA  ARG A 116      61.307  76.164 -25.063  1.00 73.88           H  
ATOM   1694  C   ARG A 116      62.756  77.290 -24.038  1.00 73.88           C  
ATOM   1695  CB  ARG A 116      62.604  77.115 -26.507  1.00 73.88           C  
ATOM   1696  HB2 ARG A 116      62.896  78.131 -26.770  1.00 73.88           H  
ATOM   1697  HB3 ARG A 116      63.509  76.529 -26.345  1.00 73.88           H  
ATOM   1698  O   ARG A 116      63.148  76.291 -23.448  1.00 73.88           O  
ATOM   1699  CG  ARG A 116      61.833  76.476 -27.662  1.00 73.88           C  
ATOM   1700  HG2 ARG A 116      61.526  75.468 -27.384  1.00 73.88           H  
ATOM   1701  HG3 ARG A 116      60.943  77.068 -27.875  1.00 73.88           H  
ATOM   1702  CD  ARG A 116      62.709  76.413 -28.913  1.00 73.88           C  
ATOM   1703  HD2 ARG A 116      63.084  77.412 -29.138  1.00 73.88           H  
ATOM   1704  HD3 ARG A 116      63.550  75.747 -28.719  1.00 73.88           H  
ATOM   1705  NE  ARG A 116      61.927  75.914 -30.052  1.00 73.88           N  
ATOM   1706  HE  ARG A 116      60.928  75.846 -29.922  1.00 73.88           H  
ATOM   1707  NH1 ARG A 116      63.619  75.680 -31.578  1.00 73.88           N  
ATOM   1708 HH11 ARG A 116      63.925  75.346 -32.481  1.00 73.88           H  
ATOM   1709 HH12 ARG A 116      64.263  76.041 -30.889  1.00 73.88           H  
ATOM   1710  NH2 ARG A 116      61.542  75.027 -32.095  1.00 73.88           N  
ATOM   1711 HH21 ARG A 116      61.840  74.625 -32.972  1.00 73.88           H  
ATOM   1712 HH22 ARG A 116      60.594  74.816 -31.817  1.00 73.88           H  
ATOM   1713  CZ  ARG A 116      62.366  75.545 -31.235  1.00 73.88           C  
ATOM   1714  N   GLU A 117      63.151  78.517 -23.715  1.00 75.32           N  
ATOM   1715  H   GLU A 117      62.769  79.297 -24.230  1.00 75.32           H  
ATOM   1716  CA  GLU A 117      64.130  78.785 -22.655  1.00 75.32           C  
ATOM   1717  HA  GLU A 117      64.995  78.143 -22.817  1.00 75.32           H  
ATOM   1718  C   GLU A 117      63.563  78.434 -21.265  1.00 75.32           C  
ATOM   1719  CB  GLU A 117      64.583  80.251 -22.793  1.00 75.32           C  
ATOM   1720  HB2 GLU A 117      64.652  80.483 -23.856  1.00 75.32           H  
ATOM   1721  HB3 GLU A 117      63.835  80.909 -22.351  1.00 75.32           H  
ATOM   1722  O   GLU A 117      64.243  77.805 -20.452  1.00 75.32           O  
ATOM   1723  CG  GLU A 117      65.961  80.527 -22.176  1.00 75.32           C  
ATOM   1724  HG2 GLU A 117      66.639  79.725 -22.468  1.00 75.32           H  
ATOM   1725  HG3 GLU A 117      65.874  80.514 -21.089  1.00 75.32           H  
ATOM   1726  CD  GLU A 117      66.547  81.876 -22.639  1.00 75.32           C  
ATOM   1727  OE1 GLU A 117      67.786  81.937 -22.817  1.00 75.32           O  
ATOM   1728  OE2 GLU A 117      65.767  82.839 -22.811  1.00 75.32           O  
ATOM   1729  N   GLU A 118      62.280  78.722 -21.026  1.00 74.21           N  
ATOM   1730  H   GLU A 118      61.741  79.176 -21.751  1.00 74.21           H  
ATOM   1731  CA  GLU A 118      61.578  78.336 -19.798  1.00 74.21           C  
ATOM   1732  HA  GLU A 118      62.237  78.540 -18.955  1.00 74.21           H  
ATOM   1733  C   GLU A 118      61.256  76.830 -19.768  1.00 74.21           C  
ATOM   1734  CB  GLU A 118      60.321  79.211 -19.635  1.00 74.21           C  
ATOM   1735  HB2 GLU A 118      59.580  78.934 -20.384  1.00 74.21           H  
ATOM   1736  HB3 GLU A 118      60.604  80.253 -19.784  1.00 74.21           H  
ATOM   1737  O   GLU A 118      61.394  76.189 -18.722  1.00 74.21           O  
ATOM   1738  CG  GLU A 118      59.727  79.062 -18.225  1.00 74.21           C  
ATOM   1739  HG2 GLU A 118      59.369  78.040 -18.101  1.00 74.21           H  
ATOM   1740  HG3 GLU A 118      60.522  79.222 -17.498  1.00 74.21           H  
ATOM   1741  CD  GLU A 118      58.572  80.026 -17.909  1.00 74.21           C  
ATOM   1742  OE1 GLU A 118      58.172  80.026 -16.719  1.00 74.21           O  
ATOM   1743  OE2 GLU A 118      58.082  80.719 -18.825  1.00 74.21           O  
ATOM   1744  N   LEU A 119      60.910  76.233 -20.918  1.00 71.31           N  
ATOM   1745  H   LEU A 119      60.768  76.817 -21.730  1.00 71.31           H  
ATOM   1746  CA  LEU A 119      60.707  74.788 -21.048  1.00 71.31           C  
ATOM   1747  HA  LEU A 119      59.941  74.495 -20.329  1.00 71.31           H  
ATOM   1748  C   LEU A 119      61.985  74.007 -20.710  1.00 71.31           C  
ATOM   1749  CB  LEU A 119      60.217  74.447 -22.467  1.00 71.31           C  
ATOM   1750  HB2 LEU A 119      61.026  74.647 -23.169  1.00 71.31           H  
ATOM   1751  HB3 LEU A 119      59.377  75.089 -22.732  1.00 71.31           H  
ATOM   1752  O   LEU A 119      61.921  73.062 -19.924  1.00 71.31           O  
ATOM   1753  CG  LEU A 119      59.791  72.970 -22.595  1.00 71.31           C  
ATOM   1754  HG  LEU A 119      60.515  72.324 -22.099  1.00 71.31           H  
ATOM   1755  CD1 LEU A 119      58.410  72.721 -21.984  1.00 71.31           C  
ATOM   1756 HD11 LEU A 119      57.667  73.355 -22.468  1.00 71.31           H  
ATOM   1757 HD12 LEU A 119      58.130  71.676 -22.123  1.00 71.31           H  
ATOM   1758 HD13 LEU A 119      58.429  72.935 -20.916  1.00 71.31           H  
ATOM   1759  CD2 LEU A 119      59.737  72.550 -24.055  1.00 71.31           C  
ATOM   1760 HD21 LEU A 119      60.712  72.684 -24.525  1.00 71.31           H  
ATOM   1761 HD22 LEU A 119      59.455  71.499 -24.110  1.00 71.31           H  
ATOM   1762 HD23 LEU A 119      58.984  73.146 -24.571  1.00 71.31           H  
ATOM   1763  N   VAL A 120      63.142  74.418 -21.241  1.00 74.68           N  
ATOM   1764  H   VAL A 120      63.120  75.200 -21.880  1.00 74.68           H  
ATOM   1765  CA  VAL A 120      64.445  73.801 -20.935  1.00 74.68           C  
ATOM   1766  HA  VAL A 120      64.393  72.741 -21.183  1.00 74.68           H  
ATOM   1767  C   VAL A 120      64.729  73.879 -19.435  1.00 74.68           C  
ATOM   1768  CB  VAL A 120      65.576  74.425 -21.780  1.00 74.68           C  
ATOM   1769  HB  VAL A 120      65.498  75.511 -21.741  1.00 74.68           H  
ATOM   1770  O   VAL A 120      64.942  72.838 -18.819  1.00 74.68           O  
ATOM   1771  CG1 VAL A 120      66.977  74.021 -21.302  1.00 74.68           C  
ATOM   1772 HG11 VAL A 120      67.733  74.418 -21.980  1.00 74.68           H  
ATOM   1773 HG12 VAL A 120      67.178  74.429 -20.312  1.00 74.68           H  
ATOM   1774 HG13 VAL A 120      67.068  72.935 -21.260  1.00 74.68           H  
ATOM   1775  CG2 VAL A 120      65.460  73.965 -23.241  1.00 74.68           C  
ATOM   1776 HG21 VAL A 120      65.645  72.893 -23.311  1.00 74.68           H  
ATOM   1777 HG22 VAL A 120      64.462  74.170 -23.630  1.00 74.68           H  
ATOM   1778 HG23 VAL A 120      66.189  74.498 -23.852  1.00 74.68           H  
ATOM   1779  N   GLN A 121      64.598  75.052 -18.804  1.00 73.58           N  
ATOM   1780  H   GLN A 121      64.399  75.877 -19.351  1.00 73.58           H  
ATOM   1781  CA  GLN A 121      64.773  75.192 -17.347  1.00 73.58           C  
ATOM   1782  HA  GLN A 121      65.790  74.902 -17.082  1.00 73.58           H  
ATOM   1783  C   GLN A 121      63.805  74.330 -16.516  1.00 73.58           C  
ATOM   1784  CB  GLN A 121      64.532  76.649 -16.935  1.00 73.58           C  
ATOM   1785  HB2 GLN A 121      63.583  76.989 -17.349  1.00 73.58           H  
ATOM   1786  HB3 GLN A 121      64.459  76.689 -15.848  1.00 73.58           H  
ATOM   1787  O   GLN A 121      64.060  74.034 -15.341  1.00 73.58           O  
ATOM   1788  CG  GLN A 121      65.641  77.616 -17.357  1.00 73.58           C  
ATOM   1789  HG2 GLN A 121      65.756  77.600 -18.441  1.00 73.58           H  
ATOM   1790  HG3 GLN A 121      66.586  77.305 -16.913  1.00 73.58           H  
ATOM   1791  CD  GLN A 121      65.332  79.041 -16.904  1.00 73.58           C  
ATOM   1792  NE2 GLN A 121      65.983  80.031 -17.470  1.00 73.58           N  
ATOM   1793 HE21 GLN A 121      66.572  79.849 -18.270  1.00 73.58           H  
ATOM   1794 HE22 GLN A 121      65.683  80.963 -17.222  1.00 73.58           H  
ATOM   1795  OE1 GLN A 121      64.522  79.293 -16.022  1.00 73.58           O  
ATOM   1796  N   ARG A 122      62.638  73.976 -17.065  1.00 73.57           N  
ATOM   1797  H   ARG A 122      62.446  74.301 -18.001  1.00 73.57           H  
ATOM   1798  CA  ARG A 122      61.633  73.148 -16.387  1.00 73.57           C  
ATOM   1799  HA  ARG A 122      61.699  73.331 -15.315  1.00 73.57           H  
ATOM   1800  C   ARG A 122      61.927  71.655 -16.569  1.00 73.57           C  
ATOM   1801  CB  ARG A 122      60.243  73.596 -16.864  1.00 73.57           C  
ATOM   1802  HB2 ARG A 122      60.264  74.676 -17.006  1.00 73.57           H  
ATOM   1803  HB3 ARG A 122      60.009  73.134 -17.823  1.00 73.57           H  
ATOM   1804  O   ARG A 122      61.891  70.923 -15.582  1.00 73.57           O  
ATOM   1805  CG  ARG A 122      59.136  73.297 -15.847  1.00 73.57           C  
ATOM   1806  HG2 ARG A 122      58.950  72.224 -15.813  1.00 73.57           H  
ATOM   1807  HG3 ARG A 122      59.442  73.644 -14.860  1.00 73.57           H  
ATOM   1808  CD  ARG A 122      57.862  74.044 -16.266  1.00 73.57           C  
ATOM   1809  HD2 ARG A 122      58.086  75.109 -16.325  1.00 73.57           H  
ATOM   1810  HD3 ARG A 122      57.565  73.699 -17.256  1.00 73.57           H  
ATOM   1811  NE  ARG A 122      56.753  73.826 -15.318  1.00 73.57           N  
ATOM   1812  HE  ARG A 122      56.867  73.085 -14.642  1.00 73.57           H  
ATOM   1813  NH1 ARG A 122      55.310  75.372 -16.224  1.00 73.57           N  
ATOM   1814 HH11 ARG A 122      54.413  75.837 -16.248  1.00 73.57           H  
ATOM   1815 HH12 ARG A 122      56.019  75.655 -16.884  1.00 73.57           H  
ATOM   1816  NH2 ARG A 122      54.646  74.124 -14.500  1.00 73.57           N  
ATOM   1817 HH21 ARG A 122      54.787  73.372 -13.840  1.00 73.57           H  
ATOM   1818 HH22 ARG A 122      53.746  74.577 -14.564  1.00 73.57           H  
ATOM   1819  CZ  ARG A 122      55.581  74.441 -15.352  1.00 73.57           C  
ATOM   1820  N   LEU A 123      62.326  71.236 -17.771  1.00 71.19           N  
ATOM   1821  H   LEU A 123      62.341  71.913 -18.520  1.00 71.19           H  
ATOM   1822  CA  LEU A 123      62.810  69.883 -18.071  1.00 71.19           C  
ATOM   1823  HA  LEU A 123      62.066  69.157 -17.743  1.00 71.19           H  
ATOM   1824  C   LEU A 123      64.106  69.556 -17.315  1.00 71.19           C  
ATOM   1825  CB  LEU A 123      63.020  69.745 -19.592  1.00 71.19           C  
ATOM   1826  HB2 LEU A 123      63.599  68.843 -19.789  1.00 71.19           H  
ATOM   1827  HB3 LEU A 123      63.610  70.594 -19.938  1.00 71.19           H  
ATOM   1828  O   LEU A 123      64.213  68.482 -16.727  1.00 71.19           O  
ATOM   1829  CG  LEU A 123      61.717  69.670 -20.409  1.00 71.19           C  
ATOM   1830  HG  LEU A 123      61.051  70.484 -20.122  1.00 71.19           H  
ATOM   1831  CD1 LEU A 123      62.029  69.805 -21.899  1.00 71.19           C  
ATOM   1832 HD11 LEU A 123      61.101  69.777 -22.470  1.00 71.19           H  
ATOM   1833 HD12 LEU A 123      62.523  70.759 -22.086  1.00 71.19           H  
ATOM   1834 HD13 LEU A 123      62.676  68.991 -22.226  1.00 71.19           H  
ATOM   1835  CD2 LEU A 123      60.987  68.340 -20.200  1.00 71.19           C  
ATOM   1836 HD21 LEU A 123      60.671  68.235 -19.163  1.00 71.19           H  
ATOM   1837 HD22 LEU A 123      61.634  67.506 -20.471  1.00 71.19           H  
ATOM   1838 HD23 LEU A 123      60.098  68.317 -20.830  1.00 71.19           H  
ATOM   1839  N   GLU A 124      65.055  70.492 -17.237  1.00 73.78           N  
ATOM   1840  H   GLU A 124      64.952  71.329 -17.792  1.00 73.78           H  
ATOM   1841  CA  GLU A 124      66.284  70.347 -16.444  1.00 73.78           C  
ATOM   1842  HA  GLU A 124      66.837  69.474 -16.790  1.00 73.78           H  
ATOM   1843  C   GLU A 124      65.984  70.135 -14.954  1.00 73.78           C  
ATOM   1844  CB  GLU A 124      67.174  71.588 -16.608  1.00 73.78           C  
ATOM   1845  HB2 GLU A 124      66.561  72.481 -16.486  1.00 73.78           H  
ATOM   1846  HB3 GLU A 124      67.926  71.580 -15.819  1.00 73.78           H  
ATOM   1847  O   GLU A 124      66.591  69.270 -14.321  1.00 73.78           O  
ATOM   1848  CG  GLU A 124      67.908  71.621 -17.957  1.00 73.78           C  
ATOM   1849  HG2 GLU A 124      67.188  71.621 -18.775  1.00 73.78           H  
ATOM   1850  HG3 GLU A 124      68.501  70.711 -18.041  1.00 73.78           H  
ATOM   1851  CD  GLU A 124      68.829  72.845 -18.080  1.00 73.78           C  
ATOM   1852  OE1 GLU A 124      69.886  72.697 -18.734  1.00 73.78           O  
ATOM   1853  OE2 GLU A 124      68.493  73.902 -17.496  1.00 73.78           O  
ATOM   1854  N   ARG A 125      65.004  70.861 -14.393  1.00 71.63           N  
ATOM   1855  H   ARG A 125      64.549  71.554 -14.970  1.00 71.63           H  
ATOM   1856  CA  ARG A 125      64.543  70.651 -13.008  1.00 71.63           C  
ATOM   1857  HA  ARG A 125      65.414  70.658 -12.353  1.00 71.63           H  
ATOM   1858  C   ARG A 125      63.912  69.272 -12.803  1.00 71.63           C  
ATOM   1859  CB  ARG A 125      63.583  71.774 -12.580  1.00 71.63           C  
ATOM   1860  HB2 ARG A 125      62.937  72.052 -13.412  1.00 71.63           H  
ATOM   1861  HB3 ARG A 125      62.955  71.411 -11.766  1.00 71.63           H  
ATOM   1862  O   ARG A 125      64.176  68.645 -11.779  1.00 71.63           O  
ATOM   1863  CG  ARG A 125      64.356  73.000 -12.071  1.00 71.63           C  
ATOM   1864  HG2 ARG A 125      64.956  72.697 -11.213  1.00 71.63           H  
ATOM   1865  HG3 ARG A 125      65.029  73.367 -12.845  1.00 71.63           H  
ATOM   1866  CD  ARG A 125      63.416  74.128 -11.626  1.00 71.63           C  
ATOM   1867  HD2 ARG A 125      63.994  74.830 -11.024  1.00 71.63           H  
ATOM   1868  HD3 ARG A 125      62.621  73.710 -11.008  1.00 71.63           H  
ATOM   1869  NE  ARG A 125      62.848  74.852 -12.778  1.00 71.63           N  
ATOM   1870  HE  ARG A 125      63.230  74.611 -13.682  1.00 71.63           H  
ATOM   1871  NH1 ARG A 125      61.478  76.289 -11.617  1.00 71.63           N  
ATOM   1872 HH11 ARG A 125      60.858  77.086 -11.623  1.00 71.63           H  
ATOM   1873 HH12 ARG A 125      61.746  75.836 -10.755  1.00 71.63           H  
ATOM   1874  NH2 ARG A 125      61.659  76.480 -13.834  1.00 71.63           N  
ATOM   1875 HH21 ARG A 125      61.072  77.302 -13.823  1.00 71.63           H  
ATOM   1876 HH22 ARG A 125      62.103  76.231 -14.706  1.00 71.63           H  
ATOM   1877  CZ  ARG A 125      61.999  75.865 -12.737  1.00 71.63           C  
ATOM   1878  N   MET A 126      63.129  68.776 -13.763  1.00 67.59           N  
ATOM   1879  H   MET A 126      62.951  69.345 -14.578  1.00 67.59           H  
ATOM   1880  CA  MET A 126      62.547  67.427 -13.700  1.00 67.59           C  
ATOM   1881  HA  MET A 126      62.058  67.300 -12.734  1.00 67.59           H  
ATOM   1882  C   MET A 126      63.627  66.335 -13.788  1.00 67.59           C  
ATOM   1883  CB  MET A 126      61.483  67.259 -14.797  1.00 67.59           C  
ATOM   1884  HB2 MET A 126      61.899  67.538 -15.765  1.00 67.59           H  
ATOM   1885  HB3 MET A 126      61.183  66.212 -14.838  1.00 67.59           H  
ATOM   1886  O   MET A 126      63.641  65.418 -12.968  1.00 67.59           O  
ATOM   1887  CG  MET A 126      60.242  68.115 -14.506  1.00 67.59           C  
ATOM   1888  HG2 MET A 126      60.555  69.147 -14.351  1.00 67.59           H  
ATOM   1889  HG3 MET A 126      59.785  67.765 -13.581  1.00 67.59           H  
ATOM   1890  SD  MET A 126      58.978  68.121 -15.807  1.00 67.59           S  
ATOM   1891  CE  MET A 126      58.406  66.399 -15.738  1.00 67.59           C  
ATOM   1892  HE1 MET A 126      57.583  66.264 -16.440  1.00 67.59           H  
ATOM   1893  HE2 MET A 126      59.216  65.725 -16.016  1.00 67.59           H  
ATOM   1894  HE3 MET A 126      58.061  66.162 -14.732  1.00 67.59           H  
ATOM   1895  N   LEU A 127      64.589  66.473 -14.706  1.00 70.76           N  
ATOM   1896  H   LEU A 127      64.509  67.236 -15.363  1.00 70.76           H  
ATOM   1897  CA  LEU A 127      65.753  65.584 -14.823  1.00 70.76           C  
ATOM   1898  HA  LEU A 127      65.400  64.561 -14.956  1.00 70.76           H  
ATOM   1899  C   LEU A 127      66.627  65.587 -13.561  1.00 70.76           C  
ATOM   1900  CB  LEU A 127      66.577  66.011 -16.055  1.00 70.76           C  
ATOM   1901  HB2 LEU A 127      67.635  65.825 -15.874  1.00 70.76           H  
ATOM   1902  HB3 LEU A 127      66.465  67.085 -16.206  1.00 70.76           H  
ATOM   1903  O   LEU A 127      67.089  64.530 -13.128  1.00 70.76           O  
ATOM   1904  CG  LEU A 127      66.162  65.259 -17.331  1.00 70.76           C  
ATOM   1905  HG  LEU A 127      65.078  65.150 -17.359  1.00 70.76           H  
ATOM   1906  CD1 LEU A 127      66.603  66.031 -18.573  1.00 70.76           C  
ATOM   1907 HD11 LEU A 127      67.684  66.173 -18.573  1.00 70.76           H  
ATOM   1908 HD12 LEU A 127      66.309  65.483 -19.468  1.00 70.76           H  
ATOM   1909 HD13 LEU A 127      66.111  67.003 -18.590  1.00 70.76           H  
ATOM   1910  CD2 LEU A 127      66.819  63.875 -17.369  1.00 70.76           C  
ATOM   1911 HD21 LEU A 127      66.488  63.346 -18.263  1.00 70.76           H  
ATOM   1912 HD22 LEU A 127      67.904  63.968 -17.392  1.00 70.76           H  
ATOM   1913 HD23 LEU A 127      66.518  63.292 -16.498  1.00 70.76           H  
ATOM   1914  N   ALA A 128      66.840  66.753 -12.946  1.00 67.09           N  
ATOM   1915  H   ALA A 128      66.497  67.598 -13.380  1.00 67.09           H  
ATOM   1916  CA  ALA A 128      67.585  66.870 -11.695  1.00 67.09           C  
ATOM   1917  HA  ALA A 128      68.561  66.405 -11.830  1.00 67.09           H  
ATOM   1918  C   ALA A 128      66.890  66.137 -10.533  1.00 67.09           C  
ATOM   1919  CB  ALA A 128      67.798  68.356 -11.386  1.00 67.09           C  
ATOM   1920  HB1 ALA A 128      66.837  68.853 -11.255  1.00 67.09           H  
ATOM   1921  HB2 ALA A 128      68.337  68.832 -12.206  1.00 67.09           H  
ATOM   1922  HB3 ALA A 128      68.379  68.459 -10.470  1.00 67.09           H  
ATOM   1923  O   ALA A 128      67.572  65.493  -9.737  1.00 67.09           O  
ATOM   1924  N   ALA A 129      65.555  66.191 -10.463  1.00 60.08           N  
ATOM   1925  H   ALA A 129      65.060  66.760 -11.135  1.00 60.08           H  
ATOM   1926  CA  ALA A 129      64.764  65.506  -9.440  1.00 60.08           C  
ATOM   1927  HA  ALA A 129      65.228  65.679  -8.469  1.00 60.08           H  
ATOM   1928  C   ALA A 129      64.691  63.978  -9.635  1.00 60.08           C  
ATOM   1929  CB  ALA A 129      63.368  66.138  -9.420  1.00 60.08           C  
ATOM   1930  HB1 ALA A 129      62.870  65.977 -10.376  1.00 60.08           H  
ATOM   1931  HB2 ALA A 129      62.773  65.681  -8.629  1.00 60.08           H  
ATOM   1932  HB3 ALA A 129      63.446  67.209  -9.231  1.00 60.08           H  
ATOM   1933  O   ALA A 129      64.642  63.246  -8.651  1.00 60.08           O  
ATOM   1934  N   LEU A 130      64.714  63.487 -10.880  1.00 57.51           N  
ATOM   1935  H   LEU A 130      64.666  64.145 -11.645  1.00 57.51           H  
ATOM   1936  CA  LEU A 130      64.641  62.051 -11.195  1.00 57.51           C  
ATOM   1937  HA  LEU A 130      63.899  61.593 -10.540  1.00 57.51           H  
ATOM   1938  C   LEU A 130      65.950  61.285 -10.933  1.00 57.51           C  
ATOM   1939  CB  LEU A 130      64.181  61.892 -12.659  1.00 57.51           C  
ATOM   1940  HB2 LEU A 130      64.496  62.763 -13.234  1.00 57.51           H  
ATOM   1941  HB3 LEU A 130      64.663  61.023 -13.107  1.00 57.51           H  
ATOM   1942  O   LEU A 130      65.911  60.110 -10.570  1.00 57.51           O  
ATOM   1943  CG  LEU A 130      62.656  61.714 -12.772  1.00 57.51           C  
ATOM   1944  HG  LEU A 130      62.158  62.375 -12.063  1.00 57.51           H  
ATOM   1945  CD1 LEU A 130      62.172  62.071 -14.176  1.00 57.51           C  
ATOM   1946 HD11 LEU A 130      62.657  61.432 -14.914  1.00 57.51           H  
ATOM   1947 HD12 LEU A 130      62.404  63.114 -14.389  1.00 57.51           H  
ATOM   1948 HD13 LEU A 130      61.093  61.933 -14.238  1.00 57.51           H  
ATOM   1949  CD2 LEU A 130      62.259  60.264 -12.479  1.00 57.51           C  
ATOM   1950 HD21 LEU A 130      62.713  59.592 -13.207  1.00 57.51           H  
ATOM   1951 HD22 LEU A 130      62.583  59.977 -11.479  1.00 57.51           H  
ATOM   1952 HD23 LEU A 130      61.175  60.163 -12.534  1.00 57.51           H  
ATOM   1953  N   ARG A 131      67.113  61.934 -11.087  1.00 60.77           N  
ATOM   1954  H   ARG A 131      67.061  62.897 -11.388  1.00 60.77           H  
ATOM   1955  CA  ARG A 131      68.440  61.287 -10.974  1.00 60.77           C  
ATOM   1956  HA  ARG A 131      68.526  60.565 -11.786  1.00 60.77           H  
ATOM   1957  C   ARG A 131      68.685  60.449  -9.705  1.00 60.77           C  
ATOM   1958  CB  ARG A 131      69.557  62.331 -11.112  1.00 60.77           C  
ATOM   1959  HB2 ARG A 131      69.250  63.271 -10.654  1.00 60.77           H  
ATOM   1960  HB3 ARG A 131      70.446  61.974 -10.592  1.00 60.77           H  
ATOM   1961  O   ARG A 131      69.237  59.362  -9.861  1.00 60.77           O  
ATOM   1962  CG  ARG A 131      69.936  62.569 -12.574  1.00 60.77           C  
ATOM   1963  HG2 ARG A 131      69.066  62.913 -13.133  1.00 60.77           H  
ATOM   1964  HG3 ARG A 131      70.298  61.639 -13.013  1.00 60.77           H  
ATOM   1965  CD  ARG A 131      71.041  63.626 -12.629  1.00 60.77           C  
ATOM   1966  HD2 ARG A 131      70.669  64.536 -12.160  1.00 60.77           H  
ATOM   1967  HD3 ARG A 131      71.904  63.263 -12.070  1.00 60.77           H  
ATOM   1968  NE  ARG A 131      71.437  63.914 -14.017  1.00 60.77           N  
ATOM   1969  HE  ARG A 131      70.971  63.380 -14.736  1.00 60.77           H  
ATOM   1970  NH1 ARG A 131      72.918  65.604 -13.550  1.00 60.77           N  
ATOM   1971 HH11 ARG A 131      72.733  65.470 -12.566  1.00 60.77           H  
ATOM   1972 HH12 ARG A 131      73.533  66.339 -13.868  1.00 60.77           H  
ATOM   1973  NH2 ARG A 131      72.504  65.051 -15.673  1.00 60.77           N  
ATOM   1974 HH21 ARG A 131      73.112  65.798 -15.976  1.00 60.77           H  
ATOM   1975 HH22 ARG A 131      72.007  64.505 -16.363  1.00 60.77           H  
ATOM   1976  CZ  ARG A 131      72.284  64.849 -14.405  1.00 60.77           C  
ATOM   1977  N   PRO A 132      68.349  60.898  -8.478  1.00 53.56           N  
ATOM   1978  CA  PRO A 132      68.727  60.173  -7.261  1.00 53.56           C  
ATOM   1979  HA  PRO A 132      69.805  60.010  -7.267  1.00 53.56           H  
ATOM   1980  C   PRO A 132      68.032  58.814  -7.112  1.00 53.56           C  
ATOM   1981  CB  PRO A 132      68.364  61.101  -6.093  1.00 53.56           C  
ATOM   1982  HB2 PRO A 132      67.376  60.851  -5.707  1.00 53.56           H  
ATOM   1983  HB3 PRO A 132      69.105  61.047  -5.295  1.00 53.56           H  
ATOM   1984  O   PRO A 132      68.582  57.909  -6.492  1.00 53.56           O  
ATOM   1985  CG  PRO A 132      68.315  62.490  -6.725  1.00 53.56           C  
ATOM   1986  HG2 PRO A 132      67.659  63.165  -6.176  1.00 53.56           H  
ATOM   1987  HG3 PRO A 132      69.322  62.900  -6.800  1.00 53.56           H  
ATOM   1988  CD  PRO A 132      67.777  62.186  -8.117  1.00 53.56           C  
ATOM   1989  HD2 PRO A 132      68.055  62.985  -8.804  1.00 53.56           H  
ATOM   1990  HD3 PRO A 132      66.692  62.086  -8.071  1.00 53.56           H  
ATOM   1991  N   VAL A 133      66.830  58.666  -7.680  1.00 49.67           N  
ATOM   1992  H   VAL A 133      66.465  59.424  -8.238  1.00 49.67           H  
ATOM   1993  CA  VAL A 133      65.949  57.510  -7.445  1.00 49.67           C  
ATOM   1994  HA  VAL A 133      65.853  57.358  -6.370  1.00 49.67           H  
ATOM   1995  C   VAL A 133      66.528  56.214  -8.025  1.00 49.67           C  
ATOM   1996  CB  VAL A 133      64.542  57.797  -8.018  1.00 49.67           C  
ATOM   1997  HB  VAL A 133      64.613  57.894  -9.101  1.00 49.67           H  
ATOM   1998  O   VAL A 133      66.350  55.145  -7.450  1.00 49.67           O  
ATOM   1999  CG1 VAL A 133      63.543  56.679  -7.696  1.00 49.67           C  
ATOM   2000 HG11 VAL A 133      63.486  56.524  -6.619  1.00 49.67           H  
ATOM   2001 HG12 VAL A 133      63.850  55.748  -8.173  1.00 49.67           H  
ATOM   2002 HG13 VAL A 133      62.555  56.939  -8.075  1.00 49.67           H  
ATOM   2003  CG2 VAL A 133      63.957  59.104  -7.455  1.00 49.67           C  
ATOM   2004 HG21 VAL A 133      62.950  59.253  -7.843  1.00 49.67           H  
ATOM   2005 HG22 VAL A 133      64.557  59.961  -7.761  1.00 49.67           H  
ATOM   2006 HG23 VAL A 133      63.916  59.057  -6.366  1.00 49.67           H  
ATOM   2007  N   ALA A 134      67.263  56.297  -9.138  1.00 44.92           N  
ATOM   2008  H   ALA A 134      67.420  57.211  -9.538  1.00 44.92           H  
ATOM   2009  CA  ALA A 134      67.708  55.125  -9.893  1.00 44.92           C  
ATOM   2010  HA  ALA A 134      66.860  54.450 -10.006  1.00 44.92           H  
ATOM   2011  C   ALA A 134      68.836  54.303  -9.231  1.00 44.92           C  
ATOM   2012  CB  ALA A 134      68.120  55.608 -11.290  1.00 44.92           C  
ATOM   2013  HB1 ALA A 134      67.285  56.119 -11.768  1.00 44.92           H  
ATOM   2014  HB2 ALA A 134      68.403  54.751 -11.900  1.00 44.92           H  
ATOM   2015  HB3 ALA A 134      68.969  56.288 -11.215  1.00 44.92           H  
ATOM   2016  O   ALA A 134      69.062  53.167  -9.633  1.00 44.92           O  
ATOM   2017  N   GLN A 135      69.571  54.849  -8.253  1.00 41.06           N  
ATOM   2018  H   GLN A 135      69.310  55.761  -7.906  1.00 41.06           H  
ATOM   2019  CA  GLN A 135      70.816  54.230  -7.760  1.00 41.06           C  
ATOM   2020  HA  GLN A 135      71.308  53.733  -8.596  1.00 41.06           H  
ATOM   2021  C   GLN A 135      70.637  53.134  -6.694  1.00 41.06           C  
ATOM   2022  CB  GLN A 135      71.767  55.323  -7.237  1.00 41.06           C  
ATOM   2023  HB2 GLN A 135      72.586  54.851  -6.694  1.00 41.06           H  
ATOM   2024  HB3 GLN A 135      71.234  55.977  -6.547  1.00 41.06           H  
ATOM   2025  O   GLN A 135      71.585  52.412  -6.413  1.00 41.06           O  
ATOM   2026  CG  GLN A 135      72.380  56.149  -8.377  1.00 41.06           C  
ATOM   2027  HG2 GLN A 135      71.597  56.708  -8.889  1.00 41.06           H  
ATOM   2028  HG3 GLN A 135      72.837  55.467  -9.094  1.00 41.06           H  
ATOM   2029  CD  GLN A 135      73.446  57.132  -7.895  1.00 41.06           C  
ATOM   2030  NE2 GLN A 135      74.372  57.513  -8.746  1.00 41.06           N  
ATOM   2031 HE21 GLN A 135      75.091  58.107  -8.358  1.00 41.06           H  
ATOM   2032 HE22 GLN A 135      74.408  57.105  -9.669  1.00 41.06           H  
ATOM   2033  OE1 GLN A 135      73.483  57.596  -6.768  1.00 41.06           O  
ATOM   2034  N   ALA A 136      69.468  53.007  -6.062  1.00 36.67           N  
ATOM   2035  H   ALA A 136      68.693  53.586  -6.353  1.00 36.67           H  
ATOM   2036  CA  ALA A 136      69.331  52.230  -4.822  1.00 36.67           C  
ATOM   2037  HA  ALA A 136      70.257  52.337  -4.257  1.00 36.67           H  
ATOM   2038  C   ALA A 136      69.128  50.702  -4.992  1.00 36.67           C  
ATOM   2039  CB  ALA A 136      68.219  52.879  -3.987  1.00 36.67           C  
ATOM   2040  HB1 ALA A 136      67.262  52.777  -4.500  1.00 36.67           H  
ATOM   2041  HB2 ALA A 136      68.154  52.387  -3.016  1.00 36.67           H  
ATOM   2042  HB3 ALA A 136      68.436  53.936  -3.832  1.00 36.67           H  
ATOM   2043  O   ALA A 136      68.930  50.007  -3.997  1.00 36.67           O  
ATOM   2044  N   ALA A 137      69.134  50.169  -6.218  1.00 34.30           N  
ATOM   2045  H   ALA A 137      69.382  50.763  -6.997  1.00 34.30           H  
ATOM   2046  CA  ALA A 137      68.587  48.839  -6.524  1.00 34.30           C  
ATOM   2047  HA  ALA A 137      67.710  48.686  -5.896  1.00 34.30           H  
ATOM   2048  C   ALA A 137      69.509  47.618  -6.260  1.00 34.30           C  
ATOM   2049  CB  ALA A 137      68.103  48.874  -7.981  1.00 34.30           C  
ATOM   2050  HB1 ALA A 137      68.952  49.017  -8.649  1.00 34.30           H  
ATOM   2051  HB2 ALA A 137      67.387  49.684  -8.120  1.00 34.30           H  
ATOM   2052  HB3 ALA A 137      67.619  47.928  -8.226  1.00 34.30           H  
ATOM   2053  O   ALA A 137      69.029  46.489  -6.304  1.00 34.30           O  
ATOM   2054  N   ASP A 138      70.805  47.805  -5.987  1.00 27.30           N  
ATOM   2055  H   ASP A 138      71.133  48.760  -5.963  1.00 27.30           H  
ATOM   2056  CA  ASP A 138      71.840  46.762  -6.191  1.00 27.30           C  
ATOM   2057  HA  ASP A 138      71.624  46.252  -7.130  1.00 27.30           H  
ATOM   2058  C   ASP A 138      71.959  45.622  -5.137  1.00 27.30           C  
ATOM   2059  CB  ASP A 138      73.212  47.468  -6.333  1.00 27.30           C  
ATOM   2060  HB2 ASP A 138      74.006  46.772  -6.064  1.00 27.30           H  
ATOM   2061  HB3 ASP A 138      73.266  48.291  -5.619  1.00 27.30           H  
ATOM   2062  O   ASP A 138      72.744  44.696  -5.333  1.00 27.30           O  
ATOM   2063  CG  ASP A 138      73.554  47.984  -7.739  1.00 27.30           C  
ATOM   2064  OD1 ASP A 138      72.909  47.548  -8.717  1.00 27.30           O  
ATOM   2065  OD2 ASP A 138      74.496  48.806  -7.822  1.00 27.30           O  
ATOM   2066  N   ALA A 139      71.286  45.669  -3.980  1.00 24.88           N  
ATOM   2067  H   ALA A 139      70.586  46.391  -3.887  1.00 24.88           H  
ATOM   2068  CA  ALA A 139      71.884  45.098  -2.755  1.00 24.88           C  
ATOM   2069  HA  ALA A 139      72.965  45.208  -2.849  1.00 24.88           H  
ATOM   2070  C   ALA A 139      71.664  43.597  -2.399  1.00 24.88           C  
ATOM   2071  CB  ALA A 139      71.458  45.993  -1.583  1.00 24.88           C  
ATOM   2072  HB1 ALA A 139      70.381  45.922  -1.435  1.00 24.88           H  
ATOM   2073  HB2 ALA A 139      71.728  47.029  -1.789  1.00 24.88           H  
ATOM   2074  HB3 ALA A 139      71.967  45.671  -0.674  1.00 24.88           H  
ATOM   2075  O   ALA A 139      72.513  43.020  -1.720  1.00 24.88           O  
ATOM   2076  N   SER A 140      70.528  42.962  -2.706  1.00 27.19           N  
ATOM   2077  H   SER A 140      69.906  43.401  -3.369  1.00 27.19           H  
ATOM   2078  CA  SER A 140      69.892  42.005  -1.757  1.00 27.19           C  
ATOM   2079  HA  SER A 140      70.365  42.168  -0.789  1.00 27.19           H  
ATOM   2080  C   SER A 140      70.048  40.471  -1.976  1.00 27.19           C  
ATOM   2081  CB  SER A 140      68.423  42.422  -1.555  1.00 27.19           C  
ATOM   2082  HB2 SER A 140      67.883  41.679  -0.968  1.00 27.19           H  
ATOM   2083  HB3 SER A 140      68.402  43.364  -1.007  1.00 27.19           H  
ATOM   2084  O   SER A 140      69.166  39.718  -1.571  1.00 27.19           O  
ATOM   2085  OG  SER A 140      67.776  42.614  -2.799  1.00 27.19           O  
ATOM   2086  HG  SER A 140      66.835  42.738  -2.654  1.00 27.19           H  
ATOM   2087  N   GLY A 141      71.128  39.953  -2.584  1.00 21.57           N  
ATOM   2088  H   GLY A 141      71.854  40.597  -2.862  1.00 21.57           H  
ATOM   2089  CA  GLY A 141      71.141  38.579  -3.162  1.00 21.57           C  
ATOM   2090  HA2 GLY A 141      71.533  38.665  -4.176  1.00 21.57           H  
ATOM   2091  HA3 GLY A 141      70.111  38.241  -3.273  1.00 21.57           H  
ATOM   2092  C   GLY A 141      71.909  37.401  -2.492  1.00 21.57           C  
ATOM   2093  O   GLY A 141      72.714  36.786  -3.187  1.00 21.57           O  
ATOM   2094  N   THR A 142      71.709  37.022  -1.215  1.00 21.58           N  
ATOM   2095  H   THR A 142      71.011  37.514  -0.675  1.00 21.58           H  
ATOM   2096  CA  THR A 142      72.487  35.948  -0.496  1.00 21.58           C  
ATOM   2097  HA  THR A 142      73.328  35.666  -1.130  1.00 21.58           H  
ATOM   2098  C   THR A 142      71.743  34.597  -0.200  1.00 21.58           C  
ATOM   2099  CB  THR A 142      73.092  36.530   0.799  1.00 21.58           C  
ATOM   2100  HB  THR A 142      73.408  35.713   1.447  1.00 21.58           H  
ATOM   2101  O   THR A 142      70.520  34.570  -0.234  1.00 21.58           O  
ATOM   2102  CG2 THR A 142      74.305  37.421   0.520  1.00 21.58           C  
ATOM   2103 HG21 THR A 142      74.710  37.795   1.460  1.00 21.58           H  
ATOM   2104 HG22 THR A 142      75.074  36.846   0.005  1.00 21.58           H  
ATOM   2105 HG23 THR A 142      74.010  38.264  -0.105  1.00 21.58           H  
ATOM   2106  OG1 THR A 142      72.161  37.335   1.487  1.00 21.58           O  
ATOM   2107  HG1 THR A 142      72.361  37.302   2.426  1.00 21.58           H  
ATOM   2108  N   GLY A 143      72.450  33.466   0.097  1.00 18.80           N  
ATOM   2109  H   GLY A 143      73.451  33.567   0.184  1.00 18.80           H  
ATOM   2110  CA  GLY A 143      71.920  32.059   0.281  1.00 18.80           C  
ATOM   2111  HA2 GLY A 143      72.202  31.471  -0.592  1.00 18.80           H  
ATOM   2112  HA3 GLY A 143      70.831  32.089   0.305  1.00 18.80           H  
ATOM   2113  C   GLY A 143      72.391  31.278   1.560  1.00 18.80           C  
ATOM   2114  O   GLY A 143      72.874  31.931   2.479  1.00 18.80           O  
ATOM   2115  N   ALA A 144      72.339  29.925   1.736  1.00 19.62           N  
ATOM   2116  H   ALA A 144      72.580  29.651   2.678  1.00 19.62           H  
ATOM   2117  CA  ALA A 144      72.118  28.799   0.784  1.00 19.62           C  
ATOM   2118  HA  ALA A 144      71.401  29.152   0.043  1.00 19.62           H  
ATOM   2119  C   ALA A 144      71.527  27.408   1.288  1.00 19.62           C  
ATOM   2120  CB  ALA A 144      73.441  28.560   0.038  1.00 19.62           C  
ATOM   2121  HB1 ALA A 144      73.760  29.474  -0.462  1.00 19.62           H  
ATOM   2122  HB2 ALA A 144      73.301  27.784  -0.714  1.00 19.62           H  
ATOM   2123  HB3 ALA A 144      74.217  28.246   0.737  1.00 19.62           H  
ATOM   2124  O   ALA A 144      70.387  27.134   0.937  1.00 19.62           O  
ATOM   2125  N   ASN A 145      72.262  26.480   1.968  1.00 18.18           N  
ATOM   2126  H   ASN A 145      73.136  26.785   2.371  1.00 18.18           H  
ATOM   2127  CA  ASN A 145      72.084  24.977   1.851  1.00 18.18           C  
ATOM   2128  HA  ASN A 145      71.288  24.838   1.119  1.00 18.18           H  
ATOM   2129  C   ASN A 145      71.666  24.113   3.123  1.00 18.18           C  
ATOM   2130  CB  ASN A 145      73.410  24.415   1.260  1.00 18.18           C  
ATOM   2131  HB2 ASN A 145      73.876  23.760   1.996  1.00 18.18           H  
ATOM   2132  HB3 ASN A 145      74.115  25.223   1.065  1.00 18.18           H  
ATOM   2133  O   ASN A 145      71.833  24.622   4.231  1.00 18.18           O  
ATOM   2134  CG  ASN A 145      73.271  23.640  -0.043  1.00 18.18           C  
ATOM   2135  ND2 ASN A 145      74.246  22.831  -0.388  1.00 18.18           N  
ATOM   2136 HD21 ASN A 145      75.007  22.639   0.248  1.00 18.18           H  
ATOM   2137 HD22 ASN A 145      74.090  22.305  -1.236  1.00 18.18           H  
ATOM   2138  OD1 ASN A 145      72.325  23.770  -0.794  1.00 18.18           O  
ATOM   2139  N   PRO A 146      71.213  22.814   2.999  1.00 21.43           N  
ATOM   2140  CA  PRO A 146      70.687  21.902   4.079  1.00 21.43           C  
ATOM   2141  HA  PRO A 146      70.691  22.410   5.043  1.00 21.43           H  
ATOM   2142  C   PRO A 146      71.363  20.480   4.269  1.00 21.43           C  
ATOM   2143  CB  PRO A 146      69.233  21.703   3.629  1.00 21.43           C  
ATOM   2144  HB2 PRO A 146      68.779  20.801   4.040  1.00 21.43           H  
ATOM   2145  HB3 PRO A 146      68.640  22.572   3.914  1.00 21.43           H  
ATOM   2146  O   PRO A 146      72.343  20.188   3.584  1.00 21.43           O  
ATOM   2147  CG  PRO A 146      69.333  21.633   2.100  1.00 21.43           C  
ATOM   2148  HG2 PRO A 146      68.524  22.206   1.647  1.00 21.43           H  
ATOM   2149  HG3 PRO A 146      69.297  20.599   1.756  1.00 21.43           H  
ATOM   2150  CD  PRO A 146      70.692  22.251   1.756  1.00 21.43           C  
ATOM   2151  HD2 PRO A 146      71.369  21.476   1.397  1.00 21.43           H  
ATOM   2152  HD3 PRO A 146      70.547  22.994   0.971  1.00 21.43           H  
ATOM   2153  N   SER A 147      70.839  19.591   5.166  1.00 21.46           N  
ATOM   2154  H   SER A 147      70.027  19.889   5.687  1.00 21.46           H  
ATOM   2155  CA  SER A 147      71.217  18.146   5.424  1.00 21.46           C  
ATOM   2156  HA  SER A 147      71.261  17.630   4.465  1.00 21.46           H  
ATOM   2157  C   SER A 147      70.188  17.348   6.319  1.00 21.46           C  
ATOM   2158  CB  SER A 147      72.617  18.075   6.051  1.00 21.46           C  
ATOM   2159  HB2 SER A 147      73.339  18.481   5.342  1.00 21.46           H  
ATOM   2160  HB3 SER A 147      72.884  17.035   6.237  1.00 21.46           H  
ATOM   2161  O   SER A 147      69.185  17.965   6.672  1.00 21.46           O  
ATOM   2162  OG  SER A 147      72.694  18.813   7.258  1.00 21.46           O  
ATOM   2163  HG  SER A 147      72.089  18.424   7.893  1.00 21.46           H  
ATOM   2164  N   GLY A 148      70.379  16.041   6.680  1.00 21.82           N  
ATOM   2165  H   GLY A 148      71.229  15.572   6.402  1.00 21.82           H  
ATOM   2166  CA  GLY A 148      69.280  15.081   7.061  1.00 21.82           C  
ATOM   2167  HA2 GLY A 148      69.217  14.338   6.266  1.00 21.82           H  
ATOM   2168  HA3 GLY A 148      68.340  15.628   6.996  1.00 21.82           H  
ATOM   2169  C   GLY A 148      69.193  14.287   8.424  1.00 21.82           C  
ATOM   2170  O   GLY A 148      68.342  14.651   9.226  1.00 21.82           O  
ATOM   2171  N   ASP A 149      69.904  13.162   8.692  1.00 22.53           N  
ATOM   2172  H   ASP A 149      70.847  13.246   8.341  1.00 22.53           H  
ATOM   2173  CA  ASP A 149      69.405  11.803   8.297  1.00 22.53           C  
ATOM   2174  HA  ASP A 149      68.437  11.960   7.820  1.00 22.53           H  
ATOM   2175  C   ASP A 149      69.149  10.570   9.289  1.00 22.53           C  
ATOM   2176  CB  ASP A 149      70.374  11.308   7.182  1.00 22.53           C  
ATOM   2177  HB2 ASP A 149      71.247  10.869   7.666  1.00 22.53           H  
ATOM   2178  HB3 ASP A 149      69.882  10.517   6.616  1.00 22.53           H  
ATOM   2179  O   ASP A 149      68.880   9.496   8.753  1.00 22.53           O  
ATOM   2180  CG  ASP A 149      70.878  12.376   6.191  1.00 22.53           C  
ATOM   2181  OD1 ASP A 149      70.380  12.416   5.046  1.00 22.53           O  
ATOM   2182  OD2 ASP A 149      71.737  13.204   6.594  1.00 22.53           O  
ATOM   2183  N   ASP A 150      69.238  10.580  10.645  1.00 24.72           N  
ATOM   2184  H   ASP A 150      69.374  11.472  11.098  1.00 24.72           H  
ATOM   2185  CA  ASP A 150      69.362   9.329  11.515  1.00 24.72           C  
ATOM   2186  HA  ASP A 150      69.787   8.561  10.869  1.00 24.72           H  
ATOM   2187  C   ASP A 150      68.063   8.648  12.126  1.00 24.72           C  
ATOM   2188  CB  ASP A 150      70.427   9.594  12.603  1.00 24.72           C  
ATOM   2189  HB2 ASP A 150      69.934   9.847  13.542  1.00 24.72           H  
ATOM   2190  HB3 ASP A 150      71.031  10.455  12.315  1.00 24.72           H  
ATOM   2191  O   ASP A 150      66.978   9.210  11.979  1.00 24.72           O  
ATOM   2192  CG  ASP A 150      71.378   8.407  12.831  1.00 24.72           C  
ATOM   2193  OD1 ASP A 150      70.885   7.257  12.896  1.00 24.72           O  
ATOM   2194  OD2 ASP A 150      72.600   8.659  12.940  1.00 24.72           O  
ATOM   2195  N   LEU A 151      68.129   7.443  12.782  1.00 23.66           N  
ATOM   2196  H   LEU A 151      69.061   7.085  12.938  1.00 23.66           H  
ATOM   2197  CA  LEU A 151      66.970   6.495  12.964  1.00 23.66           C  
ATOM   2198  HA  LEU A 151      66.094   7.135  12.869  1.00 23.66           H  
ATOM   2199  C   LEU A 151      66.628   5.710  14.294  1.00 23.66           C  
ATOM   2200  CB  LEU A 151      66.930   5.536  11.750  1.00 23.66           C  
ATOM   2201  HB2 LEU A 151      67.911   5.531  11.274  1.00 23.66           H  
ATOM   2202  HB3 LEU A 151      66.727   4.515  12.073  1.00 23.66           H  
ATOM   2203  O   LEU A 151      65.580   6.012  14.859  1.00 23.66           O  
ATOM   2204  CG  LEU A 151      65.868   5.934  10.707  1.00 23.66           C  
ATOM   2205  HG  LEU A 151      65.917   7.006  10.518  1.00 23.66           H  
ATOM   2206  CD1 LEU A 151      66.139   5.202   9.391  1.00 23.66           C  
ATOM   2207 HD11 LEU A 151      67.119   5.495   9.016  1.00 23.66           H  
ATOM   2208 HD12 LEU A 151      66.112   4.124   9.549  1.00 23.66           H  
ATOM   2209 HD13 LEU A 151      65.387   5.488   8.655  1.00 23.66           H  
ATOM   2210  CD2 LEU A 151      64.453   5.564  11.165  1.00 23.66           C  
ATOM   2211 HD21 LEU A 151      64.221   6.081  12.096  1.00 23.66           H  
ATOM   2212 HD22 LEU A 151      64.375   4.489  11.329  1.00 23.66           H  
ATOM   2213 HD23 LEU A 151      63.729   5.874  10.411  1.00 23.66           H  
ATOM   2214  N   GLY A 152      67.292   4.598  14.711  1.00 32.38           N  
ATOM   2215  H   GLY A 152      68.195   4.410  14.301  1.00 32.38           H  
ATOM   2216  CA  GLY A 152      66.503   3.428  15.233  1.00 32.38           C  
ATOM   2217  HA2 GLY A 152      65.526   3.775  15.570  1.00 32.38           H  
ATOM   2218  HA3 GLY A 152      66.300   2.795  14.369  1.00 32.38           H  
ATOM   2219  C   GLY A 152      66.993   2.461  16.349  1.00 32.38           C  
ATOM   2220  O   GLY A 152      67.239   1.294  16.046  1.00 32.38           O  
ATOM   2221  N   GLU A 153      67.002   2.848  17.636  1.00 35.90           N  
ATOM   2222  H   GLU A 153      66.730   3.797  17.850  1.00 35.90           H  
ATOM   2223  CA  GLU A 153      67.141   1.917  18.793  1.00 35.90           C  
ATOM   2224  HA  GLU A 153      67.492   0.950  18.431  1.00 35.90           H  
ATOM   2225  C   GLU A 153      65.785   1.662  19.507  1.00 35.90           C  
ATOM   2226  CB  GLU A 153      68.197   2.424  19.804  1.00 35.90           C  
ATOM   2227  HB2 GLU A 153      67.944   3.439  20.110  1.00 35.90           H  
ATOM   2228  HB3 GLU A 153      68.156   1.781  20.683  1.00 35.90           H  
ATOM   2229  O   GLU A 153      65.150   2.614  19.951  1.00 35.90           O  
ATOM   2230  CG  GLU A 153      69.640   2.398  19.261  1.00 35.90           C  
ATOM   2231  HG2 GLU A 153      69.728   3.127  18.456  1.00 35.90           H  
ATOM   2232  HG3 GLU A 153      69.822   1.411  18.835  1.00 35.90           H  
ATOM   2233  CD  GLU A 153      70.727   2.687  20.323  1.00 35.90           C  
ATOM   2234  OE1 GLU A 153      71.882   2.249  20.098  1.00 35.90           O  
ATOM   2235  OE2 GLU A 153      70.426   3.330  21.355  1.00 35.90           O  
ATOM   2236  N   ALA A 154      65.340   0.398  19.631  1.00 29.31           N  
ATOM   2237  H   ALA A 154      65.932  -0.351  19.302  1.00 29.31           H  
ATOM   2238  CA  ALA A 154      63.979   0.020  20.078  1.00 29.31           C  
ATOM   2239  HA  ALA A 154      63.329   0.889  19.979  1.00 29.31           H  
ATOM   2240  C   ALA A 154      63.883  -0.445  21.553  1.00 29.31           C  
ATOM   2241  CB  ALA A 154      63.442  -1.056  19.123  1.00 29.31           C  
ATOM   2242  HB1 ALA A 154      64.042  -1.962  19.202  1.00 29.31           H  
ATOM   2243  HB2 ALA A 154      63.464  -0.683  18.099  1.00 29.31           H  
ATOM   2244  HB3 ALA A 154      62.409  -1.283  19.388  1.00 29.31           H  
ATOM   2245  O   ALA A 154      64.736  -1.203  22.028  1.00 29.31           O  
ATOM   2246  N   GLY A 155      62.837  -0.015  22.271  1.00 41.02           N  
ATOM   2247  H   GLY A 155      62.132   0.533  21.798  1.00 41.02           H  
ATOM   2248  CA  GLY A 155      62.654  -0.188  23.720  1.00 41.02           C  
ATOM   2249  HA2 GLY A 155      62.285   0.756  24.121  1.00 41.02           H  
ATOM   2250  HA3 GLY A 155      63.623  -0.385  24.179  1.00 41.02           H  
ATOM   2251  C   GLY A 155      61.675  -1.291  24.161  1.00 41.02           C  
ATOM   2252  O   GLY A 155      60.916  -1.850  23.379  1.00 41.02           O  
ATOM   2253  N   VAL A 156      61.686  -1.623  25.462  1.00 34.06           N  
ATOM   2254  H   VAL A 156      62.310  -1.115  26.072  1.00 34.06           H  
ATOM   2255  CA  VAL A 156      60.832  -2.688  26.044  1.00 34.06           C  
ATOM   2256  HA  VAL A 156      60.798  -3.525  25.347  1.00 34.06           H  
ATOM   2257  C   VAL A 156      59.384  -2.240  26.250  1.00 34.06           C  
ATOM   2258  CB  VAL A 156      61.408  -3.198  27.385  1.00 34.06           C  
ATOM   2259  HB  VAL A 156      61.555  -2.349  28.053  1.00 34.06           H  
ATOM   2260  O   VAL A 156      58.460  -2.993  25.949  1.00 34.06           O  
ATOM   2261  CG1 VAL A 156      60.496  -4.212  28.094  1.00 34.06           C  
ATOM   2262 HG11 VAL A 156      59.587  -3.717  28.436  1.00 34.06           H  
ATOM   2263 HG12 VAL A 156      60.999  -4.623  28.970  1.00 34.06           H  
ATOM   2264 HG13 VAL A 156      60.229  -5.017  27.410  1.00 34.06           H  
ATOM   2265  CG2 VAL A 156      62.766  -3.880  27.173  1.00 34.06           C  
ATOM   2266 HG21 VAL A 156      62.650  -4.738  26.511  1.00 34.06           H  
ATOM   2267 HG22 VAL A 156      63.470  -3.180  26.725  1.00 34.06           H  
ATOM   2268 HG23 VAL A 156      63.169  -4.209  28.131  1.00 34.06           H  
ATOM   2269  N   ASP A 157      59.184  -1.038  26.796  1.00 35.20           N  
ATOM   2270  H   ASP A 157      59.981  -0.463  27.029  1.00 35.20           H  
ATOM   2271  CA  ASP A 157      57.867  -0.586  27.269  1.00 35.20           C  
ATOM   2272  HA  ASP A 157      57.438  -1.374  27.887  1.00 35.20           H  
ATOM   2273  C   ASP A 157      56.861  -0.348  26.124  1.00 35.20           C  
ATOM   2274  CB  ASP A 157      58.045   0.650  28.168  1.00 35.20           C  
ATOM   2275  HB2 ASP A 157      57.062   1.017  28.462  1.00 35.20           H  
ATOM   2276  HB3 ASP A 157      58.544   1.437  27.601  1.00 35.20           H  
ATOM   2277  O   ASP A 157      55.653  -0.419  26.346  1.00 35.20           O  
ATOM   2278  CG  ASP A 157      58.844   0.334  29.442  1.00 35.20           C  
ATOM   2279  OD1 ASP A 157      58.493  -0.651  30.132  1.00 35.20           O  
ATOM   2280  OD2 ASP A 157      59.828   1.060  29.712  1.00 35.20           O  
ATOM   2281  N   GLU A 158      57.359  -0.197  24.890  1.00 37.75           N  
ATOM   2282  H   GLU A 158      58.365  -0.168  24.799  1.00 37.75           H  
ATOM   2283  CA  GLU A 158      56.594  -0.183  23.630  1.00 37.75           C  
ATOM   2284  HA  GLU A 158      55.985   0.719  23.567  1.00 37.75           H  
ATOM   2285  C   GLU A 158      55.654  -1.397  23.493  1.00 37.75           C  
ATOM   2286  CB  GLU A 158      57.592  -0.208  22.451  1.00 37.75           C  
ATOM   2287  HB2 GLU A 158      58.225  -1.089  22.560  1.00 37.75           H  
ATOM   2288  HB3 GLU A 158      57.034  -0.306  21.520  1.00 37.75           H  
ATOM   2289  O   GLU A 158      54.593  -1.313  22.883  1.00 37.75           O  
ATOM   2290  CG  GLU A 158      58.488   1.041  22.350  1.00 37.75           C  
ATOM   2291  HG2 GLU A 158      57.871   1.894  22.064  1.00 37.75           H  
ATOM   2292  HG3 GLU A 158      58.908   1.253  23.333  1.00 37.75           H  
ATOM   2293  CD  GLU A 158      59.655   0.889  21.353  1.00 37.75           C  
ATOM   2294  OE1 GLU A 158      60.659   1.619  21.536  1.00 37.75           O  
ATOM   2295  OE2 GLU A 158      59.598   0.026  20.449  1.00 37.75           O  
ATOM   2296  N   LEU A 159      55.999  -2.550  24.076  1.00 32.94           N  
ATOM   2297  H   LEU A 159      56.864  -2.579  24.596  1.00 32.94           H  
ATOM   2298  CA  LEU A 159      55.230  -3.783  23.881  1.00 32.94           C  
ATOM   2299  HA  LEU A 159      54.940  -3.813  22.831  1.00 32.94           H  
ATOM   2300  C   LEU A 159      53.914  -3.817  24.683  1.00 32.94           C  
ATOM   2301  CB  LEU A 159      56.151  -4.987  24.169  1.00 32.94           C  
ATOM   2302  HB2 LEU A 159      57.166  -4.626  24.334  1.00 32.94           H  
ATOM   2303  HB3 LEU A 159      55.835  -5.492  25.082  1.00 32.94           H  
ATOM   2304  O   LEU A 159      52.940  -4.431  24.242  1.00 32.94           O  
ATOM   2305  CG  LEU A 159      56.203  -5.987  23.003  1.00 32.94           C  
ATOM   2306  HG  LEU A 159      56.343  -5.448  22.066  1.00 32.94           H  
ATOM   2307  CD1 LEU A 159      57.392  -6.933  23.181  1.00 32.94           C  
ATOM   2308 HD11 LEU A 159      57.438  -7.627  22.341  1.00 32.94           H  
ATOM   2309 HD12 LEU A 159      58.313  -6.351  23.203  1.00 32.94           H  
ATOM   2310 HD13 LEU A 159      57.291  -7.487  24.115  1.00 32.94           H  
ATOM   2311  CD2 LEU A 159      54.935  -6.837  22.904  1.00 32.94           C  
ATOM   2312 HD21 LEU A 159      54.769  -7.378  23.835  1.00 32.94           H  
ATOM   2313 HD22 LEU A 159      54.079  -6.190  22.709  1.00 32.94           H  
ATOM   2314 HD23 LEU A 159      55.026  -7.540  22.076  1.00 32.94           H  
ATOM   2315  N   LEU A 160      53.852  -3.150  25.843  1.00 37.52           N  
ATOM   2316  H   LEU A 160      54.635  -2.560  26.089  1.00 37.52           H  
ATOM   2317  CA  LEU A 160      52.627  -3.080  26.659  1.00 37.52           C  
ATOM   2318  HA  LEU A 160      52.169  -4.069  26.665  1.00 37.52           H  
ATOM   2319  C   LEU A 160      51.555  -2.158  26.053  1.00 37.52           C  
ATOM   2320  CB  LEU A 160      52.981  -2.687  28.107  1.00 37.52           C  
ATOM   2321  HB2 LEU A 160      53.728  -1.894  28.079  1.00 37.52           H  
ATOM   2322  HB3 LEU A 160      52.094  -2.282  28.594  1.00 37.52           H  
ATOM   2323  O   LEU A 160      50.387  -2.258  26.424  1.00 37.52           O  
ATOM   2324  CG  LEU A 160      53.500  -3.864  28.954  1.00 37.52           C  
ATOM   2325  HG  LEU A 160      54.293  -4.383  28.414  1.00 37.52           H  
ATOM   2326  CD1 LEU A 160      54.075  -3.349  30.274  1.00 37.52           C  
ATOM   2327 HD11 LEU A 160      53.304  -2.825  30.839  1.00 37.52           H  
ATOM   2328 HD12 LEU A 160      54.892  -2.658  30.065  1.00 37.52           H  
ATOM   2329 HD13 LEU A 160      54.467  -4.180  30.861  1.00 37.52           H  
ATOM   2330  CD2 LEU A 160      52.391  -4.866  29.302  1.00 37.52           C  
ATOM   2331 HD21 LEU A 160      52.789  -5.646  29.950  1.00 37.52           H  
ATOM   2332 HD22 LEU A 160      52.010  -5.335  28.394  1.00 37.52           H  
ATOM   2333 HD23 LEU A 160      51.572  -4.353  29.807  1.00 37.52           H  
ATOM   2334  N   GLU A 161      51.933  -1.334  25.077  1.00 39.06           N  
ATOM   2335  H   GLU A 161      52.914  -1.304  24.837  1.00 39.06           H  
ATOM   2336  CA  GLU A 161      51.048  -0.487  24.272  1.00 39.06           C  
ATOM   2337  HA  GLU A 161      50.509   0.202  24.921  1.00 39.06           H  
ATOM   2338  C   GLU A 161      50.022  -1.308  23.461  1.00 39.06           C  
ATOM   2339  CB  GLU A 161      51.975   0.310  23.337  1.00 39.06           C  
ATOM   2340  HB2 GLU A 161      52.857   0.620  23.897  1.00 39.06           H  
ATOM   2341  HB3 GLU A 161      52.291  -0.349  22.528  1.00 39.06           H  
ATOM   2342  O   GLU A 161      48.882  -0.889  23.263  1.00 39.06           O  
ATOM   2343  CG  GLU A 161      51.367   1.569  22.726  1.00 39.06           C  
ATOM   2344  HG2 GLU A 161      51.041   2.232  23.527  1.00 39.06           H  
ATOM   2345  HG3 GLU A 161      50.495   1.297  22.131  1.00 39.06           H  
ATOM   2346  CD  GLU A 161      52.403   2.270  21.833  1.00 39.06           C  
ATOM   2347  OE1 GLU A 161      52.796   3.408  22.178  1.00 39.06           O  
ATOM   2348  OE2 GLU A 161      52.759   1.667  20.794  1.00 39.06           O  
ATOM   2349  N   ALA A 162      50.396  -2.514  23.014  1.00 33.84           N  
ATOM   2350  H   ALA A 162      51.334  -2.821  23.227  1.00 33.84           H  
ATOM   2351  CA  ALA A 162      49.595  -3.301  22.074  1.00 33.84           C  
ATOM   2352  HA  ALA A 162      49.311  -2.652  21.246  1.00 33.84           H  
ATOM   2353  C   ALA A 162      48.291  -3.862  22.672  1.00 33.84           C  
ATOM   2354  CB  ALA A 162      50.480  -4.425  21.523  1.00 33.84           C  
ATOM   2355  HB1 ALA A 162      49.922  -5.003  20.787  1.00 33.84           H  
ATOM   2356  HB2 ALA A 162      51.364  -3.999  21.048  1.00 33.84           H  
ATOM   2357  HB3 ALA A 162      50.796  -5.084  22.332  1.00 33.84           H  
ATOM   2358  O   ALA A 162      47.257  -3.863  22.003  1.00 33.84           O  
ATOM   2359  N   LEU A 163      48.329  -4.335  23.923  1.00 33.15           N  
ATOM   2360  H   LEU A 163      49.189  -4.222  24.441  1.00 33.15           H  
ATOM   2361  CA  LEU A 163      47.187  -4.993  24.575  1.00 33.15           C  
ATOM   2362  HA  LEU A 163      46.739  -5.675  23.852  1.00 33.15           H  
ATOM   2363  C   LEU A 163      46.056  -4.028  24.958  1.00 33.15           C  
ATOM   2364  CB  LEU A 163      47.681  -5.808  25.788  1.00 33.15           C  
ATOM   2365  HB2 LEU A 163      46.944  -5.757  26.590  1.00 33.15           H  
ATOM   2366  HB3 LEU A 163      48.601  -5.363  26.167  1.00 33.15           H  
ATOM   2367  O   LEU A 163      44.947  -4.486  25.214  1.00 33.15           O  
ATOM   2368  CG  LEU A 163      47.917  -7.290  25.443  1.00 33.15           C  
ATOM   2369  HG  LEU A 163      48.445  -7.363  24.492  1.00 33.15           H  
ATOM   2370  CD1 LEU A 163      48.779  -7.952  26.519  1.00 33.15           C  
ATOM   2371 HD11 LEU A 163      49.742  -7.445  26.574  1.00 33.15           H  
ATOM   2372 HD12 LEU A 163      48.279  -7.887  27.486  1.00 33.15           H  
ATOM   2373 HD13 LEU A 163      48.945  -8.998  26.262  1.00 33.15           H  
ATOM   2374  CD2 LEU A 163      46.601  -8.069  25.354  1.00 33.15           C  
ATOM   2375 HD21 LEU A 163      46.800  -9.109  25.095  1.00 33.15           H  
ATOM   2376 HD22 LEU A 163      45.963  -7.642  24.580  1.00 33.15           H  
ATOM   2377 HD23 LEU A 163      46.068  -8.024  26.304  1.00 33.15           H  
ATOM   2378  N   GLY A 164      46.308  -2.716  24.952  1.00 33.63           N  
ATOM   2379  H   GLY A 164      47.237  -2.396  24.718  1.00 33.63           H  
ATOM   2380  CA  GLY A 164      45.269  -1.706  25.165  1.00 33.63           C  
ATOM   2381  HA2 GLY A 164      44.716  -1.938  26.075  1.00 33.63           H  
ATOM   2382  HA3 GLY A 164      45.742  -0.732  25.289  1.00 33.63           H  
ATOM   2383  C   GLY A 164      44.258  -1.590  24.019  1.00 33.63           C  
ATOM   2384  O   GLY A 164      43.230  -0.961  24.202  1.00 33.63           O  
ATOM   2385  N   ARG A 165      44.513  -2.175  22.837  1.00 33.56           N  
ATOM   2386  H   ARG A 165      45.372  -2.696  22.735  1.00 33.56           H  
ATOM   2387  CA  ARG A 165      43.644  -1.969  21.661  1.00 33.56           C  
ATOM   2388  HA  ARG A 165      43.350  -0.920  21.619  1.00 33.56           H  
ATOM   2389  C   ARG A 165      42.329  -2.744  21.683  1.00 33.56           C  
ATOM   2390  CB  ARG A 165      44.373  -2.343  20.367  1.00 33.56           C  
ATOM   2391  HB2 ARG A 165      43.674  -2.231  19.539  1.00 33.56           H  
ATOM   2392  HB3 ARG A 165      44.666  -3.392  20.422  1.00 33.56           H  
ATOM   2393  O   ARG A 165      41.328  -2.234  21.205  1.00 33.56           O  
ATOM   2394  CG  ARG A 165      45.609  -1.493  20.068  1.00 33.56           C  
ATOM   2395  HG2 ARG A 165      45.344  -0.437  20.033  1.00 33.56           H  
ATOM   2396  HG3 ARG A 165      46.358  -1.653  20.843  1.00 33.56           H  
ATOM   2397  CD  ARG A 165      46.156  -1.941  18.709  1.00 33.56           C  
ATOM   2398  HD2 ARG A 165      46.081  -3.027  18.650  1.00 33.56           H  
ATOM   2399  HD3 ARG A 165      45.546  -1.502  17.919  1.00 33.56           H  
ATOM   2400  NE  ARG A 165      47.566  -1.558  18.539  1.00 33.56           N  
ATOM   2401  HE  ARG A 165      47.944  -0.916  19.221  1.00 33.56           H  
ATOM   2402  NH1 ARG A 165      47.991  -2.878  16.713  1.00 33.56           N  
ATOM   2403 HH11 ARG A 165      47.013  -3.130  16.698  1.00 33.56           H  
ATOM   2404 HH12 ARG A 165      48.638  -3.251  16.033  1.00 33.56           H  
ATOM   2405  NH2 ARG A 165      49.657  -1.727  17.667  1.00 33.56           N  
ATOM   2406 HH21 ARG A 165      49.995  -1.085  18.369  1.00 33.56           H  
ATOM   2407 HH22 ARG A 165      50.306  -2.089  16.983  1.00 33.56           H  
ATOM   2408  CZ  ARG A 165      48.396  -2.054  17.642  1.00 33.56           C  
ATOM   2409  N   GLU A 166      42.367  -4.019  22.070  1.00 27.79           N  
ATOM   2410  H   GLU A 166      43.220  -4.366  22.486  1.00 27.79           H  
ATOM   2411  CA  GLU A 166      41.371  -4.984  21.575  1.00 27.79           C  
ATOM   2412  HA  GLU A 166      41.058  -4.671  20.579  1.00 27.79           H  
ATOM   2413  C   GLU A 166      40.090  -5.005  22.422  1.00 27.79           C  
ATOM   2414  CB  GLU A 166      42.041  -6.363  21.427  1.00 27.79           C  
ATOM   2415  HB2 GLU A 166      42.146  -6.822  22.410  1.00 27.79           H  
ATOM   2416  HB3 GLU A 166      43.039  -6.214  21.013  1.00 27.79           H  
ATOM   2417  O   GLU A 166      38.997  -4.914  21.876  1.00 27.79           O  
ATOM   2418  CG  GLU A 166      41.284  -7.310  20.480  1.00 27.79           C  
ATOM   2419  HG2 GLU A 166      41.080  -6.779  19.550  1.00 27.79           H  
ATOM   2420  HG3 GLU A 166      40.331  -7.580  20.934  1.00 27.79           H  
ATOM   2421  CD  GLU A 166      42.086  -8.589  20.171  1.00 27.79           C  
ATOM   2422  OE1 GLU A 166      42.085  -9.017  18.993  1.00 27.79           O  
ATOM   2423  OE2 GLU A 166      42.720  -9.134  21.106  1.00 27.79           O  
ATOM   2424  N   LEU A 167      40.229  -5.028  23.752  1.00 32.41           N  
ATOM   2425  H   LEU A 167      41.167  -5.024  24.127  1.00 32.41           H  
ATOM   2426  CA  LEU A 167      39.109  -4.987  24.708  1.00 32.41           C  
ATOM   2427  HA  LEU A 167      38.238  -5.447  24.242  1.00 32.41           H  
ATOM   2428  C   LEU A 167      38.655  -3.555  25.067  1.00 32.41           C  
ATOM   2429  CB  LEU A 167      39.467  -5.811  25.961  1.00 32.41           C  
ATOM   2430  HB2 LEU A 167      40.354  -5.367  26.412  1.00 32.41           H  
ATOM   2431  HB3 LEU A 167      38.651  -5.721  26.679  1.00 32.41           H  
ATOM   2432  O   LEU A 167      37.818  -3.398  25.947  1.00 32.41           O  
ATOM   2433  CG  LEU A 167      39.719  -7.311  25.715  1.00 32.41           C  
ATOM   2434  HG  LEU A 167      40.481  -7.436  24.945  1.00 32.41           H  
ATOM   2435  CD1 LEU A 167      40.243  -7.956  27.003  1.00 32.41           C  
ATOM   2436 HD11 LEU A 167      41.163  -7.455  27.305  1.00 32.41           H  
ATOM   2437 HD12 LEU A 167      39.493  -7.856  27.787  1.00 32.41           H  
ATOM   2438 HD13 LEU A 167      40.452  -9.009  26.819  1.00 32.41           H  
ATOM   2439  CD2 LEU A 167      38.461  -8.073  25.301  1.00 32.41           C  
ATOM   2440 HD21 LEU A 167      38.096  -7.687  24.349  1.00 32.41           H  
ATOM   2441 HD22 LEU A 167      38.676  -9.134  25.178  1.00 32.41           H  
ATOM   2442 HD23 LEU A 167      37.668  -7.930  26.035  1.00 32.41           H  
ATOM   2443  N   ASP A 168      39.197  -2.534  24.391  1.00 27.61           N  
ATOM   2444  H   ASP A 168      39.933  -2.744  23.732  1.00 27.61           H  
ATOM   2445  CA  ASP A 168      38.622  -1.175  24.315  1.00 27.61           C  
ATOM   2446  HA  ASP A 168      37.911  -1.039  25.130  1.00 27.61           H  
ATOM   2447  C   ASP A 168      37.806  -0.990  23.009  1.00 27.61           C  
ATOM   2448  CB  ASP A 168      39.728  -0.103  24.467  1.00 27.61           C  
ATOM   2449  HB2 ASP A 168      39.393   0.815  23.985  1.00 27.61           H  
ATOM   2450  HB3 ASP A 168      40.616  -0.433  23.928  1.00 27.61           H  
ATOM   2451  O   ASP A 168      37.295   0.094  22.724  1.00 27.61           O  
ATOM   2452  CG  ASP A 168      40.113   0.283  25.911  1.00 27.61           C  
ATOM   2453  OD1 ASP A 168      39.543  -0.259  26.885  1.00 27.61           O  
ATOM   2454  OD2 ASP A 168      40.988   1.172  26.051  1.00 27.61           O  
ATOM   2455  N   GLY A 169      37.666  -2.051  22.200  1.00 26.87           N  
ATOM   2456  H   GLY A 169      38.145  -2.904  22.451  1.00 26.87           H  
ATOM   2457  CA  GLY A 169      36.607  -2.170  21.192  1.00 26.87           C  
ATOM   2458  HA2 GLY A 169      36.413  -1.196  20.745  1.00 26.87           H  
ATOM   2459  HA3 GLY A 169      36.945  -2.854  20.413  1.00 26.87           H  
ATOM   2460  C   GLY A 169      35.279  -2.714  21.749  1.00 26.87           C  
ATOM   2461  O   GLY A 169      34.310  -2.785  20.990  1.00 26.87           O  
ATOM   2462  N   ASP A 170      35.255  -3.106  23.033  1.00 25.27           N  
ATOM   2463  H   ASP A 170      36.059  -2.871  23.597  1.00 25.27           H  
ATOM   2464  CA  ASP A 170      34.116  -3.655  23.801  1.00 25.27           C  
ATOM   2465  HA  ASP A 170      33.380  -4.066  23.110  1.00 25.27           H  
ATOM   2466  C   ASP A 170      33.369  -2.578  24.628  1.00 25.27           C  
ATOM   2467  CB  ASP A 170      34.612  -4.804  24.727  1.00 25.27           C  
ATOM   2468  HB2 ASP A 170      33.953  -4.840  25.595  1.00 25.27           H  
ATOM   2469  HB3 ASP A 170      35.602  -4.551  25.104  1.00 25.27           H  
ATOM   2470  O   ASP A 170      34.020  -1.628  25.123  1.00 25.27           O  
ATOM   2471  CG  ASP A 170      34.642  -6.244  24.159  1.00 25.27           C  
ATOM   2472  OD1 ASP A 170      33.825  -6.592  23.270  1.00 25.27           O  
ATOM   2473  OD2 ASP A 170      35.406  -7.071  24.720  1.00 25.27           O  
ATOM   2474  OXT ASP A 170      32.132  -2.728  24.791  1.00 25.27           O  
TER    2475      ASP A 170                                                       
ATOM   2475  N   MET B   1      30.895 -29.142  38.149  1.00 72.71           N  
ATOM   2476  H   MET B   1      30.577 -29.701  37.370  1.00 72.71           H  
ATOM   2477  H2  MET B   1      30.145 -29.011  38.813  1.00 72.71           H  
ATOM   2478  H3  MET B   1      31.668 -29.607  38.601  1.00 72.71           H  
ATOM   2479  CA  MET B   1      31.338 -27.829  37.662  1.00 72.71           C  
ATOM   2480  HA  MET B   1      32.200 -27.983  37.014  1.00 72.71           H  
ATOM   2481  C   MET B   1      31.751 -26.951  38.827  1.00 72.71           C  
ATOM   2482  CB  MET B   1      30.262 -27.111  36.849  1.00 72.71           C  
ATOM   2483  HB2 MET B   1      29.313 -27.137  37.384  1.00 72.71           H  
ATOM   2484  HB3 MET B   1      30.550 -26.068  36.715  1.00 72.71           H  
ATOM   2485  O   MET B   1      31.004 -26.870  39.803  1.00 72.71           O  
ATOM   2486  CG  MET B   1      30.091 -27.725  35.465  1.00 72.71           C  
ATOM   2487  HG2 MET B   1      29.762 -28.760  35.562  1.00 72.71           H  
ATOM   2488  HG3 MET B   1      31.039 -27.701  34.928  1.00 72.71           H  
ATOM   2489  SD  MET B   1      28.865 -26.798  34.528  1.00 72.71           S  
ATOM   2490  CE  MET B   1      27.863 -28.146  33.848  1.00 72.71           C  
ATOM   2491  HE1 MET B   1      28.470 -28.755  33.178  1.00 72.71           H  
ATOM   2492  HE2 MET B   1      27.463 -28.761  34.655  1.00 72.71           H  
ATOM   2493  HE3 MET B   1      27.033 -27.726  33.280  1.00 72.71           H  
ATOM   2494  N   THR B   2      32.906 -26.304  38.714  1.00 85.39           N  
ATOM   2495  H   THR B   2      33.434 -26.462  37.868  1.00 85.39           H  
ATOM   2496  CA  THR B   2      33.268 -25.102  39.476  1.00 85.39           C  
ATOM   2497  HA  THR B   2      33.231 -25.324  40.542  1.00 85.39           H  
ATOM   2498  C   THR B   2      32.272 -23.978  39.182  1.00 85.39           C  
ATOM   2499  CB  THR B   2      34.688 -24.620  39.124  1.00 85.39           C  
ATOM   2500  HB  THR B   2      34.937 -23.783  39.776  1.00 85.39           H  
ATOM   2501  O   THR B   2      31.472 -24.074  38.250  1.00 85.39           O  
ATOM   2502  CG2 THR B   2      35.756 -25.699  39.298  1.00 85.39           C  
ATOM   2503 HG21 THR B   2      35.611 -26.505  38.579  1.00 85.39           H  
ATOM   2504 HG22 THR B   2      36.740 -25.259  39.137  1.00 85.39           H  
ATOM   2505 HG23 THR B   2      35.712 -26.103  40.309  1.00 85.39           H  
ATOM   2506  OG1 THR B   2      34.744 -24.177  37.793  1.00 85.39           O  
ATOM   2507  HG1 THR B   2      35.171 -24.860  37.272  1.00 85.39           H  
ATOM   2508  N   ASP B   3      32.283 -22.907  39.973  1.00 77.89           N  
ATOM   2509  H   ASP B   3      32.953 -22.819  40.724  1.00 77.89           H  
ATOM   2510  CA  ASP B   3      31.374 -21.789  39.709  1.00 77.89           C  
ATOM   2511  HA  ASP B   3      30.378 -22.209  39.563  1.00 77.89           H  
ATOM   2512  C   ASP B   3      31.716 -21.080  38.388  1.00 77.89           C  
ATOM   2513  CB  ASP B   3      31.335 -20.853  40.925  1.00 77.89           C  
ATOM   2514  HB2 ASP B   3      31.962 -19.980  40.740  1.00 77.89           H  
ATOM   2515  HB3 ASP B   3      31.726 -21.368  41.803  1.00 77.89           H  
ATOM   2516  O   ASP B   3      30.823 -20.825  37.584  1.00 77.89           O  
ATOM   2517  CG  ASP B   3      29.899 -20.433  41.236  1.00 77.89           C  
ATOM   2518  OD1 ASP B   3      29.040 -21.359  41.312  1.00 77.89           O  
ATOM   2519  OD2 ASP B   3      29.692 -19.223  41.441  1.00 77.89           O  
ATOM   2520  N   SER B   4      33.010 -20.920  38.090  1.00 76.34           N  
ATOM   2521  H   SER B   4      33.705 -21.116  38.796  1.00 76.34           H  
ATOM   2522  CA  SER B   4      33.512 -20.427  36.801  1.00 76.34           C  
ATOM   2523  HA  SER B   4      33.174 -19.401  36.661  1.00 76.34           H  
ATOM   2524  C   SER B   4      33.011 -21.252  35.608  1.00 76.34           C  
ATOM   2525  CB  SER B   4      35.047 -20.439  36.807  1.00 76.34           C  
ATOM   2526  HB2 SER B   4      35.396 -21.472  36.812  1.00 76.34           H  
ATOM   2527  HB3 SER B   4      35.421 -19.947  35.910  1.00 76.34           H  
ATOM   2528  O   SER B   4      32.585 -20.677  34.612  1.00 76.34           O  
ATOM   2529  OG  SER B   4      35.549 -19.786  37.960  1.00 76.34           O  
ATOM   2530  HG  SER B   4      35.728 -18.871  37.732  1.00 76.34           H  
ATOM   2531  N   GLU B   5      32.999 -22.589  35.705  1.00 80.81           N  
ATOM   2532  H   GLU B   5      33.363 -23.018  36.543  1.00 80.81           H  
ATOM   2533  CA  GLU B   5      32.480 -23.459  34.634  1.00 80.81           C  
ATOM   2534  HA  GLU B   5      32.984 -23.217  33.699  1.00 80.81           H  
ATOM   2535  C   GLU B   5      30.977 -23.246  34.388  1.00 80.81           C  
ATOM   2536  CB  GLU B   5      32.753 -24.936  34.966  1.00 80.81           C  
ATOM   2537  HB2 GLU B   5      32.479 -25.100  36.009  1.00 80.81           H  
ATOM   2538  HB3 GLU B   5      32.119 -25.566  34.343  1.00 80.81           H  
ATOM   2539  O   GLU B   5      30.565 -23.125  33.235  1.00 80.81           O  
ATOM   2540  CG  GLU B   5      34.214 -25.363  34.739  1.00 80.81           C  
ATOM   2541  HG2 GLU B   5      34.417 -25.341  33.668  1.00 80.81           H  
ATOM   2542  HG3 GLU B   5      34.880 -24.645  35.217  1.00 80.81           H  
ATOM   2543  CD  GLU B   5      34.514 -26.764  35.301  1.00 80.81           C  
ATOM   2544  OE1 GLU B   5      35.389 -27.461  34.757  1.00 80.81           O  
ATOM   2545  OE2 GLU B   5      33.906 -27.135  36.335  1.00 80.81           O  
ATOM   2546  N   LYS B   6      30.161 -23.131  35.450  1.00 81.66           N  
ATOM   2547  H   LYS B   6      30.573 -23.169  36.372  1.00 81.66           H  
ATOM   2548  CA  LYS B   6      28.717 -22.852  35.309  1.00 81.66           C  
ATOM   2549  HA  LYS B   6      28.264 -23.595  34.653  1.00 81.66           H  
ATOM   2550  C   LYS B   6      28.476 -21.486  34.671  1.00 81.66           C  
ATOM   2551  CB  LYS B   6      28.002 -22.843  36.664  1.00 81.66           C  
ATOM   2552  HB2 LYS B   6      28.441 -22.044  37.262  1.00 81.66           H  
ATOM   2553  HB3 LYS B   6      26.955 -22.593  36.492  1.00 81.66           H  
ATOM   2554  O   LYS B   6      27.649 -21.353  33.774  1.00 81.66           O  
ATOM   2555  CG  LYS B   6      28.056 -24.142  37.473  1.00 81.66           C  
ATOM   2556  HG2 LYS B   6      29.097 -24.419  37.634  1.00 81.66           H  
ATOM   2557  HG3 LYS B   6      27.548 -24.947  36.941  1.00 81.66           H  
ATOM   2558  CD  LYS B   6      27.372 -23.878  38.823  1.00 81.66           C  
ATOM   2559  HD2 LYS B   6      26.306 -24.092  38.745  1.00 81.66           H  
ATOM   2560  HD3 LYS B   6      27.479 -22.821  39.069  1.00 81.66           H  
ATOM   2561  CE  LYS B   6      27.997 -24.681  39.963  1.00 81.66           C  
ATOM   2562  HE2 LYS B   6      27.515 -25.656  40.031  1.00 81.66           H  
ATOM   2563  HE3 LYS B   6      29.054 -24.828  39.740  1.00 81.66           H  
ATOM   2564  NZ  LYS B   6      27.873 -23.915  41.230  1.00 81.66           N  
ATOM   2565  HZ1 LYS B   6      26.910 -23.709  41.456  1.00 81.66           H  
ATOM   2566  HZ2 LYS B   6      28.328 -24.374  42.005  1.00 81.66           H  
ATOM   2567  HZ3 LYS B   6      28.317 -23.012  41.143  1.00 81.66           H  
ATOM   2568  N   VAL B   7      29.179 -20.458  35.150  1.00 81.64           N  
ATOM   2569  H   VAL B   7      29.837 -20.631  35.896  1.00 81.64           H  
ATOM   2570  CA  VAL B   7      29.000 -19.083  34.668  1.00 81.64           C  
ATOM   2571  HA  VAL B   7      27.936 -18.848  34.680  1.00 81.64           H  
ATOM   2572  C   VAL B   7      29.448 -18.958  33.208  1.00 81.64           C  
ATOM   2573  CB  VAL B   7      29.701 -18.079  35.600  1.00 81.64           C  
ATOM   2574  HB  VAL B   7      30.758 -18.333  35.685  1.00 81.64           H  
ATOM   2575  O   VAL B   7      28.763 -18.298  32.431  1.00 81.64           O  
ATOM   2576  CG1 VAL B   7      29.566 -16.649  35.078  1.00 81.64           C  
ATOM   2577 HG11 VAL B   7      28.515 -16.389  34.950  1.00 81.64           H  
ATOM   2578 HG12 VAL B   7      30.073 -16.550  34.118  1.00 81.64           H  
ATOM   2579 HG13 VAL B   7      30.021 -15.960  35.790  1.00 81.64           H  
ATOM   2580  CG2 VAL B   7      29.061 -18.074  36.997  1.00 81.64           C  
ATOM   2581 HG21 VAL B   7      29.617 -17.406  37.655  1.00 81.64           H  
ATOM   2582 HG22 VAL B   7      28.026 -17.738  36.938  1.00 81.64           H  
ATOM   2583 HG23 VAL B   7      29.076 -19.071  37.439  1.00 81.64           H  
ATOM   2584  N   ALA B   8      30.509 -19.659  32.795  1.00 77.42           N  
ATOM   2585  H   ALA B   8      31.061 -20.163  33.475  1.00 77.42           H  
ATOM   2586  CA  ALA B   8      30.920 -19.731  31.393  1.00 77.42           C  
ATOM   2587  HA  ALA B   8      31.084 -18.716  31.028  1.00 77.42           H  
ATOM   2588  C   ALA B   8      29.852 -20.378  30.488  1.00 77.42           C  
ATOM   2589  CB  ALA B   8      32.250 -20.491  31.319  1.00 77.42           C  
ATOM   2590  HB1 ALA B   8      32.123 -21.507  31.690  1.00 77.42           H  
ATOM   2591  HB2 ALA B   8      33.000 -19.980  31.923  1.00 77.42           H  
ATOM   2592  HB3 ALA B   8      32.594 -20.525  30.285  1.00 77.42           H  
ATOM   2593  O   ALA B   8      29.656 -19.937  29.354  1.00 77.42           O  
ATOM   2594  N   GLU B   9      29.133 -21.397  30.971  1.00 83.69           N  
ATOM   2595  H   GLU B   9      29.351 -21.756  31.890  1.00 83.69           H  
ATOM   2596  CA  GLU B   9      28.030 -22.021  30.230  1.00 83.69           C  
ATOM   2597  HA  GLU B   9      28.372 -22.211  29.212  1.00 83.69           H  
ATOM   2598  C   GLU B   9      26.807 -21.093  30.114  1.00 83.69           C  
ATOM   2599  CB  GLU B   9      27.695 -23.379  30.867  1.00 83.69           C  
ATOM   2600  HB2 GLU B   9      28.621 -23.946  30.974  1.00 83.69           H  
ATOM   2601  HB3 GLU B   9      27.262 -23.227  31.855  1.00 83.69           H  
ATOM   2602  O   GLU B   9      26.272 -20.919  29.015  1.00 83.69           O  
ATOM   2603  CG  GLU B   9      26.727 -24.193  29.996  1.00 83.69           C  
ATOM   2604  HG2 GLU B   9      25.750 -23.709  29.999  1.00 83.69           H  
ATOM   2605  HG3 GLU B   9      27.102 -24.188  28.973  1.00 83.69           H  
ATOM   2606  CD  GLU B   9      26.576 -25.646  30.472  1.00 83.69           C  
ATOM   2607  OE1 GLU B   9      26.396 -26.512  29.586  1.00 83.69           O  
ATOM   2608  OE2 GLU B   9      26.655 -25.889  31.696  1.00 83.69           O  
ATOM   2609  N   TYR B  10      26.420 -20.415  31.203  1.00 83.39           N  
ATOM   2610  H   TYR B  10      26.873 -20.622  32.082  1.00 83.39           H  
ATOM   2611  CA  TYR B  10      25.353 -19.406  31.176  1.00 83.39           C  
ATOM   2612  HA  TYR B  10      24.453 -19.868  30.772  1.00 83.39           H  
ATOM   2613  C   TYR B  10      25.684 -18.221  30.263  1.00 83.39           C  
ATOM   2614  CB  TYR B  10      25.053 -18.891  32.592  1.00 83.39           C  
ATOM   2615  HB2 TYR B  10      25.987 -18.599  33.071  1.00 83.39           H  
ATOM   2616  HB3 TYR B  10      24.440 -17.993  32.508  1.00 83.39           H  
ATOM   2617  O   TYR B  10      24.831 -17.805  29.477  1.00 83.39           O  
ATOM   2618  CG  TYR B  10      24.298 -19.862  33.477  1.00 83.39           C  
ATOM   2619  CD1 TYR B  10      23.033 -20.338  33.076  1.00 83.39           C  
ATOM   2620  HD1 TYR B  10      22.606 -20.021  32.137  1.00 83.39           H  
ATOM   2621  CD2 TYR B  10      24.839 -20.262  34.714  1.00 83.39           C  
ATOM   2622  HD2 TYR B  10      25.805 -19.892  35.022  1.00 83.39           H  
ATOM   2623  CE1 TYR B  10      22.322 -21.232  33.899  1.00 83.39           C  
ATOM   2624  HE1 TYR B  10      21.357 -21.611  33.597  1.00 83.39           H  
ATOM   2625  CE2 TYR B  10      24.130 -21.152  35.542  1.00 83.39           C  
ATOM   2626  HE2 TYR B  10      24.552 -21.459  36.487  1.00 83.39           H  
ATOM   2627  OH  TYR B  10      22.178 -22.498  35.926  1.00 83.39           O  
ATOM   2628  HH  TYR B  10      22.664 -22.705  36.727  1.00 83.39           H  
ATOM   2629  CZ  TYR B  10      22.870 -21.642  35.130  1.00 83.39           C  
ATOM   2630  N   LEU B  11      26.916 -17.704  30.322  1.00 81.20           N  
ATOM   2631  H   LEU B  11      27.563 -18.067  31.008  1.00 81.20           H  
ATOM   2632  CA  LEU B  11      27.363 -16.613  29.458  1.00 81.20           C  
ATOM   2633  HA  LEU B  11      26.662 -15.786  29.578  1.00 81.20           H  
ATOM   2634  C   LEU B  11      27.312 -17.042  27.988  1.00 81.20           C  
ATOM   2635  CB  LEU B  11      28.763 -16.147  29.901  1.00 81.20           C  
ATOM   2636  HB2 LEU B  11      29.470 -16.960  29.731  1.00 81.20           H  
ATOM   2637  HB3 LEU B  11      28.743 -15.940  30.971  1.00 81.20           H  
ATOM   2638  O   LEU B  11      26.701 -16.349  27.180  1.00 81.20           O  
ATOM   2639  CG  LEU B  11      29.269 -14.885  29.173  1.00 81.20           C  
ATOM   2640  HG  LEU B  11      29.259 -15.056  28.096  1.00 81.20           H  
ATOM   2641  CD1 LEU B  11      28.424 -13.648  29.494  1.00 81.20           C  
ATOM   2642 HD11 LEU B  11      27.413 -13.769  29.104  1.00 81.20           H  
ATOM   2643 HD12 LEU B  11      28.864 -12.773  29.015  1.00 81.20           H  
ATOM   2644 HD13 LEU B  11      28.391 -13.482  30.570  1.00 81.20           H  
ATOM   2645  CD2 LEU B  11      30.707 -14.596  29.601  1.00 81.20           C  
ATOM   2646 HD21 LEU B  11      30.752 -14.407  30.674  1.00 81.20           H  
ATOM   2647 HD22 LEU B  11      31.081 -13.721  29.070  1.00 81.20           H  
ATOM   2648 HD23 LEU B  11      31.346 -15.445  29.357  1.00 81.20           H  
ATOM   2649  N   ARG B  12      27.828 -18.235  27.651  1.00 82.36           N  
ATOM   2650  H   ARG B  12      28.300 -18.766  28.368  1.00 82.36           H  
ATOM   2651  CA  ARG B  12      27.745 -18.792  26.289  1.00 82.36           C  
ATOM   2652  HA  ARG B  12      28.263 -18.110  25.615  1.00 82.36           H  
ATOM   2653  C   ARG B  12      26.301 -18.877  25.788  1.00 82.36           C  
ATOM   2654  CB  ARG B  12      28.436 -20.165  26.255  1.00 82.36           C  
ATOM   2655  HB2 ARG B  12      29.438 -20.058  26.670  1.00 82.36           H  
ATOM   2656  HB3 ARG B  12      27.879 -20.864  26.878  1.00 82.36           H  
ATOM   2657  O   ARG B  12      26.047 -18.522  24.638  1.00 82.36           O  
ATOM   2658  CG  ARG B  12      28.550 -20.733  24.828  1.00 82.36           C  
ATOM   2659  HG2 ARG B  12      29.194 -20.087  24.231  1.00 82.36           H  
ATOM   2660  HG3 ARG B  12      27.565 -20.761  24.362  1.00 82.36           H  
ATOM   2661  CD  ARG B  12      29.106 -22.163  24.822  1.00 82.36           C  
ATOM   2662  HD2 ARG B  12      29.131 -22.519  23.793  1.00 82.36           H  
ATOM   2663  HD3 ARG B  12      28.418 -22.798  25.380  1.00 82.36           H  
ATOM   2664  NE  ARG B  12      30.470 -22.229  25.387  1.00 82.36           N  
ATOM   2665  HE  ARG B  12      31.123 -21.533  25.056  1.00 82.36           H  
ATOM   2666  NH1 ARG B  12      30.179 -24.006  26.831  1.00 82.36           N  
ATOM   2667 HH11 ARG B  12      29.216 -24.099  26.541  1.00 82.36           H  
ATOM   2668 HH12 ARG B  12      30.528 -24.598  27.572  1.00 82.36           H  
ATOM   2669  NH2 ARG B  12      32.143 -22.958  26.743  1.00 82.36           N  
ATOM   2670 HH21 ARG B  12      32.742 -22.220  26.401  1.00 82.36           H  
ATOM   2671 HH22 ARG B  12      32.474 -23.576  27.470  1.00 82.36           H  
ATOM   2672  CZ  ARG B  12      30.917 -23.063  26.312  1.00 82.36           C  
ATOM   2673  N   ARG B  13      25.351 -19.320  26.624  1.00 84.14           N  
ATOM   2674  H   ARG B  13      25.630 -19.616  27.549  1.00 84.14           H  
ATOM   2675  CA  ARG B  13      23.928 -19.359  26.245  1.00 84.14           C  
ATOM   2676  HA  ARG B  13      23.863 -19.867  25.282  1.00 84.14           H  
ATOM   2677  C   ARG B  13      23.372 -17.955  26.003  1.00 84.14           C  
ATOM   2678  CB  ARG B  13      23.099 -20.134  27.288  1.00 84.14           C  
ATOM   2679  HB2 ARG B  13      23.518 -21.133  27.414  1.00 84.14           H  
ATOM   2680  HB3 ARG B  13      23.168 -19.621  28.247  1.00 84.14           H  
ATOM   2681  O   ARG B  13      22.721 -17.750  24.983  1.00 84.14           O  
ATOM   2682  CG  ARG B  13      21.608 -20.256  26.906  1.00 84.14           C  
ATOM   2683  HG2 ARG B  13      21.062 -20.685  27.746  1.00 84.14           H  
ATOM   2684  HG3 ARG B  13      21.197 -19.262  26.727  1.00 84.14           H  
ATOM   2685  CD  ARG B  13      21.378 -21.144  25.674  1.00 84.14           C  
ATOM   2686  HD2 ARG B  13      21.396 -22.185  25.995  1.00 84.14           H  
ATOM   2687  HD3 ARG B  13      22.181 -20.995  24.952  1.00 84.14           H  
ATOM   2688  NE  ARG B  13      20.112 -20.829  24.990  1.00 84.14           N  
ATOM   2689  HE  ARG B  13      19.773 -19.880  25.060  1.00 84.14           H  
ATOM   2690  NH1 ARG B  13      19.783 -22.846  23.929  1.00 84.14           N  
ATOM   2691 HH11 ARG B  13      19.263 -23.394  23.260  1.00 84.14           H  
ATOM   2692 HH12 ARG B  13      20.535 -23.248  24.471  1.00 84.14           H  
ATOM   2693  NH2 ARG B  13      18.489 -21.109  23.435  1.00 84.14           N  
ATOM   2694 HH21 ARG B  13      18.463 -20.101  23.385  1.00 84.14           H  
ATOM   2695 HH22 ARG B  13      18.017 -21.641  22.717  1.00 84.14           H  
ATOM   2696  CZ  ARG B  13      19.466 -21.596  24.132  1.00 84.14           C  
ATOM   2697  N   ALA B  14      23.664 -16.999  26.885  1.00 84.84           N  
ATOM   2698  H   ALA B  14      24.222 -17.238  27.693  1.00 84.84           H  
ATOM   2699  CA  ALA B  14      23.218 -15.615  26.740  1.00 84.84           C  
ATOM   2700  HA  ALA B  14      22.130 -15.610  26.674  1.00 84.84           H  
ATOM   2701  C   ALA B  14      23.753 -14.965  25.451  1.00 84.84           C  
ATOM   2702  CB  ALA B  14      23.623 -14.827  27.993  1.00 84.84           C  
ATOM   2703  HB1 ALA B  14      23.203 -15.299  28.881  1.00 84.84           H  
ATOM   2704  HB2 ALA B  14      23.247 -13.807  27.920  1.00 84.84           H  
ATOM   2705  HB3 ALA B  14      24.709 -14.797  28.085  1.00 84.84           H  
ATOM   2706  O   ALA B  14      22.979 -14.349  24.721  1.00 84.84           O  
ATOM   2707  N   THR B  15      25.034 -15.154  25.116  1.00 81.81           N  
ATOM   2708  H   THR B  15      25.657 -15.588  25.783  1.00 81.81           H  
ATOM   2709  CA  THR B  15      25.628 -14.616  23.879  1.00 81.81           C  
ATOM   2710  HA  THR B  15      25.397 -13.552  23.830  1.00 81.81           H  
ATOM   2711  C   THR B  15      25.046 -15.273  22.623  1.00 81.81           C  
ATOM   2712  CB  THR B  15      27.160 -14.767  23.876  1.00 81.81           C  
ATOM   2713  HB  THR B  15      27.421 -15.798  23.638  1.00 81.81           H  
ATOM   2714  O   THR B  15      24.814 -14.588  21.628  1.00 81.81           O  
ATOM   2715  CG2 THR B  15      27.835 -13.825  22.881  1.00 81.81           C  
ATOM   2716 HG21 THR B  15      28.917 -13.949  22.930  1.00 81.81           H  
ATOM   2717 HG22 THR B  15      27.508 -14.057  21.867  1.00 81.81           H  
ATOM   2718 HG23 THR B  15      27.580 -12.790  23.107  1.00 81.81           H  
ATOM   2719  OG1 THR B  15      27.708 -14.450  25.129  1.00 81.81           O  
ATOM   2720  HG1 THR B  15      28.236 -13.654  25.031  1.00 81.81           H  
ATOM   2721  N   LEU B  16      24.754 -16.582  22.656  1.00 85.66           N  
ATOM   2722  H   LEU B  16      24.972 -17.103  23.493  1.00 85.66           H  
ATOM   2723  CA  LEU B  16      24.082 -17.278  21.549  1.00 85.66           C  
ATOM   2724  HA  LEU B  16      24.609 -17.048  20.623  1.00 85.66           H  
ATOM   2725  C   LEU B  16      22.642 -16.785  21.346  1.00 85.66           C  
ATOM   2726  CB  LEU B  16      24.110 -18.800  21.786  1.00 85.66           C  
ATOM   2727  HB2 LEU B  16      23.799 -18.996  22.812  1.00 85.66           H  
ATOM   2728  HB3 LEU B  16      23.377 -19.269  21.129  1.00 85.66           H  
ATOM   2729  O   LEU B  16      22.267 -16.474  20.216  1.00 85.66           O  
ATOM   2730  CG  LEU B  16      25.476 -19.463  21.533  1.00 85.66           C  
ATOM   2731  HG  LEU B  16      26.257 -18.933  22.078  1.00 85.66           H  
ATOM   2732  CD1 LEU B  16      25.437 -20.914  22.020  1.00 85.66           C  
ATOM   2733 HD11 LEU B  16      24.665 -21.468  21.485  1.00 85.66           H  
ATOM   2734 HD12 LEU B  16      26.405 -21.386  21.851  1.00 85.66           H  
ATOM   2735 HD13 LEU B  16      25.219 -20.930  23.088  1.00 85.66           H  
ATOM   2736  CD2 LEU B  16      25.847 -19.478  20.046  1.00 85.66           C  
ATOM   2737 HD21 LEU B  16      25.069 -19.982  19.473  1.00 85.66           H  
ATOM   2738 HD22 LEU B  16      26.793 -20.003  19.912  1.00 85.66           H  
ATOM   2739 HD23 LEU B  16      25.967 -18.458  19.682  1.00 85.66           H  
ATOM   2740  N   ASP B  17      21.864 -16.658  22.425  1.00 86.18           N  
ATOM   2741  H   ASP B  17      22.230 -16.945  23.321  1.00 86.18           H  
ATOM   2742  CA  ASP B  17      20.495 -16.132  22.373  1.00 86.18           C  
ATOM   2743  HA  ASP B  17      19.929 -16.694  21.630  1.00 86.18           H  
ATOM   2744  C   ASP B  17      20.467 -14.659  21.928  1.00 86.18           C  
ATOM   2745  CB  ASP B  17      19.807 -16.299  23.744  1.00 86.18           C  
ATOM   2746  HB2 ASP B  17      20.474 -15.947  24.531  1.00 86.18           H  
ATOM   2747  HB3 ASP B  17      18.918 -15.669  23.759  1.00 86.18           H  
ATOM   2748  O   ASP B  17      19.579 -14.265  21.172  1.00 86.18           O  
ATOM   2749  CG  ASP B  17      19.350 -17.730  24.053  1.00 86.18           C  
ATOM   2750  OD1 ASP B  17      19.079 -18.508  23.116  1.00 86.18           O  
ATOM   2751  OD2 ASP B  17      19.149 -18.074  25.239  1.00 86.18           O  
ATOM   2752  N   LEU B  18      21.451 -13.848  22.339  1.00 86.23           N  
ATOM   2753  H   LEU B  18      22.113 -14.208  23.012  1.00 86.23           H  
ATOM   2754  CA  LEU B  18      21.600 -12.455  21.903  1.00 86.23           C  
ATOM   2755  HA  LEU B  18      20.646 -11.946  22.038  1.00 86.23           H  
ATOM   2756  C   LEU B  18      21.948 -12.364  20.415  1.00 86.23           C  
ATOM   2757  CB  LEU B  18      22.660 -11.760  22.779  1.00 86.23           C  
ATOM   2758  HB2 LEU B  18      23.583 -12.339  22.732  1.00 86.23           H  
ATOM   2759  HB3 LEU B  18      22.315 -11.767  23.813  1.00 86.23           H  
ATOM   2760  O   LEU B  18      21.384 -11.530  19.708  1.00 86.23           O  
ATOM   2761  CG  LEU B  18      22.988 -10.308  22.372  1.00 86.23           C  
ATOM   2762  HG  LEU B  18      23.393 -10.292  21.360  1.00 86.23           H  
ATOM   2763  CD1 LEU B  18      21.765  -9.395  22.430  1.00 86.23           C  
ATOM   2764 HD11 LEU B  18      21.343  -9.429  23.435  1.00 86.23           H  
ATOM   2765 HD12 LEU B  18      21.012  -9.711  21.708  1.00 86.23           H  
ATOM   2766 HD13 LEU B  18      22.054  -8.368  22.206  1.00 86.23           H  
ATOM   2767  CD2 LEU B  18      24.046  -9.738  23.314  1.00 86.23           C  
ATOM   2768 HD21 LEU B  18      23.666  -9.711  24.335  1.00 86.23           H  
ATOM   2769 HD22 LEU B  18      24.313  -8.726  23.010  1.00 86.23           H  
ATOM   2770 HD23 LEU B  18      24.943 -10.357  23.284  1.00 86.23           H  
ATOM   2771  N   ARG B  19      22.845 -13.227  19.919  1.00 85.10           N  
ATOM   2772  H   ARG B  19      23.299 -13.862  20.559  1.00 85.10           H  
ATOM   2773  CA  ARG B  19      23.185 -13.284  18.492  1.00 85.10           C  
ATOM   2774  HA  ARG B  19      23.466 -12.282  18.168  1.00 85.10           H  
ATOM   2775  C   ARG B  19      21.973 -13.680  17.651  1.00 85.10           C  
ATOM   2776  CB  ARG B  19      24.376 -14.227  18.273  1.00 85.10           C  
ATOM   2777  HB2 ARG B  19      24.078 -15.250  18.505  1.00 85.10           H  
ATOM   2778  HB3 ARG B  19      25.182 -13.941  18.949  1.00 85.10           H  
ATOM   2779  O   ARG B  19      21.719 -13.025  16.646  1.00 85.10           O  
ATOM   2780  CG  ARG B  19      24.895 -14.144  16.827  1.00 85.10           C  
ATOM   2781  HG2 ARG B  19      24.107 -14.411  16.124  1.00 85.10           H  
ATOM   2782  HG3 ARG B  19      25.203 -13.118  16.624  1.00 85.10           H  
ATOM   2783  CD  ARG B  19      26.097 -15.065  16.599  1.00 85.10           C  
ATOM   2784  HD2 ARG B  19      26.844 -14.866  17.367  1.00 85.10           H  
ATOM   2785  HD3 ARG B  19      26.528 -14.828  15.626  1.00 85.10           H  
ATOM   2786  NE  ARG B  19      25.706 -16.487  16.616  1.00 85.10           N  
ATOM   2787  HE  ARG B  19      24.716 -16.681  16.566  1.00 85.10           H  
ATOM   2788  NH1 ARG B  19      27.820 -17.382  16.583  1.00 85.10           N  
ATOM   2789 HH11 ARG B  19      28.203 -16.447  16.569  1.00 85.10           H  
ATOM   2790 HH12 ARG B  19      28.433 -18.179  16.488  1.00 85.10           H  
ATOM   2791  NH2 ARG B  19      26.044 -18.733  16.521  1.00 85.10           N  
ATOM   2792 HH21 ARG B  19      25.048 -18.871  16.431  1.00 85.10           H  
ATOM   2793 HH22 ARG B  19      26.669 -19.521  16.422  1.00 85.10           H  
ATOM   2794  CZ  ARG B  19      26.523 -17.523  16.577  1.00 85.10           C  
ATOM   2795  N   ALA B  20      21.217 -14.691  18.083  1.00 87.05           N  
ATOM   2796  H   ALA B  20      21.498 -15.182  18.921  1.00 87.05           H  
ATOM   2797  CA  ALA B  20      19.982 -15.110  17.421  1.00 87.05           C  
ATOM   2798  HA  ALA B  20      20.202 -15.348  16.380  1.00 87.05           H  
ATOM   2799  C   ALA B  20      18.929 -13.988  17.419  1.00 87.05           C  
ATOM   2800  CB  ALA B  20      19.467 -16.380  18.109  1.00 87.05           C  
ATOM   2801  HB1 ALA B  20      19.232 -16.176  19.153  1.00 87.05           H  
ATOM   2802  HB2 ALA B  20      20.224 -17.163  18.057  1.00 87.05           H  
ATOM   2803  HB3 ALA B  20      18.567 -16.726  17.601  1.00 87.05           H  
ATOM   2804  O   ALA B  20      18.359 -13.690  16.376  1.00 87.05           O  
ATOM   2805  N   ALA B  21      18.734 -13.296  18.548  1.00 87.24           N  
ATOM   2806  H   ALA B  21      19.193 -13.597  19.395  1.00 87.24           H  
ATOM   2807  CA  ALA B  21      17.803 -12.171  18.623  1.00 87.24           C  
ATOM   2808  HA  ALA B  21      16.833 -12.518  18.269  1.00 87.24           H  
ATOM   2809  C   ALA B  21      18.225 -10.999  17.713  1.00 87.24           C  
ATOM   2810  CB  ALA B  21      17.658 -11.746  20.091  1.00 87.24           C  
ATOM   2811  HB1 ALA B  21      16.908 -10.958  20.168  1.00 87.24           H  
ATOM   2812  HB2 ALA B  21      17.336 -12.598  20.690  1.00 87.24           H  
ATOM   2813  HB3 ALA B  21      18.610 -11.377  20.472  1.00 87.24           H  
ATOM   2814  O   ALA B  21      17.416 -10.496  16.941  1.00 87.24           O  
ATOM   2815  N   ARG B  22      19.504 -10.595  17.732  1.00 84.35           N  
ATOM   2816  H   ARG B  22      20.134 -11.044  18.382  1.00 84.35           H  
ATOM   2817  CA  ARG B  22      20.029  -9.548  16.832  1.00 84.35           C  
ATOM   2818  HA  ARG B  22      19.404  -8.659  16.914  1.00 84.35           H  
ATOM   2819  C   ARG B  22      19.955  -9.941  15.355  1.00 84.35           C  
ATOM   2820  CB  ARG B  22      21.475  -9.186  17.205  1.00 84.35           C  
ATOM   2821  HB2 ARG B  22      21.910  -8.619  16.381  1.00 84.35           H  
ATOM   2822  HB3 ARG B  22      22.057 -10.098  17.334  1.00 84.35           H  
ATOM   2823  O   ARG B  22      19.822  -9.062  14.512  1.00 84.35           O  
ATOM   2824  CG  ARG B  22      21.574  -8.320  18.470  1.00 84.35           C  
ATOM   2825  HG2 ARG B  22      20.992  -7.409  18.325  1.00 84.35           H  
ATOM   2826  HG3 ARG B  22      21.171  -8.863  19.325  1.00 84.35           H  
ATOM   2827  CD  ARG B  22      23.041  -7.947  18.739  1.00 84.35           C  
ATOM   2828  HD2 ARG B  22      23.603  -8.862  18.926  1.00 84.35           H  
ATOM   2829  HD3 ARG B  22      23.445  -7.459  17.853  1.00 84.35           H  
ATOM   2830  NE  ARG B  22      23.185  -7.036  19.893  1.00 84.35           N  
ATOM   2831  HE  ARG B  22      22.333  -6.695  20.314  1.00 84.35           H  
ATOM   2832  NH1 ARG B  22      25.488  -6.909  19.936  1.00 84.35           N  
ATOM   2833 HH11 ARG B  22      25.550  -7.446  19.083  1.00 84.35           H  
ATOM   2834 HH12 ARG B  22      26.325  -6.515  20.341  1.00 84.35           H  
ATOM   2835  NH2 ARG B  22      24.304  -5.821  21.470  1.00 84.35           N  
ATOM   2836 HH21 ARG B  22      23.437  -5.507  21.884  1.00 84.35           H  
ATOM   2837 HH22 ARG B  22      25.168  -5.500  21.883  1.00 84.35           H  
ATOM   2838  CZ  ARG B  22      24.319  -6.595  20.422  1.00 84.35           C  
ATOM   2839  N   GLN B  23      20.063 -11.230  15.035  1.00 83.68           N  
ATOM   2840  H   GLN B  23      20.218 -11.907  15.768  1.00 83.68           H  
ATOM   2841  CA  GLN B  23      19.857 -11.717  13.675  1.00 83.68           C  
ATOM   2842  HA  GLN B  23      20.401 -11.068  12.989  1.00 83.68           H  
ATOM   2843  C   GLN B  23      18.380 -11.614  13.272  1.00 83.68           C  
ATOM   2844  CB  GLN B  23      20.432 -13.132  13.538  1.00 83.68           C  
ATOM   2845  HB2 GLN B  23      19.886 -13.821  14.182  1.00 83.68           H  
ATOM   2846  HB3 GLN B  23      21.481 -13.122  13.836  1.00 83.68           H  
ATOM   2847  O   GLN B  23      18.103 -11.017  12.239  1.00 83.68           O  
ATOM   2848  CG  GLN B  23      20.326 -13.605  12.086  1.00 83.68           C  
ATOM   2849  HG2 GLN B  23      19.274 -13.600  11.803  1.00 83.68           H  
ATOM   2850  HG3 GLN B  23      20.853 -12.914  11.427  1.00 83.68           H  
ATOM   2851  CD  GLN B  23      20.882 -15.003  11.857  1.00 83.68           C  
ATOM   2852  NE2 GLN B  23      20.320 -15.721  10.915  1.00 83.68           N  
ATOM   2853 HE21 GLN B  23      20.648 -16.658  10.735  1.00 83.68           H  
ATOM   2854 HE22 GLN B  23      19.455 -15.388  10.512  1.00 83.68           H  
ATOM   2855  OE1 GLN B  23      21.829 -15.441  12.502  1.00 83.68           O  
ATOM   2856  N   ARG B  24      17.449 -12.074  14.120  1.00 83.33           N  
ATOM   2857  H   ARG B  24      17.748 -12.582  14.939  1.00 83.33           H  
ATOM   2858  CA  ARG B  24      16.006 -11.978  13.852  1.00 83.33           C  
ATOM   2859  HA  ARG B  24      15.824 -12.485  12.905  1.00 83.33           H  
ATOM   2860  C   ARG B  24      15.531 -10.534  13.657  1.00 83.33           C  
ATOM   2861  CB  ARG B  24      15.219 -12.698  14.965  1.00 83.33           C  
ATOM   2862  HB2 ARG B  24      15.574 -13.726  15.032  1.00 83.33           H  
ATOM   2863  HB3 ARG B  24      15.422 -12.208  15.917  1.00 83.33           H  
ATOM   2864  O   ARG B  24      14.717 -10.289  12.782  1.00 83.33           O  
ATOM   2865  CG  ARG B  24      13.693 -12.726  14.746  1.00 83.33           C  
ATOM   2866  HG2 ARG B  24      13.231 -13.291  15.555  1.00 83.33           H  
ATOM   2867  HG3 ARG B  24      13.299 -11.710  14.776  1.00 83.33           H  
ATOM   2868  CD  ARG B  24      13.320 -13.374  13.407  1.00 83.33           C  
ATOM   2869  HD2 ARG B  24      13.723 -14.386  13.368  1.00 83.33           H  
ATOM   2870  HD3 ARG B  24      13.768 -12.797  12.599  1.00 83.33           H  
ATOM   2871  NE  ARG B  24      11.866 -13.413  13.186  1.00 83.33           N  
ATOM   2872  HE  ARG B  24      11.232 -13.115  13.914  1.00 83.33           H  
ATOM   2873  NH1 ARG B  24      11.963 -13.897  10.939  1.00 83.33           N  
ATOM   2874 HH11 ARG B  24      12.972 -13.930  10.982  1.00 83.33           H  
ATOM   2875 HH12 ARG B  24      11.497 -13.920  10.043  1.00 83.33           H  
ATOM   2876  NH2 ARG B  24       9.996 -13.512  11.946  1.00 83.33           N  
ATOM   2877 HH21 ARG B  24       9.541 -13.175  12.782  1.00 83.33           H  
ATOM   2878 HH22 ARG B  24       9.520 -13.453  11.057  1.00 83.33           H  
ATOM   2879  CZ  ARG B  24      11.287 -13.614  12.020  1.00 83.33           C  
ATOM   2880  N   ILE B  25      16.073  -9.573  14.414  1.00 82.63           N  
ATOM   2881  H   ILE B  25      16.686  -9.853  15.165  1.00 82.63           H  
ATOM   2882  CA  ILE B  25      15.787  -8.139  14.206  1.00 82.63           C  
ATOM   2883  HA  ILE B  25      14.712  -7.978  14.284  1.00 82.63           H  
ATOM   2884  C   ILE B  25      16.188  -7.695  12.795  1.00 82.63           C  
ATOM   2885  CB  ILE B  25      16.484  -7.270  15.278  1.00 82.63           C  
ATOM   2886  HB  ILE B  25      17.539  -7.542  15.309  1.00 82.63           H  
ATOM   2887  O   ILE B  25      15.388  -7.067  12.115  1.00 82.63           O  
ATOM   2888  CG1 ILE B  25      15.854  -7.536  16.657  1.00 82.63           C  
ATOM   2889 HG12 ILE B  25      15.774  -8.612  16.812  1.00 82.63           H  
ATOM   2890 HG13 ILE B  25      14.847  -7.119  16.689  1.00 82.63           H  
ATOM   2891  CG2 ILE B  25      16.382  -5.769  14.961  1.00 82.63           C  
ATOM   2892 HG21 ILE B  25      15.338  -5.472  14.853  1.00 82.63           H  
ATOM   2893 HG22 ILE B  25      16.894  -5.529  14.029  1.00 82.63           H  
ATOM   2894 HG23 ILE B  25      16.844  -5.157  15.735  1.00 82.63           H  
ATOM   2895  CD1 ILE B  25      16.673  -6.972  17.820  1.00 82.63           C  
ATOM   2896 HD11 ILE B  25      16.249  -7.352  18.750  1.00 82.63           H  
ATOM   2897 HD12 ILE B  25      17.710  -7.300  17.746  1.00 82.63           H  
ATOM   2898 HD13 ILE B  25      16.629  -5.883  17.835  1.00 82.63           H  
ATOM   2899  N   ARG B  26      17.391  -8.059  12.324  1.00 78.34           N  
ATOM   2900  H   ARG B  26      17.983  -8.641  12.899  1.00 78.34           H  
ATOM   2901  CA  ARG B  26      17.821  -7.720  10.957  1.00 78.34           C  
ATOM   2902  HA  ARG B  26      17.676  -6.652  10.798  1.00 78.34           H  
ATOM   2903  C   ARG B  26      16.961  -8.398   9.896  1.00 78.34           C  
ATOM   2904  CB  ARG B  26      19.295  -8.059  10.727  1.00 78.34           C  
ATOM   2905  HB2 ARG B  26      19.475  -9.099  11.000  1.00 78.34           H  
ATOM   2906  HB3 ARG B  26      19.507  -7.942   9.664  1.00 78.34           H  
ATOM   2907  O   ARG B  26      16.640  -7.758   8.910  1.00 78.34           O  
ATOM   2908  CG  ARG B  26      20.233  -7.129  11.507  1.00 78.34           C  
ATOM   2909  HG2 ARG B  26      19.980  -6.094  11.277  1.00 78.34           H  
ATOM   2910  HG3 ARG B  26      20.110  -7.286  12.579  1.00 78.34           H  
ATOM   2911  CD  ARG B  26      21.693  -7.374  11.106  1.00 78.34           C  
ATOM   2912  HD2 ARG B  26      21.790  -7.171  10.039  1.00 78.34           H  
ATOM   2913  HD3 ARG B  26      22.332  -6.662  11.627  1.00 78.34           H  
ATOM   2914  NE  ARG B  26      22.116  -8.766  11.371  1.00 78.34           N  
ATOM   2915  HE  ARG B  26      21.902  -9.424  10.636  1.00 78.34           H  
ATOM   2916  NH1 ARG B  26      22.984  -8.451  13.467  1.00 78.34           N  
ATOM   2917 HH11 ARG B  26      22.672  -7.493  13.399  1.00 78.34           H  
ATOM   2918 HH12 ARG B  26      23.481  -8.796  14.276  1.00 78.34           H  
ATOM   2919  NH2 ARG B  26      23.013 -10.490  12.548  1.00 78.34           N  
ATOM   2920 HH21 ARG B  26      22.808 -11.096  11.766  1.00 78.34           H  
ATOM   2921 HH22 ARG B  26      23.441 -10.860  13.385  1.00 78.34           H  
ATOM   2922  CZ  ARG B  26      22.698  -9.227  12.460  1.00 78.34           C  
ATOM   2923  N   GLU B  27      16.561  -9.650  10.109  1.00 77.55           N  
ATOM   2924  H   GLU B  27      16.888 -10.129  10.936  1.00 77.55           H  
ATOM   2925  CA  GLU B  27      15.645 -10.363   9.206  1.00 77.55           C  
ATOM   2926  HA  GLU B  27      16.072 -10.367   8.202  1.00 77.55           H  
ATOM   2927  C   GLU B  27      14.265  -9.678   9.117  1.00 77.55           C  
ATOM   2928  CB  GLU B  27      15.492 -11.822   9.671  1.00 77.55           C  
ATOM   2929  HB2 GLU B  27      15.205 -11.812  10.723  1.00 77.55           H  
ATOM   2930  HB3 GLU B  27      14.688 -12.296   9.108  1.00 77.55           H  
ATOM   2931  O   GLU B  27      13.654  -9.643   8.057  1.00 77.55           O  
ATOM   2932  CG  GLU B  27      16.772 -12.664   9.490  1.00 77.55           C  
ATOM   2933  HG2 GLU B  27      17.634 -12.086   9.825  1.00 77.55           H  
ATOM   2934  HG3 GLU B  27      16.909 -12.866   8.428  1.00 77.55           H  
ATOM   2935  CD  GLU B  27      16.760 -13.994  10.269  1.00 77.55           C  
ATOM   2936  OE1 GLU B  27      17.803 -14.698  10.223  1.00 77.55           O  
ATOM   2937  OE2 GLU B  27      15.767 -14.280  10.985  1.00 77.55           O  
ATOM   2938  N   LEU B  28      13.780  -9.085  10.209  1.00 77.42           N  
ATOM   2939  H   LEU B  28      14.297  -9.161  11.073  1.00 77.42           H  
ATOM   2940  CA  LEU B  28      12.520  -8.337  10.215  1.00 77.42           C  
ATOM   2941  HA  LEU B  28      11.779  -8.869   9.618  1.00 77.42           H  
ATOM   2942  C   LEU B  28      12.668  -6.950   9.566  1.00 77.42           C  
ATOM   2943  CB  LEU B  28      12.019  -8.245  11.663  1.00 77.42           C  
ATOM   2944  HB2 LEU B  28      12.829  -7.860  12.281  1.00 77.42           H  
ATOM   2945  HB3 LEU B  28      11.196  -7.532  11.712  1.00 77.42           H  
ATOM   2946  O   LEU B  28      11.918  -6.606   8.662  1.00 77.42           O  
ATOM   2947  CG  LEU B  28      11.544  -9.596  12.227  1.00 77.42           C  
ATOM   2948  HG  LEU B  28      12.243 -10.390  11.963  1.00 77.42           H  
ATOM   2949  CD1 LEU B  28      11.488  -9.512  13.752  1.00 77.42           C  
ATOM   2950 HD11 LEU B  28      10.793  -8.725  14.045  1.00 77.42           H  
ATOM   2951 HD12 LEU B  28      12.480  -9.284  14.143  1.00 77.42           H  
ATOM   2952 HD13 LEU B  28      11.151 -10.467  14.155  1.00 77.42           H  
ATOM   2953  CD2 LEU B  28      10.166  -9.972  11.686  1.00 77.42           C  
ATOM   2954 HD21 LEU B  28       9.454  -9.170  11.884  1.00 77.42           H  
ATOM   2955 HD22 LEU B  28       9.810 -10.881  12.169  1.00 77.42           H  
ATOM   2956 HD23 LEU B  28      10.212 -10.134  10.609  1.00 77.42           H  
ATOM   2957  N   GLU B  29      13.660  -6.161   9.986  1.00 72.80           N  
ATOM   2958  H   GLU B  29      14.244  -6.495  10.740  1.00 72.80           H  
ATOM   2959  CA  GLU B  29      13.811  -4.761   9.555  1.00 72.80           C  
ATOM   2960  HA  GLU B  29      12.828  -4.292   9.510  1.00 72.80           H  
ATOM   2961  C   GLU B  29      14.439  -4.610   8.157  1.00 72.80           C  
ATOM   2962  CB  GLU B  29      14.675  -4.000  10.586  1.00 72.80           C  
ATOM   2963  HB2 GLU B  29      14.874  -2.997  10.209  1.00 72.80           H  
ATOM   2964  HB3 GLU B  29      15.628  -4.518  10.695  1.00 72.80           H  
ATOM   2965  O   GLU B  29      14.212  -3.612   7.473  1.00 72.80           O  
ATOM   2966  CG  GLU B  29      13.996  -3.870  11.960  1.00 72.80           C  
ATOM   2967  HG2 GLU B  29      13.060  -3.330  11.820  1.00 72.80           H  
ATOM   2968  HG3 GLU B  29      13.758  -4.869  12.328  1.00 72.80           H  
ATOM   2969  CD  GLU B  29      14.840  -3.151  13.031  1.00 72.80           C  
ATOM   2970  OE1 GLU B  29      14.233  -2.545  13.954  1.00 72.80           O  
ATOM   2971  OE2 GLU B  29      16.086  -3.244  13.003  1.00 72.80           O  
ATOM   2972  N   SER B  30      15.296  -5.552   7.751  1.00 72.59           N  
ATOM   2973  H   SER B  30      15.399  -6.382   8.319  1.00 72.59           H  
ATOM   2974  CA  SER B  30      16.267  -5.345   6.665  1.00 72.59           C  
ATOM   2975  HA  SER B  30      15.781  -4.744   5.896  1.00 72.59           H  
ATOM   2976  C   SER B  30      16.714  -6.628   5.939  1.00 72.59           C  
ATOM   2977  CB  SER B  30      17.464  -4.518   7.183  1.00 72.59           C  
ATOM   2978  HB2 SER B  30      18.256  -4.476   6.436  1.00 72.59           H  
ATOM   2979  HB3 SER B  30      17.123  -3.498   7.359  1.00 72.59           H  
ATOM   2980  O   SER B  30      17.779  -6.622   5.320  1.00 72.59           O  
ATOM   2981  OG  SER B  30      17.972  -5.033   8.404  1.00 72.59           O  
ATOM   2982  HG  SER B  30      17.201  -5.222   8.943  1.00 72.59           H  
ATOM   2983  N   ASP B  31      15.922  -7.716   5.935  1.00 77.53           N  
ATOM   2984  H   ASP B  31      15.079  -7.733   6.492  1.00 77.53           H  
ATOM   2985  CA  ASP B  31      16.233  -8.868   5.064  1.00 77.53           C  
ATOM   2986  HA  ASP B  31      17.227  -9.211   5.350  1.00 77.53           H  
ATOM   2987  C   ASP B  31      16.222  -8.399   3.595  1.00 77.53           C  
ATOM   2988  CB  ASP B  31      15.294 -10.076   5.264  1.00 77.53           C  
ATOM   2989  HB2 ASP B  31      14.325  -9.875   4.808  1.00 77.53           H  
ATOM   2990  HB3 ASP B  31      15.150 -10.210   6.337  1.00 77.53           H  
ATOM   2991  O   ASP B  31      15.220  -7.805   3.153  1.00 77.53           O  
ATOM   2992  CG  ASP B  31      15.849 -11.424   4.755  1.00 77.53           C  
ATOM   2993  OD1 ASP B  31      17.025 -11.486   4.334  1.00 77.53           O  
ATOM   2994  OD2 ASP B  31      15.119 -12.438   4.831  1.00 77.53           O  
ATOM   2995  N   PRO B  32      17.315  -8.591   2.833  1.00 88.98           N  
ATOM   2996  CA  PRO B  32      17.364  -8.174   1.443  1.00 88.98           C  
ATOM   2997  HA  PRO B  32      17.054  -7.131   1.378  1.00 88.98           H  
ATOM   2998  C   PRO B  32      16.430  -9.045   0.599  1.00 88.98           C  
ATOM   2999  CB  PRO B  32      18.833  -8.282   1.021  1.00 88.98           C  
ATOM   3000  HB2 PRO B  32      19.138  -7.395   0.466  1.00 88.98           H  
ATOM   3001  HB3 PRO B  32      18.997  -9.189   0.439  1.00 88.98           H  
ATOM   3002  O   PRO B  32      16.465 -10.275   0.674  1.00 88.98           O  
ATOM   3003  CG  PRO B  32      19.613  -8.370   2.329  1.00 88.98           C  
ATOM   3004  HG2 PRO B  32      19.816  -7.367   2.704  1.00 88.98           H  
ATOM   3005  HG3 PRO B  32      20.536  -8.938   2.217  1.00 88.98           H  
ATOM   3006  CD  PRO B  32      18.628  -9.065   3.254  1.00 88.98           C  
ATOM   3007  HD2 PRO B  32      18.866  -8.800   4.284  1.00 88.98           H  
ATOM   3008  HD3 PRO B  32      18.691 -10.143   3.110  1.00 88.98           H  
ATOM   3009  N   ILE B  33      15.602  -8.418  -0.235  1.00 97.65           N  
ATOM   3010  H   ILE B  33      15.643  -7.411  -0.302  1.00 97.65           H  
ATOM   3011  CA  ILE B  33      14.662  -9.142  -1.098  1.00 97.65           C  
ATOM   3012  HA  ILE B  33      14.468 -10.125  -0.670  1.00 97.65           H  
ATOM   3013  C   ILE B  33      15.321  -9.373  -2.459  1.00 97.65           C  
ATOM   3014  CB  ILE B  33      13.301  -8.416  -1.160  1.00 97.65           C  
ATOM   3015  HB  ILE B  33      13.462  -7.423  -1.580  1.00 97.65           H  
ATOM   3016  O   ILE B  33      15.691  -8.430  -3.153  1.00 97.65           O  
ATOM   3017  CG1 ILE B  33      12.662  -8.212   0.236  1.00 97.65           C  
ATOM   3018 HG12 ILE B  33      11.683  -7.748   0.106  1.00 97.65           H  
ATOM   3019 HG13 ILE B  33      13.270  -7.508   0.804  1.00 97.65           H  
ATOM   3020  CG2 ILE B  33      12.325  -9.144  -2.098  1.00 97.65           C  
ATOM   3021 HG21 ILE B  33      12.167 -10.170  -1.766  1.00 97.65           H  
ATOM   3022 HG22 ILE B  33      12.716  -9.159  -3.115  1.00 97.65           H  
ATOM   3023 HG23 ILE B  33      11.369  -8.620  -2.110  1.00 97.65           H  
ATOM   3024  CD1 ILE B  33      12.479  -9.477   1.088  1.00 97.65           C  
ATOM   3025 HD11 ILE B  33      11.939  -9.219   1.999  1.00 97.65           H  
ATOM   3026 HD12 ILE B  33      13.449  -9.886   1.369  1.00 97.65           H  
ATOM   3027 HD13 ILE B  33      11.906 -10.228   0.544  1.00 97.65           H  
ATOM   3028  N   ALA B  34      15.498 -10.634  -2.836  1.00 98.17           N  
ATOM   3029  H   ALA B  34      15.057 -11.353  -2.280  1.00 98.17           H  
ATOM   3030  CA  ALA B  34      16.026 -11.037  -4.128  1.00 98.17           C  
ATOM   3031  HA  ALA B  34      16.868 -10.396  -4.391  1.00 98.17           H  
ATOM   3032  C   ALA B  34      14.957 -10.905  -5.219  1.00 98.17           C  
ATOM   3033  CB  ALA B  34      16.533 -12.479  -4.015  1.00 98.17           C  
ATOM   3034  HB1 ALA B  34      17.414 -12.508  -3.373  1.00 98.17           H  
ATOM   3035  HB2 ALA B  34      15.752 -13.116  -3.598  1.00 98.17           H  
ATOM   3036  HB3 ALA B  34      16.794 -12.859  -5.003  1.00 98.17           H  
ATOM   3037  O   ALA B  34      13.852 -11.432  -5.082  1.00 98.17           O  
ATOM   3038  N   ILE B  35      15.325 -10.268  -6.330  1.00 98.80           N  
ATOM   3039  H   ILE B  35      16.250  -9.863  -6.362  1.00 98.80           H  
ATOM   3040  CA  ILE B  35      14.602 -10.357  -7.597  1.00 98.80           C  
ATOM   3041  HA  ILE B  35      13.541 -10.491  -7.387  1.00 98.80           H  
ATOM   3042  C   ILE B  35      15.122 -11.602  -8.316  1.00 98.80           C  
ATOM   3043  CB  ILE B  35      14.763  -9.071  -8.446  1.00 98.80           C  
ATOM   3044  HB  ILE B  35      15.803  -8.967  -8.756  1.00 98.80           H  
ATOM   3045  O   ILE B  35      16.306 -11.668  -8.651  1.00 98.80           O  
ATOM   3046  CG1 ILE B  35      14.382  -7.821  -7.613  1.00 98.80           C  
ATOM   3047 HG12 ILE B  35      15.073  -7.732  -6.774  1.00 98.80           H  
ATOM   3048 HG13 ILE B  35      13.382  -7.961  -7.204  1.00 98.80           H  
ATOM   3049  CG2 ILE B  35      13.889  -9.240  -9.702  1.00 98.80           C  
ATOM   3050 HG21 ILE B  35      13.886  -8.335 -10.309  1.00 98.80           H  
ATOM   3051 HG22 ILE B  35      14.271 -10.048 -10.326  1.00 98.80           H  
ATOM   3052 HG23 ILE B  35      12.866  -9.479  -9.411  1.00 98.80           H  
ATOM   3053  CD1 ILE B  35      14.396  -6.472  -8.340  1.00 98.80           C  
ATOM   3054 HD11 ILE B  35      14.160  -5.681  -7.628  1.00 98.80           H  
ATOM   3055 HD12 ILE B  35      15.386  -6.284  -8.756  1.00 98.80           H  
ATOM   3056 HD13 ILE B  35      13.644  -6.452  -9.129  1.00 98.80           H  
ATOM   3057  N   VAL B  36      14.261 -12.599  -8.517  1.00 98.36           N  
ATOM   3058  H   VAL B  36      13.310 -12.465  -8.204  1.00 98.36           H  
ATOM   3059  CA  VAL B  36      14.636 -13.909  -9.090  1.00 98.36           C  
ATOM   3060  HA  VAL B  36      15.721 -13.955  -9.175  1.00 98.36           H  
ATOM   3061  C   VAL B  36      14.131 -14.122 -10.516  1.00 98.36           C  
ATOM   3062  CB  VAL B  36      14.228 -15.080  -8.173  1.00 98.36           C  
ATOM   3063  HB  VAL B  36      14.501 -16.014  -8.664  1.00 98.36           H  
ATOM   3064  O   VAL B  36      14.666 -14.968 -11.221  1.00 98.36           O  
ATOM   3065  CG1 VAL B  36      14.987 -15.025  -6.840  1.00 98.36           C  
ATOM   3066 HG11 VAL B  36      16.060 -15.022  -7.032  1.00 98.36           H  
ATOM   3067 HG12 VAL B  36      14.715 -14.127  -6.286  1.00 98.36           H  
ATOM   3068 HG13 VAL B  36      14.737 -15.900  -6.240  1.00 98.36           H  
ATOM   3069  CG2 VAL B  36      12.724 -15.128  -7.876  1.00 98.36           C  
ATOM   3070 HG21 VAL B  36      12.419 -14.252  -7.303  1.00 98.36           H  
ATOM   3071 HG22 VAL B  36      12.161 -15.168  -8.808  1.00 98.36           H  
ATOM   3072 HG23 VAL B  36      12.492 -16.019  -7.294  1.00 98.36           H  
ATOM   3073  N   GLY B  37      13.149 -13.338 -10.963  1.00 98.65           N  
ATOM   3074  H   GLY B  37      12.773 -12.638 -10.340  1.00 98.65           H  
ATOM   3075  CA  GLY B  37      12.639 -13.348 -12.336  1.00 98.65           C  
ATOM   3076  HA2 GLY B  37      13.446 -13.584 -13.030  1.00 98.65           H  
ATOM   3077  HA3 GLY B  37      11.864 -14.105 -12.455  1.00 98.65           H  
ATOM   3078  C   GLY B  37      12.035 -12.006 -12.719  1.00 98.65           C  
ATOM   3079  O   GLY B  37      11.711 -11.190 -11.853  1.00 98.65           O  
ATOM   3080  N   MET B  38      11.901 -11.774 -14.021  1.00 98.74           N  
ATOM   3081  H   MET B  38      12.181 -12.500 -14.665  1.00 98.74           H  
ATOM   3082  CA  MET B  38      11.334 -10.552 -14.590  1.00 98.74           C  
ATOM   3083  HA  MET B  38      10.510 -10.225 -13.956  1.00 98.74           H  
ATOM   3084  C   MET B  38      10.777 -10.800 -15.993  1.00 98.74           C  
ATOM   3085  CB  MET B  38      12.394  -9.433 -14.619  1.00 98.74           C  
ATOM   3086  HB2 MET B  38      11.921  -8.515 -14.969  1.00 98.74           H  
ATOM   3087  HB3 MET B  38      12.753  -9.262 -13.604  1.00 98.74           H  
ATOM   3088  O   MET B  38      11.339 -11.603 -16.740  1.00 98.74           O  
ATOM   3089  CG  MET B  38      13.605  -9.734 -15.512  1.00 98.74           C  
ATOM   3090  HG2 MET B  38      14.035 -10.691 -15.219  1.00 98.74           H  
ATOM   3091  HG3 MET B  38      13.270  -9.815 -16.546  1.00 98.74           H  
ATOM   3092  SD  MET B  38      14.910  -8.476 -15.437  1.00 98.74           S  
ATOM   3093  CE  MET B  38      16.129  -9.230 -16.552  1.00 98.74           C  
ATOM   3094  HE1 MET B  38      16.445 -10.196 -16.160  1.00 98.74           H  
ATOM   3095  HE2 MET B  38      16.999  -8.579 -16.637  1.00 98.74           H  
ATOM   3096  HE3 MET B  38      15.691  -9.373 -17.540  1.00 98.74           H  
ATOM   3097  N   ALA B  39       9.721 -10.076 -16.354  1.00 98.81           N  
ATOM   3098  H   ALA B  39       9.294  -9.467 -15.670  1.00 98.81           H  
ATOM   3099  CA  ALA B  39       9.208  -9.984 -17.717  1.00 98.81           C  
ATOM   3100  HA  ALA B  39      10.036 -10.085 -18.418  1.00 98.81           H  
ATOM   3101  C   ALA B  39       8.553  -8.617 -17.952  1.00 98.81           C  
ATOM   3102  CB  ALA B  39       8.221 -11.123 -17.979  1.00 98.81           C  
ATOM   3103  HB1 ALA B  39       7.829 -11.055 -18.994  1.00 98.81           H  
ATOM   3104  HB2 ALA B  39       7.390 -11.059 -17.276  1.00 98.81           H  
ATOM   3105  HB3 ALA B  39       8.727 -12.081 -17.864  1.00 98.81           H  
ATOM   3106  O   ALA B  39       8.115  -7.943 -17.011  1.00 98.81           O  
ATOM   3107  N   CYS B  40       8.494  -8.196 -19.212  1.00 98.74           N  
ATOM   3108  H   CYS B  40       8.820  -8.789 -19.962  1.00 98.74           H  
ATOM   3109  CA  CYS B  40       7.830  -6.961 -19.595  1.00 98.74           C  
ATOM   3110  HA  CYS B  40       6.940  -6.864 -18.974  1.00 98.74           H  
ATOM   3111  C   CYS B  40       7.357  -6.980 -21.049  1.00 98.74           C  
ATOM   3112  CB  CYS B  40       8.746  -5.756 -19.317  1.00 98.74           C  
ATOM   3113  HB2 CYS B  40       8.927  -5.702 -18.243  1.00 98.74           H  
ATOM   3114  HB3 CYS B  40       8.232  -4.845 -19.621  1.00 98.74           H  
ATOM   3115  O   CYS B  40       8.014  -7.538 -21.924  1.00 98.74           O  
ATOM   3116  SG  CYS B  40      10.341  -5.884 -20.189  1.00 98.74           S  
ATOM   3117  HG  CYS B  40      10.851  -4.721 -19.774  1.00 98.74           H  
ATOM   3118  N   ARG B  41       6.248  -6.279 -21.291  1.00 98.57           N  
ATOM   3119  H   ARG B  41       5.783  -5.862 -20.498  1.00 98.57           H  
ATOM   3120  CA  ARG B  41       5.818  -5.829 -22.613  1.00 98.57           C  
ATOM   3121  HA  ARG B  41       6.578  -6.115 -23.340  1.00 98.57           H  
ATOM   3122  C   ARG B  41       5.723  -4.316 -22.597  1.00 98.57           C  
ATOM   3123  CB  ARG B  41       4.504  -6.486 -23.029  1.00 98.57           C  
ATOM   3124  HB2 ARG B  41       4.209  -6.090 -24.001  1.00 98.57           H  
ATOM   3125  HB3 ARG B  41       3.724  -6.257 -22.304  1.00 98.57           H  
ATOM   3126  O   ARG B  41       5.114  -3.743 -21.695  1.00 98.57           O  
ATOM   3127  CG  ARG B  41       4.685  -8.004 -23.137  1.00 98.57           C  
ATOM   3128  HG2 ARG B  41       5.543  -8.240 -23.766  1.00 98.57           H  
ATOM   3129  HG3 ARG B  41       4.842  -8.430 -22.146  1.00 98.57           H  
ATOM   3130  CD  ARG B  41       3.436  -8.611 -23.750  1.00 98.57           C  
ATOM   3131  HD2 ARG B  41       3.308  -8.240 -24.766  1.00 98.57           H  
ATOM   3132  HD3 ARG B  41       2.583  -8.302 -23.146  1.00 98.57           H  
ATOM   3133  NE  ARG B  41       3.515 -10.076 -23.766  1.00 98.57           N  
ATOM   3134  HE  ARG B  41       4.390 -10.528 -23.540  1.00 98.57           H  
ATOM   3135  NH1 ARG B  41       1.284 -10.437 -24.163  1.00 98.57           N  
ATOM   3136 HH11 ARG B  41       1.045  -9.473 -23.982  1.00 98.57           H  
ATOM   3137 HH12 ARG B  41       0.565 -11.145 -24.215  1.00 98.57           H  
ATOM   3138  NH2 ARG B  41       2.648 -12.157 -23.988  1.00 98.57           N  
ATOM   3139 HH21 ARG B  41       1.794 -12.693 -24.034  1.00 98.57           H  
ATOM   3140 HH22 ARG B  41       3.488 -12.566 -23.604  1.00 98.57           H  
ATOM   3141  CZ  ARG B  41       2.495 -10.874 -23.984  1.00 98.57           C  
ATOM   3142  N   LEU B  42       6.399  -3.662 -23.532  1.00 98.66           N  
ATOM   3143  H   LEU B  42       6.822  -4.206 -24.271  1.00 98.66           H  
ATOM   3144  CA  LEU B  42       6.584  -2.213 -23.558  1.00 98.66           C  
ATOM   3145  HA  LEU B  42       5.753  -1.756 -23.021  1.00 98.66           H  
ATOM   3146  C   LEU B  42       6.543  -1.701 -25.015  1.00 98.66           C  
ATOM   3147  CB  LEU B  42       7.906  -1.837 -22.838  1.00 98.66           C  
ATOM   3148  HB2 LEU B  42       8.047  -0.758 -22.892  1.00 98.66           H  
ATOM   3149  HB3 LEU B  42       8.731  -2.292 -23.387  1.00 98.66           H  
ATOM   3150  O   LEU B  42       6.704  -2.478 -25.963  1.00 98.66           O  
ATOM   3151  CG  LEU B  42       8.025  -2.269 -21.359  1.00 98.66           C  
ATOM   3152  HG  LEU B  42       7.788  -3.329 -21.265  1.00 98.66           H  
ATOM   3153  CD1 LEU B  42       9.459  -2.098 -20.862  1.00 98.66           C  
ATOM   3154 HD11 LEU B  42       9.520  -2.362 -19.806  1.00 98.66           H  
ATOM   3155 HD12 LEU B  42      10.105  -2.769 -21.428  1.00 98.66           H  
ATOM   3156 HD13 LEU B  42       9.789  -1.069 -21.004  1.00 98.66           H  
ATOM   3157  CD2 LEU B  42       7.107  -1.477 -20.426  1.00 98.66           C  
ATOM   3158 HD21 LEU B  42       7.161  -1.892 -19.420  1.00 98.66           H  
ATOM   3159 HD22 LEU B  42       7.392  -0.425 -20.406  1.00 98.66           H  
ATOM   3160 HD23 LEU B  42       6.078  -1.556 -20.775  1.00 98.66           H  
ATOM   3161  N   PRO B  43       6.321  -0.394 -25.223  1.00 97.80           N  
ATOM   3162  CA  PRO B  43       6.372   0.223 -26.545  1.00 97.80           C  
ATOM   3163  HA  PRO B  43       5.548  -0.184 -27.132  1.00 97.80           H  
ATOM   3164  C   PRO B  43       7.686  -0.021 -27.309  1.00 97.80           C  
ATOM   3165  CB  PRO B  43       6.118   1.708 -26.286  1.00 97.80           C  
ATOM   3166  HB2 PRO B  43       5.648   2.198 -27.138  1.00 97.80           H  
ATOM   3167  HB3 PRO B  43       7.057   2.193 -26.019  1.00 97.80           H  
ATOM   3168  O   PRO B  43       8.752  -0.198 -26.718  1.00 97.80           O  
ATOM   3169  CG  PRO B  43       5.217   1.696 -25.053  1.00 97.80           C  
ATOM   3170  HG2 PRO B  43       5.249   2.639 -24.506  1.00 97.80           H  
ATOM   3171  HG3 PRO B  43       4.195   1.445 -25.337  1.00 97.80           H  
ATOM   3172  CD  PRO B  43       5.817   0.556 -24.242  1.00 97.80           C  
ATOM   3173  HD2 PRO B  43       5.040   0.112 -23.620  1.00 97.80           H  
ATOM   3174  HD3 PRO B  43       6.634   0.928 -23.624  1.00 97.80           H  
ATOM   3175  N   GLY B  44       7.615  -0.001 -28.646  1.00 96.31           N  
ATOM   3176  H   GLY B  44       6.717   0.194 -29.065  1.00 96.31           H  
ATOM   3177  CA  GLY B  44       8.778  -0.208 -29.527  1.00 96.31           C  
ATOM   3178  HA2 GLY B  44       8.599   0.325 -30.461  1.00 96.31           H  
ATOM   3179  HA3 GLY B  44       9.664   0.221 -29.059  1.00 96.31           H  
ATOM   3180  C   GLY B  44       9.087  -1.672 -29.880  1.00 96.31           C  
ATOM   3181  O   GLY B  44      10.250  -1.999 -30.137  1.00 96.31           O  
ATOM   3182  N   GLU B  45       8.056  -2.528 -29.902  1.00 95.31           N  
ATOM   3183  H   GLU B  45       7.144  -2.150 -29.692  1.00 95.31           H  
ATOM   3184  CA  GLU B  45       8.148  -3.992 -30.075  1.00 95.31           C  
ATOM   3185  HA  GLU B  45       7.149  -4.401 -29.921  1.00 95.31           H  
ATOM   3186  C   GLU B  45       9.028  -4.670 -29.013  1.00 95.31           C  
ATOM   3187  CB  GLU B  45       8.569  -4.403 -31.495  1.00 95.31           C  
ATOM   3188  HB2 GLU B  45       8.579  -5.493 -31.526  1.00 95.31           H  
ATOM   3189  HB3 GLU B  45       9.582  -4.048 -31.683  1.00 95.31           H  
ATOM   3190  O   GLU B  45       9.874  -5.513 -29.327  1.00 95.31           O  
ATOM   3191  CG  GLU B  45       7.658  -3.928 -32.631  1.00 95.31           C  
ATOM   3192  HG2 GLU B  45       6.648  -4.298 -32.453  1.00 95.31           H  
ATOM   3193  HG3 GLU B  45       7.632  -2.838 -32.635  1.00 95.31           H  
ATOM   3194  CD  GLU B  45       8.164  -4.434 -33.996  1.00 95.31           C  
ATOM   3195  OE1 GLU B  45       7.637  -3.939 -35.017  1.00 95.31           O  
ATOM   3196  OE2 GLU B  45       9.088  -5.289 -34.024  1.00 95.31           O  
ATOM   3197  N   VAL B  46       8.848  -4.268 -27.753  1.00 97.76           N  
ATOM   3198  H   VAL B  46       8.141  -3.576 -27.555  1.00 97.76           H  
ATOM   3199  CA  VAL B  46       9.489  -4.899 -26.601  1.00 97.76           C  
ATOM   3200  HA  VAL B  46      10.378  -5.441 -26.923  1.00 97.76           H  
ATOM   3201  C   VAL B  46       8.520  -5.911 -26.000  1.00 97.76           C  
ATOM   3202  CB  VAL B  46       9.933  -3.834 -25.586  1.00 97.76           C  
ATOM   3203  HB  VAL B  46       9.083  -3.195 -25.348  1.00 97.76           H  
ATOM   3204  O   VAL B  46       7.548  -5.532 -25.357  1.00 97.76           O  
ATOM   3205  CG1 VAL B  46      10.453  -4.450 -24.285  1.00 97.76           C  
ATOM   3206 HG11 VAL B  46      11.276  -5.132 -24.497  1.00 97.76           H  
ATOM   3207 HG12 VAL B  46       9.661  -5.001 -23.776  1.00 97.76           H  
ATOM   3208 HG13 VAL B  46      10.786  -3.654 -23.619  1.00 97.76           H  
ATOM   3209  CG2 VAL B  46      11.043  -2.949 -26.167  1.00 97.76           C  
ATOM   3210 HG21 VAL B  46      11.892  -3.560 -26.472  1.00 97.76           H  
ATOM   3211 HG22 VAL B  46      10.663  -2.402 -27.031  1.00 97.76           H  
ATOM   3212 HG23 VAL B  46      11.362  -2.225 -25.418  1.00 97.76           H  
ATOM   3213  N   ASP B  47       8.803  -7.191 -26.214  1.00 95.93           N  
ATOM   3214  H   ASP B  47       9.528  -7.433 -26.874  1.00 95.93           H  
ATOM   3215  CA  ASP B  47       8.086  -8.352 -25.674  1.00 95.93           C  
ATOM   3216  HA  ASP B  47       7.219  -8.000 -25.116  1.00 95.93           H  
ATOM   3217  C   ASP B  47       8.934  -9.170 -24.676  1.00 95.93           C  
ATOM   3218  CB  ASP B  47       7.567  -9.211 -26.846  1.00 95.93           C  
ATOM   3219  HB2 ASP B  47       6.996 -10.047 -26.443  1.00 95.93           H  
ATOM   3220  HB3 ASP B  47       6.881  -8.603 -27.436  1.00 95.93           H  
ATOM   3221  O   ASP B  47       8.475 -10.179 -24.146  1.00 95.93           O  
ATOM   3222  CG  ASP B  47       8.658  -9.758 -27.788  1.00 95.93           C  
ATOM   3223  OD1 ASP B  47       9.809  -9.256 -27.746  1.00 95.93           O  
ATOM   3224  OD2 ASP B  47       8.330 -10.637 -28.616  1.00 95.93           O  
ATOM   3225  N   SER B  48      10.173  -8.739 -24.404  1.00 96.66           N  
ATOM   3226  H   SER B  48      10.497  -7.910 -24.881  1.00 96.66           H  
ATOM   3227  CA  SER B  48      11.053  -9.334 -23.393  1.00 96.66           C  
ATOM   3228  HA  SER B  48      10.409  -9.674 -22.581  1.00 96.66           H  
ATOM   3229  C   SER B  48      12.066  -8.323 -22.821  1.00 96.66           C  
ATOM   3230  CB  SER B  48      11.775 -10.567 -23.969  1.00 96.66           C  
ATOM   3231  HB2 SER B  48      11.882 -11.304 -23.173  1.00 96.66           H  
ATOM   3232  HB3 SER B  48      11.170 -11.017 -24.756  1.00 96.66           H  
ATOM   3233  O   SER B  48      12.338  -7.286 -23.442  1.00 96.66           O  
ATOM   3234  OG  SER B  48      13.072 -10.273 -24.467  1.00 96.66           O  
ATOM   3235  HG  SER B  48      13.684 -10.823 -23.973  1.00 96.66           H  
ATOM   3236  N   PRO B  49      12.706  -8.624 -21.672  1.00 97.85           N  
ATOM   3237  CA  PRO B  49      13.809  -7.822 -21.136  1.00 97.85           C  
ATOM   3238  HA  PRO B  49      13.431  -6.826 -20.906  1.00 97.85           H  
ATOM   3239  C   PRO B  49      15.006  -7.689 -22.099  1.00 97.85           C  
ATOM   3240  CB  PRO B  49      14.214  -8.521 -19.831  1.00 97.85           C  
ATOM   3241  HB2 PRO B  49      15.016  -9.233 -20.021  1.00 97.85           H  
ATOM   3242  HB3 PRO B  49      14.513  -7.802 -19.068  1.00 97.85           H  
ATOM   3243  O   PRO B  49      15.625  -6.629 -22.178  1.00 97.85           O  
ATOM   3244  CG  PRO B  49      12.960  -9.288 -19.415  1.00 97.85           C  
ATOM   3245  HG2 PRO B  49      13.199 -10.154 -18.798  1.00 97.85           H  
ATOM   3246  HG3 PRO B  49      12.268  -8.620 -18.902  1.00 97.85           H  
ATOM   3247  CD  PRO B  49      12.377  -9.708 -20.758  1.00 97.85           C  
ATOM   3248  HD2 PRO B  49      11.301  -9.853 -20.662  1.00 97.85           H  
ATOM   3249  HD3 PRO B  49      12.856 -10.627 -21.096  1.00 97.85           H  
ATOM   3250  N   GLU B  50      15.325  -8.720 -22.884  1.00 94.70           N  
ATOM   3251  H   GLU B  50      14.822  -9.589 -22.775  1.00 94.70           H  
ATOM   3252  CA  GLU B  50      16.383  -8.668 -23.904  1.00 94.70           C  
ATOM   3253  HA  GLU B  50      17.303  -8.319 -23.435  1.00 94.70           H  
ATOM   3254  C   GLU B  50      16.033  -7.677 -25.018  1.00 94.70           C  
ATOM   3255  CB  GLU B  50      16.650 -10.049 -24.532  1.00 94.70           C  
ATOM   3256  HB2 GLU B  50      15.766 -10.395 -25.068  1.00 94.70           H  
ATOM   3257  HB3 GLU B  50      17.439  -9.921 -25.274  1.00 94.70           H  
ATOM   3258  O   GLU B  50      16.880  -6.878 -25.423  1.00 94.70           O  
ATOM   3259  CG  GLU B  50      17.123 -11.134 -23.552  1.00 94.70           C  
ATOM   3260  HG2 GLU B  50      17.960 -10.737 -22.978  1.00 94.70           H  
ATOM   3261  HG3 GLU B  50      17.496 -11.975 -24.136  1.00 94.70           H  
ATOM   3262  CD  GLU B  50      16.030 -11.650 -22.601  1.00 94.70           C  
ATOM   3263  OE1 GLU B  50      16.410 -12.216 -21.557  1.00 94.70           O  
ATOM   3264  OE2 GLU B  50      14.826 -11.454 -22.907  1.00 94.70           O  
ATOM   3265  N   ARG B  51      14.772  -7.666 -25.464  1.00 97.00           N  
ATOM   3266  H   ARG B  51      14.127  -8.342 -25.081  1.00 97.00           H  
ATOM   3267  CA  ARG B  51      14.274  -6.684 -26.435  1.00 97.00           C  
ATOM   3268  HA  ARG B  51      14.942  -6.665 -27.296  1.00 97.00           H  
ATOM   3269  C   ARG B  51      14.276  -5.258 -25.886  1.00 97.00           C  
ATOM   3270  CB  ARG B  51      12.876  -7.101 -26.898  1.00 97.00           C  
ATOM   3271  HB2 ARG B  51      12.279  -7.441 -26.051  1.00 97.00           H  
ATOM   3272  HB3 ARG B  51      12.384  -6.217 -27.305  1.00 97.00           H  
ATOM   3273  O   ARG B  51      14.589  -4.327 -26.631  1.00 97.00           O  
ATOM   3274  CG  ARG B  51      12.930  -8.210 -27.964  1.00 97.00           C  
ATOM   3275  HG2 ARG B  51      12.430  -9.104 -27.590  1.00 97.00           H  
ATOM   3276  HG3 ARG B  51      13.959  -8.463 -28.220  1.00 97.00           H  
ATOM   3277  CD  ARG B  51      12.210  -7.684 -29.203  1.00 97.00           C  
ATOM   3278  HD2 ARG B  51      12.688  -6.760 -29.528  1.00 97.00           H  
ATOM   3279  HD3 ARG B  51      11.182  -7.473 -28.909  1.00 97.00           H  
ATOM   3280  NE  ARG B  51      12.180  -8.631 -30.323  1.00 97.00           N  
ATOM   3281  HE  ARG B  51      12.555  -9.553 -30.152  1.00 97.00           H  
ATOM   3282  NH1 ARG B  51      10.862  -7.291 -31.647  1.00 97.00           N  
ATOM   3283 HH11 ARG B  51      10.690  -6.702 -30.844  1.00 97.00           H  
ATOM   3284 HH12 ARG B  51      10.346  -7.090 -32.491  1.00 97.00           H  
ATOM   3285  NH2 ARG B  51      11.501  -9.304 -32.385  1.00 97.00           N  
ATOM   3286 HH21 ARG B  51      10.896  -9.139 -33.177  1.00 97.00           H  
ATOM   3287 HH22 ARG B  51      11.896 -10.214 -32.194  1.00 97.00           H  
ATOM   3288  CZ  ARG B  51      11.519  -8.405 -31.443  1.00 97.00           C  
ATOM   3289  N   LEU B  52      14.009  -5.073 -24.589  1.00 98.14           N  
ATOM   3290  H   LEU B  52      13.700  -5.872 -24.053  1.00 98.14           H  
ATOM   3291  CA  LEU B  52      14.181  -3.779 -23.920  1.00 98.14           C  
ATOM   3292  HA  LEU B  52      13.604  -3.037 -24.473  1.00 98.14           H  
ATOM   3293  C   LEU B  52      15.652  -3.338 -23.942  1.00 98.14           C  
ATOM   3294  CB  LEU B  52      13.646  -3.853 -22.476  1.00 98.14           C  
ATOM   3295  HB2 LEU B  52      14.222  -4.595 -21.922  1.00 98.14           H  
ATOM   3296  HB3 LEU B  52      12.611  -4.195 -22.485  1.00 98.14           H  
ATOM   3297  O   LEU B  52      15.947  -2.183 -24.252  1.00 98.14           O  
ATOM   3298  CG  LEU B  52      13.735  -2.520 -21.708  1.00 98.14           C  
ATOM   3299  HG  LEU B  52      14.780  -2.218 -21.638  1.00 98.14           H  
ATOM   3300  CD1 LEU B  52      12.945  -1.390 -22.376  1.00 98.14           C  
ATOM   3301 HD11 LEU B  52      13.421  -1.110 -23.316  1.00 98.14           H  
ATOM   3302 HD12 LEU B  52      12.928  -0.513 -21.729  1.00 98.14           H  
ATOM   3303 HD13 LEU B  52      11.923  -1.711 -22.574  1.00 98.14           H  
ATOM   3304  CD2 LEU B  52      13.222  -2.709 -20.282  1.00 98.14           C  
ATOM   3305 HD21 LEU B  52      12.180  -3.031 -20.295  1.00 98.14           H  
ATOM   3306 HD22 LEU B  52      13.826  -3.469 -19.787  1.00 98.14           H  
ATOM   3307 HD23 LEU B  52      13.307  -1.776 -19.726  1.00 98.14           H  
ATOM   3308  N   TRP B  53      16.584  -4.255 -23.661  1.00 96.93           N  
ATOM   3309  H   TRP B  53      16.282  -5.180 -23.389  1.00 96.93           H  
ATOM   3310  CA  TRP B  53      18.017  -3.970 -23.734  1.00 96.93           C  
ATOM   3311  HA  TRP B  53      18.231  -3.126 -23.079  1.00 96.93           H  
ATOM   3312  C   TRP B  53      18.455  -3.562 -25.146  1.00 96.93           C  
ATOM   3313  CB  TRP B  53      18.829  -5.174 -23.245  1.00 96.93           C  
ATOM   3314  HB2 TRP B  53      18.481  -5.462 -22.253  1.00 96.93           H  
ATOM   3315  HB3 TRP B  53      18.676  -6.023 -23.911  1.00 96.93           H  
ATOM   3316  O   TRP B  53      19.191  -2.584 -25.302  1.00 96.93           O  
ATOM   3317  CG  TRP B  53      20.292  -4.883 -23.164  1.00 96.93           C  
ATOM   3318  CD1 TRP B  53      21.236  -5.284 -24.043  1.00 96.93           C  
ATOM   3319  HD1 TRP B  53      21.036  -5.885 -24.918  1.00 96.93           H  
ATOM   3320  CD2 TRP B  53      20.970  -4.015 -22.213  1.00 96.93           C  
ATOM   3321  CE2 TRP B  53      22.346  -3.929 -22.575  1.00 96.93           C  
ATOM   3322  CE3 TRP B  53      20.546  -3.272 -21.093  1.00 96.93           C  
ATOM   3323  HE3 TRP B  53      19.507  -3.306 -20.800  1.00 96.93           H  
ATOM   3324  NE1 TRP B  53      22.454  -4.732 -23.693  1.00 96.93           N  
ATOM   3325  HE1 TRP B  53      23.279  -4.806 -24.271  1.00 96.93           H  
ATOM   3326  CH2 TRP B  53      22.806  -2.430 -20.730  1.00 96.93           C  
ATOM   3327  HH2 TRP B  53      23.484  -1.823 -20.147  1.00 96.93           H  
ATOM   3328  CZ2 TRP B  53      23.258  -3.134 -21.862  1.00 96.93           C  
ATOM   3329  HZ2 TRP B  53      24.291  -3.073 -22.169  1.00 96.93           H  
ATOM   3330  CZ3 TRP B  53      21.462  -2.526 -20.335  1.00 96.93           C  
ATOM   3331  HZ3 TRP B  53      21.129  -2.043 -19.429  1.00 96.93           H  
ATOM   3332  N   GLU B  54      17.972  -4.256 -26.180  1.00 96.23           N  
ATOM   3333  H   GLU B  54      17.419  -5.080 -25.991  1.00 96.23           H  
ATOM   3334  CA  GLU B  54      18.216  -3.882 -27.577  1.00 96.23           C  
ATOM   3335  HA  GLU B  54      19.291  -3.800 -27.738  1.00 96.23           H  
ATOM   3336  C   GLU B  54      17.617  -2.514 -27.922  1.00 96.23           C  
ATOM   3337  CB  GLU B  54      17.672  -4.942 -28.544  1.00 96.23           C  
ATOM   3338  HB2 GLU B  54      16.641  -5.182 -28.283  1.00 96.23           H  
ATOM   3339  HB3 GLU B  54      17.681  -4.515 -29.547  1.00 96.23           H  
ATOM   3340  O   GLU B  54      18.307  -1.702 -28.535  1.00 96.23           O  
ATOM   3341  CG  GLU B  54      18.523  -6.220 -28.562  1.00 96.23           C  
ATOM   3342  HG2 GLU B  54      19.566  -5.934 -28.700  1.00 96.23           H  
ATOM   3343  HG3 GLU B  54      18.441  -6.725 -27.600  1.00 96.23           H  
ATOM   3344  CD  GLU B  54      18.119  -7.188 -29.688  1.00 96.23           C  
ATOM   3345  OE1 GLU B  54      18.959  -8.061 -30.006  1.00 96.23           O  
ATOM   3346  OE2 GLU B  54      17.009  -7.028 -30.247  1.00 96.23           O  
ATOM   3347  N   LEU B  55      16.376  -2.204 -27.521  1.00 97.26           N  
ATOM   3348  H   LEU B  55      15.848  -2.908 -27.025  1.00 97.26           H  
ATOM   3349  CA  LEU B  55      15.760  -0.879 -27.718  1.00 97.26           C  
ATOM   3350  HA  LEU B  55      15.665  -0.686 -28.787  1.00 97.26           H  
ATOM   3351  C   LEU B  55      16.635   0.242 -27.128  1.00 97.26           C  
ATOM   3352  CB  LEU B  55      14.349  -0.872 -27.089  1.00 97.26           C  
ATOM   3353  HB2 LEU B  55      14.456  -1.020 -26.015  1.00 97.26           H  
ATOM   3354  HB3 LEU B  55      13.771  -1.714 -27.469  1.00 97.26           H  
ATOM   3355  O   LEU B  55      16.976   1.193 -27.833  1.00 97.26           O  
ATOM   3356  CG  LEU B  55      13.564   0.438 -27.334  1.00 97.26           C  
ATOM   3357  HG  LEU B  55      14.251   1.280 -27.420  1.00 97.26           H  
ATOM   3358  CD1 LEU B  55      12.722   0.364 -28.607  1.00 97.26           C  
ATOM   3359 HD11 LEU B  55      13.372   0.213 -29.468  1.00 97.26           H  
ATOM   3360 HD12 LEU B  55      12.007  -0.455 -28.535  1.00 97.26           H  
ATOM   3361 HD13 LEU B  55      12.177   1.299 -28.736  1.00 97.26           H  
ATOM   3362  CD2 LEU B  55      12.621   0.742 -26.176  1.00 97.26           C  
ATOM   3363 HD21 LEU B  55      13.180   0.812 -25.243  1.00 97.26           H  
ATOM   3364 HD22 LEU B  55      11.864  -0.038 -26.089  1.00 97.26           H  
ATOM   3365 HD23 LEU B  55      12.120   1.693 -26.357  1.00 97.26           H  
ATOM   3366  N   ILE B  56      17.040   0.096 -25.863  1.00 96.40           N  
ATOM   3367  H   ILE B  56      16.724  -0.721 -25.362  1.00 96.40           H  
ATOM   3368  CA  ILE B  56      17.829   1.098 -25.133  1.00 96.40           C  
ATOM   3369  HA  ILE B  56      17.328   2.063 -25.217  1.00 96.40           H  
ATOM   3370  C   ILE B  56      19.222   1.263 -25.757  1.00 96.40           C  
ATOM   3371  CB  ILE B  56      17.888   0.718 -23.633  1.00 96.40           C  
ATOM   3372  HB  ILE B  56      18.222  -0.317 -23.556  1.00 96.40           H  
ATOM   3373  O   ILE B  56      19.637   2.382 -26.058  1.00 96.40           O  
ATOM   3374  CG1 ILE B  56      16.480   0.834 -22.999  1.00 96.40           C  
ATOM   3375 HG12 ILE B  56      15.744   0.331 -23.626  1.00 96.40           H  
ATOM   3376 HG13 ILE B  56      16.194   1.884 -22.938  1.00 96.40           H  
ATOM   3377  CG2 ILE B  56      18.888   1.600 -22.860  1.00 96.40           C  
ATOM   3378 HG21 ILE B  56      18.930   1.311 -21.810  1.00 96.40           H  
ATOM   3379 HG22 ILE B  56      18.599   2.649 -22.933  1.00 96.40           H  
ATOM   3380 HG23 ILE B  56      19.892   1.474 -23.266  1.00 96.40           H  
ATOM   3381  CD1 ILE B  56      16.390   0.212 -21.602  1.00 96.40           C  
ATOM   3382 HD11 ILE B  56      16.987   0.795 -20.901  1.00 96.40           H  
ATOM   3383 HD12 ILE B  56      15.353   0.223 -21.266  1.00 96.40           H  
ATOM   3384 HD13 ILE B  56      16.750  -0.817 -21.624  1.00 96.40           H  
ATOM   3385  N   THR B  57      19.947   0.165 -25.992  1.00 94.16           N  
ATOM   3386  H   THR B  57      19.548  -0.733 -25.759  1.00 94.16           H  
ATOM   3387  CA  THR B  57      21.332   0.223 -26.505  1.00 94.16           C  
ATOM   3388  HA  THR B  57      21.846   1.033 -25.988  1.00 94.16           H  
ATOM   3389  C   THR B  57      21.438   0.564 -27.990  1.00 94.16           C  
ATOM   3390  CB  THR B  57      22.123  -1.059 -26.221  1.00 94.16           C  
ATOM   3391  HB  THR B  57      23.091  -0.981 -26.716  1.00 94.16           H  
ATOM   3392  O   THR B  57      22.454   1.120 -28.404  1.00 94.16           O  
ATOM   3393  CG2 THR B  57      22.376  -1.248 -24.729  1.00 94.16           C  
ATOM   3394 HG21 THR B  57      23.036  -2.105 -24.593  1.00 94.16           H  
ATOM   3395 HG22 THR B  57      22.866  -0.364 -24.321  1.00 94.16           H  
ATOM   3396 HG23 THR B  57      21.440  -1.420 -24.198  1.00 94.16           H  
ATOM   3397  OG1 THR B  57      21.468  -2.207 -26.703  1.00 94.16           O  
ATOM   3398  HG1 THR B  57      20.709  -2.377 -26.140  1.00 94.16           H  
ATOM   3399  N   SER B  58      20.391   0.317 -28.785  1.00 94.37           N  
ATOM   3400  H   SER B  58      19.607  -0.190 -28.398  1.00 94.37           H  
ATOM   3401  CA  SER B  58      20.292   0.822 -30.165  1.00 94.37           C  
ATOM   3402  HA  SER B  58      21.286   0.762 -30.609  1.00 94.37           H  
ATOM   3403  C   SER B  58      19.893   2.301 -30.248  1.00 94.37           C  
ATOM   3404  CB  SER B  58      19.374  -0.051 -31.034  1.00 94.37           C  
ATOM   3405  HB2 SER B  58      19.363   0.347 -32.049  1.00 94.37           H  
ATOM   3406  HB3 SER B  58      19.783  -1.061 -31.072  1.00 94.37           H  
ATOM   3407  O   SER B  58      19.878   2.859 -31.344  1.00 94.37           O  
ATOM   3408  OG  SER B  58      18.043  -0.118 -30.555  1.00 94.37           O  
ATOM   3409  HG  SER B  58      18.086  -0.626 -29.741  1.00 94.37           H  
ATOM   3410  N   GLY B  59      19.583   2.948 -29.116  1.00 94.05           N  
ATOM   3411  H   GLY B  59      19.619   2.445 -28.241  1.00 94.05           H  
ATOM   3412  CA  GLY B  59      19.154   4.345 -29.077  1.00 94.05           C  
ATOM   3413  HA2 GLY B  59      19.073   4.653 -28.035  1.00 94.05           H  
ATOM   3414  HA3 GLY B  59      19.897   4.970 -29.573  1.00 94.05           H  
ATOM   3415  C   GLY B  59      17.797   4.574 -29.749  1.00 94.05           C  
ATOM   3416  O   GLY B  59      17.578   5.633 -30.339  1.00 94.05           O  
ATOM   3417  N   ARG B  60      16.897   3.581 -29.708  1.00 95.04           N  
ATOM   3418  H   ARG B  60      17.119   2.758 -29.167  1.00 95.04           H  
ATOM   3419  CA  ARG B  60      15.548   3.697 -30.277  1.00 95.04           C  
ATOM   3420  HA  ARG B  60      15.613   4.343 -31.153  1.00 95.04           H  
ATOM   3421  C   ARG B  60      14.582   4.397 -29.319  1.00 95.04           C  
ATOM   3422  CB  ARG B  60      15.017   2.329 -30.735  1.00 95.04           C  
ATOM   3423  HB2 ARG B  60      13.941   2.407 -30.895  1.00 95.04           H  
ATOM   3424  HB3 ARG B  60      15.195   1.595 -29.949  1.00 95.04           H  
ATOM   3425  O   ARG B  60      14.679   4.282 -28.098  1.00 95.04           O  
ATOM   3426  CG  ARG B  60      15.664   1.858 -32.048  1.00 95.04           C  
ATOM   3427  HG2 ARG B  60      16.725   1.664 -31.890  1.00 95.04           H  
ATOM   3428  HG3 ARG B  60      15.576   2.654 -32.787  1.00 95.04           H  
ATOM   3429  CD  ARG B  60      14.979   0.605 -32.621  1.00 95.04           C  
ATOM   3430  HD2 ARG B  60      15.453   0.359 -33.571  1.00 95.04           H  
ATOM   3431  HD3 ARG B  60      13.936   0.852 -32.820  1.00 95.04           H  
ATOM   3432  NE  ARG B  60      15.075  -0.569 -31.725  1.00 95.04           N  
ATOM   3433  HE  ARG B  60      15.968  -0.697 -31.270  1.00 95.04           H  
ATOM   3434  NH1 ARG B  60      12.905  -1.364 -31.918  1.00 95.04           N  
ATOM   3435 HH11 ARG B  60      12.164  -1.933 -31.533  1.00 95.04           H  
ATOM   3436 HH12 ARG B  60      12.668  -0.637 -32.577  1.00 95.04           H  
ATOM   3437  NH2 ARG B  60      14.321  -2.395 -30.569  1.00 95.04           N  
ATOM   3438 HH21 ARG B  60      13.566  -3.022 -30.332  1.00 95.04           H  
ATOM   3439 HH22 ARG B  60      15.229  -2.543 -30.152  1.00 95.04           H  
ATOM   3440  CZ  ARG B  60      14.111  -1.434 -31.421  1.00 95.04           C  
ATOM   3441  N   ASP B  61      13.639   5.097 -29.932  1.00 93.20           N  
ATOM   3442  H   ASP B  61      13.613   5.046 -30.941  1.00 93.20           H  
ATOM   3443  CA  ASP B  61      12.557   5.885 -29.345  1.00 93.20           C  
ATOM   3444  HA  ASP B  61      12.546   5.797 -28.258  1.00 93.20           H  
ATOM   3445  C   ASP B  61      11.248   5.335 -29.928  1.00 93.20           C  
ATOM   3446  CB  ASP B  61      12.828   7.344 -29.748  1.00 93.20           C  
ATOM   3447  HB2 ASP B  61      13.796   7.632 -29.338  1.00 93.20           H  
ATOM   3448  HB3 ASP B  61      12.918   7.394 -30.833  1.00 93.20           H  
ATOM   3449  O   ASP B  61      11.167   5.137 -31.145  1.00 93.20           O  
ATOM   3450  CG  ASP B  61      11.800   8.394 -29.329  1.00 93.20           C  
ATOM   3451  OD1 ASP B  61      10.583   8.152 -29.433  1.00 93.20           O  
ATOM   3452  OD2 ASP B  61      12.244   9.548 -29.126  1.00 93.20           O  
ATOM   3453  N   SER B  62      10.269   5.015 -29.081  1.00 95.69           N  
ATOM   3454  H   SER B  62      10.412   5.155 -28.091  1.00 95.69           H  
ATOM   3455  CA  SER B  62       9.022   4.358 -29.491  1.00 95.69           C  
ATOM   3456  HA  SER B  62       9.221   3.767 -30.384  1.00 95.69           H  
ATOM   3457  C   SER B  62       7.874   5.302 -29.853  1.00 95.69           C  
ATOM   3458  CB  SER B  62       8.554   3.392 -28.405  1.00 95.69           C  
ATOM   3459  HB2 SER B  62       9.343   2.670 -28.195  1.00 95.69           H  
ATOM   3460  HB3 SER B  62       7.676   2.851 -28.757  1.00 95.69           H  
ATOM   3461  O   SER B  62       6.779   4.809 -30.133  1.00 95.69           O  
ATOM   3462  OG  SER B  62       8.229   4.078 -27.216  1.00 95.69           O  
ATOM   3463  HG  SER B  62       7.840   4.937 -27.392  1.00 95.69           H  
ATOM   3464  N   ALA B  63       8.072   6.624 -29.814  1.00 95.38           N  
ATOM   3465  H   ALA B  63       8.983   6.992 -29.584  1.00 95.38           H  
ATOM   3466  CA  ALA B  63       6.977   7.567 -30.017  1.00 95.38           C  
ATOM   3467  HA  ALA B  63       6.179   7.296 -29.325  1.00 95.38           H  
ATOM   3468  C   ALA B  63       6.417   7.476 -31.446  1.00 95.38           C  
ATOM   3469  CB  ALA B  63       7.432   8.980 -29.650  1.00 95.38           C  
ATOM   3470  HB1 ALA B  63       6.596   9.673 -29.749  1.00 95.38           H  
ATOM   3471  HB2 ALA B  63       8.239   9.291 -30.312  1.00 95.38           H  
ATOM   3472  HB3 ALA B  63       7.779   8.988 -28.617  1.00 95.38           H  
ATOM   3473  O   ALA B  63       7.147   7.616 -32.433  1.00 95.38           O  
ATOM   3474  N   ALA B  64       5.108   7.258 -31.538  1.00 90.84           N  
ATOM   3475  H   ALA B  64       4.587   7.182 -30.675  1.00 90.84           H  
ATOM   3476  CA  ALA B  64       4.357   7.005 -32.761  1.00 90.84           C  
ATOM   3477  HA  ALA B  64       4.926   7.363 -33.619  1.00 90.84           H  
ATOM   3478  C   ALA B  64       3.005   7.743 -32.747  1.00 90.84           C  
ATOM   3479  CB  ALA B  64       4.175   5.485 -32.887  1.00 90.84           C  
ATOM   3480  HB1 ALA B  64       3.652   5.244 -33.813  1.00 90.84           H  
ATOM   3481  HB2 ALA B  64       3.589   5.114 -32.046  1.00 90.84           H  
ATOM   3482  HB3 ALA B  64       5.148   4.994 -32.888  1.00 90.84           H  
ATOM   3483  O   ALA B  64       2.584   8.284 -31.721  1.00 90.84           O  
ATOM   3484  N   GLU B  65       2.307   7.757 -33.885  1.00 85.34           N  
ATOM   3485  H   GLU B  65       2.669   7.259 -34.686  1.00 85.34           H  
ATOM   3486  CA  GLU B  65       0.893   8.148 -33.913  1.00 85.34           C  
ATOM   3487  HA  GLU B  65       0.788   9.110 -33.410  1.00 85.34           H  
ATOM   3488  C   GLU B  65       0.021   7.140 -33.138  1.00 85.34           C  
ATOM   3489  CB  GLU B  65       0.371   8.312 -35.355  1.00 85.34           C  
ATOM   3490  HB2 GLU B  65      -0.708   8.464 -35.302  1.00 85.34           H  
ATOM   3491  HB3 GLU B  65       0.560   7.400 -35.921  1.00 85.34           H  
ATOM   3492  O   GLU B  65       0.412   5.998 -32.888  1.00 85.34           O  
ATOM   3493  CG  GLU B  65       0.975   9.518 -36.099  1.00 85.34           C  
ATOM   3494  HG2 GLU B  65       2.005   9.288 -36.373  1.00 85.34           H  
ATOM   3495  HG3 GLU B  65       0.986  10.367 -35.416  1.00 85.34           H  
ATOM   3496  CD  GLU B  65       0.178   9.925 -37.357  1.00 85.34           C  
ATOM   3497  OE1 GLU B  65       0.335  11.082 -37.812  1.00 85.34           O  
ATOM   3498  OE2 GLU B  65      -0.658   9.131 -37.851  1.00 85.34           O  
ATOM   3499  N   VAL B  66      -1.179   7.580 -32.759  1.00 83.75           N  
ATOM   3500  H   VAL B  66      -1.417   8.537 -32.977  1.00 83.75           H  
ATOM   3501  CA  VAL B  66      -2.218   6.740 -32.144  1.00 83.75           C  
ATOM   3502  HA  VAL B  66      -1.842   6.385 -31.185  1.00 83.75           H  
ATOM   3503  C   VAL B  66      -2.596   5.541 -33.042  1.00 83.75           C  
ATOM   3504  CB  VAL B  66      -3.469   7.593 -31.883  1.00 83.75           C  
ATOM   3505  HB  VAL B  66      -3.761   8.089 -32.809  1.00 83.75           H  
ATOM   3506  O   VAL B  66      -2.798   5.753 -34.239  1.00 83.75           O  
ATOM   3507  CG1 VAL B  66      -4.658   6.768 -31.393  1.00 83.75           C  
ATOM   3508 HG11 VAL B  66      -4.412   6.259 -30.461  1.00 83.75           H  
ATOM   3509 HG12 VAL B  66      -5.511   7.432 -31.255  1.00 83.75           H  
ATOM   3510 HG13 VAL B  66      -4.960   6.033 -32.139  1.00 83.75           H  
ATOM   3511  CG2 VAL B  66      -3.201   8.670 -30.823  1.00 83.75           C  
ATOM   3512 HG21 VAL B  66      -2.375   9.311 -31.133  1.00 83.75           H  
ATOM   3513 HG22 VAL B  66      -4.090   9.286 -30.692  1.00 83.75           H  
ATOM   3514 HG23 VAL B  66      -2.948   8.204 -29.871  1.00 83.75           H  
ATOM   3515  N   PRO B  67      -2.791   4.323 -32.489  1.00 81.91           N  
ATOM   3516  CA  PRO B  67      -3.228   3.148 -33.248  1.00 81.91           C  
ATOM   3517  HA  PRO B  67      -2.507   2.978 -34.047  1.00 81.91           H  
ATOM   3518  C   PRO B  67      -4.634   3.276 -33.857  1.00 81.91           C  
ATOM   3519  CB  PRO B  67      -3.170   1.967 -32.269  1.00 81.91           C  
ATOM   3520  HB2 PRO B  67      -2.840   1.052 -32.762  1.00 81.91           H  
ATOM   3521  HB3 PRO B  67      -4.143   1.816 -31.802  1.00 81.91           H  
ATOM   3522  O   PRO B  67      -5.601   3.624 -33.176  1.00 81.91           O  
ATOM   3523  CG  PRO B  67      -2.179   2.423 -31.205  1.00 81.91           C  
ATOM   3524  HG2 PRO B  67      -2.350   1.934 -30.245  1.00 81.91           H  
ATOM   3525  HG3 PRO B  67      -1.160   2.251 -31.551  1.00 81.91           H  
ATOM   3526  CD  PRO B  67      -2.450   3.920 -31.133  1.00 81.91           C  
ATOM   3527  HD2 PRO B  67      -1.547   4.420 -30.782  1.00 81.91           H  
ATOM   3528  HD3 PRO B  67      -3.288   4.119 -30.465  1.00 81.91           H  
ATOM   3529  N   ASP B  68      -4.756   2.914 -35.135  1.00 82.61           N  
ATOM   3530  H   ASP B  68      -3.907   2.779 -35.665  1.00 82.61           H  
ATOM   3531  CA  ASP B  68      -5.996   2.954 -35.923  1.00 82.61           C  
ATOM   3532  HA  ASP B  68      -6.451   3.938 -35.809  1.00 82.61           H  
ATOM   3533  C   ASP B  68      -7.041   1.891 -35.505  1.00 82.61           C  
ATOM   3534  CB  ASP B  68      -5.645   2.739 -37.414  1.00 82.61           C  
ATOM   3535  HB2 ASP B  68      -5.365   1.695 -37.556  1.00 82.61           H  
ATOM   3536  HB3 ASP B  68      -6.541   2.917 -38.008  1.00 82.61           H  
ATOM   3537  O   ASP B  68      -8.223   2.004 -35.834  1.00 82.61           O  
ATOM   3538  CG  ASP B  68      -4.501   3.611 -37.958  1.00 82.61           C  
ATOM   3539  OD1 ASP B  68      -3.349   3.381 -37.530  1.00 82.61           O  
ATOM   3540  OD2 ASP B  68      -4.769   4.470 -38.837  1.00 82.61           O  
ATOM   3541  N   ASP B  69      -6.617   0.835 -34.804  1.00 83.51           N  
ATOM   3542  H   ASP B  69      -5.663   0.841 -34.474  1.00 83.51           H  
ATOM   3543  CA  ASP B  69      -7.375  -0.401 -34.556  1.00 83.51           C  
ATOM   3544  HA  ASP B  69      -8.068  -0.541 -35.386  1.00 83.51           H  
ATOM   3545  C   ASP B  69      -8.239  -0.386 -33.280  1.00 83.51           C  
ATOM   3546  CB  ASP B  69      -6.400  -1.595 -34.581  1.00 83.51           C  
ATOM   3547  HB2 ASP B  69      -6.981  -2.514 -34.501  1.00 83.51           H  
ATOM   3548  HB3 ASP B  69      -5.897  -1.612 -35.548  1.00 83.51           H  
ATOM   3549  O   ASP B  69      -9.119  -1.231 -33.110  1.00 83.51           O  
ATOM   3550  CG  ASP B  69      -5.330  -1.591 -33.476  1.00 83.51           C  
ATOM   3551  OD1 ASP B  69      -5.153  -0.546 -32.804  1.00 83.51           O  
ATOM   3552  OD2 ASP B  69      -4.669  -2.637 -33.319  1.00 83.51           O  
ATOM   3553  N   ARG B  70      -8.058   0.607 -32.401  1.00 83.87           N  
ATOM   3554  H   ARG B  70      -7.280   1.222 -32.589  1.00 83.87           H  
ATOM   3555  CA  ARG B  70      -8.775   0.716 -31.110  1.00 83.87           C  
ATOM   3556  HA  ARG B  70      -8.958  -0.297 -30.750  1.00 83.87           H  
ATOM   3557  C   ARG B  70     -10.155   1.369 -31.198  1.00 83.87           C  
ATOM   3558  CB  ARG B  70      -7.888   1.431 -30.083  1.00 83.87           C  
ATOM   3559  HB2 ARG B  70      -8.403   1.462 -29.122  1.00 83.87           H  
ATOM   3560  HB3 ARG B  70      -7.688   2.450 -30.412  1.00 83.87           H  
ATOM   3561  O   ARG B  70     -10.853   1.479 -30.182  1.00 83.87           O  
ATOM   3562  CG  ARG B  70      -6.568   0.682 -29.907  1.00 83.87           C  
ATOM   3563  HG2 ARG B  70      -6.765  -0.362 -29.663  1.00 83.87           H  
ATOM   3564  HG3 ARG B  70      -5.998   0.734 -30.835  1.00 83.87           H  
ATOM   3565  CD  ARG B  70      -5.723   1.307 -28.809  1.00 83.87           C  
ATOM   3566  HD2 ARG B  70      -5.561   2.361 -29.037  1.00 83.87           H  
ATOM   3567  HD3 ARG B  70      -6.254   1.225 -27.860  1.00 83.87           H  
ATOM   3568  NE  ARG B  70      -4.430   0.613 -28.740  1.00 83.87           N  
ATOM   3569  HE  ARG B  70      -4.164   0.069 -29.548  1.00 83.87           H  
ATOM   3570  NH1 ARG B  70      -3.831   1.384 -26.682  1.00 83.87           N  
ATOM   3571 HH11 ARG B  70      -4.759   1.735 -26.494  1.00 83.87           H  
ATOM   3572 HH12 ARG B  70      -3.215   1.282 -25.888  1.00 83.87           H  
ATOM   3573  NH2 ARG B  70      -2.432   0.073 -27.790  1.00 83.87           N  
ATOM   3574 HH21 ARG B  70      -2.155  -0.483 -28.586  1.00 83.87           H  
ATOM   3575 HH22 ARG B  70      -1.793   0.180 -27.015  1.00 83.87           H  
ATOM   3576  CZ  ARG B  70      -3.573   0.692 -27.745  1.00 83.87           C  
ATOM   3577  N   GLY B  71     -10.538   1.824 -32.392  1.00 80.00           N  
ATOM   3578  H   GLY B  71      -9.906   1.662 -33.164  1.00 80.00           H  
ATOM   3579  CA  GLY B  71     -11.804   2.511 -32.656  1.00 80.00           C  
ATOM   3580  HA2 GLY B  71     -12.628   1.914 -32.264  1.00 80.00           H  
ATOM   3581  HA3 GLY B  71     -11.929   2.607 -33.734  1.00 80.00           H  
ATOM   3582  C   GLY B  71     -11.900   3.916 -32.051  1.00 80.00           C  
ATOM   3583  O   GLY B  71     -13.007   4.395 -31.826  1.00 80.00           O  
ATOM   3584  N   TRP B  72     -10.771   4.566 -31.745  1.00 76.78           N  
ATOM   3585  H   TRP B  72      -9.883   4.146 -31.982  1.00 76.78           H  
ATOM   3586  CA  TRP B  72     -10.763   5.940 -31.233  1.00 76.78           C  
ATOM   3587  HA  TRP B  72     -11.503   6.030 -30.438  1.00 76.78           H  
ATOM   3588  C   TRP B  72     -11.151   6.915 -32.350  1.00 76.78           C  
ATOM   3589  CB  TRP B  72      -9.387   6.300 -30.651  1.00 76.78           C  
ATOM   3590  HB2 TRP B  72      -9.441   7.338 -30.321  1.00 76.78           H  
ATOM   3591  HB3 TRP B  72      -8.646   6.244 -31.448  1.00 76.78           H  
ATOM   3592  O   TRP B  72     -10.628   6.826 -33.463  1.00 76.78           O  
ATOM   3593  CG  TRP B  72      -8.876   5.500 -29.487  1.00 76.78           C  
ATOM   3594  CD1 TRP B  72      -9.490   4.448 -28.898  1.00 76.78           C  
ATOM   3595  HD1 TRP B  72     -10.442   4.036 -29.198  1.00 76.78           H  
ATOM   3596  CD2 TRP B  72      -7.643   5.707 -28.723  1.00 76.78           C  
ATOM   3597  CE2 TRP B  72      -7.570   4.720 -27.702  1.00 76.78           C  
ATOM   3598  CE3 TRP B  72      -6.595   6.651 -28.752  1.00 76.78           C  
ATOM   3599  HE3 TRP B  72      -6.636   7.449 -29.477  1.00 76.78           H  
ATOM   3600  NE1 TRP B  72      -8.722   3.985 -27.851  1.00 76.78           N  
ATOM   3601  HE1 TRP B  72      -9.015   3.248 -27.226  1.00 76.78           H  
ATOM   3602  CH2 TRP B  72      -5.476   5.607 -26.860  1.00 76.78           C  
ATOM   3603  HH2 TRP B  72      -4.676   5.595 -26.134  1.00 76.78           H  
ATOM   3604  CZ2 TRP B  72      -6.520   4.674 -26.780  1.00 76.78           C  
ATOM   3605  HZ2 TRP B  72      -6.554   3.960 -25.970  1.00 76.78           H  
ATOM   3606  CZ3 TRP B  72      -5.514   6.598 -27.851  1.00 76.78           C  
ATOM   3607  HZ3 TRP B  72      -4.732   7.341 -27.899  1.00 76.78           H  
ATOM   3608  N   VAL B  73     -12.058   7.853 -32.071  1.00 68.40           N  
ATOM   3609  H   VAL B  73     -12.444   7.922 -31.140  1.00 68.40           H  
ATOM   3610  CA  VAL B  73     -12.512   8.822 -33.076  1.00 68.40           C  
ATOM   3611  HA  VAL B  73     -12.702   8.277 -34.001  1.00 68.40           H  
ATOM   3612  C   VAL B  73     -11.409   9.870 -33.295  1.00 68.40           C  
ATOM   3613  CB  VAL B  73     -13.844   9.478 -32.669  1.00 68.40           C  
ATOM   3614  HB  VAL B  73     -13.688  10.070 -31.767  1.00 68.40           H  
ATOM   3615  O   VAL B  73     -11.034  10.555 -32.342  1.00 68.40           O  
ATOM   3616  CG1 VAL B  73     -14.361  10.403 -33.781  1.00 68.40           C  
ATOM   3617 HG11 VAL B  73     -13.665  11.226 -33.941  1.00 68.40           H  
ATOM   3618 HG12 VAL B  73     -15.315  10.832 -33.477  1.00 68.40           H  
ATOM   3619 HG13 VAL B  73     -14.495   9.845 -34.708  1.00 68.40           H  
ATOM   3620  CG2 VAL B  73     -14.933   8.429 -32.397  1.00 68.40           C  
ATOM   3621 HG21 VAL B  73     -15.862   8.932 -32.132  1.00 68.40           H  
ATOM   3622 HG22 VAL B  73     -14.649   7.811 -31.545  1.00 68.40           H  
ATOM   3623 HG23 VAL B  73     -15.088   7.799 -33.272  1.00 68.40           H  
ATOM   3624  N   PRO B  74     -10.881  10.054 -34.525  1.00 60.93           N  
ATOM   3625  CA  PRO B  74      -9.774  10.985 -34.760  1.00 60.93           C  
ATOM   3626  HA  PRO B  74      -8.910  10.642 -34.191  1.00 60.93           H  
ATOM   3627  C   PRO B  74     -10.083  12.429 -34.348  1.00 60.93           C  
ATOM   3628  CB  PRO B  74      -9.458  10.879 -36.255  1.00 60.93           C  
ATOM   3629  HB2 PRO B  74      -8.398  11.039 -36.453  1.00 60.93           H  
ATOM   3630  HB3 PRO B  74     -10.064  11.587 -36.819  1.00 60.93           H  
ATOM   3631  O   PRO B  74      -9.203  13.114 -33.833  1.00 60.93           O  
ATOM   3632  CG  PRO B  74      -9.892   9.455 -36.596  1.00 60.93           C  
ATOM   3633  HG2 PRO B  74      -9.118   8.751 -36.290  1.00 60.93           H  
ATOM   3634  HG3 PRO B  74     -10.122   9.342 -37.655  1.00 60.93           H  
ATOM   3635  CD  PRO B  74     -11.130   9.266 -35.724  1.00 60.93           C  
ATOM   3636  HD2 PRO B  74     -11.254   8.206 -35.504  1.00 60.93           H  
ATOM   3637  HD3 PRO B  74     -12.011   9.653 -36.235  1.00 60.93           H  
ATOM   3638  N   ASP B  75     -11.330  12.871 -34.518  1.00 59.01           N  
ATOM   3639  H   ASP B  75     -11.992  12.278 -34.998  1.00 59.01           H  
ATOM   3640  CA  ASP B  75     -11.768  14.227 -34.167  1.00 59.01           C  
ATOM   3641  HA  ASP B  75     -11.071  14.942 -34.603  1.00 59.01           H  
ATOM   3642  C   ASP B  75     -11.775  14.473 -32.644  1.00 59.01           C  
ATOM   3643  CB  ASP B  75     -13.157  14.494 -34.779  1.00 59.01           C  
ATOM   3644  HB2 ASP B  75     -13.505  15.465 -34.428  1.00 59.01           H  
ATOM   3645  HB3 ASP B  75     -13.854  13.740 -34.413  1.00 59.01           H  
ATOM   3646  O   ASP B  75     -11.510  15.590 -32.205  1.00 59.01           O  
ATOM   3647  CG  ASP B  75     -13.191  14.510 -36.318  1.00 59.01           C  
ATOM   3648  OD1 ASP B  75     -12.113  14.579 -36.951  1.00 59.01           O  
ATOM   3649  OD2 ASP B  75     -14.315  14.436 -36.866  1.00 59.01           O  
ATOM   3650  N   GLU B  76     -11.994  13.437 -31.823  1.00 59.79           N  
ATOM   3651  H   GLU B  76     -12.133  12.519 -32.221  1.00 59.79           H  
ATOM   3652  CA  GLU B  76     -11.908  13.533 -30.354  1.00 59.79           C  
ATOM   3653  HA  GLU B  76     -12.435  14.427 -30.022  1.00 59.79           H  
ATOM   3654  C   GLU B  76     -10.451  13.672 -29.875  1.00 59.79           C  
ATOM   3655  CB  GLU B  76     -12.574  12.308 -29.698  1.00 59.79           C  
ATOM   3656  HB2 GLU B  76     -12.400  12.350 -28.622  1.00 59.79           H  
ATOM   3657  HB3 GLU B  76     -12.106  11.402 -30.084  1.00 59.79           H  
ATOM   3658  O   GLU B  76     -10.182  14.339 -28.876  1.00 59.79           O  
ATOM   3659  CG  GLU B  76     -14.092  12.262 -29.942  1.00 59.79           C  
ATOM   3660  HG2 GLU B  76     -14.285  12.279 -31.014  1.00 59.79           H  
ATOM   3661  HG3 GLU B  76     -14.533  13.162 -29.513  1.00 59.79           H  
ATOM   3662  CD  GLU B  76     -14.778  11.021 -29.342  1.00 59.79           C  
ATOM   3663  OE1 GLU B  76     -16.013  11.101 -29.151  1.00 59.79           O  
ATOM   3664  OE2 GLU B  76     -14.089   9.996 -29.129  1.00 59.79           O  
ATOM   3665  N   LEU B  77      -9.499  13.099 -30.621  1.00 59.64           N  
ATOM   3666  H   LEU B  77      -9.809  12.569 -31.423  1.00 59.64           H  
ATOM   3667  CA  LEU B  77      -8.055  13.186 -30.359  1.00 59.64           C  
ATOM   3668  HA  LEU B  77      -7.882  13.148 -29.283  1.00 59.64           H  
ATOM   3669  C   LEU B  77      -7.420  14.491 -30.872  1.00 59.64           C  
ATOM   3670  CB  LEU B  77      -7.376  11.985 -31.033  1.00 59.64           C  
ATOM   3671  HB2 LEU B  77      -6.295  12.125 -31.013  1.00 59.64           H  
ATOM   3672  HB3 LEU B  77      -7.680  11.968 -32.080  1.00 59.64           H  
ATOM   3673  O   LEU B  77      -6.443  14.982 -30.297  1.00 59.64           O  
ATOM   3674  CG  LEU B  77      -7.711  10.634 -30.382  1.00 59.64           C  
ATOM   3675  HG  LEU B  77      -8.768  10.585 -30.119  1.00 59.64           H  
ATOM   3676  CD1 LEU B  77      -7.424   9.536 -31.403  1.00 59.64           C  
ATOM   3677 HD11 LEU B  77      -7.649   8.561 -30.971  1.00 59.64           H  
ATOM   3678 HD12 LEU B  77      -8.074   9.666 -32.269  1.00 59.64           H  
ATOM   3679 HD13 LEU B  77      -6.381   9.574 -31.719  1.00 59.64           H  
ATOM   3680  CD2 LEU B  77      -6.866  10.421 -29.123  1.00 59.64           C  
ATOM   3681 HD21 LEU B  77      -7.134   9.474 -28.654  1.00 59.64           H  
ATOM   3682 HD22 LEU B  77      -5.804  10.413 -29.368  1.00 59.64           H  
ATOM   3683 HD23 LEU B  77      -7.064  11.216 -28.404  1.00 59.64           H  
ATOM   3684  N   MET B  78      -7.963  15.057 -31.956  1.00 53.34           N  
ATOM   3685  H   MET B  78      -8.722  14.565 -32.405  1.00 53.34           H  
ATOM   3686  CA  MET B  78      -7.482  16.302 -32.576  1.00 53.34           C  
ATOM   3687  HA  MET B  78      -6.431  16.189 -32.845  1.00 53.34           H  
ATOM   3688  C   MET B  78      -7.577  17.514 -31.639  1.00 53.34           C  
ATOM   3689  CB  MET B  78      -8.293  16.578 -33.853  1.00 53.34           C  
ATOM   3690  HB2 MET B  78      -8.172  17.620 -34.149  1.00 53.34           H  
ATOM   3691  HB3 MET B  78      -9.351  16.419 -33.642  1.00 53.34           H  
ATOM   3692  O   MET B  78      -6.788  18.445 -31.775  1.00 53.34           O  
ATOM   3693  CG  MET B  78      -7.877  15.690 -35.030  1.00 53.34           C  
ATOM   3694  HG2 MET B  78      -8.765  15.484 -35.628  1.00 53.34           H  
ATOM   3695  HG3 MET B  78      -7.504  14.740 -34.648  1.00 53.34           H  
ATOM   3696  SD  MET B  78      -6.620  16.403 -36.130  1.00 53.34           S  
ATOM   3697  CE  MET B  78      -6.389  14.991 -37.234  1.00 53.34           C  
ATOM   3698  HE1 MET B  78      -7.345  14.727 -37.687  1.00 53.34           H  
ATOM   3699  HE2 MET B  78      -5.674  15.254 -38.014  1.00 53.34           H  
ATOM   3700  HE3 MET B  78      -6.013  14.144 -36.660  1.00 53.34           H  
ATOM   3701  N   ALA B  79      -8.497  17.499 -30.668  1.00 45.45           N  
ATOM   3702  H   ALA B  79      -9.104  16.693 -30.614  1.00 45.45           H  
ATOM   3703  CA  ALA B  79      -8.763  18.601 -29.736  1.00 45.45           C  
ATOM   3704  HA  ALA B  79      -8.910  19.509 -30.320  1.00 45.45           H  
ATOM   3705  C   ALA B  79      -7.627  18.908 -28.729  1.00 45.45           C  
ATOM   3706  CB  ALA B  79     -10.078  18.275 -29.014  1.00 45.45           C  
ATOM   3707  HB1 ALA B  79     -10.873  18.113 -29.743  1.00 45.45           H  
ATOM   3708  HB2 ALA B  79      -9.958  17.375 -28.412  1.00 45.45           H  
ATOM   3709  HB3 ALA B  79     -10.358  19.105 -28.365  1.00 45.45           H  
ATOM   3710  O   ALA B  79      -7.776  19.796 -27.892  1.00 45.45           O  
ATOM   3711  N   SER B  80      -6.517  18.165 -28.780  1.00 45.11           N  
ATOM   3712  H   SER B  80      -6.451  17.481 -29.520  1.00 45.11           H  
ATOM   3713  CA  SER B  80      -5.363  18.304 -27.883  1.00 45.11           C  
ATOM   3714  HA  SER B  80      -5.727  18.342 -26.856  1.00 45.11           H  
ATOM   3715  C   SER B  80      -4.541  19.574 -28.114  1.00 45.11           C  
ATOM   3716  CB  SER B  80      -4.447  17.082 -28.034  1.00 45.11           C  
ATOM   3717  HB2 SER B  80      -3.505  17.278 -27.524  1.00 45.11           H  
ATOM   3718  HB3 SER B  80      -4.925  16.218 -27.571  1.00 45.11           H  
ATOM   3719  O   SER B  80      -4.132  20.230 -27.158  1.00 45.11           O  
ATOM   3720  OG  SER B  80      -4.175  16.777 -29.393  1.00 45.11           O  
ATOM   3721  HG  SER B  80      -4.826  16.142 -29.699  1.00 45.11           H  
ATOM   3722  N   ASP B  81      -4.294  19.918 -29.376  1.00 43.83           N  
ATOM   3723  H   ASP B  81      -4.687  19.334 -30.100  1.00 43.83           H  
ATOM   3724  CA  ASP B  81      -3.600  21.142 -29.773  1.00 43.83           C  
ATOM   3725  HA  ASP B  81      -2.923  21.441 -28.973  1.00 43.83           H  
ATOM   3726  C   ASP B  81      -4.647  22.248 -29.974  1.00 43.83           C  
ATOM   3727  CB  ASP B  81      -2.758  20.845 -31.033  1.00 43.83           C  
ATOM   3728  HB2 ASP B  81      -2.296  19.865 -30.918  1.00 43.83           H  
ATOM   3729  HB3 ASP B  81      -3.415  20.799 -31.901  1.00 43.83           H  
ATOM   3730  O   ASP B  81      -5.700  21.999 -30.565  1.00 43.83           O  
ATOM   3731  CG  ASP B  81      -1.629  21.847 -31.309  1.00 43.83           C  
ATOM   3732  OD1 ASP B  81      -1.574  22.885 -30.612  1.00 43.83           O  
ATOM   3733  OD2 ASP B  81      -0.858  21.592 -32.269  1.00 43.83           O  
ATOM   3734  N   ALA B  82      -4.380  23.484 -29.543  1.00 43.26           N  
ATOM   3735  H   ALA B  82      -3.467  23.656 -29.146  1.00 43.26           H  
ATOM   3736  CA  ALA B  82      -5.370  24.575 -29.593  1.00 43.26           C  
ATOM   3737  HA  ALA B  82      -6.244  24.263 -29.022  1.00 43.26           H  
ATOM   3738  C   ALA B  82      -5.858  24.899 -31.025  1.00 43.26           C  
ATOM   3739  CB  ALA B  82      -4.763  25.811 -28.919  1.00 43.26           C  
ATOM   3740  HB1 ALA B  82      -3.879  26.138 -29.466  1.00 43.26           H  
ATOM   3741  HB2 ALA B  82      -5.497  26.616 -28.905  1.00 43.26           H  
ATOM   3742  HB3 ALA B  82      -4.484  25.570 -27.893  1.00 43.26           H  
ATOM   3743  O   ALA B  82      -6.886  25.551 -31.211  1.00 43.26           O  
ATOM   3744  N   ALA B  83      -5.114  24.444 -32.038  1.00 41.57           N  
ATOM   3745  H   ALA B  83      -4.287  23.923 -31.786  1.00 41.57           H  
ATOM   3746  CA  ALA B  83      -5.448  24.554 -33.454  1.00 41.57           C  
ATOM   3747  HA  ALA B  83      -6.057  25.447 -33.595  1.00 41.57           H  
ATOM   3748  C   ALA B  83      -6.270  23.375 -34.023  1.00 41.57           C  
ATOM   3749  CB  ALA B  83      -4.134  24.754 -34.219  1.00 41.57           C  
ATOM   3750  HB1 ALA B  83      -4.345  24.885 -35.280  1.00 41.57           H  
ATOM   3751  HB2 ALA B  83      -3.618  25.638 -33.844  1.00 41.57           H  
ATOM   3752  HB3 ALA B  83      -3.494  23.882 -34.089  1.00 41.57           H  
ATOM   3753  O   ALA B  83      -6.719  23.472 -35.162  1.00 41.57           O  
ATOM   3754  N   GLY B  84      -6.467  22.272 -33.288  1.00 48.44           N  
ATOM   3755  H   GLY B  84      -6.129  22.257 -32.337  1.00 48.44           H  
ATOM   3756  CA  GLY B  84      -7.334  21.156 -33.700  1.00 48.44           C  
ATOM   3757  HA2 GLY B  84      -8.333  21.543 -33.899  1.00 48.44           H  
ATOM   3758  HA3 GLY B  84      -7.411  20.460 -32.865  1.00 48.44           H  
ATOM   3759  C   GLY B  84      -6.879  20.372 -34.943  1.00 48.44           C  
ATOM   3760  O   GLY B  84      -7.713  19.789 -35.628  1.00 48.44           O  
ATOM   3761  N   THR B  85      -5.589  20.426 -35.304  1.00 44.99           N  
ATOM   3762  H   THR B  85      -4.994  20.996 -34.721  1.00 44.99           H  
ATOM   3763  CA  THR B  85      -5.098  20.022 -36.647  1.00 44.99           C  
ATOM   3764  HA  THR B  85      -5.929  19.596 -37.208  1.00 44.99           H  
ATOM   3765  C   THR B  85      -4.017  18.940 -36.685  1.00 44.99           C  
ATOM   3766  CB  THR B  85      -4.587  21.240 -37.442  1.00 44.99           C  
ATOM   3767  HB  THR B  85      -3.949  20.902 -38.259  1.00 44.99           H  
ATOM   3768  O   THR B  85      -3.602  18.547 -37.777  1.00 44.99           O  
ATOM   3769  CG2 THR B  85      -5.726  22.026 -38.086  1.00 44.99           C  
ATOM   3770 HG21 THR B  85      -5.335  22.940 -38.534  1.00 44.99           H  
ATOM   3771 HG22 THR B  85      -6.475  22.283 -37.337  1.00 44.99           H  
ATOM   3772 HG23 THR B  85      -6.198  21.417 -38.856  1.00 44.99           H  
ATOM   3773  OG1 THR B  85      -3.822  22.120 -36.640  1.00 44.99           O  
ATOM   3774  HG1 THR B  85      -3.260  21.597 -36.063  1.00 44.99           H  
ATOM   3775  N   ARG B  86      -3.506  18.475 -35.540  1.00 53.71           N  
ATOM   3776  H   ARG B  86      -3.967  18.725 -34.676  1.00 53.71           H  
ATOM   3777  CA  ARG B  86      -2.471  17.428 -35.481  1.00 53.71           C  
ATOM   3778  HA  ARG B  86      -2.175  17.147 -36.492  1.00 53.71           H  
ATOM   3779  C   ARG B  86      -3.027  16.168 -34.830  1.00 53.71           C  
ATOM   3780  CB  ARG B  86      -1.219  17.920 -34.736  1.00 53.71           C  
ATOM   3781  HB2 ARG B  86      -0.550  17.073 -34.584  1.00 53.71           H  
ATOM   3782  HB3 ARG B  86      -1.508  18.301 -33.757  1.00 53.71           H  
ATOM   3783  O   ARG B  86      -3.777  16.250 -33.864  1.00 53.71           O  
ATOM   3784  CG  ARG B  86      -0.463  19.007 -35.511  1.00 53.71           C  
ATOM   3785  HG2 ARG B  86      -0.205  18.638 -36.503  1.00 53.71           H  
ATOM   3786  HG3 ARG B  86      -1.093  19.891 -35.605  1.00 53.71           H  
ATOM   3787  CD  ARG B  86       0.816  19.376 -34.754  1.00 53.71           C  
ATOM   3788  HD2 ARG B  86       0.540  19.689 -33.747  1.00 53.71           H  
ATOM   3789  HD3 ARG B  86       1.452  18.493 -34.684  1.00 53.71           H  
ATOM   3790  NE  ARG B  86       1.546  20.473 -35.417  1.00 53.71           N  
ATOM   3791  HE  ARG B  86       1.060  20.949 -36.163  1.00 53.71           H  
ATOM   3792  NH1 ARG B  86       3.327  20.491 -33.972  1.00 53.71           N  
ATOM   3793 HH11 ARG B  86       2.885  19.740 -33.461  1.00 53.71           H  
ATOM   3794 HH12 ARG B  86       4.143  20.936 -33.577  1.00 53.71           H  
ATOM   3795  NH2 ARG B  86       3.180  22.053 -35.560  1.00 53.71           N  
ATOM   3796 HH21 ARG B  86       4.006  22.474 -35.159  1.00 53.71           H  
ATOM   3797 HH22 ARG B  86       2.643  22.529 -36.271  1.00 53.71           H  
ATOM   3798  CZ  ARG B  86       2.678  20.996 -34.983  1.00 53.71           C  
ATOM   3799  N   ARG B  87      -2.612  15.002 -35.335  1.00 61.70           N  
ATOM   3800  H   ARG B  87      -1.952  15.021 -36.099  1.00 61.70           H  
ATOM   3801  CA  ARG B  87      -2.820  13.727 -34.641  1.00 61.70           C  
ATOM   3802  HA  ARG B  87      -3.869  13.640 -34.359  1.00 61.70           H  
ATOM   3803  C   ARG B  87      -1.998  13.711 -33.351  1.00 61.70           C  
ATOM   3804  CB  ARG B  87      -2.432  12.541 -35.543  1.00 61.70           C  
ATOM   3805  HB2 ARG B  87      -2.326  11.655 -34.917  1.00 61.70           H  
ATOM   3806  HB3 ARG B  87      -1.467  12.732 -36.011  1.00 61.70           H  
ATOM   3807  O   ARG B  87      -0.827  14.097 -33.358  1.00 61.70           O  
ATOM   3808  CG  ARG B  87      -3.486  12.237 -36.620  1.00 61.70           C  
ATOM   3809  HG2 ARG B  87      -3.617  13.097 -37.277  1.00 61.70           H  
ATOM   3810  HG3 ARG B  87      -4.432  12.013 -36.127  1.00 61.70           H  
ATOM   3811  CD  ARG B  87      -3.048  11.020 -37.448  1.00 61.70           C  
ATOM   3812  HD2 ARG B  87      -2.652  10.273 -36.760  1.00 61.70           H  
ATOM   3813  HD3 ARG B  87      -2.243  11.312 -38.123  1.00 61.70           H  
ATOM   3814  NE  ARG B  87      -4.158  10.413 -38.213  1.00 61.70           N  
ATOM   3815  HE  ARG B  87      -4.996  10.964 -38.335  1.00 61.70           H  
ATOM   3816  NH1 ARG B  87      -3.181   8.335 -38.505  1.00 61.70           N  
ATOM   3817 HH11 ARG B  87      -2.281   8.681 -38.207  1.00 61.70           H  
ATOM   3818 HH12 ARG B  87      -3.270   7.335 -38.616  1.00 61.70           H  
ATOM   3819  NH2 ARG B  87      -5.295   8.616 -39.057  1.00 61.70           N  
ATOM   3820 HH21 ARG B  87      -5.288   7.616 -39.199  1.00 61.70           H  
ATOM   3821 HH22 ARG B  87      -6.168   9.122 -39.022  1.00 61.70           H  
ATOM   3822  CZ  ARG B  87      -4.197   9.141 -38.590  1.00 61.70           C  
ATOM   3823  N   ALA B  88      -2.606  13.234 -32.268  1.00 72.90           N  
ATOM   3824  H   ALA B  88      -3.577  12.964 -32.328  1.00 72.90           H  
ATOM   3825  CA  ALA B  88      -1.896  12.959 -31.027  1.00 72.90           C  
ATOM   3826  HA  ALA B  88      -1.429  13.882 -30.684  1.00 72.90           H  
ATOM   3827  C   ALA B  88      -0.782  11.916 -31.254  1.00 72.90           C  
ATOM   3828  CB  ALA B  88      -2.914  12.517 -29.968  1.00 72.90           C  
ATOM   3829  HB1 ALA B  88      -3.647  13.308 -29.805  1.00 72.90           H  
ATOM   3830  HB2 ALA B  88      -3.427  11.612 -30.291  1.00 72.90           H  
ATOM   3831  HB3 ALA B  88      -2.402  12.317 -29.027  1.00 72.90           H  
ATOM   3832  O   ALA B  88      -0.888  11.058 -32.135  1.00 72.90           O  
ATOM   3833  N   HIS B  89       0.284  12.008 -30.462  1.00 86.60           N  
ATOM   3834  H   HIS B  89       0.290  12.709 -29.735  1.00 86.60           H  
ATOM   3835  CA  HIS B  89       1.426  11.096 -30.488  1.00 86.60           C  
ATOM   3836  HA  HIS B  89       1.231  10.279 -31.184  1.00 86.60           H  
ATOM   3837  C   HIS B  89       1.630  10.486 -29.097  1.00 86.60           C  
ATOM   3838  CB  HIS B  89       2.684  11.838 -30.962  1.00 86.60           C  
ATOM   3839  HB2 HIS B  89       3.553  11.231 -30.708  1.00 86.60           H  
ATOM   3840  HB3 HIS B  89       2.770  12.783 -30.426  1.00 86.60           H  
ATOM   3841  O   HIS B  89       1.425  11.156 -28.084  1.00 86.60           O  
ATOM   3842  CG  HIS B  89       2.746  12.112 -32.446  1.00 86.60           C  
ATOM   3843  CD2 HIS B  89       3.730  11.682 -33.294  1.00 86.60           C  
ATOM   3844  HD2 HIS B  89       4.583  11.082 -33.013  1.00 86.60           H  
ATOM   3845  ND1 HIS B  89       1.861  12.852 -33.201  1.00 86.60           N  
ATOM   3846  HD1 HIS B  89       0.993  13.265 -32.892  1.00 86.60           H  
ATOM   3847  CE1 HIS B  89       2.295  12.844 -34.471  1.00 86.60           C  
ATOM   3848  HE1 HIS B  89       1.773  13.294 -35.303  1.00 86.60           H  
ATOM   3849  NE2 HIS B  89       3.446  12.163 -34.578  1.00 86.60           N  
ATOM   3850  N   GLY B  90       2.042   9.222 -29.041  1.00 91.54           N  
ATOM   3851  H   GLY B  90       2.257   8.752 -29.909  1.00 91.54           H  
ATOM   3852  CA  GLY B  90       2.227   8.463 -27.804  1.00 91.54           C  
ATOM   3853  HA2 GLY B  90       2.704   9.088 -27.049  1.00 91.54           H  
ATOM   3854  HA3 GLY B  90       1.255   8.143 -27.429  1.00 91.54           H  
ATOM   3855  C   GLY B  90       3.079   7.216 -28.010  1.00 91.54           C  
ATOM   3856  O   GLY B  90       3.688   7.034 -29.060  1.00 91.54           O  
ATOM   3857  N   ASN B  91       3.130   6.355 -26.998  1.00 96.32           N  
ATOM   3858  H   ASN B  91       2.630   6.581 -26.150  1.00 96.32           H  
ATOM   3859  CA  ASN B  91       3.975   5.164 -26.982  1.00 96.32           C  
ATOM   3860  HA  ASN B  91       4.420   5.008 -27.964  1.00 96.32           H  
ATOM   3861  C   ASN B  91       3.102   3.949 -26.653  1.00 96.32           C  
ATOM   3862  CB  ASN B  91       5.124   5.368 -25.978  1.00 96.32           C  
ATOM   3863  HB2 ASN B  91       5.782   4.499 -26.010  1.00 96.32           H  
ATOM   3864  HB3 ASN B  91       4.733   5.451 -24.964  1.00 96.32           H  
ATOM   3865  O   ASN B  91       2.640   3.791 -25.523  1.00 96.32           O  
ATOM   3866  CG  ASN B  91       5.964   6.594 -26.268  1.00 96.32           C  
ATOM   3867  ND2 ASN B  91       5.515   7.754 -25.839  1.00 96.32           N  
ATOM   3868 HD21 ASN B  91       4.621   7.785 -25.370  1.00 96.32           H  
ATOM   3869 HD22 ASN B  91       5.970   8.591 -26.177  1.00 96.32           H  
ATOM   3870  OD1 ASN B  91       7.008   6.516 -26.892  1.00 96.32           O  
ATOM   3871  N   PHE B  92       2.851   3.103 -27.648  1.00 95.78           N  
ATOM   3872  H   PHE B  92       3.289   3.261 -28.544  1.00 95.78           H  
ATOM   3873  CA  PHE B  92       1.848   2.039 -27.574  1.00 95.78           C  
ATOM   3874  HA  PHE B  92       1.319   2.102 -26.622  1.00 95.78           H  
ATOM   3875  C   PHE B  92       2.493   0.655 -27.639  1.00 95.78           C  
ATOM   3876  CB  PHE B  92       0.808   2.255 -28.682  1.00 95.78           C  
ATOM   3877  HB2 PHE B  92       0.060   1.463 -28.621  1.00 95.78           H  
ATOM   3878  HB3 PHE B  92       1.295   2.169 -29.653  1.00 95.78           H  
ATOM   3879  O   PHE B  92       3.499   0.462 -28.327  1.00 95.78           O  
ATOM   3880  CG  PHE B  92       0.106   3.599 -28.592  1.00 95.78           C  
ATOM   3881  CD1 PHE B  92      -1.031   3.745 -27.775  1.00 95.78           C  
ATOM   3882  HD1 PHE B  92      -1.411   2.898 -27.225  1.00 95.78           H  
ATOM   3883  CD2 PHE B  92       0.603   4.713 -29.300  1.00 95.78           C  
ATOM   3884  HD2 PHE B  92       1.465   4.612 -29.943  1.00 95.78           H  
ATOM   3885  CE1 PHE B  92      -1.672   4.993 -27.675  1.00 95.78           C  
ATOM   3886  HE1 PHE B  92      -2.552   5.097 -27.057  1.00 95.78           H  
ATOM   3887  CE2 PHE B  92      -0.031   5.963 -29.189  1.00 95.78           C  
ATOM   3888  HE2 PHE B  92       0.345   6.803 -29.753  1.00 95.78           H  
ATOM   3889  CZ  PHE B  92      -1.170   6.103 -28.376  1.00 95.78           C  
ATOM   3890  HZ  PHE B  92      -1.663   7.060 -28.298  1.00 95.78           H  
ATOM   3891  N   MET B  93       1.914  -0.318 -26.934  1.00 95.80           N  
ATOM   3892  H   MET B  93       1.052  -0.108 -26.450  1.00 95.80           H  
ATOM   3893  CA  MET B  93       2.317  -1.718 -27.064  1.00 95.80           C  
ATOM   3894  HA  MET B  93       3.405  -1.771 -27.099  1.00 95.80           H  
ATOM   3895  C   MET B  93       1.773  -2.301 -28.372  1.00 95.80           C  
ATOM   3896  CB  MET B  93       1.843  -2.552 -25.866  1.00 95.80           C  
ATOM   3897  HB2 MET B  93       1.992  -3.608 -26.094  1.00 95.80           H  
ATOM   3898  HB3 MET B  93       0.780  -2.382 -25.701  1.00 95.80           H  
ATOM   3899  O   MET B  93       0.586  -2.165 -28.682  1.00 95.80           O  
ATOM   3900  CG  MET B  93       2.620  -2.229 -24.586  1.00 95.80           C  
ATOM   3901  HG2 MET B  93       3.686  -2.266 -24.812  1.00 95.80           H  
ATOM   3902  HG3 MET B  93       2.376  -1.217 -24.263  1.00 95.80           H  
ATOM   3903  SD  MET B  93       2.309  -3.374 -23.216  1.00 95.80           S  
ATOM   3904  CE  MET B  93       0.546  -3.108 -22.921  1.00 95.80           C  
ATOM   3905  HE1 MET B  93       0.361  -2.052 -22.727  1.00 95.80           H  
ATOM   3906  HE2 MET B  93      -0.030  -3.428 -23.790  1.00 95.80           H  
ATOM   3907  HE3 MET B  93       0.236  -3.692 -22.054  1.00 95.80           H  
ATOM   3908  N   ALA B  94       2.635  -2.997 -29.116  1.00 91.50           N  
ATOM   3909  H   ALA B  94       3.579  -3.115 -28.777  1.00 91.50           H  
ATOM   3910  CA  ALA B  94       2.197  -3.864 -30.204  1.00 91.50           C  
ATOM   3911  HA  ALA B  94       1.560  -3.293 -30.880  1.00 91.50           H  
ATOM   3912  C   ALA B  94       1.377  -5.028 -29.620  1.00 91.50           C  
ATOM   3913  CB  ALA B  94       3.426  -4.352 -30.981  1.00 91.50           C  
ATOM   3914  HB1 ALA B  94       3.978  -3.501 -31.380  1.00 91.50           H  
ATOM   3915  HB2 ALA B  94       3.109  -4.986 -31.808  1.00 91.50           H  
ATOM   3916  HB3 ALA B  94       4.076  -4.931 -30.325  1.00 91.50           H  
ATOM   3917  O   ALA B  94       1.731  -5.552 -28.565  1.00 91.50           O  
ATOM   3918  N   GLY B  95       0.276  -5.406 -30.273  1.00 90.08           N  
ATOM   3919  H   GLY B  95       0.038  -4.964 -31.149  1.00 90.08           H  
ATOM   3920  CA  GLY B  95      -0.567  -6.514 -29.808  1.00 90.08           C  
ATOM   3921  HA2 GLY B  95       0.029  -7.425 -29.752  1.00 90.08           H  
ATOM   3922  HA3 GLY B  95      -1.360  -6.682 -30.537  1.00 90.08           H  
ATOM   3923  C   GLY B  95      -1.224  -6.290 -28.440  1.00 90.08           C  
ATOM   3924  O   GLY B  95      -1.519  -7.249 -27.735  1.00 90.08           O  
ATOM   3925  N   ALA B  96      -1.479  -5.039 -28.025  1.00 91.48           N  
ATOM   3926  H   ALA B  96      -1.141  -4.271 -28.587  1.00 91.48           H  
ATOM   3927  CA  ALA B  96      -2.083  -4.746 -26.716  1.00 91.48           C  
ATOM   3928  HA  ALA B  96      -1.397  -5.088 -25.941  1.00 91.48           H  
ATOM   3929  C   ALA B  96      -3.438  -5.457 -26.483  1.00 91.48           C  
ATOM   3930  CB  ALA B  96      -2.243  -3.226 -26.587  1.00 91.48           C  
ATOM   3931  HB1 ALA B  96      -2.612  -2.981 -25.592  1.00 91.48           H  
ATOM   3932  HB2 ALA B  96      -2.951  -2.860 -27.330  1.00 91.48           H  
ATOM   3933  HB3 ALA B  96      -1.282  -2.733 -26.735  1.00 91.48           H  
ATOM   3934  O   ALA B  96      -3.795  -5.753 -25.341  1.00 91.48           O  
ATOM   3935  N   GLY B  97      -4.179  -5.737 -27.562  1.00 91.59           N  
ATOM   3936  H   GLY B  97      -3.790  -5.496 -28.463  1.00 91.59           H  
ATOM   3937  CA  GLY B  97      -5.430  -6.497 -27.554  1.00 91.59           C  
ATOM   3938  HA2 GLY B  97      -6.064  -6.120 -28.357  1.00 91.59           H  
ATOM   3939  HA3 GLY B  97      -5.943  -6.335 -26.606  1.00 91.59           H  
ATOM   3940  C   GLY B  97      -5.287  -8.011 -27.759  1.00 91.59           C  
ATOM   3941  O   GLY B  97      -6.306  -8.697 -27.657  1.00 91.59           O  
ATOM   3942  N   ASP B  98      -4.085  -8.529 -28.020  1.00 94.48           N  
ATOM   3943  H   ASP B  98      -3.271  -7.932 -27.995  1.00 94.48           H  
ATOM   3944  CA  ASP B  98      -3.820  -9.958 -28.226  1.00 94.48           C  
ATOM   3945  HA  ASP B  98      -4.657 -10.386 -28.778  1.00 94.48           H  
ATOM   3946  C   ASP B  98      -3.712 -10.695 -26.880  1.00 94.48           C  
ATOM   3947  CB  ASP B  98      -2.552 -10.170 -29.079  1.00 94.48           C  
ATOM   3948  HB2 ASP B  98      -2.380 -11.242 -29.177  1.00 94.48           H  
ATOM   3949  HB3 ASP B  98      -1.694  -9.746 -28.557  1.00 94.48           H  
ATOM   3950  O   ASP B  98      -3.261 -10.125 -25.885  1.00 94.48           O  
ATOM   3951  CG  ASP B  98      -2.643  -9.575 -30.491  1.00 94.48           C  
ATOM   3952  OD1 ASP B  98      -3.769  -9.525 -31.037  1.00 94.48           O  
ATOM   3953  OD2 ASP B  98      -1.582  -9.189 -31.031  1.00 94.48           O  
ATOM   3954  N   PHE B  99      -4.182 -11.948 -26.832  1.00 96.91           N  
ATOM   3955  H   PHE B  99      -4.532 -12.365 -27.683  1.00 96.91           H  
ATOM   3956  CA  PHE B  99      -4.197 -12.782 -25.622  1.00 96.91           C  
ATOM   3957  HA  PHE B  99      -3.230 -12.711 -25.124  1.00 96.91           H  
ATOM   3958  C   PHE B  99      -4.485 -14.258 -25.951  1.00 96.91           C  
ATOM   3959  CB  PHE B  99      -5.302 -12.247 -24.693  1.00 96.91           C  
ATOM   3960  HB2 PHE B  99      -6.254 -12.297 -25.222  1.00 96.91           H  
ATOM   3961  HB3 PHE B  99      -5.106 -11.197 -24.478  1.00 96.91           H  
ATOM   3962  O   PHE B  99      -5.470 -14.543 -26.642  1.00 96.91           O  
ATOM   3963  CG  PHE B  99      -5.437 -12.956 -23.361  1.00 96.91           C  
ATOM   3964  CD1 PHE B  99      -6.660 -13.542 -22.984  1.00 96.91           C  
ATOM   3965  HD1 PHE B  99      -7.497 -13.530 -23.666  1.00 96.91           H  
ATOM   3966  CD2 PHE B  99      -4.350 -12.977 -22.469  1.00 96.91           C  
ATOM   3967  HD2 PHE B  99      -3.410 -12.523 -22.748  1.00 96.91           H  
ATOM   3968  CE1 PHE B  99      -6.793 -14.148 -21.722  1.00 96.91           C  
ATOM   3969  HE1 PHE B  99      -7.728 -14.605 -21.435  1.00 96.91           H  
ATOM   3970  CE2 PHE B  99      -4.477 -13.595 -21.216  1.00 96.91           C  
ATOM   3971  HE2 PHE B  99      -3.631 -13.625 -20.545  1.00 96.91           H  
ATOM   3972  CZ  PHE B  99      -5.695 -14.182 -20.844  1.00 96.91           C  
ATOM   3973  HZ  PHE B  99      -5.772 -14.671 -19.884  1.00 96.91           H  
ATOM   3974  N   ASP B 100      -3.710 -15.206 -25.416  1.00 97.11           N  
ATOM   3975  H   ASP B 100      -2.938 -14.919 -24.831  1.00 97.11           H  
ATOM   3976  CA  ASP B 100      -4.020 -16.643 -25.503  1.00 97.11           C  
ATOM   3977  HA  ASP B 100      -4.510 -16.816 -26.461  1.00 97.11           H  
ATOM   3978  C   ASP B 100      -5.027 -17.052 -24.416  1.00 97.11           C  
ATOM   3979  CB  ASP B 100      -2.759 -17.524 -25.528  1.00 97.11           C  
ATOM   3980  HB2 ASP B 100      -2.055 -17.101 -26.246  1.00 97.11           H  
ATOM   3981  HB3 ASP B 100      -2.284 -17.520 -24.547  1.00 97.11           H  
ATOM   3982  O   ASP B 100      -4.704 -17.649 -23.386  1.00 97.11           O  
ATOM   3983  CG  ASP B 100      -3.072 -18.975 -25.952  1.00 97.11           C  
ATOM   3984  OD1 ASP B 100      -4.246 -19.414 -25.835  1.00 97.11           O  
ATOM   3985  OD2 ASP B 100      -2.133 -19.664 -26.415  1.00 97.11           O  
ATOM   3986  N   ALA B 101      -6.297 -16.725 -24.661  1.00 96.85           N  
ATOM   3987  H   ALA B 101      -6.476 -16.157 -25.477  1.00 96.85           H  
ATOM   3988  CA  ALA B 101      -7.389 -17.047 -23.746  1.00 96.85           C  
ATOM   3989  HA  ALA B 101      -7.205 -16.534 -22.802  1.00 96.85           H  
ATOM   3990  C   ALA B 101      -7.476 -18.554 -23.429  1.00 96.85           C  
ATOM   3991  CB  ALA B 101      -8.690 -16.514 -24.360  1.00 96.85           C  
ATOM   3992  HB1 ALA B 101      -8.577 -15.460 -24.613  1.00 96.85           H  
ATOM   3993  HB2 ALA B 101      -9.501 -16.620 -23.640  1.00 96.85           H  
ATOM   3994  HB3 ALA B 101      -8.936 -17.075 -25.262  1.00 96.85           H  
ATOM   3995  O   ALA B 101      -7.724 -18.933 -22.283  1.00 96.85           O  
ATOM   3996  N   ALA B 102      -7.221 -19.418 -24.419  1.00 94.27           N  
ATOM   3997  H   ALA B 102      -6.815 -19.058 -25.270  1.00 94.27           H  
ATOM   3998  CA  ALA B 102      -7.325 -20.866 -24.263  1.00 94.27           C  
ATOM   3999  HA  ALA B 102      -8.286 -21.096 -23.805  1.00 94.27           H  
ATOM   4000  C   ALA B 102      -6.233 -21.432 -23.341  1.00 94.27           C  
ATOM   4001  CB  ALA B 102      -7.283 -21.509 -25.654  1.00 94.27           C  
ATOM   4002  HB1 ALA B 102      -7.389 -22.590 -25.559  1.00 94.27           H  
ATOM   4003  HB2 ALA B 102      -6.332 -21.286 -26.136  1.00 94.27           H  
ATOM   4004  HB3 ALA B 102      -8.098 -21.122 -26.265  1.00 94.27           H  
ATOM   4005  O   ALA B 102      -6.516 -22.328 -22.543  1.00 94.27           O  
ATOM   4006  N   PHE B 103      -5.014 -20.887 -23.387  1.00 96.52           N  
ATOM   4007  H   PHE B 103      -4.823 -20.186 -24.089  1.00 96.52           H  
ATOM   4008  CA  PHE B 103      -3.912 -21.298 -22.514  1.00 96.52           C  
ATOM   4009  HA  PHE B 103      -3.693 -22.348 -22.708  1.00 96.52           H  
ATOM   4010  C   PHE B 103      -4.250 -21.162 -21.017  1.00 96.52           C  
ATOM   4011  CB  PHE B 103      -2.676 -20.480 -22.892  1.00 96.52           C  
ATOM   4012  HB2 PHE B 103      -2.885 -19.418 -22.764  1.00 96.52           H  
ATOM   4013  HB3 PHE B 103      -2.458 -20.654 -23.946  1.00 96.52           H  
ATOM   4014  O   PHE B 103      -3.961 -22.077 -20.233  1.00 96.52           O  
ATOM   4015  CG  PHE B 103      -1.440 -20.832 -22.102  1.00 96.52           C  
ATOM   4016  CD1 PHE B 103      -1.114 -20.101 -20.947  1.00 96.52           C  
ATOM   4017  HD1 PHE B 103      -1.745 -19.286 -20.625  1.00 96.52           H  
ATOM   4018  CD2 PHE B 103      -0.611 -21.885 -22.529  1.00 96.52           C  
ATOM   4019  HD2 PHE B 103      -0.858 -22.432 -23.427  1.00 96.52           H  
ATOM   4020  CE1 PHE B 103       0.049 -20.413 -20.226  1.00 96.52           C  
ATOM   4021  HE1 PHE B 103       0.311 -19.835 -19.352  1.00 96.52           H  
ATOM   4022  CE2 PHE B 103       0.552 -22.200 -21.805  1.00 96.52           C  
ATOM   4023  HE2 PHE B 103       1.201 -22.999 -22.133  1.00 96.52           H  
ATOM   4024  CZ  PHE B 103       0.885 -21.455 -20.661  1.00 96.52           C  
ATOM   4025  HZ  PHE B 103       1.797 -21.667 -20.125  1.00 96.52           H  
ATOM   4026  N   PHE B 104      -4.931 -20.074 -20.642  1.00 96.20           N  
ATOM   4027  H   PHE B 104      -5.105 -19.375 -21.350  1.00 96.20           H  
ATOM   4028  CA  PHE B 104      -5.393 -19.795 -19.274  1.00 96.20           C  
ATOM   4029  HA  PHE B 104      -4.706 -20.277 -18.578  1.00 96.20           H  
ATOM   4030  C   PHE B 104      -6.791 -20.355 -18.950  1.00 96.20           C  
ATOM   4031  CB  PHE B 104      -5.325 -18.283 -19.012  1.00 96.20           C  
ATOM   4032  HB2 PHE B 104      -5.666 -18.078 -17.997  1.00 96.20           H  
ATOM   4033  HB3 PHE B 104      -6.009 -17.779 -19.694  1.00 96.20           H  
ATOM   4034  O   PHE B 104      -7.293 -20.129 -17.850  1.00 96.20           O  
ATOM   4035  CG  PHE B 104      -3.936 -17.697 -19.166  1.00 96.20           C  
ATOM   4036  CD1 PHE B 104      -2.948 -17.921 -18.187  1.00 96.20           C  
ATOM   4037  HD1 PHE B 104      -3.171 -18.516 -17.313  1.00 96.20           H  
ATOM   4038  CD2 PHE B 104      -3.617 -16.961 -20.318  1.00 96.20           C  
ATOM   4039  HD2 PHE B 104      -4.358 -16.794 -21.086  1.00 96.20           H  
ATOM   4040  CE1 PHE B 104      -1.655 -17.394 -18.354  1.00 96.20           C  
ATOM   4041  HE1 PHE B 104      -0.895 -17.563 -17.604  1.00 96.20           H  
ATOM   4042  CE2 PHE B 104      -2.319 -16.466 -20.502  1.00 96.20           C  
ATOM   4043  HE2 PHE B 104      -2.087 -15.946 -21.419  1.00 96.20           H  
ATOM   4044  CZ  PHE B 104      -1.338 -16.674 -19.517  1.00 96.20           C  
ATOM   4045  HZ  PHE B 104      -0.334 -16.303 -19.666  1.00 96.20           H  
ATOM   4046  N   GLY B 105      -7.437 -21.074 -19.877  1.00 91.89           N  
ATOM   4047  H   GLY B 105      -6.978 -21.245 -20.760  1.00 91.89           H  
ATOM   4048  CA  GLY B 105      -8.788 -21.621 -19.684  1.00 91.89           C  
ATOM   4049  HA2 GLY B 105      -8.833 -22.137 -18.725  1.00 91.89           H  
ATOM   4050  HA3 GLY B 105      -8.983 -22.344 -20.476  1.00 91.89           H  
ATOM   4051  C   GLY B 105      -9.917 -20.579 -19.714  1.00 91.89           C  
ATOM   4052  O   GLY B 105     -11.017 -20.852 -19.238  1.00 91.89           O  
ATOM   4053  N   ILE B 106      -9.661 -19.392 -20.266  1.00 94.16           N  
ATOM   4054  H   ILE B 106      -8.773 -19.279 -20.734  1.00 94.16           H  
ATOM   4055  CA  ILE B 106     -10.612 -18.281 -20.371  1.00 94.16           C  
ATOM   4056  HA  ILE B 106     -11.337 -18.361 -19.561  1.00 94.16           H  
ATOM   4057  C   ILE B 106     -11.384 -18.398 -21.692  1.00 94.16           C  
ATOM   4058  CB  ILE B 106      -9.863 -16.938 -20.191  1.00 94.16           C  
ATOM   4059  HB  ILE B 106      -9.014 -16.922 -20.875  1.00 94.16           H  
ATOM   4060  O   ILE B 106     -10.818 -18.658 -22.754  1.00 94.16           O  
ATOM   4061  CG1 ILE B 106      -9.341 -16.838 -18.735  1.00 94.16           C  
ATOM   4062 HG12 ILE B 106      -8.824 -17.759 -18.466  1.00 94.16           H  
ATOM   4063 HG13 ILE B 106     -10.186 -16.725 -18.056  1.00 94.16           H  
ATOM   4064  CG2 ILE B 106     -10.758 -15.729 -20.512  1.00 94.16           C  
ATOM   4065 HG21 ILE B 106     -11.608 -15.707 -19.830  1.00 94.16           H  
ATOM   4066 HG22 ILE B 106     -11.115 -15.780 -21.540  1.00 94.16           H  
ATOM   4067 HG23 ILE B 106     -10.196 -14.800 -20.412  1.00 94.16           H  
ATOM   4068  CD1 ILE B 106      -8.350 -15.697 -18.488  1.00 94.16           C  
ATOM   4069 HD11 ILE B 106      -7.985 -15.752 -17.463  1.00 94.16           H  
ATOM   4070 HD12 ILE B 106      -8.825 -14.727 -18.640  1.00 94.16           H  
ATOM   4071 HD13 ILE B 106      -7.504 -15.808 -19.168  1.00 94.16           H  
ATOM   4072  N   SER B 107     -12.705 -18.201 -21.648  1.00 90.91           N  
ATOM   4073  H   SER B 107     -13.120 -17.946 -20.764  1.00 90.91           H  
ATOM   4074  CA  SER B 107     -13.526 -18.273 -22.865  1.00 90.91           C  
ATOM   4075  HA  SER B 107     -13.218 -19.173 -23.398  1.00 90.91           H  
ATOM   4076  C   SER B 107     -13.294 -17.057 -23.781  1.00 90.91           C  
ATOM   4077  CB  SER B 107     -15.012 -18.438 -22.531  1.00 90.91           C  
ATOM   4078  HB2 SER B 107     -15.531 -18.770 -23.431  1.00 90.91           H  
ATOM   4079  HB3 SER B 107     -15.137 -19.203 -21.765  1.00 90.91           H  
ATOM   4080  O   SER B 107     -13.045 -15.962 -23.274  1.00 90.91           O  
ATOM   4081  OG  SER B 107     -15.596 -17.223 -22.102  1.00 90.91           O  
ATOM   4082  HG  SER B 107     -15.329 -17.061 -21.194  1.00 90.91           H  
ATOM   4083  N   PRO B 108     -13.462 -17.168 -25.116  1.00 89.94           N  
ATOM   4084  CA  PRO B 108     -13.345 -16.013 -26.014  1.00 89.94           C  
ATOM   4085  HA  PRO B 108     -12.318 -15.648 -25.978  1.00 89.94           H  
ATOM   4086  C   PRO B 108     -14.293 -14.859 -25.656  1.00 89.94           C  
ATOM   4087  CB  PRO B 108     -13.637 -16.556 -27.418  1.00 89.94           C  
ATOM   4088  HB2 PRO B 108     -13.064 -16.029 -28.180  1.00 89.94           H  
ATOM   4089  HB3 PRO B 108     -14.704 -16.493 -27.634  1.00 89.94           H  
ATOM   4090  O   PRO B 108     -13.934 -13.696 -25.811  1.00 89.94           O  
ATOM   4091  CG  PRO B 108     -13.229 -18.024 -27.316  1.00 89.94           C  
ATOM   4092  HG2 PRO B 108     -13.747 -18.642 -28.050  1.00 89.94           H  
ATOM   4093  HG3 PRO B 108     -12.149 -18.111 -27.434  1.00 89.94           H  
ATOM   4094  CD  PRO B 108     -13.621 -18.392 -25.886  1.00 89.94           C  
ATOM   4095  HD2 PRO B 108     -14.663 -18.712 -25.855  1.00 89.94           H  
ATOM   4096  HD3 PRO B 108     -12.967 -19.184 -25.520  1.00 89.94           H  
ATOM   4097  N   ARG B 109     -15.488 -15.171 -25.133  1.00 88.24           N  
ATOM   4098  H   ARG B 109     -15.687 -16.148 -24.969  1.00 88.24           H  
ATOM   4099  CA  ARG B 109     -16.478 -14.169 -24.706  1.00 88.24           C  
ATOM   4100  HA  ARG B 109     -16.512 -13.394 -25.471  1.00 88.24           H  
ATOM   4101  C   ARG B 109     -16.033 -13.440 -23.437  1.00 88.24           C  
ATOM   4102  CB  ARG B 109     -17.874 -14.823 -24.577  1.00 88.24           C  
ATOM   4103  HB2 ARG B 109     -17.841 -15.843 -24.960  1.00 88.24           H  
ATOM   4104  HB3 ARG B 109     -18.175 -14.866 -23.530  1.00 88.24           H  
ATOM   4105  O   ARG B 109     -16.138 -12.223 -23.371  1.00 88.24           O  
ATOM   4106  CG  ARG B 109     -18.919 -14.038 -25.387  1.00 88.24           C  
ATOM   4107  HG2 ARG B 109     -18.525 -13.861 -26.387  1.00 88.24           H  
ATOM   4108  HG3 ARG B 109     -19.086 -13.071 -24.912  1.00 88.24           H  
ATOM   4109  CD  ARG B 109     -20.264 -14.759 -25.550  1.00 88.24           C  
ATOM   4110  HD2 ARG B 109     -20.870 -14.174 -26.241  1.00 88.24           H  
ATOM   4111  HD3 ARG B 109     -20.085 -15.738 -25.995  1.00 88.24           H  
ATOM   4112  NE  ARG B 109     -21.000 -14.911 -24.280  1.00 88.24           N  
ATOM   4113  HE  ARG B 109     -20.620 -14.465 -23.458  1.00 88.24           H  
ATOM   4114  NH1 ARG B 109     -22.855 -15.939 -25.153  1.00 88.24           N  
ATOM   4115 HH11 ARG B 109     -23.810 -16.246 -25.030  1.00 88.24           H  
ATOM   4116 HH12 ARG B 109     -22.549 -15.636 -26.066  1.00 88.24           H  
ATOM   4117  NH2 ARG B 109     -22.710 -15.622 -22.953  1.00 88.24           N  
ATOM   4118 HH21 ARG B 109     -23.609 -16.065 -22.828  1.00 88.24           H  
ATOM   4119 HH22 ARG B 109     -22.347 -15.020 -22.228  1.00 88.24           H  
ATOM   4120  CZ  ARG B 109     -22.175 -15.500 -24.133  1.00 88.24           C  
ATOM   4121  N   GLU B 110     -15.472 -14.158 -22.467  1.00 89.51           N  
ATOM   4122  H   GLU B 110     -15.375 -15.156 -22.591  1.00 89.51           H  
ATOM   4123  CA  GLU B 110     -14.873 -13.540 -21.280  1.00 89.51           C  
ATOM   4124  HA  GLU B 110     -15.597 -12.860 -20.832  1.00 89.51           H  
ATOM   4125  C   GLU B 110     -13.635 -12.706 -21.644  1.00 89.51           C  
ATOM   4126  CB  GLU B 110     -14.547 -14.627 -20.250  1.00 89.51           C  
ATOM   4127  HB2 GLU B 110     -13.833 -15.329 -20.680  1.00 89.51           H  
ATOM   4128  HB3 GLU B 110     -15.465 -15.165 -20.015  1.00 89.51           H  
ATOM   4129  O   GLU B 110     -13.532 -11.562 -21.215  1.00 89.51           O  
ATOM   4130  CG  GLU B 110     -13.970 -14.029 -18.959  1.00 89.51           C  
ATOM   4131  HG2 GLU B 110     -13.021 -13.542 -19.185  1.00 89.51           H  
ATOM   4132  HG3 GLU B 110     -14.655 -13.269 -18.583  1.00 89.51           H  
ATOM   4133  CD  GLU B 110     -13.725 -15.072 -17.865  1.00 89.51           C  
ATOM   4134  OE1 GLU B 110     -13.431 -14.629 -16.726  1.00 89.51           O  
ATOM   4135  OE2 GLU B 110     -13.809 -16.285 -18.165  1.00 89.51           O  
ATOM   4136  N   ALA B 111     -12.745 -13.216 -22.501  1.00 93.76           N  
ATOM   4137  H   ALA B 111     -12.871 -14.167 -22.818  1.00 93.76           H  
ATOM   4138  CA  ALA B 111     -11.563 -12.487 -22.963  1.00 93.76           C  
ATOM   4139  HA  ALA B 111     -10.964 -12.220 -22.092  1.00 93.76           H  
ATOM   4140  C   ALA B 111     -11.910 -11.177 -23.698  1.00 93.76           C  
ATOM   4141  CB  ALA B 111     -10.735 -13.419 -23.854  1.00 93.76           C  
ATOM   4142  HB1 ALA B 111     -10.437 -14.301 -23.287  1.00 93.76           H  
ATOM   4143  HB2 ALA B 111     -11.320 -13.726 -24.721  1.00 93.76           H  
ATOM   4144  HB3 ALA B 111      -9.841 -12.897 -24.195  1.00 93.76           H  
ATOM   4145  O   ALA B 111     -11.171 -10.202 -23.578  1.00 93.76           O  
ATOM   4146  N   LEU B 112     -13.042 -11.133 -24.415  1.00 90.34           N  
ATOM   4147  H   LEU B 112     -13.561 -11.990 -24.538  1.00 90.34           H  
ATOM   4148  CA  LEU B 112     -13.564  -9.914 -25.045  1.00 90.34           C  
ATOM   4149  HA  LEU B 112     -12.736  -9.406 -25.540  1.00 90.34           H  
ATOM   4150  C   LEU B 112     -14.167  -8.924 -24.028  1.00 90.34           C  
ATOM   4151  CB  LEU B 112     -14.621 -10.309 -26.094  1.00 90.34           C  
ATOM   4152  HB2 LEU B 112     -15.577 -10.441 -25.587  1.00 90.34           H  
ATOM   4153  HB3 LEU B 112     -14.359 -11.265 -26.549  1.00 90.34           H  
ATOM   4154  O   LEU B 112     -14.168  -7.723 -24.269  1.00 90.34           O  
ATOM   4155  CG  LEU B 112     -14.763  -9.263 -27.216  1.00 90.34           C  
ATOM   4156  HG  LEU B 112     -14.623  -8.258 -26.817  1.00 90.34           H  
ATOM   4157  CD1 LEU B 112     -13.726  -9.513 -28.315  1.00 90.34           C  
ATOM   4158 HD11 LEU B 112     -13.817  -8.748 -29.085  1.00 90.34           H  
ATOM   4159 HD12 LEU B 112     -12.723  -9.467 -27.892  1.00 90.34           H  
ATOM   4160 HD13 LEU B 112     -13.881 -10.495 -28.763  1.00 90.34           H  
ATOM   4161  CD2 LEU B 112     -16.155  -9.329 -27.844  1.00 90.34           C  
ATOM   4162 HD21 LEU B 112     -16.905  -9.086 -27.092  1.00 90.34           H  
ATOM   4163 HD22 LEU B 112     -16.345 -10.329 -28.234  1.00 90.34           H  
ATOM   4164 HD23 LEU B 112     -16.228  -8.606 -28.657  1.00 90.34           H  
ATOM   4165  N   ALA B 113     -14.695  -9.412 -22.902  1.00 89.00           N  
ATOM   4166  H   ALA B 113     -14.687 -10.413 -22.766  1.00 89.00           H  
ATOM   4167  CA  ALA B 113     -15.219  -8.579 -21.816  1.00 89.00           C  
ATOM   4168  HA  ALA B 113     -15.698  -7.698 -22.244  1.00 89.00           H  
ATOM   4169  C   ALA B 113     -14.123  -8.079 -20.854  1.00 89.00           C  
ATOM   4170  CB  ALA B 113     -16.283  -9.390 -21.068  1.00 89.00           C  
ATOM   4171  HB1 ALA B 113     -16.724  -8.780 -20.279  1.00 89.00           H  
ATOM   4172  HB2 ALA B 113     -17.067  -9.701 -21.758  1.00 89.00           H  
ATOM   4173  HB3 ALA B 113     -15.826 -10.273 -20.622  1.00 89.00           H  
ATOM   4174  O   ALA B 113     -14.333  -7.094 -20.143  1.00 89.00           O  
ATOM   4175  N   MET B 114     -12.972  -8.756 -20.814  1.00 93.46           N  
ATOM   4176  H   MET B 114     -12.905  -9.589 -21.382  1.00 93.46           H  
ATOM   4177  CA  MET B 114     -11.825  -8.414 -19.975  1.00 93.46           C  
ATOM   4178  HA  MET B 114     -12.182  -8.171 -18.974  1.00 93.46           H  
ATOM   4179  C   MET B 114     -11.051  -7.202 -20.497  1.00 93.46           C  
ATOM   4180  CB  MET B 114     -10.864  -9.607 -19.865  1.00 93.46           C  
ATOM   4181  HB2 MET B 114     -10.713 -10.045 -20.851  1.00 93.46           H  
ATOM   4182  HB3 MET B 114      -9.903  -9.240 -19.505  1.00 93.46           H  
ATOM   4183  O   MET B 114     -10.551  -7.205 -21.631  1.00 93.46           O  
ATOM   4184  CG  MET B 114     -11.348 -10.685 -18.892  1.00 93.46           C  
ATOM   4185  HG2 MET B 114     -11.341 -10.273 -17.883  1.00 93.46           H  
ATOM   4186  HG3 MET B 114     -12.376 -10.954 -19.135  1.00 93.46           H  
ATOM   4187  SD  MET B 114     -10.345 -12.198 -18.908  1.00 93.46           S  
ATOM   4188  CE  MET B 114      -8.755 -11.550 -18.330  1.00 93.46           C  
ATOM   4189  HE1 MET B 114      -8.890 -11.041 -17.376  1.00 93.46           H  
ATOM   4190  HE2 MET B 114      -8.363 -10.829 -19.046  1.00 93.46           H  
ATOM   4191  HE3 MET B 114      -8.042 -12.367 -18.220  1.00 93.46           H  
ATOM   4192  N   ASP B 115     -10.835  -6.239 -19.598  1.00 94.41           N  
ATOM   4193  H   ASP B 115     -11.270  -6.319 -18.689  1.00 94.41           H  
ATOM   4194  CA  ASP B 115      -9.847  -5.173 -19.748  1.00 94.41           C  
ATOM   4195  HA  ASP B 115     -10.220  -4.477 -20.499  1.00 94.41           H  
ATOM   4196  C   ASP B 115      -8.505  -5.793 -20.200  1.00 94.41           C  
ATOM   4197  CB  ASP B 115      -9.723  -4.408 -18.408  1.00 94.41           C  
ATOM   4198  HB2 ASP B 115     -10.708  -4.028 -18.137  1.00 94.41           H  
ATOM   4199  HB3 ASP B 115      -9.410  -5.107 -17.632  1.00 94.41           H  
ATOM   4200  O   ASP B 115      -8.007  -6.720 -19.541  1.00 94.41           O  
ATOM   4201  CG  ASP B 115      -8.739  -3.227 -18.415  1.00 94.41           C  
ATOM   4202  OD1 ASP B 115      -7.931  -3.124 -19.360  1.00 94.41           O  
ATOM   4203  OD2 ASP B 115      -8.728  -2.441 -17.440  1.00 94.41           O  
ATOM   4204  N   PRO B 116      -7.904  -5.334 -21.318  1.00 96.55           N  
ATOM   4205  CA  PRO B 116      -6.599  -5.811 -21.765  1.00 96.55           C  
ATOM   4206  HA  PRO B 116      -6.679  -6.862 -22.041  1.00 96.55           H  
ATOM   4207  C   PRO B 116      -5.513  -5.690 -20.686  1.00 96.55           C  
ATOM   4208  CB  PRO B 116      -6.261  -4.998 -23.020  1.00 96.55           C  
ATOM   4209  HB2 PRO B 116      -5.199  -4.760 -23.081  1.00 96.55           H  
ATOM   4210  HB3 PRO B 116      -6.568  -5.555 -23.905  1.00 96.55           H  
ATOM   4211  O   PRO B 116      -4.572  -6.477 -20.707  1.00 96.55           O  
ATOM   4212  CG  PRO B 116      -7.119  -3.741 -22.887  1.00 96.55           C  
ATOM   4213  HG2 PRO B 116      -7.348  -3.297 -23.856  1.00 96.55           H  
ATOM   4214  HG3 PRO B 116      -6.623  -3.020 -22.237  1.00 96.55           H  
ATOM   4215  CD  PRO B 116      -8.369  -4.269 -22.195  1.00 96.55           C  
ATOM   4216  HD2 PRO B 116      -8.843  -3.453 -21.650  1.00 96.55           H  
ATOM   4217  HD3 PRO B 116      -9.058  -4.685 -22.929  1.00 96.55           H  
ATOM   4218  N   GLN B 117      -5.656  -4.809 -19.690  1.00 97.84           N  
ATOM   4219  H   GLN B 117      -6.453  -4.188 -19.701  1.00 97.84           H  
ATOM   4220  CA  GLN B 117      -4.770  -4.769 -18.524  1.00 97.84           C  
ATOM   4221  HA  GLN B 117      -3.753  -4.595 -18.875  1.00 97.84           H  
ATOM   4222  C   GLN B 117      -4.753  -6.096 -17.743  1.00 97.84           C  
ATOM   4223  CB  GLN B 117      -5.172  -3.607 -17.603  1.00 97.84           C  
ATOM   4224  HB2 GLN B 117      -4.548  -3.635 -16.709  1.00 97.84           H  
ATOM   4225  HB3 GLN B 117      -6.209  -3.724 -17.289  1.00 97.84           H  
ATOM   4226  O   GLN B 117      -3.676  -6.574 -17.393  1.00 97.84           O  
ATOM   4227  CG  GLN B 117      -4.981  -2.248 -18.292  1.00 97.84           C  
ATOM   4228  HG2 GLN B 117      -5.651  -2.154 -19.146  1.00 97.84           H  
ATOM   4229  HG3 GLN B 117      -3.955  -2.180 -18.653  1.00 97.84           H  
ATOM   4230  CD  GLN B 117      -5.232  -1.081 -17.355  1.00 97.84           C  
ATOM   4231  NE2 GLN B 117      -6.453  -0.788 -16.982  1.00 97.84           N  
ATOM   4232 HE21 GLN B 117      -6.540  -0.037 -16.313  1.00 97.84           H  
ATOM   4233 HE22 GLN B 117      -7.230  -1.365 -17.272  1.00 97.84           H  
ATOM   4234  OE1 GLN B 117      -4.309  -0.392 -16.955  1.00 97.84           O  
ATOM   4235  N   GLN B 118      -5.906  -6.748 -17.530  1.00 98.03           N  
ATOM   4236  H   GLN B 118      -6.753  -6.374 -17.933  1.00 98.03           H  
ATOM   4237  CA  GLN B 118      -5.954  -8.069 -16.878  1.00 98.03           C  
ATOM   4238  HA  GLN B 118      -5.388  -8.022 -15.948  1.00 98.03           H  
ATOM   4239  C   GLN B 118      -5.309  -9.159 -17.752  1.00 98.03           C  
ATOM   4240  CB  GLN B 118      -7.401  -8.488 -16.551  1.00 98.03           C  
ATOM   4241  HB2 GLN B 118      -7.974  -8.567 -17.474  1.00 98.03           H  
ATOM   4242  HB3 GLN B 118      -7.350  -9.480 -16.102  1.00 98.03           H  
ATOM   4243  O   GLN B 118      -4.669 -10.073 -17.233  1.00 98.03           O  
ATOM   4244  CG  GLN B 118      -8.158  -7.565 -15.578  1.00 98.03           C  
ATOM   4245  HG2 GLN B 118      -8.386  -6.624 -16.077  1.00 98.03           H  
ATOM   4246  HG3 GLN B 118      -7.520  -7.345 -14.722  1.00 98.03           H  
ATOM   4247  CD  GLN B 118      -9.466  -8.178 -15.058  1.00 98.03           C  
ATOM   4248  NE2 GLN B 118     -10.216  -7.474 -14.242  1.00 98.03           N  
ATOM   4249 HE21 GLN B 118      -9.971  -6.532 -13.972  1.00 98.03           H  
ATOM   4250 HE22 GLN B 118     -11.096  -7.883 -13.962  1.00 98.03           H  
ATOM   4251  OE1 GLN B 118      -9.831  -9.318 -15.335  1.00 98.03           O  
ATOM   4252  N   ARG B 119      -5.476  -9.060 -19.078  1.00 98.30           N  
ATOM   4253  H   ARG B 119      -5.985  -8.257 -19.416  1.00 98.30           H  
ATOM   4254  CA  ARG B 119      -4.949 -10.021 -20.063  1.00 98.30           C  
ATOM   4255  HA  ARG B 119      -5.158 -11.037 -19.726  1.00 98.30           H  
ATOM   4256  C   ARG B 119      -3.425  -9.951 -20.170  1.00 98.30           C  
ATOM   4257  CB  ARG B 119      -5.645  -9.804 -21.421  1.00 98.30           C  
ATOM   4258  HB2 ARG B 119      -5.158 -10.428 -22.171  1.00 98.30           H  
ATOM   4259  HB3 ARG B 119      -5.549  -8.765 -21.737  1.00 98.30           H  
ATOM   4260  O   ARG B 119      -2.753 -10.964 -19.995  1.00 98.30           O  
ATOM   4261  CG  ARG B 119      -7.130 -10.192 -21.324  1.00 98.30           C  
ATOM   4262  HG2 ARG B 119      -7.181 -11.195 -20.902  1.00 98.30           H  
ATOM   4263  HG3 ARG B 119      -7.647  -9.502 -20.657  1.00 98.30           H  
ATOM   4264  CD  ARG B 119      -7.873 -10.235 -22.660  1.00 98.30           C  
ATOM   4265  HD2 ARG B 119      -8.764 -10.848 -22.525  1.00 98.30           H  
ATOM   4266  HD3 ARG B 119      -7.242 -10.738 -23.392  1.00 98.30           H  
ATOM   4267  NE  ARG B 119      -8.312  -8.906 -23.129  1.00 98.30           N  
ATOM   4268  HE  ARG B 119      -8.907  -8.374 -22.510  1.00 98.30           H  
ATOM   4269  NH1 ARG B 119      -7.623  -9.134 -25.302  1.00 98.30           N  
ATOM   4270 HH11 ARG B 119      -7.472  -8.779 -26.235  1.00 98.30           H  
ATOM   4271 HH12 ARG B 119      -7.093  -9.953 -25.040  1.00 98.30           H  
ATOM   4272  NH2 ARG B 119      -8.862  -7.369 -24.698  1.00 98.30           N  
ATOM   4273 HH21 ARG B 119      -9.495  -6.968 -24.021  1.00 98.30           H  
ATOM   4274 HH22 ARG B 119      -8.891  -7.097 -25.670  1.00 98.30           H  
ATOM   4275  CZ  ARG B 119      -8.259  -8.475 -24.374  1.00 98.30           C  
ATOM   4276  N   GLN B 120      -2.880  -8.748 -20.347  1.00 98.31           N  
ATOM   4277  H   GLN B 120      -3.495  -7.956 -20.464  1.00 98.31           H  
ATOM   4278  CA  GLN B 120      -1.434  -8.521 -20.381  1.00 98.31           C  
ATOM   4279  HA  GLN B 120      -0.994  -9.180 -21.130  1.00 98.31           H  
ATOM   4280  C   GLN B 120      -0.783  -8.887 -19.037  1.00 98.31           C  
ATOM   4281  CB  GLN B 120      -1.132  -7.062 -20.777  1.00 98.31           C  
ATOM   4282  HB2 GLN B 120      -1.615  -6.396 -20.062  1.00 98.31           H  
ATOM   4283  HB3 GLN B 120      -0.057  -6.897 -20.711  1.00 98.31           H  
ATOM   4284  O   GLN B 120       0.233  -9.575 -19.027  1.00 98.31           O  
ATOM   4285  CG  GLN B 120      -1.601  -6.680 -22.197  1.00 98.31           C  
ATOM   4286  HG2 GLN B 120      -2.675  -6.840 -22.286  1.00 98.31           H  
ATOM   4287  HG3 GLN B 120      -1.418  -5.617 -22.351  1.00 98.31           H  
ATOM   4288  CD  GLN B 120      -0.915  -7.442 -23.331  1.00 98.31           C  
ATOM   4289  NE2 GLN B 120      -1.531  -7.500 -24.490  1.00 98.31           N  
ATOM   4290 HE21 GLN B 120      -1.137  -8.066 -25.228  1.00 98.31           H  
ATOM   4291 HE22 GLN B 120      -2.447  -7.095 -24.617  1.00 98.31           H  
ATOM   4292  OE1 GLN B 120       0.178  -7.974 -23.201  1.00 98.31           O  
ATOM   4293  N   ALA B 121      -1.384  -8.521 -17.896  1.00 98.46           N  
ATOM   4294  H   ALA B 121      -2.217  -7.951 -17.931  1.00 98.46           H  
ATOM   4295  CA  ALA B 121      -0.827  -8.851 -16.580  1.00 98.46           C  
ATOM   4296  HA  ALA B 121       0.194  -8.472 -16.543  1.00 98.46           H  
ATOM   4297  C   ALA B 121      -0.747 -10.369 -16.306  1.00 98.46           C  
ATOM   4298  CB  ALA B 121      -1.641  -8.126 -15.504  1.00 98.46           C  
ATOM   4299  HB1 ALA B 121      -1.192  -8.306 -14.527  1.00 98.46           H  
ATOM   4300  HB2 ALA B 121      -2.669  -8.488 -15.503  1.00 98.46           H  
ATOM   4301  HB3 ALA B 121      -1.633  -7.053 -15.697  1.00 98.46           H  
ATOM   4302  O   ALA B 121       0.208 -10.815 -15.667  1.00 98.46           O  
ATOM   4303  N   LEU B 122      -1.699 -11.168 -16.812  1.00 98.09           N  
ATOM   4304  H   LEU B 122      -2.464 -10.740 -17.314  1.00 98.09           H  
ATOM   4305  CA  LEU B 122      -1.649 -12.636 -16.753  1.00 98.09           C  
ATOM   4306  HA  LEU B 122      -1.523 -12.939 -15.714  1.00 98.09           H  
ATOM   4307  C   LEU B 122      -0.444 -13.202 -17.517  1.00 98.09           C  
ATOM   4308  CB  LEU B 122      -2.962 -13.229 -17.309  1.00 98.09           C  
ATOM   4309  HB2 LEU B 122      -2.742 -14.145 -17.858  1.00 98.09           H  
ATOM   4310  HB3 LEU B 122      -3.395 -12.529 -18.025  1.00 98.09           H  
ATOM   4311  O   LEU B 122       0.348 -13.949 -16.940  1.00 98.09           O  
ATOM   4312  CG  LEU B 122      -4.007 -13.564 -16.235  1.00 98.09           C  
ATOM   4313  HG  LEU B 122      -4.127 -12.723 -15.553  1.00 98.09           H  
ATOM   4314  CD1 LEU B 122      -5.347 -13.847 -16.915  1.00 98.09           C  
ATOM   4315 HD11 LEU B 122      -5.221 -14.649 -17.643  1.00 98.09           H  
ATOM   4316 HD12 LEU B 122      -6.080 -14.160 -16.172  1.00 98.09           H  
ATOM   4317 HD13 LEU B 122      -5.693 -12.946 -17.422  1.00 98.09           H  
ATOM   4318  CD2 LEU B 122      -3.626 -14.818 -15.440  1.00 98.09           C  
ATOM   4319 HD21 LEU B 122      -2.676 -14.664 -14.928  1.00 98.09           H  
ATOM   4320 HD22 LEU B 122      -4.391 -15.032 -14.694  1.00 98.09           H  
ATOM   4321 HD23 LEU B 122      -3.528 -15.671 -16.111  1.00 98.09           H  
ATOM   4322  N   GLU B 123      -0.280 -12.825 -18.788  1.00 98.35           N  
ATOM   4323  H   GLU B 123      -0.956 -12.198 -19.202  1.00 98.35           H  
ATOM   4324  CA  GLU B 123       0.821 -13.318 -19.628  1.00 98.35           C  
ATOM   4325  HA  GLU B 123       0.844 -14.406 -19.576  1.00 98.35           H  
ATOM   4326  C   GLU B 123       2.185 -12.858 -19.108  1.00 98.35           C  
ATOM   4327  CB  GLU B 123       0.610 -12.920 -21.099  1.00 98.35           C  
ATOM   4328  HB2 GLU B 123       1.543 -13.085 -21.638  1.00 98.35           H  
ATOM   4329  HB3 GLU B 123       0.338 -11.866 -21.168  1.00 98.35           H  
ATOM   4330  O   GLU B 123       3.068 -13.689 -18.898  1.00 98.35           O  
ATOM   4331  CG  GLU B 123      -0.480 -13.799 -21.731  1.00 98.35           C  
ATOM   4332  HG2 GLU B 123      -1.405 -13.658 -21.172  1.00 98.35           H  
ATOM   4333  HG3 GLU B 123      -0.164 -14.836 -21.623  1.00 98.35           H  
ATOM   4334  CD  GLU B 123      -0.755 -13.544 -23.220  1.00 98.35           C  
ATOM   4335  OE1 GLU B 123      -1.715 -14.145 -23.746  1.00 98.35           O  
ATOM   4336  OE2 GLU B 123      -0.011 -12.762 -23.850  1.00 98.35           O  
ATOM   4337  N   THR B 124       2.342 -11.572 -18.778  1.00 98.38           N  
ATOM   4338  H   THR B 124       1.581 -10.927 -18.938  1.00 98.38           H  
ATOM   4339  CA  THR B 124       3.614 -11.056 -18.247  1.00 98.38           C  
ATOM   4340  HA  THR B 124       4.407 -11.349 -18.936  1.00 98.38           H  
ATOM   4341  C   THR B 124       3.958 -11.666 -16.880  1.00 98.38           C  
ATOM   4342  CB  THR B 124       3.609  -9.522 -18.151  1.00 98.38           C  
ATOM   4343  HB  THR B 124       3.064  -9.218 -17.257  1.00 98.38           H  
ATOM   4344  O   THR B 124       5.132 -11.854 -16.566  1.00 98.38           O  
ATOM   4345  CG2 THR B 124       5.017  -8.936 -18.123  1.00 98.38           C  
ATOM   4346 HG21 THR B 124       5.563  -9.247 -19.014  1.00 98.38           H  
ATOM   4347 HG22 THR B 124       4.960  -7.848 -18.092  1.00 98.38           H  
ATOM   4348 HG23 THR B 124       5.547  -9.285 -17.237  1.00 98.38           H  
ATOM   4349  OG1 THR B 124       3.001  -8.916 -19.268  1.00 98.38           O  
ATOM   4350  HG1 THR B 124       3.184  -9.490 -20.016  1.00 98.38           H  
ATOM   4351  N   THR B 125       2.965 -12.040 -16.062  1.00 98.53           N  
ATOM   4352  H   THR B 125       2.010 -11.876 -16.348  1.00 98.53           H  
ATOM   4353  CA  THR B 125       3.219 -12.778 -14.811  1.00 98.53           C  
ATOM   4354  HA  THR B 125       4.018 -12.273 -14.268  1.00 98.53           H  
ATOM   4355  C   THR B 125       3.696 -14.206 -15.080  1.00 98.53           C  
ATOM   4356  CB  THR B 125       1.990 -12.799 -13.893  1.00 98.53           C  
ATOM   4357  HB  THR B 125       1.131 -13.210 -14.422  1.00 98.53           H  
ATOM   4358  O   THR B 125       4.642 -14.659 -14.433  1.00 98.53           O  
ATOM   4359  CG2 THR B 125       2.238 -13.629 -12.631  1.00 98.53           C  
ATOM   4360 HG21 THR B 125       3.258 -13.480 -12.278  1.00 98.53           H  
ATOM   4361 HG22 THR B 125       1.541 -13.338 -11.845  1.00 98.53           H  
ATOM   4362 HG23 THR B 125       2.097 -14.687 -12.855  1.00 98.53           H  
ATOM   4363  OG1 THR B 125       1.688 -11.489 -13.483  1.00 98.53           O  
ATOM   4364  HG1 THR B 125       1.213 -11.084 -14.213  1.00 98.53           H  
ATOM   4365  N   TRP B 126       3.091 -14.912 -16.042  1.00 98.44           N  
ATOM   4366  H   TRP B 126       2.340 -14.485 -16.566  1.00 98.44           H  
ATOM   4367  CA  TRP B 126       3.542 -16.249 -16.444  1.00 98.44           C  
ATOM   4368  HA  TRP B 126       3.507 -16.912 -15.580  1.00 98.44           H  
ATOM   4369  C   TRP B 126       4.995 -16.220 -16.939  1.00 98.44           C  
ATOM   4370  CB  TRP B 126       2.605 -16.811 -17.524  1.00 98.44           C  
ATOM   4371  HB2 TRP B 126       2.663 -16.197 -18.423  1.00 98.44           H  
ATOM   4372  HB3 TRP B 126       1.579 -16.764 -17.159  1.00 98.44           H  
ATOM   4373  O   TRP B 126       5.841 -16.977 -16.460  1.00 98.44           O  
ATOM   4374  CG  TRP B 126       2.915 -18.227 -17.894  1.00 98.44           C  
ATOM   4375  CD1 TRP B 126       3.942 -18.634 -18.676  1.00 98.44           C  
ATOM   4376  HD1 TRP B 126       4.650 -17.978 -19.161  1.00 98.44           H  
ATOM   4377  CD2 TRP B 126       2.263 -19.447 -17.433  1.00 98.44           C  
ATOM   4378  CE2 TRP B 126       3.011 -20.564 -17.910  1.00 98.44           C  
ATOM   4379  CE3 TRP B 126       1.134 -19.720 -16.630  1.00 98.44           C  
ATOM   4380  HE3 TRP B 126       0.545 -18.894 -16.259  1.00 98.44           H  
ATOM   4381  NE1 TRP B 126       4.011 -20.012 -18.679  1.00 98.44           N  
ATOM   4382  HE1 TRP B 126       4.765 -20.527 -19.111  1.00 98.44           H  
ATOM   4383  CH2 TRP B 126       1.535 -22.121 -16.794  1.00 98.44           C  
ATOM   4384  HH2 TRP B 126       1.247 -23.132 -16.548  1.00 98.44           H  
ATOM   4385  CZ2 TRP B 126       2.682 -21.881 -17.569  1.00 98.44           C  
ATOM   4386  HZ2 TRP B 126       3.308 -22.694 -17.906  1.00 98.44           H  
ATOM   4387  CZ3 TRP B 126       0.763 -21.043 -16.326  1.00 98.44           C  
ATOM   4388  HZ3 TRP B 126      -0.112 -21.233 -15.722  1.00 98.44           H  
ATOM   4389  N   GLU B 127       5.303 -15.287 -17.842  1.00 98.15           N  
ATOM   4390  H   GLU B 127       4.554 -14.711 -18.197  1.00 98.15           H  
ATOM   4391  CA  GLU B 127       6.645 -15.057 -18.385  1.00 98.15           C  
ATOM   4392  HA  GLU B 127       6.989 -15.955 -18.900  1.00 98.15           H  
ATOM   4393  C   GLU B 127       7.666 -14.744 -17.271  1.00 98.15           C  
ATOM   4394  CB  GLU B 127       6.568 -13.901 -19.401  1.00 98.15           C  
ATOM   4395  HB2 GLU B 127       7.579 -13.606 -19.681  1.00 98.15           H  
ATOM   4396  HB3 GLU B 127       6.091 -13.057 -18.903  1.00 98.15           H  
ATOM   4397  O   GLU B 127       8.777 -15.278 -17.277  1.00 98.15           O  
ATOM   4398  CG  GLU B 127       5.791 -14.250 -20.691  1.00 98.15           C  
ATOM   4399  HG2 GLU B 127       6.420 -14.897 -21.302  1.00 98.15           H  
ATOM   4400  HG3 GLU B 127       4.899 -14.822 -20.434  1.00 98.15           H  
ATOM   4401  CD  GLU B 127       5.357 -13.020 -21.521  1.00 98.15           C  
ATOM   4402  OE1 GLU B 127       4.762 -13.224 -22.607  1.00 98.15           O  
ATOM   4403  OE2 GLU B 127       5.573 -11.866 -21.082  1.00 98.15           O  
ATOM   4404  N   ALA B 128       7.290 -13.945 -16.262  1.00 98.62           N  
ATOM   4405  H   ALA B 128       6.384 -13.502 -16.315  1.00 98.62           H  
ATOM   4406  CA  ALA B 128       8.159 -13.620 -15.129  1.00 98.62           C  
ATOM   4407  HA  ALA B 128       9.110 -13.266 -15.527  1.00 98.62           H  
ATOM   4408  C   ALA B 128       8.461 -14.840 -14.230  1.00 98.62           C  
ATOM   4409  CB  ALA B 128       7.528 -12.469 -14.334  1.00 98.62           C  
ATOM   4410  HB1 ALA B 128       8.213 -12.140 -13.552  1.00 98.62           H  
ATOM   4411  HB2 ALA B 128       7.330 -11.623 -14.993  1.00 98.62           H  
ATOM   4412  HB3 ALA B 128       6.590 -12.794 -13.883  1.00 98.62           H  
ATOM   4413  O   ALA B 128       9.577 -14.966 -13.716  1.00 98.62           O  
ATOM   4414  N   LEU B 129       7.505 -15.763 -14.064  1.00 98.50           N  
ATOM   4415  H   LEU B 129       6.613 -15.602 -14.509  1.00 98.50           H  
ATOM   4416  CA  LEU B 129       7.702 -17.023 -13.334  1.00 98.50           C  
ATOM   4417  HA  LEU B 129       8.226 -16.813 -12.401  1.00 98.50           H  
ATOM   4418  C   LEU B 129       8.594 -18.004 -14.112  1.00 98.50           C  
ATOM   4419  CB  LEU B 129       6.334 -17.648 -13.006  1.00 98.50           C  
ATOM   4420  HB2 LEU B 129       5.760 -17.725 -13.930  1.00 98.50           H  
ATOM   4421  HB3 LEU B 129       6.491 -18.661 -12.636  1.00 98.50           H  
ATOM   4422  O   LEU B 129       9.517 -18.582 -13.532  1.00 98.50           O  
ATOM   4423  CG  LEU B 129       5.504 -16.869 -11.967  1.00 98.50           C  
ATOM   4424  HG  LEU B 129       5.420 -15.821 -12.256  1.00 98.50           H  
ATOM   4425  CD1 LEU B 129       4.100 -17.466 -11.886  1.00 98.50           C  
ATOM   4426 HD11 LEU B 129       3.612 -17.373 -12.856  1.00 98.50           H  
ATOM   4427 HD12 LEU B 129       4.150 -18.519 -11.606  1.00 98.50           H  
ATOM   4428 HD13 LEU B 129       3.511 -16.918 -11.150  1.00 98.50           H  
ATOM   4429  CD2 LEU B 129       6.121 -16.937 -10.568  1.00 98.50           C  
ATOM   4430 HD21 LEU B 129       6.267 -17.980 -10.288  1.00 98.50           H  
ATOM   4431 HD22 LEU B 129       5.458 -16.453  -9.850  1.00 98.50           H  
ATOM   4432 HD23 LEU B 129       7.078 -16.416 -10.556  1.00 98.50           H  
ATOM   4433  N   GLU B 130       8.403 -18.130 -15.429  1.00 96.64           N  
ATOM   4434  H   GLU B 130       7.613 -17.662 -15.849  1.00 96.64           H  
ATOM   4435  CA  GLU B 130       9.293 -18.925 -16.287  1.00 96.64           C  
ATOM   4436  HA  GLU B 130       9.367 -19.932 -15.877  1.00 96.64           H  
ATOM   4437  C   GLU B 130      10.721 -18.354 -16.345  1.00 96.64           C  
ATOM   4438  CB  GLU B 130       8.739 -19.017 -17.716  1.00 96.64           C  
ATOM   4439  HB2 GLU B 130       9.555 -19.370 -18.347  1.00 96.64           H  
ATOM   4440  HB3 GLU B 130       8.440 -18.030 -18.069  1.00 96.64           H  
ATOM   4441  O   GLU B 130      11.693 -19.117 -16.400  1.00 96.64           O  
ATOM   4442  CG  GLU B 130       7.566 -19.999 -17.846  1.00 96.64           C  
ATOM   4443  HG2 GLU B 130       6.669 -19.544 -17.424  1.00 96.64           H  
ATOM   4444  HG3 GLU B 130       7.797 -20.890 -17.263  1.00 96.64           H  
ATOM   4445  CD  GLU B 130       7.302 -20.439 -19.298  1.00 96.64           C  
ATOM   4446  OE1 GLU B 130       6.400 -21.291 -19.479  1.00 96.64           O  
ATOM   4447  OE2 GLU B 130       8.053 -20.031 -20.215  1.00 96.64           O  
ATOM   4448  N   SER B 131      10.855 -17.026 -16.293  1.00 96.68           N  
ATOM   4449  H   SER B 131      10.006 -16.483 -16.362  1.00 96.68           H  
ATOM   4450  CA  SER B 131      12.117 -16.283 -16.154  1.00 96.68           C  
ATOM   4451  HA  SER B 131      12.792 -16.568 -16.960  1.00 96.68           H  
ATOM   4452  C   SER B 131      12.823 -16.600 -14.824  1.00 96.68           C  
ATOM   4453  CB  SER B 131      11.784 -14.791 -16.316  1.00 96.68           C  
ATOM   4454  HB2 SER B 131      11.445 -14.625 -17.339  1.00 96.68           H  
ATOM   4455  HB3 SER B 131      10.960 -14.531 -15.652  1.00 96.68           H  
ATOM   4456  O   SER B 131      14.030 -16.838 -14.809  1.00 96.68           O  
ATOM   4457  OG  SER B 131      12.853 -13.909 -16.048  1.00 96.68           O  
ATOM   4458  HG  SER B 131      12.653 -13.113 -16.547  1.00 96.68           H  
ATOM   4459  N   ALA B 132      12.066 -16.758 -13.729  1.00 97.02           N  
ATOM   4460  H   ALA B 132      11.082 -16.540 -13.798  1.00 97.02           H  
ATOM   4461  CA  ALA B 132      12.568 -17.249 -12.438  1.00 97.02           C  
ATOM   4462  HA  ALA B 132      13.514 -16.746 -12.237  1.00 97.02           H  
ATOM   4463  C   ALA B 132      12.879 -18.762 -12.395  1.00 97.02           C  
ATOM   4464  CB  ALA B 132      11.566 -16.867 -11.336  1.00 97.02           C  
ATOM   4465  HB1 ALA B 132      11.960 -17.160 -10.363  1.00 97.02           H  
ATOM   4466  HB2 ALA B 132      10.616 -17.372 -11.506  1.00 97.02           H  
ATOM   4467  HB3 ALA B 132      11.390 -15.791 -11.328  1.00 97.02           H  
ATOM   4468  O   ALA B 132      13.271 -19.280 -11.343  1.00 97.02           O  
ATOM   4469  N   GLY B 133      12.672 -19.486 -13.500  1.00 96.35           N  
ATOM   4470  H   GLY B 133      12.359 -19.002 -14.329  1.00 96.35           H  
ATOM   4471  CA  GLY B 133      12.830 -20.939 -13.574  1.00 96.35           C  
ATOM   4472  HA2 GLY B 133      13.815 -21.217 -13.198  1.00 96.35           H  
ATOM   4473  HA3 GLY B 133      12.756 -21.230 -14.622  1.00 96.35           H  
ATOM   4474  C   GLY B 133      11.772 -21.729 -12.794  1.00 96.35           C  
ATOM   4475  O   GLY B 133      12.040 -22.859 -12.388  1.00 96.35           O  
ATOM   4476  N   ILE B 134      10.594 -21.143 -12.555  1.00 97.12           N  
ATOM   4477  H   ILE B 134      10.421 -20.230 -12.951  1.00 97.12           H  
ATOM   4478  CA  ILE B 134       9.486 -21.764 -11.820  1.00 97.12           C  
ATOM   4479  HA  ILE B 134       9.874 -22.588 -11.220  1.00 97.12           H  
ATOM   4480  C   ILE B 134       8.443 -22.287 -12.816  1.00 97.12           C  
ATOM   4481  CB  ILE B 134       8.810 -20.764 -10.852  1.00 97.12           C  
ATOM   4482  HB  ILE B 134       8.289 -20.004 -11.434  1.00 97.12           H  
ATOM   4483  O   ILE B 134       7.856 -21.476 -13.530  1.00 97.12           O  
ATOM   4484  CG1 ILE B 134       9.820 -20.050  -9.936  1.00 97.12           C  
ATOM   4485 HG12 ILE B 134      10.251 -20.796  -9.269  1.00 97.12           H  
ATOM   4486 HG13 ILE B 134      10.618 -19.617 -10.539  1.00 97.12           H  
ATOM   4487  CG2 ILE B 134       7.783 -21.520  -9.989  1.00 97.12           C  
ATOM   4488 HG21 ILE B 134       7.303 -20.844  -9.281  1.00 97.12           H  
ATOM   4489 HG22 ILE B 134       6.990 -21.930 -10.615  1.00 97.12           H  
ATOM   4490 HG23 ILE B 134       8.257 -22.334  -9.441  1.00 97.12           H  
ATOM   4491  CD1 ILE B 134       9.205 -18.900  -9.121  1.00 97.12           C  
ATOM   4492 HD11 ILE B 134       8.574 -19.289  -8.321  1.00 97.12           H  
ATOM   4493 HD12 ILE B 134       8.614 -18.261  -9.777  1.00 97.12           H  
ATOM   4494 HD13 ILE B 134       9.989 -18.286  -8.678  1.00 97.12           H  
ATOM   4495  N   PRO B 135       8.128 -23.595 -12.838  1.00 96.23           N  
ATOM   4496  CA  PRO B 135       6.915 -24.095 -13.481  1.00 96.23           C  
ATOM   4497  HA  PRO B 135       6.863 -23.730 -14.507  1.00 96.23           H  
ATOM   4498  C   PRO B 135       5.693 -23.638 -12.659  1.00 96.23           C  
ATOM   4499  CB  PRO B 135       7.053 -25.626 -13.504  1.00 96.23           C  
ATOM   4500  HB2 PRO B 135       6.364 -26.098 -12.804  1.00 96.23           H  
ATOM   4501  HB3 PRO B 135       6.869 -26.017 -14.505  1.00 96.23           H  
ATOM   4502  O   PRO B 135       5.607 -24.030 -11.489  1.00 96.23           O  
ATOM   4503  CG  PRO B 135       8.495 -25.907 -13.078  1.00 96.23           C  
ATOM   4504  HG2 PRO B 135       8.581 -26.831 -12.505  1.00 96.23           H  
ATOM   4505  HG3 PRO B 135       9.130 -25.951 -13.963  1.00 96.23           H  
ATOM   4506  CD  PRO B 135       8.876 -24.689 -12.246  1.00 96.23           C  
ATOM   4507  HD2 PRO B 135       8.565 -24.830 -11.211  1.00 96.23           H  
ATOM   4508  HD3 PRO B 135       9.952 -24.526 -12.303  1.00 96.23           H  
ATOM   4509  N   PRO B 136       4.752 -22.836 -13.193  1.00 94.55           N  
ATOM   4510  CA  PRO B 136       3.699 -22.244 -12.361  1.00 94.55           C  
ATOM   4511  HA  PRO B 136       4.196 -21.640 -11.602  1.00 94.55           H  
ATOM   4512  C   PRO B 136       2.791 -23.241 -11.618  1.00 94.55           C  
ATOM   4513  CB  PRO B 136       2.932 -21.296 -13.279  1.00 94.55           C  
ATOM   4514  HB2 PRO B 136       2.541 -20.446 -12.719  1.00 94.55           H  
ATOM   4515  HB3 PRO B 136       2.138 -21.829 -13.803  1.00 94.55           H  
ATOM   4516  O   PRO B 136       2.381 -22.941 -10.501  1.00 94.55           O  
ATOM   4517  CG  PRO B 136       4.008 -20.856 -14.267  1.00 94.55           C  
ATOM   4518  HG2 PRO B 136       3.581 -20.477 -15.196  1.00 94.55           H  
ATOM   4519  HG3 PRO B 136       4.644 -20.100 -13.805  1.00 94.55           H  
ATOM   4520  CD  PRO B 136       4.804 -22.140 -14.477  1.00 94.55           C  
ATOM   4521  HD2 PRO B 136       5.819 -21.886 -14.781  1.00 94.55           H  
ATOM   4522  HD3 PRO B 136       4.332 -22.742 -15.254  1.00 94.55           H  
ATOM   4523  N   GLU B 137       2.573 -24.459 -12.136  1.00 92.97           N  
ATOM   4524  H   GLU B 137       2.824 -24.601 -13.104  1.00 92.97           H  
ATOM   4525  CA  GLU B 137       1.883 -25.553 -11.414  1.00 92.97           C  
ATOM   4526  HA  GLU B 137       0.834 -25.288 -11.288  1.00 92.97           H  
ATOM   4527  C   GLU B 137       2.475 -25.819 -10.018  1.00 92.97           C  
ATOM   4528  CB  GLU B 137       1.991 -26.873 -12.207  1.00 92.97           C  
ATOM   4529  HB2 GLU B 137       2.041 -26.664 -13.275  1.00 92.97           H  
ATOM   4530  HB3 GLU B 137       2.931 -27.362 -11.952  1.00 92.97           H  
ATOM   4531  O   GLU B 137       1.752 -26.175  -9.091  1.00 92.97           O  
ATOM   4532  CG  GLU B 137       0.839 -27.864 -11.956  1.00 92.97           C  
ATOM   4533  HG2 GLU B 137       0.600 -27.897 -10.893  1.00 92.97           H  
ATOM   4534  HG3 GLU B 137       1.182 -28.858 -12.243  1.00 92.97           H  
ATOM   4535  CD  GLU B 137      -0.413 -27.522 -12.781  1.00 92.97           C  
ATOM   4536  OE1 GLU B 137      -1.410 -27.020 -12.195  1.00 92.97           O  
ATOM   4537  OE2 GLU B 137      -0.352 -27.715 -14.016  1.00 92.97           O  
ATOM   4538  N   THR B 138       3.789 -25.629  -9.845  1.00 94.59           N  
ATOM   4539  H   THR B 138       4.317 -25.241 -10.613  1.00 94.59           H  
ATOM   4540  CA  THR B 138       4.473 -25.876  -8.562  1.00 94.59           C  
ATOM   4541  HA  THR B 138       4.102 -26.824  -8.172  1.00 94.59           H  
ATOM   4542  C   THR B 138       4.156 -24.836  -7.485  1.00 94.59           C  
ATOM   4543  CB  THR B 138       5.996 -26.012  -8.717  1.00 94.59           C  
ATOM   4544  HB  THR B 138       6.416 -26.267  -7.744  1.00 94.59           H  
ATOM   4545  O   THR B 138       4.495 -25.053  -6.323  1.00 94.59           O  
ATOM   4546  CG2 THR B 138       6.386 -27.122  -9.695  1.00 94.59           C  
ATOM   4547 HG21 THR B 138       5.991 -28.073  -9.337  1.00 94.59           H  
ATOM   4548 HG22 THR B 138       7.473 -27.186  -9.754  1.00 94.59           H  
ATOM   4549 HG23 THR B 138       5.983 -26.927 -10.689  1.00 94.59           H  
ATOM   4550  OG1 THR B 138       6.605 -24.814  -9.141  1.00 94.59           O  
ATOM   4551  HG1 THR B 138       6.163 -24.508  -9.936  1.00 94.59           H  
ATOM   4552  N   LEU B 139       3.490 -23.736  -7.854  1.00 96.58           N  
ATOM   4553  H   LEU B 139       3.237 -23.637  -8.827  1.00 96.58           H  
ATOM   4554  CA  LEU B 139       2.977 -22.713  -6.940  1.00 96.58           C  
ATOM   4555  HA  LEU B 139       3.491 -22.798  -5.983  1.00 96.58           H  
ATOM   4556  C   LEU B 139       1.479 -22.881  -6.627  1.00 96.58           C  
ATOM   4557  CB  LEU B 139       3.261 -21.316  -7.518  1.00 96.58           C  
ATOM   4558  HB2 LEU B 139       2.900 -20.583  -6.797  1.00 96.58           H  
ATOM   4559  HB3 LEU B 139       2.682 -21.194  -8.433  1.00 96.58           H  
ATOM   4560  O   LEU B 139       0.918 -22.116  -5.842  1.00 96.58           O  
ATOM   4561  CG  LEU B 139       4.734 -20.999  -7.818  1.00 96.58           C  
ATOM   4562  HG  LEU B 139       5.102 -21.664  -8.599  1.00 96.58           H  
ATOM   4563  CD1 LEU B 139       4.824 -19.559  -8.323  1.00 96.58           C  
ATOM   4564 HD11 LEU B 139       4.379 -18.882  -7.595  1.00 96.58           H  
ATOM   4565 HD12 LEU B 139       4.283 -19.472  -9.265  1.00 96.58           H  
ATOM   4566 HD13 LEU B 139       5.867 -19.279  -8.477  1.00 96.58           H  
ATOM   4567  CD2 LEU B 139       5.636 -21.130  -6.587  1.00 96.58           C  
ATOM   4568 HD21 LEU B 139       5.247 -20.511  -5.779  1.00 96.58           H  
ATOM   4569 HD22 LEU B 139       5.657 -22.170  -6.261  1.00 96.58           H  
ATOM   4570 HD23 LEU B 139       6.652 -20.824  -6.835  1.00 96.58           H  
ATOM   4571  N   ARG B 140       0.800 -23.883  -7.202  1.00 94.78           N  
ATOM   4572  H   ARG B 140       1.285 -24.510  -7.828  1.00 94.78           H  
ATOM   4573  CA  ARG B 140      -0.610 -24.143  -6.892  1.00 94.78           C  
ATOM   4574  HA  ARG B 140      -1.156 -23.211  -7.038  1.00 94.78           H  
ATOM   4575  C   ARG B 140      -0.735 -24.550  -5.417  1.00 94.78           C  
ATOM   4576  CB  ARG B 140      -1.165 -25.191  -7.869  1.00 94.78           C  
ATOM   4577  HB2 ARG B 140      -0.680 -26.150  -7.685  1.00 94.78           H  
ATOM   4578  HB3 ARG B 140      -0.935 -24.880  -8.888  1.00 94.78           H  
ATOM   4579  O   ARG B 140      -0.253 -25.606  -5.012  1.00 94.78           O  
ATOM   4580  CG  ARG B 140      -2.687 -25.349  -7.732  1.00 94.78           C  
ATOM   4581  HG2 ARG B 140      -2.929 -25.583  -6.695  1.00 94.78           H  
ATOM   4582  HG3 ARG B 140      -3.175 -24.411  -7.995  1.00 94.78           H  
ATOM   4583  CD  ARG B 140      -3.242 -26.482  -8.610  1.00 94.78           C  
ATOM   4584  HD2 ARG B 140      -4.278 -26.670  -8.331  1.00 94.78           H  
ATOM   4585  HD3 ARG B 140      -2.676 -27.391  -8.405  1.00 94.78           H  
ATOM   4586  NE  ARG B 140      -3.167 -26.191 -10.053  1.00 94.78           N  
ATOM   4587  HE  ARG B 140      -2.403 -26.594 -10.577  1.00 94.78           H  
ATOM   4588  NH1 ARG B 140      -5.046 -24.869 -10.295  1.00 94.78           N  
ATOM   4589 HH11 ARG B 140      -5.230 -24.939  -9.305  1.00 94.78           H  
ATOM   4590 HH12 ARG B 140      -5.582 -24.246 -10.883  1.00 94.78           H  
ATOM   4591  NH2 ARG B 140      -3.729 -25.353 -12.049  1.00 94.78           N  
ATOM   4592 HH21 ARG B 140      -2.923 -25.864 -12.382  1.00 94.78           H  
ATOM   4593 HH22 ARG B 140      -4.245 -24.730 -12.653  1.00 94.78           H  
ATOM   4594  CZ  ARG B 140      -3.992 -25.469 -10.784  1.00 94.78           C  
ATOM   4595  N   GLY B 141      -1.390 -23.715  -4.614  1.00 93.83           N  
ATOM   4596  H   GLY B 141      -1.734 -22.854  -5.015  1.00 93.83           H  
ATOM   4597  CA  GLY B 141      -1.519 -23.883  -3.165  1.00 93.83           C  
ATOM   4598  HA2 GLY B 141      -1.585 -24.945  -2.928  1.00 93.83           H  
ATOM   4599  HA3 GLY B 141      -2.449 -23.414  -2.845  1.00 93.83           H  
ATOM   4600  C   GLY B 141      -0.376 -23.289  -2.327  1.00 93.83           C  
ATOM   4601  O   GLY B 141      -0.356 -23.521  -1.119  1.00 93.83           O  
ATOM   4602  N   SER B 142       0.578 -22.547  -2.910  1.00 95.59           N  
ATOM   4603  H   SER B 142       0.540 -22.373  -3.904  1.00 95.59           H  
ATOM   4604  CA  SER B 142       1.605 -21.831  -2.135  1.00 95.59           C  
ATOM   4605  HA  SER B 142       1.810 -22.411  -1.235  1.00 95.59           H  
ATOM   4606  C   SER B 142       1.124 -20.458  -1.667  1.00 95.59           C  
ATOM   4607  CB  SER B 142       2.943 -21.729  -2.884  1.00 95.59           C  
ATOM   4608  HB2 SER B 142       3.269 -22.738  -3.137  1.00 95.59           H  
ATOM   4609  HB3 SER B 142       3.692 -21.287  -2.227  1.00 95.59           H  
ATOM   4610  O   SER B 142       0.278 -19.822  -2.299  1.00 95.59           O  
ATOM   4611  OG  SER B 142       2.873 -20.975  -4.074  1.00 95.59           O  
ATOM   4612  HG  SER B 142       3.017 -20.037  -3.928  1.00 95.59           H  
ATOM   4613  N   ASP B 143       1.712 -19.943  -0.585  1.00 96.16           N  
ATOM   4614  H   ASP B 143       2.461 -20.447  -0.133  1.00 96.16           H  
ATOM   4615  CA  ASP B 143       1.445 -18.596  -0.073  1.00 96.16           C  
ATOM   4616  HA  ASP B 143       0.381 -18.405  -0.214  1.00 96.16           H  
ATOM   4617  C   ASP B 143       2.174 -17.515  -0.893  1.00 96.16           C  
ATOM   4618  CB  ASP B 143       1.683 -18.529   1.448  1.00 96.16           C  
ATOM   4619  HB2 ASP B 143       1.126 -19.337   1.923  1.00 96.16           H  
ATOM   4620  HB3 ASP B 143       1.256 -17.593   1.808  1.00 96.16           H  
ATOM   4621  O   ASP B 143       2.883 -16.664  -0.364  1.00 96.16           O  
ATOM   4622  CG  ASP B 143       3.142 -18.604   1.913  1.00 96.16           C  
ATOM   4623  OD1 ASP B 143       3.989 -19.169   1.182  1.00 96.16           O  
ATOM   4624  OD2 ASP B 143       3.378 -18.098   3.040  1.00 96.16           O  
ATOM   4625  N   THR B 144       2.013 -17.553  -2.217  1.00 98.57           N  
ATOM   4626  H   THR B 144       1.415 -18.272  -2.597  1.00 98.57           H  
ATOM   4627  CA  THR B 144       2.589 -16.566  -3.133  1.00 98.57           C  
ATOM   4628  HA  THR B 144       3.554 -16.269  -2.723  1.00 98.57           H  
ATOM   4629  C   THR B 144       1.691 -15.335  -3.226  1.00 98.57           C  
ATOM   4630  CB  THR B 144       2.845 -17.174  -4.514  1.00 98.57           C  
ATOM   4631  HB  THR B 144       1.894 -17.499  -4.935  1.00 98.57           H  
ATOM   4632  O   THR B 144       0.516 -15.456  -3.565  1.00 98.57           O  
ATOM   4633  CG2 THR B 144       3.526 -16.211  -5.488  1.00 98.57           C  
ATOM   4634 HG21 THR B 144       2.880 -15.354  -5.679  1.00 98.57           H  
ATOM   4635 HG22 THR B 144       3.703 -16.720  -6.435  1.00 98.57           H  
ATOM   4636 HG23 THR B 144       4.472 -15.854  -5.080  1.00 98.57           H  
ATOM   4637  OG1 THR B 144       3.691 -18.294  -4.369  1.00 98.57           O  
ATOM   4638  HG1 THR B 144       4.543 -17.972  -4.063  1.00 98.57           H  
ATOM   4639  N   GLY B 145       2.228 -14.155  -2.912  1.00 98.76           N  
ATOM   4640  H   GLY B 145       3.207 -14.131  -2.664  1.00 98.76           H  
ATOM   4641  CA  GLY B 145       1.503 -12.884  -3.004  1.00 98.76           C  
ATOM   4642  HA2 GLY B 145       0.469 -13.042  -2.700  1.00 98.76           H  
ATOM   4643  HA3 GLY B 145       1.943 -12.160  -2.318  1.00 98.76           H  
ATOM   4644  C   GLY B 145       1.502 -12.285  -4.417  1.00 98.76           C  
ATOM   4645  O   GLY B 145       2.396 -12.562  -5.218  1.00 98.76           O  
ATOM   4646  N   VAL B 146       0.514 -11.439  -4.715  1.00 98.91           N  
ATOM   4647  H   VAL B 146      -0.159 -11.237  -3.989  1.00 98.91           H  
ATOM   4648  CA  VAL B 146       0.335 -10.759  -6.008  1.00 98.91           C  
ATOM   4649  HA  VAL B 146       1.263 -10.820  -6.578  1.00 98.91           H  
ATOM   4650  C   VAL B 146       0.014  -9.281  -5.774  1.00 98.91           C  
ATOM   4651  CB  VAL B 146      -0.775 -11.428  -6.847  1.00 98.91           C  
ATOM   4652  HB  VAL B 146      -1.729 -11.330  -6.330  1.00 98.91           H  
ATOM   4653  O   VAL B 146      -1.060  -8.942  -5.278  1.00 98.91           O  
ATOM   4654  CG1 VAL B 146      -0.896 -10.758  -8.221  1.00 98.91           C  
ATOM   4655 HG11 VAL B 146      -1.697 -11.234  -8.787  1.00 98.91           H  
ATOM   4656 HG12 VAL B 146       0.040 -10.848  -8.772  1.00 98.91           H  
ATOM   4657 HG13 VAL B 146      -1.151  -9.705  -8.105  1.00 98.91           H  
ATOM   4658  CG2 VAL B 146      -0.519 -12.922  -7.088  1.00 98.91           C  
ATOM   4659 HG21 VAL B 146      -0.533 -13.464  -6.142  1.00 98.91           H  
ATOM   4660 HG22 VAL B 146       0.448 -13.065  -7.569  1.00 98.91           H  
ATOM   4661 HG23 VAL B 146      -1.305 -13.332  -7.722  1.00 98.91           H  
ATOM   4662  N   PHE B 147       0.932  -8.395  -6.158  1.00 98.88           N  
ATOM   4663  H   PHE B 147       1.791  -8.744  -6.559  1.00 98.88           H  
ATOM   4664  CA  PHE B 147       0.843  -6.953  -5.916  1.00 98.88           C  
ATOM   4665  HA  PHE B 147      -0.103  -6.716  -5.430  1.00 98.88           H  
ATOM   4666  C   PHE B 147       0.890  -6.201  -7.251  1.00 98.88           C  
ATOM   4667  CB  PHE B 147       1.970  -6.528  -4.959  1.00 98.88           C  
ATOM   4668  HB2 PHE B 147       1.889  -5.455  -4.783  1.00 98.88           H  
ATOM   4669  HB3 PHE B 147       2.932  -6.708  -5.437  1.00 98.88           H  
ATOM   4670  O   PHE B 147       1.933  -6.147  -7.909  1.00 98.88           O  
ATOM   4671  CG  PHE B 147       1.957  -7.240  -3.616  1.00 98.88           C  
ATOM   4672  CD1 PHE B 147       1.365  -6.632  -2.493  1.00 98.88           C  
ATOM   4673  HD1 PHE B 147       0.922  -5.651  -2.579  1.00 98.88           H  
ATOM   4674  CD2 PHE B 147       2.545  -8.515  -3.489  1.00 98.88           C  
ATOM   4675  HD2 PHE B 147       3.014  -8.979  -4.343  1.00 98.88           H  
ATOM   4676  CE1 PHE B 147       1.346  -7.305  -1.258  1.00 98.88           C  
ATOM   4677  HE1 PHE B 147       0.902  -6.841  -0.390  1.00 98.88           H  
ATOM   4678  CE2 PHE B 147       2.513  -9.191  -2.257  1.00 98.88           C  
ATOM   4679  HE2 PHE B 147       2.965 -10.167  -2.159  1.00 98.88           H  
ATOM   4680  CZ  PHE B 147       1.894  -8.593  -1.149  1.00 98.88           C  
ATOM   4681  HZ  PHE B 147       1.846  -9.124  -0.209  1.00 98.88           H  
ATOM   4682  N   VAL B 148      -0.244  -5.633  -7.670  1.00 98.87           N  
ATOM   4683  H   VAL B 148      -1.057  -5.688  -7.075  1.00 98.87           H  
ATOM   4684  CA  VAL B 148      -0.396  -5.008  -8.997  1.00 98.87           C  
ATOM   4685  HA  VAL B 148       0.513  -5.166  -9.577  1.00 98.87           H  
ATOM   4686  C   VAL B 148      -0.604  -3.504  -8.863  1.00 98.87           C  
ATOM   4687  CB  VAL B 148      -1.555  -5.645  -9.795  1.00 98.87           C  
ATOM   4688  HB  VAL B 148      -2.498  -5.442  -9.287  1.00 98.87           H  
ATOM   4689  O   VAL B 148      -1.574  -3.061  -8.256  1.00 98.87           O  
ATOM   4690  CG1 VAL B 148      -1.629  -5.075 -11.219  1.00 98.87           C  
ATOM   4691 HG11 VAL B 148      -0.682  -5.223 -11.737  1.00 98.87           H  
ATOM   4692 HG12 VAL B 148      -1.861  -4.010 -11.185  1.00 98.87           H  
ATOM   4693 HG13 VAL B 148      -2.426  -5.570 -11.775  1.00 98.87           H  
ATOM   4694  CG2 VAL B 148      -1.403  -7.167  -9.918  1.00 98.87           C  
ATOM   4695 HG21 VAL B 148      -1.422  -7.621  -8.927  1.00 98.87           H  
ATOM   4696 HG22 VAL B 148      -2.228  -7.576 -10.502  1.00 98.87           H  
ATOM   4697 HG23 VAL B 148      -0.461  -7.418 -10.407  1.00 98.87           H  
ATOM   4698  N   GLY B 149       0.270  -2.708  -9.476  1.00 98.76           N  
ATOM   4699  H   GLY B 149       1.098  -3.122  -9.882  1.00 98.76           H  
ATOM   4700  CA  GLY B 149       0.022  -1.290  -9.723  1.00 98.76           C  
ATOM   4701  HA2 GLY B 149       0.973  -0.784  -9.888  1.00 98.76           H  
ATOM   4702  HA3 GLY B 149      -0.462  -0.847  -8.852  1.00 98.76           H  
ATOM   4703  C   GLY B 149      -0.850  -1.092 -10.964  1.00 98.76           C  
ATOM   4704  O   GLY B 149      -0.413  -1.420 -12.068  1.00 98.76           O  
ATOM   4705  N   MET B 150      -2.059  -0.552 -10.807  1.00 97.52           N  
ATOM   4706  H   MET B 150      -2.356  -0.280  -9.881  1.00 97.52           H  
ATOM   4707  CA  MET B 150      -3.007  -0.337 -11.910  1.00 97.52           C  
ATOM   4708  HA  MET B 150      -2.455  -0.086 -12.816  1.00 97.52           H  
ATOM   4709  C   MET B 150      -3.955   0.824 -11.596  1.00 97.52           C  
ATOM   4710  CB  MET B 150      -3.788  -1.641 -12.172  1.00 97.52           C  
ATOM   4711  HB2 MET B 150      -4.188  -2.005 -11.225  1.00 97.52           H  
ATOM   4712  HB3 MET B 150      -3.094  -2.389 -12.556  1.00 97.52           H  
ATOM   4713  O   MET B 150      -4.422   0.968 -10.470  1.00 97.52           O  
ATOM   4714  CG  MET B 150      -4.962  -1.523 -13.154  1.00 97.52           C  
ATOM   4715  HG2 MET B 150      -5.716  -0.866 -12.721  1.00 97.52           H  
ATOM   4716  HG3 MET B 150      -4.610  -1.082 -14.087  1.00 97.52           H  
ATOM   4717  SD  MET B 150      -5.749  -3.115 -13.527  1.00 97.52           S  
ATOM   4718  CE  MET B 150      -7.331  -2.553 -14.212  1.00 97.52           C  
ATOM   4719  HE1 MET B 150      -7.176  -1.657 -14.814  1.00 97.52           H  
ATOM   4720  HE2 MET B 150      -7.768  -3.335 -14.833  1.00 97.52           H  
ATOM   4721  HE3 MET B 150      -8.015  -2.306 -13.400  1.00 97.52           H  
ATOM   4722  N   SER B 151      -4.295   1.601 -12.624  1.00 91.90           N  
ATOM   4723  H   SER B 151      -3.899   1.391 -13.529  1.00 91.90           H  
ATOM   4724  CA  SER B 151      -5.356   2.616 -12.588  1.00 91.90           C  
ATOM   4725  HA  SER B 151      -5.816   2.623 -11.600  1.00 91.90           H  
ATOM   4726  C   SER B 151      -6.443   2.245 -13.612  1.00 91.90           C  
ATOM   4727  CB  SER B 151      -4.783   4.023 -12.835  1.00 91.90           C  
ATOM   4728  HB2 SER B 151      -4.535   4.116 -13.892  1.00 91.90           H  
ATOM   4729  HB3 SER B 151      -5.540   4.769 -12.594  1.00 91.90           H  
ATOM   4730  O   SER B 151      -6.182   1.516 -14.572  1.00 91.90           O  
ATOM   4731  OG  SER B 151      -3.606   4.282 -12.079  1.00 91.90           O  
ATOM   4732  HG  SER B 151      -3.811   4.388 -11.147  1.00 91.90           H  
ATOM   4733  N   HIS B 152      -7.681   2.709 -13.424  1.00 86.51           N  
ATOM   4734  H   HIS B 152      -7.862   3.335 -12.653  1.00 86.51           H  
ATOM   4735  CA  HIS B 152      -8.782   2.389 -14.344  1.00 86.51           C  
ATOM   4736  HA  HIS B 152      -8.749   1.319 -14.547  1.00 86.51           H  
ATOM   4737  C   HIS B 152      -8.626   3.127 -15.691  1.00 86.51           C  
ATOM   4738  CB  HIS B 152     -10.125   2.687 -13.660  1.00 86.51           C  
ATOM   4739  HB2 HIS B 152     -10.202   3.759 -13.476  1.00 86.51           H  
ATOM   4740  HB3 HIS B 152     -10.157   2.176 -12.698  1.00 86.51           H  
ATOM   4741  O   HIS B 152      -8.381   4.330 -15.701  1.00 86.51           O  
ATOM   4742  CG  HIS B 152     -11.317   2.241 -14.470  1.00 86.51           C  
ATOM   4743  CD2 HIS B 152     -12.187   3.054 -15.148  1.00 86.51           C  
ATOM   4744  HD2 HIS B 152     -12.151   4.133 -15.185  1.00 86.51           H  
ATOM   4745  ND1 HIS B 152     -11.727   0.940 -14.685  1.00 86.51           N  
ATOM   4746  HD1 HIS B 152     -11.325   0.097 -14.300  1.00 86.51           H  
ATOM   4747  CE1 HIS B 152     -12.812   0.972 -15.476  1.00 86.51           C  
ATOM   4748  HE1 HIS B 152     -13.359   0.103 -15.811  1.00 86.51           H  
ATOM   4749  NE2 HIS B 152     -13.120   2.239 -15.797  1.00 86.51           N  
ATOM   4750  N   GLN B 153      -8.779   2.411 -16.814  1.00 83.03           N  
ATOM   4751  H   GLN B 153      -8.944   1.419 -16.721  1.00 83.03           H  
ATOM   4752  CA  GLN B 153      -8.540   2.916 -18.184  1.00 83.03           C  
ATOM   4753  HA  GLN B 153      -8.265   3.970 -18.136  1.00 83.03           H  
ATOM   4754  C   GLN B 153      -9.786   2.851 -19.098  1.00 83.03           C  
ATOM   4755  CB  GLN B 153      -7.353   2.158 -18.813  1.00 83.03           C  
ATOM   4756  HB2 GLN B 153      -7.577   1.091 -18.783  1.00 83.03           H  
ATOM   4757  HB3 GLN B 153      -7.253   2.434 -19.862  1.00 83.03           H  
ATOM   4758  O   GLN B 153      -9.674   3.010 -20.311  1.00 83.03           O  
ATOM   4759  CG  GLN B 153      -5.998   2.394 -18.120  1.00 83.03           C  
ATOM   4760  HG2 GLN B 153      -6.116   2.339 -17.038  1.00 83.03           H  
ATOM   4761  HG3 GLN B 153      -5.325   1.588 -18.411  1.00 83.03           H  
ATOM   4762  CD  GLN B 153      -5.291   3.699 -18.483  1.00 83.03           C  
ATOM   4763  NE2 GLN B 153      -4.315   4.096 -17.694  1.00 83.03           N  
ATOM   4764 HE21 GLN B 153      -3.812   4.934 -17.950  1.00 83.03           H  
ATOM   4765 HE22 GLN B 153      -4.094   3.570 -16.861  1.00 83.03           H  
ATOM   4766  OE1 GLN B 153      -5.546   4.343 -19.488  1.00 83.03           O  
ATOM   4767  N   GLY B 154     -10.977   2.594 -18.540  1.00 79.05           N  
ATOM   4768  H   GLY B 154     -11.018   2.473 -17.538  1.00 79.05           H  
ATOM   4769  CA  GLY B 154     -12.253   2.792 -19.242  1.00 79.05           C  
ATOM   4770  HA2 GLY B 154     -13.048   2.806 -18.497  1.00 79.05           H  
ATOM   4771  HA3 GLY B 154     -12.237   3.770 -19.724  1.00 79.05           H  
ATOM   4772  C   GLY B 154     -12.650   1.765 -20.315  1.00 79.05           C  
ATOM   4773  O   GLY B 154     -13.521   2.069 -21.122  1.00 79.05           O  
ATOM   4774  N   TYR B 155     -12.060   0.561 -20.357  1.00 83.13           N  
ATOM   4775  H   TYR B 155     -11.339   0.363 -19.678  1.00 83.13           H  
ATOM   4776  CA  TYR B 155     -12.252  -0.395 -21.470  1.00 83.13           C  
ATOM   4777  HA  TYR B 155     -11.846   0.068 -22.369  1.00 83.13           H  
ATOM   4778  C   TYR B 155     -13.717  -0.714 -21.826  1.00 83.13           C  
ATOM   4779  CB  TYR B 155     -11.462  -1.687 -21.189  1.00 83.13           C  
ATOM   4780  HB2 TYR B 155     -10.403  -1.444 -21.111  1.00 83.13           H  
ATOM   4781  HB3 TYR B 155     -11.770  -2.085 -20.222  1.00 83.13           H  
ATOM   4782  O   TYR B 155     -14.076  -0.701 -23.006  1.00 83.13           O  
ATOM   4783  CG  TYR B 155     -11.636  -2.771 -22.245  1.00 83.13           C  
ATOM   4784  CD1 TYR B 155     -12.434  -3.903 -21.983  1.00 83.13           C  
ATOM   4785  HD1 TYR B 155     -12.919  -4.016 -21.024  1.00 83.13           H  
ATOM   4786  CD2 TYR B 155     -11.003  -2.648 -23.497  1.00 83.13           C  
ATOM   4787  HD2 TYR B 155     -10.367  -1.798 -23.699  1.00 83.13           H  
ATOM   4788  CE1 TYR B 155     -12.590  -4.903 -22.964  1.00 83.13           C  
ATOM   4789  HE1 TYR B 155     -13.185  -5.782 -22.766  1.00 83.13           H  
ATOM   4790  CE2 TYR B 155     -11.172  -3.630 -24.488  1.00 83.13           C  
ATOM   4791  HE2 TYR B 155     -10.680  -3.522 -25.444  1.00 83.13           H  
ATOM   4792  OH  TYR B 155     -12.098  -5.719 -25.175  1.00 83.13           O  
ATOM   4793  HH  TYR B 155     -11.734  -5.446 -26.021  1.00 83.13           H  
ATOM   4794  CZ  TYR B 155     -11.964  -4.764 -24.220  1.00 83.13           C  
ATOM   4795  N   ALA B 156     -14.567  -0.964 -20.828  1.00 71.94           N  
ATOM   4796  H   ALA B 156     -14.197  -1.024 -19.890  1.00 71.94           H  
ATOM   4797  CA  ALA B 156     -15.992  -1.234 -21.031  1.00 71.94           C  
ATOM   4798  HA  ALA B 156     -16.123  -1.700 -22.008  1.00 71.94           H  
ATOM   4799  C   ALA B 156     -16.891   0.019 -21.027  1.00 71.94           C  
ATOM   4800  CB  ALA B 156     -16.438  -2.251 -19.975  1.00 71.94           C  
ATOM   4801  HB1 ALA B 156     -17.503  -2.456 -20.085  1.00 71.94           H  
ATOM   4802  HB2 ALA B 156     -15.887  -3.181 -20.118  1.00 71.94           H  
ATOM   4803  HB3 ALA B 156     -16.252  -1.861 -18.974  1.00 71.94           H  
ATOM   4804  O   ALA B 156     -18.105  -0.106 -21.192  1.00 71.94           O  
ATOM   4805  N   THR B 157     -16.347   1.217 -20.801  1.00 64.02           N  
ATOM   4806  H   THR B 157     -15.342   1.309 -20.754  1.00 64.02           H  
ATOM   4807  CA  THR B 157     -17.147   2.387 -20.413  1.00 64.02           C  
ATOM   4808  HA  THR B 157     -18.103   2.004 -20.054  1.00 64.02           H  
ATOM   4809  C   THR B 157     -17.475   3.287 -21.604  1.00 64.02           C  
ATOM   4810  CB  THR B 157     -16.516   3.162 -19.236  1.00 64.02           C  
ATOM   4811  HB  THR B 157     -16.012   4.058 -19.599  1.00 64.02           H  
ATOM   4812  O   THR B 157     -16.679   3.447 -22.523  1.00 64.02           O  
ATOM   4813  CG2 THR B 157     -17.607   3.536 -18.229  1.00 64.02           C  
ATOM   4814 HG21 THR B 157     -17.164   3.945 -17.322  1.00 64.02           H  
ATOM   4815 HG22 THR B 157     -18.171   2.648 -17.943  1.00 64.02           H  
ATOM   4816 HG23 THR B 157     -18.287   4.267 -18.666  1.00 64.02           H  
ATOM   4817  OG1 THR B 157     -15.591   2.379 -18.508  1.00 64.02           O  
ATOM   4818  HG1 THR B 157     -15.239   2.903 -17.785  1.00 64.02           H  
ATOM   4819  N   GLY B 158     -18.694   3.839 -21.641  1.00 58.34           N  
ATOM   4820  H   GLY B 158     -19.333   3.628 -20.888  1.00 58.34           H  
ATOM   4821  CA  GLY B 158     -19.182   4.702 -22.732  1.00 58.34           C  
ATOM   4822  HA2 GLY B 158     -18.459   5.502 -22.889  1.00 58.34           H  
ATOM   4823  HA3 GLY B 158     -20.127   5.155 -22.430  1.00 58.34           H  
ATOM   4824  C   GLY B 158     -19.404   4.013 -24.090  1.00 58.34           C  
ATOM   4825  O   GLY B 158     -20.084   4.565 -24.953  1.00 58.34           O  
ATOM   4826  N   ARG B 159     -18.879   2.800 -24.291  1.00 59.73           N  
ATOM   4827  H   ARG B 159     -18.291   2.426 -23.560  1.00 59.73           H  
ATOM   4828  CA  ARG B 159     -19.063   2.011 -25.513  1.00 59.73           C  
ATOM   4829  HA  ARG B 159     -19.059   2.710 -26.350  1.00 59.73           H  
ATOM   4830  C   ARG B 159     -20.426   1.304 -25.502  1.00 59.73           C  
ATOM   4831  CB  ARG B 159     -17.884   1.034 -25.684  1.00 59.73           C  
ATOM   4832  HB2 ARG B 159     -17.771   0.433 -24.781  1.00 59.73           H  
ATOM   4833  HB3 ARG B 159     -18.088   0.367 -26.522  1.00 59.73           H  
ATOM   4834  O   ARG B 159     -20.856   0.835 -24.447  1.00 59.73           O  
ATOM   4835  CG  ARG B 159     -16.582   1.807 -25.964  1.00 59.73           C  
ATOM   4836  HG2 ARG B 159     -16.718   2.395 -26.872  1.00 59.73           H  
ATOM   4837  HG3 ARG B 159     -16.375   2.490 -25.140  1.00 59.73           H  
ATOM   4838  CD  ARG B 159     -15.363   0.896 -26.145  1.00 59.73           C  
ATOM   4839  HD2 ARG B 159     -15.595   0.148 -26.903  1.00 59.73           H  
ATOM   4840  HD3 ARG B 159     -15.153   0.392 -25.201  1.00 59.73           H  
ATOM   4841  NE  ARG B 159     -14.187   1.693 -26.554  1.00 59.73           N  
ATOM   4842  HE  ARG B 159     -14.155   2.641 -26.208  1.00 59.73           H  
ATOM   4843  NH1 ARG B 159     -13.026   0.074 -27.701  1.00 59.73           N  
ATOM   4844 HH11 ARG B 159     -12.239  -0.160 -28.290  1.00 59.73           H  
ATOM   4845 HH12 ARG B 159     -13.607  -0.630 -27.270  1.00 59.73           H  
ATOM   4846  NH2 ARG B 159     -12.329   2.176 -27.784  1.00 59.73           N  
ATOM   4847 HH21 ARG B 159     -11.641   1.893 -28.468  1.00 59.73           H  
ATOM   4848 HH22 ARG B 159     -12.341   3.124 -27.438  1.00 59.73           H  
ATOM   4849  CZ  ARG B 159     -13.189   1.312 -27.334  1.00 59.73           C  
ATOM   4850  N   PRO B 160     -21.120   1.187 -26.653  1.00 57.01           N  
ATOM   4851  CA  PRO B 160     -22.296   0.327 -26.741  1.00 57.01           C  
ATOM   4852  HA  PRO B 160     -23.069   0.689 -26.063  1.00 57.01           H  
ATOM   4853  C   PRO B 160     -21.906  -1.102 -26.343  1.00 57.01           C  
ATOM   4854  CB  PRO B 160     -22.791   0.433 -28.188  1.00 57.01           C  
ATOM   4855  HB2 PRO B 160     -23.187  -0.512 -28.558  1.00 57.01           H  
ATOM   4856  HB3 PRO B 160     -23.552   1.211 -28.249  1.00 57.01           H  
ATOM   4857  O   PRO B 160     -20.840  -1.580 -26.741  1.00 57.01           O  
ATOM   4858  CG  PRO B 160     -21.555   0.876 -28.973  1.00 57.01           C  
ATOM   4859  HG2 PRO B 160     -20.976  -0.002 -29.257  1.00 57.01           H  
ATOM   4860  HG3 PRO B 160     -21.821   1.460 -29.854  1.00 57.01           H  
ATOM   4861  CD  PRO B 160     -20.757   1.702 -27.965  1.00 57.01           C  
ATOM   4862  HD2 PRO B 160     -19.691   1.590 -28.162  1.00 57.01           H  
ATOM   4863  HD3 PRO B 160     -21.045   2.751 -28.031  1.00 57.01           H  
ATOM   4864  N   ARG B 161     -22.757  -1.772 -25.547  1.00 56.76           N  
ATOM   4865  H   ARG B 161     -23.609  -1.314 -25.257  1.00 56.76           H  
ATOM   4866  CA  ARG B 161     -22.507  -3.159 -25.121  1.00 56.76           C  
ATOM   4867  HA  ARG B 161     -21.608  -3.135 -24.505  1.00 56.76           H  
ATOM   4868  C   ARG B 161     -22.234  -4.036 -26.366  1.00 56.76           C  
ATOM   4869  CB  ARG B 161     -23.660  -3.724 -24.263  1.00 56.76           C  
ATOM   4870  HB2 ARG B 161     -23.608  -4.813 -24.297  1.00 56.76           H  
ATOM   4871  HB3 ARG B 161     -24.619  -3.423 -24.685  1.00 56.76           H  
ATOM   4872  O   ARG B 161     -22.923  -3.843 -27.371  1.00 56.76           O  
ATOM   4873  CG  ARG B 161     -23.569  -3.295 -22.783  1.00 56.76           C  
ATOM   4874  HG2 ARG B 161     -23.648  -2.211 -22.710  1.00 56.76           H  
ATOM   4875  HG3 ARG B 161     -22.597  -3.600 -22.394  1.00 56.76           H  
ATOM   4876  CD  ARG B 161     -24.669  -3.946 -21.922  1.00 56.76           C  
ATOM   4877  HD2 ARG B 161     -25.637  -3.551 -22.229  1.00 56.76           H  
ATOM   4878  HD3 ARG B 161     -24.671  -5.018 -22.119  1.00 56.76           H  
ATOM   4879  NE  ARG B 161     -24.443  -3.748 -20.467  1.00 56.76           N  
ATOM   4880  HE  ARG B 161     -23.575  -4.106 -20.095  1.00 56.76           H  
ATOM   4881  NH1 ARG B 161     -26.414  -2.716 -19.861  1.00 56.76           N  
ATOM   4882 HH11 ARG B 161     -26.975  -2.288 -19.138  1.00 56.76           H  
ATOM   4883 HH12 ARG B 161     -26.670  -2.637 -20.835  1.00 56.76           H  
ATOM   4884  NH2 ARG B 161     -24.950  -3.291 -18.284  1.00 56.76           N  
ATOM   4885 HH21 ARG B 161     -25.510  -2.841 -17.574  1.00 56.76           H  
ATOM   4886 HH22 ARG B 161     -24.197  -3.880 -17.957  1.00 56.76           H  
ATOM   4887  CZ  ARG B 161     -25.265  -3.250 -19.552  1.00 56.76           C  
ATOM   4888  N   PRO B 162     -21.238  -4.948 -26.325  1.00 54.04           N  
ATOM   4889  CA  PRO B 162     -20.928  -5.844 -27.444  1.00 54.04           C  
ATOM   4890  HA  PRO B 162     -20.761  -5.240 -28.336  1.00 54.04           H  
ATOM   4891  C   PRO B 162     -22.053  -6.854 -27.747  1.00 54.04           C  
ATOM   4892  CB  PRO B 162     -19.611  -6.545 -27.068  1.00 54.04           C  
ATOM   4893  HB2 PRO B 162     -18.952  -6.646 -27.930  1.00 54.04           H  
ATOM   4894  HB3 PRO B 162     -19.811  -7.526 -26.638  1.00 54.04           H  
ATOM   4895  O   PRO B 162     -23.184  -6.709 -27.292  1.00 54.04           O  
ATOM   4896  CG  PRO B 162     -18.991  -5.652 -25.999  1.00 54.04           C  
ATOM   4897  HG2 PRO B 162     -18.424  -4.852 -26.476  1.00 54.04           H  
ATOM   4898  HG3 PRO B 162     -18.356  -6.213 -25.313  1.00 54.04           H  
ATOM   4899  CD  PRO B 162     -20.208  -5.061 -25.298  1.00 54.04           C  
ATOM   4900  HD2 PRO B 162     -20.557  -5.719 -24.502  1.00 54.04           H  
ATOM   4901  HD3 PRO B 162     -19.919  -4.093 -24.889  1.00 54.04           H  
ATOM   4902  N   GLU B 163     -21.729  -7.894 -28.521  1.00 56.03           N  
ATOM   4903  H   GLU B 163     -20.777  -7.967 -28.851  1.00 56.03           H  
ATOM   4904  CA  GLU B 163     -22.629  -9.012 -28.835  1.00 56.03           C  
ATOM   4905  HA  GLU B 163     -23.396  -8.654 -29.521  1.00 56.03           H  
ATOM   4906  C   GLU B 163     -23.342  -9.612 -27.606  1.00 56.03           C  
ATOM   4907  CB  GLU B 163     -21.841 -10.143 -29.519  1.00 56.03           C  
ATOM   4908  HB2 GLU B 163     -21.094 -10.520 -28.820  1.00 56.03           H  
ATOM   4909  HB3 GLU B 163     -22.534 -10.952 -29.749  1.00 56.03           H  
ATOM   4910  O   GLU B 163     -22.813  -9.621 -26.491  1.00 56.03           O  
ATOM   4911  CG  GLU B 163     -21.143  -9.725 -30.822  1.00 56.03           C  
ATOM   4912  HG2 GLU B 163     -20.368  -8.992 -30.597  1.00 56.03           H  
ATOM   4913  HG3 GLU B 163     -21.879  -9.252 -31.471  1.00 56.03           H  
ATOM   4914  CD  GLU B 163     -20.507 -10.922 -31.552  1.00 56.03           C  
ATOM   4915  OE1 GLU B 163     -20.430 -10.855 -32.800  1.00 56.03           O  
ATOM   4916  OE2 GLU B 163     -20.106 -11.895 -30.872  1.00 56.03           O  
ATOM   4917  N   ASP B 164     -24.527 -10.189 -27.831  1.00 60.16           N  
ATOM   4918  H   ASP B 164     -24.920 -10.153 -28.761  1.00 60.16           H  
ATOM   4919  CA  ASP B 164     -25.341 -10.801 -26.780  1.00 60.16           C  
ATOM   4920  HA  ASP B 164     -25.692 -10.003 -26.125  1.00 60.16           H  
ATOM   4921  C   ASP B 164     -24.546 -11.807 -25.918  1.00 60.16           C  
ATOM   4922  CB  ASP B 164     -26.580 -11.489 -27.385  1.00 60.16           C  
ATOM   4923  HB2 ASP B 164     -27.019 -12.136 -26.626  1.00 60.16           H  
ATOM   4924  HB3 ASP B 164     -26.268 -12.123 -28.215  1.00 60.16           H  
ATOM   4925  O   ASP B 164     -24.028 -12.830 -26.385  1.00 60.16           O  
ATOM   4926  CG  ASP B 164     -27.676 -10.521 -27.847  1.00 60.16           C  
ATOM   4927  OD1 ASP B 164     -27.972  -9.571 -27.092  1.00 60.16           O  
ATOM   4928  OD2 ASP B 164     -28.250 -10.778 -28.931  1.00 60.16           O  
ATOM   4929  N   GLY B 165     -24.514 -11.545 -24.608  1.00 62.95           N  
ATOM   4930  H   GLY B 165     -24.944 -10.683 -24.303  1.00 62.95           H  
ATOM   4931  CA  GLY B 165     -24.013 -12.474 -23.595  1.00 62.95           C  
ATOM   4932  HA2 GLY B 165     -24.689 -12.426 -22.741  1.00 62.95           H  
ATOM   4933  HA3 GLY B 165     -24.061 -13.488 -23.992  1.00 62.95           H  
ATOM   4934  C   GLY B 165     -22.596 -12.235 -23.053  1.00 62.95           C  
ATOM   4935  O   GLY B 165     -22.126 -13.059 -22.267  1.00 62.95           O  
ATOM   4936  N   VAL B 166     -21.908 -11.135 -23.382  1.00 75.29           N  
ATOM   4937  H   VAL B 166     -22.260 -10.526 -24.106  1.00 75.29           H
[truncated: 1,822,915 more chars]
